# Supplementary material for: Drug Design in the Exascale Era: A Perspective from Massively Parallel QM/MM Simulations
Source: J Chem Inf Model. 2023 Jun 15;63(12):3647–58. doi: 10.1021/acs.jcim.3c00557 (PMC10302481; doi:10.1021/acs.jcim.3c00557)
Supplement: Supplementary file 1 — ci3c00557_si_001.zip [file ci3c00557_si_001.zip]

Archive with 148 entries (103 files):
- idh1/
- idh1/annealing.inp
- idh1/.DS_Store
- __MACOSX/idh1/._.DS_Store
- idh1/heating.inp
- idh1/equilib.inp
- idh1/initial_md_frame.gro
- idh1/initial_qm_region.gro
- idh1/gmx_topology/
- idh1/ti/
- idh1/gmx_topology/topol.top
- idh1/gmx_topology/topol_Protein_chain_B.itp
- idh1/gmx_topology/topol_Ion_chain_A2.itp
- idh1/gmx_topology/topol_Protein_chain_A.itp
- idh1/gmx_topology/ligands.itp
- idh1/gmx_topology/amber99sb-ildn.ff/
- idh1/gmx_topology/topol_Ion_chain_B2.itp
- idh1/ti/step-1/
- idh1/ti/step-1.5-equilib/
- idh1/ti/step-2/
- idh1/gmx_topology/amber99sb-ildn.ff/tip3p.itp
- idh1/gmx_topology/amber99sb-ildn.ff/ffbonded.itp
- idh1/gmx_topology/amber99sb-ildn.ff/ffnonbonded.itp
- idh1/gmx_topology/amber99sb-ildn.ff/ions.itp
- idh1/gmx_topology/amber99sb-ildn.ff/forcefield.itp
- idh1/ti/step-1/cv_0.5/
- idh1/ti/step-1/cv0.6/
- idh1/ti/step-1/cv0.8/
- idh1/ti/step-1/cv_1/
- idh1/ti/step-1/cv_1.1/
- idh1/ti/step-1/cv1.5/
- idh1/ti/step-1/cv1.3/
- idh1/ti/step-1/cv1.4/
- idh1/ti/step-1/cv_0.9/
- idh1/ti/step-1/cv_0.7/
- idh1/ti/step-1/cv_0.8/
- idh1/ti/step-1/cv0.2/
- idh1/ti/step-1/cv0/
- idh1/ti/step-1/cv0.4/
- idh1/ti/step-1/cv999/
- idh1/ti/step-1/cv_1.2/
- idh1/ti/step-1/cv_1.5/
- idh1/ti/step-1/cpmd.inp
- idh1/ti/step-1/cv1.0/
- idh1/ti/step-1.5-equilib/last_frame.gro
- idh1/ti/step-1.5-equilib/cpmd.inp
- idh1/ti/step-2/cv_0.5/
- idh1/ti/step-2/cv3/
- idh1/ti/step-2/cv2.5/
- idh1/ti/step-2/cv2/
- idh1/ti/step-2/cv_3.5/
- idh1/ti/step-2/cv_1.1/
- idh1/ti/step-2/cv1.5/
- idh1/ti/step-2/cv_0.9/
- idh1/ti/step-2/cv_0.7/
- idh1/ti/step-2/cv_2.5/
- idh1/ti/step-2/cv_2/
- idh1/ti/step-2/cv0.5/
- idh1/ti/step-2/cv0/
- idh1/ti/step-2/cv_3/
- idh1/ti/step-2/cv1/
- idh1/ti/step-2/cv999/
- idh1/ti/step-2/cv_3.7/
- idh1/ti/step-2/cv_1.5/
- idh1/ti/step-2/cv3.5/
- idh1/ti/step-2/cpmd.inp
- idh1/ti/step-1/cv_0.5/CONSTRAINT
- idh1/ti/step-1/cv0.6/CONSTRAINT
- idh1/ti/step-1/cv0.8/CONSTRAINT
- idh1/ti/step-1/cv_1/CONSTRAINT
- idh1/ti/step-1/cv_1.1/CONSTRAINT
- idh1/ti/step-1/cv1.5/CONSTRAINT
- idh1/ti/step-1/cv1.3/CONSTRAINT
- idh1/ti/step-1/cv1.4/CONSTRAINT
- idh1/ti/step-1/cv_0.9/CONSTRAINT
- idh1/ti/step-1/cv_0.7/last_frame.gro
- idh1/ti/step-1/cv_0.7/CONSTRAINT
- idh1/ti/step-1/cv_0.8/CONSTRAINT
- idh1/ti/step-1/cv0.2/CONSTRAINT
- idh1/ti/step-1/cv0/last_frame.gro
- idh1/ti/step-1/cv0/CONSTRAINT
- idh1/ti/step-1/cv0.4/CONSTRAINT
- idh1/ti/step-1/cv999/last_frame.gro
- idh1/ti/step-1/cv999/CONSTRAINT
- idh1/ti/step-1/cv_1.2/last_frame.gro
- idh1/ti/step-1/cv_1.2/CONSTRAINT
- idh1/ti/step-1/cv_1.5/CONSTRAINT
- idh1/ti/step-1/cv1.0/CONSTRAINT
- idh1/ti/step-2/cv_0.5/CONSTRAINT2
- idh1/ti/step-2/cv_0.5/CONSTRAINT
- idh1/ti/step-2/cv3/CONSTRAINT2
- idh1/ti/step-2/cv3/CONSTRAINT
- idh1/ti/step-2/cv2.5/CONSTRAINT2
- idh1/ti/step-2/cv2.5/CONSTRAINT
- idh1/ti/step-2/cv2/CONSTRAINT2
- idh1/ti/step-2/cv2/CONSTRAINT
- idh1/ti/step-2/cv_3.5/CONSTRAINT2
- idh1/ti/step-2/cv_3.5/CONSTRAINT
- idh1/ti/step-2/cv_1.1/CONSTRAINT2
- idh1/ti/step-2/cv_1.1/CONSTRAINT
- idh1/ti/step-2/cv1.5/CONSTRAINT2
- idh1/ti/step-2/cv1.5/CONSTRAINT
- idh1/ti/step-2/cv_0.9/CONSTRAINT2
- idh1/ti/step-2/cv_0.9/CONSTRAINT
- idh1/ti/step-2/cv_0.7/CONSTRAINT2
- idh1/ti/step-2/cv_0.7/CONSTRAINT
- idh1/ti/step-2/cv_2.5/CONSTRAINT2
- idh1/ti/step-2/cv_2.5/CONSTRAINT
- idh1/ti/step-2/cv_2/CONSTRAINT2
- idh1/ti/step-2/cv_2/CONSTRAINT
- idh1/ti/step-2/cv0.5/CONSTRAINT2
- idh1/ti/step-2/cv0.5/CONSTRAINT
- idh1/ti/step-2/cv0/last_frame.gro
- idh1/ti/step-2/cv0/CONSTRAINT2
- idh1/ti/step-2/cv0/CONSTRAINT
- idh1/ti/step-2/cv_3/CONSTRAINT2
- idh1/ti/step-2/cv_3/CONSTRAINT
- idh1/ti/step-2/cv1/CONSTRAINT2
- idh1/ti/step-2/cv1/CONSTRAINT
- idh1/ti/step-2/cv999/last_frame.gro
- idh1/ti/step-2/cv999/CONSTRAINT2
- idh1/ti/step-2/cv999/CONSTRAINT
- idh1/ti/step-2/cv_3.7/last_frame.gro
- idh1/ti/step-2/cv_3.7/CONSTRAINT2
- idh1/ti/step-2/cv_3.7/CONSTRAINT
- idh1/ti/step-2/cv_1.5/last_frame.gro
- idh1/ti/step-2/cv_1.5/CONSTRAINT2
- idh1/ti/step-2/cv_1.5/CONSTRAINT
- idh1/ti/step-2/cv3.5/CONSTRAINT2
- idh1/ti/step-2/cv3.5/CONSTRAINT
- p38/
- __MACOSX/._p38
- p38/cpmd_equil_p38.inp
- __MACOSX/p38/._cpmd_equil_p38.inp
- p38/index.ndx
- __MACOSX/p38/._index.ndx
- p38/cpmd_annealing_p38.inp
- __MACOSX/p38/._cpmd_annealing_p38.inp
- p38/gromacs_p38.top
- __MACOSX/p38/._gromacs_p38.top
- p38/gromacs_p38.mdp
- __MACOSX/p38/._gromacs_p38.mdp
- p38/cpmd_prod_p38.inp
- __MACOSX/p38/._cpmd_prod_p38.inp
- p38/gromacs_p38.gro
- __MACOSX/p38/._gromacs_p38.gro
- p38/cpmd_heat_p38.inp
- __MACOSX/p38/._cpmd_heat_p38.inp
