# Supplementary material for: Drug Design in the Exascale Era: A Perspective from Massively Parallel QM/MM Simulations
Source: J Chem Inf Model. 2023 Jun 15;63(12):3647–58. doi: 10.1021/acs.jcim.3c00557 (PMC10302481; doi:10.1021/acs.jcim.3c00557)
Supplement: Supplementary file 1 — ci3c00557_si_001.zip [file ci3c00557_si_001.zip › idh1/heating.inp]

&MIMIC
    PATHS
        1
<TPR PATH>
    BOX
        206.6950309771549 206.6950309771549 206.6950309771549
    OVERLAPS
        142
        2 13077 1 1
        2 13079 1 2
        2 13081 1 3
        2 13083 1 4
        2 13084 1 5
        2 13089 1 6
        2 13092 1 7
        2 13094 1 8
        2 13098 1 9
        2 13102 1 10
        2 1743 1 11
        2 1748 1 12
        2 1603 1 13
        2 1608 1 14
        2 2127 1 15
        2 2132 1 16
        2 4448 1 17
        2 4451 1 18
        2 10596 1 19
        2 10599 1 20
        2 4392 1 21
        2 4395 1 22
        2 9877 1 23
        2 9880 1 24
        2 2229 1 25
        2 2232 1 26
        2 2233 1 27
        2 2235 1 28
        2 2237 1 29
        2 2240 1 30
        2 2242 1 31
        2 13224 1 32
        2 13226 1 33
        2 13230 1 34
        2 13231 1 35
        2 13235 1 36
        2 13238 1 37
        2 13078 1 38
        2 13080 1 39
        2 13082 1 40
        2 13087 1 41
        2 13088 1 42
        2 13090 1 43
        2 13093 1 44
        2 13095 1 45
        2 13097 1 46
        2 13099 1 47
        2 13101 1 48
        2 13103 1 49
        2 1744 1 50
        2 1745 1 51
        2 1747 1 52
        2 1750 1 53
        2 1751 1 54
        2 1753 1 55
        2 1754 1 56
        2 1604 1 57
        2 1605 1 58
        2 1607 1 59
        2 1610 1 60
        2 1611 1 61
        2 1613 1 62
        2 1614 1 63
        2 2131 1 64
        2 2134 1 65
        2 2135 1 66
        2 2137 1 67
        2 2138 1 68
        2 4449 1 69
        2 4450 1 70
        2 10597 1 71
        2 10598 1 72
        2 4393 1 73
        2 4394 1 74
        2 9878 1 75
        2 9879 1 76
        2 9881 1 77
        2 9882 1 78
        2 9884 1 79
        2 9885 1 80
        2 9886 1 81
        2 2230 1 82
        2 2231 1 83
        2 2234 1 84
        2 2236 1 85
        2 2239 1 86
        2 2241 1 87
        2 2243 1 88
        2 13228 1 89
        2 13229 1 90
        2 13234 1 91
        2 13236 1 92
        2 13237 1 93
        2 13260 1 94
        2 13261 1 95
        2 13275 1 96
        2 13276 1 97
        2 86349 1 98
        2 86350 1 99
        2 13075 1 100
        2 13086 1 101
        2 13091 1 102
        2 1746 1 103
        2 1749 1 104
        2 1752 1 105
        2 1606 1 106
        2 1609 1 107
        2 1612 1 108
        2 2130 1 109
        2 2133 1 110
        2 2136 1 111
        2 9883 1 112
        2 13085 1 113
        2 13096 1 114
        2 13100 1 115
        2 13104 1 116
        2 4452 1 117
        2 4453 1 118
        2 10600 1 119
        2 10601 1 120
        2 4396 1 121
        2 4397 1 122
        2 2238 1 123
        2 13223 1 124
        2 13225 1 125
        2 13227 1 126
        2 13232 1 127
        2 13233 1 128
        2 13239 1 129
        2 13240 1 130
        2 13259 1 131
        2 13274 1 132
        2 86348 1 133
        2 1600 1 134
        2 1740 1 135
        2 2124 1 136
        2 2227 1 137
        2 4390 1 138
        2 4446 1 139
        2 9874 1 140
        2 10594 1 141
        2 13105 1 142
    LONG-RANGE COUPLING
    FRAGMENT SORTING ATOM-WISE UPDATE
        100
    CUTOFF DISTANCE
        32.0
    MULTIPOLE ORDER
        5
&END

&CPMD
    RESTART COORDINATES VELOCITIES WAVEFUNCTION
    MIMIC
    MOLECULAR DYNAMICS BO
    ISOLATED MOLECULE
    BERENDSEN IONS
        1.5 5000
    TEMPERATURE RAMP
        1.5 300.0 1
    TIMESTEP
        20.0
    MAXSTEP
        3000
    TRAJECTORY SAMPLE
        100
    STORE
        500
    RESTFILE
        1
&END

&SYSTEM
    POISSON SOLVER TUCKERMAN
    SYMMETRY
        0
    CUTOFF
       100.
    CELL
        46.0 1.0 1.0 0.0 0.0 0.0
    CHARGE
        1
&END

&DFT
    FUNCTIONAL BLYP
&END

&ATOMS
*C_MT_BLYP.psp KLEINMAN-BYLANDER
    LMAX=P
    37
   150.346610475226   -27.306542500842    59.167324962033
   150.611172132674   -24.906590322568    58.184667377227
   151.990672203651   -23.111350504173    59.620859231943
   152.765459914747   -23.716062864053    62.153092238942
   154.352829859433   -22.015309351890    63.570386832411
   152.311925644837   -26.172706826067    63.003468995023
   151.234781753800   -30.519076912706    62.323167590158
   148.551370656832   -31.539529020004    62.531037463867
   148.929315881757   -34.355220945697    61.907427842740
   151.707213284957   -34.846549738099    61.264920960367
   153.143405139672    -9.051788136957    58.449229034675
   152.047363987389   -13.190288349888    60.509030510517
   152.028466726143   -11.054897829061    78.858271180633
   154.787466868097   -11.735199233926    75.267791543844
   143.789260822775    -8.031336029660    66.990791117984
   142.919986805447   -12.585575990008    67.935654180296
   146.586055487221   -17.272096779080    47.262050376891
   146.964000712146   -18.198062580146    49.983255996352
   141.994021004380   -23.508192990345    52.817845183290
   140.671212717142   -22.563329928032    55.142208316580
   138.894870159994   -13.114699304903    61.151537392890
   139.064945511210   -15.873699446856    60.282263375562
   132.847746561192   -22.620021711770    60.395646943040
   134.983137082019   -22.109795658122    62.379859373897
   134.359527460892   -16.761870725431    76.155962822419
   135.058726127004   -16.610692635461    73.321373635480
   133.773712362258   -15.004425429529    71.582825600824
   134.132760325937   -15.325678870715    68.937209026348
   136.079178234302   -17.007535121632    68.030140486528
   137.458678305279   -18.462624237594    69.844277566168
   136.853965945398   -18.368137931362    72.414305095660
   147.247459630840   -19.350795516168    61.869633320248
   145.849062298617   -22.015309351890    62.077503193957
   144.979788281289   -22.374357315569    64.836503335910
   142.560938841768   -20.862576415869    65.384523912052
   145.055377326274   -25.171151980015    65.497907479529
   144.771918407580   -25.605788988679    68.313599405222

*H_MT_BLYP.psp KLEINMAN-BYLANDER
    LMAX=S
    62
   149.401747412913   -28.837220661789    58.165770115981
   150.119843340271   -24.339672485180    56.276043991355
   152.519795518546   -21.297213424532    58.827174259600
   153.653631193321   -23.678268341561    67.066380162969
   155.902405281626   -21.202727118301    66.896304811752
   153.086713355934   -26.928597275917    64.760914290925
   152.236336599852   -30.556871435199    64.137304669799
   147.304151414579   -30.745844047661    61.075948347905
   145.735678731139   -30.953713921370    64.987681425880
   147.738788423243   -34.714268909375    60.244468853070
   146.245904784788   -36.282741592815    63.721564922381
   152.576487302285   -35.583542926703    63.003468995023
   153.842603805784    -9.524219668114    56.559502910049
   151.159192708815    -8.541562083308    58.619304385891
   155.373281966731   -11.943069107635    60.187777069331
   149.061596710481   -11.640712927695    58.638201647138
   148.551370656832   -14.494199375880    60.187777069331
   154.768569606851   -15.439062438193    61.831838797755
   151.763905068696   -16.780767986677    61.699557969031
   151.064706402584    -9.335247055651    78.234661559507
   150.970220096353   -12.774548602470    78.461428694462
   156.129172416581   -10.960411522829    78.725990351910
   151.064706402584   -12.132041720097    74.776462751442
   153.218994184657   -12.755651341224    72.187537960704
   158.510227333610   -11.413945792740    75.475661417553
   157.206316307618   -12.377706116299    72.546585924383
   140.784596284620    -9.637603235591    69.012798071333
   146.245904784788   -12.434397900038    66.348284235611
   144.582945795118   -15.401267915700    66.461667803088
   139.556274303613   -13.473747268582    69.145078900057
   141.257027815776   -15.949288491842    67.973448702789
   147.512021288288   -18.538213282579    45.920344828406
   144.620740317610   -17.385480346557    46.714029800749
   143.694774516544   -22.374357315569    52.515489003350
   142.353068968059   -25.530199943694    52.950126012014
   136.986246774122   -12.661165034993    61.756249752770
   139.726349654829   -12.774548602470    63.003468995023
   132.583184903744   -20.975959983346    59.186222223279
   133.395767137333   -24.226288917702    59.224016745772
   135.058726127004   -23.753857386546    63.627078616150
   134.340630199646   -20.465733929697    63.419208742441
   137.231911170323   -19.709843479847    60.320057898055
   138.875972898748   -21.391699730764    62.171989500188
   137.723239962726   -22.525535405539    59.431886619480
   135.984691928070   -17.517761175281    77.195312190963
   134.151657587183   -14.834350078312    76.798469704791
   132.224136940065   -13.813897971014    72.187537960704
   132.980027389915   -14.550891159618    67.444325387894
   138.120082448898   -18.500418760086    65.535702002022
   138.951561943733   -19.728740741093    69.258462467534
   137.874418052696   -19.539768128630    73.737113382898
   143.165651201648   -23.753857386546    59.998804456868
   147.209665108348   -23.489295729098    61.567277140308
   146.567158225975   -21.561775081980    65.894749965701
   146.945103450900   -25.889247907373    65.044373209619
   143.638082732805   -26.229398609806    64.439660849739
   144.564048533871   -16.516206329229    54.310728821745
   142.145199094350   -15.287884348222    55.236694622811
   146.264802046035   -20.182275011003    54.140653470528
   148.532473395586   -19.974405137294    55.879201505184
   140.822390807112   -26.172706826067    58.279153683459
   142.976678589186   -27.930152121969    58.940557827078

*Mg_MT_BLYP_SEMI.psp KLEINMAN-BYLANDER
    LMAX=P
    1
   143.656979994051   -18.802774940026    58.260256422212

*N_MT_BLYP.psp KLEINMAN-BYLANDER
    LMAX=P
    12
   154.730775084358   -22.468843621800    66.064825316917
   151.102500925077   -27.930152121969    61.567277140308
   153.578042148336   -11.376151270247    59.904318150637
   149.741898115346   -13.095802043657    59.677551015682
   152.916638004717   -15.287884348222    61.453893572830
   154.579596994388   -11.187178657785    77.648846460873
   152.784357175994   -12.188733503836    73.963880517853
   156.998446433909   -11.716301972680    74.322928481532
   142.390863490552   -10.128932027994    68.105729531513
   144.696329362595   -13.511541791074    66.669537676797
   141.275925077023   -14.172945934693    68.691544630147
   137.383089260293   -21.486186036995    60.981462041674

*O_MT_BLYP.psp KLEINMAN-BYLANDER
    LMAX=P
    21
   155.411076489223   -20.371247623466    62.398756635143
   147.568713072026   -31.048200227601    64.987681425880
   148.022247341937   -35.867001845397    63.948332057336
   152.519795518546   -32.352111253593    60.546825033010
   145.867959559863   -17.026432382878    51.740701292254
   148.570267918078   -19.823227047324    50.361201221277
   139.064945511210   -23.810549170285    56.219352207617
   141.446000428239   -20.579117497175    56.143763162632
   137.175219386585   -16.780767986677    59.224016745772
   141.181438770791   -16.969740599139    60.074393501853
   136.608301549197   -17.517761175281    65.630188308253
   149.458439196652   -18.991747552489    62.417653896389
   146.378185613512   -17.895706400206    60.206674330577
   143.845952606514   -22.072001135629    60.263366114316
   140.444445582187   -21.731850433196    65.157756777097
   142.806603237969   -18.897261246258    66.707332199290
   145.886856821109   -24.282980701441    69.787585782430
   143.033370372925   -27.079775365887    69.050592593826
   143.675877255297   -16.043774798073    55.822509721445
   146.756130838437   -20.295658578481    55.879201505184
   141.956226481888   -26.607343834731    59.620859231943

*C_GIA_DUM_AN_BLYP KLEINMAN-BYLANDER
    LMAX=P
    9
   152.293028383591   -10.941514261583    81.711757628818
   154.825261390589    -6.935294877377    59.583064709451
   142.768808715477    -5.461308500168    67.860065135311
   131.959575282618   -18.349240670116    76.722880659806
   139.858630483553   -11.149384135292    59.224016745772
   147.738788423243   -14.569788420865    46.921899674458
   130.334410815439   -23.413706684113    61.831838797755
   140.368856537202   -23.054658720434    50.380098482523
   152.538692779792   -36.736275862725    59.205119484525

&END
