# Supplementary material for: Drug Design in the Exascale Era: A Perspective from Massively Parallel QM/MM Simulations
Source: J Chem Inf Model. 2023 Jun 15;63(12):3647–58. doi: 10.1021/acs.jcim.3c00557 (PMC10302481; doi:10.1021/acs.jcim.3c00557)
Supplement: Supplementary file 1 — ci3c00557_si_001.zip [file ci3c00557_si_001.zip › idh1/initial_md_frame.gro]

Written by MDAnalysis
130828
    1MET      N    1   0.874  -1.609   3.687
    1MET     H1    2   0.840  -1.613   3.592
    1MET     H2    3   0.969  -1.576   3.690
    1MET     H3    4   0.868  -1.702   3.727
    1MET     CA    5   0.781  -1.525   3.763
    1MET     HA    6   0.683  -1.571   3.748
    1MET     CB    7   0.794  -1.513   3.917
    1MET    HB1    8   0.796  -1.615   3.956
    1MET    HB2    9   0.697  -1.477   3.950
    1MET     CG   10   0.905  -1.417   3.977
    1MET    HG1   11   0.890  -1.406   4.084
    1MET    HG2   12   0.901  -1.318   3.932
    1MET     SD   13   1.074  -1.479   3.937
    1MET     CE   14   1.178  -1.374   4.041
    1MET    HE1   15   1.161  -1.271   4.013
    1MET    HE2   16   1.156  -1.380   4.148
    1MET    HE3   17   1.285  -1.388   4.024
    1MET      C   18   0.775  -1.386   3.700
    1MET      O   19   0.883  -1.331   3.679
    2SER      N   20   0.655  -1.339   3.663
    2SER      H   21   0.578  -1.404   3.666
    2SER     CA   22   0.634  -1.222   3.575
    2SER     HA   23   0.732  -1.178   3.556
    2SER     CB   24   0.589  -1.274   3.440
    2SER    HB1   25   0.654  -1.355   3.408
    2SER    HB2   26   0.595  -1.196   3.363
    2SER     OG   27   0.456  -1.318   3.467
    2SER     HG   28   0.395  -1.245   3.452
    2SER      C   29   0.548  -1.110   3.629
    2SER      O   30   0.541  -1.007   3.566
    3LYS      N   31   0.475  -1.123   3.742
    3LYS      H   32   0.501  -1.199   3.803
    3LYS     CA   33   0.392  -1.026   3.805
    3LYS     HA   34   0.310  -1.011   3.734
    3LYS     CB   35   0.329  -1.076   3.934
    3LYS    HB1   36   0.272  -0.988   3.961
    3LYS    HB2   37   0.402  -1.101   4.011
    3LYS     CG   38   0.237  -1.197   3.920
    3LYS    HG1   39   0.289  -1.284   3.881
    3LYS    HG2   40   0.162  -1.175   3.844
    3LYS     CD   41   0.160  -1.218   4.043
    3LYS    HD1   42   0.084  -1.141   4.049
    3LYS    HD2   43   0.228  -1.224   4.128
    3LYS     CE   44   0.094  -1.357   4.041
    3LYS    HE1   45   0.173  -1.430   4.024
    3LYS    HE2   46   0.042  -1.357   3.945
    3LYS     NZ   47   0.020  -1.395   4.163
    3LYS    HZ1   48  10.871  -1.344   4.176
    3LYS    HZ2   49  10.935  -1.494   4.161
    3LYS    HZ3   50   0.068  -1.378   4.250
    3LYS      C   51   0.460  -0.891   3.834
    3LYS      O   52   0.572  -0.889   3.885
    4LYS      N   53   0.393  -0.780   3.803
    4LYS      H   54   0.297  -0.788   3.772
    4LYS     CA   55   0.459  -0.648   3.787
    4LYS     HA   56   0.550  -0.663   3.845
    4LYS     CB   57   0.487  -0.630   3.640
    4LYS    HB1   58   0.403  -0.577   3.596
    4LYS    HB2   59   0.499  -0.731   3.599
    4LYS     CG   60   0.620  -0.558   3.610
    4LYS    HG1   61   0.608  -0.463   3.662
    4LYS    HG2   62   0.630  -0.544   3.503
    4LYS     CD   63   0.746  -0.619   3.674
    4LYS    HD1   64   0.720  -0.725   3.681
    4LYS    HD2   65   0.764  -0.583   3.776
    4LYS     CE   66   0.875  -0.596   3.591
    4LYS    HE1   67   0.961  -0.600   3.659
    4LYS    HE2   68   0.873  -0.495   3.550
    4LYS     NZ   69   0.887  -0.688   3.478
    4LYS    HZ1   70   0.900  -0.785   3.504
    4LYS    HZ2   71   0.816  -0.685   3.406
    4LYS    HZ3   72   0.976  -0.677   3.430
    4LYS      C   73   0.386  -0.523   3.848
    4LYS      O   74   0.443  -0.417   3.874
    5ILE      N   75   0.256  -0.533   3.864
    5ILE      H   76   0.208  -0.621   3.852
    5ILE     CA   77   0.160  -0.432   3.923
    5ILE     HA   78   0.211  -0.342   3.957
    5ILE     CB   79   0.051  -0.394   3.823
    5ILE     HB   80   0.008  -0.489   3.792
    5ILE    CG2   81  10.866  -0.312   3.874
    5ILE   HG21   82  10.907  -0.221   3.917
    5ILE   HG22   83  10.799  -0.291   3.790
    5ILE   HG23   84  10.807  -0.364   3.950
    5ILE    CG1   85   0.101  -0.318   3.696
    5ILE   HG11   86   0.195  -0.265   3.709
    5ILE   HG12   87   0.026  -0.249   3.657
    5ILE     CD   88   0.130  -0.417   3.578
    5ILE    HD1   89   0.201  -0.490   3.618
    5ILE    HD2   90   0.035  -0.467   3.566
    5ILE    HD3   91   0.158  -0.360   3.490
    5ILE      C   92   0.121  -0.499   4.060
    5ILE      O   93   0.120  -0.624   4.072
    6SER      N   94   0.079  -0.428   4.161
    6SER      H   95   0.084  -0.327   4.165
    6SER     CA   96  10.919  -0.489   4.255
    6SER     HA   97  10.886  -0.587   4.222
    6SER     CB   98   0.047  -0.509   4.399
    6SER    HB1   99  10.932  -0.581   4.461
    6SER    HB2  100   0.036  -0.418   4.458
    6SER     OG  101   0.184  -0.544   4.389
    6SER     HG  102   0.207  -0.588   4.471
    6SER      C  103  10.791  -0.410   4.271
    6SER      O  104  10.779  -0.301   4.215
    7GLY      N  105  10.687  -0.466   4.336
    7GLY      H  106  10.694  -0.564   4.359
    7GLY     CA  107  10.559  -0.392   4.365
    7GLY    HA1  108  10.494  -0.398   4.278
    7GLY    HA2  109  10.583  -0.287   4.378
    7GLY      C  110  10.476  -0.441   4.492
    7GLY      O  111  10.496  -0.546   4.549
    8GLY      N  112  10.382  -0.357   4.536
    8GLY      H  113  10.380  -0.263   4.501
    8GLY     CA  114  10.297  -0.380   4.652
    8GLY    HA1  115  10.237  -0.290   4.663
    8GLY    HA2  116  10.356  -0.414   4.737
    8GLY      C  117  10.188  -0.490   4.635
    8GLY      O  118  10.163  -0.535   4.522
    9SER      N  119  10.124  -0.529   4.746
    9SER      H  120  10.133  -0.482   4.835
    9SER     CA  121  10.028  -0.641   4.746
    9SER     HA  122  10.069  -0.738   4.718
    9SER     CB  123   9.969  -0.650   4.887
    9SER    HB1  124   9.905  -0.737   4.904
    9SER    HB2  125   9.904  -0.568   4.915
    9SER     OG  126  10.076  -0.669   4.977
    9SER     HG  127  10.132  -0.743   4.951
    9SER      C  128   9.906  -0.618   4.653
    9SER      O  129   9.840  -0.512   4.669
   10VAL      N  130   9.866  -0.717   4.569
   10VAL      H  131   9.925  -0.798   4.561
   10VAL     CA  132   9.723  -0.720   4.524
   10VAL     HA  133   9.671  -0.631   4.562
   10VAL     CB  134   9.720  -0.713   4.366
   10VAL     HB  135   9.614  -0.703   4.341
   10VAL    CG1  136   9.790  -0.585   4.318
   10VAL   HG11  137   9.788  -0.573   4.210
   10VAL   HG12  138   9.742  -0.498   4.363
   10VAL   HG13  139   9.894  -0.583   4.350
   10VAL    CG2  140   9.780  -0.836   4.300
   10VAL   HG21  141   9.886  -0.845   4.324
   10VAL   HG22  142   9.730  -0.922   4.344
   10VAL   HG23  143   9.782  -0.821   4.192
   10VAL      C  144   9.651  -0.844   4.571
   10VAL      O  145   9.724  -0.942   4.591
   11VAL      N  146   9.519  -0.845   4.588
   11VAL      H  147   9.467  -0.760   4.573
   11VAL     CA  148   9.430  -0.965   4.593
   11VAL     HA  149   9.485  -1.034   4.656
   11VAL     CB  150   9.286  -0.936   4.653
   11VAL     HB  151   9.240  -0.867   4.582
   11VAL    CG1  152   9.209  -1.063   4.663
   11VAL   HG11  153   9.158  -1.097   4.574
   11VAL   HG12  154   9.274  -1.145   4.693
   11VAL   HG13  155   9.133  -1.052   4.741
   11VAL    CG2  156   9.290  -0.874   4.792
   11VAL   HG21  157   9.355  -0.788   4.805
   11VAL   HG22  158   9.188  -0.843   4.812
   11VAL   HG23  159   9.312  -0.950   4.867
   11VAL      C  160   9.418  -1.025   4.451
   11VAL      O  161   9.361  -0.962   4.362
   12GLU      N  162   9.461  -1.146   4.434
   12GLU      H  163   9.498  -1.187   4.519
   12GLU     CA  164   9.450  -1.220   4.308
   12GLU     HA  165   9.408  -1.157   4.230
   12GLU     CB  166   9.585  -1.246   4.255
   12GLU    HB1  167   9.639  -1.296   4.336
   12GLU    HB2  168   9.642  -1.155   4.238
   12GLU     CG  169   9.589  -1.320   4.122
   12GLU    HG1  170   9.634  -1.257   4.045
   12GLU    HG2  171   9.491  -1.339   4.079
   12GLU     CD  172   9.659  -1.462   4.129
   12GLU    OE1  173   9.629  -1.554   4.047
   12GLU    OE2  174   9.740  -1.483   4.222
   12GLU      C  175   9.363  -1.339   4.322
   12GLU      O  176   9.384  -1.437   4.399
   13MET      N  177   9.265  -1.340   4.231
   13MET      H  178   9.243  -1.256   4.180
   13MET     CA  179   9.164  -1.442   4.237
   13MET     HA  180   9.175  -1.514   4.317
   13MET     CB  181   9.019  -1.376   4.247
   13MET    HB1  182   8.940  -1.451   4.247
   13MET    HB2  183   9.000  -1.316   4.159
   13MET     CG  184   8.995  -1.295   4.381
   13MET    HG1  185   9.077  -1.227   4.402
   13MET    HG2  186   8.994  -1.366   4.464
   13MET     SD  187   8.842  -1.196   4.384
   13MET     CE  188   8.911  -1.038   4.324
   13MET    HE1  189   8.831  -0.970   4.292
   13MET    HE2  190   8.972  -1.000   4.405
   13MET    HE3  191   8.983  -1.055   4.244
   13MET      C  192   9.175  -1.516   4.100
   13MET      O  193   9.166  -1.457   3.992
   14GLN      N  194   9.193  -1.652   4.120
   14GLN      H  195   9.193  -1.681   4.217
   14GLN     CA  196   9.175  -1.746   4.008
   14GLN     HA  197   9.218  -1.702   3.917
   14GLN     CB  198   9.248  -1.873   4.034
   14GLN    HB1  199   9.189  -1.963   4.021
   14GLN    HB2  200   9.297  -1.870   4.132
   14GLN     CG  201   9.365  -1.883   3.928
   14GLN    HG1  202   9.414  -1.977   3.951
   14GLN    HG2  203   9.428  -1.795   3.942
   14GLN     CD  204   9.329  -1.902   3.780
   14GLN    OE1  205   9.232  -1.860   3.727
   14GLN    NE2  206   9.417  -1.958   3.699
   14GLN   HE21  207   9.505  -1.992   3.736
   14GLN   HE22  208   9.395  -1.975   3.602
   14GLN      C  209   9.026  -1.776   3.985
   14GLN      O  210   8.943  -1.744   4.068
   15GLY      N  211   8.987  -1.834   3.871
   15GLY      H  212   9.057  -1.874   3.809
   15GLY     CA  213   8.848  -1.856   3.826
   15GLY    HA1  214   8.829  -1.780   3.751
   15GLY    HA2  215   8.780  -1.840   3.910
   15GLY      C  216   8.823  -1.993   3.762
   15GLY      O  217   8.897  -2.082   3.801
   16ASP      N  218   8.728  -2.011   3.665
   16ASP      H  219   8.672  -1.928   3.649
   16ASP     CA  220   8.699  -2.138   3.592
   16ASP     HA  221   8.756  -2.219   3.636
   16ASP     CB  222   8.550  -2.171   3.603
   16ASP    HB1  223   8.525  -2.273   3.574
   16ASP    HB2  224   8.505  -2.092   3.542
   16ASP     CG  225   8.505  -2.153   3.751
   16ASP    OD1  226   8.538  -2.247   3.828
   16ASP    OD2  227   8.450  -2.046   3.789
   16ASP      C  228   8.746  -2.148   3.444
   16ASP      O  229   8.756  -2.047   3.371
   17GLU      N  230   8.762  -2.272   3.396
   17GLU      H  231   8.737  -2.343   3.463
   17GLU     CA  232   8.773  -2.308   3.255
   17GLU     HA  233   8.798  -2.414   3.246
   17GLU     CB  234   8.641  -2.302   3.184
   17GLU    HB1  235   8.657  -2.319   3.077
   17GLU    HB2  236   8.592  -2.206   3.199
   17GLU     CG  237   8.545  -2.409   3.234
   17GLU    HG1  238   8.522  -2.384   3.338
   17GLU    HG2  239   8.591  -2.507   3.244
   17GLU     CD  240   8.418  -2.431   3.151
   17GLU    OE1  241   8.349  -2.341   3.104
   17GLU    OE2  242   8.380  -2.551   3.145
   17GLU      C  243   8.887  -2.241   3.179
   17GLU      O  244   9.000  -2.259   3.225
   18MET      N  245   8.874  -2.178   3.057
   18MET      H  246   8.782  -2.159   3.021
   18MET     CA  247   8.981  -2.149   2.960
   18MET     HA  248   9.058  -2.226   2.962
   18MET     CB  249   8.919  -2.151   2.819
   18MET    HB1  250   8.851  -2.071   2.791
   18MET    HB2  251   8.868  -2.244   2.795
   18MET     CG  252   9.017  -2.139   2.707
   18MET    HG1  253   9.075  -2.050   2.730
   18MET    HG2  254   8.967  -2.123   2.611
   18MET     SD  255   9.131  -2.280   2.691
   18MET     CE  256   9.274  -2.186   2.621
   18MET    HE1  257   9.346  -2.256   2.579
   18MET    HE2  258   9.240  -2.121   2.541
   18MET    HE3  259   9.322  -2.130   2.701
   18MET      C  260   9.053  -2.021   3.002
   18MET      O  261   9.176  -2.016   2.999
   19THR      N  262   8.970  -1.933   3.051
   19THR      H  263   8.872  -1.949   3.037
   19THR     CA  264   9.011  -1.820   3.137
   19THR     HA  265   9.063  -1.751   3.071
   19THR     CB  266   8.894  -1.738   3.183
   19THR     HB  267   8.926  -1.690   3.276
   19THR    CG2  268   8.858  -1.640   3.076
   19THR   HG21  269   8.938  -1.567   3.074
   19THR   HG22  270   8.855  -1.696   2.982
   19THR   HG23  271   8.759  -1.596   3.087
   19THR    OG1  272   8.778  -1.820   3.202
   19THR    HG1  273   8.794  -1.878   3.277
   19THR      C  274   9.106  -1.863   3.247
   19THR      O  275   9.215  -1.806   3.261
   20ARG      N  276   9.075  -1.967   3.324
   20ARG      H  277   8.986  -2.010   3.302
   20ARG     CA  278   9.168  -2.007   3.431
   20ARG     HA  279   9.172  -1.920   3.496
   20ARG     CB  280   9.091  -2.113   3.517
   20ARG    HB1  281   9.065  -2.195   3.450
   20ARG    HB2  282   9.004  -2.056   3.549
   20ARG     CG  283   9.168  -2.176   3.636
   20ARG    HG1  284   9.165  -2.106   3.719
   20ARG    HG2  285   9.271  -2.185   3.603
   20ARG     CD  286   9.105  -2.314   3.676
   20ARG    HD1  287   9.132  -2.381   3.595
   20ARG    HD2  288   8.999  -2.296   3.693
   20ARG     NE  289   9.170  -2.373   3.800
   20ARG     HE  290   9.225  -2.454   3.778
   20ARG     CZ  291   9.157  -2.327   3.922
   20ARG    NH1  292   9.062  -2.247   3.953
   20ARG   HH11  293   8.998  -2.210   3.885
   20ARG   HH12  294   9.061  -2.207   4.046
   20ARG    NH2  295   9.228  -2.382   4.012
   20ARG   HH21  296   9.300  -2.445   3.981
   20ARG   HH22  297   9.215  -2.341   4.103
   20ARG      C  298   9.299  -2.058   3.374
   20ARG      O  299   9.402  -2.019   3.432
   21ILE      N  300   9.294  -2.121   3.255
   21ILE      H  301   9.202  -2.151   3.226
   21ILE     CA  302   9.410  -2.171   3.176
   21ILE     HA  303   9.471  -2.221   3.251
   21ILE     CB  304   9.363  -2.273   3.080
   21ILE     HB  305   9.272  -2.241   3.028
   21ILE    CG2  306   9.456  -2.312   2.969
   21ILE   HG21  307   9.487  -2.227   2.909
   21ILE   HG22  308   9.538  -2.357   3.025
   21ILE   HG23  309   9.407  -2.384   2.904
   21ILE    CG1  310   9.321  -2.409   3.151
   21ILE   HG11  311   9.293  -2.484   3.077
   21ILE   HG12  312   9.231  -2.380   3.205
   21ILE     CD  313   9.420  -2.469   3.245
   21ILE    HD1  314   9.455  -2.400   3.322
   21ILE    HD2  315   9.380  -2.565   3.278
   21ILE    HD3  316   9.509  -2.488   3.186
   21ILE      C  317   9.497  -2.063   3.113
   21ILE      O  318   9.623  -2.067   3.128
   22ILE      N  319   9.437  -1.949   3.068
   22ILE      H  320   9.336  -1.939   3.073
   22ILE     CA  321   9.520  -1.839   3.031
   22ILE     HA  322   9.604  -1.882   2.977
   22ILE     CB  323   9.447  -1.752   2.928
   22ILE     HB  324   9.527  -1.688   2.892
   22ILE    CG2  325   9.415  -1.844   2.805
   22ILE   HG21  326   9.511  -1.884   2.770
   22ILE   HG22  327   9.339  -1.920   2.821
   22ILE   HG23  328   9.378  -1.781   2.724
   22ILE    CG1  329   9.326  -1.676   2.976
   22ILE   HG11  330   9.348  -1.631   3.072
   22ILE   HG12  331   9.236  -1.738   2.982
   22ILE     CD  332   9.299  -1.542   2.898
   22ILE    HD1  333   9.386  -1.481   2.924
   22ILE    HD2  334   9.292  -1.560   2.790
   22ILE    HD3  335   9.209  -1.503   2.945
   22ILE      C  336   9.568  -1.755   3.146
   22ILE      O  337   9.671  -1.688   3.139
   23TRP      N  338   9.508  -1.758   3.264
   23TRP      H  339   9.425  -1.815   3.270
   23TRP     CA  340   9.546  -1.678   3.382
   23TRP     HA  341   9.581  -1.582   3.345
   23TRP     CB  342   9.420  -1.658   3.466
   23TRP    HB1  343   9.387  -1.755   3.503
   23TRP    HB2  344   9.336  -1.620   3.407
   23TRP     CG  345   9.427  -1.562   3.582
   23TRP    CD1  346   9.473  -1.601   3.703
   23TRP    HD1  347   9.515  -1.699   3.722
   23TRP    NE1  348   9.454  -1.498   3.788
   23TRP    HE1  349   9.481  -1.503   3.885
   23TRP    CE2  350   9.405  -1.386   3.723
   23TRP    CZ2  351   9.377  -1.256   3.762
   23TRP    HZ2  352   9.386  -1.229   3.866
   23TRP    CH2  353   9.328  -1.159   3.672
   23TRP    HH2  354   9.307  -1.060   3.710
   23TRP    CZ3  355   9.314  -1.192   3.537
   23TRP    HZ3  356   9.289  -1.113   3.468
   23TRP    CE3  357   9.346  -1.322   3.496
   23TRP    HE3  358   9.324  -1.361   3.398
   23TRP    CD2  359   9.390  -1.424   3.588
   23TRP      C  360   9.661  -1.737   3.467
   23TRP      O  361   9.752  -1.670   3.519
   24GLU      N  362   9.677  -1.871   3.469
   24GLU      H  363   9.599  -1.914   3.422
   24GLU     CA  364   9.803  -1.940   3.501
   24GLU     HA  365   9.839  -1.893   3.592
   24GLU     CB  366   9.782  -2.088   3.531
   24GLU    HB1  367   9.881  -2.132   3.537
   24GLU    HB2  368   9.733  -2.133   3.444
   24GLU     CG  369   9.708  -2.125   3.659
   24GLU    HG1  370   9.727  -2.229   3.686
   24GLU    HG2  371   9.600  -2.122   3.644
   24GLU     CD  372   9.745  -2.044   3.786
   24GLU    OE1  373   9.650  -1.981   3.836
   24GLU    OE2  374   9.860  -2.044   3.832
   24GLU      C  375   9.913  -1.920   3.388
   24GLU      O  376  10.028  -1.955   3.412
   25LEU      N  377   9.894  -1.871   3.263
   25LEU      H  378   9.801  -1.838   3.239
   25LEU     CA  379   9.994  -1.844   3.161
   25LEU     HA  380  10.081  -1.909   3.172
   25LEU     CB  381   9.931  -1.870   3.025
   25LEU    HB1  382   9.854  -1.797   3.002
   25LEU    HB2  383   9.880  -1.966   3.035
   25LEU     CG  384  10.020  -1.882   2.899
   25LEU     HG  385   9.962  -1.894   2.807
   25LEU    CD1  386  10.112  -1.760   2.878
   25LEU   HD11  387  10.159  -1.759   2.780
   25LEU   HD12  388  10.052  -1.671   2.895
   25LEU   HD13  389  10.188  -1.768   2.956
   25LEU    CD2  390  10.114  -1.999   2.901
   25LEU   HD21  391  10.155  -2.021   2.802
   25LEU   HD22  392  10.194  -1.984   2.973
   25LEU   HD23  393  10.056  -2.091   2.909
   25LEU      C  394  10.040  -1.696   3.168
   25LEU      O  395  10.157  -1.668   3.184
   26ILE      N  396   9.941  -1.607   3.183
   26ILE      H  397   9.847  -1.641   3.170
   26ILE     CA  398   9.963  -1.463   3.214
   26ILE     HA  399  10.018  -1.420   3.131
   26ILE     CB  400   9.822  -1.401   3.238
   26ILE     HB  401   9.752  -1.461   3.296
   26ILE    CG2  402   9.822  -1.270   3.311
   26ILE   HG21  403   9.724  -1.222   3.311
   26ILE   HG22  404   9.844  -1.284   3.417
   26ILE   HG23  405   9.904  -1.207   3.277
   26ILE    CG1  406   9.757  -1.376   3.103
   26ILE   HG11  407   9.755  -1.468   3.043
   26ILE   HG12  408   9.821  -1.305   3.050
   26ILE     CD  409   9.609  -1.341   3.101
   26ILE    HD1  410   9.559  -1.405   3.173
   26ILE    HD2  411   9.590  -1.242   3.141
   26ILE    HD3  412   9.565  -1.355   3.002
   26ILE      C  413  10.056  -1.434   3.334
   26ILE      O  414  10.154  -1.364   3.319
   27LYS      N  415  10.029  -1.497   3.448
   27LYS      H  416   9.948  -1.556   3.454
   27LYS     CA  417  10.128  -1.504   3.555
   27LYS     HA  418  10.147  -1.405   3.597
   27LYS     CB  419  10.074  -1.592   3.668
   27LYS    HB1  420  10.147  -1.632   3.739
   27LYS    HB2  421  10.025  -1.682   3.630
   27LYS     CG  422   9.971  -1.516   3.748
   27LYS    HG1  423   9.888  -1.488   3.683
   27LYS    HG2  424  10.011  -1.421   3.781
   27LYS     CD  425   9.925  -1.595   3.875
   27LYS    HD1  426   9.872  -1.530   3.944
   27LYS    HD2  427  10.011  -1.631   3.932
   27LYS     CE  428   9.826  -1.703   3.830
   27LYS    HE1  429   9.889  -1.782   3.789
   27LYS    HE2  430   9.744  -1.667   3.767
   27LYS     NZ  431   9.765  -1.769   3.947
   27LYS    HZ1  432   9.739  -1.866   3.929
   27LYS    HZ2  433   9.825  -1.766   4.028
   27LYS    HZ3  434   9.685  -1.717   3.980
   27LYS      C  435  10.270  -1.549   3.508
   27LYS      O  436  10.373  -1.482   3.510
   28GLU      N  437  10.277  -1.676   3.462
   28GLU      H  438  10.196  -1.737   3.462
   28GLU     CA  439  10.401  -1.745   3.438
   28GLU     HA  440  10.447  -1.747   3.537
   28GLU     CB  441  10.388  -1.886   3.385
   28GLU    HB1  442  10.389  -1.874   3.277
   28GLU    HB2  443  10.292  -1.926   3.418
   28GLU     CG  444  10.502  -1.966   3.445
   28GLU    HG1  445  10.486  -1.971   3.552
   28GLU    HG2  446  10.592  -1.905   3.435
   28GLU     CD  447  10.521  -2.103   3.372
   28GLU    OE1  448  10.522  -2.211   3.441
   28GLU    OE2  449  10.548  -2.104   3.249
   28GLU      C  450  10.498  -1.671   3.341
   28GLU      O  451  10.616  -1.649   3.368
   29LYS      N  452  10.444  -1.638   3.217
   29LYS      H  453  10.349  -1.670   3.203
   29LYS     CA  454  10.518  -1.590   3.097
   29LYS     HA  455  10.615  -1.640   3.091
   29LYS     CB  456  10.441  -1.642   2.979
   29LYS    HB1  457  10.356  -1.580   2.951
   29LYS    HB2  458  10.425  -1.748   3.000
   29LYS     CG  459  10.540  -1.653   2.862
   29LYS    HG1  460  10.630  -1.707   2.892
   29LYS    HG2  461  10.580  -1.556   2.832
   29LYS     CD  462  10.483  -1.726   2.741
   29LYS    HD1  463  10.556  -1.733   2.660
   29LYS    HD2  464  10.418  -1.647   2.703
   29LYS     CE  465  10.418  -1.857   2.765
   29LYS    HE1  466  10.346  -1.877   2.685
   29LYS    HE2  467  10.351  -1.846   2.850
   29LYS     NZ  468  10.519  -1.963   2.781
   29LYS    HZ1  469  10.567  -1.960   2.870
   29LYS    HZ2  470  10.481  -2.055   2.794
   29LYS    HZ3  471  10.591  -1.969   2.710
   29LYS      C  472  10.529  -1.436   3.089
   29LYS      O  473  10.632  -1.386   3.034
   30LEU      N  474  10.424  -1.361   3.131
   30LEU      H  475  10.349  -1.412   3.174
   30LEU     CA  476  10.411  -1.218   3.114
   30LEU     HA  477  10.483  -1.188   3.038
   30LEU     CB  478  10.270  -1.184   3.060
   30LEU    HB1  479  10.264  -1.075   3.049
   30LEU    HB2  480  10.197  -1.208   3.137
   30LEU     CG  481  10.231  -1.252   2.926
   30LEU     HG  482  10.234  -1.360   2.938
   30LEU    CD1  483  10.086  -1.221   2.899
   30LEU   HD11  484  10.052  -1.303   2.837
   30LEU   HD12  485  10.029  -1.220   2.992
   30LEU   HD13  486  10.074  -1.118   2.866
   30LEU    CD2  487  10.320  -1.209   2.807
   30LEU   HD21  488  10.421  -1.246   2.824
   30LEU   HD22  489  10.282  -1.252   2.714
   30LEU   HD23  490  10.319  -1.100   2.794
   30LEU      C  491  10.440  -1.143   3.244
   30LEU      O  492  10.461  -1.019   3.237
   31ILE      N  493  10.439  -1.197   3.362
   31ILE      H  494  10.403  -1.291   3.370
   31ILE     CA  495  10.460  -1.130   3.491
   31ILE     HA  496  10.487  -1.025   3.478
   31ILE     CB  497  10.319  -1.146   3.571
   31ILE     HB  498  10.293  -1.252   3.570
   31ILE    CG2  499  10.333  -1.095   3.715
   31ILE   HG21  500  10.239  -1.089   3.769
   31ILE   HG22  501  10.390  -1.166   3.774
   31ILE   HG23  502  10.376  -0.994   3.708
   31ILE    CG1  503  10.205  -1.066   3.493
   31ILE   HG11  504  10.197  -1.106   3.393
   31ILE   HG12  505  10.221  -0.958   3.489
   31ILE     CD  506  10.066  -1.090   3.557
   31ILE    HD1  507  10.033  -1.193   3.545
   31ILE    HD2  508  10.064  -1.061   3.662
   31ILE    HD3  509   9.996  -1.025   3.505
   31ILE      C  510  10.582  -1.189   3.563
   31ILE      O  511  10.672  -1.110   3.584
   32PHE      N  512  10.597  -1.318   3.592
   32PHE      H  513  10.525  -1.382   3.560
   32PHE     CA  514  10.695  -1.374   3.687
   32PHE     HA  515  10.694  -1.311   3.776
   32PHE     CB  516  10.679  -1.526   3.708
   32PHE    HB1  517  10.759  -1.559   3.774
   32PHE    HB2  518  10.689  -1.575   3.611
   32PHE     CG  519  10.554  -1.577   3.775
   32PHE    CD1  520  10.454  -1.492   3.827
   32PHE    HD1  521  10.461  -1.388   3.801
   32PHE    CE1  522  10.352  -1.537   3.907
   32PHE    HE1  523  10.274  -1.474   3.949
   32PHE     CZ  524  10.351  -1.676   3.936
   32PHE     HZ  525  10.267  -1.709   3.997
   32PHE    CE2  526  10.456  -1.762   3.900
   32PHE    HE2  527  10.458  -1.868   3.919
   32PHE    CD2  528  10.559  -1.708   3.821
   32PHE    HD2  529  10.646  -1.765   3.792
   32PHE      C  530  10.836  -1.352   3.635
   32PHE      O  531  10.929  -1.339   3.717
   33PRO      N  532  10.870  -1.352   3.502
   33PRO     CD  533  10.787  -1.376   3.390
   33PRO    HD1  534  10.752  -1.276   3.362
   33PRO    HD2  535  10.702  -1.437   3.420
   33PRO     CG  536  10.864  -1.425   3.272
   33PRO    HG1  537  10.823  -1.398   3.175
   33PRO    HG2  538  10.883  -1.532   3.274
   33PRO     CB  539   0.063  -1.353   3.300
   33PRO    HB1  540   0.078  -1.262   3.241
   33PRO    HB2  541   0.144  -1.416   3.262
   33PRO     CA  542   0.071  -1.322   3.450
   33PRO     HA  543   0.134  -1.396   3.498
   33PRO      C  544   0.127  -1.188   3.482
   33PRO      O  545   0.246  -1.168   3.449
   34TYR      N  546   0.048  -1.094   3.540
   34TYR      H  547  10.888  -1.119   3.543
   34TYR     CA  548   0.066  -0.954   3.543
   34TYR     HA  549   0.170  -0.938   3.514
   34TYR     CB  550  10.924  -0.882   3.439
   34TYR    HB1  551   0.012  -0.776   3.447
   34TYR    HB2  552  10.819  -0.892   3.465
   34TYR     CG  553  10.934  -0.933   3.296
   34TYR    CD1  554  10.848  -1.038   3.262
   34TYR    HD1  555  10.770  -1.072   3.328
   34TYR    CE1  556  10.845  -1.092   3.130
   34TYR    HE1  557  10.774  -1.169   3.103
   34TYR     CZ  558   0.000  -1.034   3.034
   34TYR     OH  559  10.924  -1.057   2.901
   34TYR     HH  560  10.850  -1.118   2.890
   34TYR    CE2  561   0.094  -0.940   3.074
   34TYR    HE2  562   0.154  -0.891   2.999
   34TYR    CD2  563   0.093  -0.890   3.204
   34TYR    HD2  564   0.154  -0.805   3.231
   34TYR      C  565   0.046  -0.877   3.676
   34TYR      O  566   0.122  -0.794   3.716
   35VAL      N  567  10.874  -0.913   3.752
   35VAL      H  568  10.806  -0.980   3.719
   35VAL     CA  569  10.836  -0.836   3.868
   35VAL     HA  570  10.915  -0.763   3.887
   35VAL     CB  571  10.704  -0.757   3.832
   35VAL     HB  572  10.715  -0.701   3.740
   35VAL    CG1  573  10.585  -0.851   3.797
   35VAL   HG11  574  10.607  -0.901   3.702
   35VAL   HG12  575  10.565  -0.922   3.877
   35VAL   HG13  576  10.497  -0.793   3.771
   35VAL    CG2  577  10.661  -0.652   3.945
   35VAL   HG21  578  10.661  -0.703   4.042
   35VAL   HG22  579  10.746  -0.585   3.941
   35VAL   HG23  580  10.573  -0.592   3.922
   35VAL      C  581  10.826  -0.921   3.992
   35VAL      O  582  10.750  -1.017   4.007
   36GLU      N  583  10.894  -0.872   4.098
   36GLU      H  584   0.021  -0.797   4.080
   36GLU     CA  585  10.880  -0.909   4.236
   36GLU     HA  586  10.863  -1.016   4.245
   36GLU     CB  587   0.060  -0.877   4.323
   36GLU    HB1  588   0.031  -0.865   4.428
   36GLU    HB2  589   0.090  -0.776   4.294
   36GLU     CG  590   0.180  -0.974   4.289
   36GLU    HG1  591   0.190  -0.979   4.181
   36GLU    HG2  592   0.151  -1.071   4.330
   36GLU     CD  593   0.312  -0.926   4.349
   36GLU    OE1  594   0.397  -0.859   4.284
   36GLU    OE2  595   0.327  -0.941   4.475
   36GLU      C  596  10.752  -0.846   4.287
   36GLU      O  597  10.742  -0.763   4.375
   37LEU      N  598  10.637  -0.897   4.237
   37LEU      H  599  10.650  -0.968   4.167
   37LEU     CA  600  10.503  -0.859   4.294
   37LEU     HA  601  10.496  -0.756   4.328
   37LEU     CB  602  10.398  -0.864   4.185
   37LEU    HB1  603  10.403  -0.969   4.156
   37LEU    HB2  604  10.427  -0.806   4.097
   37LEU     CG  605  10.254  -0.822   4.215
   37LEU     HG  606  10.217  -0.867   4.307
   37LEU    CD1  607  10.243  -0.674   4.225
   37LEU   HD11  608  10.286  -0.627   4.137
   37LEU   HD12  609  10.141  -0.643   4.246
   37LEU   HD13  610  10.294  -0.640   4.316
   37LEU    CD2  611  10.160  -0.860   4.093
   37LEU   HD21  612  10.059  -0.858   4.132
   37LEU   HD22  613  10.183  -0.796   4.008
   37LEU   HD23  614  10.179  -0.965   4.072
   37LEU      C  615  10.461  -0.939   4.412
   37LEU      O  616  10.495  -1.056   4.418
   38ASP      N  617  10.391  -0.877   4.508
   38ASP      H  618  10.366  -0.779   4.507
   38ASP     CA  619  10.334  -0.949   4.618
   38ASP     HA  620  10.390  -1.041   4.634
   38ASP     CB  621  10.346  -0.865   4.742
   38ASP    HB1  622  10.303  -0.766   4.726
   38ASP    HB2  623  10.452  -0.847   4.761
   38ASP     CG  624  10.292  -0.939   4.871
   38ASP    OD1  625  10.228  -0.873   4.956
   38ASP    OD2  626  10.339  -1.050   4.895
   38ASP      C  627  10.189  -0.986   4.591
   38ASP      O  628  10.108  -0.903   4.548
   39LEU      N  629  10.150  -1.113   4.603
   39LEU      H  630  10.222  -1.177   4.632
   39LEU     CA  631  10.022  -1.167   4.568
   39LEU     HA  632   9.961  -1.083   4.535
   39LEU     CB  633  10.031  -1.265   4.447
   39LEU    HB1  634   9.938  -1.319   4.430
   39LEU    HB2  635  10.098  -1.349   4.467
   39LEU     CG  636  10.071  -1.203   4.311
   39LEU     HG  637  10.156  -1.135   4.323
   39LEU    CD1  638  10.114  -1.313   4.217
   39LEU   HD11  639  10.112  -1.284   4.112
   39LEU   HD12  640  10.217  -1.338   4.240
   39LEU   HD13  641  10.054  -1.404   4.220
   39LEU    CD2  642   9.945  -1.142   4.255
   39LEU   HD21  643   9.900  -1.078   4.331
   39LEU   HD22  644   9.961  -1.089   4.161
   39LEU   HD23  645   9.869  -1.219   4.238
   39LEU      C  646   9.960  -1.230   4.685
   39LEU      O  647  10.013  -1.323   4.744
   40HIS      N  648   9.846  -1.172   4.729
   40HIS      H  649   9.812  -1.099   4.669
   40HIS     CA  650   9.752  -1.238   4.820
   40HIS     HA  651   9.809  -1.301   4.888
   40HIS     CB  652   9.677  -1.129   4.901
   40HIS    HB1  653   9.620  -1.065   4.833
   40HIS    HB2  654   9.752  -1.064   4.947
   40HIS     CG  655   9.590  -1.182   5.013
   40HIS    ND1  656   9.609  -1.303   5.089
   40HIS    HD1  657   9.674  -1.378   5.072
   40HIS    CE1  658   9.523  -1.306   5.194
   40HIS    HE1  659   9.516  -1.378   5.274
   40HIS    NE2  660   9.453  -1.198   5.199
   40HIS    CD2  661   9.497  -1.116   5.087
   40HIS    HD2  662   9.467  -1.013   5.076
   40HIS      C  663   9.663  -1.329   4.735
   40HIS      O  664   9.549  -1.291   4.707
   41SER      N  665   9.701  -1.445   4.693
   41SER      H  666   9.792  -1.476   4.722
   41SER     CA  667   9.625  -1.534   4.604
   41SER     HA  668   9.586  -1.471   4.524
   41SER     CB  669   9.720  -1.636   4.538
   41SER    HB1  670   9.674  -1.695   4.459
   41SER    HB2  671   9.761  -1.698   4.618
   41SER     OG  672   9.822  -1.570   4.467
   41SER     HG  673   9.794  -1.536   4.382
   41SER      C  674   9.509  -1.598   4.675
   41SER      O  675   9.535  -1.660   4.776
   42TYR      N  676   9.400  -1.618   4.603
   42TYR      H  677   9.382  -1.557   4.524
   42TYR     CA  678   9.286  -1.707   4.621
   42TYR     HA  679   9.305  -1.765   4.712
   42TYR     CB  680   9.156  -1.632   4.658
   42TYR    HB1  681   9.072  -1.701   4.661
   42TYR    HB2  682   9.148  -1.559   4.577
   42TYR     CG  683   9.166  -1.558   4.788
   42TYR    CD1  684   9.239  -1.434   4.802
   42TYR    HD1  685   9.294  -1.397   4.717
   42TYR    CE1  686   9.260  -1.375   4.929
   42TYR    HE1  687   9.315  -1.282   4.937
   42TYR     CZ  688   9.191  -1.428   5.039
   42TYR     OH  689   9.205  -1.367   5.155
   42TYR     HH  690   9.279  -1.308   5.144
   42TYR    CE2  691   9.107  -1.540   5.024
   42TYR    HE2  692   9.057  -1.577   5.113
   42TYR    CD2  693   9.096  -1.606   4.904
   42TYR    HD2  694   9.034  -1.695   4.897
   42TYR      C  695   9.254  -1.790   4.497
   42TYR      O  696   9.297  -1.761   4.384
   43ASP      N  697   9.161  -1.894   4.512
   43ASP      H  698   9.151  -1.929   4.606
   43ASP     CA  699   9.108  -1.981   4.411
   43ASP     HA  700   9.137  -1.948   4.311
   43ASP     CB  701   9.163  -2.117   4.427
   43ASP    HB1  702   9.114  -2.168   4.510
   43ASP    HB2  703   9.270  -2.114   4.444
   43ASP     CG  704   9.148  -2.207   4.306
   43ASP    OD1  705   9.043  -2.190   4.234
   43ASP    OD2  706   9.242  -2.288   4.269
   43ASP      C  707   8.953  -1.988   4.414
   43ASP      O  708   8.896  -2.042   4.508
   44LEU      N  709   8.886  -1.918   4.323
   44LEU      H  710   8.934  -1.877   4.245
   44LEU     CA  711   8.741  -1.914   4.314
   44LEU     HA  712   8.696  -1.953   4.406
   44LEU     CB  713   8.692  -1.769   4.288
   44LEU    HB1  714   8.588  -1.783   4.257
   44LEU    HB2  715   8.751  -1.723   4.209
   44LEU     CG  716   8.687  -1.676   4.407
   44LEU     HG  717   8.621  -1.723   4.479
   44LEU    CD1  718   8.826  -1.652   4.469
   44LEU   HD11  719   8.806  -1.573   4.541
   44LEU   HD12  720   8.858  -1.742   4.521
   44LEU   HD13  721   8.903  -1.635   4.394
   44LEU    CD2  722   8.637  -1.537   4.364
   44LEU   HD21  723   8.605  -1.482   4.452
   44LEU   HD22  724   8.720  -1.477   4.326
   44LEU   HD23  725   8.554  -1.555   4.296
   44LEU      C  726   8.701  -2.015   4.205
   44LEU      O  727   8.594  -1.994   4.142
   45GLY      N  728   8.784  -2.117   4.176
   45GLY      H  729   8.877  -2.119   4.217
   45GLY     CA  730   8.726  -2.226   4.097
   45GLY    HA1  731   8.797  -2.307   4.080
   45GLY    HA2  732   8.702  -2.179   4.002
   45GLY      C  733   8.602  -2.284   4.163
   45GLY      O  734   8.601  -2.288   4.289
   46ILE      N  735   8.497  -2.315   4.085
   46ILE      H  736   8.509  -2.295   3.987
   46ILE     CA  737   8.355  -2.337   4.131
   46ILE     HA  738   8.325  -2.255   4.196
   46ILE     CB  739   8.268  -2.355   4.006
   46ILE     HB  740   8.272  -2.272   3.935
   46ILE    CG2  741   8.303  -2.481   3.931
   46ILE   HG21  742   8.255  -2.482   3.833
   46ILE   HG22  743   8.409  -2.474   3.906
   46ILE   HG23  744   8.290  -2.572   3.991
   46ILE    CG1  745   8.114  -2.359   4.034
   46ILE   HG11  746   8.084  -2.439   4.101
   46ILE   HG12  747   8.070  -2.370   3.935
   46ILE     CD  748   8.058  -2.228   4.096
   46ILE    HD1  749   8.062  -2.147   4.023
   46ILE    HD2  750   7.958  -2.249   4.134
   46ILE    HD3  751   8.114  -2.203   4.187
   46ILE      C  752   8.345  -2.446   4.244
   46ILE      O  753   8.275  -2.436   4.347
   47GLU      N  754   8.419  -2.553   4.225
   47GLU      H  755   8.475  -2.538   4.142
   47GLU     CA  756   8.435  -2.665   4.320
   47GLU     HA  757   8.339  -2.716   4.328
   47GLU     CB  758   8.538  -2.776   4.272
   47GLU    HB1  759   8.491  -2.819   4.183
   47GLU    HB2  760   8.544  -2.865   4.335
   47GLU     CG  761   8.678  -2.732   4.238
   47GLU    HG1  762   8.718  -2.677   4.324
   47GLU    HG2  763   8.668  -2.653   4.164
   47GLU     CD  764   8.776  -2.839   4.197
   47GLU    OE1  765   8.887  -2.841   4.256
   47GLU    OE2  766   8.745  -2.920   4.106
   47GLU      C  767   8.481  -2.629   4.463
   47GLU      O  768   8.420  -2.679   4.561
   48ASN      N  769   8.572  -2.540   4.478
   48ASN      H  770   8.610  -2.505   4.391
   48ASN     CA  771   8.620  -2.489   4.602
   48ASN     HA  772   8.640  -2.558   4.685
   48ASN     CB  773   8.756  -2.430   4.569
   48ASN    HB1  774   8.748  -2.351   4.494
   48ASN    HB2  775   8.810  -2.507   4.514
   48ASN     CG  776   8.827  -2.388   4.691
   48ASN    OD1  777   8.859  -2.462   4.783
   48ASN    ND2  778   8.868  -2.265   4.707
   48ASN   HD21  779   8.854  -2.191   4.639
   48ASN   HD22  780   8.933  -2.255   4.785
   48ASN      C  781   8.526  -2.384   4.655
   48ASN      O  782   8.526  -2.356   4.775
   49ARG      N  783   8.428  -2.330   4.577
   49ARG      H  784   8.429  -2.355   4.479
   49ARG     CA  785   8.319  -2.232   4.617
   49ARG     HA  786   8.366  -2.169   4.693
   49ARG     CB  787   8.266  -2.148   4.503
   49ARG    HB1  788   8.176  -2.093   4.528
   49ARG    HB2  789   8.250  -2.205   4.411
   49ARG     CG  790   8.376  -2.036   4.474
   49ARG    HG1  791   8.461  -2.081   4.423
   49ARG    HG2  792   8.402  -1.987   4.568
   49ARG     CD  793   8.309  -1.931   4.381
   49ARG    HD1  794   8.366  -1.840   4.403
   49ARG    HD2  795   8.203  -1.922   4.402
   49ARG     NE  796   8.330  -1.964   4.238
   49ARG     HE  797   8.425  -1.983   4.211
   49ARG     CZ  798   8.244  -1.951   4.138
   49ARG    NH1  799   8.120  -1.913   4.159
   49ARG   HH11  800   8.088  -1.887   4.251
   49ARG   HH12  801   8.062  -1.869   4.089
   49ARG    NH2  802   8.280  -1.971   4.008
   49ARG   HH21  803   8.369  -2.000   3.973
   49ARG   HH22  804   8.212  -1.971   3.933
   49ARG      C  805   8.208  -2.307   4.686
   49ARG      O  806   8.157  -2.270   4.791
   50ASP      N  807   8.178  -2.421   4.633
   50ASP      H  808   8.228  -2.437   4.547
   50ASP     CA  809   8.081  -2.509   4.678
   50ASP     HA  810   7.988  -2.462   4.711
   50ASP     CB  811   8.027  -2.602   4.566
   50ASP    HB1  812   8.103  -2.647   4.502
   50ASP    HB2  813   7.970  -2.535   4.501
   50ASP     CG  814   7.923  -2.703   4.612
   50ASP    OD1  815   7.817  -2.656   4.659
   50ASP    OD2  816   7.939  -2.825   4.605
   50ASP      C  817   8.129  -2.587   4.805
   50ASP      O  818   8.058  -2.612   4.901
   51ALA      N  819   8.261  -2.620   4.810
   51ALA      H  820   8.312  -2.602   4.725
   51ALA     CA  821   8.329  -2.673   4.932
   51ALA     HA  822   8.262  -2.747   4.977
   51ALA     CB  823   8.464  -2.741   4.906
   51ALA    HB1  824   8.515  -2.683   4.829
   51ALA    HB2  825   8.524  -2.737   4.997
   51ALA    HB3  826   8.450  -2.844   4.873
   51ALA      C  827   8.333  -2.566   5.046
   51ALA      O  828   8.347  -2.604   5.158
   52THR      N  829   8.315  -2.434   5.014
   52THR      H  830   8.313  -2.415   4.915
   52THR     CA  831   8.322  -2.326   5.121
   52THR     HA  832   8.326  -2.375   5.219
   52THR     CB  833   8.441  -2.239   5.099
   52THR     HB  834   8.450  -2.164   5.177
   52THR    CG2  835   8.575  -2.316   5.085
   52THR   HG21  836   8.543  -2.414   5.051
   52THR   HG22  837   8.640  -2.268   5.012
   52THR   HG23  838   8.626  -2.324   5.181
   52THR    OG1  839   8.422  -2.172   4.981
   52THR    HG1  840   8.477  -2.223   4.921
   52THR      C  841   8.194  -2.240   5.138
   52THR      O  842   8.191  -2.147   5.220
   53ASN      N  843   8.086  -2.270   5.068
   53ASN      H  844   8.091  -2.338   4.993
   53ASN     CA  845   7.961  -2.189   5.068
   53ASN     HA  846   7.907  -2.245   4.991
   53ASN     CB  847   7.885  -2.210   5.198
   53ASN    HB1  848   7.779  -2.186   5.198
   53ASN    HB2  849   7.923  -2.143   5.275
   53ASN     CG  850   7.890  -2.353   5.250
   53ASN    OD1  851   7.893  -2.454   5.178
   53ASN    ND2  852   7.876  -2.371   5.376
   53ASN   HD21  853   7.883  -2.295   5.442
   53ASN   HD22  854   7.870  -2.464   5.413
   53ASN      C  855   7.984  -2.046   5.016
   53ASN      O  856   7.930  -1.946   5.062
   54ASP      N  857   8.067  -2.038   4.914
   54ASP      H  858   8.097  -2.128   4.878
   54ASP     CA  859   8.118  -1.918   4.848
   54ASP     HA  860   8.195  -1.949   4.777
   54ASP     CB  861   8.006  -1.853   4.769
   54ASP    HB1  862   7.949  -1.783   4.831
   54ASP    HB2  863   7.939  -1.931   4.730
   54ASP     CG  864   8.058  -1.753   4.660
   54ASP    OD1  865   8.173  -1.769   4.623
   54ASP    OD2  866   7.982  -1.666   4.614
   54ASP      C  867   8.200  -1.825   4.939
   54ASP      O  868   8.224  -1.708   4.915
   55GLN      N  869   8.253  -1.874   5.055
   55GLN      H  870   8.233  -1.972   5.070
   55GLN     CA  871   8.322  -1.794   5.163
   55GLN     HA  872   8.266  -1.701   5.172
   55GLN     CB  873   8.321  -1.867   5.300
   55GLN    HB1  874   8.377  -1.810   5.375
   55GLN    HB2  875   8.366  -1.964   5.282
   55GLN     CG  876   8.183  -1.871   5.363
   55GLN    HG1  877   8.118  -1.907   5.283
   55GLN    HG2  878   8.154  -1.775   5.405
   55GLN     CD  879   8.181  -1.973  -5.468
   55GLN    OE1  880   8.281  -2.011  -5.406
   55GLN    NE2  881   8.075  -2.043  -5.449
   55GLN   HE21  882   8.002  -2.037   5.420
   55GLN   HE22  883   8.086  -2.132  -5.401
   55GLN      C  884   8.462  -1.753   5.116
   55GLN      O  885   8.512  -1.648   5.150
   56VAL      N  886   8.520  -1.833   5.024
   56VAL      H  887   8.485  -1.924   4.996
   56VAL     CA  888   8.652  -1.795   4.964
   56VAL     HA  889   8.723  -1.789   5.047
   56VAL     CB  890   8.698  -1.907   4.876
   56VAL     HB  891   8.678  -1.998   4.933
   56VAL    CG1  892   8.624  -1.916   4.742
   56VAL   HG11  893   8.644  -2.009   4.691
   56VAL   HG12  894   8.516  -1.908   4.756
   56VAL   HG13  895   8.649  -1.828   4.683
   56VAL    CG2  896   8.848  -1.885   4.845
   56VAL   HG21  897   8.859  -1.790   4.792
   56VAL   HG22  898   8.900  -1.892   4.940
   56VAL   HG23  899   8.890  -1.968   4.788
   56VAL      C  900   8.650  -1.662   4.896
   56VAL      O  901   8.749  -1.590   4.902
   57THR      N  902   8.532  -1.630   4.846
   57THR      H  903   8.473  -1.711   4.834
   57THR     CA  904   8.495  -1.506   4.768
   57THR     HA  905   8.586  -1.487   4.711
   57THR     CB  906   8.373  -1.530   4.680
   57THR     HB  907   8.295  -1.564   4.748
   57THR    CG2  908   8.320  -1.410   4.608
   57THR   HG21  909   8.401  -1.376   4.544
   57THR   HG22  910   8.245  -1.444   4.537
   57THR   HG23  911   8.281  -1.333   4.673
   57THR    OG1  912   8.401  -1.639   4.605
   57THR    HG1  913   8.316  -1.683   4.611
   57THR      C  914   8.461  -1.395   4.865
   57THR      O  915   8.493  -1.281   4.836
   58LYS      N  916   8.410  -1.417   4.987
   58LYS      H  917   8.389  -1.512   5.012
   58LYS     CA  918   8.390  -1.306   5.086
   58LYS     HA  919   8.363  -1.220   5.024
   58LYS     CB  920   8.274  -1.349   5.174
   58LYS    HB1  921   8.311  -1.421   5.247
   58LYS    HB2  922   8.205  -1.405   5.111
   58LYS     CG  923   8.204  -1.231   5.251
   58LYS    HG1  924   8.170  -1.151   5.185
   58LYS    HG2  925   8.280  -1.194   5.320
   58LYS     CD  926   8.082  -1.278   5.331
   58LYS    HD1  927   8.125  -1.368   5.375
   58LYS    HD2  928   8.010  -1.319   5.261
   58LYS     CE  929   8.015  -1.181   5.433
   58LYS    HE1  930   8.085  -1.100   5.450
   58LYS    HE2  931   8.012  -1.236  -5.411
   58LYS     NZ  932   7.887  -1.133   5.377
   58LYS    HZ1  933   7.851  -1.057   5.432
   58LYS    HZ2  934   7.888  -1.109   5.279
   58LYS    HZ3  935   7.815  -1.204   5.384
   58LYS      C  936   8.514  -1.274   5.165
   58LYS      O  937   8.549  -1.160   5.186
   59ASP      N  938   8.596  -1.368   5.195
   59ASP      H  939   8.571  -1.463   5.169
   59ASP     CA  940   8.732  -1.344   5.251
   59ASP     HA  941   8.721  -1.269   5.329
   59ASP     CB  942   8.799  -1.474   5.303
   59ASP    HB1  943   8.904  -1.452   5.325
   59ASP    HB2  944   8.795  -1.545   5.220
   59ASP     CG  945   8.740  -1.547   5.415
   59ASP    OD1  946   8.788  -1.664   5.432
   59ASP    OD2  947   8.656  -1.493  -5.445
   59ASP      C  948   8.822  -1.278   5.139
   59ASP      O  949   8.901  -1.185   5.171
   60ALA      N  950   8.821  -1.323   5.012
   60ALA      H  951   8.769  -1.406   4.987
   60ALA     CA  952   8.884  -1.250   4.901
   60ALA     HA  953   8.992  -1.238   4.918
   60ALA     CB  954   8.873  -1.332   4.773
   60ALA    HB1  955   8.771  -1.361   4.750
   60ALA    HB2  956   8.913  -1.271   4.692
   60ALA    HB3  957   8.937  -1.420   4.782
   60ALA      C  958   8.828  -1.104   4.890
   60ALA      O  959   8.903  -1.013   4.880
   61ALA      N  960   8.696  -1.087   4.898
   61ALA      H  961   8.638  -1.167   4.917
   61ALA     CA  962   8.641  -0.954   4.898
   61ALA     HA  963   8.671  -0.903   4.806
   61ALA     CB  964   8.490  -0.975   4.903
   61ALA    HB1  965   8.460  -1.032   4.991
   61ALA    HB2  966   8.444  -0.877   4.903
   61ALA    HB3  967   8.456  -1.039   4.821
   61ALA      C  968   8.675  -0.863   5.020
   61ALA      O  969   8.720  -0.753   5.000
   62GLU      N  970   8.672  -0.912   5.140
   62GLU      H  971   8.634  -1.004   5.160
   62GLU     CA  972   8.727  -0.836   5.254
   62GLU     HA  973   8.669  -0.744   5.263
   62GLU     CB  974   8.699  -0.918   5.384
   62GLU    HB1  975   8.763  -0.884   5.465
   62GLU    HB2  976   8.731  -1.019   5.356
   62GLU     CG  977   8.547  -0.908   5.413
   62GLU    HG1  978   8.505  -0.963   5.328
   62GLU    HG2  979   8.507  -0.807   5.415
   62GLU     CD  980   8.513  -0.980  -5.398
   62GLU    OE1  981   8.595  -1.067  -5.358
   62GLU    OE2  982   8.411  -0.942  -5.336
   62GLU      C  983   8.870  -0.785   5.235
   62GLU      O  984   8.896  -0.672   5.272
   63ALA      N  985   8.958  -0.867   5.183
   63ALA      H  986   8.928  -0.958   5.153
   63ALA     CA  987   9.102  -0.833   5.152
   63ALA     HA  988   9.147  -0.794   5.243
   63ALA     CB  989   9.171  -0.963   5.120
   63ALA    HB1  990   9.273  -0.935   5.093
   63ALA    HB2  991   9.177  -1.020   5.213
   63ALA    HB3  992   9.120  -1.023   5.045
   63ALA      C  993   9.107  -0.728   5.042
   63ALA      O  994   9.202  -0.652   5.043
   64ILE      N  995   9.011  -0.722   4.949
   64ILE      H  996   8.949  -0.802   4.943
   64ILE     CA  997   9.001  -0.610   4.853
   64ILE     HA  998   9.103  -0.605   4.816
   64ILE     CB  999   8.909  -0.621   4.731
   64ILE     HB 1000   8.809  -0.588   4.759
   64ILE    CG2 1001   8.948  -0.523   4.623
   64ILE   HG21 1002   9.047  -0.545   4.583
   64ILE   HG22 1003   8.872  -0.533   4.545
   64ILE   HG23 1004   8.944  -0.418   4.655
   64ILE    CG1 1005   8.904  -0.760   4.676
   64ILE   HG11 1006   8.856  -0.828   4.747
   64ILE   HG12 1007   9.007  -0.781   4.648
   64ILE     CD 1008   8.833  -0.777   4.537
   64ILE    HD1 1009   8.743  -0.717   4.538
   64ILE    HD2 1010   8.899  -0.753   4.453
   64ILE    HD3 1011   8.795  -0.879   4.532
   64ILE      C 1012   8.967  -0.484   4.936
   64ILE      O 1013   9.026  -0.384   4.903
   65LYS      N 1014   8.889  -0.476   5.048
   65LYS      H 1015   8.846  -0.558   5.087
   65LYS     CA 1016   8.887  -0.357   5.141
   65LYS     HA 1017   8.868  -0.267   5.083
   65LYS     CB 1018   8.768  -0.365   5.231
   65LYS    HB1 1019   8.778  -0.290   5.309
   65LYS    HB2 1020   8.759  -0.457   5.288
   65LYS     CG 1021   8.635  -0.337   5.152
   65LYS    HG1 1022   8.603  -0.430   5.106
   65LYS    HG2 1023   8.639  -0.264   5.071
   65LYS     CD 1024   8.527  -0.287   5.246
   65LYS    HD1 1025   8.506  -0.362   5.323
   65LYS    HD2 1026   8.429  -0.282   5.199
   65LYS     CE 1027   8.541  -0.150   5.310
   65LYS    HE1 1028   8.635  -0.137   5.364
   65LYS    HE2 1029   8.450  -0.134   5.368
   65LYS     NZ 1030   8.550  -0.043   5.207
   65LYS    HZ1 1031   8.626  -0.065   5.143
   65LYS    HZ2 1032   8.461  -0.023   5.164
   65LYS    HZ3 1033   8.568   0.040   5.261
   65LYS      C 1034   9.017  -0.333   5.220
   65LYS      O 1035   9.056  -0.217   5.234
   66LYS      N 1036   9.088  -0.439   5.258
   66LYS      H 1037   9.042  -0.527   5.241
   66LYS     CA 1038   9.217  -0.437   5.328
   66LYS     HA 1039   9.213  -0.382   5.422
   66LYS     CB 1040   9.262  -0.579   5.379
   66LYS    HB1 1041   9.309  -0.635   5.297
   66LYS    HB2 1042   9.175  -0.628   5.421
   66LYS     CG 1043   9.378  -0.567  -5.451
   66LYS    HG1 1044   9.345  -0.502  -5.371
   66LYS    HG2 1045   9.471  -0.538   5.437
   66LYS     CD 1046   9.410  -0.706  -5.389
   66LYS    HD1 1047   9.508  -0.701  -5.342
   66LYS    HD2 1048   9.422  -0.776   5.466
   66LYS     CE 1049   9.303  -0.754  -5.291
   66LYS    HE1 1050   9.207  -0.737  -5.339
   66LYS    HE2 1051   9.303  -0.686  -5.206
   66LYS     NZ 1052   9.307  -0.894  -5.252
   66LYS    HZ1 1053   9.223  -0.929  -5.207
   66LYS    HZ2 1054   9.322  -0.960  -5.326
   66LYS    HZ3 1055   9.375  -0.912  -5.179
   66LYS      C 1056   9.326  -0.384   5.242
   66LYS      O 1057   9.419  -0.325   5.292
   67HIS      N 1058   9.327  -0.417   5.111
   67HIS      H 1059   9.265  -0.494   5.091
   67HIS     CA 1060   9.442  -0.387   5.023
   67HIS     HA 1061   9.524  -0.333   5.069
   67HIS     CB 1062   9.502  -0.518   4.967
   67HIS    HB1 1063   9.582  -0.504   4.895
   67HIS    HB2 1064   9.422  -0.582   4.928
   67HIS     CG 1065   9.580  -0.592   5.073
   67HIS    ND1 1066   9.657  -0.537   5.174
   67HIS    HD1 1067   9.706  -0.449   5.181
   67HIS    CE1 1068   9.687  -0.637   5.260
   67HIS    HE1 1069   9.749  -0.623   5.347
   67HIS    NE2 1070   9.627  -0.751   5.227
   67HIS    CD2 1071   9.556  -0.723   5.108
   67HIS    HD2 1072   9.490  -0.789   5.053
   67HIS      C 1073   9.415  -0.289   4.909
   67HIS      O 1074   9.511  -0.247   4.832
   68ASN      N 1075   9.293  -0.255   4.896
   68ASN      H 1076   9.225  -0.296   4.958
   68ASN     CA 1077   9.226  -0.156   4.812
   68ASN     HA 1078   9.122  -0.159   4.843
   68ASN     CB 1079   9.284  -0.017   4.842
   68ASN    HB1 1080   9.228   0.053   4.780
   68ASN    HB2 1081   9.387  -0.021   4.809
   68ASN     CG 1082   9.284   0.027   4.979
   68ASN    OD1 1083   9.387   0.048   5.041
   68ASN    ND2 1084   9.172   0.051   5.044
   68ASN   HD21 1085   9.084   0.057   4.996
   68ASN   HD22 1086   9.188   0.101   5.131
   68ASN      C 1087   9.224  -0.185   4.661
   68ASN      O 1088   9.157  -0.114   4.585
   69VAL      N 1089   9.292  -0.288   4.617
   69VAL      H 1090   9.355  -0.334   4.681
   69VAL     CA 1091   9.292  -0.331   4.477
   69VAL     HA 1092   9.194  -0.321   4.429
   69VAL     CB 1093   9.388  -0.250   4.384
   69VAL     HB 1094   9.360  -0.146   4.400
   69VAL    CG1 1095   9.540  -0.253   4.424
   69VAL   HG11 1096   9.599  -0.167   4.393
   69VAL   HG12 1097   9.549  -0.251   4.533
   69VAL   HG13 1098   9.593  -0.345   4.397
   69VAL    CG2 1099   9.386  -0.296   4.237
   69VAL   HG21 1100   9.292  -0.301   4.182
   69VAL   HG22 1101   9.445  -0.221   4.184
   69VAL   HG23 1102   9.428  -0.396   4.227
   69VAL      C 1103   9.322  -0.478   4.470
   69VAL      O 1104   9.420  -0.526   4.523
   70GLY      N 1105   9.232  -0.550   4.401
   70GLY      H 1106   9.146  -0.507   4.370
   70GLY     CA 1107   9.248  -0.687   4.349
   70GLY    HA1 1108   9.183  -0.759   4.399
   70GLY    HA2 1109   9.347  -0.724   4.374
   70GLY      C 1110   9.218  -0.701   4.204
   70GLY      O 1111   9.159  -0.609   4.142
   71VAL      N 1112   9.265  -0.814   4.149
   71VAL      H 1113   9.294  -0.883   4.217
   71VAL     CA 1114   9.244  -0.847   4.013
   71VAL     HA 1115   9.166  -0.781   3.975
   71VAL     CB 1116   9.371  -0.837   3.927
   71VAL     HB 1117   9.343  -0.867   3.826
   71VAL    CG1 1118   9.408  -0.684   3.913
   71VAL   HG11 1119   9.421  -0.649   4.015
   71VAL   HG12 1120   9.505  -0.671   3.865
   71VAL   HG13 1121   9.335  -0.630   3.852
   71VAL    CG2 1122   9.496  -0.923   3.973
   71VAL   HG21 1123   9.582  -0.892   3.914
   71VAL   HG22 1124   9.524  -0.887   4.072
   71VAL   HG23 1125   9.486  -1.031   3.966
   71VAL      C 1126   9.174  -0.988   4.004
   71VAL      O 1127   9.202  -1.078   4.081
   72LYS      N 1128   9.083  -1.014   3.916
   72LYS      H 1129   9.059  -0.944   3.847
   72LYS     CA 1130   9.002  -1.137   3.903
   72LYS     HA 1131   9.040  -1.213   3.970
   72LYS     CB 1132   8.856  -1.098   3.940
   72LYS    HB1 1133   8.817  -1.024   3.870
   72LYS    HB2 1134   8.864  -1.062   4.042
   72LYS     CG 1135   8.772  -1.217   3.948
   72LYS    HG1 1136   8.830  -1.293   4.000
   72LYS    HG2 1137   8.749  -1.251   3.847
   72LYS     CD 1138   8.645  -1.182   4.027
   72LYS    HD1 1139   8.591  -1.093   3.993
   72LYS    HD2 1140   8.672  -1.155   4.129
   72LYS     CE 1141   8.545  -1.300   4.032
   72LYS    HE1 1142   8.444  -1.268   4.060
   72LYS    HE2 1143   8.574  -1.373   4.108
   72LYS     NZ 1144   8.526  -1.360   3.895
   72LYS    HZ1 1145   8.455  -1.432   3.885
   72LYS    HZ2 1146   8.513  -1.284   3.829
   72LYS    HZ3 1147   8.605  -1.415   3.866
   72LYS      C 1148   9.008  -1.199   3.772
   72LYS      O 1149   9.000  -1.135   3.670
   73CYS      N 1150   9.005  -1.332   3.773
   73CYS      H 1151   9.035  -1.371   3.861
   73CYS     CA 1152   8.990  -1.421   3.663
   73CYS     HA 1153   9.017  -1.366   3.573
   73CYS     CB 1154   9.088  -1.541   3.673
   73CYS    HB1 1155   9.092  -1.589   3.770
   73CYS    HB2 1156   9.184  -1.491   3.672
   73CYS     SG 1157   9.074  -1.648   3.530
   73CYS     HG 1158   9.112  -1.756   3.599
   73CYS      C 1159   8.845  -1.464   3.645
   73CYS      O 1160   8.769  -1.465   3.745
   74ALA      N 1161   8.793  -1.486   3.529
   74ALA      H 1162   8.863  -1.511   3.460
   74ALA     CA 1163   8.652  -1.509   3.507
   74ALA     HA 1164   8.608  -1.421   3.553
   74ALA     CB 1165   8.647  -1.509   3.353
   74ALA    HB1 1166   8.685  -1.414   3.317
   74ALA    HB2 1167   8.709  -1.590   3.316
   74ALA    HB3 1168   8.549  -1.539   3.316
   74ALA      C 1169   8.592  -1.640   3.565
   74ALA      O 1170   8.657  -1.747   3.584
   75THR      N 1171   8.464  -1.637   3.607
   75THR      H 1172   8.428  -1.544   3.621
   75THR     CA 1173   8.392  -1.744   3.681
   75THR     HA 1174   8.460  -1.827   3.698
   75THR     CB 1175   8.366  -1.694   3.826
   75THR     HB 1176   8.286  -1.735   3.887
   75THR    CG2 1177   8.488  -1.702   3.912
   75THR   HG21 1178   8.575  -1.646   3.880
   75THR   HG22 1179   8.458  -1.650   4.003
   75THR   HG23 1180   8.507  -1.807   3.937
   75THR    OG1 1181   8.336  -1.554   3.824
   75THR    HG1 1182   8.256  -1.540   3.772
   75THR      C 1183   8.269  -1.801   3.611
   75THR      O 1184   8.203  -1.745   3.521
   76ILE      N 1185   8.233  -1.922   3.652
   76ILE      H 1186   8.303  -1.963   3.712
   76ILE     CA 1187   8.106  -1.983   3.634
   76ILE     HA 1188   8.072  -1.956   3.534
   76ILE     CB 1189   8.121  -2.140   3.627
   76ILE     HB 1190   8.189  -2.168   3.708
   76ILE    CG2 1191   7.980  -2.209   3.627
   76ILE   HG21 1192   7.940  -2.224   3.526
   76ILE   HG22 1193   7.997  -2.308   3.668
   76ILE   HG23 1194   7.913  -2.167   3.702
   76ILE    CG1 1195   8.199  -2.200   3.504
   76ILE   HG11 1196   8.302  -2.164   3.505
   76ILE   HG12 1197   8.157  -2.169   3.408
   76ILE     CD 1198   8.205  -2.354   3.488
   76ILE    HD1 1199   8.226  -2.409   3.580
   76ILE    HD2 1200   8.112  -2.391   3.446
   76ILE    HD3 1201   8.285  -2.375   3.417
   76ILE      C 1202   8.013  -1.926   3.741
   76ILE      O 1203   8.041  -1.928   3.862
   77THR      N 1204   7.892  -1.888   3.699
   77THR      H 1205   7.884  -1.876   3.599
   77THR     CA 1206   7.770  -1.887   3.781
   77THR     HA 1207   7.806  -1.899   3.883
   77THR     CB 1208   7.695  -1.752   3.764
   77THR     HB 1209   7.654  -1.748   3.663
   77THR    CG2 1210   7.576  -1.736   3.857
   77THR   HG21 1211   7.536  -1.635   3.866
   77THR   HG22 1212   7.499  -1.806   3.826
   77THR   HG23 1213   7.615  -1.770   3.953
   77THR    OG1 1214   7.777  -1.637   3.790
   77THR    HG1 1215   7.733  -1.573   3.734
   77THR      C 1216   7.681  -2.008   3.751
   77THR      O 1217   7.610  -2.011   3.648
   78PRO      N 1218   7.677  -2.099   3.846
   78PRO     CD 1219   7.722  -2.106   3.988
   78PRO    HD1 1220   7.714  -2.011   4.040
   78PRO    HD2 1221   7.824  -2.142   3.987
   78PRO     CG 1222   7.646  -2.221   4.053
   78PRO    HG1 1223   7.559  -2.177   4.101
   78PRO    HG2 1224   7.701  -2.271   4.132
   78PRO     CB 1225   7.617  -2.317   3.938
   78PRO    HB1 1226   7.523  -2.368   3.955
   78PRO    HB2 1227   7.703  -2.377   3.910
   78PRO     CA 1228   7.601  -2.219   3.823
   78PRO     HA 1229   7.644  -2.271   3.737
   78PRO      C 1230   7.458  -2.193   3.786
   78PRO      O 1231   7.392  -2.109   3.846
   79ASP      N 1232   7.404  -2.282   3.700
   79ASP      H 1233   7.458  -2.350   3.648
   79ASP     CA 1234   7.264  -2.302   3.678
   79ASP     HA 1235   7.200  -2.243   3.744
   79ASP     CB 1236   7.239  -2.267   3.534
   79ASP    HB1 1237   7.262  -2.161   3.526
   79ASP    HB2 1238   7.135  -2.290   3.509
   79ASP     CG 1239   7.320  -2.352   3.435
   79ASP    OD1 1240   7.274  -2.463   3.397
   79ASP    OD2 1241   7.419  -2.301   3.380
   79ASP      C 1242   7.242  -2.455   3.711
   79ASP      O 1243   7.342  -2.520   3.739
   80GLU      N 1244   7.129  -2.517   3.692
   80GLU      H 1245   7.047  -2.461   3.672
   80GLU     CA 1246   7.097  -2.659   3.709
   80GLU     HA 1247   7.120  -2.686   3.812
   80GLU     CB 1248   6.949  -2.682   3.681
   80GLU    HB1 1249   6.929  -2.647   3.580
   80GLU    HB2 1250   6.890  -2.616   3.745
   80GLU     CG 1251   6.907  -2.828   3.712
   80GLU    HG1 1252   6.980  -2.902   3.677
   80GLU    HG2 1253   6.821  -2.852   3.650
   80GLU     CD 1254   6.877  -2.853   3.857
   80GLU    OE1 1255   6.909  -2.962   3.907
   80GLU    OE2 1256   6.834  -2.766   3.934
   80GLU      C 1257   7.182  -2.751   3.631
   80GLU      O 1258   7.215  -2.857   3.684
   81LYS      N 1259   7.216  -2.714   3.504
   81LYS      H 1260   7.190  -2.621   3.472
   81LYS     CA 1261   7.300  -2.806   3.418
   81LYS     HA 1262   7.273  -2.909   3.441
   81LYS     CB 1263   7.261  -2.773   3.277
   81LYS    HB1 1264   7.270  -2.666   3.255
   81LYS    HB2 1265   7.155  -2.788   3.262
   81LYS     CG 1266   7.330  -2.862   3.168
   81LYS    HG1 1267   7.438  -2.858   3.187
   81LYS    HG2 1268   7.302  -2.821   3.072
   81LYS     CD 1269   7.279  -3.009   3.173
   81LYS    HD1 1270   7.173  -3.014   3.148
   81LYS    HD2 1271   7.296  -3.053   3.271
   81LYS     CE 1272   7.351  -3.092   3.076
   81LYS    HE1 1273   7.457  -3.074   3.096
   81LYS    HE2 1274   7.324  -3.069   2.973
   81LYS     NZ 1275   7.311  -3.239   3.092
   81LYS    HZ1 1276   7.222  -3.270   3.056
   81LYS    HZ2 1277   7.384  -3.302   3.064
   81LYS    HZ3 1278   7.298  -3.259   3.190
   81LYS      C 1279   7.446  -2.796   3.453
   81LYS      O 1280   7.513  -2.898   3.463
   82ARG      N 1281   7.494  -2.679   3.498
   82ARG      H 1282   7.432  -2.603   3.478
   82ARG     CA 1283   7.633  -2.664   3.552
   82ARG     HA 1284   7.697  -2.726   3.489
   82ARG     CB 1285   7.689  -2.527   3.540
   82ARG    HB1 1286   7.779  -2.516   3.601
   82ARG    HB2 1287   7.619  -2.453   3.581
   82ARG     CG 1288   7.723  -2.481   3.399
   82ARG    HG1 1289   7.741  -2.374   3.406
   82ARG    HG2 1290   7.629  -2.481   3.344
   82ARG     CD 1291   7.834  -2.552   3.320
   82ARG    HD1 1292   7.784  -2.627   3.258
   82ARG    HD2 1293   7.897  -2.587   3.402
   82ARG     NE 1294   7.903  -2.455   3.233
   82ARG     HE 1295   7.859  -2.368   3.208
   82ARG     CZ 1296   8.024  -2.459   3.189
   82ARG    NH1 1297   8.098  -2.562   3.186
   82ARG   HH11 1298   8.062  -2.651   3.216
   82ARG   HH12 1299   8.194  -2.557   3.153
   82ARG    NH2 1300   8.062  -2.345   3.148
   82ARG   HH21 1301   7.998  -2.269   3.135
   82ARG   HH22 1302   8.159  -2.333   3.122
   82ARG      C 1303   7.645  -2.733   3.687
   82ARG      O 1304   7.742  -2.801   3.712
   83VAL      N 1305   7.543  -2.731   3.776
   83VAL      H 1306   7.465  -2.677   3.741
   83VAL     CA 1307   7.520  -2.824   3.888
   83VAL     HA 1308   7.596  -2.806   3.965
   83VAL     CB 1309   7.384  -2.792   3.957
   83VAL     HB 1310   7.301  -2.790   3.887
   83VAL    CG1 1311   7.343  -2.898   4.061
   83VAL   HG11 1312   7.247  -2.864   4.100
   83VAL   HG12 1313   7.331  -2.998   4.020
   83VAL   HG13 1314   7.414  -2.894   4.145
   83VAL    CG2 1315   7.397  -2.661   4.038
   83VAL   HG21 1316   7.302  -2.635   4.085
   83VAL   HG22 1317   7.476  -2.668   4.113
   83VAL   HG23 1318   7.435  -2.587   3.968
   83VAL      C 1319   7.535  -2.973   3.850
   83VAL      O 1320   7.589  -3.052   3.930
   84GLU      N 1321   7.493  -3.017   3.735
   84GLU      H 1322   7.443  -2.950   3.679
   84GLU     CA 1323   7.509  -3.154   3.685
   84GLU     HA 1324   7.480  -3.221   3.767
   84GLU     CB 1325   7.398  -3.181   3.581
   84GLU    HB1 1326   7.432  -3.129   3.491
   84GLU    HB2 1327   7.311  -3.133   3.625
   84GLU     CG 1328   7.375  -3.331   3.549
   84GLU    HG1 1329   7.300  -3.373   3.616
   84GLU    HG2 1330   7.468  -3.386   3.564
   84GLU     CD 1331   7.344  -3.363   3.400
   84GLU    OE1 1332   7.441  -3.394   3.324
   84GLU    OE2 1333   7.231  -3.350   3.349
   84GLU      C 1334   7.653  -3.191   3.629
   84GLU      O 1335   7.697  -3.301   3.646
   85GLU      N 1336   7.713  -3.096   3.563
   85GLU      H 1337   7.658  -3.019   3.527
   85GLU     CA 1338   7.852  -3.118   3.506
   85GLU     HA 1339   7.854  -3.214   3.455
   85GLU     CB 1340   7.890  -3.002   3.413
   85GLU    HB1 1341   7.859  -2.908   3.459
   85GLU    HB2 1342   7.843  -3.022   3.317
   85GLU     CG 1343   8.038  -2.995   3.377
   85GLU    HG1 1344   8.072  -3.096   3.355
   85GLU    HG2 1345   8.090  -2.962   3.467
   85GLU     CD 1346   8.068  -2.898   3.267
   85GLU    OE1 1347   7.986  -2.818   3.216
   85GLU    OE2 1348   8.186  -2.905   3.217
   85GLU      C 1349   7.942  -3.134   3.624
   85GLU      O 1350   8.028  -3.220   3.622
   86PHE      N 1351   7.933  -3.046   3.729
   86PHE      H 1352   7.892  -2.957   3.705
   86PHE     CA 1353   8.029  -3.045   3.835
   86PHE     HA 1354   8.109  -3.116   3.816
   86PHE     CB 1355   8.081  -2.899   3.848
   86PHE    HB1 1356   8.139  -2.894   3.940
   86PHE    HB2 1357   8.004  -2.824   3.862
   86PHE     CG 1358   8.175  -2.852   3.744
   86PHE    CD1 1359   8.313  -2.887   3.751
   86PHE    HD1 1360   8.343  -2.971   3.812
   86PHE    CE1 1361   8.397  -2.836   3.649
   86PHE    HE1 1362   8.503  -2.858   3.652
   86PHE     CZ 1363   8.353  -2.744   3.555
   86PHE     HZ 1364   8.418  -2.722   3.472
   86PHE    CE2 1365   8.221  -2.711   3.553
   86PHE    HE2 1366   8.176  -2.656   3.472
   86PHE    CD2 1367   8.133  -2.759   3.644
   86PHE    HD2 1368   8.029  -2.731   3.638
   86PHE      C 1369   7.973  -3.096   3.965
   86PHE      O 1370   8.033  -3.064   4.062
   87LYS      N 1371   7.865  -3.177   3.964
   87LYS      H 1372   7.832  -3.200   3.871
   87LYS     CA 1373   7.799  -3.243   4.076
   87LYS     HA 1374   7.692  -3.248   4.054
   87LYS     CB 1375   7.848  -3.387   4.103
   87LYS    HB1 1376   7.849  -3.440   4.008
   87LYS    HB2 1377   7.766  -3.418   4.169
   87LYS     CG 1378   7.997  -3.394   4.154
   87LYS    HG1 1379   8.015  -3.312   4.224
   87LYS    HG2 1380   8.064  -3.379   4.069
   87LYS     CD 1381   8.012  -3.522   4.241
   87LYS    HD1 1382   8.014  -3.593   4.158
   87LYS    HD2 1383   7.922  -3.521   4.303
   87LYS     CE 1384   8.137  -3.524   4.320
   87LYS    HE1 1385   8.151  -3.427   4.366
   87LYS    HE2 1386   8.222  -3.543   4.254
   87LYS     NZ 1387   8.132  -3.628   4.426
   87LYS    HZ1 1388   8.064  -3.597   4.494
   87LYS    HZ2 1389   8.108  -3.723   4.399
   87LYS    HZ3 1390   8.224  -3.633   4.469
   87LYS      C 1391   7.792  -3.159   4.207
   87LYS      O 1392   7.813  -3.206   4.318
   88LEU      N 1393   7.758  -3.035   4.189
   88LEU      H 1394   7.736  -3.001   4.097
   88LEU     CA 1395   7.753  -2.936   4.298
   88LEU     HA 1396   7.840  -2.953   4.362
   88LEU     CB 1397   7.744  -2.796   4.240
   88LEU    HB1 1398   7.736  -2.713   4.311
   88LEU    HB2 1399   7.653  -2.805   4.181
   88LEU     CG 1400   7.868  -2.762   4.148
   88LEU     HG 1401   7.879  -2.847   4.081
   88LEU    CD1 1402   7.838  -2.640   4.065
   88LEU   HD11 1403   7.917  -2.621   3.992
   88LEU   HD12 1404   7.750  -2.660   4.004
   88LEU   HD13 1405   7.810  -2.548   4.115
   88LEU    CD2 1406   8.000  -2.725   4.214
   88LEU   HD21 1407   8.028  -2.803   4.285
   88LEU   HD22 1408   8.081  -2.724   4.141
   88LEU   HD23 1409   7.995  -2.635   4.274
   88LEU      C 1410   7.639  -2.959   4.403
   88LEU      O 1411   7.534  -3.020   4.382
   89LYS      N 1412   7.665  -2.903   4.526
   89LYS      H 1413   7.757  -2.866   4.547
   89LYS     CA 1414   7.568  -2.908   4.635
   89LYS     HA 1415   7.506  -2.996   4.615
   89LYS     CB 1416   7.638  -2.947   4.767
   89LYS    HB1 1417   7.589  -2.905   4.855
   89LYS    HB2 1418   7.736  -2.900   4.776
   89LYS     CG 1419   7.644  -3.094   4.789
   89LYS    HG1 1420   7.541  -3.131   4.788
   89LYS    HG2 1421   7.689  -3.112   4.886
   89LYS     CD 1422   7.722  -3.173   4.681
   89LYS    HD1 1423   7.675  -3.167   4.583
   89LYS    HD2 1424   7.709  -3.275   4.719
   89LYS     CE 1425   7.872  -3.127   4.665
   89LYS    HE1 1426   7.932  -3.138   4.755
   89LYS    HE2 1427   7.875  -3.020   4.647
   89LYS     NZ 1428   7.944  -3.202   4.559
   89LYS    HZ1 1429   7.942  -3.296   4.597
   89LYS    HZ2 1430   7.895  -3.204   4.471
   89LYS    HZ3 1431   8.043  -3.184   4.552
   89LYS      C 1432   7.465  -2.794   4.650
   89LYS      O 1433   7.367  -2.806   4.729
   90GLN      N 1434   7.481  -2.690   4.565
   90GLN      H 1435   7.557  -2.704   4.500
   90GLN     CA 1436   7.393  -2.572   4.556
   90GLN     HA 1437   7.291  -2.612   4.549
   90GLN     CB 1438   7.400  -2.477   4.676
   90GLN    HB1 1439   7.429  -2.380   4.636
   90GLN    HB2 1440   7.474  -2.522   4.743
   90GLN     CG 1441   7.267  -2.470   4.754
   90GLN    HG1 1442   7.284  -2.407   4.841
   90GLN    HG2 1443   7.237  -2.570   4.784
   90GLN     CD 1444   7.145  -2.406   4.681
   90GLN    OE1 1445   7.163  -2.305   4.614
   90GLN    NE2 1446   7.023  -2.458   4.676
   90GLN   HE21 1447   7.009  -2.553   4.708
   90GLN   HE22 1448   6.944  -2.408   4.638
   90GLN      C 1449   7.412  -2.493   4.424
   90GLN      O 1450   7.514  -2.500   4.365
   91MET      N 1451   7.302  -2.432   4.378
   91MET      H 1452   7.217  -2.431   4.433
   91MET     CA 1453   7.322  -2.339   4.270
   91MET     HA 1454   7.401  -2.364   4.200
   91MET     CB 1455   7.198  -2.342   4.185
   91MET    HB1 1456   7.110  -2.307   4.239
   91MET    HB2 1457   7.167  -2.438   4.145
   91MET     CG 1458   7.210  -2.243   4.062
   91MET    HG1 1459   7.282  -2.292   3.997
   91MET    HG2 1460   7.252  -2.150   4.102
   91MET     SD 1461   7.053  -2.223   3.980
   91MET     CE 1462   6.989  -2.395   3.968
   91MET    HE1 1463   7.072  -2.463   3.951
   91MET    HE2 1464   6.937  -2.420   4.061
   91MET    HE3 1465   6.917  -2.412   3.889
   91MET      C 1466   7.356  -2.203   4.323
   91MET      O 1467   7.273  -2.117   4.344
   92TRP      N 1468   7.476  -2.182   4.356
   92TRP      H 1469   7.544  -2.250   4.326
   92TRP     CA 1470   7.521  -2.060   4.419
   92TRP     HA 1471   7.455  -2.043   4.504
   92TRP     CB 1472   7.667  -2.085   4.454
   92TRP    HB1 1473   7.705  -1.992   4.496
   92TRP    HB2 1474   7.725  -2.108   4.365
   92TRP     CG 1475   7.682  -2.193   4.560
   92TRP    CD1 1476   7.715  -2.320   4.530
   92TRP    HD1 1477   7.725  -2.360   4.430
   92TRP    NE1 1478   7.716  -2.395   4.646
   92TRP    HE1 1479   7.743  -2.492   4.647
   92TRP    CE2 1480   7.684  -2.320   4.756
   92TRP    CZ2 1481   7.668  -2.352   4.889
   92TRP    HZ2 1482   7.686  -2.454   4.919
   92TRP    CH2 1483   7.628  -2.252   4.980
   92TRP    HH2 1484   7.609  -2.278   5.083
   92TRP    CZ3 1485   7.609  -2.125   4.936
   92TRP    HZ3 1486   7.590  -2.047   5.007
   92TRP    CE3 1487   7.626  -2.091   4.796
   92TRP    HE3 1488   7.613  -1.988   4.767
   92TRP    CD2 1489   7.655  -2.192   4.703
   92TRP      C 1490   7.509  -1.939   4.327
   92TRP      O 1491   7.537  -1.951   4.204
   93LYS      N 1492   7.471  -1.818   4.378
   93LYS      H 1493   7.477  -1.810   4.478
   93LYS     CA 1494   7.457  -1.694   4.302
   93LYS     HA 1495   7.387  -1.716   4.222
   93LYS     CB 1496   7.382  -1.606   4.401
   93LYS    HB1 1497   7.397  -1.502   4.372
   93LYS    HB2 1498   7.414  -1.614   4.505
   93LYS     CG 1499   7.234  -1.628   4.397
   93LYS    HG1 1500   7.217  -1.730   4.430
   93LYS    HG2 1501   7.187  -1.616   4.299
   93LYS     CD 1502   7.152  -1.540   4.495
   93LYS    HD1 1503   7.201  -1.443   4.497
   93LYS    HD2 1504   7.168  -1.579   4.596
   93LYS     CE 1505   7.001  -1.544   4.478
   93LYS    HE1 1506   6.974  -1.649   4.489
   93LYS    HE2 1507   6.978  -1.508   4.378
   93LYS     NZ 1508   6.940  -1.462   4.585
   93LYS    HZ1 1509   6.842  -1.441   4.576
   93LYS    HZ2 1510   6.946  -1.512   4.673
   93LYS    HZ3 1511   6.982  -1.371   4.595
   93LYS      C 1512   7.585  -1.638   4.245
   93LYS      O 1513   7.691  -1.694   4.276
   94SER      N 1514   7.585  -1.541   4.156
   94SER      H 1515   7.491  -1.513   4.129
   94SER     CA 1516   7.714  -1.487   4.098
   94SER     HA 1517   7.755  -1.558   4.027
   94SER     CB 1518   7.675  -1.367   4.009
   94SER    HB1 1519   7.626  -1.288   4.066
   94SER    HB2 1520   7.606  -1.407   3.935
   94SER     OG 1521   7.786  -1.317   3.931
   94SER     HG 1522   7.755  -1.306   3.841
   94SER      C 1523   7.824  -1.439   4.198
   94SER      O 1524   7.783  -1.346   4.272
   95PRO      N 1525   7.954  -1.477   4.190
   95PRO     CD 1526   8.013  -1.544   4.077
   95PRO    HD1 1527   7.978  -1.496   3.986
   95PRO    HD2 1528   7.986  -1.650   4.076
   95PRO     CG 1529   8.161  -1.533   4.092
   95PRO    HG1 1530   8.197  -1.445   4.037
   95PRO    HG2 1531   8.204  -1.627   4.060
   95PRO     CB 1532   8.184  -1.512   4.240
   95PRO    HB1 1533   8.270  -1.459   4.282
   95PRO    HB2 1534   8.195  -1.607   4.292
   95PRO     CA 1535   8.057  -1.442   4.284
   95PRO     HA 1536   8.037  -1.485   4.382
   95PRO      C 1537   8.081  -1.291   4.296
   95PRO      O 1538   8.110  -1.238   4.402
   96ASN      N 1539   8.076  -1.228   4.176
   96ASN      H 1540   8.084  -1.289   4.095
   96ASN     CA 1541   8.089  -1.079   4.166
   96ASN     HA 1542   8.190  -1.050   4.195
   96ASN     CB 1543   8.057  -1.043   4.020
   96ASN    HB1 1544   8.063  -0.934   4.021
   96ASN    HB2 1545   7.951  -1.060   4.001
   96ASN     CG 1546   8.142  -1.106   3.918
   96ASN    OD1 1547   8.105  -1.189   3.840
   96ASN    ND2 1548   8.261  -1.048   3.909
   96ASN   HD21 1549   8.289  -0.974   3.971
   96ASN   HD22 1550   8.307  -1.076   3.823
   96ASN      C 1551   7.984  -1.008   4.252
   96ASN      O 1552   8.023  -0.911   4.323
   97GLY      N 1553   7.856  -1.046   4.253
   97GLY      H 1554   7.835  -1.123   4.192
   97GLY     CA 1555   7.754  -0.994   4.350
   97GLY    HA1 1556   7.665  -1.048   4.316
   97GLY    HA2 1557   7.723  -0.891   4.331
   97GLY      C 1558   7.783  -1.019   4.500
   97GLY      O 1559   7.753  -0.929   4.580
   98THR      N 1560   7.852  -1.130   4.530
   98THR      H 1561   7.852  -1.207   4.464
   98THR     CA 1562   7.911  -1.159   4.664
   98THR     HA 1563   7.834  -1.137   4.738
   98THR     CB 1564   7.954  -1.308   4.671
   98THR     HB 1565   8.049  -1.309   4.619
   98THR    CG2 1566   7.971  -1.365   4.816
   98THR   HG21 1567   7.871  -1.359   4.860
   98THR   HG22 1568   7.994  -1.470   4.805
   98THR   HG23 1569   8.048  -1.320   4.879
   98THR    OG1 1570   7.869  -1.406   4.609
   98THR    HG1 1571   7.922  -1.486   4.614
   98THR      C 1572   8.036  -1.073   4.702
   98THR      O 1573   8.059  -1.043   4.815
   99ILE      N 1574   8.104  -1.017   4.599
   99ILE      H 1575   8.100  -1.052   4.505
   99ILE     CA 1576   8.208  -0.911   4.625
   99ILE     HA 1577   8.257  -0.938   4.718
   99ILE     CB 1578   8.313  -0.907   4.502
   99ILE     HB 1579   8.254  -0.913   4.411
   99ILE    CG2 1580   8.395  -0.775   4.492
   99ILE   HG21 1581   8.336  -0.686   4.471
   99ILE   HG22 1582   8.443  -0.753   4.587
   99ILE   HG23 1583   8.463  -0.789   4.408
   99ILE    CG1 1584   8.396  -1.032   4.520
   99ILE   HG11 1585   8.332  -1.121   4.521
   99ILE   HG12 1586   8.457  -1.025   4.610
   99ILE     CD 1587   8.496  -1.057   4.415
   99ILE    HD1 1588   8.575  -0.983   4.406
   99ILE    HD2 1589   8.544  -1.154   4.427
   99ILE    HD3 1590   8.447  -1.061   4.318
   99ILE      C 1591   8.148  -0.773   4.639
   99ILE      O 1592   8.181  -0.695   4.733
  100ARG      N 1593   8.042  -0.737   4.564
  100ARG      H 1594   8.024  -0.809   4.496
  100ARG     CA 1595   7.981  -0.610   4.560
  100ARG     HA 1596   8.058  -0.537   4.585
  100ARG     CB 1597   7.931  -0.582   4.421
  100ARG    HB1 1598   7.885  -0.485   4.436
  100ARG    HB2 1599   7.861  -0.660   4.392
  100ARG     CG 1600   8.059  -0.579   4.324
  100ARG    HG1 1601   8.120  -0.667   4.341
  100ARG    HG2 1602   8.122  -0.491   4.341
  100ARG     CD 1603   8.045  -0.585   4.173
  100ARG    HD1 1604   7.994  -0.494   4.140
  100ARG    HD2 1605   7.989  -0.676   4.152
  100ARG     NE 1606   8.180  -0.592   4.109
  100ARG     HE 1607   8.262  -0.580   4.166
  100ARG     CZ 1608   8.191  -0.621   3.983
  100ARG    NH1 1609   8.085  -0.645   3.914
  100ARG   HH11 1610   7.994  -0.642   3.957
  100ARG   HH12 1611   8.108  -0.675   3.820
  100ARG    NH2 1612   8.308  -0.620   3.933
  100ARG   HH21 1613   8.388  -0.604   3.994
  100ARG   HH22 1614   8.319  -0.655   3.839
  100ARG      C 1615   7.878  -0.587   4.674
  100ARG      O 1616   7.839  -0.476   4.695
  101ASN      N 1617   7.852  -0.683   4.760
  101ASN      H 1618   7.863  -0.779   4.730
  101ASN     CA 1619   7.791  -0.661   4.896
  101ASN     HA 1620   7.718  -0.583   4.879
  101ASN     CB 1621   7.706  -0.784   4.940
  101ASN    HB1 1622   7.760  -0.847   5.010
  101ASN    HB2 1623   7.666  -0.843   4.857
  101ASN     CG 1624   7.578  -0.741   5.016
  101ASN    OD1 1625   7.469  -0.778   4.976
  101ASN    ND2 1626   7.591  -0.651   5.111
  101ASN   HD21 1627   7.680  -0.610   5.135
  101ASN   HD22 1628   7.504  -0.637   5.160
  101ASN      C 1629   7.897  -0.621   5.003
  101ASN      O 1630   7.866  -0.573   5.117
  102ILE      N 1631   8.031  -0.627   4.968
  102ILE      H 1632   8.058  -0.673   4.881
  102ILE     CA 1633   8.139  -0.589   5.054
  102ILE     HA 1634   8.094  -0.547   5.145
  102ILE     CB 1635   8.226  -0.710   5.086
  102ILE     HB 1636   8.250  -0.742   4.984
  102ILE    CG2 1637   8.367  -0.684   5.160
  102ILE   HG21 1638   8.350  -0.648   5.261
  102ILE   HG22 1639   8.437  -0.768   5.158
  102ILE   HG23 1640   8.419  -0.600   5.114
  102ILE    CG1 1641   8.158  -0.831   5.152
  102ILE   HG11 1642   8.219  -0.922   5.150
  102ILE   HG12 1643   8.067  -0.853   5.097
  102ILE     CD 1644   8.125  -0.798   5.304
  102ILE    HD1 1645   8.093  -0.696   5.324
  102ILE    HD2 1646   8.058  -0.875   5.343
  102ILE    HD3 1647   8.219  -0.795   5.358
  102ILE      C 1648   8.205  -0.458   4.996
  102ILE      O 1649   8.249  -0.381   5.078
  103LEU      N 1650   8.181  -0.432   4.868
  103LEU      H 1651   8.143  -0.506   4.811
  103LEU     CA 1652   8.233  -0.314   4.798
  103LEU     HA 1653   8.271  -0.244   4.872
  103LEU     CB 1654   8.354  -0.342   4.714
  103LEU    HB1 1655   8.364  -0.254   4.651
  103LEU    HB2 1656   8.316  -0.422   4.650
  103LEU     CG 1657   8.490  -0.382   4.779
  103LEU     HG 1658   8.512  -0.303   4.851
  103LEU    CD1 1659   8.494  -0.514   4.856
  103LEU   HD11 1660   8.464  -0.492   4.959
  103LEU   HD12 1661   8.430  -0.590   4.813
  103LEU   HD13 1662   8.594  -0.557   4.865
  103LEU    CD2 1663   8.607  -0.381   4.680
  103LEU   HD21 1664   8.601  -0.460   4.605
  103LEU   HD22 1665   8.611  -0.285   4.628
  103LEU   HD23 1666   8.704  -0.393   4.730
  103LEU      C 1667   8.110  -0.247   4.726
  103LEU      O 1668   8.078  -0.288   4.613
  104GLY      N 1669   8.052  -0.141   4.782
  104GLY      H 1670   8.106  -0.111   4.862
  104GLY     CA 1671   7.948  -0.058   4.722
  104GLY    HA1 1672   7.890  -0.008   4.800
  104GLY    HA2 1673   7.879  -0.123   4.669
  104GLY      C 1674   8.001   0.041   4.620
  104GLY      O 1675   8.112   0.091   4.641
  105GLY      N 1676   7.916   0.079   4.523
  105GLY      H 1677   7.820   0.049   4.529
  105GLY     CA 1678   7.950   0.186   4.423
  105GLY    HA1 1679   8.059   0.189   4.415
  105GLY    HA2 1680   7.921   0.282   4.465
  105GLY      C 1681   7.888   0.165   4.288
  105GLY      O 1682   7.770   0.119   4.282
  106THR      N 1683   7.968   0.189   4.188
  106THR      H 1684   8.064   0.215   4.203
  106THR     CA 1685   7.937   0.151   4.044
  106THR     HA 1686   7.842   0.098   4.046
  106THR     CB 1687   7.922   0.284   3.971
  106THR     HB 1688   8.024   0.322   3.963
  106THR    CG2 1689   7.864   0.272   3.831
  106THR   HG21 1690   7.915   0.197   3.770
  106THR   HG22 1691   7.760   0.242   3.834
  106THR   HG23 1692   7.881   0.365   3.776
  106THR    OG1 1693   7.837   0.373   4.039
  106THR    HG1 1694   7.833   0.451   3.983
  106THR      C 1695   8.050   0.065   3.979
  106THR      O 1696   8.170   0.081   4.004
  107VAL      N 1697   8.001  -0.024   3.884
  107VAL      H 1698   7.902  -0.028   3.865
  107VAL     CA 1699   8.093  -0.106   3.804
  107VAL     HA 1700   8.196  -0.075   3.826
  107VAL     CB 1701   8.081  -0.253   3.821
  107VAL     HB 1702   8.108  -0.274   3.924
  107VAL    CG1 1703   7.948  -0.325   3.792
  107VAL   HG11 1704   7.961  -0.430   3.820
  107VAL   HG12 1705   7.880  -0.274   3.860
  107VAL   HG13 1706   7.925  -0.321   3.686
  107VAL    CG2 1707   8.183  -0.333   3.744
  107VAL   HG21 1708   8.191  -0.435   3.782
  107VAL   HG22 1709   8.164  -0.353   3.638
  107VAL   HG23 1710   8.278  -0.282   3.760
  107VAL      C 1711   8.088  -0.071   3.652
  107VAL      O 1712   7.983  -0.087   3.589
  108PHE      N 1713   8.201  -0.042   3.593
  108PHE      H 1714   8.281  -0.028   3.653
  108PHE     CA 1715   8.205   0.009   3.458
  108PHE     HA 1716   8.102   0.015   3.422
  108PHE     CB 1717   8.273   0.146   3.456
  108PHE    HB1 1718   8.275   0.177   3.351
  108PHE    HB2 1719   8.377   0.126   3.483
  108PHE     CG 1720   8.213   0.259   3.539
  108PHE    CD1 1721   8.152   0.370   3.480
  108PHE    HD1 1722   8.133   0.365   3.374
  108PHE    CE1 1723   8.109   0.475   3.563
  108PHE    HE1 1724   8.049   0.553   3.519
  108PHE     CZ 1725   8.111   0.466   3.702
  108PHE     HZ 1726   8.061   0.545   3.756
  108PHE    CE2 1727   8.186   0.363   3.760
  108PHE    HE2 1728   8.208   0.361   3.866
  108PHE    CD2 1729   8.235   0.257   3.678
  108PHE    HD2 1730   8.286   0.169   3.714
  108PHE      C 1731   8.286  -0.085   3.365
  108PHE      O 1732   8.391  -0.151   3.403
  109ARG      N 1733   8.248  -0.075   3.238
  109ARG      H 1734   8.172  -0.011   3.223
  109ARG     CA 1735   8.306  -0.138   3.116
  109ARG     HA 1736   8.389  -0.195   3.157
  109ARG     CB 1737   8.199  -0.243   3.065
  109ARG    HB1 1738   8.233  -0.264   2.963
  109ARG    HB2 1739   8.096  -0.206   3.059
  109ARG     CG 1740   8.193  -0.367   3.153
  109ARG    HG1 1741   8.174  -0.340   3.257
  109ARG    HG2 1742   8.294  -0.408   3.160
  109ARG     CD 1743   8.104  -0.479   3.093
  109ARG    HD1 1744   8.141  -0.504   2.993
  109ARG    HD2 1745   7.999  -0.452   3.102
  109ARG     NE 1746   8.127  -0.602   3.170
  109ARG     HE 1747   8.222  -0.632   3.185
  109ARG     CZ 1748   8.046  -0.698   3.202
  109ARG    NH1 1749   7.924  -0.693   3.158
  109ARG   HH11 1750   7.888  -0.616   3.103
  109ARG   HH12 1751   7.861  -0.767   3.185
  109ARG    NH2 1752   8.092  -0.809   3.252
  109ARG   HH21 1753   8.190  -0.817   3.272
  109ARG   HH22 1754   8.031  -0.888   3.265
  109ARG      C 1755   8.347  -0.038   3.003
  109ARG      O 1756   8.289   0.070   3.000
  110GLU      N 1757   8.451  -0.076   2.929
  110GLU      H 1758   8.484  -0.171   2.940
  110GLU     CA 1759   8.538   0.004   2.839
  110GLU     HA 1760   8.477   0.070   2.777
  110GLU     CB 1761   8.658   0.071   2.901
  110GLU    HB1 1762   8.730   0.002   2.943
  110GLU    HB2 1763   8.619   0.127   2.986
  110GLU     CG 1764   8.722   0.177   2.807
  110GLU    HG1 1765   8.644   0.230   2.752
  110GLU    HG2 1766   8.771   0.116   2.731
  110GLU     CD 1767   8.836   0.256   2.871
  110GLU    OE1 1768   8.832   0.284   2.992
  110GLU    OE2 1769   8.947   0.269   2.815
  110GLU      C 1770   8.600  -0.087   2.731
  110GLU      O 1771   8.652  -0.194   2.756
  111ALA      N 1772   8.583  -0.049   2.604
  111ALA      H 1773   8.550   0.045   2.585
  111ALA     CA 1774   8.637  -0.125   2.490
  111ALA     HA 1775   8.647  -0.232   2.513
  111ALA     CB 1776   8.539  -0.101   2.380
  111ALA    HB1 1777   8.535   0.003   2.349
  111ALA    HB2 1778   8.573  -0.156   2.292
  111ALA    HB3 1779   8.444  -0.141   2.416
  111ALA      C 1780   8.780  -0.070   2.464
  111ALA      O 1781   8.805   0.049   2.454
  112ILE      N 1782   8.871  -0.164   2.459
  112ILE      H 1783   8.845  -0.261   2.451
  112ILE     CA 1784   9.005  -0.137   2.421
  112ILE     HA 1785   9.045  -0.040   2.452
  112ILE     CB 1786   9.105  -0.240   2.482
  112ILE     HB 1787   9.078  -0.338   2.444
  112ILE    CG2 1788   9.246  -0.207   2.451
  112ILE   HG21 1789   9.256  -0.200   2.343
  112ILE   HG22 1790   9.259  -0.106   2.490
  112ILE   HG23 1791   9.310  -0.284   2.495
  112ILE    CG1 1792   9.089  -0.252   2.638
  112ILE   HG11 1793   9.148  -0.336   2.677
  112ILE   HG12 1794   8.988  -0.289   2.652
  112ILE     CD 1795   9.112  -0.123   2.719
  112ILE    HD1 1796   9.207  -0.074   2.697
  112ILE    HD2 1797   9.032  -0.049   2.708
  112ILE    HD3 1798   9.119  -0.140   2.826
  112ILE      C 1799   9.015  -0.135   2.267
  112ILE      O 1800   8.978  -0.236   2.197
  113ILE      N 1801   9.050  -0.019   2.214
  113ILE      H 1802   9.092   0.052   2.273
  113ILE     CA 1803   9.041   0.011   2.066
  113ILE     HA 1804   9.012  -0.083   2.018
  113ILE     CB 1805   8.932   0.120   2.024
  113ILE     HB 1806   8.936   0.129   1.915
  113ILE    CG2 1807   8.789   0.065   2.055
  113ILE   HG21 1808   8.792   0.035   2.160
  113ILE   HG22 1809   8.700   0.127   2.049
  113ILE   HG23 1810   8.771  -0.024   1.995
  113ILE    CG1 1811   8.957   0.259   2.088
  113ILE   HG11 1812   9.060   0.289   2.067
  113ILE   HG12 1813   8.944   0.256   2.196
  113ILE     CD 1814   8.869   0.371   2.029
  113ILE    HD1 1815   8.764   0.359   2.058
  113ILE    HD2 1816   8.911   0.466   2.061
  113ILE    HD3 1817   8.876   0.369   1.920
  113ILE      C 1818   9.182   0.043   2.016
  113ILE      O 1819   9.264   0.096   2.089
  114CYS      N 1820   9.210   0.024   1.888
  114CYS      H 1821   9.130   0.003   1.831
  114CYS     CA 1822   9.341   0.047   1.819
  114CYS     HA 1823   9.397   0.122   1.875
  114CYS     CB 1824   9.429  -0.083   1.810
  114CYS    HB1 1825   9.366  -0.162   1.768
  114CYS    HB2 1826   9.455  -0.120   1.910
  114CYS     SG 1827   9.578  -0.077   1.706
  114CYS     HG 1828   9.636   0.030   1.763
  114CYS      C 1829   9.313   0.109   1.686
  114CYS      O 1830   9.230   0.055   1.615
  115LYS      N 1831   9.401   0.198   1.637
  115LYS      H 1832   9.462   0.240   1.705
  115LYS     CA 1833   9.403   0.249   1.503
  115LYS     HA 1834   9.303   0.290   1.484
  115LYS     CB 1835   9.503   0.361   1.496
  115LYS    HB1 1836   9.478   0.430   1.576
  115LYS    HB2 1837   9.478   0.415   1.405
  115LYS     CG 1838   9.647   0.326   1.506
  115LYS    HG1 1839   9.656   0.262   1.418
  115LYS    HG2 1840   9.675   0.270   1.596
  115LYS     CD 1841   9.738   0.448   1.478
  115LYS    HD1 1842   9.715   0.520   1.557
  115LYS    HD2 1843   9.716   0.503   1.386
  115LYS     CE 1844   9.886   0.402   1.500
  115LYS    HE1 1845   9.947   0.489   1.474
  115LYS    HE2 1846   9.916   0.326   1.428
  115LYS     NZ 1847   9.910   0.364   1.642
  115LYS    HZ1 1848   9.920   0.440   1.708
  115LYS    HZ2 1849   9.829   0.322   1.684
  115LYS    HZ3 1850   9.992   0.306   1.654
  115LYS      C 1851   9.422   0.149   1.386
  115LYS      O 1852   9.391   0.181   1.270
  116ASN      N 1853   9.465   0.026   1.414
  116ASN      H 1854   9.487   0.007   1.511
  116ASN     CA 1855   9.477  -0.080   1.319
  116ASN     HA 1856   9.451  -0.051   1.217
  116ASN     CB 1857   9.628  -0.118   1.326
  116ASN    HB1 1858   9.639  -0.221   1.290
  116ASN    HB2 1859   9.674  -0.111   1.424
  116ASN     CG 1860   9.702  -0.028   1.228
  116ASN    OD1 1861   9.747   0.077   1.263
  116ASN    ND2 1862   9.708  -0.066   1.100
  116ASN   HD21 1863   9.687  -0.161   1.073
  116ASN   HD22 1864   9.771  -0.013   1.041
  116ASN      C 1865   9.373  -0.197   1.346
  116ASN      O 1866   9.400  -0.312   1.311
  117ILE      N 1867   9.265  -0.174   1.424
  117ILE      H 1868   9.251  -0.084   1.467
  117ILE     CA 1869   9.145  -0.253   1.422
  117ILE     HA 1870   9.149  -0.334   1.348
  117ILE     CB 1871   9.128  -0.327   1.562
  117ILE     HB 1872   9.128  -0.250   1.640
  117ILE    CG2 1873   8.988  -0.395   1.592
  117ILE   HG21 1874   8.905  -0.331   1.563
  117ILE   HG22 1875   8.980  -0.482   1.527
  117ILE   HG23 1876   8.985  -0.423   1.697
  117ILE    CG1 1877   9.254  -0.419   1.595
  117ILE   HG11 1878   9.239  -0.454   1.697
  117ILE   HG12 1879   9.347  -0.364   1.599
  117ILE     CD 1880   9.263  -0.543   1.510
  117ILE    HD1 1881   9.233  -0.631   1.567
  117ILE    HD2 1882   9.201  -0.536   1.421
  117ILE    HD3 1883   9.364  -0.561   1.475
  117ILE      C 1884   9.017  -0.172   1.391
  117ILE      O 1885   9.008  -0.062   1.445
  118PRO      N 1886   8.926  -0.213   1.300
  118PRO     CD 1887   8.941  -0.328   1.213
  118PRO    HD1 1888   8.955  -0.417   1.274
  118PRO    HD2 1889   9.034  -0.325   1.156
  118PRO     CG 1890   8.814  -0.342   1.124
  118PRO    HG1 1891   8.739  -0.407   1.169
  118PRO    HG2 1892   8.837  -0.370   1.022
  118PRO     CB 1893   8.767  -0.194   1.123
  118PRO    HB1 1894   8.660  -0.190   1.104
  118PRO    HB2 1895   8.816  -0.139   1.043
  118PRO     CA 1896   8.804  -0.137   1.271
  118PRO     HA 1897   8.830  -0.032   1.260
  118PRO      C 1898   8.686  -0.159   1.364
  118PRO      O 1899   8.648  -0.272   1.394
  119ARG      N 1900   8.633  -0.047   1.421
  119ARG      H 1901   8.665   0.044   1.389
  119ARG     CA 1902   8.506  -0.054   1.492
  119ARG     HA 1903   8.504  -0.121   1.578
  119ARG     CB 1904   8.466   0.084   1.548
  119ARG    HB1 1905   8.357   0.078   1.554
  119ARG    HB2 1906   8.490   0.155   1.469
  119ARG     CG 1907   8.509   0.119   1.690
  119ARG    HG1 1908   8.475   0.037   1.753
  119ARG    HG2 1909   8.460   0.213   1.716
  119ARG     CD 1910   8.658   0.139   1.696
  119ARG    HD1 1911   8.702   0.050   1.650
  119ARG    HD2 1912   8.694   0.154   1.798
  119ARG     NE 1913   8.699   0.264   1.619
  119ARG     HE 1914   8.626   0.331   1.598
  119ARG     CZ 1915   8.825   0.291   1.598
  119ARG    NH1 1916   8.929   0.220   1.629
  119ARG   HH11 1917   8.911   0.124   1.656
  119ARG   HH12 1918   9.022   0.259   1.631
  119ARG    NH2 1919   8.853   0.405   1.543
  119ARG   HH21 1920   8.779   0.468   1.515
  119ARG   HH22 1921   8.949   0.429   1.526
  119ARG      C 1922   8.395  -0.100   1.395
  119ARG      O 1923   8.393  -0.059   1.278
  120LEU      N 1924   8.308  -0.190   1.441
  120LEU      H 1925   8.287  -0.204   1.540
  120LEU     CA 1926   8.215  -0.248   1.348
  120LEU     HA 1927   8.260  -0.276   1.253
  120LEU     CB 1928   8.156  -0.379   1.406
  120LEU    HB1 1929   8.104  -0.345   1.495
  120LEU    HB2 1930   8.241  -0.440   1.436
  120LEU     CG 1931   8.064  -0.456   1.318
  120LEU     HG 1932   7.982  -0.388   1.294
  120LEU    CD1 1933   8.114  -0.506   1.185
  120LEU   HD11 1934   8.126  -0.420   1.120
  120LEU   HD12 1935   8.211  -0.551   1.207
  120LEU   HD13 1936   8.038  -0.570   1.140
  120LEU    CD2 1937   7.996  -0.572   1.393
  120LEU   HD21 1938   8.059  -0.661   1.385
  120LEU   HD22 1939   7.974  -0.551   1.498
  120LEU   HD23 1940   7.897  -0.594   1.352
  120LEU      C 1941   8.111  -0.143   1.322
  120LEU      O 1942   8.051  -0.143   1.213
  121VAL      N 1943   8.078  -0.056   1.417
  121VAL      H 1944   8.134  -0.062   1.500
  121VAL     CA 1945   7.992   0.064   1.394
  121VAL     HA 1946   7.914   0.040   1.322
  121VAL     CB 1947   7.932   0.107   1.524
  121VAL     HB 1948   8.010   0.120   1.599
  121VAL    CG1 1949   7.850   0.233   1.504
  121VAL   HG11 1950   7.789   0.241   1.594
  121VAL   HG12 1951   7.895   0.327   1.476
  121VAL   HG13 1952   7.774   0.205   1.431
  121VAL    CG2 1953   7.847  -0.003   1.575
  121VAL   HG21 1954   7.792  -0.047   1.492
  121VAL   HG22 1955   7.925  -0.071   1.609
  121VAL   HG23 1956   7.782   0.034   1.654
  121VAL      C 1957   8.075   0.173   1.335
  121VAL      O 1958   8.168   0.219   1.406
  122SER      N 1959   8.064   0.210   1.201
  122SER      H 1960   7.982   0.179   1.151
  122SER     CA 1961   8.159   0.298   1.128
  122SER     HA 1962   8.255   0.247   1.127
  122SER     CB 1963   8.102   0.321   0.989
  122SER    HB1 1964   8.170   0.379   0.925
  122SER    HB2 1965   8.009   0.374   1.010
  122SER     OG 1966   8.059   0.207   0.928
  122SER     HG 1967   8.011   0.239   0.851
  122SER      C 1968   8.184   0.431   1.200
  122SER      O 1969   8.299   0.467   1.218
  123GLY      N 1970   8.076   0.486   1.254
  123GLY      H 1971   7.991   0.431   1.258
  123GLY     CA 1972   8.082   0.616   1.331
  123GLY    HA1 1973   7.980   0.641   1.361
  123GLY    HA2 1974   8.117   0.694   1.264
  123GLY      C 1975   8.161   0.623   1.462
  123GLY      O 1976   8.211   0.727   1.497
  124TRP      N 1977   8.177   0.513   1.533
  124TRP      H 1978   8.110   0.442   1.506
  124TRP     CA 1979   8.248   0.498   1.656
  124TRP     HA 1980   8.213   0.573   1.726
  124TRP     CB 1981   8.210   0.362   1.724
  124TRP    HB1 1982   8.278   0.343   1.806
  124TRP    HB2 1983   8.212   0.284   1.647
  124TRP     CG 1984   8.076   0.354   1.788
  124TRP    CD1 1985   7.986   0.455   1.798
  124TRP    HD1 1986   8.012   0.550   1.755
  124TRP    NE1 1987   7.865   0.417   1.858
  124TRP    HE1 1988   7.783   0.473   1.873
  124TRP    CE2 1989   7.876   0.289   1.902
  124TRP    CZ2 1990   7.783   0.217   1.971
  124TRP    HZ2 1991   7.692   0.268   1.999
  124TRP    CH2 1992   7.821   0.090   2.012
  124TRP    HH2 1993   7.765   0.039   2.089
  124TRP    CZ3 1994   7.942   0.033   1.967
  124TRP    HZ3 1995   7.967  -0.068   1.996
  124TRP    CE3 1996   8.034   0.109   1.887
  124TRP    HE3 1997   8.129   0.069   1.854
  124TRP    CD2 1998   8.001   0.245   1.853
  124TRP      C 1999   8.398   0.518   1.645
  124TRP      O 2000   8.467   0.429   1.594
  125VAL      N 2001   8.446   0.636   1.691
  125VAL      H 2002   8.388   0.701   1.741
  125VAL     CA 2003   8.590   0.663   1.688
  125VAL     HA 2004   8.643   0.588   1.630
  125VAL     CB 2005   8.620   0.799   1.617
  125VAL     HB 2006   8.727   0.820   1.627
  125VAL    CG1 2007   8.582   0.785   1.469
  125VAL   HG11 2008   8.646   0.716   1.415
  125VAL   HG12 2009   8.477   0.755   1.465
  125VAL   HG13 2010   8.580   0.884   1.423
  125VAL    CG2 2011   8.557   0.918   1.684
  125VAL   HG21 2012   8.614   0.935   1.775
  125VAL   HG22 2013   8.567   1.008   1.622
  125VAL   HG23 2014   8.454   0.892   1.705
  125VAL      C 2015   8.656   0.663   1.832
  125VAL      O 2016   8.775   0.643   1.842
  126LYS      N 2017   8.578   0.696   1.941
  126LYS      H 2018   8.478   0.699   1.928
  126LYS     CA 2019   8.613   0.698   2.083
  126LYS     HA 2020   8.716   0.663   2.088
  126LYS     CB 2021   8.601   0.832   2.145
  126LYS    HB1 2022   8.630   0.811   2.248
  126LYS    HB2 2023   8.501   0.873   2.139
  126LYS     CG 2024   8.706   0.920   2.076
  126LYS    HG1 2025   8.687   0.943   1.971
  126LYS    HG2 2026   8.793   0.854   2.067
  126LYS     CD 2027   8.749   1.044   2.150
  126LYS    HD1 2028   8.792   1.025   2.249
  126LYS    HD2 2029   8.661   1.092   2.192
  126LYS     CE 2030   8.836   1.153   2.082
  126LYS    HE1 2031   8.869   1.224   2.158
  126LYS    HE2 2032   8.780   1.215   2.013
  126LYS     NZ 2033   8.955   1.098   2.015
  126LYS    HZ1 2034   9.001   1.026   2.068
  126LYS    HZ2 2035   8.934   1.065   1.922
  126LYS    HZ3 2036   9.031   1.164   2.005
  126LYS      C 2037   8.522   0.601   2.164
  126LYS      O 2038   8.412   0.561   2.117
  127PRO      N 2039   8.572   0.536   2.271
  127PRO     CD 2040   8.713   0.523   2.310
  127PRO    HD1 2041   8.734   0.605   2.379
  127PRO    HD2 2042   8.785   0.529   2.228
  127PRO     CG 2043   8.716   0.383   2.382
  127PRO    HG1 2044   8.786   0.379   2.465
  127PRO    HG2 2045   8.729   0.301   2.312
  127PRO     CB 2046   8.576   0.387   2.451
  127PRO    HB1 2047   8.576   0.441   2.545
  127PRO    HB2 2048   8.533   0.288   2.470
  127PRO     CA 2049   8.483   0.455   2.348
  127PRO     HA 2050   8.438   0.379   2.285
  127PRO      C 2051   8.369   0.520   2.423
  127PRO      O 2052   8.347   0.642   2.420
  128ILE      N 2053   8.277   0.443   2.479
  128ILE      H 2054   8.284   0.344   2.459
  128ILE     CA 2055   8.163   0.491   2.565
  128ILE     HA 2056   8.174   0.597   2.587
  128ILE     CB 2057   8.025   0.470   2.499
  128ILE     HB 2058   8.017   0.372   2.453
  128ILE    CG2 2059   7.913   0.484   2.593
  128ILE   HG21 2060   7.813   0.493   2.549
  128ILE   HG22 2061   7.905   0.390   2.649
  128ILE   HG23 2062   7.923   0.570   2.658
  128ILE    CG1 2063   8.000   0.562   2.373
  128ILE   HG11 2064   8.094   0.580   2.320
  128ILE   HG12 2065   7.969   0.662   2.403
  128ILE     CD 2066   7.892   0.502   2.278
  128ILE    HD1 2067   7.930   0.407   2.240
  128ILE    HD2 2068   7.793   0.477   2.317
  128ILE    HD3 2069   7.890   0.574   2.196
  128ILE      C 2070   8.183   0.406   2.693
  128ILE      O 2071   8.200   0.284   2.691
  129ILE      N 2072   8.195   0.473   2.805
  129ILE      H 2073   8.146   0.560   2.816
  129ILE     CA 2074   8.221   0.403   2.928
  129ILE     HA 2075   8.245   0.299   2.907
  129ILE     CB 2076   8.338   0.472   3.002
  129ILE     HB 2077   8.315   0.579   2.997
  129ILE    CG2 2078   8.329   0.425   3.148
  129ILE   HG21 2079   8.239   0.465   3.195
  129ILE   HG22 2080   8.330   0.316   3.151
  129ILE   HG23 2081   8.414   0.452   3.210
  129ILE    CG1 2082   8.475   0.440   2.937
  129ILE   HG11 2083   8.478   0.457   2.829
  129ILE   HG12 2084   8.500   0.338   2.964
  129ILE     CD 2085   8.583   0.532   2.989
  129ILE    HD1 2086   8.539   0.630   3.005
  129ILE    HD2 2087   8.626   0.495   3.082
  129ILE    HD3 2088   8.676   0.543   2.933
  129ILE      C 2089   8.086   0.394   2.995
  129ILE      O 2090   8.020   0.491   3.003
  130ILE      N 2091   8.038   0.274   3.042
  130ILE      H 2092   8.100   0.194   3.034
  130ILE     CA 2093   7.905   0.253   3.088
  130ILE     HA 2094   7.843   0.343   3.091
  130ILE     CB 2095   7.827   0.154   2.994
  130ILE     HB 2096   7.871   0.055   3.004
  130ILE    CG2 2097   7.676   0.148   3.038
  130ILE   HG21 2098   7.675   0.140   3.147
  130ILE   HG22 2099   7.620   0.239   3.015
  130ILE   HG23 2100   7.629   0.061   2.992
  130ILE    CG1 2101   7.822   0.202   2.848
  130ILE   HG11 2102   7.919   0.241   2.819
  130ILE   HG12 2103   7.765   0.295   2.850
  130ILE     CD 2104   7.770   0.108   2.742
  130ILE    HD1 2105   7.775   0.160   2.647
  130ILE    HD2 2106   7.835   0.022   2.723
  130ILE    HD3 2107   7.673   0.062   2.765
  130ILE      C 2108   7.907   0.206   3.232
  130ILE      O 2109   7.969   0.101   3.256
  131GLY      N 2110   7.848   0.281   3.326
  131GLY      H 2111   7.803   0.367   3.296
  131GLY     CA 2112   7.849   0.252   3.473
  131GLY    HA1 2113   7.851   0.352   3.515
  131GLY    HA2 2114   7.938   0.194   3.498
  131GLY      C 2115   7.727   0.182   3.527
  131GLY      O 2116   7.624   0.242   3.541
  132ARG      N 2117   7.730   0.047   3.547
  132ARG      H 2118   7.820   0.004   3.564
  132ARG     CA 2119   7.619  -0.034   3.601
  132ARG     HA 2120   7.521   0.002   3.571
  132ARG     CB 2121   7.647  -0.181   3.546
  132ARG    HB1 2122   7.740  -0.203   3.598
  132ARG    HB2 2123   7.665  -0.190   3.439
  132ARG     CG 2124   7.555  -0.289   3.591
  132ARG    HG1 2125   7.459  -0.282   3.540
  132ARG    HG2 2126   7.545  -0.280   3.699
  132ARG     CD 2127   7.609  -0.425   3.545
  132ARG    HD1 2128   7.713  -0.446   3.570
  132ARG    HD2 2129   7.593  -0.436   3.438
  132ARG     NE 2130   7.535  -0.536   3.604
  132ARG     HE 2131   7.450  -0.510   3.652
  132ARG     CZ 2132   7.563  -0.666   3.595
  132ARG    NH1 2133   7.657  -0.715   3.528
  132ARG   HH11 2134   7.739  -0.658   3.511
  132ARG   HH12 2135   7.651  -0.815   3.517
  132ARG    NH2 2136   7.476  -0.750   3.635
  132ARG   HH21 2137   7.385  -0.713   3.659
  132ARG   HH22 2138   7.475  -0.844   3.597
  132ARG      C 2139   7.623  -0.024   3.754
  132ARG      O 2140   7.730  -0.038   3.808
  133HIS      N 2141   7.514   0.013   3.823
  133HIS      H 2142   7.433   0.045   3.772
  133HIS     CA 2143   7.484   0.002   3.963
  133HIS     HA 2144   7.544   0.073   4.019
  133HIS     CB 2145   7.335   0.032   3.991
  133HIS    HB1 2146   7.269  -0.032   3.932
  133HIS    HB2 2147   7.333   0.135   3.955
  133HIS     CG 2148   7.300   0.032   4.134
  133HIS    ND1 2149   7.384   0.057   4.243
  133HIS    CE1 2150   7.308   0.051   4.348
  133HIS    HE1 2151   7.351   0.052   4.447
  133HIS    NE2 2152   7.185   0.015   4.316
  133HIS    HE2 2153   7.108   0.004   4.380
  133HIS    CD2 2154   7.182  -0.000   4.178
  133HIS    HD2 2155   7.097  -0.025   4.116
  133HIS      C 2156   7.526  -0.135   4.022
  133HIS      O 2157   7.481  -0.235   3.967
  134ALA      N 2158   7.616  -0.140   4.124
  134ALA      H 2159   7.657  -0.053   4.153
  134ALA     CA 2160   7.676  -0.266   4.187
  134ALA     HA 2161   7.725  -0.326   4.111
  134ALA     CB 2162   7.783  -0.203   4.279
  134ALA    HB1 2163   7.742  -0.140   4.357
  134ALA    HB2 2164   7.841  -0.275   4.338
  134ALA    HB3 2165   7.854  -0.139   4.225
  134ALA      C 2166   7.575  -0.356   4.260
  134ALA      O 2167   7.617  -0.459   4.317
  135TYR      N 2168   7.443  -0.328   4.265
  135TYR      H 2169   7.405  -0.262   4.198
  135TYR     CA 2170   7.355  -0.390   4.363
  135TYR     HA 2171   7.379  -0.493   4.388
  135TYR     CB 2172   7.370  -0.302   4.492
  135TYR    HB1 2173   7.336  -0.199   4.475
  135TYR    HB2 2174   7.475  -0.287   4.516
  135TYR     CG 2175   7.289  -0.366   4.612
  135TYR    CD1 2176   7.344  -0.466   4.686
  135TYR    HD1 2177   7.448  -0.494   4.671
  135TYR    CE1 2178   7.261  -0.523   4.790
  135TYR    HE1 2179   7.307  -0.602   4.847
  135TYR     CZ 2180   7.128  -0.483   4.807
  135TYR     OH 2181   7.044  -0.532   4.900
  135TYR     HH 2182   7.078  -0.591   4.967
  135TYR    CE2 2183   7.068  -0.389   4.713
  135TYR    HE2 2184   6.964  -0.364   4.727
  135TYR    CD2 2185   7.157  -0.321   4.629
  135TYR    HD2 2186   7.115  -0.242   4.568
  135TYR      C 2187   7.213  -0.393   4.313
  135TYR      O 2188   7.168  -0.319   4.223
  136GLY      N 2189   7.132  -0.486   4.369
  136GLY      H 2190   7.175  -0.556   4.429
  136GLY     CA 2191   6.987  -0.489   4.357
  136GLY    HA1 2192   6.945  -0.396   4.396
  136GLY    HA2 2193   6.944  -0.574   4.409
  136GLY      C 2194   6.929  -0.514   4.217
  136GLY      O 2195   6.989  -0.557   4.118
  137ASP      N 2196   6.801  -0.489   4.205
  137ASP      H 2197   6.751  -0.445   4.282
  137ASP     CA 2198   6.712  -0.514   4.090
  137ASP     HA 2199   6.619  -0.464   4.119
  137ASP     CB 2200   6.743  -0.430   3.967
  137ASP    HB1 2201   6.657  -0.433   3.901
  137ASP    HB2 2202   6.822  -0.477   3.909
  137ASP     CG 2203   6.780  -0.283   3.979
  137ASP    OD1 2204   6.743  -0.221   4.078
  137ASP    OD2 2205   6.850  -0.240   3.886
  137ASP      C 2206   6.685  -0.660   4.068
  137ASP      O 2207   6.685  -0.728   4.166
  138GLN      N 2208   6.671  -0.710   3.946
  138GLN      H 2209   6.674  -0.645   3.870
  138GLN     CA 2210   6.651  -0.849   3.911
  138GLN     HA 2211   6.554  -0.880   3.950
  138GLN     CB 2212   6.639  -0.865   3.761
  138GLN    HB1 2213   6.597  -0.962   3.736
  138GLN    HB2 2214   6.734  -0.861   3.708
  138GLN     CG 2215   6.548  -0.766   3.688
  138GLN    HG1 2216   6.457  -0.773   3.746
  138GLN    HG2 2217   6.523  -0.811   3.591
  138GLN     CD 2218   6.600  -0.621   3.664
  138GLN    OE1 2219   6.705  -0.583   3.712
  138GLN    NE2 2220   6.540  -0.541   3.576
  138GLN   HE21 2221   6.452  -0.556   3.531
  138GLN   HE22 2222   6.593  -0.459   3.550
  138GLN      C 2223   6.754  -0.947   3.966
  138GLN      O 2224   6.723  -1.068   3.979
  139TYR      N 2225   6.869  -0.891   4.010
  139TYR      H 2226   6.888  -0.793   3.994
  139TYR     CA 2227   6.983  -0.971   4.060
  139TYR     HA 2228   6.990  -1.060   3.998
  139TYR     CB 2229   7.110  -0.887   4.030
  139TYR    HB1 2230   7.196  -0.927   4.085
  139TYR    HB2 2231   7.099  -0.785   4.064
  139TYR     CG 2232   7.147  -0.879   3.880
  139TYR    CD1 2233   7.079  -0.794   3.788
  139TYR    HD1 2234   6.997  -0.731   3.820
  139TYR    CE1 2235   7.098  -0.811   3.648
  139TYR    HE1 2236   7.037  -0.770   3.569
  139TYR     CZ 2237   7.201  -0.900   3.600
  139TYR     OH 2238   7.229  -0.927   3.473
  139TYR     HH 2239   7.309  -0.979   3.468
  139TYR    CE2 2240   7.274  -0.977   3.696
  139TYR    HE2 2241   7.353  -1.044   3.665
  139TYR    CD2 2242   7.242  -0.972   3.832
  139TYR    HD2 2243   7.296  -1.034   3.902
  139TYR      C 2244   6.970  -1.017   4.208
  139TYR      O 2245   7.060  -1.100   4.246
  140ARG      N 2246   6.867  -0.974   4.282
  140ARG      H 2247   6.806  -0.906   4.238
  140ARG     CA 2248   6.830  -1.007   4.422
  140ARG     HA 2249   6.871  -1.104   4.449
  140ARG     CB 2250   6.882  -0.898   4.527
  140ARG    HB1 2251   6.846  -0.923   4.627
  140ARG    HB2 2252   6.850  -0.796   4.506
  140ARG     CG 2253   7.034  -0.906   4.536
  140ARG    HG1 2254   7.077  -0.884   4.438
  140ARG    HG2 2255   7.074  -1.001   4.571
  140ARG     CD 2256   7.093  -0.811   4.635
  140ARG    HD1 2257   7.053  -0.833   4.734
  140ARG    HD2 2258   7.061  -0.709   4.612
  140ARG     NE 2259   7.241  -0.815   4.634
  140ARG     HE 2260   7.280  -0.761   4.558
  140ARG     CZ 2261   7.328  -0.879   4.711
  140ARG    NH1 2262   7.281  -0.944   4.815
  140ARG   HH11 2263   7.181  -0.938   4.825
  140ARG   HH12 2264   7.344  -1.011   4.857
  140ARG    NH2 2265   7.451  -0.879   4.681
  140ARG   HH21 2266   7.487  -0.836   4.597
  140ARG   HH22 2267   7.516  -0.926   4.742
  140ARG      C 2268   6.678  -1.036   4.448
  140ARG      O 2269   6.626  -1.047   4.558
  141ALA      N 2270   6.602  -1.062   4.338
  141ALA      H 2271   6.648  -1.066   4.248
  141ALA     CA 2272   6.459  -1.065   4.344
  141ALA     HA 2273   6.423  -1.000   4.424
  141ALA     CB 2274   6.406  -1.007   4.212
  141ALA    HB1 2275   6.448  -0.906   4.209
  141ALA    HB2 2276   6.435  -1.069   4.127
  141ALA    HB3 2277   6.299  -0.992   4.217
  141ALA      C 2278   6.400  -1.209   4.368
  141ALA      O 2279   6.466  -1.317   4.367
  142THR      N 2280   6.265  -1.200   4.387
  142THR      H 2281   6.224  -1.108   4.388
  142THR     CA 2282   6.175  -1.308   4.415
  142THR     HA 2283   6.223  -1.404   4.431
  142THR     CB 2284   6.093  -1.270   4.542
  142THR     HB 2285   6.038  -1.177   4.529
  142THR    CG2 2286   5.984  -1.375   4.573
  142THR   HG21 2287   6.032  -1.473   4.575
  142THR   HG22 2288   5.940  -1.355   4.670
  142THR   HG23 2289   5.909  -1.372   4.493
  142THR    OG1 2290   6.185  -1.269   4.642
  142THR    HG1 2291   6.149  -1.255   4.730
  142THR      C 2292   6.088  -1.331   4.288
  142THR      O 2293   6.017  -1.240   4.248
  143ASP      N 2294   6.096  -1.452   4.231
  143ASP      H 2295   6.148  -1.521   4.283
  143ASP     CA 2296   5.988  -1.502   4.138
  143ASP     HA 2297   5.915  -1.423   4.122
  143ASP     CB 2298   6.058  -1.524   4.001
  143ASP    HB1 2299   6.102  -1.427   3.979
  143ASP    HB2 2300   5.981  -1.558   3.932
  143ASP     CG 2301   6.178  -1.625   3.983
  143ASP    OD1 2302   6.222  -1.683   4.084
  143ASP    OD2 2303   6.230  -1.639   3.868
  143ASP      C 2304   5.908  -1.621   4.191
  143ASP      O 2305   5.956  -1.713   4.257
  144PHE      N 2306   5.780  -1.633   4.150
  144PHE      H 2307   5.753  -1.555   4.092
  144PHE     CA 2308   5.687  -1.751   4.159
  144PHE     HA 2309   5.747  -1.841   4.154
  144PHE     CB 2310   5.615  -1.763   4.293
  144PHE    HB1 2311   5.689  -1.755   4.372
  144PHE    HB2 2312   5.570  -1.862   4.298
  144PHE     CG 2313   5.512  -1.662   4.325
  144PHE    CD1 2314   5.539  -1.526   4.353
  144PHE    HD1 2315   5.637  -1.481   4.358
  144PHE    CE1 2316   5.431  -1.440   4.376
  144PHE    HE1 2317   5.451  -1.336   4.394
  144PHE     CZ 2318   5.297  -1.487   4.382
  144PHE     HZ 2319   5.212  -1.425   4.408
  144PHE    CE2 2320   5.265  -1.621   4.351
  144PHE    HE2 2321   5.164  -1.660   4.351
  144PHE    CD2 2322   5.376  -1.702   4.323
  144PHE    HD2 2323   5.353  -1.806   4.307
  144PHE      C 2324   5.590  -1.764   4.036
  144PHE      O 2325   5.544  -1.668   3.975
  145VAL      N 2326   5.552  -1.889   4.005
  145VAL      H 2327   5.590  -1.964   4.060
  145VAL     CA 2328   5.454  -1.929   3.898
  145VAL     HA 2329   5.471  -1.866   3.810
  145VAL     CB 2330   5.475  -2.073   3.864
  145VAL     HB 2331   5.472  -2.138   3.952
  145VAL    CG1 2332   5.367  -2.122   3.768
  145VAL   HG11 2333   5.272  -2.105   3.818
  145VAL   HG12 2334   5.363  -2.067   3.674
  145VAL   HG13 2335   5.378  -2.228   3.743
  145VAL    CG2 2336   5.609  -2.092   3.793
  145VAL   HG21 2337   5.614  -2.026   3.707
  145VAL   HG22 2338   5.692  -2.075   3.862
  145VAL   HG23 2339   5.613  -2.196   3.760
  145VAL      C 2340   5.318  -1.899   3.960
  145VAL      O 2341   5.288  -1.940   4.077
  146VAL      N 2342   5.217  -1.846   3.893
  146VAL      H 2343   5.226  -1.825   3.795
  146VAL     CA 2344   5.081  -1.824   3.944
  146VAL     HA 2345   5.075  -1.817   4.053
  146VAL     CB 2346   5.029  -1.691   3.904
  146VAL     HB 2347   5.018  -1.690   3.795
  146VAL    CG1 2348   4.893  -1.657   3.969
  146VAL   HG11 2349   4.896  -1.648   4.077
  146VAL   HG12 2350   4.854  -1.570   3.915
  146VAL   HG13 2351   4.833  -1.744   3.940
  146VAL    CG2 2352   5.116  -1.575   3.937
  146VAL   HG21 2353   5.070  -1.480   3.908
  146VAL   HG22 2354   5.142  -1.570   4.042
  146VAL   HG23 2355   5.205  -1.580   3.874
  146VAL      C 2356   4.993  -1.940   3.891
  146VAL      O 2357   4.966  -1.946   3.770
  147PRO      N 2358   4.939  -2.026   3.974
  147PRO     CD 2359   4.977  -2.032   4.121
  147PRO    HD1 2360   4.940  -1.943   4.173
  147PRO    HD2 2361   5.084  -2.036   4.142
  147PRO     CG 2362   4.913  -2.158   4.167
  147PRO    HG1 2363   4.815  -2.145   4.213
  147PRO    HG2 2364   4.974  -2.199   4.247
  147PRO     CB 2365   4.909  -2.249   4.045
  147PRO    HB1 2366   4.833  -2.327   4.045
  147PRO    HB2 2367   5.007  -2.293   4.024
  147PRO     CA 2368   4.883  -2.150   3.932
  147PRO     HA 2369   4.949  -2.181   3.851
  147PRO      C 2370   4.734  -2.149   3.870
  147PRO      O 2371   4.700  -2.231   3.787
  148GLY      N 2372   4.659  -2.045   3.900
  148GLY      H 2373   4.694  -1.973   3.960
  148GLY     CA 2374   4.550  -2.005   3.815
  148GLY    HA1 2375   4.477  -2.085   3.814
  148GLY    HA2 2376   4.593  -1.993   3.715
  148GLY      C 2377   4.489  -1.875   3.858
  148GLY      O 2378   4.566  -1.798   3.920
  149PRO      N 2379   4.357  -1.842   3.827
  149PRO     CD 2380   4.281  -1.926   3.735
  149PRO    HD1 2381   4.243  -2.011   3.792
  149PRO    HD2 2382   4.332  -1.955   3.643
  149PRO     CG 2383   4.166  -1.836   3.690
  149PRO    HG1 2384   4.079  -1.899   3.706
  149PRO    HG2 2385   4.181  -1.801   3.588
  149PRO     CB 2386   4.149  -1.733   3.796
  149PRO    HB1 2387   4.078  -1.770   3.870
  149PRO    HB2 2388   4.118  -1.638   3.752
  149PRO     CA 2389   4.288  -1.715   3.856
  149PRO     HA 2390   4.337  -1.638   3.798
  149PRO      C 2391   4.289  -1.685   4.004
  149PRO      O 2392   4.297  -1.763   4.094
  150GLY      N 2393   4.283  -1.552   4.022
  150GLY      H 2394   4.291  -1.493   3.941
  150GLY     CA 2395   4.296  -1.490   4.151
  150GLY    HA1 2396   4.338  -1.554   4.229
  150GLY    HA2 2397   4.198  -1.464   4.190
  150GLY      C 2398   4.380  -1.359   4.145
  150GLY      O 2399   4.423  -1.312   4.041
  151LYS      N 2400   4.408  -1.301   4.265
  151LYS      H 2401   4.383  -1.356   4.347
  151LYS     CA 2402   4.480  -1.176   4.277
  151LYS     HA 2403   4.498  -1.134   4.178
  151LYS     CB 2404   4.401  -1.066   4.345
  151LYS    HB1 2405   4.308  -1.055   4.288
  151LYS    HB2 2406   4.455  -0.974   4.325
  151LYS     CG 2407   4.373  -1.086   4.493
  151LYS    HG1 2408   4.468  -1.105   4.542
  151LYS    HG2 2409   4.293  -1.156   4.513
  151LYS     CD 2410   4.312  -0.951   4.552
  151LYS    HD1 2411   4.225  -0.914   4.498
  151LYS    HD2 2412   4.395  -0.882   4.534
  151LYS     CE 2413   4.293  -0.971   4.700
  151LYS    HE1 2414   4.379  -1.013   4.752
  151LYS    HE2 2415   4.210  -1.040   4.714
  151LYS     NZ 2416   4.249  -0.845   4.762
  151LYS    HZ1 2417   4.163  -0.814   4.720
  151LYS    HZ2 2418   4.234  -0.852   4.862
  151LYS    HZ3 2419   4.323  -0.777   4.748
  151LYS      C 2420   4.621  -1.201   4.337
  151LYS      O 2421   4.645  -1.289   4.418
  152VAL      N 2422   4.719  -1.130   4.281
  152VAL      H 2423   4.693  -1.062   4.211
  152VAL     CA 2424   4.855  -1.109   4.329
  152VAL     HA 2425   4.866  -1.174   4.416
  152VAL     CB 2426   4.968  -1.138   4.230
  152VAL     HB 2427   4.942  -1.082   4.140
  152VAL    CG1 2428   5.113  -1.106   4.267
  152VAL   HG11 2429   5.177  -1.122   4.181
  152VAL   HG12 2430   5.134  -1.013   4.320
  152VAL   HG13 2431   5.150  -1.186   4.331
  152VAL    CG2 2432   4.970  -1.284   4.174
  152VAL   HG21 2433   5.051  -1.308   4.106
  152VAL   HG22 2434   4.982  -1.354   4.257
  152VAL   HG23 2435   4.881  -1.306   4.116
  152VAL      C 2436   4.865  -0.967   4.375
  152VAL      O 2437   4.832  -0.875   4.298
  153GLU      N 2438   4.907  -0.951   4.499
  153GLU      H 2439   4.936  -1.034   4.549
  153GLU     CA 2440   4.932  -0.826   4.563
  153GLU     HA 2441   4.935  -0.748   4.488
  153GLU     CB 2442   4.829  -0.797   4.669
  153GLU    HB1 2443   4.859  -0.702   4.712
  153GLU    HB2 2444   4.836  -0.870   4.749
  153GLU     CG 2445   4.675  -0.795   4.630
  153GLU    HG1 2446   4.651  -0.887   4.577
  153GLU    HG2 2447   4.643  -0.709   4.573
  153GLU     CD 2448   4.582  -0.782   4.757
  153GLU    OE1 2449   4.477  -0.709   4.751
  153GLU    OE2 2450   4.599  -0.860   4.856
  153GLU      C 2451   5.078  -0.826   4.634
  153GLU      O 2452   5.122  -0.924   4.695
  154ILE      N 2453   5.147  -0.715   4.633
  154ILE      H 2454   5.104  -0.636   4.587
  154ILE     CA 2455   5.275  -0.679   4.706
  154ILE     HA 2456   5.311  -0.771   4.751
  154ILE     CB 2457   5.376  -0.629   4.600
  154ILE     HB 2458   5.355  -0.678   4.504
  154ILE    CG2 2459   5.356  -0.475   4.578
  154ILE   HG21 2460   5.368  -0.419   4.671
  154ILE   HG22 2461   5.439  -0.439   4.517
  154ILE   HG23 2462   5.260  -0.444   4.536
  154ILE    CG1 2463   5.524  -0.661   4.651
  154ILE   HG11 2464   5.510  -0.761   4.692
  154ILE   HG12 2465   5.563  -0.600   4.731
  154ILE     CD 2466   5.631  -0.662   4.537
  154ILE    HD1 2467   5.615  -0.749   4.473
  154ILE    HD2 2468   5.632  -0.571   4.478
  154ILE    HD3 2469   5.728  -0.665   4.588
  154ILE      C 2470   5.245  -0.587   4.824
  154ILE      O 2471   5.152  -0.510   4.811
  155THR      N 2472   5.318  -0.597   4.930
  155THR      H 2473   5.381  -0.676   4.932
  155THR     CA 2474   5.282  -0.529   5.053
  155THR     HA 2475   5.242  -0.431   5.029
  155THR     CB 2476   5.180  -0.608   5.131
  155THR     HB 2477   5.100  -0.619   5.057
  155THR    CG2 2478   5.219  -0.746   5.186
  155THR   HG21 2479   5.279  -0.731   5.276
  155THR   HG22 2480   5.132  -0.801   5.219
  155THR   HG23 2481   5.285  -0.790   5.111
  155THR    OG1 2482   5.123  -0.532   5.241
  155THR    HG1 2483   5.050  -0.482   5.202
  155THR      C 2484   5.405  -0.508   5.136
  155THR      O 2485   5.502  -0.579   5.147
  156TYR      N 2486   5.412  -0.388   5.202
  156TYR      H 2487   5.332  -0.329   5.186
  156TYR     CA 2488   5.517  -0.345   5.291
  156TYR     HA 2489   5.590  -0.425   5.305
  156TYR     CB 2490   5.581  -0.221   5.224
  156TYR    HB1 2491   5.501  -0.159   5.183
  156TYR    HB2 2492   5.653  -0.250   5.147
  156TYR     CG 2493   5.656  -0.126   5.318
  156TYR    CD1 2494   5.784  -0.159   5.361
  156TYR    HD1 2495   5.840  -0.243   5.323
  156TYR    CE1 2496   5.859  -0.073   5.443
  156TYR    HE1 2497   5.959  -0.102  -5.469
  156TYR     CZ 2498   5.800   0.043  -5.447
  156TYR     OH 2499   5.875   0.131  -5.376
  156TYR     HH 2500   5.966   0.104  -5.364
  156TYR    CE2 2501   5.666   0.077   5.457
  156TYR    HE2 2502   5.621   0.169  -5.447
  156TYR    CD2 2503   5.596  -0.006   5.371
  156TYR    HD2 2504   5.493   0.016   5.346
  156TYR      C 2505   5.471  -0.314   5.430
  156TYR      O 2506   5.357  -0.272   5.454
  157THR      N 2507   5.553  -0.346  -5.404
  157THR      H 2508   5.648  -0.374  -5.424
  157THR     CA 2509   5.529  -0.338  -5.263
  157THR     HA 2510   5.438  -0.279  -5.247
  157THR     CB 2511   5.516  -0.485  -5.208
  157THR     HB 2512   5.615  -0.529  -5.219
  157THR    CG2 2513   5.484  -0.506  -5.059
  157THR   HG21 2514   5.559  -0.460  -4.994
  157THR   HG22 2515   5.399  -0.441  -5.040
  157THR   HG23 2516   5.473  -0.611  -5.031
  157THR    OG1 2517   5.431  -0.573  -5.278
  157THR    HG1 2518   5.442  -0.546  -5.370
  157THR      C 2519   5.646  -0.265  -5.190
  157THR      O 2520   5.756  -0.313  -5.198
  158PRO      N 2521   5.625  -0.161  -5.107
  158PRO     CD 2522   5.504  -0.082  -5.099
  158PRO    HD1 2523   5.447  -0.131  -5.020
  158PRO    HD2 2524   5.448  -0.068  -5.191
  158PRO     CG 2525   5.553   0.046  -5.046
  158PRO    HG1 2526   5.463   0.087  -4.999
  158PRO    HG2 2527   5.598   0.114  -5.117
  158PRO     CB 2528   5.655   0.011  -4.948
  158PRO    HB1 2529   5.616  -0.026  -4.853
  158PRO    HB2 2530   5.721   0.097  -4.934
  158PRO     CA 2531   5.731  -0.105  -5.022
  158PRO     HA 2532   5.795  -0.060  -5.097
  158PRO      C 2533   5.806  -0.208  -4.929
  158PRO      O 2534   5.749  -0.307  -4.890
  159SER      N 2535   5.930  -0.172  -4.885
  159SER      H 2536   5.973  -0.093  -4.930
  159SER     CA 2537   6.002  -0.258  -4.791
  159SER     HA 2538   6.002  -0.356  -4.839
  159SER     CB 2539   6.144  -0.203  -4.774
  159SER    HB1 2540   6.194  -0.194  -4.871
  159SER    HB2 2541   6.209  -0.268  -4.716
  159SER     OG 2542   6.130  -0.079  -4.717
  159SER     HG 2543   6.217  -0.040  -4.708
  159SER      C 2544   5.934  -0.273  -4.656
  159SER      O 2545   5.951  -0.374  -4.587
  160ASP      N 2546   5.848  -0.179  -4.619
  160ASP      H 2547   5.848  -0.094  -4.673
  160ASP     CA 2548   5.750  -0.189  -4.507
  160ASP     HA 2549   5.782  -0.245  -4.419
  160ASP     CB 2550   5.717  -0.048  -4.458
  160ASP    HB1 2551   5.803   0.000  -4.411
  160ASP    HB2 2552   5.644  -0.066  -4.378
  160ASP     CG 2553   5.665   0.040  -4.563
  160ASP    OD1 2554   5.751   0.094  -4.632
  160ASP    OD2 2555   5.544   0.047  -4.596
  160ASP      C 2556   5.618  -0.246  -4.542
  160ASP      O 2557   5.549  -0.302  -4.454
  161GLY      N 2558   5.568  -0.245  -4.670
  161GLY      H 2559   5.632  -0.224  -4.745
  161GLY     CA 2560   5.447  -0.320  -4.711
  161GLY    HA1 2561   5.459  -0.424  -4.684
  161GLY    HA2 2562   5.454  -0.302  -4.819
  161GLY      C 2563   5.317  -0.263  -4.676
  161GLY      O 2564   5.213  -0.331  -4.683
  162THR      N 2565   5.315  -0.139  -4.624
  162THR      H 2566   5.404  -0.092  -4.615
  162THR     CA 2567   5.191  -0.071  -4.573
  162THR     HA 2568   5.143  -0.144  -4.508
  162THR     CB 2569   5.220   0.047  -4.483
  162THR     HB 2570   5.125   0.091  -4.455
  162THR    CG2 2571   5.297   0.008  -4.351
  162THR   HG21 2572   5.399  -0.028  -4.360
  162THR   HG22 2573   5.288   0.087  -4.276
  162THR   HG23 2574   5.241  -0.072  -4.302
  162THR    OG1 2575   5.295   0.136  -4.552
  162THR    HG1 2576   5.373   0.102  -4.596
  162THR      C 2577   5.093  -0.015  -4.684
  162THR      O 2578   4.996   0.048  -4.652
  163GLN      N 2579   5.124  -0.048  -4.809
  163GLN      H 2580   5.210  -0.099  -4.823
  163GLN     CA 2581   5.034  -0.044  -4.928
  163GLN     HA 2582   4.931  -0.065  -4.899
  163GLN     CB 2583   5.038   0.099  -4.988
  163GLN    HB1 2584   5.000   0.178  -4.924
  163GLN    HB2 2585   4.962   0.102  -5.066
  163GLN     CG 2586   5.177   0.137  -5.046
  163GLN    HG1 2587   5.209   0.062  -5.119
  163GLN    HG2 2588   5.246   0.139  -4.962
  163GLN     CD 2589   5.194   0.267  -5.125
  163GLN    OE1 2590   5.152   0.269  -5.238
  163GLN    NE2 2591   5.253   0.371  -5.069
  163GLN   HE21 2592   5.268   0.376  -4.970
  163GLN   HE22 2593   5.249   0.462  -5.114
  163GLN      C 2594   5.094  -0.145  -5.029
  163GLN      O 2595   5.200  -0.209  -5.004
  164LYS      N 2596   5.028  -0.145  -5.150
  164LYS      H 2597   4.937  -0.102  -5.156
  164LYS     CA 2598   5.079  -0.216  -5.263
  164LYS     HA 2599   5.187  -0.204  -5.272
  164LYS     CB 2600   5.038  -0.364  -5.244
  164LYS    HB1 2601   4.931  -0.373  -5.263
  164LYS    HB2 2602   5.053  -0.397  -5.141
  164LYS     CG 2603   5.111  -0.467  -5.332
  164LYS    HG1 2604   5.205  -0.489  -5.282
  164LYS    HG2 2605   5.128  -0.423  -5.431
  164LYS     CD 2606   5.030  -0.598  -5.349
  164LYS    HD1 2607   4.948  -0.569  -5.415
  164LYS    HD2 2608   4.997  -0.641  -5.255
  164LYS     CE 2609   5.111  -0.701  -5.414
  164LYS    HE1 2610   5.186  -0.734  -5.342
  164LYS    HE2 2611   5.167  -0.652   5.444
  164LYS     NZ 2612   5.032  -0.818  -5.458
  164LYS    HZ1 2613   5.089  -0.898   5.459
  164LYS    HZ2 2614   4.957  -0.838  -5.394
  164LYS    HZ3 2615   4.959  -0.795   5.413
  164LYS      C 2616   5.015  -0.157  -5.391
  164LYS      O 2617   4.909  -0.091  -5.383
  165VAL      N 2618   5.081  -0.177   5.429
  165VAL      H 2619   5.151  -0.250   5.433
  165VAL     CA 2620   5.050  -0.106   5.308
  165VAL     HA 2621   4.952  -0.058   5.299
  165VAL     CB 2622   5.156   0.012   5.291
  165VAL     HB 2623   5.259  -0.019   5.305
  165VAL    CG1 2624   5.142   0.081   5.156
  165VAL   HG11 2625   5.053   0.143   5.159
  165VAL   HG12 2626   5.220   0.155   5.137
  165VAL   HG13 2627   5.127   0.009   5.075
  165VAL    CG2 2628   5.129   0.121   5.395
  165VAL   HG21 2629   5.175   0.216   5.367
  165VAL   HG22 2630   5.021   0.135   5.393
  165VAL   HG23 2631   5.161   0.097  -5.442
  165VAL      C 2632   5.053  -0.204   5.191
  165VAL      O 2633   5.161  -0.251   5.156
  166THR      N 2634   4.940  -0.235   5.122
  166THR      H 2635   4.858  -0.183   5.149
  166THR     CA 2636   4.928  -0.336   5.015
  166THR     HA 2637   5.020  -0.395   5.004
  166THR     CB 2638   4.824  -0.450   5.049
  166THR     HB 2639   4.725  -0.403   5.052
  166THR    CG2 2640   4.809  -0.557   4.941
  166THR   HG21 2641   4.779  -0.518   4.844
  166THR   HG22 2642   4.906  -0.601   4.918
  166THR   HG23 2643   4.737  -0.630   4.979
  166THR    OG1 2644   4.850  -0.510   5.171
  166THR    HG1 2645   4.812  -0.459   5.244
  166THR      C 2646   4.880  -0.265   4.887
  166THR      O 2647   4.780  -0.192   4.887
  167TYR      N 2648   4.947  -0.302   4.775
  167TYR      H 2649   5.032  -0.357   4.778
  167TYR     CA 2650   4.918  -0.259   4.641
  167TYR     HA 2651   4.830  -0.196   4.656
  167TYR     CB 2652   5.034  -0.187   4.574
  167TYR    HB1 2653   4.997  -0.131   4.487
  167TYR    HB2 2654   5.118  -0.255   4.558
  167TYR     CG 2655   5.081  -0.067   4.648
  167TYR    CD1 2656   5.198  -0.057   4.721
  167TYR    HD1 2657   5.253  -0.149   4.737
  167TYR    CE1 2658   5.238   0.064   4.790
  167TYR    HE1 2659   5.327   0.063   4.851
  167TYR     CZ 2660   5.164   0.183   4.761
  167TYR     OH 2661   5.209   0.299   4.811
  167TYR     HH 2662   5.276   0.292   4.879
  167TYR    CE2 2663   5.044   0.182   4.686
  167TYR    HE2 2664   4.988   0.274   4.684
  167TYR    CD2 2665   5.001   0.051   4.644
  167TYR    HD2 2666   4.906   0.051   4.593
  167TYR      C 2667   4.869  -0.380   4.551
  167TYR      O 2668   4.921  -0.493   4.558
  168LEU      N 2669   4.774  -0.361   4.460
  168LEU      H 2670   4.739  -0.266   4.459
  168LEU     CA 2671   4.718  -0.468   4.374
  168LEU     HA 2672   4.729  -0.560   4.432
  168LEU     CB 2673   4.572  -0.446   4.333
  168LEU    HB1 2674   4.578  -0.348   4.288
  168LEU    HB2 2675   4.506  -0.430   4.419
  168LEU     CG 2676   4.505  -0.545   4.241
  168LEU     HG 2677   4.560  -0.571   4.151
  168LEU    CD1 2678   4.498  -0.689   4.312
  168LEU   HD11 2679   4.432  -0.756   4.257
  168LEU   HD12 2680   4.599  -0.726   4.329
  168LEU   HD13 2681   4.440  -0.688   4.404
  168LEU    CD2 2682   4.358  -0.509   4.198
  168LEU   HD21 2683   4.361  -0.444   4.110
  168LEU   HD22 2684   4.314  -0.604   4.167
  168LEU   HD23 2685   4.301  -0.467   4.280
  168LEU      C 2686   4.812  -0.482   4.254
  168LEU      O 2687   4.826  -0.385   4.181
  169VAL      N 2688   4.868  -0.598   4.226
  169VAL      H 2689   4.862  -0.676   4.290
  169VAL     CA 2690   4.967  -0.614   4.120
  169VAL     HA 2691   5.018  -0.521   4.095
  169VAL     CB 2692   5.080  -0.711   4.158
  169VAL     HB 2693   5.054  -0.813   4.183
  169VAL    CG1 2694   5.179  -0.708   4.030
  169VAL   HG11 2695   5.263  -0.773   4.054
  169VAL   HG12 2696   5.128  -0.750   3.944
  169VAL   HG13 2697   5.229  -0.612   4.014
  169VAL    CG2 2698   5.165  -0.650   4.273
  169VAL   HG21 2699   5.257  -0.703   4.296
  169VAL   HG22 2700   5.181  -0.546   4.246
  169VAL   HG23 2701   5.093  -0.654   4.355
  169VAL      C 2702   4.890  -0.649   3.992
  169VAL      O 2703   4.897  -0.574   3.890
  170HIS      N 2704   4.808  -0.756   4.004
  170HIS      H 2705   4.807  -0.795   4.097
  170HIS     CA 2706   4.708  -0.798   3.899
  170HIS     HA 2707   4.667  -0.709   3.852
  170HIS     CB 2708   4.781  -0.896   3.805
  170HIS    HB1 2709   4.811  -0.985   3.861
  170HIS    HB2 2710   4.878  -0.854   3.779
  170HIS     CG 2711   4.702  -0.924   3.674
  170HIS    ND1 2712   4.610  -0.836   3.622
  170HIS    CE1 2713   4.554  -0.891   3.509
  170HIS    HE1 2714   4.482  -0.853   3.437
  170HIS    NE2 2715   4.607  -1.010   3.492
  170HIS    HE2 2716   4.583  -1.081   3.425
  170HIS    CD2 2717   4.693  -1.036   3.599
  170HIS    HD2 2718   4.751  -1.126   3.609
  170HIS      C 2719   4.594  -0.883   3.960
  170HIS      O 2720   4.616  -0.949   4.065
  171ASN      N 2721   4.476  -0.881   3.896
  171ASN      H 2722   4.475  -0.845   3.801
  171ASN     CA 2723   4.369  -0.974   3.916
  171ASN     HA 2724   4.397  -1.046   3.993
  171ASN     CB 2725   4.243  -0.900   3.960
  171ASN    HB1 2726   4.217  -0.815   3.897
  171ASN    HB2 2727   4.276  -0.847   4.049
  171ASN     CG 2728   4.129  -0.997   3.992
  171ASN    OD1 2729   4.132  -1.074   4.090
  171ASN    ND2 2730   4.023  -0.998   3.912
  171ASN   HD21 2731   4.013  -0.930   3.838
  171ASN   HD22 2732   3.947  -1.057   3.942
  171ASN      C 2733   4.351  -1.061   3.788
  171ASN      O 2734   4.295  -1.016   3.690
  172PHE      N 2735   4.407  -1.181   3.788
  172PHE      H 2736   4.427  -1.208   3.883
  172PHE     CA 2737   4.391  -1.288   3.685
  172PHE     HA 2738   4.406  -1.244   3.586
  172PHE     CB 2739   4.496  -1.404   3.704
  172PHE    HB1 2740   4.472  -1.488   3.638
  172PHE    HB2 2741   4.475  -1.438   3.805
  172PHE     CG 2742   4.638  -1.371   3.683
  172PHE    CD1 2743   4.720  -1.333   3.794
  172PHE    HD1 2744   4.672  -1.300   3.885
  172PHE    CE1 2745   4.855  -1.299   3.770
  172PHE    HE1 2746   4.912  -1.263   3.855
  172PHE     CZ 2747   4.911  -1.320   3.647
  172PHE     HZ 2748   5.016  -1.296   3.637
  172PHE    CE2 2749   4.835  -1.371   3.534
  172PHE    HE2 2750   4.888  -1.372   3.440
  172PHE    CD2 2751   4.695  -1.397   3.556
  172PHE    HD2 2752   4.633  -1.435   3.476
  172PHE      C 2753   4.250  -1.353   3.686
  172PHE      O 2754   4.195  -1.386   3.792
  173GLU      N 2755   4.207  -1.394   3.566
  173GLU      H 2756   4.268  -1.373   3.488
  173GLU     CA 2757   4.067  -1.439   3.539
  173GLU     HA 2758   4.020  -1.494   3.620
  173GLU     CB 2759   3.984  -1.310   3.498
  173GLU    HB1 2760   3.900  -1.350   3.442
  173GLU    HB2 2761   4.048  -1.249   3.435
  173GLU     CG 2762   3.920  -1.235   3.618
  173GLU    HG1 2763   3.999  -1.190   3.678
  173GLU    HG2 2764   3.868  -1.314   3.672
  173GLU     CD 2765   3.826  -1.127   3.564
  173GLU    OE1 2766   3.842  -1.014   3.611
  173GLU    OE2 2767   3.749  -1.158   3.464
  173GLU      C 2768   4.062  -1.538   3.422
  173GLU      O 2769   3.955  -1.600   3.400
  174GLU      N 2770   4.167  -1.550   3.343
  174GLU      H 2771   4.243  -1.489   3.372
  174GLU     CA 2772   4.160  -1.635   3.216
  174GLU     HA 2773   4.059  -1.675   3.202
  174GLU     CB 2774   4.199  -1.548   3.088
  174GLU    HB1 2775   4.256  -1.603   3.013
  174GLU    HB2 2776   4.282  -1.481   3.111
  174GLU     CG 2777   4.090  -1.468   3.029
  174GLU    HG1 2778   4.051  -1.399   3.105
  174GLU    HG2 2779   4.010  -1.535   2.999
  174GLU     CD 2780   4.138  -1.392   2.904
  174GLU    OE1 2781   4.197  -1.282   2.915
  174GLU    OE2 2782   4.110  -1.441   2.794
  174GLU      C 2783   4.249  -1.758   3.220
  174GLU      O 2784   4.233  -1.846   3.141
  175GLY      N 2785   4.325  -1.772   3.326
  175GLY      H 2786   4.337  -1.690   3.385
  175GLY     CA 2787   4.423  -1.883   3.343
  175GLY    HA1 2788   4.458  -1.905   3.242
  175GLY    HA2 2789   4.373  -1.969   3.387
  175GLY      C 2790   4.538  -1.841   3.435
  175GLY      O 2791   4.512  -1.762   3.526
  176GLY      N 2792   4.656  -1.902   3.421
  176GLY      H 2793   4.665  -1.978   3.355
  176GLY     CA 2794   4.774  -1.881   3.511
  176GLY    HA1 2795   4.828  -1.975   3.508
  176GLY    HA2 2796   4.736  -1.857   3.610
  176GLY      C 2797   4.871  -1.779   3.459
  176GLY      O 2798   4.849  -1.704   3.364
  177GLY      N 2799   4.993  -1.768   3.526
  177GLY      H 2800   5.017  -1.836   3.597
  177GLY     CA 2801   5.091  -1.671   3.485
  177GLY    HA1 2802   5.055  -1.571   3.511
  177GLY    HA2 2803   5.115  -1.679   3.379
  177GLY      C 2804   5.226  -1.684   3.548
  177GLY      O 2805   5.269  -1.795   3.591
  178VAL      N 2806   5.301  -1.573   3.555
  178VAL      H 2807   5.272  -1.480   3.528
  178VAL     CA 2808   5.419  -1.562   3.647
  178VAL     HA 2809   5.420  -1.645   3.718
  178VAL     CB 2810   5.549  -1.562   3.563
  178VAL     HB 2811   5.633  -1.533   3.626
  178VAL    CG1 2812   5.575  -1.705   3.515
  178VAL   HG11 2813   5.483  -1.740   3.467
  178VAL   HG12 2814   5.660  -1.707   3.448
  178VAL   HG13 2815   5.601  -1.768   3.600
  178VAL    CG2 2816   5.562  -1.465   3.444
  178VAL   HG21 2817   5.548  -1.362   3.476
  178VAL   HG22 2818   5.666  -1.472   3.410
  178VAL   HG23 2819   5.490  -1.485   3.364
  178VAL      C 2820   5.414  -1.436   3.726
  178VAL      O 2821   5.354  -1.343   3.674
  179ALA      N 2822   5.486  -1.432   3.844
  179ALA      H 2823   5.534  -1.514   3.879
  179ALA     CA 2824   5.494  -1.299   3.907
  179ALA     HA 2825   5.500  -1.221   3.831
  179ALA     CB 2826   5.371  -1.282   4.001
  179ALA    HB1 2827   5.379  -1.191   4.061
  179ALA    HB2 2828   5.279  -1.260   3.946
  179ALA    HB3 2829   5.366  -1.372   4.062
  179ALA      C 2830   5.630  -1.289   3.987
  179ALA      O 2831   5.690  -1.386   4.030
  180MET      N 2832   5.685  -1.165   3.991
  180MET      H 2833   5.642  -1.084   3.948
  180MET     CA 2834   5.812  -1.134   4.057
  180MET     HA 2835   5.819  -1.206   4.138
  180MET     CB 2836   5.932  -1.147   3.960
  180MET    HB1 2837   5.930  -1.238   3.901
  180MET    HB2 2838   6.022  -1.164   4.019
  180MET     CG 2839   5.957  -1.032   3.865
  180MET    HG1 2840   5.859  -0.998   3.832
  180MET    HG2 2841   5.992  -1.079   3.774
  180MET     SD 2842   6.066  -0.895   3.913
  180MET     CE 2843   6.218  -0.997   3.892
  180MET    HE1 2844   6.204  -1.084   3.957
  180MET    HE2 2845   6.234  -1.014   3.786
  180MET    HE3 2846   6.296  -0.932   3.932
  180MET      C 2847   5.807  -0.998   4.130
  180MET      O 2848   5.738  -0.903   4.095
  181GLY      N 2849   5.882  -0.989   4.241
  181GLY      H 2850   5.946  -1.064   4.259
  181GLY     CA 2851   5.890  -0.871   4.335
  181GLY    HA1 2852   5.864  -0.899   4.437
  181GLY    HA2 2853   5.829  -0.787   4.302
  181GLY      C 2854   6.037  -0.835   4.360
  181GLY      O 2855   6.111  -0.910   4.423
  182MET      N 2856   6.065  -0.713   4.311
  182MET      H 2857   5.989  -0.673   4.258
  182MET     CA 2858   6.204  -0.668   4.295
  182MET     HA 2859   6.279  -0.743   4.319
  182MET     CB 2860   6.209  -0.622   4.144
  182MET    HB1 2861   6.135  -0.542   4.132
  182MET    HB2 2862   6.167  -0.703   4.085
  182MET     CG 2863   6.342  -0.564   4.098
  182MET    HG1 2864   6.421  -0.636   4.120
  182MET    HG2 2865   6.358  -0.468   4.146
  182MET     SD 2866   6.354  -0.526   3.921
  182MET     CE 2867   6.288  -0.359   3.916
  182MET    HE1 2868   6.211  -0.341   3.991
  182MET    HE2 2869   6.369  -0.286   3.919
  182MET    HE3 2870   6.232  -0.360   3.823
  182MET      C 2871   6.229  -0.547   4.391
  182MET      O 2872   6.135  -0.475   4.423
  183TYR      N 2873   6.356  -0.526   4.428
  183TYR      H 2874   6.429  -0.587   4.396
  183TYR     CA 2875   6.387  -0.410   4.512
  183TYR     HA 2876   6.316  -0.331   4.488
  183TYR     CB 2877   6.357  -0.442   4.657
  183TYR    HB1 2878   6.267  -0.500   4.679
  183TYR    HB2 2879   6.342  -0.352   4.716
  183TYR     CG 2880   6.477  -0.516   4.717
  183TYR    CD1 2881   6.579  -0.446   4.779
  183TYR    HD1 2882   6.574  -0.339   4.792
  183TYR    CE1 2883   6.687  -0.509   4.832
  183TYR    HE1 2884   6.770  -0.466   4.885
  183TYR     CZ 2885   6.704  -0.645   4.808
  183TYR     OH 2886   6.817  -0.701   4.828
  183TYR     HH 2887   6.884  -0.649   4.874
  183TYR    CE2 2888   6.605  -0.722   4.736
  183TYR    HE2 2889   6.618  -0.825   4.707
  183TYR    CD2 2890   6.491  -0.657   4.698
  183TYR    HD2 2891   6.413  -0.712   4.647
  183TYR      C 2892   6.528  -0.355   4.491
  183TYR      O 2893   6.623  -0.421   4.437
  184ASN      N 2894   6.547  -0.232   4.544
  184ASN      H 2895   6.467  -0.179   4.574
  184ASN     CA 2896   6.678  -0.168   4.568
  184ASN     HA 2897   6.751  -0.243   4.600
  184ASN     CB 2898   6.720  -0.096   4.440
  184ASN    HB1 2899   6.691   0.009   4.438
  184ASN    HB2 2900   6.672  -0.139   4.352
  184ASN     CG 2901   6.872  -0.109   4.406
  184ASN    OD1 2902   6.953  -0.068   4.483
  184ASN    ND2 2903   6.900  -0.165   4.297
  184ASN   HD21 2904   6.823  -0.188   4.236
  184ASN   HD22 2905   6.993  -0.201   4.282
  184ASN      C 2906   6.671  -0.066   4.685
  184ASN      O 2907   6.568  -0.016   4.721
  185GLN      N 2908   6.791  -0.039   4.742
  185GLN      H 2909   6.878  -0.067   4.699
  185GLN     CA 2910   6.801   0.045   4.863
  185GLN     HA 2911   6.703   0.054   4.911
  185GLN     CB 2912   6.899  -0.022   4.962
  185GLN    HB1 2913   6.904   0.037   5.054
  185GLN    HB2 2914   7.002  -0.011   4.926
  185GLN     CG 2915   6.855  -0.172   5.002
  185GLN    HG1 2916   6.846  -0.230   4.911
  185GLN    HG2 2917   6.753  -0.173   5.042
  185GLN     CD 2918   6.951  -0.234   5.105
  185GLN    OE1 2919   6.906  -0.292   5.204
  185GLN    NE2 2920   7.084  -0.222   5.085
  185GLN   HE21 2921   7.116  -0.179   5.000
  185GLN   HE22 2922   7.149  -0.215   5.163
  185GLN      C 2923   6.843   0.188   4.847
  185GLN      O 2924   6.918   0.211   4.755
  186ASP      N 2925   6.809   0.280   4.934
  186ASP      H 2926   6.759   0.254   5.018
  186ASP     CA 2927   6.832   0.422   4.913
  186ASP     HA 2928   6.814   0.449   4.809
  186ASP     CB 2929   6.753   0.518   4.998
  186ASP    HB1 2930   6.649   0.509   4.967
  186ASP    HB2 2931   6.794   0.613   4.963
  186ASP     CG 2932   6.763   0.502   5.149
  186ASP    OD1 2933   6.856   0.441   5.207
  186ASP    OD2 2934   6.687   0.577   5.219
  186ASP      C 2935   6.982   0.456   4.920
  186ASP      O 2936   7.044   0.530   4.843
  187LYS      N 2937   7.049   0.396   5.020
  187LYS      H 2938   6.996   0.345   5.089
  187LYS     CA 2939   7.197   0.406   5.040
  187LYS     HA 2940   7.233   0.507   5.057
  187LYS     CB 2941   7.223   0.308   5.159
  187LYS    HB1 2942   7.195   0.209   5.123
  187LYS    HB2 2943   7.155   0.343   5.236
  187LYS     CG 2944   7.368   0.302   5.228
  187LYS    HG1 2945   7.435   0.234   5.176
  187LYS    HG2 2946   7.358   0.241   5.319
  187LYS     CD 2947   7.435   0.437   5.260
  187LYS    HD1 2948   7.483   0.436   5.358
  187LYS    HD2 2949   7.355   0.511   5.259
  187LYS     CE 2950   7.526   0.459   5.139
  187LYS    HE1 2951   7.468   0.477   5.048
  187LYS    HE2 2952   7.590   0.373   5.116
  187LYS     NZ 2953   7.611   0.577   5.162
  187LYS    HZ1 2954   7.553   0.660   5.166
  187LYS    HZ2 2955   7.673   0.573   5.241
  187LYS    HZ3 2956   7.669   0.589   5.080
  187LYS      C 2957   7.275   0.367   4.913
  187LYS      O 2958   7.374   0.428   4.873
  188SER      N 2959   7.226   0.262   4.838
  188SER      H 2960   7.137   0.221   4.863
  188SER     CA 2961   7.295   0.195   4.728
  188SER     HA 2962   7.398   0.173   4.757
  188SER     CB 2963   7.226   0.060   4.705
  188SER    HB1 2964   7.279  -0.002   4.633
  188SER    HB2 2965   7.128   0.074   4.661
  188SER     OG 2966   7.220  -0.019   4.824
  188SER     HG 2967   7.299  -0.017   4.878
  188SER      C 2968   7.304   0.279   4.603
  188SER      O 2969   7.414   0.300   4.544
  189ILE      N 2970   7.194   0.339   4.570
  189ILE      H 2971   7.111   0.305   4.616
  189ILE     CA 2972   7.181   0.451   4.468
  189ILE     HA 2973   7.213   0.403   4.376
  189ILE     CB 2974   7.037   0.497   4.462
  189ILE     HB 2975   7.019   0.545   4.559
  189ILE    CG2 2976   7.021   0.598   4.341
  189ILE   HG21 2977   7.007   0.542   4.249
  189ILE   HG22 2978   6.926   0.649   4.359
  189ILE   HG23 2979   7.101   0.672   4.328
  189ILE    CG1 2980   6.933   0.383   4.449
  189ILE   HG11 2981   6.952   0.294   4.509
  189ILE   HG12 2982   6.961   0.350   4.350
  189ILE     CD 2983   6.780   0.406   4.465
  189ILE    HD1 2984   6.750   0.452   4.559
  189ILE    HD2 2985   6.746   0.472   4.386
  189ILE    HD3 2986   6.727   0.311   4.459
  189ILE      C 2987   7.267   0.573   4.508
  189ILE      O 2988   7.327   0.636   4.418
  190GLU      N 2989   7.287   0.609   4.641
  190GLU      H 2990   7.225   0.579   4.715
  190GLU     CA 2991   7.369   0.721   4.685
  190GLU     HA 2992   7.336   0.805   4.624
  190GLU     CB 2993   7.343   0.752   4.832
  190GLU    HB1 2994   7.386   0.671   4.891
  190GLU    HB2 2995   7.236   0.775   4.835
  190GLU     CG 2996   7.421   0.887   4.865
  190GLU    HG1 2997   7.400   0.963   4.789
  190GLU    HG2 2998   7.529   0.872   4.868
  190GLU     CD 2999   7.377   0.944   4.993
  190GLU    OE1 3000   7.257   0.943   5.026
  190GLU    OE2 3001   7.468   0.985   5.071
  190GLU      C 3002   7.524   0.697   4.659
  190GLU      O 3003   7.590   0.771   4.590
  191ASP      N 3004   7.575   0.580   4.696
  191ASP      H 3005   7.511   0.522   4.748
  191ASP     CA 3006   7.704   0.530   4.662
  191ASP     HA 3007   7.783   0.603   4.685
  191ASP     CB 3008   7.734   0.401   4.748
  191ASP    HB1 3009   7.825   0.363   4.701
  191ASP    HB2 3010   7.652   0.333   4.728
  191ASP     CG 3011   7.756   0.443   4.898
  191ASP    OD1 3012   7.791   0.358   4.975
  191ASP    OD2 3013   7.757   0.565   4.938
  191ASP      C 3014   7.716   0.504   4.512
  191ASP      O 3015   7.821   0.539   4.460
  192PHE      N 3016   7.615   0.458   4.435
  192PHE      H 3017   7.531   0.430   4.483
  192PHE     CA 3018   7.617   0.465   4.289
  192PHE     HA 3019   7.705   0.404   4.268
  192PHE     CB 3020   7.504   0.382   4.237
  192PHE    HB1 3021   7.423   0.383   4.311
  192PHE    HB2 3022   7.537   0.279   4.235
  192PHE     CG 3023   7.448   0.412   4.099
  192PHE    CD1 3024   7.507   0.357   3.983
  192PHE    HD1 3025   7.594   0.293   3.976
  192PHE    CE1 3026   7.449   0.391   3.859
  192PHE    HE1 3027   7.489   0.356   3.765
  192PHE     CZ 3028   7.334   0.471   3.854
  192PHE     HZ 3029   7.292   0.485   3.756
  192PHE    CE2 3030   7.273   0.520   3.971
  192PHE    HE2 3031   7.189   0.586   3.954
  192PHE    CD2 3032   7.325   0.484   4.092
  192PHE    HD2 3033   7.284   0.532   4.179
  192PHE      C 3034   7.631   0.607   4.228
  192PHE      O 3035   7.710   0.626   4.135
  193ALA      N 3036   7.564   0.706   4.285
  193ALA      H 3037   7.508   0.689   4.367
  193ALA     CA 3038   7.567   0.844   4.229
  193ALA     HA 3039   7.538   0.834   4.125
  193ALA     CB 3040   7.458   0.922   4.300
  193ALA    HB1 3041   7.365   0.874   4.268
  193ALA    HB2 3042   7.469   0.921   4.408
  193ALA    HB3 3043   7.453   1.027   4.268
  193ALA      C 3044   7.709   0.900   4.250
  193ALA      O 3045   7.775   0.951   4.155
  194HIS      N 3046   7.764   0.892   4.372
  194HIS      H 3047   7.705   0.844   4.439
  194HIS     CA 3048   7.899   0.927   4.415
  194HIS     HA 3049   7.908   1.036   4.408
  194HIS     CB 3050   7.907   0.898   4.572
  194HIS    HB1 3051   8.013   0.888   4.597
  194HIS    HB2 3052   7.857   0.806   4.600
  194HIS     CG 3053   7.851   1.011   4.651
  194HIS    ND1 3054   7.912   1.137   4.668
  194HIS    CE1 3055   7.846   1.196   4.770
  194HIS    HE1 3056   7.868   1.296   4.805
  194HIS    NE2 3057   7.746   1.117   4.813
  194HIS    HE2 3058   7.678   1.135   4.886
  194HIS    CD2 3059   7.744   1.000   4.735
  194HIS    HD2 3060   7.674   0.917   4.742
  194HIS      C 3061   8.009   0.860   4.335
  194HIS      O 3062   8.106   0.925   4.308
  195SER      N 3063   7.999   0.732   4.311
  195SER      H 3064   7.917   0.675   4.325
  195SER     CA 3065   8.096   0.664   4.225
  195SER     HA 3066   8.196   0.684   4.263
  195SER     CB 3067   8.066   0.516   4.226
  195SER    HB1 3068   8.131   0.452   4.166
  195SER    HB2 3069   7.967   0.498   4.184
  195SER     OG 3070   8.069   0.471   4.356
  195SER     HG 3071   7.981   0.459   4.393
  195SER      C 3072   8.093   0.709   4.076
  195SER      O 3073   8.193   0.727   4.011
  196SER      N 3074   7.973   0.750   4.034
  196SER      H 3075   7.896   0.741   4.099
  196SER     CA 3076   7.946   0.794   3.897
  196SER     HA 3077   7.998   0.726   3.829
  196SER     CB 3078   7.800   0.782   3.857
  196SER    HB1 3079   7.791   0.801   3.750
  196SER    HB2 3080   7.740   0.845   3.922
  196SER     OG 3081   7.756   0.650   3.879
  196SER     HG 3082   7.736   0.648   3.973
  196SER      C 3083   8.000   0.929   3.855
  196SER      O 3084   8.070   0.942   3.752
  197PHE      N 3085   7.986   1.024   3.949
  197PHE      H 3086   7.935   1.004   4.034
  197PHE     CA 3087   8.029   1.170   3.941
  197PHE     HA 3088   8.002   1.199   3.839
  197PHE     CB 3089   7.967   1.277   4.042
  197PHE    HB1 3090   8.001   1.377   4.016
  197PHE    HB2 3091   7.989   1.251   4.146
  197PHE     CG 3092   7.817   1.288   4.025
  197PHE    CD1 3093   7.732   1.260   4.138
  197PHE    HD1 3094   7.774   1.221   4.229
  197PHE    CE1 3095   7.590   1.269   4.119
  197PHE    HE1 3096   7.516   1.245   4.193
  197PHE     CZ 3097   7.535   1.279   3.990
  197PHE     HZ 3098   7.427   1.280   3.981
  197PHE    CE2 3099   7.614   1.308   3.881
  197PHE    HE2 3100   7.577   1.338   3.784
  197PHE    CD2 3101   7.757   1.318   3.898
  197PHE    HD2 3102   7.824   1.351   3.819
  197PHE      C 3103   8.185   1.165   3.948
  197PHE      O 3104   8.256   1.206   3.857
  198GLN      N 3105   8.241   1.091   4.050
  198GLN      H 3106   8.181   1.050   4.119
  198GLN     CA 3107   8.386   1.064   4.055
  198GLN     HA 3108   8.436   1.160   4.065
  198GLN     CB 3109   8.419   0.980   4.182
  198GLN    HB1 3110   8.524   0.957   4.162
  198GLN    HB2 3111   8.364   0.886   4.181
  198GLN     CG 3112   8.412   1.063   4.306
  198GLN    HG1 3113   8.311   1.105   4.305
  198GLN    HG2 3114   8.487   1.141   4.299
  198GLN     CD 3115   8.430   0.990   4.434
  198GLN    OE1 3116   8.537   0.927   4.466
  198GLN    NE2 3117   8.333   0.996   4.524
  198GLN   HE21 3118   8.248   1.041   4.496
  198GLN   HE22 3119   8.355   0.940   4.605
  198GLN      C 3120   8.448   0.997   3.929
  198GLN      O 3121   8.558   1.041   3.893
  199MET      N 3122   8.376   0.914   3.848
  199MET      H 3123   8.285   0.877   3.871
  199MET     CA 3124   8.443   0.858   3.727
  199MET     HA 3125   8.546   0.833   3.751
  199MET     CB 3126   8.371   0.729   3.689
  199MET    HB1 3127   8.267   0.759   3.678
  199MET    HB2 3128   8.372   0.657   3.771
  199MET     CG 3129   8.417   0.658   3.560
  199MET    HG1 3130   8.386   0.719   3.475
  199MET    HG2 3131   8.356   0.568   3.564
  199MET     SD 3132   8.596   0.631   3.544
  199MET     CE 3133   8.609   0.471   3.628
  199MET    HE1 3134   8.712   0.435   3.631
  199MET    HE2 3135   8.570   0.486   3.728
  199MET    HE3 3136   8.547   0.392   3.586
  199MET      C 3137   8.439   0.950   3.614
  199MET      O 3138   8.539   0.971   3.545
  200ALA      N 3139   8.329   1.017   3.585
  200ALA      H 3140   8.239   0.998   3.628
  200ALA     CA 3141   8.335   1.128   3.488
  200ALA     HA 3142   8.368   1.089   3.392
  200ALA     CB 3143   8.199   1.197   3.486
  200ALA    HB1 3144   8.169   1.243   3.580
  200ALA    HB2 3145   8.193   1.267   3.403
  200ALA    HB3 3146   8.131   1.115   3.463
  200ALA      C 3147   8.436   1.239   3.518
  200ALA      O 3148   8.490   1.295   3.425
  201LEU      N 3149   8.468   1.264   3.646
  201LEU      H 3150   8.421   1.227   3.727
  201LEU     CA 3151   8.586   1.353   3.674
  201LEU     HA 3152   8.587   1.444   3.613
  201LEU     CB 3153   8.575   1.401   3.823
  201LEU    HB1 3154   8.663   1.456   3.857
  201LEU    HB2 3155   8.566   1.307   3.878
  201LEU     CG 3156   8.454   1.496   3.838
  201LEU     HG 3157   8.372   1.466   3.773
  201LEU    CD1 3158   8.412   1.509   3.985
  201LEU   HD11 3159   8.501   1.529   4.044
  201LEU   HD12 3160   8.346   1.596   3.986
  201LEU   HD13 3161   8.366   1.413   4.007
  201LEU    CD2 3162   8.490   1.636   3.798
  201LEU   HD21 3163   8.552   1.692   3.868
  201LEU   HD22 3164   8.537   1.645   3.700
  201LEU   HD23 3165   8.401   1.700   3.793
  201LEU      C 3166   8.721   1.276   3.646
  201LEU      O 3167   8.819   1.325   3.583
  202SER      N 3168   8.727   1.149   3.693
  202SER      H 3169   8.649   1.111   3.744
  202SER     CA 3170   8.847   1.070   3.687
  202SER     HA 3171   8.927   1.135   3.722
  202SER     CB 3172   8.839   0.939   3.772
  202SER    HB1 3173   8.940   0.898   3.779
  202SER    HB2 3174   8.770   0.864   3.734
  202SER     OG 3175   8.804   0.975   3.907
  202SER     HG 3176   8.711   0.997   3.898
  202SER      C 3177   8.891   1.024   3.546
  202SER      O 3178   9.010   1.001   3.525
  203LYS      N 3179   8.799   1.025   3.449
  203LYS      H 3180   8.706   1.051   3.480
  203LYS     CA 3181   8.824   1.014   3.302
  203LYS     HA 3182   8.919   0.960   3.295
  203LYS     CB 3183   8.708   0.938   3.241
  203LYS    HB1 3184   8.611   0.985   3.260
  203LYS    HB2 3185   8.699   0.839   3.286
  203LYS     CG 3186   8.716   0.928   3.085
  203LYS    HG1 3187   8.694   1.018   3.028
  203LYS    HG2 3188   8.633   0.875   3.037
  203LYS     CD 3189   8.843   0.866   3.039
  203LYS    HD1 3190   8.865   0.790   3.114
  203LYS    HD2 3191   8.931   0.931   3.036
  203LYS     CE 3192   8.833   0.815   2.898
  203LYS    HE1 3193   8.830   0.895   2.824
  203LYS    HE2 3194   8.742   0.756   2.891
  203LYS     NZ 3195   8.945   0.726   2.860
  203LYS    HZ1 3196   8.966   0.659   2.933
  203LYS    HZ2 3197   8.919   0.687   2.771
  203LYS    HZ3 3198   9.030   0.779   2.850
  203LYS      C 3199   8.847   1.151   3.236
  203LYS      O 3200   8.930   1.168   3.149
  204GLY      N 3201   8.785   1.258   3.289
  204GLY      H 3202   8.723   1.239   3.366
  204GLY     CA 3203   8.790   1.395   3.238
  204GLY    HA1 3204   8.892   1.422   3.211
  204GLY    HA2 3205   8.759   1.458   3.322
  204GLY      C 3206   8.674   1.418   3.134
  204GLY      O 3207   8.680   1.507   3.052
  205TRP      N 3208   8.569   1.329   3.131
  205TRP      H 3209   8.540   1.279   3.213
  205TRP     CA 3210   8.464   1.333   3.030
  205TRP     HA 3211   8.479   1.398   2.944
  205TRP     CB 3212   8.449   1.193   2.971
  205TRP    HB1 3213   8.346   1.184   2.935
  205TRP    HB2 3214   8.459   1.112   3.044
  205TRP     CG 3215   8.547   1.158   2.857
  205TRP    CD1 3216   8.637   1.239   2.797
  205TRP    HD1 3217   8.670   1.338   2.822
  205TRP    NE1 3218   8.702   1.162   2.700
  205TRP    HE1 3219   8.768   1.202   2.635
  205TRP    CE2 3220   8.649   1.037   2.685
  205TRP    CZ2 3221   8.671   0.936   2.598
  205TRP    HZ2 3222   8.749   0.945   2.523
  205TRP    CH2 3223   8.609   0.813   2.625
  205TRP    HH2 3224   8.633   0.727   2.564
  205TRP    CZ3 3225   8.513   0.794   2.732
  205TRP    HZ3 3226   8.472   0.696   2.746
  205TRP    CE3 3227   8.479   0.904   2.812
  205TRP    HE3 3228   8.419   0.896   2.901
  205TRP    CD2 3229   8.549   1.030   2.785
  205TRP      C 3230   8.323   1.369   3.090
  205TRP      O 3231   8.304   1.334   3.209
  206PRO      N 3232   8.224   1.421   3.015
  206PRO     CD 3233   8.235   1.470   2.876
  206PRO    HD1 3234   8.294   1.404   2.812
  206PRO    HD2 3235   8.284   1.567   2.882
  206PRO     CG 3236   8.094   1.484   2.823
  206PRO    HG1 3237   8.061   1.390   2.780
  206PRO    HG2 3238   8.097   1.561   2.746
  206PRO     CB 3239   8.022   1.518   2.951
  206PRO    HB1 3240   7.914   1.503   2.945
  206PRO    HB2 3241   8.035   1.626   2.961
  206PRO     CA 3242   8.089   1.442   3.063
  206PRO     HA 3243   8.078   1.505   3.152
  206PRO      C 3244   8.020   1.307   3.097
  206PRO      O 3245   8.079   1.205   3.069
  207LEU      N 3246   7.899   1.313   3.155
  207LEU      H 3247   7.868   1.409   3.154
  207LEU     CA 3248   7.815   1.206   3.204
  207LEU     HA 3249   7.862   1.115   3.166
  207LEU     CB 3250   7.833   1.218   3.353
  207LEU    HB1 3251   7.823   1.322   3.382
  207LEU    HB2 3252   7.936   1.189   3.377
  207LEU     CG 3253   7.735   1.144   3.441
  207LEU     HG 3254   7.635   1.164   3.402
  207LEU    CD1 3255   7.746   0.995   3.446
  207LEU   HD11 3256   7.661   0.957   3.503
  207LEU   HD12 3257   7.736   0.959   3.344
  207LEU   HD13 3258   7.841   0.978   3.498
  207LEU    CD2 3259   7.753   1.198   3.580
  207LEU   HD21 3260   7.857   1.209   3.610
  207LEU   HD22 3261   7.720   1.301   3.591
  207LEU   HD23 3262   7.703   1.132   3.652
  207LEU      C 3263   7.675   1.224   3.156
  207LEU      O 3264   7.613   1.330   3.141
  208TYR      N 3265   7.614   1.107   3.128
  208TYR      H 3266   7.667   1.021   3.137
  208TYR     CA 3267   7.472   1.086   3.098
  208TYR     HA 3268   7.419   1.182   3.099
  208TYR     CB 3269   7.452   1.012   2.968
  208TYR    HB1 3270   7.354   0.965   2.960
  208TYR    HB2 3271   7.517   0.924   2.971
  208TYR     CG 3272   7.467   1.096   2.840
  208TYR    CD1 3273   7.597   1.117   2.784
  208TYR    HD1 3274   7.683   1.083   2.840
  208TYR    CE1 3275   7.602   1.186   2.667
  208TYR    HE1 3276   7.699   1.216   2.630
  208TYR     CZ 3277   7.483   1.234   2.598
  208TYR     OH 3278   7.492   1.304   2.481
  208TYR     HH 3279   7.587   1.315   2.466
  208TYR    CE2 3280   7.357   1.209   2.663
  208TYR    HE2 3281   7.270   1.254   2.618
  208TYR    CD2 3282   7.350   1.141   2.777
  208TYR    HD2 3283   7.252   1.121   2.817
  208TYR      C 3284   7.426   0.994   3.220
  208TYR      O 3285   7.499   0.900   3.245
  209LEU      N 3286   7.302   1.001   3.262
  209LEU      H 3287   7.246   1.076   3.224
  209LEU     CA 3288   7.222   0.891   3.320
  209LEU     HA 3289   7.278   0.799   3.334
  209LEU     CB 3290   7.171   0.948   3.456
  209LEU    HB1 3291   7.117   1.040   3.435
  209LEU    HB2 3292   7.250   0.981   3.523
  209LEU     CG 3293   7.067   0.856   3.529
  209LEU     HG 3294   6.995   0.819   3.456
  209LEU    CD1 3295   7.127   0.729   3.593
  209LEU   HD11 3296   7.144   0.647   3.523
  209LEU   HD12 3297   7.224   0.736   3.642
  209LEU   HD13 3298   7.054   0.688   3.663
  209LEU    CD2 3299   6.992   0.932   3.634
  209LEU   HD21 3300   6.909   0.875   3.676
  209LEU   HD22 3301   7.060   0.954   3.716
  209LEU   HD23 3302   6.947   1.026   3.601
  209LEU      C 3303   7.100   0.862   3.232
  209LEU      O 3304   7.041   0.947   3.168
  210SER      N 3305   7.057   0.734   3.230
  210SER      H 3306   7.096   0.669   3.296
  210SER     CA 3307   6.933   0.703   3.160
  210SER     HA 3308   6.862   0.784   3.181
  210SER     CB 3309   6.966   0.673   3.017
  210SER    HB1 3310   7.028   0.752   2.975
  210SER    HB2 3311   6.874   0.673   2.958
  210SER     OG 3312   7.039   0.555   3.015
  210SER     HG 3313   7.008   0.500   3.088
  210SER      C 3314   6.860   0.585   3.232
  210SER      O 3315   6.917   0.483   3.263
  211THR      N 3316   6.723   0.590   3.237
  211THR      H 3317   6.684   0.655   3.170
  211THR     CA 3318   6.636   0.503   3.310
  211THR     HA 3319   6.678   0.403   3.317
  211THR     CB 3320   6.629   0.560   3.463
  211THR     HB 3321   6.560   0.491   3.512
  211THR    CG2 3322   6.760   0.549   3.547
  211THR   HG21 3323   6.816   0.642   3.551
  211THR   HG22 3324   6.731   0.524   3.649
  211THR   HG23 3325   6.815   0.465   3.506
  211THR    OG1 3326   6.569   0.688   3.472
  211THR    HG1 3327   6.531   0.696   3.560
  211THR      C 3328   6.496   0.503   3.244
  211THR      O 3329   6.476   0.581   3.151
  212LYS      N 3330   6.401   0.424   3.295
  212LYS      H 3331   6.435   0.369   3.373
  212LYS     CA 3332   6.262   0.407   3.241
  212LYS     HA 3333   6.273   0.434   3.136
  212LYS     CB 3334   6.213   0.262   3.247
  212LYS    HB1 3335   6.188   0.241   3.351
  212LYS    HB2 3336   6.299   0.205   3.213
  212LYS     CG 3337   6.094   0.227   3.152
  212LYS    HG1 3338   6.004   0.283   3.179
  212LYS    HG2 3339   6.057   0.126   3.169
  212LYS     CD 3340   6.118   0.250   2.999
  212LYS    HD1 3341   6.200   0.189   2.962
  212LYS    HD2 3342   6.152   0.352   2.982
  212LYS     CE 3343   5.987   0.229   2.924
  212LYS    HE1 3344   5.922   0.312   2.948
  212LYS    HE2 3345   5.936   0.134   2.940
  212LYS     NZ 3346   6.003   0.239   2.778
  212LYS    HZ1 3347   6.037   0.162   2.723
  212LYS    HZ2 3348   5.912   0.267   2.743
  212LYS    HZ3 3349   6.057   0.323   2.763
  212LYS      C 3350   6.161   0.508   3.302
  212LYS      O 3351   6.046   0.473   3.337
  213ASN      N 3352   6.214   0.631   3.329
  213ASN      H 3353   6.307   0.660   3.302
  213ASN     CA 3354   6.149   0.739   3.409
  213ASN     HA 3355   6.174   0.710   3.511
  213ASN     CB 3356   6.217   0.875   3.380
  213ASN    HB1 3357   6.145   0.944   3.337
  213ASN    HB2 3358   6.302   0.876   3.311
  213ASN     CG 3359   6.272   0.930   3.514
  213ASN    OD1 3360   6.370   0.886   3.568
  213ASN    ND2 3361   6.218   1.034   3.573
  213ASN   HD21 3362   6.131   1.071   3.536
  213ASN   HD22 3363   6.251   1.059   3.665
  213ASN      C 3364   5.999   0.752   3.400
  213ASN      O 3365   5.943   0.771   3.507
  214THR      N 3366   5.944   0.743   3.281
  214THR      H 3367   6.001   0.725   3.200
  214THR     CA 3368   5.809   0.791   3.248
  214THR     HA 3369   5.785   0.868   3.321
  214THR     CB 3370   5.813   0.857   3.110
  214THR     HB 3371   5.708   0.875   3.087
  214THR    CG2 3372   5.889   0.992   3.122
  214THR   HG21 3373   5.870   1.048   3.031
  214THR   HG22 3374   5.850   1.043   3.211
  214THR   HG23 3375   5.995   0.973   3.138
  214THR    OG1 3376   5.876   0.777   3.016
  214THR    HG1 3377   5.805   0.757   2.954
  214THR      C 3378   5.714   0.679   3.271
  214THR      O 3379   5.594   0.712   3.290
  215ILE      N 3380   5.758   0.552   3.277
  215ILE      H 3381   5.857   0.533   3.271
  215ILE     CA 3382   5.664   0.441   3.309
  215ILE     HA 3383   5.565   0.480   3.283
  215ILE     CB 3384   5.690   0.316   3.213
  215ILE     HB 3385   5.790   0.273   3.224
  215ILE    CG2 3386   5.595   0.198   3.231
  215ILE   HG21 3387   5.494   0.231   3.256
  215ILE   HG22 3388   5.592   0.147   3.135
  215ILE   HG23 3389   5.631   0.123   3.301
  215ILE    CG1 3390   5.682   0.355   3.064
  215ILE   HG11 3391   5.717   0.272   3.002
  215ILE   HG12 3392   5.754   0.432   3.038
  215ILE     CD 3393   5.542   0.402   3.010
  215ILE    HD1 3394   5.538   0.405   2.902
  215ILE    HD2 3395   5.466   0.328   3.034
  215ILE    HD3 3396   5.519   0.503   3.047
  215ILE      C 3397   5.674   0.390   3.451
  215ILE      O 3398   5.582   0.325   3.508
  216LEU      N 3399   5.786   0.419   3.521
  216LEU      H 3400   5.857   0.478   3.480
  216LEU     CA 3401   5.826   0.367   3.653
  216LEU     HA 3402   5.741   0.320   3.703
  216LEU     CB 3403   5.926   0.256   3.637
  216LEU    HB1 3404   5.962   0.231   3.736
  216LEU    HB2 3405   6.008   0.289   3.572
  216LEU     CG 3406   5.879   0.118   3.576
  216LEU     HG 3407   5.833   0.120   3.477
  216LEU    CD1 3408   6.005   0.019   3.588
  216LEU   HD11 3409   6.040   0.020   3.691
  216LEU   HD12 3410   5.986  -0.084   3.556
  216LEU   HD13 3411   6.081   0.057   3.519
  216LEU    CD2 3412   5.770   0.050   3.663
  216LEU   HD21 3413   5.676   0.104   3.674
  216LEU   HD22 3414   5.746  -0.052   3.631
  216LEU   HD23 3415   5.810   0.036   3.763
  216LEU      C 3416   5.874   0.483   3.750
  216LEU      O 3417   5.983   0.489   3.805
  217LYS      N 3418   5.786   0.581   3.775
  217LYS      H 3419   5.688   0.564   3.753
  217LYS     CA 3420   5.832   0.708   3.834
  217LYS     HA 3421   5.926   0.739   3.790
  217LYS     CB 3422   5.723   0.824   3.819
  217LYS    HB1 3423   5.632   0.805   3.874
  217LYS    HB2 3424   5.691   0.818   3.715
  217LYS     CG 3425   5.785   0.966   3.837
  217LYS    HG1 3426   5.861   0.970   3.760
  217LYS    HG2 3427   5.842   0.968   3.929
  217LYS     CD 3428   5.699   1.089   3.847
  217LYS    HD1 3429   5.646   1.109   3.754
  217LYS    HD2 3430   5.765   1.172   3.870
  217LYS     CE 3431   5.592   1.073   3.947
  217LYS    HE1 3432   5.545   0.975   3.938
  217LYS    HE2 3433   5.523   1.155   3.923
  217LYS     NZ 3434   5.643   1.089   4.086
  217LYS    HZ1 3435   5.564   1.077   4.149
  217LYS    HZ2 3436   5.709   1.016   4.106
  217LYS    HZ3 3437   5.683   1.180   4.104
  217LYS      C 3438   5.875   0.675   3.979
  217LYS      O 3439   5.961   0.755   4.024
  218LYS      N 3440   5.824   0.573   4.044
  218LYS      H 3441   5.759   0.513   3.994
  218LYS     CA 3442   5.845   0.537   4.186
  218LYS     HA 3443   5.883   0.622   4.243
  218LYS     CB 3444   5.704   0.499   4.249
  218LYS    HB1 3445   5.726   0.472   4.352
  218LYS    HB2 3446   5.659   0.416   4.195
  218LYS     CG 3447   5.618   0.625   4.260
  218LYS    HG1 3448   5.606   0.671   4.161
  218LYS    HG2 3449   5.681   0.689   4.322
  218LYS     CD 3450   5.485   0.586   4.323
  218LYS    HD1 3451   5.507   0.551   4.423
  218LYS    HD2 3452   5.436   0.518   4.253
  218LYS     CE 3453   5.393   0.710   4.333
  218LYS    HE1 3454   5.372   0.744   4.232
  218LYS    HE2 3455   5.455   0.787   4.379
  218LYS     NZ 3456   5.271   0.677   4.404
  218LYS    HZ1 3457   5.274   0.670   4.505
  218LYS    HZ2 3458   5.198   0.743   4.379
  218LYS    HZ3 3459   5.229   0.598   4.359
  218LYS      C 3460   5.956   0.434   4.208
  218LYS      O 3461   5.988   0.403   4.319
  219TYR      N 3462   6.027   0.392   4.102
  219TYR      H 3463   5.983   0.406   4.013
  219TYR     CA 3464   6.150   0.307   4.110
  219TYR     HA 3465   6.186   0.282   4.210
  219TYR     CB 3466   6.109   0.165   4.069
  219TYR    HB1 3467   6.082   0.168   3.964
  219TYR    HB2 3468   6.019   0.144   4.127
  219TYR     CG 3469   6.209   0.057   4.099
  219TYR    CD1 3470   6.332   0.058   4.036
  219TYR    HD1 3471   6.372   0.131   3.966
  219TYR    CE1 3472   6.428  -0.045   4.054
  219TYR    HE1 3473   6.527  -0.038   4.012
  219TYR     CZ 3474   6.394  -0.149   4.137
  219TYR     OH 3475   6.482  -0.244   4.184
  219TYR     HH 3476   6.573  -0.223   4.160
  219TYR    CE2 3477   6.266  -0.159   4.196
  219TYR    HE2 3478   6.241  -0.244   4.258
  219TYR    CD2 3479   6.170  -0.053   4.181
  219TYR    HD2 3480   6.078  -0.045   4.238
  219TYR      C 3481   6.267   0.377   4.031
  219TYR      O 3482   6.348   0.438   4.095
  220ASP      N 3483   6.261   0.382   3.902
  220ASP      H 3484   6.184   0.333   3.857
  220ASP     CA 3485   6.354   0.448   3.812
  220ASP     HA 3486   6.449   0.406   3.845
  220ASP     CB 3487   6.326   0.422   3.668
  220ASP    HB1 3488   6.371   0.504   3.612
  220ASP    HB2 3489   6.219   0.418   3.650
  220ASP     CG 3490   6.378   0.284   3.628
  220ASP    OD1 3491   6.333   0.177   3.680
  220ASP    OD2 3492   6.461   0.276   3.538
  220ASP      C 3493   6.350   0.599   3.850
  220ASP      O 3494   6.461   0.655   3.860
  221GLY      N 3495   6.234   0.665   3.874
  221GLY      H 3496   6.147   0.622   3.845
  221GLY     CA 3497   6.241   0.811   3.892
  221GLY    HA1 3498   6.142   0.858   3.889
  221GLY    HA2 3499   6.311   0.857   3.822
  221GLY      C 3500   6.304   0.854   4.028
  221GLY      O 3501   6.356   0.964   4.043
  222ARG      N 3502   6.296   0.758   4.120
  222ARG      H 3503   6.270   0.668   4.083
  222ARG     CA 3504   6.348   0.764   4.250
  222ARG     HA 3505   6.344   0.869   4.280
  222ARG     CB 3506   6.262   0.679   4.341
  222ARG    HB1 3507   6.256   0.576   4.304
  222ARG    HB2 3508   6.160   0.715   4.326
  222ARG     CG 3509   6.301   0.683   4.485
  222ARG    HG1 3510   6.403   0.645   4.496
  222ARG    HG2 3511   6.231   0.627   4.548
  222ARG     CD 3512   6.307   0.821   4.541
  222ARG    HD1 3513   6.206   0.862   4.534
  222ARG    HD2 3514   6.363   0.884   4.472
  222ARG     NE 3515   6.354   0.815   4.685
  222ARG     HE 3516   6.313   0.738   4.737
  222ARG     CZ 3517   6.431   0.900   4.747
  222ARG    NH1 3518   6.464   1.019   4.697
  222ARG   HH11 3519   6.417   1.042   4.610
  222ARG   HH12 3520   6.527   1.081   4.746
  222ARG    NH2 3521   6.480   0.867   4.861
  222ARG   HH21 3522   6.476   0.774   4.900
  222ARG   HH22 3523   6.543   0.932   4.904
  222ARG      C 3524   6.498   0.723   4.248
  222ARG      O 3525   6.563   0.756   4.343
  223PHE      N 3526   6.552   0.652   4.149
  223PHE      H 3527   6.487   0.611   4.084
  223PHE     CA 3528   6.697   0.654   4.121
  223PHE     HA 3529   6.742   0.634   4.218
  223PHE     CB 3530   6.735   0.546   4.015
  223PHE    HB1 3531   6.816   0.582   3.951
  223PHE    HB2 3532   6.644   0.517   3.963
  223PHE     CG 3533   6.783   0.414   4.068
  223PHE    CD1 3534   6.912   0.374   4.043
  223PHE    HD1 3535   6.984   0.444   4.005
  223PHE    CE1 3536   6.950   0.247   4.095
  223PHE    HE1 3537   7.048   0.210   4.066
  223PHE     CZ 3538   6.852   0.162   4.158
  223PHE     HZ 3539   6.885   0.060   4.176
  223PHE    CE2 3540   6.716   0.193   4.149
  223PHE    HE2 3541   6.638   0.128   4.186
  223PHE    CD2 3542   6.683   0.321   4.103
  223PHE    HD2 3543   6.578   0.344   4.098
  223PHE      C 3544   6.745   0.796   4.068
  223PHE      O 3545   6.835   0.858   4.131
  224LYS      N 3546   6.670   0.854   3.968
  224LYS      H 3547   6.592   0.807   3.926
  224LYS     CA 3548   6.689   0.991   3.910
  224LYS     HA 3549   6.790   0.990   3.869
  224LYS     CB 3550   6.590   1.019   3.797
  224LYS    HB1 3551   6.486   1.021   3.829
  224LYS    HB2 3552   6.597   0.941   3.720
  224LYS     CG 3553   6.628   1.150   3.718
  224LYS    HG1 3554   6.724   1.140   3.668
  224LYS    HG2 3555   6.635   1.222   3.799
  224LYS     CD 3556   6.526   1.198   3.618
  224LYS    HD1 3557   6.427   1.207   3.663
  224LYS    HD2 3558   6.514   1.119   3.544
  224LYS     CE 3559   6.561   1.336   3.550
  224LYS    HE1 3560   6.652   1.329   3.490
  224LYS    HE2 3561   6.579   1.411   3.628
  224LYS     NZ 3562   6.447   1.379   3.473
  224LYS    HZ1 3563   6.431   1.309   3.402
  224LYS    HZ2 3564   6.369   1.379   3.537
  224LYS    HZ3 3565   6.461   1.473   3.438
  224LYS      C 3566   6.699   1.088   4.029
  224LYS      O 3567   6.783   1.176   4.031
  225ASP      N 3568   6.609   1.083   4.129
  225ASP      H 3569   6.525   1.031   4.108
  225ASP     CA 3570   6.588   1.174   4.240
  225ASP     HA 3571   6.572   1.272   4.195
  225ASP     CB 3572   6.457   1.130   4.315
  225ASP    HB1 3573   6.473   1.037   4.368
  225ASP    HB2 3574   6.380   1.117   4.239
  225ASP     CG 3575   6.399   1.233   4.413
  225ASP    OD1 3576   6.408   1.357   4.390
  225ASP    OD2 3577   6.325   1.186   4.504
  225ASP      C 3578   6.713   1.187   4.335
  225ASP      O 3579   6.764   1.295   4.366
  226ILE      N 3580   6.768   1.073   4.377
  226ILE      H 3581   6.711   0.992   4.358
  226ILE     CA 3582   6.895   1.057   4.456
  226ILE     HA 3583   6.893   1.134   4.532
  226ILE     CB 3584   6.913   0.922   4.523
  226ILE     HB 3585   6.904   0.841   4.451
  226ILE    CG2 3586   7.050   0.915   4.587
  226ILE   HG21 3587   7.064   0.822   4.642
  226ILE   HG22 3588   7.132   0.918   4.516
  226ILE   HG23 3589   7.068   1.003   4.649
  226ILE    CG1 3590   6.799   0.898   4.630
  226ILE   HG11 3591   6.706   0.907   4.574
  226ILE   HG12 3592   6.807   0.976   4.706
  226ILE     CD 3593   6.803   0.760   4.704
  226ILE    HD1 3594   6.893   0.737   4.762
  226ILE    HD2 3595   6.716   0.753   4.769
  226ILE    HD3 3596   6.788   0.683   4.629
  226ILE      C 3597   7.018   1.097   4.374
  226ILE      O 3598   7.103   1.173   4.415
  227PHE      N 3599   7.018   1.067   4.240
  227PHE      H 3600   6.931   1.025   4.211
  227PHE     CA 3601   7.138   1.089   4.155
  227PHE     HA 3602   7.227   1.051   4.205
  227PHE     CB 3603   7.125   1.022   4.016
  227PHE    HB1 3604   7.063   1.083   3.951
  227PHE    HB2 3605   7.074   0.926   4.025
  227PHE     CG 3606   7.257   1.005   3.942
  227PHE    CD1 3607   7.326   0.886   3.967
  227PHE    HD1 3608   7.300   0.806   4.034
  227PHE    CE1 3609   7.447   0.871   3.894
  227PHE    HE1 3610   7.514   0.789   3.913
  227PHE     CZ 3611   7.481   0.959   3.795
  227PHE     HZ 3612   7.578   0.948   3.748
  227PHE    CE2 3613   7.403   1.068   3.755
  227PHE    HE2 3614   7.437   1.138   3.680
  227PHE    CD2 3615   7.296   1.091   3.836
  227PHE    HD2 3616   7.216   1.161   3.816
  227PHE      C 3617   7.167   1.239   4.146
  227PHE      O 3618   7.273   1.291   4.185
  228GLN      N 3619   7.062   1.315   4.099
  228GLN      H 3620   6.979   1.268   4.068
  228GLN     CA 3621   7.071   1.461   4.084
  228GLN     HA 3622   7.157   1.492   4.025
  228GLN     CB 3623   6.952   1.514   4.002
  228GLN    HB1 3624   6.942   1.454   3.912
  228GLN    HB2 3625   6.967   1.615   3.963
  228GLN     CG 3626   6.818   1.510   4.074
  228GLN    HG1 3627   6.809   1.582   4.155
  228GLN    HG2 3628   6.800   1.412   4.117
  228GLN     CD 3629   6.707   1.535   3.970
  228GLN    OE1 3630   6.727   1.551   3.852
  228GLN    NE2 3631   6.581   1.525   4.006
  228GLN   HE21 3632   6.551   1.508   4.101
  228GLN   HE22 3633   6.511   1.545   3.936
  228GLN      C 3634   7.087   1.544   4.213
  228GLN      O 3635   7.160   1.642   4.212
  229GLU      N 3636   7.038   1.489   4.324
  229GLU      H 3637   6.987   1.402   4.321
  229GLU     CA 3638   7.066   1.550   4.458
  229GLU     HA 3639   7.047   1.657   4.447
  229GLU     CB 3640   6.976   1.489   4.558
  229GLU    HB1 3641   7.020   1.392   4.580
  229GLU    HB2 3642   6.880   1.476   4.508
  229GLU     CG 3643   6.952   1.573   4.685
  229GLU    HG1 3644   6.947   1.678   4.654
  229GLU    HG2 3645   7.031   1.571   4.760
  229GLU     CD 3646   6.816   1.524   4.754
  229GLU    OE1 3647   6.727   1.606   4.788
  229GLU    OE2 3648   6.804   1.402   4.778
  229GLU      C 3649   7.207   1.547   4.514
  229GLU      O 3650   7.247   1.627   4.600
  230ILE      N 3651   7.286   1.457   4.455
  230ILE      H 3652   7.245   1.409   4.376
  230ILE     CA 3653   7.423   1.414   4.499
  230ILE     HA 3654   7.435   1.452   4.600
  230ILE     CB 3655   7.435   1.259   4.504
  230ILE     HB 3656   7.405   1.225   4.405
  230ILE    CG2 3657   7.580   1.209   4.525
  230ILE   HG21 3658   7.641   1.244   4.442
  230ILE   HG22 3659   7.617   1.259   4.615
  230ILE   HG23 3660   7.594   1.101   4.533
  230ILE    CG1 3661   7.353   1.194   4.613
  230ILE   HG11 3662   7.375   1.087   4.604
  230ILE   HG12 3663   7.250   1.212   4.582
  230ILE     CD 3664   7.372   1.234   4.758
  230ILE    HD1 3665   7.474   1.216   4.792
  230ILE    HD2 3666   7.344   1.339   4.771
  230ILE    HD3 3667   7.300   1.180   4.820
  230ILE      C 3668   7.527   1.485   4.412
  230ILE      O 3669   7.621   1.532   4.470
  231TYR      N 3670   7.490   1.518   4.285
  231TYR      H 3671   7.409   1.472   4.246
  231TYR     CA 3672   7.552   1.626   4.202
  231TYR     HA 3673   7.657   1.599   4.188
  231TYR     CB 3674   7.478   1.624   4.069
  231TYR    HB1 3675   7.376   1.661   4.079
  231TYR    HB2 3676   7.472   1.520   4.036
  231TYR     CG 3677   7.557   1.698   3.957
  231TYR    CD1 3678   7.691   1.677   3.934
  231TYR    HD1 3679   7.744   1.603   3.992
  231TYR    CE1 3680   7.747   1.732   3.819
  231TYR    HE1 3681   7.843   1.701   3.779
  231TYR     CZ 3682   7.671   1.826   3.738
  231TYR     OH 3683   7.726   1.883   3.623
  231TYR     HH 3684   7.667   1.925   3.560
  231TYR    CE2 3685   7.544   1.866   3.782
  231TYR    HE2 3686   7.491   1.937   3.720
  231TYR    CD2 3687   7.485   1.786   3.881
  231TYR    HD2 3688   7.379   1.791   3.900
  231TYR      C 3689   7.546   1.764   4.264
  231TYR      O 3690   7.651   1.830   4.272
  232ASP      N 3691   7.432   1.799   4.321
  232ASP      H 3692   7.357   1.735   4.298
  232ASP     CA 3693   7.408   1.935   4.358
  232ASP     HA 3694   7.427   1.995   4.269
  232ASP     CB 3695   7.255   1.962   4.377
  232ASP    HB1 3696   7.231   1.960   4.483
  232ASP    HB2 3697   7.200   1.882   4.326
  232ASP     CG 3698   7.182   2.087   4.313
  232ASP    OD1 3699   7.057   2.099   4.335
  232ASP    OD2 3700   7.250   2.160   4.241
  232ASP      C 3701   7.492   1.980   4.479
  232ASP      O 3702   7.530   2.096   4.495
  233LYS      N 3703   7.522   1.886   4.570
  233LYS      H 3704   7.471   1.799   4.570
  233LYS     CA 3705   7.578   1.913   4.699
  233LYS     HA 3706   7.571   2.017   4.729
  233LYS     CB 3707   7.491   1.840   4.799
  233LYS    HB1 3708   7.388   1.862   4.772
  233LYS    HB2 3709   7.517   1.870   4.901
  233LYS     CG 3710   7.516   1.685   4.805
  233LYS    HG1 3711   7.623   1.670   4.821
  233LYS    HG2 3712   7.478   1.637   4.715
  233LYS     CD 3713   7.443   1.621   4.927
  233LYS    HD1 3714   7.338   1.610   4.901
  233LYS    HD2 3715   7.458   1.679   5.017
  233LYS     CE 3716   7.496   1.481   4.952
  233LYS    HE1 3717   7.600   1.478   4.983
  233LYS    HE2 3718   7.488   1.430   4.856
  233LYS     NZ 3719   7.410   1.400   5.041
  233LYS    HZ1 3720   7.446   1.307   5.055
  233LYS    HZ2 3721   7.405   1.447   5.130
  233LYS    HZ3 3722   7.320   1.379   5.002
  233LYS      C 3723   7.731   1.884   4.700
  233LYS      O 3724   7.805   1.949   4.769
  234GLN      N 3725   7.784   1.799   4.612
  234GLN      H 3726   7.722   1.739   4.560
  234GLN     CA 3727   7.923   1.763   4.611
  234GLN     HA 3728   7.978   1.832   4.676
  234GLN     CB 3729   7.941   1.633   4.688
  234GLN    HB1 3730   8.007   1.571   4.629
  234GLN    HB2 3731   7.846   1.581   4.698
  234GLN     CG 3732   7.987   1.662   4.834
  234GLN    HG1 3733   7.904   1.705   4.890
  234GLN    HG2 3734   8.075   1.727   4.832
  234GLN     CD 3735   8.032   1.547   4.915
  234GLN    OE1 3736   8.056   1.440   4.860
  234GLN    NE2 3737   8.048   1.553   5.044
  234GLN   HE21 3738   8.007   1.633   5.091
  234GLN   HE22 3739   8.080   1.471   5.093
  234GLN      C 3740   8.007   1.778   4.483
  234GLN      O 3741   8.127   1.749   4.490
  235TYR      N 3742   7.951   1.825   4.370
  235TYR      H 3743   7.853   1.850   4.368
  235TYR     CA 3744   8.017   1.792   4.241
  235TYR     HA 3745   8.125   1.781   4.253
  235TYR     CB 3746   7.959   1.653   4.187
  235TYR    HB1 3747   8.002   1.639   4.088
  235TYR    HB2 3748   7.851   1.658   4.173
  235TYR     CG 3749   7.999   1.532   4.272
  235TYR    CD1 3750   8.132   1.490   4.274
  235TYR    HD1 3751   8.206   1.555   4.229
  235TYR    CE1 3752   8.173   1.381   4.350
  235TYR    HE1 3753   8.280   1.364   4.359
  235TYR     CZ 3754   8.076   1.311   4.425
  235TYR     OH 3755   8.115   1.205   4.497
  235TYR     HH 3756   8.051   1.179   4.564
  235TYR    CE2 3757   7.937   1.344   4.412
  235TYR    HE2 3758   7.857   1.288   4.459
  235TYR    CD2 3759   7.894   1.455   4.331
  235TYR    HD2 3760   7.790   1.473   4.309
  235TYR      C 3761   7.996   1.894   4.134
  235TYR      O 3762   8.091   1.912   4.062
  236LYS      N 3763   7.880   1.961   4.118
  236LYS      H 3764   7.805   1.932   4.179
  236LYS     CA 3765   7.863   2.040   3.994
  236LYS     HA 3766   7.885   1.973   3.911
  236LYS     CB 3767   7.712   2.088   3.989
  236LYS    HB1 3768   7.644   2.003   3.999
  236LYS    HB2 3769   7.698   2.135   3.891
  236LYS     CG 3770   7.680   2.191   4.104
  236LYS    HG1 3771   7.742   2.280   4.092
  236LYS    HG2 3772   7.707   2.152   4.202
  236LYS     CD 3773   7.538   2.249   4.092
  236LYS    HD1 3774   7.466   2.170   4.113
  236LYS    HD2 3775   7.532   2.297   3.994
  236LYS     CE 3776   7.505   2.364   4.183
  236LYS    HE1 3777   7.559   2.454   4.155
  236LYS    HE2 3778   7.535   2.339   4.284
  236LYS     NZ 3779   7.361   2.392   4.179
  236LYS    HZ1 3780   7.338   2.467   4.242
  236LYS    HZ2 3781   7.333   2.414   4.084
  236LYS    HZ3 3782   7.306   2.310   4.201
  236LYS      C 3783   7.950   2.161   3.969
  236LYS      O 3784   7.958   2.194   3.853
  237SER      N 3785   8.028   2.207   4.069
  237SER      H 3786   8.035   2.172   4.163
  237SER     CA 3787   8.126   2.319   4.045
  237SER     HA 3788   8.094   2.379   3.960
  237SER     CB 3789   8.137   2.400   4.174
  237SER    HB1 3790   8.040   2.447   4.186
  237SER    HB2 3791   8.215   2.477   4.176
  237SER     OG 3792   8.152   2.306   4.281
  237SER     HG 3793   8.165   2.354   4.363
  237SER      C 3794   8.259   2.254   4.024
  237SER      O 3795   8.334   2.307   3.940
  238GLN      N 3796   8.296   2.136   4.080
  238GLN      H 3797   8.253   2.106   4.167
  238GLN     CA 3798   8.409   2.054   4.026
  238GLN     HA 3799   8.499   2.115   4.027
  238GLN     CB 3800   8.432   1.929   4.116
  238GLN    HB1 3801   8.525   1.879   4.088
  238GLN    HB2 3802   8.350   1.857   4.114
  238GLN     CG 3803   8.462   1.959   4.261
  238GLN    HG1 3804   8.553   2.016   4.281
  238GLN    HG2 3805   8.496   1.861   4.296
  238GLN     CD 3806   8.363   2.017   4.373
  238GLN    OE1 3807   8.245   2.019   4.347
  238GLN    NE2 3808   8.394   2.051   4.489
  238GLN   HE21 3809   8.493   2.039   4.505
  238GLN   HE22 3810   8.330   2.097   4.552
  238GLN      C 3811   8.391   1.999   3.878
  238GLN      O 3812   8.494   1.983   3.814
  239PHE      N 3813   8.268   1.994   3.827
  239PHE      H 3814   8.191   2.012   3.889
  239PHE     CA 3815   8.235   1.975   3.685
  239PHE     HA 3816   8.306   1.899   3.651
  239PHE     CB 3817   8.096   1.922   3.662
  239PHE    HB1 3818   8.059   1.954   3.564
  239PHE    HB2 3819   8.031   1.974   3.733
  239PHE     CG 3820   8.075   1.765   3.661
  239PHE    CD1 3821   8.121   1.687   3.769
  239PHE    HD1 3822   8.164   1.723   3.862
  239PHE    CE1 3823   8.098   1.546   3.772
  239PHE    HE1 3824   8.137   1.484   3.852
  239PHE     CZ 3825   8.029   1.483   3.668
  239PHE     HZ 3826   8.005   1.378   3.668
  239PHE    CE2 3827   7.990   1.558   3.557
  239PHE    HE2 3828   7.937   1.518   3.472
  239PHE    CD2 3829   8.018   1.695   3.555
  239PHE    HD2 3830   7.979   1.753   3.474
  239PHE      C 3831   8.273   2.098   3.602
  239PHE      O 3832   8.340   2.078   3.503
  240GLU      N 3833   8.236   2.214   3.657
  240GLU      H 3834   8.173   2.219   3.736
  240GLU     CA 3835   8.263   2.343   3.590
  240GLU     HA 3836   8.219   2.339   3.490
  240GLU     CB 3837   8.186   2.451   3.659
  240GLU    HB1 3838   8.204   2.445   3.766
  240GLU    HB2 3839   8.082   2.425   3.639
  240GLU     CG 3840   8.220   2.596   3.603
  240GLU    HG1 3841   8.205   2.602   3.495
  240GLU    HG2 3842   8.328   2.612   3.607
  240GLU     CD 3843   8.142   2.699   3.683
  240GLU    OE1 3844   8.048   2.753   3.623
  240GLU    OE2 3845   8.171   2.723   3.803
  240GLU      C 3846   8.415   2.363   3.588
  240GLU      O 3847   8.473   2.401   3.482
  241ALA      N 3848   8.488   2.331   3.691
  241ALA      H 3849   8.451   2.297   3.779
  241ALA     CA 3850   8.632   2.339   3.700
  241ALA     HA 3851   8.657   2.442   3.678
  241ALA     CB 3852   8.676   2.303   3.842
  241ALA    HB1 3853   8.640   2.376   3.914
  241ALA    HB2 3854   8.625   2.210   3.865
  241ALA    HB3 3855   8.782   2.281   3.848
  241ALA      C 3856   8.702   2.251   3.595
  241ALA      O 3857   8.799   2.291   3.524
  242GLN      N 3858   8.654   2.123   3.577
  242GLN      H 3859   8.575   2.087   3.628
  242GLN     CA 3860   8.695   2.023   3.473
  242GLN     HA 3861   8.801   2.040   3.452
  242GLN     CB 3862   8.697   1.881   3.526
  242GLN    HB1 3863   8.698   1.808   3.446
  242GLN    HB2 3864   8.607   1.863   3.586
  242GLN     CG 3865   8.821   1.864   3.620
  242GLN    HG1 3866   8.797   1.927   3.706
  242GLN    HG2 3867   8.910   1.900   3.569
  242GLN     CD 3868   8.854   1.721   3.663
  242GLN    OE1 3869   8.855   1.688   3.783
  242GLN    NE2 3870   8.884   1.628   3.574
  242GLN   HE21 3871   8.883   1.668   3.481
  242GLN   HE22 3872   8.903   1.530   3.591
  242GLN      C 3873   8.630   2.054   3.333
  242GLN      O 3874   8.654   1.977   3.237
  243LYS      N 3875   8.536   2.148   3.325
  243LYS      H 3876   8.508   2.203   3.405
  243LYS     CA 3877   8.464   2.192   3.201
  243LYS     HA 3878   8.385   2.257   3.240
  243LYS     CB 3879   8.549   2.271   3.110
  243LYS    HB1 3880   8.496   2.337   3.041
  243LYS    HB2 3881   8.595   2.190   3.052
  243LYS     CG 3882   8.657   2.361   3.177
  243LYS    HG1 3883   8.727   2.307   3.240
  243LYS    HG2 3884   8.607   2.433   3.242
  243LYS     CD 3885   8.744   2.429   3.070
  243LYS    HD1 3886   8.675   2.475   3.000
  243LYS    HD2 3887   8.810   2.352   3.029
  243LYS     CE 3888   8.826   2.537   3.145
  243LYS    HE1 3889   8.895   2.485   3.211
  243LYS    HE2 3890   8.760   2.590   3.214
  243LYS     NZ 3891   8.894   2.625   3.047
  243LYS    HZ1 3892   8.969   2.578   2.998
  243LYS    HZ2 3893   8.839   2.661   2.970
  243LYS    HZ3 3894   8.933   2.708   3.089
  243LYS      C 3895   8.390   2.079   3.128
  243LYS      O 3896   8.380   2.071   3.007
  244ILE      N 3897   8.341   1.986   3.211
  244ILE      H 3898   8.354   2.003   3.310
  244ILE     CA 3899   8.250   1.872   3.175
  244ILE     HA 3900   8.239   1.864   3.066
  244ILE     CB 3901   8.310   1.735   3.224
  244ILE     HB 3902   8.232   1.664   3.198
  244ILE    CG2 3903   8.432   1.714   3.138
  244ILE   HG21 3904   8.513   1.784   3.154
  244ILE   HG22 3905   8.468   1.611   3.140
  244ILE   HG23 3906   8.405   1.719   3.032
  244ILE    CG1 3907   8.344   1.726   3.375
  244ILE   HG11 3908   8.260   1.766   3.432
  244ILE   HG12 3909   8.439   1.779   3.383
  244ILE     CD 3910   8.373   1.586   3.430
  244ILE    HD1 3911   8.289   1.520   3.408
  244ILE    HD2 3912   8.464   1.547   3.383
  244ILE    HD3 3913   8.388   1.582   3.538
  244ILE      C 3914   8.109   1.893   3.238
  244ILE      O 3915   8.087   1.983   3.317
  245TRP      N 3916   8.011   1.813   3.196
  245TRP      H 3917   8.031   1.736   3.134
  245TRP     CA 3918   7.870   1.832   3.234
  245TRP     HA 3919   7.865   1.882   3.331
  245TRP     CB 3920   7.796   1.929   3.134
  245TRP    HB1 3921   7.839   2.029   3.134
  245TRP    HB2 3922   7.697   1.947   3.176
  245TRP     CG 3923   7.777   1.873   2.992
  245TRP    CD1 3924   7.681   1.799   2.948
  245TRP    HD1 3925   7.584   1.786   2.995
  245TRP    NE1 3926   7.712   1.749   2.824
  245TRP    HE1 3927   7.655   1.691   2.764
  245TRP    CE2 3928   7.839   1.793   2.786
  245TRP    CZ2 3929   7.921   1.769   2.671
  245TRP    HZ2 3930   7.890   1.696   2.598
  245TRP    CH2 3931   8.048   1.824   2.668
  245TRP    HH2 3932   8.106   1.810   2.577
  245TRP    CZ3 3933   8.094   1.908   2.771
  245TRP    HZ3 3934   8.194   1.950   2.764
  245TRP    CE3 3935   8.010   1.932   2.881
  245TRP    HE3 3936   8.049   1.991   2.963
  245TRP    CD2 3937   7.882   1.877   2.889
  245TRP      C 3938   7.793   1.696   3.255
  245TRP      O 3939   7.847   1.589   3.220
  246TYR      N 3940   7.671   1.704   3.310
  246TYR      H 3941   7.653   1.791   3.359
  246TYR     CA 3942   7.574   1.603   3.341
  246TYR     HA 3943   7.617   1.506   3.316
  246TYR     CB 3944   7.568   1.589   3.493
  246TYR    HB1 3945   7.552   1.684   3.544
  246TYR    HB2 3946   7.666   1.548   3.518
  246TYR     CG 3947   7.451   1.500   3.528
  246TYR    CD1 3948   7.445   1.368   3.482
  246TYR    HD1 3949   7.529   1.337   3.421
  246TYR    CE1 3950   7.328   1.289   3.500
  246TYR    HE1 3951   7.310   1.194   3.453
  246TYR     CZ 3952   7.219   1.351   3.567
  246TYR     OH 3953   7.102   1.284   3.572
  246TYR     HH 3954   7.032   1.336   3.611
  246TYR    CE2 3955   7.230   1.477   3.628
  246TYR    HE2 3956   7.151   1.512   3.692
  246TYR    CD2 3957   7.341   1.557   3.597
  246TYR    HD2 3958   7.339   1.659   3.631
  246TYR      C 3959   7.440   1.618   3.271
  246TYR      O 3960   7.386   1.728   3.256
  247GLU      N 3961   7.377   1.508   3.224
  247GLU      H 3962   7.425   1.420   3.212
  247GLU     CA 3963   7.235   1.516   3.169
  247GLU     HA 3964   7.183   1.592   3.227
  247GLU     CB 3965   7.225   1.553   3.021
  247GLU    HB1 3966   7.250   1.658   3.005
  247GLU    HB2 3967   7.122   1.540   2.986
  247GLU     CG 3968   7.321   1.469   2.929
  247GLU    HG1 3969   7.279   1.369   2.926
  247GLU    HG2 3970   7.417   1.471   2.981
  247GLU     CD 3971   7.339   1.538   2.794
  247GLU    OE1 3972   7.248   1.531   2.713
  247GLU    OE2 3973   7.439   1.610   2.771
  247GLU      C 3974   7.152   1.383   3.183
  247GLU      O 3975   7.216   1.276   3.194
  248HIS      N 3976   7.020   1.385   3.179
  248HIS      H 3977   6.983   1.475   3.152
  248HIS     CA 3978   6.929   1.274   3.166
  248HIS     HA 3979   6.994   1.188   3.180
  248HIS     CB 3980   6.840   1.277   3.286
  248HIS    HB1 3981   6.779   1.367   3.276
  248HIS    HB2 3982   6.893   1.286   3.381
  248HIS     CG 3983   6.736   1.162   3.293
  248HIS    ND1 3984   6.621   1.166   3.221
  248HIS    CE1 3985   6.561   1.047   3.243
  248HIS    HE1 3986   6.458   1.028   3.217
  248HIS    NE2 3987   6.635   0.966   3.322
  248HIS    HE2 3988   6.625   0.867   3.341
  248HIS    CD2 3989   6.759   1.035   3.342
  248HIS    HD2 3990   6.838   0.991   3.401
  248HIS      C 3991   6.860   1.259   3.031
  248HIS      O 3992   6.829   1.367   2.973
  249ARG      N 3993   6.836   1.137   2.985
  249ARG      H 3994   6.889   1.061   3.027
  249ARG     CA 3995   6.747   1.093   2.878
  249ARG     HA 3996   6.665   1.165   2.876
  249ARG     CB 3997   6.825   1.067   2.746
  249ARG    HB1 3998   6.758   1.014   2.677
  249ARG    HB2 3999   6.908   1.005   2.779
  249ARG     CG 4000   6.883   1.192   2.677
  249ARG    HG1 4001   6.954   1.244   2.740
  249ARG    HG2 4002   6.800   1.260   2.657
  249ARG     CD 4003   6.948   1.148   2.548
  249ARG    HD1 4004   6.877   1.104   2.478
  249ARG    HD2 4005   7.031   1.078   2.557
  249ARG     NE 4006   6.987   1.272   2.474
  249ARG     HE 4007   7.022   1.350   2.527
  249ARG     CZ 4008   6.954   1.310   2.356
  249ARG    NH1 4009   6.890   1.241   2.263
  249ARG   HH11 4010   6.860   1.149   2.290
  249ARG   HH12 4011   6.867   1.275   2.171
  249ARG    NH2 4012   7.012   1.414   2.300
  249ARG   HH21 4013   7.084   1.456   2.359
  249ARG   HH22 4014   6.973   1.451   2.215
  249ARG      C 4015   6.678   0.962   2.914
  249ARG      O 4016   6.738   0.885   2.985
  250LEU      N 4017   6.561   0.927   2.864
  250LEU      H 4018   6.523   0.990   2.795
  250LEU     CA 4019   6.508   0.793   2.875
  250LEU     HA 4020   6.497   0.772   2.981
  250LEU     CB 4021   6.363   0.786   2.816
  250LEU    HB1 4022   6.315   0.694   2.850
  250LEU    HB2 4023   6.371   0.786   2.708
  250LEU     CG 4024   6.271   0.908   2.842
  250LEU     HG 4025   6.309   0.992   2.784
  250LEU    CD1 4026   6.132   0.868   2.801
  250LEU   HD11 4027   6.136   0.842   2.696
  250LEU   HD12 4028   6.108   0.785   2.869
  250LEU   HD13 4029   6.068   0.952   2.827
  250LEU    CD2 4030   6.273   0.938   2.994
  250LEU   HD21 4031   6.244   0.842   3.036
  250LEU   HD22 4032   6.362   0.975   3.044
  250LEU   HD23 4033   6.197   1.013   3.013
  250LEU      C 4034   6.597   0.681   2.804
  250LEU      O 4035   6.657   0.709   2.702
  251ILE      N 4036   6.593   0.559   2.861
  251ILE      H 4037   6.549   0.544   2.951
  251ILE     CA 4038   6.690   0.453   2.827
  251ILE     HA 4039   6.787   0.504   2.833
  251ILE     CB 4040   6.678   0.336   2.925
  251ILE     HB 4041   6.693   0.382   3.023
  251ILE    CG2 4042   6.543   0.268   2.907
  251ILE   HG21 4043   6.539   0.213   2.813
  251ILE   HG22 4044   6.525   0.197   2.988
  251ILE   HG23 4045   6.462   0.341   2.915
  251ILE    CG1 4046   6.779   0.222   2.904
  251ILE   HG11 4047   6.775   0.180   2.804
  251ILE   HG12 4048   6.753   0.138   2.969
  251ILE     CD 4049   6.924   0.263   2.935
  251ILE    HD1 4050   6.971   0.178   2.983
  251ILE    HD2 4051   6.977   0.298   2.847
  251ILE    HD3 4052   6.914   0.349   3.002
  251ILE      C 4053   6.681   0.405   2.681
  251ILE      O 4054   6.786   0.382   2.624
  252ASP      N 4055   6.562   0.395   2.619
  252ASP      H 4056   6.477   0.421   2.667
  252ASP     CA 4057   6.536   0.343   2.485
  252ASP     HA 4058   6.603   0.258   2.470
  252ASP     CB 4059   6.397   0.284   2.475
  252ASP    HB1 4060   6.392   0.190   2.529
  252ASP    HB2 4061   6.377   0.272   2.368
  252ASP     CG 4062   6.274   0.376   2.525
  252ASP    OD1 4063   6.299   0.478   2.590
  252ASP    OD2 4064   6.160   0.347   2.477
  252ASP      C 4065   6.550   0.451   2.381
  252ASP      O 4066   6.527   0.425   2.264
  253ASP      N 4067   6.587   0.574   2.424
  253ASP      H 4068   6.593   0.586   2.524
  253ASP     CA 4069   6.644   0.677   2.340
  253ASP     HA 4070   6.618   0.663   2.235
  253ASP     CB 4071   6.594   0.819   2.373
  253ASP    HB1 4072   6.635   0.839   2.472
  253ASP    HB2 4073   6.485   0.821   2.371
  253ASP     CG 4074   6.640   0.925   2.273
  253ASP    OD1 4075   6.614   0.903   2.152
  253ASP    OD2 4076   6.710   1.015   2.319
  253ASP      C 4077   6.796   0.680   2.356
  253ASP      O 4078   6.871   0.688   2.259
  254MET      N 4079   6.847   0.655   2.478
  254MET      H 4080   6.778   0.666   2.551
  254MET     CA 4081   6.991   0.677   2.505
  254MET     HA 4082   7.015   0.776   2.468
  254MET     CB 4083   7.004   0.660   2.656
  254MET    HB1 4084   6.973   0.562   2.691
  254MET    HB2 4085   6.937   0.733   2.704
  254MET     CG 4086   7.147   0.692   2.706
  254MET    HG1 4087   7.216   0.619   2.664
  254MET    HG2 4088   7.156   0.687   2.815
  254MET     SD 4089   7.217   0.854   2.677
  254MET     CE 4090   7.398   0.812   2.656
  254MET    HE1 4091   7.460   0.901   2.653
  254MET    HE2 4092   7.432   0.754   2.741
  254MET    HE3 4093   7.417   0.740   2.576
  254MET      C 4094   7.068   0.575   2.428
  254MET      O 4095   7.175   0.601   2.376
  255VAL      N 4096   7.015   0.455   2.400
  255VAL      H 4097   6.922   0.433   2.434
  255VAL     CA 4098   7.079   0.356   2.321
  255VAL     HA 4099   7.182   0.343   2.353
  255VAL     CB 4100   7.012   0.222   2.326
  255VAL     HB 4101   7.063   0.150   2.262
  255VAL    CG1 4102   7.013   0.164   2.466
  255VAL   HG11 4103   6.958   0.227   2.536
  255VAL   HG12 4104   6.944   0.080   2.462
  255VAL   HG13 4105   7.114   0.134   2.492
  255VAL    CG2 4106   6.866   0.224   2.282
  255VAL   HG21 4107   6.872   0.224   2.173
  255VAL   HG22 4108   6.801   0.139   2.305
  255VAL   HG23 4109   6.808   0.311   2.313
  255VAL      C 4110   7.097   0.392   2.170
  255VAL      O 4111   7.198   0.362   2.111
  256ALA      N 4112   7.005   0.473   2.118
  256ALA      H 4113   6.940   0.514   2.184
  256ALA     CA 4114   7.008   0.532   1.985
  256ALA     HA 4115   7.058   0.459   1.922
  256ALA     CB 4116   6.861   0.551   1.948
  256ALA    HB1 4117   6.815   0.452   1.938
  256ALA    HB2 4118   6.807   0.612   2.020
  256ALA    HB3 4119   6.852   0.594   1.848
  256ALA      C 4120   7.088   0.660   1.985
  256ALA      O 4121   7.155   0.695   1.886
  257GLN      N 4122   7.089   0.738   2.095
  257GLN      H 4123   7.022   0.717   2.167
  257GLN     CA 4124   7.178   0.852   2.105
  257GLN     HA 4125   7.175   0.912   2.014
  257GLN     CB 4126   7.158   0.925   2.236
  257GLN    HB1 4127   7.143   0.851   2.314
  257GLN    HB2 4128   7.063   0.978   2.224
  257GLN     CG 4129   7.260   1.035   2.280
  257GLN    HG1 4130   7.354   0.992   2.314
  257GLN    HG2 4131   7.210   1.077   2.368
  257GLN     CD 4132   7.287   1.145   2.181
  257GLN    OE1 4133   7.234   1.158   2.072
  257GLN    NE2 4134   7.373   1.241   2.217
  257GLN   HE21 4135   7.423   1.233   2.304
  257GLN   HE22 4136   7.372   1.332   2.173
  257GLN      C 4137   7.329   0.802   2.099
  257GLN      O 4138   7.405   0.849   2.018
  258ALA      N 4139   7.361   0.688   2.169
  258ALA      H 4140   7.303   0.649   2.243
  258ALA     CA 4141   7.491   0.611   2.162
  258ALA     HA 4142   7.569   0.687   2.174
  258ALA     CB 4143   7.487   0.511   2.280
  258ALA    HB1 4144   7.446   0.555   2.371
  258ALA    HB2 4145   7.414   0.432   2.263
  258ALA    HB3 4146   7.583   0.459   2.293
  258ALA      C 4147   7.517   0.547   2.023
  258ALA      O 4148   7.634   0.541   1.985
  259MET      N 4149   7.417   0.517   1.945
  259MET      H 4150   7.326   0.521   1.988
  259MET     CA 4151   7.438   0.458   1.811
  259MET     HA 4152   7.512   0.380   1.829
  259MET     CB 4153   7.308   0.397   1.766
  259MET    HB1 4154   7.218   0.458   1.765
  259MET    HB2 4155   7.282   0.311   1.828
  259MET     CG 4156   7.314   0.344   1.623
  259MET    HG1 4157   7.334   0.427   1.555
  259MET    HG2 4158   7.214   0.304   1.605
  259MET     SD 4159   7.431   0.209   1.583
  259MET     CE 4160   7.361   0.061   1.672
  259MET    HE1 4161   7.443  -0.011   1.680
  259MET    HE2 4162   7.331   0.095   1.770
  259MET    HE3 4163   7.284   0.023   1.605
  259MET      C 4164   7.494   0.558   1.716
  259MET      O 4165   7.576   0.526   1.632
  260LYS      N 4166   7.436   0.677   1.733
  260LYS      H 4167   7.353   0.686   1.791
  260LYS     CA 4168   7.476   0.792   1.657
  260LYS     HA 4169   7.539   0.756   1.575
  260LYS     CB 4170   7.364   0.867   1.585
  260LYS    HB1 4171   7.386   0.973   1.570
  260LYS    HB2 4172   7.274   0.870   1.647
  260LYS     CG 4173   7.332   0.798   1.454
  260LYS    HG1 4174   7.333   0.689   1.468
  260LYS    HG2 4175   7.414   0.824   1.387
  260LYS     CD 4176   7.208   0.831   1.374
  260LYS    HD1 4177   7.221   0.934   1.340
  260LYS    HD2 4178   7.115   0.830   1.430
  260LYS     CE 4179   7.212   0.735   1.255
  260LYS    HE1 4180   7.218   0.632   1.288
  260LYS    HE2 4181   7.300   0.758   1.196
  260LYS     NZ 4182   7.105   0.760   1.158
  260LYS    HZ1 4183   7.134   0.827   1.089
  260LYS    HZ2 4184   7.101   0.686   1.089
  260LYS    HZ3 4185   7.011   0.758   1.194
  260LYS      C 4186   7.576   0.884   1.724
  260LYS      O 4187   7.622   0.977   1.654
  261SER      N 4188   7.617   0.857   1.848
  261SER      H 4189   7.585   0.773   1.894
  261SER     CA 4190   7.736   0.930   1.898
  261SER     HA 4191   7.730   1.037   1.876
  261SER     CB 4192   7.734   0.911   2.046
  261SER    HB1 4193   7.830   0.937   2.088
  261SER    HB2 4194   7.728   0.804   2.066
  261SER     OG 4195   7.627   0.974   2.114
  261SER     HG 4196   7.544   0.973   2.065
  261SER      C 4197   7.861   0.864   1.840
  261SER      O 4198   7.867   0.751   1.794
  262GLU      N 4199   7.960   0.953   1.840
  262GLU      H 4200   7.954   1.038   1.894
  262GLU     CA 4201   8.090   0.916   1.781
  262GLU     HA 4202   8.070   0.839   1.706
  262GLU     CB 4203   8.159   1.024   1.705
  262GLU    HB1 4204   8.252   0.983   1.669
  262GLU    HB2 4205   8.168   1.100   1.783
  262GLU     CG 4206   8.076   1.086   1.594
  262GLU    HG1 4207   7.998   1.148   1.638
  262GLU    HG2 4208   8.023   1.006   1.543
  262GLU     CD 4209   8.161   1.158   1.488
  262GLU    OE1 4210   8.194   1.109   1.373
  262GLU    OE2 4211   8.189   1.276   1.525
  262GLU      C 4212   8.185   0.865   1.899
  262GLU      O 4213   8.289   0.800   1.873
  263GLY      N 4214   8.139   0.869   2.025
  263GLY      H 4215   8.051   0.918   2.035
  263GLY     CA 4216   8.200   0.833   2.151
  263GLY    HA1 4217   8.295   0.781   2.141
  263GLY    HA2 4218   8.136   0.764   2.207
  263GLY      C 4219   8.229   0.947   2.243
  263GLY      O 4220   8.183   1.062   2.221
  264GLY      N 4221   8.292   0.918   2.356
  264GLY      H 4222   8.307   0.819   2.366
  264GLY     CA 4223   8.349   1.014   2.451
  264GLY    HA1 4224   8.390   1.096   2.393
  264GLY    HA2 4225   8.434   0.962   2.497
  264GLY      C 4226   8.258   1.067   2.558
  264GLY      O 4227   8.244   1.185   2.573
  265PHE      N 4228   8.197   0.971   2.635
  265PHE      H 4229   8.204   0.874   2.611
  265PHE     CA 4230   8.123   0.995   2.756
  265PHE     HA 4231   8.166   1.082   2.805
  265PHE     CB 4232   7.981   1.038   2.733
  265PHE    HB1 4233   7.985   1.136   2.686
  265PHE    HB2 4234   7.920   1.049   2.822
  265PHE     CG 4235   7.906   0.951   2.632
  265PHE    CD1 4236   7.822   0.844   2.668
  265PHE    HD1 4237   7.822   0.816   2.772
  265PHE    CE1 4238   7.733   0.778   2.580
  265PHE    HE1 4239   7.673   0.696   2.618
  265PHE     CZ 4240   7.733   0.820   2.447
  265PHE     HZ 4241   7.676   0.761   2.376
  265PHE    CE2 4242   7.801   0.939   2.409
  265PHE    HE2 4243   7.780   0.988   2.315
  265PHE    CD2 4244   7.888   1.001   2.501
  265PHE    HD2 4245   7.942   1.082   2.456
  265PHE      C 4246   8.121   0.881   2.860
  265PHE      O 4247   8.125   0.767   2.824
  266ILE      N 4248   8.099   0.919   2.985
  266ILE      H 4249   8.086   1.016   3.010
  266ILE     CA 4250   8.042   0.828   3.086
  266ILE     HA 4251   8.085   0.729   3.074
  266ILE     CB 4252   8.086   0.877   3.220
  266ILE     HB 4253   8.049   0.978   3.237
  266ILE    CG2 4254   8.025   0.790   3.332
  266ILE   HG21 4255   8.051   0.685   3.335
  266ILE   HG22 4256   8.037   0.834   3.431
  266ILE   HG23 4257   7.916   0.786   3.326
  266ILE    CG1 4258   8.244   0.891   3.245
  266ILE   HG11 4259   8.269   0.899   3.351
  266ILE   HG12 4260   8.272   0.990   3.209
  266ILE     CD 4261   8.335   0.787   3.185
  266ILE    HD1 4262   8.306   0.693   3.232
  266ILE    HD2 4263   8.324   0.791   3.077
  266ILE    HD3 4264   8.436   0.813   3.215
  266ILE      C 4265   7.890   0.822   3.068
  266ILE      O 4266   7.822   0.924   3.052
  267TRP      N 4267   7.836   0.700   3.079
  267TRP      H 4268   7.898   0.622   3.096
  267TRP     CA 4269   7.693   0.674   3.078
  267TRP     HA 4270   7.631   0.764   3.082
  267TRP     CB 4271   7.661   0.592   2.949
  267TRP    HB1 4272   7.727   0.506   2.957
  267TRP    HB2 4273   7.686   0.651   2.861
  267TRP     CG 4274   7.525   0.538   2.923
  267TRP    CD1 4275   7.410   0.559   2.987
  267TRP    HD1 4276   7.389   0.615   3.077
  267TRP    NE1 4277   7.308   0.501   2.917
  267TRP    HE1 4278   7.210   0.502   2.942
  267TRP    CE2 4279   7.351   0.425   2.812
  267TRP    CZ2 4280   7.287   0.342   2.717
  267TRP    HZ2 4281   7.180   0.336   2.729
  267TRP    CH2 4282   7.369   0.288   2.616
  267TRP    HH2 4283   7.329   0.221   2.541
  267TRP    CZ3 4284   7.505   0.315   2.606
  267TRP    HZ3 4285   7.553   0.268   2.522
  267TRP    CE3 4286   7.573   0.408   2.700
  267TRP    HE3 4287   7.679   0.427   2.690
  267TRP    CD2 4288   7.494   0.460   2.806
  267TRP      C 4289   7.653   0.593   3.205
  267TRP      O 4290   7.716   0.489   3.234
  268ALA      N 4291   7.559   0.626   3.292
  268ALA      H 4292   7.514   0.715   3.277
  268ALA     CA 4293   7.528   0.561   3.420
  268ALA     HA 4294   7.600   0.484   3.446
  268ALA     CB 4295   7.526   0.660   3.539
  268ALA    HB1 4296   7.449   0.736   3.522
  268ALA    HB2 4297   7.503   0.610   3.633
  268ALA    HB3 4298   7.624   0.705   3.554
  268ALA      C 4299   7.391   0.490   3.410
  268ALA      O 4300   7.301   0.541   3.340
  269CYS      N 4301   7.383   0.373   3.463
  269CYS      H 4302   7.457   0.344   3.525
  269CYS     CA 4303   7.279   0.275   3.422
  269CYS     HA 4304   7.188   0.335   3.409
  269CYS     CB 4305   7.323   0.191   3.294
  269CYS    HB1 4306   7.290   0.087   3.306
  269CYS    HB2 4307   7.430   0.190   3.274
  269CYS     SG 4308   7.225   0.254   3.155
  269CYS     HG 4309   7.268   0.166   3.064
  269CYS      C 4310   7.244   0.186   3.543
  269CYS      O 4311   7.321   0.164   3.639
  270LYS      N 4312   7.122   0.140   3.558
  270LYS      H 4313   7.056   0.161   3.485
  270LYS     CA 4314   7.077   0.033   3.651
  270LYS     HA 4315   7.119   0.066   3.746
  270LYS     CB 4316   6.929   0.018   3.675
  270LYS    HB1 4317   6.917  -0.030   3.772
  270LYS    HB2 4318   6.889  -0.051   3.601
  270LYS     CG 4319   6.845   0.142   3.676
  270LYS    HG1 4320   6.823   0.168   3.572
  270LYS    HG2 4321   6.889   0.230   3.723
  270LYS     CD 4322   6.704   0.129   3.730
  270LYS    HD1 4323   6.644   0.217   3.711
  270LYS    HD2 4324   6.717   0.116   3.837
  270LYS     CE 4325   6.615   0.015   3.686
  270LYS    HE1 4326   6.520   0.003   3.738
  270LYS    HE2 4327   6.668  -0.078   3.707
  270LYS     NZ 4328   6.582   0.030   3.543
  270LYS    HZ1 4329   6.669   0.033   3.491
  270LYS    HZ2 4330   6.530  -0.047   3.504
  270LYS    HZ3 4331   6.528   0.113   3.522
  270LYS      C 4332   7.127  -0.102   3.617
  270LYS      O 4333   7.179  -0.128   3.510
  271ASN      N 4334   7.119  -0.190   3.712
  271ASN      H 4335   7.067  -0.162   3.794
  271ASN     CA 4336   7.195  -0.314   3.712
  271ASN     HA 4337   7.298  -0.280   3.726
  271ASN     CB 4338   7.168  -0.378   3.848
  271ASN    HB1 4339   7.066  -0.414   3.845
  271ASN    HB2 4340   7.181  -0.307   3.930
  271ASN     CG 4341   7.261  -0.501   3.881
  271ASN    OD1 4342   7.337  -0.545   3.798
  271ASN    ND2 4343   7.247  -0.570   3.989
  271ASN   HD21 4344   7.189  -0.529   4.060
  271ASN   HD22 4345   7.291  -0.660   4.003
  271ASN      C 4346   7.168  -0.413   3.594
  271ASN      O 4347   7.265  -0.468   3.539
  272TYR      N 4348   7.046  -0.427   3.545
  272TYR      H 4349   6.972  -0.383   3.599
  272TYR     CA 4350   7.016  -0.506   3.425
  272TYR     HA 4351   7.080  -0.594   3.434
  272TYR     CB 4352   6.866  -0.544   3.427
  272TYR    HB1 4353   6.795  -0.464   3.449
  272TYR    HB2 4354   6.858  -0.610   3.513
  272TYR     CG 4355   6.830  -0.627   3.308
  272TYR    CD1 4356   6.908  -0.739   3.278
  272TYR    HD1 4357   6.990  -0.769   3.341
  272TYR    CE1 4358   6.882  -0.810   3.163
  272TYR    HE1 4359   6.949  -0.892   3.143
  272TYR     CZ 4360   6.775  -0.780   3.075
  272TYR     OH 4361   6.746  -0.869   2.974
  272TYR     HH 4362   6.677  -0.837   2.915
  272TYR    CE2 4363   6.694  -0.666   3.113
  272TYR    HE2 4364   6.609  -0.652   3.047
  272TYR    CD2 4365   6.723  -0.587   3.226
  272TYR    HD2 4366   6.649  -0.516   3.261
  272TYR      C 4367   7.038  -0.423   3.297
  272TYR      O 4368   7.089  -0.470   3.199
  273ASP      N 4369   7.008  -0.295   3.312
  273ASP      H 4370   6.974  -0.261   3.402
  273ASP     CA 4371   7.024  -0.201   3.196
  273ASP     HA 4372   6.975  -0.243   3.108
  273ASP     CB 4373   6.967  -0.060   3.235
  273ASP    HB1 4374   6.970   0.012   3.153
  273ASP    HB2 4375   7.025  -0.025   3.320
  273ASP     CG 4376   6.819  -0.075   3.281
  273ASP    OD1 4377   6.766   0.024   3.338
  273ASP    OD2 4378   6.755  -0.175   3.252
  273ASP      C 4379   7.171  -0.188   3.149
  273ASP      O 4380   7.190  -0.167   3.030
  274GLY      N 4381   7.270  -0.209   3.237
  274GLY      H 4382   7.242  -0.244   3.328
  274GLY     CA 4383   7.409  -0.218   3.193
  274GLY    HA1 4384   7.461  -0.201   3.288
  274GLY    HA2 4385   7.417  -0.135   3.123
  274GLY      C 4386   7.445  -0.354   3.143
  274GLY      O 4387   7.532  -0.362   3.053
  275ASP      N 4388   7.378  -0.461   3.191
  275ASP      H 4389   7.293  -0.450   3.244
  275ASP     CA 4390   7.401  -0.590   3.134
  275ASP     HA 4391   7.508  -0.609   3.124
  275ASP     CB 4392   7.350  -0.694   3.236
  275ASP    HB1 4393   7.249  -0.670   3.268
  275ASP    HB2 4394   7.394  -0.676   3.334
  275ASP     CG 4395   7.359  -0.840   3.190
  275ASP    OD1 4396   7.259  -0.888   3.134
  275ASP    OD2 4397   7.471  -0.898   3.179
  275ASP      C 4398   7.335  -0.619   2.996
  275ASP      O 4399   7.406  -0.675   2.918
  276VAL      N 4400   7.219  -0.567   2.965
  276VAL      H 4401   7.165  -0.525   3.040
  276VAL     CA 4402   7.167  -0.562   2.821
  276VAL     HA 4403   7.174  -0.660   2.773
  276VAL     CB 4404   7.021  -0.511   2.807
  276VAL     HB 4405   6.988  -0.529   2.705
  276VAL    CG1 4406   6.929  -0.594   2.895
  276VAL   HG11 4407   6.826  -0.592   2.862
  276VAL   HG12 4408   6.964  -0.698   2.891
  276VAL   HG13 4409   6.935  -0.550   2.995
  276VAL    CG2 4410   6.997  -0.359   2.839
  276VAL   HG21 4411   7.026  -0.342   2.943
  276VAL   HG22 4412   7.043  -0.288   2.771
  276VAL   HG23 4413   6.892  -0.335   2.822
  276VAL      C 4414   7.257  -0.480   2.724
  276VAL      O 4415   7.239  -0.499   2.601
  277GLN      N 4416   7.360  -0.402   2.772
  277GLN      H 4417   7.387  -0.410   2.869
  277GLN     CA 4418   7.445  -0.314   2.685
  277GLN     HA 4419   7.424  -0.346   2.584
  277GLN     CB 4420   7.395  -0.170   2.714
  277GLN    HB1 4421   7.420  -0.133   2.813
  277GLN    HB2 4422   7.287  -0.165   2.701
  277GLN     CG 4423   7.427  -0.077   2.598
  277GLN    HG1 4424   7.531  -0.101   2.573
  277GLN    HG2 4425   7.411   0.021   2.643
  277GLN     CD 4426   7.341  -0.101   2.468
  277GLN    OE1 4427   7.224  -0.128   2.470
  277GLN    NE2 4428   7.397  -0.073   2.343
  277GLN   HE21 4429   7.494  -0.047   2.330
  277GLN   HE22 4430   7.344  -0.087   2.258
  277GLN      C 4431   7.594  -0.337   2.720
  277GLN      O 4432   7.663  -0.244   2.746
  278SER      N 4433   7.648  -0.460   2.721
  278SER      H 4434   7.582  -0.536   2.710
  278SER     CA 4435   7.787  -0.492   2.734
  278SER     HA 4436   7.848  -0.402   2.742
  278SER     CB 4437   7.812  -0.577   2.860
  278SER    HB1 4438   7.916  -0.610   2.864
  278SER    HB2 4439   7.756  -0.670   2.850
  278SER     OG 4440   7.781  -0.507   2.975
  278SER     HG 4441   7.687  -0.491   2.973
  278SER      C 4442   7.834  -0.569   2.612
  278SER      O 4443   7.936  -0.532   2.558
  279ASP      N 4444   7.773  -0.679   2.580
  279ASP      H 4445   7.686  -0.699   2.627
  279ASP     CA 4446   7.818  -0.771   2.483
  279ASP     HA 4447   7.925  -0.780   2.498
  279ASP     CB 4448   7.757  -0.914   2.501
  279ASP    HB1 4449   7.806  -0.981   2.430
  279ASP    HB2 4450   7.653  -0.920   2.472
  279ASP     CG 4451   7.777  -0.963   2.645
  279ASP    OD1 4452   7.719  -0.901   2.738
  279ASP    OD2 4453   7.862  -1.049   2.665
  279ASP      C 4454   7.789  -0.717   2.339
  279ASP      O 4455   7.878  -0.713   2.251
  280SER      N 4456   7.675  -0.655   2.317
  280SER      H 4457   7.607  -0.653   2.392
  280SER     CA 4458   7.641  -0.572   2.196
  280SER     HA 4459   7.637  -0.625   2.101
  280SER     CB 4460   7.503  -0.513   2.207
  280SER    HB1 4461   7.428  -0.591   2.193
  280SER    HB2 4462   7.480  -0.437   2.131
  280SER     OG 4463   7.472  -0.452   2.336
  280SER     HG 4464   7.383  -0.416   2.329
  280SER      C 4465   7.746  -0.457   2.178
  280SER      O 4466   7.789  -0.426   2.070
  281VAL      N 4467   7.799  -0.406   2.286
  281VAL      H 4468   7.771  -0.452   2.370
  281VAL     CA 4469   7.902  -0.298   2.287
  281VAL     HA 4470   7.876  -0.214   2.222
  281VAL     CB 4471   7.903  -0.224   2.420
  281VAL     HB 4472   7.938  -0.282   2.505
  281VAL    CG1 4473   7.996  -0.102   2.422
  281VAL   HG11 4474   7.976  -0.029   2.343
  281VAL   HG12 4475   7.985  -0.051   2.518
  281VAL   HG13 4476   8.096  -0.135   2.394
  281VAL    CG2 4477   7.768  -0.184   2.455
  281VAL   HG21 4478   7.708  -0.275   2.464
  281VAL   HG22 4479   7.770  -0.148   2.558
  281VAL   HG23 4480   7.727  -0.107   2.390
  281VAL      C 4481   8.036  -0.358   2.254
  281VAL      O 4482   8.109  -0.303   2.170
  282ALA      N 4483   8.077  -0.468   2.320
  282ALA      H 4484   8.009  -0.497   2.389
  282ALA     CA 4485   8.202  -0.538   2.289
  282ALA     HA 4486   8.281  -0.466   2.309
  282ALA     CB 4487   8.221  -0.649   2.394
  282ALA    HB1 4488   8.142  -0.724   2.390
  282ALA    HB2 4489   8.321  -0.692   2.388
  282ALA    HB3 4490   8.223  -0.603   2.493
  282ALA      C 4491   8.215  -0.583   2.147
  282ALA      O 4492   8.310  -0.550   2.079
  283GLN      N 4493   8.109  -0.652   2.096
  283GLN      H 4494   8.044  -0.687   2.166
  283GLN     CA 4495   8.098  -0.689   1.958
  283GLN     HA 4496   8.193  -0.740   1.942
  283GLN     CB 4497   7.985  -0.791   1.934
  283GLN    HB1 4498   7.888  -0.742   1.925
  283GLN    HB2 4499   7.977  -0.862   2.015
  283GLN     CG 4500   8.001  -0.860   1.802
  283GLN    HG1 4501   7.986  -0.789   1.720
  283GLN    HG2 4502   7.916  -0.928   1.794
  283GLN     CD 4503   8.127  -0.950   1.787
  283GLN    OE1 4504   8.152  -1.034   1.869
  283GLN    NE2 4505   8.192  -0.938   1.671
  283GLN   HE21 4506   8.163  -0.878   1.595
  283GLN   HE22 4507   8.271  -1.001   1.665
  283GLN      C 4508   8.086  -0.571   1.863
  283GLN      O 4509   8.146  -0.583   1.758
  284GLY      N 4510   8.018  -0.462   1.894
  284GLY      H 4511   7.978  -0.471   1.986
  284GLY     CA 4512   8.005  -0.333   1.821
  284GLY    HA1 4513   7.943  -0.265   1.879
  284GLY    HA2 4514   7.965  -0.366   1.725
  284GLY      C 4515   8.136  -0.256   1.806
  284GLY      O 4516   8.165  -0.196   1.702
  285TYR      N 4517   8.228  -0.265   1.905
  285TYR      H 4518   8.198  -0.322   1.983
  285TYR     CA 4519   8.363  -0.207   1.901
  285TYR     HA 4520   8.350  -0.123   1.832
  285TYR     CB 4521   8.391  -0.150   2.046
  285TYR    HB1 4522   8.499  -0.153   2.054
  285TYR    HB2 4523   8.359  -0.225   2.118
  285TYR     CG 4524   8.339  -0.009   2.083
  285TYR    CD1 4525   8.221   0.018   2.148
  285TYR    HD1 4526   8.159  -0.056   2.196
  285TYR    CE1 4527   8.188   0.148   2.181
  285TYR    HE1 4528   8.113   0.175   2.254
  285TYR     CZ 4529   8.268   0.259   2.136
  285TYR     OH 4530   8.228   0.384   2.169
  285TYR     HH 4531   8.296   0.446   2.144
  285TYR    CE2 4532   8.382   0.229   2.056
  285TYR    HE2 4533   8.442   0.303   2.005
  285TYR    CD2 4534   8.425   0.098   2.042
  285TYR    HD2 4535   8.511   0.075   1.982
  285TYR      C 4536   8.472  -0.294   1.840
  285TYR      O 4537   8.567  -0.249   1.775
  286GLY      N 4538   8.468  -0.424   1.863
  286GLY      H 4539   8.387  -0.469   1.904
  286GLY     CA 4540   8.579  -0.513   1.828
  286GLY    HA1 4541   8.658  -0.488   1.900
  286GLY    HA2 4542   8.612  -0.500   1.725
  286GLY      C 4543   8.541  -0.662   1.858
  286GLY      O 4544   8.470  -0.726   1.782
  287SER      N 4545   8.589  -0.714   1.966
  287SER      H 4546   8.649  -0.670   2.035
  287SER     CA 4547   8.540  -0.840   2.015
  287SER     HA 4548   8.440  -0.867   1.981
  287SER     CB 4549   8.651  -0.941   1.974
  287SER    HB1 4550   8.674  -0.926   1.868
  287SER    HB2 4551   8.607  -1.038   1.995
  287SER     OG 4552   8.771  -0.925   2.050
  287SER     HG 4553   8.827  -1.003   2.048
  287SER      C 4554   8.530  -0.839   2.168
  287SER      O 4555   8.556  -0.742   2.236
  288LEU      N 4556   8.475  -0.946   2.226
  288LEU      H 4557   8.443  -1.028   2.176
  288LEU     CA 4558   8.459  -0.956   2.374
  288LEU     HA 4559   8.398  -0.873   2.411
  288LEU     CB 4560   8.380  -1.079   2.411
  288LEU    HB1 4561   8.406  -1.111   2.512
  288LEU    HB2 4562   8.404  -1.169   2.354
  288LEU     CG 4563   8.219  -1.070   2.408
  288LEU     HG 4564   8.188  -1.012   2.495
  288LEU    CD1 4565   8.153  -0.998   2.286
  288LEU   HD11 4566   8.046  -0.993   2.308
  288LEU   HD12 4567   8.199  -0.900   2.272
  288LEU   HD13 4568   8.173  -1.054   2.194
  288LEU    CD2 4569   8.164  -1.212   2.426
  288LEU   HD21 4570   8.197  -1.273   2.342
  288LEU   HD22 4571   8.192  -1.268   2.515
  288LEU   HD23 4572   8.055  -1.216   2.421
  288LEU      C 4573   8.595  -0.963   2.448
  288LEU      O 4574   8.608  -0.910   2.561
  289GLY      N 4575   8.698  -1.019   2.384
  289GLY      H 4576   8.681  -1.051   2.290
  289GLY     CA 4577   8.832  -1.025   2.432
  289GLY    HA1 4578   8.884  -1.082   2.356
  289GLY    HA2 4579   8.850  -1.075   2.528
  289GLY      C 4580   8.908  -0.890   2.441
  289GLY      O 4581   9.024  -0.886   2.491
  290MET      N 4582   8.842  -0.784   2.394
  290MET      H 4583   8.756  -0.804   2.345
  290MET     CA 4584   8.885  -0.642   2.408
  290MET     HA 4585   8.989  -0.649   2.441
  290MET     CB 4586   8.866  -0.585   2.274
  290MET    HB1 4587   8.904  -0.483   2.283
  290MET    HB2 4588   8.759  -0.582   2.257
  290MET     CG 4589   8.950  -0.655   2.167
  290MET    HG1 4590   8.932  -0.595   2.077
  290MET    HG2 4591   8.900  -0.749   2.145
  290MET     SD 4592   9.132  -0.646   2.189
  290MET     CE 4593   9.183  -0.474   2.174
  290MET    HE1 4594   9.126  -0.440   2.088
  290MET    HE2 4595   9.144  -0.426   2.264
  290MET    HE3 4596   9.291  -0.464   2.169
  290MET      C 4597   8.809  -0.560   2.510
  290MET      O 4598   8.833  -0.441   2.508
  291MET      N 4599   8.712  -0.621   2.580
  291MET      H 4600   8.683  -0.717   2.575
  291MET     CA 4601   8.632  -0.532   2.672
  291MET     HA 4602   8.655  -0.428   2.651
  291MET     CB 4603   8.484  -0.536   2.637
  291MET    HB1 4604   8.444  -0.634   2.659
  291MET    HB2 4605   8.472  -0.509   2.532
  291MET     CG 4606   8.410  -0.434   2.720
  291MET    HG1 4607   8.461  -0.340   2.699
  291MET    HG2 4608   8.422  -0.467   2.823
  291MET     SD 4609   8.235  -0.424   2.682
  291MET     CE 4610   8.235  -0.266   2.596
  291MET    HE1 4611   8.276  -0.283   2.496
  291MET    HE2 4612   8.137  -0.219   2.593
  291MET    HE3 4613   8.308  -0.196   2.637
  291MET      C 4614   8.683  -0.569   2.814
  291MET      O 4615   8.686  -0.692   2.850
  292THR      N 4616   8.716  -0.466   2.897
  292THR      H 4617   8.695  -0.370   2.874
  292THR     CA 4618   8.766  -0.486   3.033
  292THR     HA 4619   8.763  -0.592   3.062
  292THR     CB 4620   8.913  -0.439   3.043
  292THR     HB 4621   8.972  -0.486   2.965
  292THR    CG2 4622   8.936  -0.290   3.036
  292THR   HG21 4623   8.959  -0.274   2.930
  292THR   HG22 4624   8.847  -0.233   3.062
  292THR   HG23 4625   9.026  -0.263   3.091
  292THR    OG1 4626   8.983  -0.467   3.165
  292THR    HG1 4627   9.023  -0.553   3.156
  292THR      C 4628   8.676  -0.412   3.134
  292THR      O 4629   8.627  -0.305   3.107
  293SER      N 4630   8.676  -0.468   3.264
  293SER      H 4631   8.734  -0.549   3.281
  293SER     CA 4632   8.581  -0.423   3.372
  293SER     HA 4633   8.507  -0.352   3.336
  293SER     CB 4634   8.498  -0.543   3.411
  293SER    HB1 4635   8.426  -0.518   3.489
  293SER    HB2 4636   8.567  -0.615   3.455
  293SER     OG 4637   8.444  -0.613   3.299
  293SER     HG 4638   8.413  -0.697   3.334
  293SER      C 4639   8.654  -0.373   3.498
  293SER      O 4640   8.761  -0.421   3.542
  294VAL      N 4641   8.608  -0.264   3.559
  294VAL      H 4642   8.520  -0.225   3.528
  294VAL     CA 4643   8.655  -0.200   3.679
  294VAL     HA 4644   8.711  -0.270   3.741
  294VAL     CB 4645   8.748  -0.083   3.653
  294VAL     HB 4646   8.816  -0.118   3.576
  294VAL    CG1 4647   8.682   0.054   3.609
  294VAL   HG11 4648   8.629   0.035   3.516
  294VAL   HG12 4649   8.637   0.107   3.692
  294VAL   HG13 4650   8.767   0.113   3.574
  294VAL    CG2 4651   8.842  -0.062   3.774
  294VAL   HG21 4652   8.878  -0.161   3.804
  294VAL   HG22 4653   8.920   0.011   3.754
  294VAL   HG23 4654   8.785  -0.017   3.855
  294VAL      C 4655   8.537  -0.149   3.770
  294VAL      O 4656   8.440  -0.085   3.724
  295LEU      N 4657   8.541  -0.191   3.895
  295LEU      H 4658   8.621  -0.250   3.914
  295LEU     CA 4659   8.454  -0.162   4.010
  295LEU     HA 4660   8.360  -0.134   3.963
  295LEU     CB 4661   8.440  -0.281   4.102
  295LEU    HB1 4662   8.545  -0.298   4.123
  295LEU    HB2 4663   8.413  -0.377   4.056
  295LEU     CG 4664   8.355  -0.288   4.229
  295LEU     HG 4665   8.345  -0.393   4.257
  295LEU    CD1 4666   8.424  -0.201   4.333
  295LEU   HD11 4667   8.396  -0.245   4.428
  295LEU   HD12 4668   8.533  -0.201   4.328
  295LEU   HD13 4669   8.390  -0.097   4.329
  295LEU    CD2 4670   8.214  -0.236   4.203
  295LEU   HD21 4671   8.175  -0.301   4.125
  295LEU   HD22 4672   8.147  -0.244   4.289
  295LEU   HD23 4673   8.211  -0.136   4.160
  295LEU      C 4674   8.513  -0.032   4.080
  295LEU      O 4675   8.633  -0.019   4.087
  296VAL      N 4676   8.424   0.063   4.115
  296VAL      H 4677   8.326   0.053   4.094
  296VAL     CA 4678   8.466   0.186   4.190
  296VAL     HA 4679   8.568   0.177   4.225
  296VAL     CB 4680   8.459   0.311   4.096
  296VAL     HB 4681   8.358   0.304   4.056
  296VAL    CG1 4682   8.466   0.454   4.148
  296VAL   HG11 4683   8.455   0.535   4.077
  296VAL   HG12 4684   8.395   0.473   4.229
  296VAL   HG13 4685   8.563   0.471   4.193
  296VAL    CG2 4686   8.556   0.303   3.981
  296VAL   HG21 4687   8.656   0.286   4.021
  296VAL   HG22 4688   8.531   0.218   3.917
  296VAL   HG23 4689   8.546   0.387   3.912
  296VAL      C 4690   8.379   0.202   4.313
  296VAL      O 4691   8.264   0.239   4.293
  297CYS      N 4692   8.436   0.205   4.430
  297CYS      H 4693   8.530   0.170   4.441
  297CYS     CA 4694   8.374   0.256   4.555
  297CYS     HA 4695   8.267   0.234   4.560
  297CYS     CB 4696   8.463   0.194   4.662
  297CYS    HB1 4697   8.442   0.228   4.763
  297CYS    HB2 4698   8.563   0.230   4.638
  297CYS     SG 4699   8.438   0.016   4.648
  297CYS     HG 4700   8.306   0.011   4.670
  297CYS      C 4701   8.385   0.407   4.553
  297CYS      O 4702   8.471   0.462   4.481
  298PRO      N 4703   8.306   0.475   4.637
  298PRO     CD 4704   8.193   0.422   4.711
  298PRO    HD1 4705   8.230   0.346   4.780
  298PRO    HD2 4706   8.127   0.368   4.643
  298PRO     CG 4707   8.132   0.545   4.779
  298PRO    HG1 4708   8.177   0.566   4.876
  298PRO    HG2 4709   8.024   0.535   4.779
  298PRO     CB 4710   8.166   0.659   4.687
  298PRO    HB1 4711   8.157   0.756   4.736
  298PRO    HB2 4712   8.092   0.645   4.608
  298PRO     CA 4713   8.303   0.623   4.637
  298PRO     HA 4714   8.318   0.653   4.533
  298PRO      C 4715   8.420   0.692   4.712
  298PRO      O 4716   8.406   0.808   4.746
  299ASP      N 4717   8.529   0.622   4.741
  299ASP      H 4718   8.536   0.528   4.706
  299ASP     CA 4719   8.657   0.679   4.798
  299ASP     HA 4720   8.639   0.762   4.865
  299ASP     CB 4721   8.717   0.572   4.893
  299ASP    HB1 4722   8.643   0.554   4.971
  299ASP    HB2 4723   8.791   0.619   4.958
  299ASP     CG 4724   8.758   0.437   4.841
  299ASP    OD1 4725   8.802   0.355   4.928
  299ASP    OD2 4726   8.742   0.407   4.717
  299ASP      C 4727   8.756   0.720   4.685
  299ASP      O 4728   8.851   0.795   4.708
  300GLY      N 4729   8.734   0.664   4.562
  300GLY      H 4730   8.657   0.602   4.543
  300GLY     CA 4731   8.832   0.678   4.454
  300GLY    HA1 4732   8.853   0.785   4.453
  300GLY    HA2 4733   8.777   0.635   4.370
  300GLY      C 4734   8.964   0.598   4.479
  300GLY      O 4735   9.066   0.626   4.420
  301LYS      N 4736   8.969   0.509   4.576
  301LYS      H 4737   8.879   0.490   4.618
  301LYS     CA 4738   9.085   0.439   4.633
  301LYS     HA 4739   9.170   0.458   4.567
  301LYS     CB 4740   9.108   0.492   4.781
  301LYS    HB1 4741   9.020   0.465   4.839
  301LYS    HB2 4742   9.103   0.600   4.774
  301LYS     CG 4743   9.239   0.447   4.841
  301LYS    HG1 4744   9.307   0.493   4.770
  301LYS    HG2 4745   9.229   0.339   4.843
  301LYS     CD 4746   9.275   0.495   4.984
  301LYS    HD1 4747   9.192   0.466   5.049
  301LYS    HD2 4748   9.281   0.603   4.995
  301LYS     CE 4749   9.398   0.417   5.032
  301LYS    HE1 4750   9.486   0.444   4.974
  301LYS    HE2 4751   9.383   0.311   5.010
  301LYS     NZ 4752   9.430   0.441   5.177
  301LYS    HZ1 4753   9.516   0.393   5.202
  301LYS    HZ2 4754   9.436   0.536   5.209
  301LYS    HZ3 4755   9.367   0.390   5.238
  301LYS      C 4756   9.069   0.287   4.634
  301LYS      O 4757   9.164   0.220   4.605
  302THR      N 4758   8.948   0.233   4.651
  302THR      H 4759   8.872   0.295   4.673
  302THR     CA 4760   8.918   0.096   4.658
  302THR     HA 4761   9.004   0.031   4.671
  302THR     CB 4762   8.832   0.072   4.781
  302THR     HB 4763   8.737   0.122   4.760
  302THR    CG2 4764   8.803  -0.077   4.823
  302THR   HG21 4765   8.758  -0.142   4.748
  302THR   HG22 4766   8.895  -0.126   4.855
  302THR   HG23 4767   8.728  -0.077   4.902
  302THR    OG1 4768   8.894   0.125   4.895
  302THR    HG1 4769   8.850   0.208   4.916
  302THR      C 4770   8.849   0.050   4.525
  302THR      O 4771   8.742   0.100   4.487
  303VAL      N 4772   8.908  -0.047   4.455
  303VAL      H 4773   8.992  -0.092   4.489
  303VAL     CA 4774   8.863  -0.090   4.317
  303VAL     HA 4775   8.759  -0.067   4.294
  303VAL     CB 4776   8.940  -0.016   4.204
  303VAL     HB 4777   8.917  -0.057   4.106
  303VAL    CG1 4778   8.912   0.134   4.190
  303VAL   HG11 4779   8.958   0.182   4.277
  303VAL   HG12 4780   8.968   0.182   4.110
  303VAL   HG13 4781   8.806   0.153   4.205
  303VAL    CG2 4782   9.092  -0.043   4.213
  303VAL   HG21 4783   9.120  -0.141   4.175
  303VAL   HG22 4784   9.137   0.030   4.146
  303VAL   HG23 4785   9.135  -0.026   4.312
  303VAL      C 4786   8.879  -0.237   4.301
  303VAL      O 4787   8.961  -0.291   4.373
  304GLU      N 4788   8.814  -0.302   4.202
  304GLU      H 4789   8.737  -0.257   4.154
  304GLU     CA 4790   8.861  -0.435   4.157
  304GLU     HA 4791   8.968  -0.445   4.175
  304GLU     CB 4792   8.796  -0.554   4.233
  304GLU    HB1 4793   8.859  -0.560   4.321
  304GLU    HB2 4794   8.814  -0.653   4.189
  304GLU     CG 4795   8.653  -0.549   4.287
  304GLU    HG1 4796   8.635  -0.450   4.328
  304GLU    HG2 4797   8.638  -0.614   4.373
  304GLU     CD 4798   8.545  -0.584   4.186
  304GLU    OE1 4799   8.432  -0.623   4.223
  304GLU    OE2 4800   8.572  -0.589   4.065
  304GLU      C 4801   8.852  -0.449   4.005
  304GLU      O 4802   8.772  -0.375   3.947
  305ALA      N 4803   8.936  -0.529   3.938
  305ALA      H 4804   9.013  -0.572   3.988
  305ALA     CA 4805   8.933  -0.537   3.786
  305ALA     HA 4806   8.846  -0.485   3.746
  305ALA     CB 4807   9.054  -0.466   3.728
  305ALA    HB1 4808   9.060  -0.482   3.621
  305ALA    HB2 4809   9.048  -0.357   3.736
  305ALA    HB3 4810   9.150  -0.491   3.774
  305ALA      C 4811   8.905  -0.682   3.731
  305ALA      O 4812   8.922  -0.780   3.804
  306GLU      N 4813   8.843  -0.704   3.613
  306GLU      H 4814   8.803  -0.630   3.557
  306GLU     CA 4815   8.799  -0.836   3.559
  306GLU     HA 4816   8.876  -0.908   3.587
  306GLU     CB 4817   8.656  -0.871   3.615
  306GLU    HB1 4818   8.585  -0.807   3.563
  306GLU    HB2 4819   8.665  -0.848   3.721
  306GLU     CG 4820   8.618  -1.015   3.604
  306GLU    HG1 4821   8.685  -1.077   3.664
  306GLU    HG2 4822   8.632  -1.058   3.505
  306GLU     CD 4823   8.474  -1.042   3.651
  306GLU    OE1 4824   8.386  -0.958   3.621
  306GLU    OE2 4825   8.451  -1.130   3.738
  306GLU      C 4826   8.799  -0.826   3.404
  306GLU      O 4827   8.781  -0.720   3.347
  307ALA      N 4828   8.806  -0.936   3.329
  307ALA      H 4829   8.834  -1.023   3.373
  307ALA     CA 4830   8.757  -0.940   3.188
  307ALA     HA 4831   8.795  -0.850   3.138
  307ALA     CB 4832   8.809  -1.065   3.117
  307ALA    HB1 4833   8.800  -1.054   3.009
  307ALA    HB2 4834   8.912  -1.089   3.141
  307ALA    HB3 4835   8.742  -1.144   3.153
  307ALA      C 4836   8.603  -0.925   3.163
  307ALA      O 4837   8.526  -0.988   3.235
  308ALA      N 4838   8.554  -0.859   3.061
  308ALA      H 4839   8.614  -0.823   2.987
  308ALA     CA 4840   8.405  -0.837   3.034
  308ALA     HA 4841   8.349  -0.821   3.126
  308ALA     CB 4842   8.392  -0.690   2.978
  308ALA    HB1 4843   8.411  -0.607   3.046
  308ALA    HB2 4844   8.459  -0.686   2.892
  308ALA    HB3 4845   8.288  -0.671   2.952
  308ALA      C 4846   8.336  -0.944   2.950
  308ALA      O 4847   8.259  -0.926   2.854
  309HIS      N 4848   8.362  -1.071   2.991
  309HIS      H 4849   8.414  -1.086   3.076
  309HIS     CA 4850   8.323  -1.195   2.913
  309HIS     HA 4851   8.223  -1.176   2.874
  309HIS     CB 4852   8.419  -1.219   2.800
  309HIS    HB1 4853   8.414  -1.132   2.734
  309HIS    HB2 4854   8.376  -1.295   2.735
  309HIS     CG 4855   8.565  -1.249   2.827
  309HIS    ND1 4856   8.610  -1.357   2.890
  309HIS    HD1 4857   8.549  -1.435   2.910
  309HIS    CE1 4858   8.744  -1.354   2.891
  309HIS    HE1 4859   8.818  -1.423   2.928
  309HIS    NE2 4860   8.783  -1.247   2.823
  309HIS    CD2 4861   8.671  -1.180   2.785
  309HIS    HD2 4862   8.666  -1.086   2.732
  309HIS      C 4863   8.311  -1.318   3.007
  309HIS      O 4864   8.356  -1.316   3.120
  310GLY      N 4865   8.262  -1.429   2.951
  310GLY      H 4866   8.222  -1.420   2.858
  310GLY     CA 4867   8.251  -1.560   3.010
  310GLY    HA1 4868   8.172  -1.625   2.971
  310GLY    HA2 4869   8.237  -1.542   3.116
  310GLY      C 4870   8.379  -1.643   2.995
  310GLY      O 4871   8.483  -1.601   2.943
  311THR      N 4872   8.376  -1.768   3.040
  311THR      H 4873   8.290  -1.808   3.076
  311THR     CA 4874   8.497  -1.847   3.071
  311THR     HA 4875   8.568  -1.773   3.108
  311THR     CB 4876   8.480  -1.943   3.184
  311THR     HB 4877   8.569  -2.004   3.201
  311THR    CG2 4878   8.451  -1.877   3.318
  311THR   HG21 4879   8.365  -1.813   3.298
  311THR   HG22 4880   8.431  -1.948   3.398
  311THR   HG23 4881   8.537  -1.814   3.338
  311THR    OG1 4882   8.371  -2.031   3.149
  311THR    HG1 4883   8.391  -2.123   3.169
  311THR      C 4884   8.566  -1.916   2.954
  311THR      O 4885   8.667  -1.986   2.972
  312VAL      N 4886   8.501  -1.902   2.838
  312VAL      H 4887   8.414  -1.852   2.839
  312VAL     CA 4888   8.549  -1.957   2.709
  312VAL     HA 4889   8.475  -1.933   2.633
  312VAL     CB 4890   8.667  -1.887   2.645
  312VAL     HB 4891   8.757  -1.923   2.694
  312VAL    CG1 4892   8.677  -1.904   2.493
  312VAL   HG11 4893   8.606  -1.844   2.437
  312VAL   HG12 4894   8.777  -1.875   2.460
  312VAL   HG13 4895   8.663  -2.009   2.468
  312VAL    CG2 4896   8.669  -1.735   2.680
  312VAL   HG21 4897   8.672  -1.711   2.787
  312VAL   HG22 4898   8.755  -1.685   2.636
  312VAL   HG23 4899   8.580  -1.687   2.639
  312VAL      C 4900   8.552  -2.115   2.704
  312VAL      O 4901   8.641  -2.186   2.671
  313THR      N 4902   8.434  -2.169   2.747
  313THR      H 4903   8.352  -2.112   2.752
  313THR     CA 4904   8.403  -2.308   2.757
  313THR     HA 4905   8.451  -2.354   2.843
  313THR     CB 4906   8.249  -2.320   2.784
  313THR     HB 4907   8.184  -2.272   2.711
  313THR    CG2 4908   8.187  -2.459   2.806
  313THR   HG21 4909   8.251  -2.519   2.871
  313THR   HG22 4910   8.084  -2.453   2.840
  313THR   HG23 4911   8.187  -2.505   2.707
  313THR    OG1 4912   8.225  -2.243   2.905
  313THR    HG1 4913   8.281  -2.274   2.976
  313THR      C 4914   8.431  -2.384   2.627
  313THR      O 4915   8.506  -2.480   2.639
  314ARG      N 4916   8.394  -2.335   2.506
  314ARG      H 4917   8.334  -2.254   2.503
  314ARG     CA 4918   8.427  -2.401   2.374
  314ARG     HA 4919   8.394  -2.504   2.384
  314ARG     CB 4920   8.330  -2.349   2.267
  314ARG    HB1 4921   8.370  -2.380   2.170
  314ARG    HB2 4922   8.310  -2.243   2.282
  314ARG     CG 4923   8.191  -2.414   2.273
  314ARG    HG1 4924   8.154  -2.407   2.375
  314ARG    HG2 4925   8.197  -2.518   2.242
  314ARG     CD 4926   8.089  -2.340   2.190
  314ARG    HD1 4927   8.005  -2.406   2.172
  314ARG    HD2 4928   8.148  -2.320   2.101
  314ARG     NE 4929   8.043  -2.218   2.257
  314ARG     HE 4930   8.006  -2.237   2.349
  314ARG     CZ 4931   8.035  -2.092   2.210
  314ARG    NH1 4932   8.067  -2.060   2.087
  314ARG   HH11 4933   8.063  -2.131   2.015
  314ARG   HH12 4934   8.082  -1.963   2.065
  314ARG    NH2 4935   7.986  -1.998   2.284
  314ARG   HH21 4936   7.929  -2.027   2.363
  314ARG   HH22 4937   7.985  -1.904   2.245
  314ARG      C 4938   8.573  -2.410   2.331
  314ARG      O 4939   8.603  -2.482   2.241
  315HIS      N 4940   8.665  -2.345   2.399
  315HIS      H 4941   8.636  -2.280   2.471
  315HIS     CA 4942   8.806  -2.371   2.383
  315HIS     HA 4943   8.831  -2.429   2.295
  315HIS     CB 4944   8.877  -2.231   2.372
  315HIS    HB1 4945   8.984  -2.244   2.387
  315HIS    HB2 4946   8.829  -2.164   2.444
  315HIS     CG 4947   8.864  -2.162   2.242
  315HIS    ND1 4948   8.971  -2.102   2.172
  315HIS    CE1 4949   8.916  -2.058   2.057
  315HIS    HE1 4950   8.965  -1.991   1.988
  315HIS    NE2 4951   8.792  -2.090   2.048
  315HIS    HE2 4952   8.729  -2.055   1.977
  315HIS    CD2 4953   8.750  -2.151   2.170
  315HIS    HD2 4954   8.652  -2.191   2.187
  315HIS      C 4955   8.859  -2.451   2.504
  315HIS      O 4956   8.948  -2.529   2.489
  316TYR      N 4957   8.788  -2.451   2.619
  316TYR      H 4958   8.721  -2.376   2.631
  316TYR     CA 4959   8.815  -2.542   2.737
  316TYR     HA 4960   8.918  -2.534   2.773
  316TYR     CB 4961   8.731  -2.513   2.862
  316TYR    HB1 4962   8.630  -2.551   2.846
  316TYR    HB2 4963   8.723  -2.404   2.867
  316TYR     CG 4964   8.795  -2.578   2.986
  316TYR    CD1 4965   8.927  -2.549   3.014
  316TYR    HD1 4966   8.986  -2.478   2.958
  316TYR    CE1 4967   8.997  -2.627   3.109
  316TYR    HE1 4968   9.103  -2.615   3.122
  316TYR     CZ 4969   8.928  -2.724   3.186
  316TYR     OH 4970   8.991  -2.801   3.279
  316TYR     HH 4971   9.079  -2.766   3.294
  316TYR    CE2 4972   8.783  -2.743   3.172
  316TYR    HE2 4973   8.733  -2.821   3.228
  316TYR    CD2 4974   8.720  -2.675   3.065
  316TYR    HD2 4975   8.616  -2.691   3.042
  316TYR      C 4976   8.805  -2.691   2.688
  316TYR      O 4977   8.894  -2.774   2.706
  317ARG      N 4978   8.696  -2.719   2.615
  317ARG      H 4979   8.629  -2.644   2.618
  317ARG     CA 4980   8.663  -2.847   2.551
  317ARG     HA 4981   8.663  -2.922   2.630
  317ARG     CB 4982   8.527  -2.846   2.473
  317ARG    HB1 4983   8.536  -2.925   2.398
  317ARG    HB2 4984   8.509  -2.748   2.429
  317ARG     CG 4985   8.405  -2.874   2.569
  317ARG    HG1 4986   8.430  -2.959   2.633
  317ARG    HG2 4987   8.313  -2.896   2.515
  317ARG     CD 4988   8.374  -2.760   2.667
  317ARG    HD1 4989   8.351  -2.672   2.607
  317ARG    HD2 4990   8.458  -2.739   2.732
  317ARG     NE 4991   8.263  -2.795   2.748
  317ARG     HE 4992   8.168  -2.774   2.719
  317ARG     CZ 4993   8.271  -2.808   2.882
  317ARG    NH1 4994   8.385  -2.829   2.940
  317ARG   HH11 4995   8.474  -2.817   2.893
  317ARG   HH12 4996   8.397  -2.840   3.039
  317ARG    NH2 4997   8.167  -2.784   2.959
  317ARG   HH21 4998   8.082  -2.748   2.918
  317ARG   HH22 4999   8.178  -2.810   3.056
  317ARG      C 5000   8.782  -2.891   2.458
  317ARG      O 5001   8.816  -3.010   2.449
  318MET      N 5002   8.838  -2.801   2.374
  318MET      H 5003   8.797  -2.709   2.377
  318MET     CA 5004   8.950  -2.832   2.280
  318MET     HA 5005   8.940  -2.923   2.221
  318MET     CB 5006   8.948  -2.724   2.169
  318MET    HB1 5007   9.051  -2.712   2.135
  318MET    HB2 5008   8.911  -2.631   2.212
  318MET     CG 5009   8.868  -2.755   2.039
  318MET    HG1 5010   8.764  -2.783   2.054
  318MET    HG2 5011   8.895  -2.849   1.990
  318MET     SD 5012   8.860  -2.627   1.908
  318MET     CE 5013   8.772  -2.707   1.776
  318MET    HE1 5014   8.733  -2.629   1.710
  318MET    HE2 5015   8.844  -2.771   1.727
  318MET    HE3 5016   8.687  -2.765   1.813
  318MET      C 5017   9.083  -2.850   2.358
  318MET      O 5018   9.157  -2.943   2.330
  319TYR      N 5019   9.111  -2.768   2.457
  319TYR      H 5020   9.045  -2.695   2.479
  319TYR     CA 5021   9.224  -2.762   2.543
  319TYR     HA 5022   9.312  -2.764   2.478
  319TYR     CB 5023   9.239  -2.640   2.635
  319TYR    HB1 5024   9.156  -2.638   2.707
  319TYR    HB2 5025   9.253  -2.550   2.576
  319TYR     CG 5026   9.366  -2.652   2.724
  319TYR    CD1 5027   9.487  -2.614   2.662
  319TYR    HD1 5028   9.483  -2.601   2.555
  319TYR    CE1 5029   9.609  -2.610   2.734
  319TYR    HE1 5030   9.704  -2.600   2.684
  319TYR     CZ 5031   9.608  -2.637   2.875
  319TYR     OH 5032   9.714  -2.614   2.952
  319TYR     HH 5033   9.700  -2.640   3.044
  319TYR    CE2 5034   9.490  -2.671   2.935
  319TYR    HE2 5035   9.487  -2.693   3.041
  319TYR    CD2 5036   9.364  -2.671   2.861
  319TYR    HD2 5037   9.270  -2.688   2.911
  319TYR      C 5038   9.238  -2.889   2.632
  319TYR      O 5039   9.344  -2.951   2.635
  320GLN      N 5040   9.134  -2.938   2.694
  320GLN      H 5041   9.046  -2.890   2.676
  320GLN     CA 5042   9.126  -3.069   2.763
  320GLN     HA 5043   9.220  -3.080   2.817
  320GLN     CB 5044   9.008  -3.062   2.867
  320GLN    HB1 5045   9.004  -3.154   2.925
  320GLN    HB2 5046   8.917  -3.060   2.808
  320GLN     CG 5047   9.021  -2.951   2.962
  320GLN    HG1 5048   8.930  -2.951   3.021
  320GLN    HG2 5049   9.033  -2.861   2.903
  320GLN     CD 5050   9.136  -2.963   3.059
  320GLN    OE1 5051   9.231  -2.889   3.058
  320GLN    NE2 5052   9.133  -3.063   3.149
  320GLN   HE21 5053   9.056  -3.128   3.142
  320GLN   HE22 5054   9.220  -3.082   3.198
  320GLN      C 5055   9.113  -3.191   2.667
  320GLN      O 5056   9.081  -3.302   2.710
  321LYS      N 5057   9.130  -3.178   2.536
  321LYS      H 5058   9.131  -3.083   2.503
  321LYS     CA 5059   9.170  -3.294   2.446
  321LYS     HA 5060   9.182  -3.381   2.510
  321LYS     CB 5061   9.056  -3.320   2.349
  321LYS    HB1 5062   9.082  -3.399   2.279
  321LYS    HB2 5063   9.031  -3.229   2.294
  321LYS     CG 5064   8.927  -3.360   2.422
  321LYS    HG1 5065   8.912  -3.276   2.489
  321LYS    HG2 5066   8.943  -3.455   2.472
  321LYS     CD 5067   8.814  -3.381   2.324
  321LYS    HD1 5068   8.742  -3.445   2.376
  321LYS    HD2 5069   8.841  -3.443   2.238
  321LYS     CE 5070   8.752  -3.252   2.272
  321LYS    HE1 5071   8.821  -3.194   2.211
  321LYS    HE2 5072   8.727  -3.193   2.360
  321LYS     NZ 5073   8.630  -3.266   2.194
  321LYS    HZ1 5074   8.557  -3.311   2.246
  321LYS    HZ2 5075   8.597  -3.173   2.172
  321LYS    HZ3 5076   8.655  -3.319   2.112
  321LYS      C 5077   9.298  -3.268   2.371
  321LYS      O 5078   9.322  -3.344   2.279
  322GLY      N 5079   9.376  -3.163   2.402
  322GLY      H 5080   9.352  -3.102   2.479
  322GLY     CA 5081   9.505  -3.117   2.332
  322GLY    HA1 5082   9.564  -3.209   2.328
  322GLY    HA2 5083   9.549  -3.039   2.393
  322GLY      C 5084   9.485  -3.062   2.190
  322GLY      O 5085   9.584  -3.040   2.118
  323GLN      N 5086   9.364  -3.031   2.155
  323GLN      H 5087   9.292  -3.037   2.225
  323GLN     CA 5088   9.331  -2.967   2.031
  323GLN     HA 5089   9.385  -3.026   1.957
  323GLN     CB 5090   9.180  -2.985   2.000
  323GLN    HB1 5091   9.182  -2.981   1.891
  323GLN    HB2 5092   9.123  -2.902   2.039
  323GLN     CG 5093   9.117  -3.117   2.023
  323GLN    HG1 5094   9.095  -3.125   2.129
  323GLN    HG2 5095   9.181  -3.194   1.979
  323GLN     CD 5096   8.973  -3.127   1.963
  323GLN    OE1 5097   8.869  -3.098   2.019
  323GLN    NE2 5098   8.961  -3.162   1.837
  323GLN   HE21 5099   9.038  -3.181   1.776
  323GLN   HE22 5100   8.871  -3.137   1.799
  323GLN      C 5101   9.377  -2.821   2.031
  323GLN      O 5102   9.403  -2.761   2.133
  324GLU      N 5103   9.383  -2.765   1.910
  324GLU      H 5104   9.375  -2.825   1.829
  324GLU     CA 5105   9.436  -2.625   1.892
  324GLU     HA 5106   9.523  -2.616   1.957
  324GLU     CB 5107   9.503  -2.611   1.756
  324GLU    HB1 5108   9.429  -2.604   1.676
  324GLU    HB2 5109   9.561  -2.700   1.731
  324GLU     CG 5110   9.577  -2.476   1.740
  324GLU    HG1 5111   9.660  -2.475   1.810
  324GLU    HG2 5112   9.519  -2.390   1.771
  324GLU     CD 5113   9.625  -2.447   1.594
  324GLU    OE1 5114   9.544  -2.422   1.502
  324GLU    OE2 5115   9.744  -2.437   1.567
  324GLU      C 5116   9.331  -2.513   1.928
  324GLU      O 5117   9.213  -2.532   1.902
  325THR      N 5118   9.378  -2.404   1.999
  325THR      H 5119   9.477  -2.392   2.009
  325THR     CA 5120   9.286  -2.306   2.066
  325THR     HA 5121   9.189  -2.308   2.016
  325THR     CB 5122   9.257  -2.324   2.217
  325THR     HB 5123   9.193  -2.242   2.249
  325THR    CG2 5124   9.190  -2.453   2.259
  325THR   HG21 5125   9.090  -2.450   2.216
  325THR   HG22 5126   9.246  -2.540   2.225
  325THR   HG23 5127   9.185  -2.461   2.368
  325THR    OG1 5128   9.376  -2.293   2.287
  325THR    HG1 5129   9.407  -2.379   2.317
  325THR      C 5130   9.338  -2.163   2.035
  325THR      O 5131   9.457  -2.137   2.007
  326SER      N 5132   9.244  -2.067   2.036
  326SER      H 5133   9.159  -2.090   2.085
  326SER     CA 5134   9.276  -1.925   2.018
  326SER     HA 5135   9.379  -1.906   2.050
  326SER     CB 5136   9.268  -1.894   1.871
  326SER    HB1 5137   9.162  -1.895   1.843
  326SER    HB2 5138   9.316  -1.968   1.808
  326SER     OG 5139   9.331  -1.769   1.840
  326SER     HG 5140   9.426  -1.776   1.822
  326SER      C 5141   9.175  -1.834   2.095
  326SER      O 5142   9.081  -1.762   2.046
  327THR      N 5143   9.192  -1.847   2.227
  327THR      H 5144   9.279  -1.887   2.259
  327THR     CA 5145   9.121  -1.758   2.318
  327THR     HA 5146   9.023  -1.728   2.282
  327THR     CB 5147   9.115  -1.821   2.457
  327THR     HB 5148   9.215  -1.851   2.486
  327THR    CG2 5149   9.069  -1.730   2.574
  327THR   HG21 5150   9.143  -1.651   2.588
  327THR   HG22 5151   8.970  -1.689   2.557
  327THR   HG23 5152   9.058  -1.799   2.658
  327THR    OG1 5153   9.022  -1.925   2.455
  327THR    HG1 5154   9.026  -1.970   2.370
  327THR      C 5155   9.211  -1.631   2.341
  327THR      O 5156   9.332  -1.639   2.333
  328ASN      N 5157   9.146  -1.514   2.366
  328ASN      H 5158   9.045  -1.510   2.372
  328ASN     CA 5159   9.208  -1.382   2.352
  328ASN     HA 5160   9.303  -1.390   2.298
  328ASN     CB 5161   9.113  -1.292   2.275
  328ASN    HB1 5162   9.021  -1.270   2.330
  328ASN    HB2 5163   9.083  -1.341   2.183
  328ASN     CG 5164   9.170  -1.158   2.238
  328ASN    OD1 5165   9.278  -1.119   2.281
  328ASN    ND2 5166   9.098  -1.081   2.161
  328ASN   HD21 5167   9.015  -1.118   2.117
  328ASN   HD22 5168   9.119  -0.982   2.160
  328ASN      C 5169   9.246  -1.330   2.496
  328ASN      O 5170   9.157  -1.305   2.581
  329PRO      N 5171   9.372  -1.316   2.536
  329PRO     CD 5172   9.490  -1.355   2.461
  329PRO    HD1 5173   9.485  -1.306   2.364
  329PRO    HD2 5174   9.492  -1.464   2.453
  329PRO     CG 5175   9.606  -1.301   2.552
  329PRO    HG1 5176   9.620  -1.195   2.535
  329PRO    HG2 5177   9.705  -1.341   2.528
  329PRO     CB 5178   9.554  -1.316   2.689
  329PRO    HB1 5179   9.610  -1.266   2.768
  329PRO    HB2 5180   9.553  -1.424   2.705
  329PRO     CA 5181   9.411  -1.267   2.669
  329PRO     HA 5182   9.347  -1.312   2.745
  329PRO      C 5183   9.402  -1.116   2.693
  329PRO      O 5184   9.402  -1.077   2.806
  330ILE      N 5185   9.382  -1.037   2.592
  330ILE      H 5186   9.356  -1.072   2.502
  330ILE     CA 5187   9.413  -0.894   2.602
  330ILE     HA 5188   9.519  -0.890   2.626
  330ILE     CB 5189   9.400  -0.833   2.463
  330ILE     HB 5190   9.305  -0.874   2.428
  330ILE    CG2 5191   9.402  -0.681   2.466
  330ILE   HG21 5192   9.316  -0.642   2.521
  330ILE   HG22 5193   9.488  -0.633   2.512
  330ILE   HG23 5194   9.383  -0.642   2.366
  330ILE    CG1 5195   9.507  -0.876   2.361
  330ILE   HG11 5196   9.496  -0.984   2.353
  330ILE   HG12 5197   9.600  -0.842   2.405
  330ILE     CD 5198   9.488  -0.823   2.220
  330ILE    HD1 5199   9.570  -0.866   2.163
  330ILE    HD2 5200   9.390  -0.847   2.177
  330ILE    HD3 5201   9.509  -0.717   2.211
  330ILE      C 5202   9.334  -0.823   2.712
  330ILE      O 5203   9.390  -0.748   2.788
  331ALA      N 5204   9.197  -0.841   2.721
  331ALA      H 5205   9.142  -0.900   2.660
  331ALA     CA 5206   9.124  -0.769   2.829
  331ALA     HA 5207   9.166  -0.669   2.839
  331ALA     CB 5208   8.978  -0.753   2.782
  331ALA    HB1 5209   8.916  -0.842   2.790
  331ALA    HB2 5210   8.937  -0.678   2.849
  331ALA    HB3 5211   8.973  -0.723   2.677
  331ALA      C 5212   9.135  -0.829   2.976
  331ALA      O 5213   9.112  -0.754   3.074
  332SER      N 5214   9.188  -0.953   2.989
  332SER      H 5215   9.194  -1.007   2.903
  332SER     CA 5216   9.243  -1.004   3.118
  332SER     HA 5217   9.168  -0.975   3.192
  332SER     CB 5218   9.261  -1.154   3.107
  332SER    HB1 5219   9.321  -1.191   3.191
  332SER    HB2 5220   9.328  -1.187   3.028
  332SER     OG 5221   9.140  -1.222   3.090
  332SER     HG 5222   9.089  -1.195   3.013
  332SER      C 5223   9.380  -0.942   3.149
  332SER      O 5224   9.408  -0.924   3.266
  333ILE      N 5225   9.456  -0.915   3.044
  333ILE      H 5226   9.431  -0.951   2.953
  333ILE     CA 5227   9.585  -0.852   3.064
  333ILE     HA 5228   9.642  -0.894   3.147
  333ILE     CB 5229   9.671  -0.865   2.933
  333ILE     HB 5230   9.609  -0.847   2.844
  333ILE    CG2 5231   9.799  -0.785   2.927
  333ILE   HG21 5232   9.771  -0.680   2.919
  333ILE   HG22 5233   9.849  -0.811   3.020
  333ILE   HG23 5234   9.857  -0.805   2.837
  333ILE    CG1 5235   9.714  -1.013   2.927
  333ILE   HG11 5236   9.622  -1.070   2.943
  333ILE   HG12 5237   9.786  -1.029   3.007
  333ILE     CD 5238   9.775  -1.052   2.797
  333ILE    HD1 5239   9.870  -1.001   2.782
  333ILE    HD2 5240   9.799  -1.156   2.816
  333ILE    HD3 5241   9.714  -1.041   2.707
  333ILE      C 5242   9.565  -0.697   3.090
  333ILE      O 5243   9.618  -0.644   3.189
  334PHE      N 5244   9.469  -0.625   3.031
  334PHE      H 5245   9.420  -0.672   2.956
  334PHE     CA 5246   9.427  -0.492   3.070
  334PHE     HA 5247   9.516  -0.429   3.072
  334PHE     CB 5248   9.332  -0.428   2.965
  334PHE    HB1 5249   9.277  -0.348   3.015
  334PHE    HB2 5250   9.257  -0.498   2.930
  334PHE     CG 5251   9.407  -0.356   2.856
  334PHE    CD1 5252   9.455  -0.230   2.886
  334PHE    HD1 5253   9.433  -0.180   2.979
  334PHE    CE1 5254   9.534  -0.161   2.790
  334PHE    HE1 5255   9.566  -0.062   2.818
  334PHE     CZ 5256   9.571  -0.221   2.664
  334PHE     HZ 5257   9.628  -0.164   2.593
  334PHE    CE2 5258   9.531  -0.351   2.640
  334PHE    HE2 5259   9.562  -0.415   2.558
  334PHE    CD2 5260   9.453  -0.417   2.736
  334PHE    HD2 5261   9.438  -0.523   2.722
  334PHE      C 5262   9.359  -0.488   3.212
  334PHE      O 5263   9.388  -0.393   3.284
  335ALA      N 5264   9.297  -0.597   3.261
  335ALA      H 5265   9.276  -0.677   3.204
  335ALA     CA 5266   9.256  -0.603   3.401
  335ALA     HA 5267   9.201  -0.515   3.435
  335ALA     CB 5268   9.167  -0.727   3.419
  335ALA    HB1 5269   9.219  -0.818   3.390
  335ALA    HB2 5270   9.144  -0.729   3.525
  335ALA    HB3 5271   9.077  -0.712   3.359
  335ALA      C 5272   9.384  -0.596   3.491
  335ALA      O 5273   9.386  -0.537   3.600
  336TRP      N 5274   9.490  -0.673   3.455
  336TRP      H 5275   9.487  -0.732   3.373
  336TRP     CA 5276   9.614  -0.655   3.528
  336TRP     HA 5277   9.598  -0.655   3.636
  336TRP     CB 5278   9.708  -0.770   3.503
  336TRP    HB1 5279   9.798  -0.746   3.558
  336TRP    HB2 5280   9.740  -0.778   3.399
  336TRP     CG 5281   9.685  -0.910   3.553
  336TRP    CD1 5282   9.619  -1.014   3.495
  336TRP    HD1 5283   9.570  -1.015   3.400
  336TRP    NE1 5284   9.619  -1.125   3.577
  336TRP    HE1 5285   9.560  -1.206   3.569
  336TRP    CE2 5286   9.692  -1.102   3.687
  336TRP    CZ2 5287   9.724  -1.190   3.795
  336TRP    HZ2 5288   9.679  -1.286   3.811
  336TRP    CH2 5289   9.827  -1.146   3.884
  336TRP    HH2 5290   9.865  -1.204   3.967
  336TRP    CZ3 5291   9.873  -1.018   3.877
  336TRP    HZ3 5292   9.945  -0.994   3.954
  336TRP    CE3 5293   9.836  -0.930   3.771
  336TRP    HE3 5294   9.895  -0.839   3.771
  336TRP    CD2 5295   9.745  -0.973   3.673
  336TRP      C 5296   9.696  -0.528   3.499
  336TRP      O 5297   9.755  -0.478   3.594
  337THR      N 5298   9.692  -0.459   3.384
  337THR      H 5299   9.633  -0.505   3.316
  337THR     CA 5300   9.768  -0.334   3.355
  337THR     HA 5301   9.868  -0.351   3.394
  337THR     CB 5302   9.784  -0.288   3.212
  337THR     HB 5303   9.841  -0.195   3.205
  337THR    CG2 5304   9.871  -0.390   3.132
  337THR   HG21 5305   9.827  -0.489   3.144
  337THR   HG22 5306   9.868  -0.360   3.028
  337THR   HG23 5307   9.976  -0.409   3.157
  337THR    OG1 5308   9.661  -0.265   3.144
  337THR    HG1 5309   9.672  -0.213   3.064
  337THR      C 5310   9.700  -0.226   3.437
  337THR      O 5311   9.767  -0.144   3.502
  338ARG      N 5312   9.566  -0.199   3.430
  338ARG      H 5313   9.509  -0.240   3.357
  338ARG     CA 5314   9.496  -0.103   3.512
  338ARG     HA 5315   9.547  -0.008   3.497
  338ARG     CB 5316   9.347  -0.095   3.461
  338ARG    HB1 5317   9.285  -0.037   3.530
  338ARG    HB2 5318   9.292  -0.189   3.456
  338ARG     CG 5319   9.344  -0.032   3.318
  338ARG    HG1 5320   9.416  -0.083   3.255
  338ARG    HG2 5321   9.373   0.073   3.319
  338ARG     CD 5322   9.205  -0.045   3.248
  338ARG    HD1 5323   9.130   0.003   3.311
  338ARG    HD2 5324   9.175  -0.150   3.239
  338ARG     NE 5325   9.216   0.031   3.123
  338ARG     HE 5326   9.312   0.045   3.093
  338ARG     CZ 5327   9.127   0.097   3.049
  338ARG    NH1 5328   9.003   0.077   3.076
  338ARG   HH11 5329   8.972   0.022   3.155
  338ARG   HH12 5330   8.935   0.148   3.054
  338ARG    NH2 5331   9.169   0.175   2.948
  338ARG   HH21 5332   9.257   0.154   2.903
  338ARG   HH22 5333   9.098   0.223   2.895
  338ARG      C 5334   9.513  -0.141   3.657
  338ARG      O 5335   9.535  -0.054   3.744
  339GLY      N 5336   9.509  -0.273   3.690
  339GLY      H 5337   9.492  -0.335   3.612
  339GLY     CA 5338   9.538  -0.323   3.828
  339GLY    HA1 5339   9.543  -0.430   3.805
  339GLY    HA2 5340   9.457  -0.298   3.895
  339GLY      C 5341   9.673  -0.273   3.883
  339GLY      O 5342   9.683  -0.207   3.987
  340LEU      N 5343   9.786  -0.295   3.806
  340LEU      H 5344   9.775  -0.353   3.724
  340LEU     CA 5345   9.920  -0.262   3.852
  340LEU     HA 5346   9.917  -0.281   3.959
  340LEU     CB 5347  10.026  -0.351   3.789
  340LEU    HB1 5348  10.124  -0.320   3.824
  340LEU    HB2 5349  10.029  -0.337   3.681
  340LEU     CG 5350  10.006  -0.500   3.815
  340LEU     HG 5351   9.907  -0.539   3.788
  340LEU    CD1 5352  10.116  -0.579   3.750
  340LEU   HD11 5353  10.214  -0.551   3.788
  340LEU   HD12 5354  10.102  -0.685   3.767
  340LEU   HD13 5355  10.124  -0.555   3.644
  340LEU    CD2 5356  10.025  -0.522   3.972
  340LEU   HD21 5357  10.018  -0.628   3.998
  340LEU   HD22 5358  10.129  -0.495   3.990
  340LEU   HD23 5359   9.950  -0.472   4.034
  340LEU      C 5360   9.950  -0.111   3.847
  340LEU      O 5361  10.019  -0.066   3.934
  341ALA      N 5362   9.880  -0.028   3.760
  341ALA      H 5363   9.820  -0.058   3.685
  341ALA     CA 5364   9.886   0.112   3.778
  341ALA     HA 5365   9.990   0.141   3.793
  341ALA     CB 5366   9.844   0.177   3.641
  341ALA    HB1 5367   9.904   0.132   3.562
  341ALA    HB2 5368   9.735   0.166   3.634
  341ALA    HB3 5369   9.857   0.285   3.643
  341ALA      C 5370   9.806   0.171   3.894
  341ALA      O 5371   9.848   0.276   3.941
  342HIS      N 5372   9.697   0.113   3.934
  342HIS      H 5373   9.651   0.044   3.876
  342HIS     CA 5374   9.621   0.159   4.048
  342HIS     HA 5375   9.629   0.267   4.041
  342HIS     CB 5376   9.474   0.121   4.047
  342HIS    HB1 5377   9.473   0.014   4.066
  342HIS    HB2 5378   9.426   0.141   3.951
  342HIS     CG 5379   9.387   0.184   4.155
  342HIS    ND1 5380   9.304   0.299   4.135
  342HIS    CE1 5381   9.245   0.318   4.252
  342HIS    HE1 5382   9.179   0.402   4.268
  342HIS    NE2 5383   9.279   0.227   4.341
  342HIS    HE2 5384   9.247   0.207   4.435
  342HIS    CD2 5385   9.379   0.148   4.286
  342HIS    HD2 5386   9.431   0.067   4.334
  342HIS      C 5387   9.695   0.120   4.176
  342HIS      O 5388   9.702   0.207   4.263
  343ARG      N 5389   9.755   0.004   4.182
  343ARG      H 5390   9.749  -0.051   4.097
  343ARG     CA 5391   9.854  -0.035   4.286
  343ARG     HA 5392   9.817  -0.034   4.388
  343ARG     CB 5393   9.911  -0.174   4.257
  343ARG    HB1 5394   9.968  -0.160   4.165
  343ARG    HB2 5395   9.824  -0.237   4.242
  343ARG     CG 5396  10.000  -0.238   4.362
  343ARG    HG1 5397  10.093  -0.183   4.381
  343ARG    HG2 5398  10.022  -0.332   4.311
  343ARG     CD 5399   9.930  -0.280   4.490
  343ARG    HD1 5400   9.988  -0.368   4.519
  343ARG    HD2 5401   9.826  -0.296   4.463
  343ARG     NE 5402   9.930  -0.173   4.596
  343ARG     HE 5403  10.008  -0.110   4.596
  343ARG     CZ 5404   9.845  -0.160   4.702
  343ARG    NH1 5405   9.760  -0.257   4.726
  343ARG   HH11 5406   9.773  -0.350   4.689
  343ARG   HH12 5407   9.681  -0.247   4.788
  343ARG    NH2 5408   9.842  -0.062   4.781
  343ARG   HH21 5409   9.910   0.010   4.761
  343ARG   HH22 5410   9.778  -0.061   4.858
  343ARG      C 5411   9.973   0.066   4.298
  343ARG      O 5412  10.006   0.112   4.410
  344ALA      N 5413  10.013   0.127   4.183
  344ALA      H 5414   9.984   0.084   4.097
  344ALA     CA 5415  10.116   0.233   4.176
  344ALA     HA 5416  10.180   0.214   4.262
  344ALA     CB 5417  10.205   0.216   4.051
  344ALA    HB1 5418  10.253   0.118   4.050
  344ALA    HB2 5419  10.151   0.225   3.957
  344ALA    HB3 5420  10.269   0.304   4.046
  344ALA      C 5421  10.069   0.381   4.196
  344ALA      O 5422  10.152   0.464   4.237
  345LYS      N 5423   9.940   0.419   4.182
  345LYS      H 5424   9.884   0.356   4.125
  345LYS     CA 5425   9.878   0.547   4.221
  345LYS     HA 5426   9.937   0.634   4.195
  345LYS     CB 5427   9.744   0.569   4.146
  345LYS    HB1 5428   9.693   0.473   4.145
  345LYS    HB2 5429   9.773   0.592   4.044
  345LYS     CG 5430   9.654   0.684   4.195
  345LYS    HG1 5431   9.714   0.775   4.191
  345LYS    HG2 5432   9.621   0.657   4.296
  345LYS     CD 5433   9.534   0.702   4.105
  345LYS    HD1 5434   9.570   0.724   4.004
  345LYS    HD2 5435   9.474   0.787   4.136
  345LYS     CE 5436   9.446   0.574   4.095
  345LYS    HE1 5437   9.420   0.563   4.200
  345LYS    HE2 5438   9.507   0.491   4.060
  345LYS     NZ 5439   9.321   0.581   4.022
  345LYS    HZ1 5440   9.334   0.573   3.922
  345LYS    HZ2 5441   9.257   0.504   4.034
  345LYS    HZ3 5442   9.263   0.662   4.036
  345LYS      C 5443   9.867   0.554   4.368
  345LYS      O 5444   9.928   0.649   4.421
  346LEU      N 5445   9.814   0.449   4.431
  346LEU      H 5446   9.763   0.380   4.379
  346LEU     CA 5447   9.835   0.430   4.578
  346LEU     HA 5448   9.789   0.511   4.634
  346LEU     CB 5449   9.756   0.308   4.621
  346LEU    HB1 5450   9.768   0.304   4.729
  346LEU    HB2 5451   9.802   0.217   4.584
  346LEU     CG 5452   9.607   0.307   4.582
  346LEU     HG 5453   9.599   0.291   4.475
  346LEU    CD1 5454   9.535   0.207   4.671
  346LEU   HD11 5455   9.551   0.231   4.776
  346LEU   HD12 5456   9.433   0.199   4.634
  346LEU   HD13 5457   9.560   0.103   4.652
  346LEU    CD2 5458   9.533   0.440   4.613
  346LEU   HD21 5459   9.526   0.463   4.720
  346LEU   HD22 5460   9.595   0.510   4.556
  346LEU   HD23 5461   9.438   0.445   4.560
  346LEU      C 5462   9.978   0.424   4.627
  346LEU      O 5463  10.020   0.495   4.719
  347ASP      N 5464  10.063   0.336   4.570
  347ASP      H 5465  10.025   0.273   4.500
  347ASP     CA 5466  10.200   0.322   4.625
  347ASP     HA 5467  10.189   0.334   4.733
  347ASP     CB 5468  10.251   0.181   4.597
  347ASP    HB1 5469  10.350   0.169   4.641
  347ASP    HB2 5470  10.253   0.161   4.490
  347ASP     CG 5471  10.163   0.065   4.652
  347ASP    OD1 5472  10.195  -0.051   4.626
  347ASP    OD2 5473  10.069   0.088   4.731
  347ASP      C 5474  10.302   0.422   4.574
  347ASP      O 5475  10.413   0.416   4.615
  348ASN      N 5476  10.268   0.521   4.491
  348ASN      H 5477  10.177   0.519   4.449
  348ASN     CA 5478  10.364   0.617   4.427
  348ASN     HA 5479  10.316   0.669   4.345
  348ASN     CB 5480  10.402   0.733   4.518
  348ASN    HB1 5481  10.475   0.700   4.591
  348ASN    HB2 5482  10.310   0.756   4.572
  348ASN     CG 5483  10.453   0.853   4.440
  348ASN    OD1 5484  10.558   0.900   4.479
  348ASN    ND2 5485  10.385   0.898   4.340
  348ASN   HD21 5486  10.286   0.885   4.322
  348ASN   HD22 5487  10.435   0.973   4.295
  348ASN      C 5488  10.483   0.546   4.354
  348ASN      O 5489  10.592   0.603   4.357
  349ASN      N 5490  10.467   0.428   4.295
  349ASN      H 5491  10.372   0.392   4.292
  349ASN     CA 5492  10.577   0.331   4.255
  349ASN     HA 5493  10.667   0.365   4.306
  349ASN     CB 5494  10.557   0.192   4.311
  349ASN    HB1 5495  10.472   0.154   4.254
  349ASN    HB2 5496  10.534   0.182   4.417
  349ASN     CG 5497  10.679   0.094   4.295
  349ASN    OD1 5498  10.729   0.054   4.190
  349ASN    ND2 5499  10.743   0.066   4.403
  349ASN   HD21 5500  10.712   0.099   4.493
  349ASN   HD22 5501  10.815  -0.005   4.396
  349ASN      C 5502  10.605   0.340   4.101
  349ASN      O 5503  10.534   0.282   4.022
  350LYS      N 5504  10.714   0.403   4.072
  350LYS      H 5505  10.773   0.437   4.146
  350LYS     CA 5506  10.728   0.447   3.933
  350LYS     HA 5507  10.629   0.454   3.886
  350LYS     CB 5508  10.798   0.584   3.927
  350LYS    HB1 5509  10.800   0.612   3.822
  350LYS    HB2 5510  10.902   0.582   3.960
  350LYS     CG 5511  10.722   0.688   4.008
  350LYS    HG1 5512  10.778   0.781   4.012
  350LYS    HG2 5513  10.706   0.657   4.111
  350LYS     CD 5514  10.591   0.719   3.943
  350LYS    HD1 5515  10.520   0.640   3.967
  350LYS    HD2 5516  10.614   0.725   3.837
  350LYS     CE 5517  10.536   0.836   4.009
  350LYS    HE1 5518  10.599   0.925   4.000
  350LYS    HE2 5519  10.522   0.812   4.114
  350LYS     NZ 5520  10.400   0.863   3.971
  350LYS    HZ1 5521  10.399   0.915   3.885
  350LYS    HZ2 5522  10.341   0.781   3.962
  350LYS    HZ3 5523  10.362   0.929   4.037
  350LYS      C 5524  10.788   0.336   3.844
  350LYS      O 5525  10.745   0.328   3.734
  351GLU      N 5526  10.861   0.247   3.909
  351GLU      H 5527  10.881   0.253   4.008
  351GLU     CA 5528  10.905   0.133   3.834
  351GLU     HA 5529  10.937   0.169   3.736
  351GLU     CB 5530   0.089   0.084   3.906
  351GLU    HB1 5531   0.105  -0.015   3.864
  351GLU    HB2 5532   0.056   0.072   4.010
  351GLU     CG 5533   0.224   0.158   3.903
  351GLU    HG1 5534   0.198   0.261   3.931
  351GLU    HG2 5535   0.270   0.160   3.805
  351GLU     CD 5536   0.320   0.098   3.996
  351GLU    OE1 5537   0.416   0.032   3.954
  351GLU    OE2 5538   0.293   0.106   4.117
  351GLU      C 5539  10.798   0.019   3.809
  351GLU      O 5540  10.787  -0.033   3.702
  352LEU      N 5541  10.705   0.001   3.901
  352LEU      H 5542  10.713   0.051   3.989
  352LEU     CA 5543  10.588  -0.083   3.873
  352LEU     HA 5544  10.614  -0.185   3.845
  352LEU     CB 5545  10.499  -0.100   3.994
  352LEU    HB1 5546  10.464  -0.001   4.025
  352LEU    HB2 5547  10.565  -0.136   4.073
  352LEU     CG 5548  10.385  -0.199   3.981
  352LEU     HG 5549  10.322  -0.171   3.897
  352LEU    CD1 5550  10.440  -0.343   3.953
  352LEU   HD11 5551  10.532  -0.355   4.010
  352LEU   HD12 5552  10.369  -0.420   3.984
  352LEU   HD13 5553  10.471  -0.358   3.850
  352LEU    CD2 5554  10.318  -0.213   4.119
  352LEU   HD21 5555  10.232  -0.281   4.119
  352LEU   HD22 5556  10.399  -0.233   4.189
  352LEU   HD23 5557  10.270  -0.124   4.159
  352LEU      C 5558  10.507  -0.017   3.760
  352LEU      O 5559  10.464  -0.082   3.662
  353ALA      N 5560  10.485   0.119   3.778
  353ALA      H 5561  10.528   0.158   3.861
  353ALA     CA 5562  10.409   0.191   3.675
  353ALA     HA 5563  10.312   0.142   3.676
  353ALA     CB 5564  10.392   0.335   3.714
  353ALA    HB1 5565  10.331   0.384   3.638
  353ALA    HB2 5566  10.356   0.343   3.816
  353ALA    HB3 5567  10.487   0.389   3.708
  353ALA      C 5568  10.466   0.176   3.531
  353ALA      O 5569  10.391   0.195   3.434
  354PHE      N 5570  10.595   0.159   3.522
  354PHE      H 5571  10.647   0.140   3.606
  354PHE     CA 5572  10.667   0.147   3.393
  354PHE     HA 5573  10.634   0.221   3.319
  354PHE     CB 5574  10.810   0.166   3.430
  354PHE    HB1 5575  10.833   0.113   3.522
  354PHE    HB2 5576  10.818   0.271   3.456
  354PHE     CG 5577  10.901   0.124   3.311
  354PHE    CD1 5578  10.870   0.156   3.178
  354PHE    HD1 5579  10.790   0.220   3.145
  354PHE    CE1 5580   0.008   0.094   3.073
  354PHE    HE1 5581  10.929   0.125   2.971
  354PHE     CZ 5582   0.109   0.008   3.106
  354PHE     HZ 5583   0.161  -0.033   3.021
  354PHE    CE2 5584   0.147  -0.022   3.236
  354PHE    HE2 5585   0.224  -0.094   3.259
  354PHE    CD2 5586   0.075   0.034   3.339
  354PHE    HD2 5587   0.091  -0.006   3.438
  354PHE      C 5588  10.642   0.001   3.328
  354PHE      O 5589  10.605  -0.012   3.211
  355PHE      N 5590  10.664  -0.106   3.416
  355PHE      H 5591  10.696  -0.087   3.510
  355PHE     CA 5592  10.639  -0.248   3.381
  355PHE     HA 5593  10.701  -0.270   3.294
  355PHE     CB 5594  10.664  -0.339   3.503
  355PHE    HB1 5595  10.604  -0.304   3.587
  355PHE    HB2 5596  10.766  -0.344   3.543
  355PHE     CG 5597  10.615  -0.480   3.479
  355PHE    CD1 5598  10.685  -0.562   3.389
  355PHE    HD1 5599  10.779  -0.525   3.352
  355PHE    CE1 5600  10.634  -0.683   3.339
  355PHE    HE1 5601  10.686  -0.744   3.267
  355PHE     CZ 5602  10.511  -0.723   3.393
  355PHE     HZ 5603  10.470  -0.817   3.358
  355PHE    CE2 5604  10.445  -0.646   3.486
  355PHE    HE2 5605  10.357  -0.683   3.537
  355PHE    CD2 5606  10.497  -0.522   3.535
  355PHE    HD2 5607  10.441  -0.456   3.601
  355PHE      C 5608  10.493  -0.255   3.328
  355PHE      O 5609  10.467  -0.315   3.227
  356ALA      N 5610  10.398  -0.201   3.407
  356ALA      H 5611  10.420  -0.151   3.492
  356ALA     CA 5612  10.257  -0.183   3.375
  356ALA     HA 5613  10.214  -0.283   3.375
  356ALA     CB 5614  10.185  -0.115   3.490
  356ALA    HB1 5615  10.084  -0.099   3.454
  356ALA    HB2 5616  10.185  -0.180   3.577
  356ALA    HB3 5617  10.222  -0.014   3.509
  356ALA      C 5618  10.242  -0.114   3.233
  356ALA      O 5619  10.191  -0.180   3.146
  357ASN      N 5620  10.304   0.005   3.207
  357ASN      H 5621  10.360   0.045   3.281
  357ASN     CA 5622  10.310   0.070   3.082
  357ASN     HA 5623  10.209   0.099   3.054
  357ASN     CB 5624  10.385   0.204   3.097
  357ASN    HB1 5625  10.485   0.193   3.140
  357ASN    HB2 5626  10.324   0.275   3.155
  357ASN     CG 5627  10.420   0.273   2.969
  357ASN    OD1 5628  10.529   0.263   2.917
  357ASN    ND2 5629  10.327   0.343   2.911
  357ASN   HD21 5630  10.229   0.342   2.935
  357ASN   HD22 5631  10.342   0.400   2.829
  357ASN      C 5632  10.369  -0.005   2.966
  357ASN      O 5633  10.335   0.012   2.848
  358ALA      N 5634  10.463  -0.097   2.989
  358ALA      H 5635  10.515  -0.092   3.076
  358ALA     CA 5636  10.520  -0.181   2.877
  358ALA     HA 5637  10.527  -0.133   2.780
  358ALA     CB 5638  10.665  -0.224   2.908
  358ALA    HB1 5639  10.723  -0.132   2.916
  358ALA    HB2 5640  10.676  -0.285   2.998
  358ALA    HB3 5641  10.697  -0.289   2.826
  358ALA      C 5642  10.432  -0.310   2.848
  358ALA      O 5643  10.420  -0.335   2.729
  359LEU      N 5644  10.368  -0.384   2.945
  359LEU      H 5645  10.408  -0.364   3.036
  359LEU     CA 5646  10.258  -0.474   2.924
  359LEU     HA 5647  10.302  -0.546   2.855
  359LEU     CB 5648  10.230  -0.537   3.063
  359LEU    HB1 5649  10.184  -0.464   3.131
  359LEU    HB2 5650  10.321  -0.571   3.113
  359LEU     CG 5651  10.125  -0.653   3.064
  359LEU     HG 5652  10.035  -0.614   3.016
  359LEU    CD1 5653  10.165  -0.770   2.979
  359LEU   HD11 5654  10.105  -0.858   3.004
  359LEU   HD12 5655  10.175  -0.744   2.873
  359LEU   HD13 5656  10.268  -0.785   3.013
  359LEU    CD2 5657  10.088  -0.695   3.206
  359LEU   HD21 5658  10.186  -0.716   3.248
  359LEU   HD22 5659  10.044  -0.618   3.269
  359LEU   HD23 5660  10.025  -0.784   3.208
  359LEU      C 5661  10.130  -0.421   2.857
  359LEU      O 5662  10.065  -0.484   2.776
  360GLU      N 5663  10.100  -0.293   2.886
  360GLU      H 5664  10.153  -0.243   2.956
  360GLU     CA 5665  10.000  -0.213   2.824
  360GLU     HA 5666   9.908  -0.272   2.827
  360GLU     CB 5667   9.984  -0.087   2.915
  360GLU    HB1 5668  10.074  -0.027   2.916
  360GLU    HB2 5669   9.968  -0.129   3.015
  360GLU     CG 5670   9.852  -0.015   2.883
  360GLU    HG1 5671   9.779  -0.093   2.863
  360GLU    HG2 5672   9.870   0.047   2.795
  360GLU     CD 5673   9.807   0.061   3.003
  360GLU    OE1 5674   9.738   0.017   3.095
  360GLU    OE2 5675   9.841   0.181   3.007
  360GLU      C 5676  10.033  -0.184   2.678
  360GLU      O 5677   9.937  -0.181   2.601
  361GLU      N 5678  10.162  -0.155   2.646
  361GLU      H 5679  10.228  -0.146   2.721
  361GLU     CA 5680  10.194  -0.110   2.508
  361GLU     HA 5681  10.114  -0.054   2.460
  361GLU     CB 5682  10.319  -0.016   2.519
  361GLU    HB1 5683  10.408  -0.079   2.525
  361GLU    HB2 5684  10.301   0.055   2.599
  361GLU     CG 5685  10.336   0.069   2.388
  361GLU    HG1 5686  10.237   0.111   2.368
  361GLU    HG2 5687  10.363   0.015   2.297
  361GLU     CD 5688  10.434   0.186   2.406
  361GLU    OE1 5689  10.398   0.285   2.475
  361GLU    OE2 5690  10.544   0.173   2.349
  361GLU      C 5691  10.202  -0.227   2.413
  361GLU      O 5692  10.136  -0.216   2.304
  362VAL      N 5693  10.254  -0.344   2.453
  362VAL      H 5694  10.301  -0.341   2.543
  362VAL     CA 5695  10.280  -0.461   2.363
  362VAL     HA 5696  10.321  -0.410   2.275
  362VAL     CB 5697  10.395  -0.561   2.405
  362VAL     HB 5698  10.396  -0.646   2.336
  362VAL    CG1 5699  10.523  -0.477   2.411
  362VAL   HG11 5700  10.509  -0.391   2.476
  362VAL   HG12 5701  10.612  -0.531   2.442
  362VAL   HG13 5702  10.544  -0.449   2.307
  362VAL    CG2 5703  10.359  -0.612   2.542
  362VAL   HG21 5704  10.448  -0.651   2.593
  362VAL   HG22 5705  10.328  -0.533   2.610
  362VAL   HG23 5706  10.277  -0.684   2.540
  362VAL      C 5707  10.152  -0.531   2.323
  362VAL      O 5708  10.131  -0.577   2.212
  363SER      N 5709  10.049  -0.532   2.417
  363SER      H 5710  10.067  -0.477   2.499
  363SER     CA 5711   9.911  -0.568   2.382
  363SER     HA 5712   9.919  -0.671   2.348
  363SER     CB 5713   9.827  -0.553   2.505
  363SER    HB1 5714   9.724  -0.582   2.487
  363SER    HB2 5715   9.838  -0.451   2.541
  363SER     OG 5716   9.886  -0.631   2.612
  363SER     HG 5717   9.944  -0.576   2.666
  363SER      C 5718   9.848  -0.486   2.272
  363SER      O 5719   9.772  -0.550   2.202
  364ILE      N 5720   9.877  -0.361   2.249
  364ILE      H 5721   9.961  -0.322   2.289
  364ILE     CA 5722   9.825  -0.292   2.132
  364ILE     HA 5723   9.740  -0.350   2.096
  364ILE     CB 5724   9.770  -0.151   2.170
  364ILE     HB 5725   9.858  -0.092   2.198
  364ILE    CG2 5726   9.712  -0.073   2.053
  364ILE   HG21 5727   9.614  -0.037   2.082
  364ILE   HG22 5728   9.775   0.011   2.024
  364ILE   HG23 5729   9.702  -0.132   1.962
  364ILE    CG1 5730   9.681  -0.154   2.297
  364ILE   HG11 5731   9.664  -0.047   2.311
  364ILE   HG12 5732   9.726  -0.205   2.382
  364ILE     CD 5733   9.550  -0.230   2.283
  364ILE    HD1 5734   9.508  -0.247   2.382
  364ILE    HD2 5735   9.477  -0.180   2.219
  364ILE    HD3 5736   9.569  -0.328   2.238
  364ILE      C 5737   9.923  -0.291   2.017
  364ILE      O 5738   9.887  -0.312   1.902
  365GLU      N 5739  10.052  -0.280   2.033
  365GLU      H 5740  10.093  -0.262   2.124
  365GLU     CA 5741  10.148  -0.260   1.916
  365GLU     HA 5742  10.114  -0.180   1.850
  365GLU     CB 5743  10.282  -0.203   1.972
  365GLU    HB1 5744  10.350  -0.269   2.026
  365GLU    HB2 5745  10.253  -0.128   2.046
  365GLU     CG 5746  10.364  -0.135   1.863
  365GLU    HG1 5747  10.293  -0.074   1.807
  365GLU    HG2 5748  10.406  -0.211   1.798
  365GLU     CD 5749  10.467  -0.052   1.939
  365GLU    OE1 5750  10.444   0.071   1.942
  365GLU    OE2 5751  10.579  -0.104   1.973
  365GLU      C 5752  10.169  -0.393   1.840
  365GLU      O 5753  10.201  -0.386   1.723
  366THR      N 5754  10.152  -0.503   1.906
  366THR      H 5755  10.135  -0.491   2.005
  366THR     CA 5756  10.166  -0.638   1.839
  366THR     HA 5757  10.257  -0.636   1.780
  366THR     CB 5758  10.180  -0.750   1.948
  366THR     HB 5759  10.089  -0.756   2.008
  366THR    CG2 5760  10.229  -0.877   1.884
  366THR   HG21 5761  10.142  -0.926   1.841
  366THR   HG22 5762  10.314  -0.861   1.817
  366THR   HG23 5763  10.267  -0.940   1.965
  366THR    OG1 5764  10.279  -0.723   2.035
  366THR    HG1 5765  10.224  -0.691   2.108
  366THR      C 5766  10.049  -0.675   1.743
  366THR      O 5767  10.068  -0.725   1.631
  367ILE      N 5768   9.929  -0.636   1.783
  367ILE      H 5769   9.917  -0.584   1.869
  367ILE     CA 5770   9.815  -0.650   1.694
  367ILE     HA 5771   9.825  -0.744   1.639
  367ILE     CB 5772   9.682  -0.661   1.777
  367ILE     HB 5773   9.603  -0.680   1.704
  367ILE    CG2 5774   9.682  -0.793   1.857
  367ILE   HG21 5775   9.678  -0.878   1.789
  367ILE   HG22 5776   9.763  -0.795   1.930
  367ILE   HG23 5777   9.588  -0.804   1.911
  367ILE    CG1 5778   9.654  -0.547   1.871
  367ILE   HG11 5779   9.668  -0.453   1.819
  367ILE   HG12 5780   9.726  -0.545   1.953
  367ILE     CD 5781   9.508  -0.542   1.920
  367ILE    HD1 5782   9.495  -0.450   1.976
  367ILE    HD2 5783   9.442  -0.553   1.834
  367ILE    HD3 5784   9.483  -0.622   1.990
  367ILE      C 5785   9.810  -0.541   1.593
  367ILE      O 5786   9.751  -0.552   1.489
  368GLU      N 5787   9.878  -0.427   1.611
  368GLU      H 5788   9.911  -0.415   1.706
  368GLU     CA 5789   9.904  -0.318   1.513
  368GLU     HA 5790   9.816  -0.308   1.449
  368GLU     CB 5791   9.923  -0.178   1.584
  368GLU    HB1 5792   9.992  -0.194   1.666
  368GLU    HB2 5793   9.831  -0.146   1.633
  368GLU     CG 5794   9.990  -0.058   1.505
  368GLU    HG1 5795   9.910   0.005   1.465
  368GLU    HG2 5796  10.057  -0.100   1.429
  368GLU     CD 5797  10.076   0.032   1.594
  368GLU    OE1 5798  10.199   0.036   1.580
  368GLU    OE2 5799  10.025   0.108   1.675
  368GLU      C 5800  10.022  -0.356   1.423
  368GLU      O 5801  10.020  -0.319   1.304
  369ALA      N 5802  10.115  -0.438   1.468
  369ALA      H 5803  10.119  -0.452   1.568
  369ALA     CA 5804  10.197  -0.520   1.382
  369ALA     HA 5805  10.235  -0.468   1.294
  369ALA     CB 5806  10.323  -0.564   1.456
  369ALA    HB1 5807  10.382  -0.630   1.391
  369ALA    HB2 5808  10.386  -0.480   1.486
  369ALA    HB3 5809  10.296  -0.611   1.551
  369ALA      C 5810  10.118  -0.643   1.316
  369ALA      O 5811  10.176  -0.715   1.240
  370GLY      N 5812   9.986  -0.666   1.347
  370GLY      H 5813   9.947  -0.600   1.412
  370GLY     CA 5814   9.896  -0.769   1.291
  370GLY    HA1 5815   9.895  -0.769   1.182
  370GLY    HA2 5816   9.797  -0.748   1.332
  370GLY      C 5817   9.922  -0.912   1.335
  370GLY      O 5818   9.899  -1.001   1.250
  371PHE      N 5819   9.961  -0.934   1.458
  371PHE      H 5820   9.973  -0.866   1.532
  371PHE     CA 5821   9.974  -1.073   1.508
  371PHE     HA 5822   9.948  -1.141   1.428
  371PHE     CB 5823  10.115  -1.110   1.553
  371PHE    HB1 5824  10.115  -1.217   1.577
  371PHE    HB2 5825  10.141  -1.046   1.638
  371PHE     CG 5826  10.222  -1.082   1.443
  371PHE    CD1 5827  10.272  -0.950   1.430
  371PHE    HD1 5828  10.224  -0.869   1.483
  371PHE    CE1 5829  10.383  -0.924   1.343
  371PHE    HE1 5830  10.429  -0.827   1.334
  371PHE     CZ 5831  10.439  -1.033   1.273
  371PHE     HZ 5832  10.525  -1.020   1.210
  371PHE    CE2 5833  10.387  -1.167   1.286
  371PHE    HE2 5834  10.433  -1.246   1.228
  371PHE    CD2 5835  10.285  -1.192   1.379
  371PHE    HD2 5836  10.248  -1.293   1.386
  371PHE      C 5837   9.878  -1.093   1.623
  371PHE      O 5838   9.898  -1.033   1.724
  372MET      N 5839   9.777  -1.179   1.600
  372MET      H 5840   9.777  -1.228   1.512
  372MET     CA 5841   9.648  -1.169   1.663
  372MET     HA 5842   9.662  -1.128   1.763
  372MET     CB 5843   9.565  -1.067   1.594
  372MET    HB1 5844   9.618  -0.973   1.580
  372MET    HB2 5845   9.478  -1.043   1.653
  372MET     CG 5846   9.513  -1.120   1.454
  372MET    HG1 5847   9.465  -1.216   1.469
  372MET    HG2 5848   9.607  -1.117   1.398
  372MET     SD 5849   9.394  -1.018   1.382
  372MET     CE 5850   9.467  -0.849   1.372
  372MET    HE1 5851   9.562  -0.852   1.319
  372MET    HE2 5852   9.390  -0.786   1.328
  372MET    HE3 5853   9.493  -0.814   1.473
  372MET      C 5854   9.582  -1.307   1.685
  372MET      O 5855   9.608  -1.407   1.618
  373THR      N 5856   9.482  -1.315   1.778
  373THR      H 5857   9.478  -1.229   1.831
  373THR     CA 5858   9.386  -1.427   1.798
  373THR     HA 5859   9.439  -1.522   1.791
  373THR     CB 5860   9.339  -1.439   1.934
  373THR     HB 5861   9.261  -1.514   1.942
  373THR    CG2 5862   9.461  -1.465   2.019
  373THR   HG21 5863   9.503  -1.561   1.989
  373THR   HG22 5864   9.538  -1.388   2.010
  373THR   HG23 5865   9.427  -1.487   2.119
  373THR    OG1 5866   9.288  -1.322   1.986
  373THR    HG1 5867   9.192  -1.330   1.980
  373THR      C 5868   9.267  -1.427   1.694
  373THR      O 5869   9.247  -1.327   1.625
  374LYS      N 5870   9.192  -1.536   1.688
  374LYS      H 5871   9.213  -1.608   1.755
  374LYS     CA 5872   9.092  -1.564   1.588
  374LYS     HA 5873   9.147  -1.549   1.494
  374LYS     CB 5874   9.039  -1.714   1.606
  374LYS    HB1 5875   8.968  -1.714   1.689
  374LYS    HB2 5876   9.123  -1.777   1.636
  374LYS     CG 5877   8.964  -1.756   1.477
  374LYS    HG1 5878   9.006  -1.718   1.384
  374LYS    HG2 5879   8.864  -1.714   1.474
  374LYS     CD 5880   8.945  -1.906   1.452
  374LYS    HD1 5881   9.040  -1.956   1.432
  374LYS    HD2 5882   8.886  -1.917   1.360
  374LYS     CE 5883   8.869  -1.964   1.566
  374LYS    HE1 5884   8.784  -1.903   1.593
  374LYS    HE2 5885   8.938  -1.976   1.650
  374LYS     NZ 5886   8.824  -2.102   1.525
  374LYS    HZ1 5887   8.794  -2.115   1.429
  374LYS    HZ2 5888   8.898  -2.164   1.556
  374LYS    HZ3 5889   8.759  -2.126   1.597
  374LYS      C 5890   8.979  -1.459   1.583
  374LYS      O 5891   8.923  -1.432   1.474
  375ASP      N 5892   8.944  -1.390   1.693
  375ASP      H 5893   8.987  -1.418   1.781
  375ASP     CA 5894   8.834  -1.295   1.695
  375ASP     HA 5895   8.751  -1.331   1.634
  375ASP     CB 5896   8.787  -1.275   1.841
  375ASP    HB1 5897   8.733  -1.364   1.874
  375ASP    HB2 5898   8.712  -1.197   1.846
  375ASP     CG 5899   8.894  -1.247   1.949
  375ASP    OD1 5900   8.865  -1.166   2.043
  375ASP    OD2 5901   9.010  -1.297   1.942
  375ASP      C 5902   8.863  -1.153   1.645
  375ASP      O 5903   8.781  -1.089   1.584
  376LEU      N 5904   8.993  -1.116   1.658
  376LEU      H 5905   9.053  -1.178   1.711
  376LEU     CA 5906   9.060  -1.000   1.592
  376LEU     HA 5907   8.983  -0.923   1.586
  376LEU     CB 5908   9.180  -0.948   1.666
  376LEU    HB1 5909   9.217  -0.867   1.603
  376LEU    HB2 5910   9.252  -1.030   1.673
  376LEU     CG 5911   9.148  -0.896   1.808
  376LEU     HG 5912   9.143  -0.989   1.864
  376LEU    CD1 5913   9.259  -0.805   1.863
  376LEU   HD11 5914   9.260  -0.805   1.972
  376LEU   HD12 5915   9.357  -0.849   1.842
  376LEU   HD13 5916   9.247  -0.709   1.813
  376LEU    CD2 5917   9.008  -0.832   1.830
  376LEU   HD21 5918   8.936  -0.914   1.822
  376LEU   HD22 5919   8.997  -0.792   1.931
  376LEU   HD23 5920   8.997  -0.745   1.766
  376LEU      C 5921   9.082  -1.032   1.445
  376LEU      O 5922   9.069  -0.938   1.369
  377ALA      N 5923   9.107  -1.158   1.408
  377ALA      H 5924   9.119  -1.221   1.486
  377ALA     CA 5925   9.117  -1.198   1.268
  377ALA     HA 5926   9.181  -1.127   1.216
  377ALA     CB 5927   9.180  -1.335   1.254
  377ALA    HB1 5928   9.254  -1.341   1.335
  377ALA    HB2 5929   9.109  -1.415   1.272
  377ALA    HB3 5930   9.232  -1.345   1.159
  377ALA      C 5931   8.977  -1.194   1.199
  377ALA      O 5932   8.964  -1.143   1.087
  378ALA      N 5933   8.865  -1.227   1.261
  378ALA      H 5934   8.875  -1.249   1.359
  378ALA     CA 5935   8.736  -1.210   1.212
  378ALA     HA 5936   8.733  -1.256   1.112
  378ALA     CB 5937   8.646  -1.270   1.311
  378ALA    HB1 5938   8.548  -1.254   1.268
  378ALA    HB2 5939   8.671  -1.376   1.318
  378ALA    HB3 5940   8.647  -1.221   1.409
  378ALA      C 5941   8.699  -1.058   1.217
  378ALA      O 5942   8.649  -1.011   1.115
  379CYS      N 5943   8.733  -0.967   1.316
  379CYS      H 5944   8.764  -1.000   1.406
  379CYS     CA 5945   8.725  -0.820   1.297
  379CYS     HA 5946   8.620  -0.793   1.293
  379CYS     CB 5947   8.780  -0.739   1.417
  379CYS    HB1 5948   8.773  -0.634   1.386
  379CYS    HB2 5949   8.882  -0.762   1.448
  379CYS     SG 5950   8.656  -0.761   1.550
  379CYS     HG 5951   8.542  -0.738   1.484
  379CYS      C 5952   8.793  -0.762   1.170
  379CYS      O 5953   8.727  -0.701   1.088
  380ILE      N 5954   8.927  -0.776   1.162
  380ILE      H 5955   8.984  -0.825   1.230
  380ILE     CA 5956   9.010  -0.714   1.056
  380ILE     HA 5957   8.967  -0.614   1.058
  380ILE     CB 5958   9.158  -0.701   1.094
  380ILE     HB 5959   9.171  -0.669   1.198
  380ILE    CG2 5960   9.211  -0.846   1.089
  380ILE   HG21 5961   9.312  -0.852   1.130
  380ILE   HG22 5962   9.156  -0.920   1.146
  380ILE   HG23 5963   9.221  -0.876   0.985
  380ILE    CG1 5964   9.244  -0.606   1.014
  380ILE   HG11 5965   9.228  -0.633   0.909
  380ILE   HG12 5966   9.343  -0.617   1.060
  380ILE     CD 5967   9.210  -0.457   1.035
  380ILE    HD1 5968   9.209  -0.429   1.141
  380ILE    HD2 5969   9.285  -0.393   0.989
  380ILE    HD3 5970   9.113  -0.430   0.992
  380ILE      C 5971   8.992  -0.786   0.918
  380ILE      O 5972   9.000  -0.718   0.821
  381LYS      N 5973   8.961  -0.915   0.908
  381LYS      H 5974   8.955  -0.969   0.993
  381LYS     CA 5975   8.957  -0.985   0.782
  381LYS     HA 5976   8.992  -0.920   0.702
  381LYS     CB 5977   9.069  -1.095   0.786
  381LYS    HB1 5978   9.039  -1.191   0.827
  381LYS    HB2 5979   9.157  -1.060   0.839
  381LYS     CG 5980   9.113  -1.124   0.642
  381LYS    HG1 5981   9.153  -1.029   0.608
  381LYS    HG2 5982   9.035  -1.163   0.576
  381LYS     CD 5983   9.226  -1.234   0.638
  381LYS    HD1 5984   9.179  -1.326   0.672
  381LYS    HD2 5985   9.312  -1.204   0.697
  381LYS     CE 5986   9.270  -1.254   0.492
  381LYS    HE1 5987   9.327  -1.166   0.461
  381LYS    HE2 5988   9.183  -1.265   0.426
  381LYS     NZ 5989   9.333  -1.385   0.482
  381LYS    HZ1 5990   9.286  -1.462   0.528
  381LYS    HZ2 5991   9.354  -1.407   0.385
  381LYS    HZ3 5992   9.424  -1.379   0.525
  381LYS      C 5993   8.814  -1.034   0.746
  381LYS      O 5994   8.792  -1.064   0.630
  382GLY      N 5995   8.718  -1.049   0.839
  382GLY      H 5996   8.744  -1.040   0.936
  382GLY     CA 5997   8.595  -1.123   0.820
  382GLY    HA1 5998   8.543  -1.105   0.726
  382GLY    HA2 5999   8.524  -1.086   0.894
  382GLY      C 6000   8.619  -1.278   0.824
  382GLY      O 6001   8.705  -1.323   0.749
  383LEU      N 6002   8.552  -1.354   0.913
  383LEU      H 6003   8.476  -1.310   0.963
  383LEU     CA 6004   8.583  -1.493   0.954
  383LEU     HA 6005   8.686  -1.488   0.990
  383LEU     CB 6006   8.497  -1.537   1.066
  383LEU    HB1 6007   8.393  -1.533   1.034
  383LEU    HB2 6008   8.496  -1.465   1.147
  383LEU     CG 6009   8.527  -1.678   1.129
  383LEU     HG 6010   8.519  -1.752   1.049
  383LEU    CD1 6011   8.660  -1.685   1.204
  383LEU   HD11 6012   8.669  -1.612   1.285
  383LEU   HD12 6013   8.663  -1.785   1.247
  383LEU   HD13 6014   8.745  -1.668   1.137
  383LEU    CD2 6015   8.414  -1.713   1.236
  383LEU   HD21 6016   8.410  -1.647   1.322
  383LEU   HD22 6017   8.317  -1.722   1.186
  383LEU   HD23 6018   8.429  -1.818   1.262
  383LEU      C 6019   8.593  -1.585   0.826
  383LEU      O 6020   8.691  -1.661   0.820
  384PRO      N 6021   8.501  -1.577   0.721
  384PRO     CD 6022   8.389  -1.493   0.707
  384PRO    HD1 6023   8.423  -1.405   0.653
  384PRO    HD2 6024   8.334  -1.462   0.796
  384PRO     CG 6025   8.290  -1.559   0.615
  384PRO    HG1 6026   8.230  -1.481   0.569
  384PRO    HG2 6027   8.234  -1.630   0.676
  384PRO     CB 6028   8.388  -1.629   0.520
  384PRO    HB1 6029   8.404  -1.577   0.426
  384PRO    HB2 6030   8.334  -1.722   0.500
  384PRO     CA 6031   8.520  -1.657   0.600
  384PRO     HA 6032   8.523  -1.761   0.633
  384PRO      C 6033   8.649  -1.628   0.526
  384PRO      O 6034   8.676  -1.702   0.437
  385ASN      N 6035   8.729  -1.529   0.562
  385ASN      H 6036   8.696  -1.458   0.625
  385ASN     CA 6037   8.864  -1.504   0.497
  385ASN     HA 6038   8.870  -1.562   0.405
  385ASN     CB 6039   8.870  -1.360   0.455
  385ASN    HB1 6040   8.963  -1.344   0.400
  385ASN    HB2 6041   8.868  -1.300   0.546
  385ASN     CG 6042   8.746  -1.314   0.375
  385ASN    OD1 6043   8.725  -1.347   0.256
  385ASN    ND2 6044   8.669  -1.228   0.426
  385ASN   HD21 6045   8.685  -1.196   0.520
  385ASN   HD22 6046   8.592  -1.193   0.370
  385ASN      C 6047   8.988  -1.551   0.576
  385ASN      O 6048   9.099  -1.550   0.526
  386VAL      N 6049   8.967  -1.589   0.693
  386VAL      H 6050   8.869  -1.597   0.718
  386VAL     CA 6051   9.066  -1.628   0.790
  386VAL     HA 6052   9.155  -1.566   0.777
  386VAL     CB 6053   9.011  -1.604   0.936
  386VAL     HB 6054   8.919  -1.657   0.957
  386VAL    CG1 6055   9.103  -1.646   1.054
  386VAL   HG11 6056   9.190  -1.580   1.048
  386VAL   HG12 6057   9.059  -1.623   1.151
  386VAL   HG13 6058   9.130  -1.752   1.050
  386VAL    CG2 6059   8.983  -1.448   0.955
  386VAL   HG21 6060   9.073  -1.394   0.925
  386VAL   HG22 6061   8.909  -1.416   0.881
  386VAL   HG23 6062   8.961  -1.430   1.060
  386VAL      C 6063   9.106  -1.774   0.774
  386VAL      O 6064   9.025  -1.867   0.792
  387GLN      N 6065   9.236  -1.794   0.744
  387GLN      H 6066   9.284  -1.711   0.711
  387GLN     CA 6067   9.298  -1.930   0.752
  387GLN     HA 6068   9.229  -2.007   0.786
  387GLN     CB 6069   9.360  -1.957   0.611
  387GLN    HB1 6070   9.427  -2.043   0.618
  387GLN    HB2 6071   9.426  -1.876   0.582
  387GLN     CG 6072   9.256  -1.975   0.500
  387GLN    HG1 6073   9.298  -1.980   0.400
  387GLN    HG2 6074   9.195  -1.885   0.498
  387GLN     CD 6075   9.183  -2.105   0.494
  387GLN    OE1 6076   9.206  -2.207   0.562
  387GLN    NE2 6077   9.082  -2.107   0.414
  387GLN   HE21 6078   9.064  -2.035   0.345
  387GLN   HE22 6079   9.015  -2.181   0.426
  387GLN      C 6080   9.403  -1.921   0.859
  387GLN      O 6081   9.440  -1.817   0.914
  388ARG      N 6082   9.469  -2.031   0.885
  388ARG      H 6083   9.450  -2.109   0.824
  388ARG     CA 6084   9.571  -2.046   0.989
  388ARG     HA 6085   9.527  -2.001   1.078
  388ARG     CB 6086   9.587  -2.192   1.036
  388ARG    HB1 6087   9.638  -2.244   0.954
  388ARG    HB2 6088   9.491  -2.241   1.048
  388ARG     CG 6089   9.673  -2.225   1.151
  388ARG    HG1 6090   9.775  -2.188   1.140
  388ARG    HG2 6091   9.682  -2.332   1.167
  388ARG     CD 6092   9.616  -2.168   1.282
  388ARG    HD1 6093   9.517  -2.212   1.285
  388ARG    HD2 6094   9.616  -2.059   1.269
  388ARG     NE 6095   9.693  -2.203   1.405
  388ARG     HE 6096   9.677  -2.295   1.442
  388ARG     CZ 6097   9.808  -2.146   1.433
  388ARG    NH1 6098   9.847  -2.028   1.392
  388ARG   HH11 6099   9.781  -1.970   1.342
  388ARG   HH12 6100   9.933  -1.994   1.434
  388ARG    NH2 6101   9.877  -2.206   1.515
  388ARG   HH21 6102   9.856  -2.302   1.537
  388ARG   HH22 6103   9.962  -2.171   1.556
  388ARG      C 6104   9.700  -1.959   0.971
  388ARG      O 6105   9.780  -1.930   1.063
  389SER      N 6106   9.715  -1.908   0.849
  389SER      H 6107   9.642  -1.927   0.783
  389SER     CA 6108   9.806  -1.800   0.808
  389SER     HA 6109   9.904  -1.834   0.844
  389SER     CB 6110   9.817  -1.780   0.659
  389SER    HB1 6111   9.900  -1.713   0.636
  389SER    HB2 6112   9.730  -1.723   0.626
  389SER     OG 6113   9.827  -1.898   0.586
  389SER     HG 6114   9.763  -1.903   0.515
  389SER      C 6115   9.779  -1.664   0.888
  389SER      O 6116   9.867  -1.582   0.900
  390ASP      N 6117   9.653  -1.642   0.925
  390ASP      H 6118   9.583  -1.714   0.909
  390ASP     CA 6119   9.604  -1.515   0.970
  390ASP     HA 6120   9.674  -1.434   0.950
  390ASP     CB 6121   9.474  -1.474   0.900
  390ASP    HB1 6122   9.438  -1.374   0.924
  390ASP    HB2 6123   9.409  -1.551   0.941
  390ASP     CG 6124   9.470  -1.482   0.747
  390ASP    OD1 6125   9.398  -1.569   0.690
  390ASP    OD2 6126   9.531  -1.399   0.675
  390ASP      C 6127   9.589  -1.494   1.115
  390ASP      O 6128   9.569  -1.385   1.159
  391TYR      N 6129   9.604  -1.599   1.200
  391TYR      H 6130   9.614  -1.689   1.155
  391TYR     CA 6131   9.577  -1.586   1.345
  391TYR     HA 6132   9.609  -1.493   1.391
  391TYR     CB 6133   9.425  -1.585   1.374
  391TYR    HB1 6134   9.366  -1.535   1.297
  391TYR    HB2 6135   9.410  -1.543   1.473
  391TYR     CG 6136   9.365  -1.733   1.380
  391TYR    CD1 6137   9.358  -1.810   1.499
  391TYR    HD1 6138   9.389  -1.775   1.596
  391TYR    CE1 6139   9.315  -1.942   1.494
  391TYR    HE1 6140   9.299  -2.006   1.580
  391TYR     CZ 6141   9.295  -2.006   1.372
  391TYR     OH 6142   9.274  -2.138   1.369
  391TYR     HH 6143   9.237  -2.162   1.284
  391TYR    CE2 6144   9.302  -1.926   1.257
  391TYR    HE2 6145   9.274  -1.969   1.161
  391TYR    CD2 6146   9.326  -1.788   1.257
  391TYR    HD2 6147   9.338  -1.730   1.166
  391TYR      C 6148   9.655  -1.688   1.415
  391TYR      O 6149   9.690  -1.796   1.360
  392LEU      N 6150   9.689  -1.657   1.541
  392LEU      H 6151   9.671  -1.562   1.569
  392LEU     CA 6152   9.785  -1.725   1.627
  392LEU     HA 6153   9.849  -1.787   1.565
  392LEU     CB 6154   9.875  -1.618   1.694
  392LEU    HB1 6155   9.919  -1.671   1.779
  392LEU    HB2 6156   9.822  -1.534   1.737
  392LEU     CG 6157   9.994  -1.572   1.612
  392LEU     HG 6158  10.055  -1.659   1.584
  392LEU    CD1 6159   9.955  -1.478   1.497
  392LEU   HD11 6160  10.042  -1.420   1.467
  392LEU   HD12 6161   9.921  -1.546   1.419
  392LEU   HD13 6162   9.866  -1.415   1.502
  392LEU    CD2 6163  10.081  -1.491   1.701
  392LEU   HD21 6164  10.102  -1.548   1.792
  392LEU   HD22 6165  10.177  -1.458   1.659
  392LEU   HD23 6166  10.038  -1.392   1.714
  392LEU      C 6167   9.712  -1.813   1.728
  392LEU      O 6168   9.595  -1.785   1.776
  393ASN      N 6169   9.759  -1.930   1.764
  393ASN      H 6170   9.857  -1.947   1.743
  393ASN     CA 6171   9.701  -2.010   1.871
  393ASN     HA 6172   9.594  -2.000   1.852
  393ASN     CB 6173   9.743  -2.159   1.858
  393ASN    HB1 6174   9.788  -2.181   1.762
  393ASN    HB2 6175   9.651  -2.218   1.862
  393ASN     CG 6176   9.831  -2.207   1.974
  393ASN    OD1 6177   9.807  -2.195   2.088
  393ASN    ND2 6178   9.952  -2.251   1.943
  393ASN   HD21 6179   9.985  -2.237   1.849
  393ASN   HD22 6180  10.014  -2.273   2.020
  393ASN      C 6181   9.720  -1.934   2.011
  393ASN      O 6182   9.808  -1.849   2.021
  394THR      N 6183   9.644  -1.965   2.114
  394THR      H 6184   9.582  -2.044   2.102
  394THR     CA 6185   9.639  -1.904   2.250
  394THR     HA 6186   9.588  -1.808   2.238
  394THR     CB 6187   9.557  -1.985   2.347
  394THR     HB 6188   9.604  -2.083   2.357
  394THR    CG2 6189   9.557  -1.927   2.481
  394THR   HG21 6190   9.537  -1.820   2.467
  394THR   HG22 6191   9.482  -1.980   2.540
  394THR   HG23 6192   9.657  -1.935   2.524
  394THR    OG1 6193   9.426  -2.004   2.306
  394THR    HG1 6194   9.411  -2.099   2.297
  394THR      C 6195   9.780  -1.886   2.300
  394THR      O 6196   9.825  -1.771   2.328
  395PHE      N 6197   9.846  -1.996   2.322
  395PHE      H 6198   9.807  -2.086   2.299
  395PHE     CA 6199   9.978  -1.993   2.390
  395PHE     HA 6200   9.972  -1.930   2.479
  395PHE     CB 6201  10.002  -2.137   2.445
  395PHE    HB1 6202  10.091  -2.132   2.508
  395PHE    HB2 6203  10.019  -2.196   2.355
  395PHE     CG 6204   9.877  -2.194   2.519
  395PHE    CD1 6205   9.810  -2.294   2.450
  395PHE    HD1 6206   9.850  -2.335   2.359
  395PHE    CE1 6207   9.692  -2.346   2.503
  395PHE    HE1 6208   9.637  -2.424   2.452
  395PHE     CZ 6209   9.649  -2.299   2.628
  395PHE     HZ 6210   9.561  -2.339   2.675
  395PHE    CE2 6211   9.718  -2.200   2.702
  395PHE    HE2 6212   9.686  -2.170   2.801
  395PHE    CD2 6213   9.838  -2.154   2.651
  395PHE    HD2 6214   9.890  -2.074   2.702
  395PHE      C 6215  10.092  -1.944   2.304
  395PHE      O 6216  10.180  -1.875   2.354
  396GLU      N 6217  10.077  -1.959   2.171
  396GLU      H 6218   9.999  -2.017   2.141
  396GLU     CA 6219  10.161  -1.902   2.066
  396GLU     HA 6220  10.269  -1.917   2.076
  396GLU     CB 6221  10.116  -1.969   1.940
  396GLU    HB1 6222  10.007  -1.963   1.939
  396GLU    HB2 6223  10.145  -2.073   1.955
  396GLU     CG 6224  10.153  -1.922   1.800
  396GLU    HG1 6225  10.261  -1.932   1.790
  396GLU    HG2 6226  10.120  -1.819   1.782
  396GLU     CD 6227  10.092  -1.994   1.682
  396GLU    OE1 6228  10.064  -2.117   1.683
  396GLU    OE2 6229  10.055  -1.933   1.580
  396GLU      C 6230  10.144  -1.749   2.059
  396GLU      O 6231  10.245  -1.681   2.058
  397PHE      N 6232  10.020  -1.697   2.065
  397PHE      H 6233   9.945  -1.763   2.052
  397PHE     CA 6234   9.998  -1.550   2.088
  397PHE     HA 6235  10.047  -1.492   2.010
  397PHE     CB 6236   9.846  -1.528   2.090
  397PHE    HB1 6237   9.816  -1.577   2.182
  397PHE    HB2 6238   9.802  -1.588   2.010
  397PHE     CG 6239   9.809  -1.379   2.100
  397PHE    CD1 6240   9.768  -1.323   2.227
  397PHE    HD1 6241   9.752  -1.384   2.315
  397PHE    CE1 6242   9.754  -1.181   2.251
  397PHE    HE1 6243   9.731  -1.144   2.349
  397PHE     CZ 6244   9.779  -1.094   2.145
  397PHE     HZ 6245   9.779  -0.987   2.153
  397PHE    CE2 6246   9.811  -1.150   2.020
  397PHE    HE2 6247   9.839  -1.081   1.942
  397PHE    CD2 6248   9.822  -1.289   1.995
  397PHE    HD2 6249   9.840  -1.318   1.892
  397PHE      C 6250  10.063  -1.492   2.216
  397PHE      O 6251  10.117  -1.384   2.214
  398MET      N 6252  10.061  -1.575   2.322
  398MET      H 6253  10.001  -1.656   2.314
  398MET     CA 6254  10.117  -1.529   2.452
  398MET     HA 6255  10.095  -1.422   2.452
  398MET     CB 6256  10.045  -1.603   2.561
  398MET    HB1 6257  10.107  -1.598   2.651
  398MET    HB2 6258  10.027  -1.707   2.534
  398MET     CG 6259   9.916  -1.526   2.582
  398MET    HG1 6260   9.843  -1.557   2.508
  398MET    HG2 6261   9.931  -1.418   2.585
  398MET     SD 6262   9.837  -1.567   2.746
  398MET     CE 6263   9.773  -1.731   2.700
  398MET    HE1 6264   9.848  -1.789   2.646
  398MET    HE2 6265   9.745  -1.776   2.795
  398MET    HE3 6266   9.686  -1.719   2.636
  398MET      C 6267  10.261  -1.535   2.461
  398MET      O 6268  10.321  -1.456   2.538
  399ASP      N 6269  10.332  -1.625   2.388
  399ASP      H 6270  10.277  -1.691   2.335
  399ASP     CA 6271  10.478  -1.617   2.350
  399ASP     HA 6272  10.525  -1.605   2.448
  399ASP     CB 6273  10.530  -1.751   2.288
  399ASP    HB1 6274  10.520  -1.744   2.180
  399ASP    HB2 6275  10.470  -1.838   2.316
  399ASP     CG 6276  10.670  -1.774   2.328
  399ASP    OD1 6277  10.759  -1.797   2.246
  399ASP    OD2 6278  10.703  -1.772   2.446
  399ASP      C 6279  10.521  -1.498   2.257
  399ASP      O 6280  10.611  -1.424   2.302
  400LYS      N 6281  10.455  -1.474   2.143
  400LYS      H 6282  10.390  -1.543   2.107
  400LYS     CA 6283  10.487  -1.356   2.055
  400LYS     HA 6284  10.592  -1.362   2.027
  400LYS     CB 6285  10.396  -1.353   1.937
  400LYS    HB1 6286  10.295  -1.375   1.969
  400LYS    HB2 6287  10.421  -1.438   1.873
  400LYS     CG 6288  10.385  -1.230   1.850
  400LYS    HG1 6289  10.361  -1.137   1.901
  400LYS    HG2 6290  10.310  -1.250   1.774
  400LYS     CD 6291  10.517  -1.215   1.765
  400LYS    HD1 6292  10.532  -1.300   1.698
  400LYS    HD2 6293  10.603  -1.204   1.830
  400LYS     CE 6294  10.502  -1.093   1.679
  400LYS    HE1 6295  10.472  -1.007   1.739
  400LYS    HE2 6296  10.414  -1.102   1.616
  400LYS     NZ 6297  10.615  -1.063   1.587
  400LYS    HZ1 6298  10.637  -1.136   1.521
  400LYS    HZ2 6299  10.601  -0.977   1.537
  400LYS    HZ3 6300  10.703  -1.048   1.635
  400LYS      C 6301  10.468  -1.225   2.138
  400LYS      O 6302  10.546  -1.130   2.124
  401LEU      N 6303  10.363  -1.215   2.220
  401LEU      H 6304  10.312  -1.302   2.231
  401LEU     CA 6305  10.344  -1.107   2.314
  401LEU     HA 6306  10.339  -1.006   2.272
  401LEU     CB 6307  10.210  -1.133   2.378
  401LEU    HB1 6308  10.218  -1.237   2.411
  401LEU    HB2 6309  10.134  -1.123   2.300
  401LEU     CG 6310  10.165  -1.046   2.500
  401LEU     HG 6311  10.233  -1.062   2.584
  401LEU    CD1 6312  10.145  -0.901   2.463
  401LEU   HD11 6313  10.119  -0.846   2.554
  401LEU   HD12 6314  10.229  -0.855   2.412
  401LEU   HD13 6315  10.056  -0.898   2.400
  401LEU    CD2 6316  10.029  -1.103   2.540
  401LEU   HD21 6317  10.059  -1.202   2.575
  401LEU   HD22 6318   9.985  -1.053   2.627
  401LEU   HD23 6319   9.961  -1.106   2.455
  401LEU      C 6320  10.447  -1.094   2.423
  401LEU      O 6321  10.475  -0.981   2.468
  402GLY      N 6322  10.506  -1.205   2.468
  402GLY      H 6323  10.472  -1.293   2.430
  402GLY     CA 6324  10.619  -1.212   2.562
  402GLY    HA1 6325  10.617  -1.314   2.600
  402GLY    HA2 6326  10.612  -1.145   2.648
  402GLY      C 6327  10.755  -1.178   2.509
  402GLY      O 6328  10.841  -1.121   2.582
  403GLU      N 6329  10.775  -1.201   2.381
  403GLU      H 6330  10.700  -1.244   2.328
  403GLU     CA 6331  10.893  -1.157   2.313
  403GLU     HA 6332   0.050  -1.179   2.363
  403GLU     CB 6333  10.905  -1.228   2.180
  403GLU    HB1 6334  10.814  -1.215   2.121
  403GLU    HB2 6335  10.915  -1.334   2.201
  403GLU     CG 6336   0.090  -1.177   2.105
  403GLU    HG1 6337   0.178  -1.176   2.168
  403GLU    HG2 6338   0.078  -1.078   2.061
  403GLU     CD 6339   0.110  -1.258   1.978
  403GLU    OE1 6340   0.028  -1.250   1.884
  403GLU    OE2 6341   0.201  -1.340   1.971
  403GLU      C 6342  10.887  -1.004   2.304
  403GLU      O 6343   0.037  -0.933   2.343
  404ASN      N 6344  10.773  -0.953   2.266
  404ASN      H 6345  10.696  -1.018   2.258
  404ASN     CA 6346  10.766  -0.815   2.244
  404ASN     HA 6347  10.854  -0.785   2.185
  404ASN     CB 6348  10.639  -0.786   2.156
  404ASN    HB1 6349  10.615  -0.679   2.163
  404ASN    HB2 6350  10.553  -0.834   2.202
  404ASN     CG 6351  10.648  -0.841   2.018
  404ASN    OD1 6352  10.745  -0.883   1.958
  404ASN    ND2 6353  10.537  -0.820   1.944
  404ASN   HD21 6354  10.459  -0.767   1.980
  404ASN   HD22 6355  10.550  -0.821   1.844
  404ASN      C 6356  10.777  -0.732   2.377
  404ASN      O 6357  10.830  -0.627   2.379
  405LEU      N 6358  10.716  -0.781   2.483
  405LEU      H 6359  10.647  -0.854   2.472
  405LEU     CA 6360  10.733  -0.736   2.621
  405LEU     HA 6361  10.689  -0.637   2.636
  405LEU     CB 6362  10.665  -0.839   2.718
  405LEU    HB1 6363  10.729  -0.927   2.717
  405LEU    HB2 6364  10.575  -0.888   2.679
  405LEU     CG 6365  10.654  -0.798   2.861
  405LEU     HG 6366  10.757  -0.790   2.898
  405LEU    CD1 6367  10.572  -0.677   2.897
  405LEU   HD11 6368  10.476  -0.667   2.845
  405LEU   HD12 6369  10.558  -0.667   3.004
  405LEU   HD13 6370  10.637  -0.592   2.872
  405LEU    CD2 6371  10.588  -0.913   2.940
  405LEU   HD21 6372  10.482  -0.917   2.919
  405LEU   HD22 6373  10.634  -1.012   2.930
  405LEU   HD23 6374  10.601  -0.886   3.045
  405LEU      C 6375  10.883  -0.722   2.655
  405LEU      O 6376  10.928  -0.616   2.704
  406LYS      N 6377   0.018  -0.828   2.627
  406LYS      H 6378  10.917  -0.910   2.584
  406LYS     CA 6379   0.161  -0.836   2.659
  406LYS     HA 6380   0.167  -0.818   2.766
  406LYS     CB 6381   0.213  -0.984   2.621
  406LYS    HB1 6382   0.227  -0.991   2.513
  406LYS    HB2 6383   0.137  -1.058   2.645
  406LYS     CG 6384   0.345  -1.019   2.690
  406LYS    HG1 6385   0.350  -0.991   2.795
  406LYS    HG2 6386   0.420  -0.965   2.631
  406LYS     CD 6387   0.384  -1.165   2.687
  406LYS    HD1 6388   0.483  -1.174   2.731
  406LYS    HD2 6389   0.391  -1.196   2.582
  406LYS     CE 6390   0.288  -1.265   2.755
  406LYS    HE1 6391   0.353  -1.352   2.760
  406LYS    HE2 6392   0.206  -1.293   2.688
  406LYS     NZ 6393   0.235  -1.236   2.889
  406LYS    HZ1 6394   0.181  -1.314   2.924
  406LYS    HZ2 6395   0.306  -1.212   2.956
  406LYS    HZ3 6396   0.157  -1.172   2.882
  406LYS      C 6397   0.244  -0.737   2.588
  406LYS      O 6398   0.327  -0.679   2.652
  407ILE      N 6399   0.216  -0.717   2.449
  407ILE      H 6400   0.147  -0.778   2.407
  407ILE     CA 6401   0.275  -0.610   2.374
  407ILE     HA 6402   0.384  -0.609   2.381
  407ILE     CB 6403   0.242  -0.636   2.227
  407ILE     HB 6404   0.133  -0.633   2.224
  407ILE    CG2 6405   0.278  -0.525   2.123
  407ILE   HG21 6406   0.242  -0.543   2.022
  407ILE   HG22 6407   0.252  -0.425   2.157
  407ILE   HG23 6408   0.386  -0.516   2.119
  407ILE    CG1 6409   0.291  -0.774   2.188
  407ILE   HG11 6410   0.278  -0.858   2.256
  407ILE   HG12 6411   0.397  -0.759   2.171
  407ILE     CD 6412   0.241  -0.813   2.046
  407ILE    HD1 6413   0.135  -0.836   2.036
  407ILE    HD2 6414   0.265  -0.742   1.967
  407ILE    HD3 6415   0.290  -0.909   2.027
  407ILE      C 6416   0.235  -0.468   2.421
  407ILE      O 6417   0.318  -0.383   2.431
  408LYS      N 6418   0.109  -0.440   2.453
  408LYS      H 6419   0.050  -0.519   2.428
  408LYS     CA 6420   0.054  -0.302   2.496
  408LYS     HA 6421   0.067  -0.223   2.422
  408LYS     CB 6422  10.841  -0.316   2.528
  408LYS    HB1 6423  10.838  -0.383   2.614
  408LYS    HB2 6424  10.803  -0.373   2.444
  408LYS     CG 6425  10.764  -0.182   2.541
  408LYS    HG1 6426  10.795  -0.132   2.633
  408LYS    HG2 6427  10.660  -0.206   2.564
  408LYS     CD 6428  10.775  -0.082   2.428
  408LYS    HD1 6429  10.878  -0.074   2.395
  408LYS    HD2 6430  10.736   0.016   2.455
  408LYS     CE 6431  10.693  -0.135   2.303
  408LYS    HE1 6432  10.594  -0.160   2.341
  408LYS    HE2 6433  10.741  -0.222   2.259
  408LYS     NZ 6434  10.683  -0.030   2.203
  408LYS    HZ1 6435  10.647   0.054   2.246
  408LYS    HZ2 6436  10.772   0.004   2.168
  408LYS    HZ3 6437  10.613  -0.050   2.133
  408LYS      C 6438   0.132  -0.256   2.620
  408LYS      O 6439   0.179  -0.141   2.615
  409LEU      N 6440   0.147  -0.339   2.721
  409LEU      H 6441   0.106  -0.431   2.715
  409LEU     CA 6442   0.214  -0.300   2.843
  409LEU     HA 6443   0.155  -0.224   2.893
  409LEU     CB 6444   0.211  -0.427   2.939
  409LEU    HB1 6445   0.271  -0.402   3.027
  409LEU    HB2 6446   0.267  -0.508   2.892
  409LEU     CG 6447   0.072  -0.456   2.988
  409LEU     HG 6448   0.002  -0.459   2.904
  409LEU    CD1 6449   0.074  -0.598   3.050
  409LEU   HD11 6450   0.125  -0.668   2.985
  409LEU   HD12 6451   0.127  -0.591   3.144
  409LEU   HD13 6452  10.911  -0.638   3.061
  409LEU    CD2 6453   0.011  -0.356   3.093
  409LEU   HD21 6454   0.079  -0.323   3.171
  409LEU   HD22 6455  10.918  -0.264   3.043
  409LEU   HD23 6456  10.858  -0.399   3.135
  409LEU      C 6457   0.365  -0.255   2.822
  409LEU      O 6458   0.414  -0.187   2.911
  410ALA      N 6459   0.437  -0.302   2.713
  410ALA      H 6460   0.387  -0.364   2.651
  410ALA     CA 6461   0.579  -0.295   2.687
  410ALA     HA 6462   0.626  -0.273   2.782
  410ALA     CB 6463   0.636  -0.429   2.655
  410ALA    HB1 6464   0.610  -0.496   2.736
  410ALA    HB2 6465   0.596  -0.455   2.557
  410ALA    HB3 6466   0.743  -0.424   2.634
  410ALA      C 6467   0.617  -0.171   2.592
  410ALA      O 6468   0.725  -0.150   2.549
  411GLN      N 6469   0.510  -0.095   2.557
  411GLN      H 6470   0.416  -0.124   2.580
  411GLN     CA 6471   0.528   0.022   2.468
  411GLN     HA 6472   0.623   0.069   2.489
  411GLN     CB 6473   0.542  -0.034   2.327
  411GLN    HB1 6474   0.612  -0.117   2.330
  411GLN    HB2 6475   0.582   0.050   2.271
  411GLN     CG 6476   0.409  -0.079   2.272
  411GLN    HG1 6477   0.333  -0.001   2.277
  411GLN    HG2 6478   0.365  -0.164   2.324
  411GLN     CD 6479   0.426  -0.120   2.130
  411GLN    OE1 6480   0.392  -0.043   2.037
  411GLN    NE2 6481   0.473  -0.242   2.101
  411GLN   HE21 6482   0.520  -0.294   2.174
  411GLN   HE22 6483   0.494  -0.256   2.003
  411GLN      C 6484   0.431   0.139   2.482
  411GLN      O 6485   0.435   0.236   2.405
  412ALA      N 6486   0.341   0.134   2.579
  412ALA      H 6487   0.331   0.047   2.629
  412ALA     CA 6488   0.243   0.231   2.624
  412ALA     HA 6489   0.269   0.328   2.581
  412ALA     CB 6490   0.100   0.203   2.575
  412ALA    HB1 6491   0.057   0.138   2.651
  412ALA    HB2 6492   0.052   0.301   2.581
  412ALA    HB3 6493   0.091   0.158   2.476
  412ALA      C 6494   0.234   0.259   2.776
  412ALA      O 6495   0.261   0.170   2.855
  413LYS      N 6496   0.193   0.386   2.817
  413LYS      H 6497   0.161   0.444   2.740
  413LYS     CA 6498   0.164   0.425   2.959
  413LYS     HA 6499   0.158   0.339   3.026
  413LYS     CB 6500   0.276   0.513   3.020
  413LYS    HB1 6501   0.262   0.547   3.123
  413LYS    HB2 6502   0.269   0.608   2.966
  413LYS     CG 6503   0.418   0.460   3.007
  413LYS    HG1 6504   0.439   0.415   2.910
  413LYS    HG2 6505   0.429   0.380   3.081
  413LYS     CD 6506   0.517   0.570   3.040
  413LYS    HD1 6507   0.520   0.599   3.145
  413LYS    HD2 6508   0.504   0.659   2.978
  413LYS     CE 6509   0.657   0.532   2.991
  413LYS    HE1 6510   0.712   0.618   2.952
  413LYS    HE2 6511   0.640   0.467   2.905
  413LYS     NZ 6512   0.731   0.461   3.100
  413LYS    HZ1 6513   0.821   0.424   3.072
  413LYS    HZ2 6514   0.748   0.521   3.179
  413LYS    HZ3 6515   0.674   0.386   3.137
  413LYS      C 6516   0.032   0.504   2.973
  413LYS      O 6517  10.904   0.533   2.873
  414LEU      N 6518  10.931   0.526   3.101
  414LEU      H 6519   0.051   0.497   3.179
  414LEU     CA 6520  10.819   0.615   3.133
  414LEU     HA 6521  10.769   0.664   3.048
  414LEU     CB 6522  10.716   0.536   3.214
  414LEU    HB1 6523  10.770   0.502   3.302
  414LEU    HB2 6524  10.683   0.449   3.158
  414LEU     CG 6525  10.591   0.602   3.254
  414LEU     HG 6526  10.616   0.694   3.307
  414LEU    CD1 6527  10.507   0.621   3.132
  414LEU   HD11 6528  10.408   0.656   3.163
  414LEU   HD12 6529  10.548   0.699   3.069
  414LEU   HD13 6530  10.498   0.528   3.076
  414LEU    CD2 6531  10.537   0.522   3.369
  414LEU   HD21 6532  10.522   0.418   3.338
  414LEU   HD22 6533  10.612   0.514   3.448
  414LEU   HD23 6534  10.448   0.569   3.411
  414LEU      C 6535  10.860   0.745   3.205
  414LEU    OC1 6536  10.854   0.850   3.137
  414LEU    OC2 6537  10.909   0.731   3.319
  415MET      N 6538   4.673   0.063  -2.000
  415MET     H1 6539   4.770   0.045  -1.979
  415MET     H2 6540   4.643  -0.006  -2.068
  415MET     H3 6541   4.683   0.160  -2.027
  415MET     CA 6542   4.599   0.048  -1.874
  415MET     HA 6543   4.595  -0.058  -1.849
  415MET     CB 6544   4.668   0.124  -1.761
  415MET    HB1 6545   4.635   0.227  -1.767
  415MET    HB2 6546   4.776   0.110  -1.766
  415MET     CG 6547   4.624   0.088  -1.615
  415MET    HG1 6548   4.526   0.123  -1.583
  415MET    HG2 6549   4.680   0.149  -1.544
  415MET     SD 6550   4.627  -0.096  -1.597
  415MET     CE 6551   4.530  -0.117  -1.444
  415MET    HE1 6552   4.519  -0.223  -1.424
  415MET    HE2 6553   4.576  -0.074  -1.354
  415MET    HE3 6554   4.431  -0.074  -1.456
  415MET      C 6555   4.455   0.092  -1.880
  415MET      O 6556   4.426   0.210  -1.907
  416SER      N 6557   4.360   0.001  -1.864
  416SER      H 6558   4.389  -0.094  -1.847
  416SER     CA 6559   4.218   0.026  -1.911
  416SER     HA 6560   4.205   0.130  -1.940
  416SER     CB 6561   4.190  -0.055  -2.039
  416SER    HB1 6562   4.247  -0.017  -2.123
  416SER    HB2 6563   4.084  -0.036  -2.059
  416SER     OG 6564   4.211  -0.189  -2.025
  416SER     HG 6565   4.210  -0.224  -2.115
  416SER      C 6566   4.114  -0.012  -1.810
  416SER      O 6567   4.025   0.065  -1.778
  417LYS      N 6568   4.138  -0.123  -1.739
  417LYS      H 6569   4.198  -0.191  -1.784
  417LYS     CA 6570   4.075  -0.167  -1.610
  417LYS     HA 6571   4.007  -0.088  -1.580
  417LYS     CB 6572   3.993  -0.300  -1.630
  417LYS    HB1 6573   3.974  -0.339  -1.530
  417LYS    HB2 6574   4.058  -0.369  -1.684
  417LYS     CG 6575   3.869  -0.274  -1.713
  417LYS    HG1 6576   3.896  -0.232  -1.810
  417LYS    HG2 6577   3.798  -0.214  -1.656
  417LYS     CD 6578   3.802  -0.407  -1.753
  417LYS    HD1 6579   3.696  -0.400  -1.727
  417LYS    HD2 6580   3.855  -0.492  -1.709
  417LYS     CE 6581   3.822  -0.429  -1.908
  417LYS    HE1 6582   3.928  -0.417  -1.926
  417LYS    HE2 6583   3.764  -0.352  -1.960
  417LYS     NZ 6584   3.775  -0.562  -1.951
  417LYS    HZ1 6585   3.674  -0.568  -1.951
  417LYS    HZ2 6586   3.808  -0.591  -2.041
  417LYS    HZ3 6587   3.801  -0.629  -1.880
  417LYS      C 6588   4.174  -0.182  -1.498
  417LYS      O 6589   4.269  -0.257  -1.512
  418LYS      N 6590   4.143  -0.128  -1.384
  418LYS      H 6591   4.061  -0.070  -1.381
  418LYS     CA 6592   4.231  -0.127  -1.263
  418LYS     HA 6593   4.332  -0.094  -1.285
  418LYS     CB 6594   4.176  -0.030  -1.156
  418LYS    HB1 6595   4.243  -0.040  -1.070
  418LYS    HB2 6596   4.075  -0.064  -1.132
  418LYS     CG 6597   4.179   0.118  -1.206
  418LYS    HG1 6598   4.107   0.131  -1.287
  418LYS    HG2 6599   4.279   0.142  -1.241
  418LYS     CD 6600   4.128   0.206  -1.091
  418LYS    HD1 6601   4.189   0.196  -1.001
  418LYS    HD2 6602   4.024   0.184  -1.068
  418LYS     CE 6603   4.135   0.347  -1.144
  418LYS    HE1 6604   4.089   0.353  -1.243
  418LYS    HE2 6605   4.241   0.370  -1.154
  418LYS     NZ 6606   4.075   0.440  -1.047
  418LYS    HZ1 6607   4.122   0.440  -0.958
  418LYS    HZ2 6608   4.070   0.534  -1.084
  418LYS    HZ3 6609   3.985   0.406  -1.019
  418LYS      C 6610   4.255  -0.268  -1.208
  418LYS      O 6611   4.174  -0.355  -1.229
  419ILE      N 6612   4.371  -0.290  -1.144
  419ILE      H 6613   4.435  -0.213  -1.130
  419ILE     CA 6614   4.406  -0.412  -1.063
  419ILE     HA 6615   4.402  -0.505  -1.120
  419ILE     CB 6616   4.556  -0.399  -1.020
  419ILE     HB 6617   4.567  -0.296  -0.985
  419ILE    CG2 6618   4.584  -0.496  -0.910
  419ILE   HG21 6619   4.681  -0.478  -0.864
  419ILE   HG22 6620   4.513  -0.482  -0.828
  419ILE   HG23 6621   4.574  -0.600  -0.942
  419ILE    CG1 6622   4.642  -0.429  -1.139
  419ILE   HG11 6623   4.614  -0.360  -1.219
  419ILE   HG12 6624   4.625  -0.529  -1.180
  419ILE     CD 6625   4.793  -0.412  -1.124
  419ILE    HD1 6626   4.824  -0.311  -1.097
  419ILE    HD2 6627   4.839  -0.474  -1.047
  419ILE    HD3 6628   4.842  -0.435  -1.219
  419ILE      C 6629   4.308  -0.427  -0.951
  419ILE      O 6630   4.277  -0.341  -0.874
  420SER      N 6631   4.253  -0.547  -0.937
  420SER      H 6632   4.276  -0.613  -1.009
  420SER     CA 6633   4.156  -0.583  -0.828
  420SER     HA 6634   4.062  -0.530  -0.833
  420SER     CB 6635   4.112  -0.723  -0.849
  420SER    HB1 6636   4.043  -0.745  -0.767
  420SER    HB2 6637   4.188  -0.801  -0.848
  420SER     OG 6638   4.041  -0.743  -0.974
  420SER     HG 6639   4.085  -0.819  -1.013
  420SER      C 6640   4.226  -0.567  -0.690
  420SER      O 6641   4.343  -0.601  -0.670
  421GLY      N 6642   4.149  -0.522  -0.589
  421GLY      H 6643   4.053  -0.499  -0.612
  421GLY     CA 6644   4.208  -0.474  -0.461
  421GLY    HA1 6645   4.184  -0.368  -0.461
  421GLY    HA2 6646   4.317  -0.470  -0.462
  421GLY      C 6647   4.140  -0.524  -0.334
  421GLY      O 6648   4.199  -0.506  -0.223
  422GLY      N 6649   4.011  -0.571  -0.338
  422GLY      H 6650   3.959  -0.571  -0.424
  422GLY     CA 6651   3.939  -0.631  -0.225
  422GLY    HA1 6652   3.997  -0.717  -0.190
  422GLY    HA2 6653   3.848  -0.679  -0.260
  422GLY      C 6654   3.909  -0.536  -0.111
  422GLY      O 6655   3.904  -0.410  -0.122
  423SER      N 6656   3.891  -0.600   0.006
  423SER      H 6657   3.897  -0.701   0.006
  423SER     CA 6658   3.861  -0.537   0.134
  423SER     HA 6659   3.797  -0.450   0.120
  423SER     CB 6660   3.774  -0.630   0.228
  423SER    HB1 6661   3.679  -0.653   0.179
  423SER    HB2 6662   3.765  -0.577   0.322
  423SER     OG 6663   3.834  -0.754   0.250
  423SER     HG 6664   3.805  -0.809   0.177
  423SER      C 6665   3.990  -0.497   0.203
  423SER      O 6666   4.080  -0.579   0.216
  424VAL      N 6667   3.999  -0.369   0.242
  424VAL      H 6668   3.929  -0.301   0.218
  424VAL     CA 6669   4.107  -0.313   0.324
  424VAL     HA 6670   4.159  -0.390   0.380
  424VAL     CB 6671   4.212  -0.234   0.234
  424VAL     HB 6672   4.156  -0.161   0.176
  424VAL    CG1 6673   4.325  -0.176   0.318
  424VAL   HG11 6674   4.358  -0.250   0.392
  424VAL   HG12 6675   4.413  -0.156   0.257
  424VAL   HG13 6676   4.306  -0.085   0.376
  424VAL    CG2 6677   4.285  -0.314   0.135
  424VAL   HG21 6678   4.365  -0.262   0.082
  424VAL   HG22 6679   4.337  -0.389   0.195
  424VAL   HG23 6680   4.210  -0.354   0.066
  424VAL      C 6681   4.062  -0.207   0.424
  424VAL      O 6682   3.992  -0.118   0.385
  425VAL      N 6683   4.105  -0.222   0.552
  425VAL      H 6684   4.145  -0.310   0.584
  425VAL     CA 6685   4.077  -0.126   0.662
  425VAL     HA 6686   3.986  -0.073   0.634
  425VAL     CB 6687   4.045  -0.200   0.797
  425VAL     HB 6688   4.127  -0.266   0.826
  425VAL    CG1 6689   4.013  -0.105   0.920
  425VAL   HG11 6690   4.103  -0.049   0.947
  425VAL   HG12 6691   3.935  -0.038   0.882
  425VAL   HG13 6692   3.980  -0.171   1.001
  425VAL    CG2 6693   3.925  -0.289   0.774
  425VAL   HG21 6694   3.946  -0.362   0.695
  425VAL   HG22 6695   3.920  -0.351   0.864
  425VAL   HG23 6696   3.832  -0.234   0.760
  425VAL      C 6697   4.184  -0.017   0.677
  425VAL      O 6698   4.298  -0.048   0.705
  426GLU      N 6699   4.147   0.112   0.669
  426GLU      H 6700   4.048   0.114   0.646
  426GLU     CA 6701   4.232   0.223   0.622
  426GLU     HA 6702   4.334   0.185   0.629
  426GLU     CB 6703   4.198   0.266   0.475
  426GLU    HB1 6704   4.095   0.296   0.457
  426GLU    HB2 6705   4.218   0.177   0.416
  426GLU     CG 6706   4.291   0.368   0.409
  426GLU    HG1 6707   4.290   0.333   0.306
  426GLU    HG2 6708   4.395   0.366   0.442
  426GLU     CD 6709   4.252   0.514   0.420
  426GLU    OE1 6710   4.332   0.600   0.460
  426GLU    OE2 6711   4.134   0.548   0.393
  426GLU      C 6712   4.223   0.337   0.720
  426GLU      O 6713   4.119   0.404   0.738
  427MET      N 6714   4.331   0.369   0.796
  427MET      H 6715   4.415   0.313   0.788
  427MET     CA 6716   4.316   0.455   0.915
  427MET     HA 6717   4.216   0.494   0.928
  427MET     CB 6718   4.338   0.373   1.043
  427MET    HB1 6719   4.329   0.444   1.125
  427MET    HB2 6720   4.436   0.327   1.053
  427MET     CG 6721   4.232   0.265   1.079
  427MET    HG1 6722   4.190   0.237   0.982
  427MET    HG2 6723   4.156   0.309   1.145
  427MET     SD 6724   4.286   0.116   1.169
  427MET     CE 6725   4.387   0.034   1.046
  427MET    HE1 6726   4.427  -0.058   1.088
  427MET    HE2 6727   4.332   0.011   0.955
  427MET    HE3 6728   4.473   0.098   1.025
  427MET      C 6729   4.411   0.578   0.917
  427MET      O 6730   4.533   0.563   0.924
  428GLN      N 6731   4.346   0.696   0.912
  428GLN      H 6732   4.246   0.689   0.898
  428GLN     CA 6733   4.403   0.826   0.916
  428GLN     HA 6734   4.498   0.819   0.864
  428GLN     CB 6735   4.318   0.931   0.855
  428GLN    HB1 6736   4.313   1.009   0.930
  428GLN    HB2 6737   4.221   0.881   0.850
  428GLN     CG 6738   4.370   0.990   0.723
  428GLN    HG1 6739   4.295   1.059   0.686
  428GLN    HG2 6740   4.387   0.905   0.656
  428GLN     CD 6741   4.503   1.073   0.733
  428GLN    OE1 6742   4.571   1.098   0.833
  428GLN    NE2 6743   4.555   1.114   0.619
  428GLN   HE21 6744   4.502   1.103   0.534
  428GLN   HE22 6745   4.644   1.162   0.624
  428GLN      C 6746   4.453   0.858   1.059
  428GLN      O 6747   4.405   0.797   1.156
  429GLY      N 6748   4.547   0.949   1.078
  429GLY      H 6749   4.576   1.000   0.995
  429GLY     CA 6750   4.613   0.981   1.208
  429GLY    HA1 6751   4.699   0.915   1.215
  429GLY    HA2 6752   4.543   0.950   1.285
  429GLY      C 6753   4.660   1.129   1.228
  429GLY      O 6754   4.582   1.219   1.194
  430ASP      N 6755   4.783   1.154   1.278
  430ASP      H 6756   4.848   1.077   1.280
  430ASP     CA 6757   4.825   1.290   1.313
  430ASP     HA 6758   4.740   1.354   1.288
  430ASP     CB 6759   4.857   1.296   1.470
  430ASP    HB1 6760   4.890   1.394   1.503
  430ASP    HB2 6761   4.935   1.223   1.490
  430ASP     CG 6762   4.737   1.259   1.557
  430ASP    OD1 6763   4.637   1.334   1.546
  430ASP    OD2 6764   4.752   1.155   1.629
  430ASP      C 6765   4.940   1.355   1.227
  430ASP      O 6766   5.012   1.287   1.155
  431GLU      N 6767   4.955   1.485   1.236
  431GLU      H 6768   4.892   1.527   1.304
  431GLU     CA 6769   5.056   1.585   1.190
  431GLU     HA 6770   4.995   1.675   1.180
  431GLU     CB 6771   5.164   1.611   1.295
  431GLU    HB1 6772   5.208   1.710   1.279
  431GLU    HB2 6773   5.248   1.545   1.278
  431GLU     CG 6774   5.123   1.617   1.436
  431GLU    HG1 6775   5.089   1.515   1.455
  431GLU    HG2 6776   5.046   1.693   1.444
  431GLU     CD 6777   5.235   1.658   1.536
  431GLU    OE1 6778   5.278   1.566   1.611
  431GLU    OE2 6779   5.270   1.776   1.551
  431GLU      C 6780   5.113   1.565   1.050
  431GLU      O 6781   5.033   1.575   0.960
  432MET      N 6782   5.248   1.559   1.026
  432MET      H 6783   5.312   1.567   1.103
  432MET     CA 6784   5.301   1.557   0.889
  432MET     HA 6785   5.248   1.623   0.821
  432MET     CB 6786   5.447   1.614   0.881
  432MET    HB1 6787   5.515   1.536   0.916
  432MET    HB2 6788   5.468   1.703   0.941
  432MET     CG 6789   5.494   1.648   0.736
  432MET    HG1 6790   5.477   1.562   0.671
  432MET    HG2 6791   5.600   1.671   0.744
  432MET     SD 6792   5.415   1.795   0.669
  432MET     CE 6793   5.479   1.784   0.502
  432MET    HE1 6794   5.497   1.686   0.457
  432MET    HE2 6795   5.397   1.815   0.438
  432MET    HE3 6796   5.568   1.846   0.489
  432MET      C 6797   5.283   1.419   0.815
  432MET      O 6798   5.245   1.421   0.700
  433THR      N 6799   5.291   1.307   0.879
  433THR      H 6800   5.325   1.298   0.974
  433THR     CA 6801   5.240   1.181   0.832
  433THR     HA 6802   5.305   1.151   0.750
  433THR     CB 6803   5.256   1.082   0.945
  433THR     HB 6804   5.190   0.996   0.939
  433THR    CG2 6805   5.402   1.032   0.947
  433THR   HG21 6806   5.479   1.105   0.921
  433THR   HG22 6807   5.431   1.008   1.050
  433THR   HG23 6808   5.403   0.941   0.888
  433THR    OG1 6809   5.243   1.143   1.076
  433THR    HG1 6810   5.151   1.163   1.092
  433THR      C 6811   5.090   1.191   0.785
  433THR      O 6812   5.065   1.129   0.678
  434ARG      N 6813   4.993   1.256   0.848
  434ARG      H 6814   5.021   1.286   0.940
  434ARG     CA 6815   4.856   1.286   0.794
  434ARG     HA 6816   4.810   1.188   0.782
  434ARG     CB 6817   4.772   1.374   0.886
  434ARG    HB1 6818   4.834   1.460   0.909
  434ARG    HB2 6819   4.752   1.325   0.981
  434ARG     CG 6820   4.645   1.436   0.822
  434ARG    HG1 6821   4.599   1.373   0.746
  434ARG    HG2 6822   4.686   1.518   0.763
  434ARG     CD 6823   4.545   1.486   0.921
  434ARG    HD1 6824   4.465   1.544   0.875
  434ARG    HD2 6825   4.601   1.536   1.001
  434ARG     NE 6826   4.478   1.375   0.989
  434ARG     HE 6827   4.532   1.332   1.063
  434ARG     CZ 6828   4.358   1.331   1.002
  434ARG    NH1 6829   4.259   1.373   0.933
  434ARG   HH11 6830   4.281   1.422   0.848
  434ARG   HH12 6831   4.167   1.338   0.958
  434ARG    NH2 6832   4.332   1.237   1.095
  434ARG   HH21 6833   4.408   1.207   1.155
  434ARG   HH22 6834   4.239   1.200   1.102
  434ARG      C 6835   4.860   1.337   0.649
  434ARG      O 6836   4.777   1.290   0.570
  435ILE      N 6837   4.948   1.433   0.617
  435ILE      H 6838   5.003   1.472   0.692
  435ILE     CA 6839   4.955   1.496   0.480
  435ILE     HA 6840   4.854   1.526   0.453
  435ILE     CB 6841   5.051   1.614   0.486
  435ILE     HB 6842   5.151   1.570   0.486
  435ILE    CG2 6843   5.035   1.687   0.354
  435ILE   HG21 6844   5.084   1.785   0.356
  435ILE   HG22 6845   5.077   1.644   0.262
  435ILE   HG23 6846   4.931   1.718   0.343
  435ILE    CG1 6847   5.036   1.716   0.597
  435ILE   HG11 6848   5.118   1.786   0.586
  435ILE   HG12 6849   5.040   1.665   0.693
  435ILE     CD 6850   4.908   1.799   0.609
  435ILE    HD1 6851   4.824   1.731   0.606
  435ILE    HD2 6852   4.922   1.854   0.702
  435ILE    HD3 6853   4.897   1.864   0.522
  435ILE      C 6854   4.999   1.392   0.382
  435ILE      O 6855   4.930   1.381   0.280
  436ILE      N 6856   5.101   1.314   0.411
  436ILE      H 6857   5.149   1.336   0.497
  436ILE     CA 6858   5.152   1.225   0.307
  436ILE     HA 6859   5.164   1.280   0.214
  436ILE     CB 6860   5.298   1.194   0.342
  436ILE     HB 6861   5.341   1.145   0.255
  436ILE    CG2 6862   5.388   1.321   0.355
  436ILE   HG21 6863   5.367   1.387   0.272
  436ILE   HG22 6864   5.354   1.385   0.436
  436ILE   HG23 6865   5.494   1.307   0.334
  436ILE    CG1 6866   5.318   1.089   0.452
  436ILE   HG11 6867   5.262   0.999   0.427
  436ILE   HG12 6868   5.258   1.126   0.536
  436ILE     CD 6869   5.461   1.063   0.507
  436ILE    HD1 6870   5.452   0.985   0.583
  436ILE    HD2 6871   5.528   1.037   0.425
  436ILE    HD3 6872   5.498   1.157   0.547
  436ILE      C 6873   5.071   1.092   0.294
  436ILE      O 6874   5.059   1.040   0.181
  437TRP      N 6875   5.003   1.046   0.403
  437TRP      H 6876   5.013   1.096   0.490
  437TRP     CA 6877   4.913   0.934   0.388
  437TRP     HA 6878   4.968   0.844   0.363
  437TRP     CB 6879   4.825   0.925   0.519
  437TRP    HB1 6880   4.748   1.002   0.509
  437TRP    HB2 6881   4.871   0.952   0.614
  437TRP     CG 6882   4.760   0.792   0.543
  437TRP    CD1 6883   4.634   0.776   0.509
  437TRP    HD1 6884   4.566   0.852   0.472
  437TRP    NE1 6885   4.600   0.643   0.513
  437TRP    HE1 6886   4.505   0.611   0.500
  437TRP    CE2 6887   4.700   0.565   0.567
  437TRP    CZ2 6888   4.721   0.431   0.605
  437TRP    HZ2 6889   4.647   0.356   0.583
  437TRP    CH2 6890   4.842   0.387   0.658
  437TRP    HH2 6891   4.863   0.285   0.688
  437TRP    CZ3 6892   4.944   0.481   0.669
  437TRP    HZ3 6893   5.041   0.446   0.703
  437TRP    CE3 6894   4.935   0.615   0.634
  437TRP    HE3 6895   5.021   0.679   0.649
  437TRP    CD2 6896   4.808   0.659   0.583
  437TRP      C 6897   4.807   0.948   0.276
  437TRP      O 6898   4.750   0.850   0.219
  438GLU      N 6899   4.775   1.078   0.239
  438GLU      H 6900   4.797   1.152   0.305
  438GLU     CA 6901   4.689   1.102   0.125
  438GLU     HA 6902   4.615   1.023   0.113
  438GLU     CB 6903   4.613   1.231   0.141
  438GLU    HB1 6904   4.541   1.240   0.059
  438GLU    HB2 6905   4.690   1.308   0.138
  438GLU     CG 6906   4.539   1.243   0.274
  438GLU    HG1 6907   4.489   1.340   0.279
  438GLU    HG2 6908   4.614   1.246   0.352
  438GLU     CD 6909   4.436   1.130   0.285
  438GLU    OE1 6910   4.370   1.088   0.186
  438GLU    OE2 6911   4.419   1.063   0.396
  438GLU      C 6912   4.760   1.092  -0.007
  438GLU      O 6913   4.708   1.042  -0.103
  439LEU      N 6914   4.881   1.147  -0.014
  439LEU      H 6915   4.917   1.170   0.077
  439LEU     CA 6916   4.974   1.132  -0.137
  439LEU     HA 6917   4.902   1.161  -0.214
  439LEU     CB 6918   5.104   1.222  -0.126
  439LEU    HB1 6919   5.181   1.195  -0.199
  439LEU    HB2 6920   5.157   1.200  -0.034
  439LEU     CG 6921   5.082   1.373  -0.135
  439LEU     HG 6922   5.023   1.397  -0.047
  439LEU    CD1 6923   5.216   1.451  -0.132
  439LEU   HD11 6924   5.274   1.411  -0.049
  439LEU   HD12 6925   5.275   1.432  -0.221
  439LEU   HD13 6926   5.192   1.557  -0.121
  439LEU    CD2 6927   5.000   1.403  -0.260
  439LEU   HD21 6928   5.014   1.352  -0.355
  439LEU   HD22 6929   4.897   1.388  -0.227
  439LEU   HD23 6930   5.008   1.510  -0.282
  439LEU      C 6931   5.010   0.986  -0.172
  439LEU      O 6932   5.039   0.961  -0.287
  440ILE      N 6933   5.003   0.890  -0.079
  440ILE      H 6934   4.976   0.920   0.013
  440ILE     CA 6935   5.028   0.753  -0.124
  440ILE     HA 6936   5.109   0.742  -0.196
  440ILE     CB 6937   5.053   0.664   0.000
  440ILE     HB 6938   4.968   0.679   0.066
  440ILE    CG2 6939   5.052   0.516  -0.039
  440ILE   HG21 6940   5.120   0.505  -0.123
  440ILE   HG22 6941   5.086   0.446   0.037
  440ILE   HG23 6942   4.958   0.478  -0.078
  440ILE    CG1 6943   5.183   0.707   0.074
  440ILE   HG11 6944   5.186   0.815   0.089
  440ILE   HG12 6945   5.275   0.686   0.019
  440ILE     CD 6946   5.189   0.646   0.211
  440ILE    HD1 6947   5.113   0.691   0.276
  440ILE    HD2 6948   5.170   0.540   0.224
  440ILE    HD3 6949   5.290   0.656   0.252
  440ILE      C 6950   4.900   0.705  -0.201
  440ILE      O 6951   4.912   0.654  -0.312
  441LYS      N 6952   4.785   0.739  -0.152
  441LYS      H 6953   4.789   0.786  -0.062
  441LYS     CA 6954   4.655   0.697  -0.212
  441LYS     HA 6955   4.666   0.591  -0.235
  441LYS     CB 6956   4.545   0.714  -0.108
  441LYS    HB1 6957   4.450   0.698  -0.159
  441LYS    HB2 6958   4.552   0.815  -0.068
  441LYS     CG 6959   4.547   0.616   0.006
  441LYS    HG1 6960   4.643   0.606   0.055
  441LYS    HG2 6961   4.522   0.520  -0.040
  441LYS     CD 6962   4.431   0.643   0.102
  441LYS    HD1 6963   4.411   0.549   0.153
  441LYS    HD2 6964   4.348   0.674   0.038
  441LYS     CE 6965   4.465   0.742   0.213
  441LYS    HE1 6966   4.494   0.837   0.168
  441LYS    HE2 6967   4.531   0.705   0.292
  441LYS     NZ 6968   4.336   0.793   0.266
  441LYS    HZ1 6969   4.304   0.729   0.337
  441LYS    HZ2 6970   4.355   0.884   0.305
  441LYS    HZ3 6971   4.262   0.812   0.200
  441LYS      C 6972   4.642   0.760  -0.354
  441LYS      O 6973   4.639   0.690  -0.457
  442GLU      N 6974   4.662   0.893  -0.360
  442GLU      H 6975   4.670   0.943  -0.273
  442GLU     CA 6976   4.627   0.973  -0.477
  442GLU     HA 6977   4.524   0.942  -0.496
  442GLU     CB 6978   4.616   1.124  -0.442
  442GLU    HB1 6979   4.711   1.172  -0.417
  442GLU    HB2 6980   4.556   1.134  -0.352
  442GLU     CG 6981   4.554   1.205  -0.561
  442GLU    HG1 6982   4.464   1.150  -0.589
  442GLU    HG2 6983   4.623   1.211  -0.645
  442GLU     CD 6984   4.516   1.349  -0.521
  442GLU    OE1 6985   4.400   1.368  -0.479
  442GLU    OE2 6986   4.609   1.434  -0.515
  442GLU      C 6987   4.716   0.940  -0.596
  442GLU      O 6988   4.683   0.947  -0.712
  443LYS      N 6989   4.841   0.893  -0.564
  443LYS      H 6990   4.860   0.860  -0.470
  443LYS     CA 6991   4.947   0.882  -0.660
  443LYS     HA 6992   4.911   0.917  -0.756
  443LYS     CB 6993   5.064   0.972  -0.631
  443LYS    HB1 6994   5.146   0.949  -0.699
  443LYS    HB2 6995   5.099   0.964  -0.528
  443LYS     CG 6996   5.026   1.119  -0.655
  443LYS    HG1 6997   4.952   1.141  -0.579
  443LYS    HG2 6998   4.987   1.144  -0.754
  443LYS     CD 6999   5.137   1.220  -0.643
  443LYS    HD1 7000   5.219   1.207  -0.713
  443LYS    HD2 7001   5.162   1.226  -0.537
  443LYS     CE 7002   5.073   1.359  -0.678
  443LYS    HE1 7003   4.984   1.367  -0.615
  443LYS    HE2 7004   5.038   1.351  -0.781
  443LYS     NZ 7005   5.163   1.470  -0.650
  443LYS    HZ1 7006   5.215   1.491  -0.735
  443LYS    HZ2 7007   5.112   1.553  -0.626
  443LYS    HZ3 7008   5.226   1.447  -0.575
  443LYS      C 7009   4.987   0.737  -0.695
  443LYS      O 7010   5.015   0.702  -0.809
  444LEU      N 7011   4.997   0.648  -0.592
  444LEU      H 7012   4.980   0.685  -0.500
  444LEU     CA 7013   5.050   0.514  -0.595
  444LEU     HA 7014   5.090   0.502  -0.696
  444LEU     CB 7015   5.167   0.499  -0.491
  444LEU    HB1 7016   5.210   0.401  -0.512
  444LEU    HB2 7017   5.123   0.496  -0.392
  444LEU     CG 7018   5.275   0.614  -0.499
  444LEU     HG 7019   5.226   0.712  -0.504
  444LEU    CD1 7020   5.360   0.609  -0.373
  444LEU   HD11 7021   5.412   0.513  -0.370
  444LEU   HD12 7022   5.427   0.695  -0.365
  444LEU   HD13 7023   5.299   0.616  -0.283
  444LEU    CD2 7024   5.369   0.609  -0.621
  444LEU   HD21 7025   5.419   0.512  -0.617
  444LEU   HD22 7026   5.329   0.614  -0.723
  444LEU   HD23 7027   5.448   0.681  -0.604
  444LEU      C 7028   4.940   0.407  -0.576
  444LEU      O 7029   4.974   0.291  -0.600
  445ILE      N 7030   4.815   0.442  -0.542
  445ILE      H 7031   4.787   0.538  -0.522
  445ILE     CA 7032   4.712   0.331  -0.535
  445ILE     HA 7033   4.743   0.230  -0.560
  445ILE     CB 7034   4.668   0.311  -0.388
  445ILE     HB 7035   4.620   0.402  -0.351
  445ILE    CG2 7036   4.553   0.209  -0.374
  445ILE   HG21 7037   4.574   0.111  -0.417
  445ILE   HG22 7038   4.540   0.189  -0.268
  445ILE   HG23 7039   4.463   0.260  -0.409
  445ILE    CG1 7040   4.791   0.264  -0.305
  445ILE   HG11 7041   4.860   0.347  -0.314
  445ILE   HG12 7042   4.826   0.170  -0.348
  445ILE     CD 7043   4.767   0.234  -0.160
  445ILE    HD1 7044   4.715   0.140  -0.142
  445ILE    HD2 7045   4.869   0.231  -0.123
  445ILE    HD3 7046   4.713   0.316  -0.112
  445ILE      C 7047   4.596   0.353  -0.623
  445ILE      O 7048   4.567   0.272  -0.712
  446PHE      N 7049   4.526   0.460  -0.614
  446PHE      H 7050   4.564   0.530  -0.552
  446PHE     CA 7051   4.397   0.472  -0.689
  446PHE     HA 7052   4.336   0.387  -0.660
  446PHE     CB 7053   4.325   0.602  -0.649
  446PHE    HB1 7054   4.243   0.618  -0.719
  446PHE    HB2 7055   4.403   0.678  -0.650
  446PHE     CG 7056   4.255   0.610  -0.511
  446PHE    CD1 7057   4.269   0.721  -0.425
  446PHE    HD1 7058   4.307   0.818  -0.455
  446PHE    CE1 7059   4.214   0.720  -0.298
  446PHE    HE1 7060   4.221   0.804  -0.231
  446PHE     CZ 7061   4.148   0.608  -0.253
  446PHE     HZ 7062   4.113   0.609  -0.151
  446PHE    CE2 7063   4.123   0.495  -0.336
  446PHE    HE2 7064   4.061   0.411  -0.304
  446PHE    CD2 7065   4.181   0.497  -0.466
  446PHE    HD2 7066   4.170   0.410  -0.529
  446PHE      C 7067   4.408   0.471  -0.846
  446PHE      O 7068   4.317   0.422  -0.913
  447PRO      N 7069   4.516   0.521  -0.918
  447PRO     CD 7070   4.627   0.605  -0.864
  447PRO    HD1 7071   4.710   0.544  -0.829
  447PRO    HD2 7072   4.575   0.663  -0.788
  447PRO     CG 7073   4.670   0.689  -0.981
  447PRO    HG1 7074   4.778   0.701  -0.971
  447PRO    HG2 7075   4.610   0.780  -0.986
  447PRO     CB 7076   4.634   0.609  -1.104
  447PRO    HB1 7077   4.717   0.541  -1.123
  447PRO    HB2 7078   4.611   0.664  -1.195
  447PRO     CA 7079   4.513   0.524  -1.059
  447PRO     HA 7080   4.422   0.571  -1.094
  447PRO      C 7081   4.530   0.378  -1.114
  447PRO      O 7082   4.514   0.358  -1.236
  448TYR      N 7083   4.574   0.282  -1.032
  448TYR      H 7084   4.591   0.311  -0.937
  448TYR     CA 7085   4.621   0.150  -1.074
  448TYR     HA 7086   4.612   0.128  -1.180
  448TYR     CB 7087   4.770   0.141  -1.024
  448TYR    HB1 7088   4.798   0.040  -1.053
  448TYR    HB2 7089   4.772   0.140  -0.915
  448TYR     CG 7090   4.866   0.245  -1.074
  448TYR    CD1 7091   4.928   0.326  -0.980
  448TYR    HD1 7092   4.912   0.317  -0.873
  448TYR    CE1 7093   5.004   0.435  -1.013
  448TYR    HE1 7094   5.052   0.490  -0.934
  448TYR     CZ 7095   5.015   0.475  -1.152
  448TYR     OH 7096   5.077   0.588  -1.189
  448TYR     HH 7097   5.122   0.630  -1.115
  448TYR    CE2 7098   4.957   0.391  -1.248
  448TYR    HE2 7099   4.961   0.413  -1.353
  448TYR    CD2 7100   4.878   0.283  -1.209
  448TYR    HD2 7101   4.831   0.221  -1.284
  448TYR      C 7102   4.538   0.047  -1.013
  448TYR      O 7103   4.523  -0.063  -1.073
  449VAL      N 7104   4.481   0.070  -0.892
  449VAL      H 7105   4.486   0.163  -0.853
  449VAL     CA 7106   4.413  -0.032  -0.813
  449VAL     HA 7107   4.404  -0.121  -0.875
  449VAL     CB 7108   4.489  -0.070  -0.682
  449VAL     HB 7109   4.503   0.014  -0.614
  449VAL    CG1 7110   4.429  -0.183  -0.599
  449VAL   HG11 7111   4.322  -0.162  -0.588
  449VAL   HG12 7112   4.451  -0.278  -0.648
  449VAL   HG13 7113   4.466  -0.189  -0.497
  449VAL    CG2 7114   4.634  -0.113  -0.718
  449VAL   HG21 7115   4.626  -0.210  -0.767
  449VAL   HG22 7116   4.680  -0.038  -0.782
  449VAL   HG23 7117   4.690  -0.104  -0.625
  449VAL      C 7118   4.271   0.011  -0.773
  449VAL      O 7119   4.249   0.114  -0.718
  450GLU      N 7120   4.174  -0.077  -0.797
  450GLU      H 7121   4.196  -0.160  -0.850
  450GLU     CA 7122   4.030  -0.066  -0.751
  450GLU     HA 7123   3.999   0.037  -0.737
  450GLU     CB 7124   3.936  -0.113  -0.865
  450GLU    HB1 7125   3.980  -0.203  -0.908
  450GLU    HB2 7126   3.944  -0.039  -0.944
  450GLU     CG 7127   3.787  -0.133  -0.828
  450GLU    HG1 7128   3.748  -0.042  -0.783
  450GLU    HG2 7129   3.786  -0.195  -0.738
  450GLU     CD 7130   3.696  -0.183  -0.936
  450GLU    OE1 7131   3.595  -0.108  -0.967
  450GLU    OE2 7132   3.722  -0.292  -0.997
  450GLU      C 7133   4.008  -0.148  -0.627
  450GLU      O 7134   3.997  -0.271  -0.636
  451LEU      N 7135   3.994  -0.080  -0.513
  451LEU      H 7136   4.027   0.015  -0.512
  451LEU     CA 7137   3.989  -0.138  -0.379
  451LEU     HA 7138   3.977  -0.246  -0.373
  451LEU     CB 7139   4.120  -0.129  -0.303
  451LEU    HB1 7140   4.205  -0.161  -0.363
  451LEU    HB2 7141   4.111  -0.202  -0.223
  451LEU     CG 7142   4.163   0.014  -0.248
  451LEU     HG 7143   4.086   0.040  -0.175
  451LEU    CD1 7144   4.295  -0.001  -0.182
  451LEU   HD11 7145   4.286  -0.076  -0.104
  451LEU   HD12 7146   4.367  -0.033  -0.257
  451LEU   HD13 7147   4.332   0.093  -0.140
  451LEU    CD2 7148   4.189   0.131  -0.348
  451LEU   HD21 7149   4.232   0.220  -0.304
  451LEU   HD22 7150   4.249   0.103  -0.435
  451LEU   HD23 7151   4.089   0.159  -0.383
  451LEU      C 7152   3.881  -0.079  -0.299
  451LEU      O 7153   3.864   0.043  -0.309
  452ASP      N 7154   3.805  -0.148  -0.216
  452ASP      H 7155   3.838  -0.242  -0.199
  452ASP     CA 7156   3.705  -0.107  -0.127
  452ASP     HA 7157   3.650  -0.024  -0.172
  452ASP     CB 7158   3.606  -0.225  -0.116
  452ASP    HB1 7159   3.658  -0.311  -0.075
  452ASP    HB2 7160   3.566  -0.243  -0.216
  452ASP     CG 7161   3.481  -0.205  -0.032
  452ASP    OD1 7162   3.384  -0.285  -0.032
  452ASP    OD2 7163   3.468  -0.100   0.033
  452ASP      C 7164   3.773  -0.062   0.005
  452ASP      O 7165   3.776  -0.133   0.105
  453LEU      N 7166   3.813   0.063   0.013
  453LEU      H 7167   3.792   0.124  -0.065
  453LEU     CA 7168   3.851   0.121   0.136
  453LEU     HA 7169   3.925   0.048   0.169
  453LEU     CB 7170   3.940   0.252   0.120
  453LEU    HB1 7171   3.964   0.295   0.217
  453LEU    HB2 7172   3.882   0.331   0.072
  453LEU     CG 7173   4.068   0.232   0.044
  453LEU     HG 7174   4.048   0.200  -0.058
  453LEU    CD1 7175   4.133   0.368   0.033
  453LEU   HD11 7176   4.213   0.360  -0.041
  453LEU   HD12 7177   4.062   0.444   0.002
  453LEU   HD13 7178   4.168   0.407   0.129
  453LEU    CD2 7179   4.157   0.134   0.107
  453LEU   HD21 7180   4.154   0.162   0.212
  453LEU   HD22 7181   4.116   0.035   0.089
  453LEU   HD23 7182   4.256   0.145   0.063
  453LEU      C 7183   3.741   0.129   0.243
  453LEU      O 7184   3.644   0.210   0.228
  454HIS      N 7185   3.759   0.055   0.355
  454HIS      H 7186   3.841  -0.004   0.347
  454HIS     CA 7187   3.682   0.057   0.483
  454HIS     HA 7188   3.585   0.100   0.462
  454HIS     CB 7189   3.667  -0.083   0.533
  454HIS    HB1 7190   3.623  -0.087   0.632
  454HIS    HB2 7191   3.770  -0.115   0.551
  454HIS     CG 7192   3.599  -0.182   0.442
  454HIS    ND1 7193   3.626  -0.227   0.314
  454HIS    HD1 7194   3.685  -0.172   0.253
  454HIS    CE1 7195   3.537  -0.320   0.280
  454HIS    HE1 7196   3.527  -0.360   0.180
  454HIS    NE2 7197   3.454  -0.346   0.377
  454HIS    CD2 7198   3.494  -0.265   0.481
  454HIS    HD2 7199   3.456  -0.275   0.582
  454HIS      C 7200   3.756   0.159   0.573
  454HIS      O 7201   3.834   0.116   0.661
  455SER      N 7202   3.742   0.291   0.538
  455SER      H 7203   3.689   0.307   0.453
  455SER     CA 7204   3.817   0.396   0.597
  455SER     HA 7205   3.915   0.351   0.613
  455SER     CB 7206   3.833   0.515   0.499
  455SER    HB1 7207   3.907   0.585   0.536
  455SER    HB2 7208   3.738   0.561   0.471
  455SER     OG 7209   3.889   0.468   0.380
  455SER     HG 7210   3.983   0.492   0.382
  455SER      C 7211   3.767   0.440   0.732
  455SER      O 7212   3.646   0.433   0.760
  456TYR      N 7213   3.858   0.487   0.817
  456TYR      H 7214   3.953   0.476   0.786
  456TYR     CA 7215   3.839   0.544   0.946
  456TYR     HA 7216   3.735   0.569   0.967
  456TYR     CB 7217   3.881   0.435   1.046
  456TYR    HB1 7218   3.895   0.479   1.145
  456TYR    HB2 7219   3.975   0.385   1.025
  456TYR     CG 7220   3.770   0.326   1.054
  456TYR    CD1 7221   3.771   0.218   0.964
  456TYR    HD1 7222   3.845   0.222   0.886
  456TYR    CE1 7223   3.675   0.117   0.976
  456TYR    HE1 7224   3.684   0.035   0.907
  456TYR     CZ 7225   3.580   0.120   1.087
  456TYR     OH 7226   3.497   0.011   1.115
  456TYR     HH 7227   3.441   0.030   1.191
  456TYR    CE2 7228   3.569   0.237   1.164
  456TYR    HE2 7229   3.500   0.230   1.247
  456TYR    CD2 7230   3.666   0.335   1.151
  456TYR    HD2 7231   3.663   0.419   1.219
  456TYR      C 7232   3.933   0.666   0.971
  456TYR      O 7233   4.054   0.655   0.938
  457ASP      N 7234   3.889   0.767   1.041
  457ASP      H 7235   3.792   0.772   1.071
  457ASP     CA 7236   3.979   0.883   1.080
  457ASP     HA 7237   4.076   0.868   1.032
  457ASP     CB 7238   3.920   1.018   1.030
  457ASP    HB1 7239   3.831   1.041   1.089
  457ASP    HB2 7240   3.896   1.014   0.924
  457ASP     CG 7241   4.015   1.132   1.056
  457ASP    OD1 7242   4.017   1.227   0.971
  457ASP    OD2 7243   4.075   1.150   1.170
  457ASP      C 7244   4.003   0.867   1.231
  457ASP      O 7245   3.912   0.878   1.312
  458LEU      N 7246   4.124   0.831   1.265
  458LEU      H 7247   4.189   0.812   1.189
  458LEU     CA 7248   4.177   0.815   1.403
  458LEU     HA 7249   4.095   0.823   1.474
  458LEU     CB 7250   4.244   0.677   1.422
  458LEU    HB1 7251   4.251   0.667   1.530
  458LEU    HB2 7252   4.346   0.694   1.386
  458LEU     CG 7253   4.182   0.539   1.377
  458LEU     HG 7254   4.176   0.532   1.269
  458LEU    CD1 7255   4.280   0.431   1.416
  458LEU   HD11 7256   4.222   0.340   1.396
  458LEU   HD12 7257   4.370   0.424   1.354
  458LEU   HD13 7258   4.307   0.442   1.521
  458LEU    CD2 7259   4.046   0.514   1.441
  458LEU   HD21 7260   4.011   0.415   1.410
  458LEU   HD22 7261   4.063   0.509   1.549
  458LEU   HD23 7262   3.972   0.587   1.410
  458LEU      C 7263   4.265   0.929   1.442
  458LEU      O 7264   4.359   0.908   1.524
  459GLY      N 7265   4.251   1.049   1.385
  459GLY      H 7266   4.174   1.070   1.323
  459GLY     CA 7267   4.337   1.166   1.425
  459GLY    HA1 7268   4.328   1.249   1.353
  459GLY    HA2 7269   4.442   1.139   1.436
  459GLY      C 7270   4.286   1.220   1.567
  459GLY      O 7271   4.174   1.185   1.607
  460ILE      N 7272   4.365   1.298   1.634
  460ILE      H 7273   4.454   1.328   1.595
  460ILE     CA 7274   4.337   1.328   1.782
  460ILE     HA 7275   4.325   1.233   1.834
  460ILE     CB 7276   4.464   1.382   1.855
  460ILE     HB 7277   4.545   1.309   1.848
  460ILE    CG2 7278   4.515   1.513   1.791
  460ILE   HG21 7279   4.525   1.491   1.684
  460ILE   HG22 7280   4.444   1.595   1.801
  460ILE   HG23 7281   4.614   1.534   1.831
  460ILE    CG1 7282   4.434   1.407   2.004
  460ILE   HG11 7283   4.354   1.480   2.012
  460ILE   HG12 7284   4.529   1.431   2.052
  460ILE     CD 7285   4.378   1.286   2.071
  460ILE    HD1 7286   4.448   1.203   2.065
  460ILE    HD2 7287   4.358   1.300   2.178
  460ILE    HD3 7288   4.279   1.263   2.033
  460ILE      C 7289   4.201   1.407   1.800
  460ILE      O 7290   4.122   1.383   1.889
  461GLU      N 7291   4.172   1.500   1.711
  461GLU      H 7292   4.237   1.530   1.640
  461GLU     CA 7293   4.047   1.575   1.704
  461GLU     HA 7294   4.035   1.631   1.796
  461GLU     CB 7295   4.047   1.671   1.584
  461GLU    HB1 7296   3.949   1.717   1.578
  461GLU    HB2 7297   4.072   1.619   1.491
  461GLU     CG 7298   4.146   1.780   1.601
  461GLU    HG1 7299   4.244   1.738   1.623
  461GLU    HG2 7300   4.109   1.831   1.690
  461GLU     CD 7301   4.147   1.872   1.479
  461GLU    OE1 7302   4.206   1.818   1.381
  461GLU    OE2 7303   4.100   1.986   1.480
  461GLU      C 7304   3.937   1.473   1.694
  461GLU      O 7305   3.846   1.486   1.777
  462ASN      N 7306   3.952   1.366   1.612
  462ASN      H 7307   4.035   1.365   1.555
  462ASN     CA 7308   3.847   1.264   1.585
  462ASN     HA 7309   3.748   1.309   1.589
  462ASN     CB 7310   3.864   1.205   1.444
  462ASN    HB1 7311   3.943   1.131   1.452
  462ASN    HB2 7312   3.899   1.286   1.380
  462ASN     CG 7313   3.727   1.166   1.391
  462ASN    OD1 7314   3.636   1.242   1.367
  462ASN    ND2 7315   3.698   1.040   1.376
  462ASN   HD21 7316   3.781   0.983   1.382
  462ASN   HD22 7317   3.608   1.014   1.338
  462ASN      C 7318   3.840   1.148   1.686
  462ASN      O 7319   3.730   1.102   1.718
  463ARG      N 7320   3.952   1.113   1.753
  463ARG      H 7321   4.039   1.153   1.721
  463ARG     CA 7322   3.951   1.050   1.879
  463ARG     HA 7323   3.892   0.959   1.868
  463ARG     CB 7324   4.097   1.019   1.927
  463ARG    HB1 7325   4.099   1.013   2.036
  463ARG    HB2 7326   4.160   1.096   1.882
  463ARG     CG 7327   4.132   0.876   1.876
  463ARG    HG1 7328   4.121   0.877   1.767
  463ARG    HG2 7329   4.073   0.792   1.912
  463ARG     CD 7330   4.276   0.845   1.913
  463ARG    HD1 7331   4.284   0.737   1.924
  463ARG    HD2 7332   4.306   0.879   2.012
  463ARG     NE 7333   4.370   0.892   1.811
  463ARG     HE 7334   4.349   0.874   1.714
  463ARG     CZ 7335   4.483   0.959   1.825
  463ARG    NH1 7336   4.540   0.981   1.934
  463ARG   HH11 7337   4.497   0.945   2.018
  463ARG   HH12 7338   4.631   1.025   1.937
  463ARG    NH2 7339   4.546   0.995   1.716
  463ARG   HH21 7340   4.498   0.968   1.631
  463ARG   HH22 7341   4.633   1.045   1.707
  463ARG      C 7342   3.860   1.126   1.978
  463ARG      O 7343   3.769   1.069   2.037
  464ASP      N 7344   3.891   1.253   2.010
  464ASP      H 7345   3.956   1.301   1.949
  464ASP     CA 7346   3.828   1.331   2.117
  464ASP     HA 7347   3.819   1.280   2.212
  464ASP     CB 7348   3.911   1.464   2.132
  464ASP    HB1 7349   3.893   1.513   2.036
  464ASP    HB2 7350   4.016   1.439   2.144
  464ASP     CG 7351   3.865   1.552   2.241
  464ASP    OD1 7352   3.799   1.658   2.210
  464ASP    OD2 7353   3.885   1.525   2.362
  464ASP      C 7354   3.681   1.362   2.082
  464ASP      O 7355   3.597   1.366   2.171
  465ALA      N 7356   3.649   1.391   1.960
  465ALA      H 7357   3.726   1.407   1.897
  465ALA     CA 7358   3.513   1.412   1.917
  465ALA     HA 7359   3.452   1.477   1.980
  465ALA     CB 7360   3.528   1.476   1.777
  465ALA    HB1 7361   3.561   1.580   1.782
  465ALA    HB2 7362   3.599   1.418   1.718
  465ALA    HB3 7363   3.436   1.465   1.720
  465ALA      C 7364   3.430   1.277   1.910
  465ALA      O 7365   3.313   1.288   1.880
  466THR      N 7366   3.484   1.160   1.951
  466THR      H 7367   3.583   1.158   1.971
  466THR     CA 7368   3.418   1.030   1.944
  466THR     HA 7369   3.311   1.043   1.928
  466THR     CB 7370   3.450   0.949   1.813
  466THR     HB 7371   3.382   0.864   1.809
  466THR    CG2 7372   3.435   1.030   1.681
  466THR   HG21 7373   3.478   0.980   1.594
  466THR   HG22 7374   3.328   1.048   1.665
  466THR   HG23 7375   3.485   1.127   1.683
  466THR    OG1 7376   3.577   0.901   1.818
  466THR    HG1 7377   3.634   0.973   1.789
  466THR      C 7378   3.449   0.935   2.068
  466THR      O 7379   3.413   0.819   2.078
  467ASN      N 7380   3.518   0.990   2.169
  467ASN      H 7381   3.561   1.080   2.154
  467ASN     CA 7382   3.568   0.921   2.286
  467ASN     HA 7383   3.646   0.984   2.330
  467ASN     CB 7384   3.446   0.916   2.391
  467ASN    HB1 7385   3.483   0.887   2.489
  467ASN    HB2 7386   3.372   0.838   2.371
  467ASN     CG 7387   3.378   1.053   2.409
  467ASN    OD1 7388   3.446   1.156   2.411
  467ASN    ND2 7389   3.249   1.053   2.443
  467ASN   HD21 7390   3.203   0.963   2.434
  467ASN   HD22 7391   3.195   1.138   2.443
  467ASN      C 7392   3.649   0.789   2.259
  467ASN      O 7393   3.642   0.687   2.330
  468ASP      N 7394   3.729   0.797   2.149
  468ASP      H 7395   3.725   0.882   2.095
  468ASP     CA 7396   3.807   0.684   2.106
  468ASP     HA 7397   3.855   0.711   2.012
  468ASP     CB 7398   3.915   0.652   2.211
  468ASP    HB1 7399   3.878   0.605   2.302
  468ASP    HB2 7400   3.959   0.747   2.242
  468ASP     CG 7401   4.029   0.557   2.172
  468ASP    OD1 7402   4.095   0.581   2.070
  468ASP    OD2 7403   4.037   0.449   2.235
  468ASP      C 7404   3.721   0.565   2.060
  468ASP      O 7405   3.777   0.457   2.038
  469GLN      N 7406   3.593   0.586   2.025
  469GLN      H 7407   3.564   0.681   2.039
  469GLN     CA 7408   3.511   0.466   1.992
  469GLN     HA 7409   3.546   0.384   2.054
  469GLN     CB 7410   3.372   0.493   2.025
  469GLN    HB1 7411   3.312   0.408   1.993
  469GLN    HB2 7412   3.321   0.578   1.979
  469GLN     CG 7413   3.358   0.489   2.181
  469GLN    HG1 7414   3.430   0.556   2.229
  469GLN    HG2 7415   3.384   0.392   2.222
  469GLN     CD 7416   3.225   0.537   2.238
  469GLN    OE1 7417   3.139   0.465   2.291
  469GLN    NE2 7418   3.210   0.664   2.227
  469GLN   HE21 7419   3.283   0.718   2.184
  469GLN   HE22 7420   3.132   0.716   2.265
  469GLN      C 7421   3.529   0.420   1.851
  469GLN      O 7422   3.523   0.297   1.826
  470VAL      N 7423   3.559   0.509   1.761
  470VAL      H 7424   3.551   0.606   1.790
  470VAL     CA 7425   3.608   0.479   1.628
  470VAL     HA 7426   3.527   0.437   1.568
  470VAL     CB 7427   3.652   0.602   1.545
  470VAL     HB 7428   3.710   0.574   1.457
  470VAL    CG1 7429   3.536   0.687   1.487
  470VAL   HG11 7430   3.460   0.713   1.561
  470VAL   HG12 7431   3.564   0.777   1.431
  470VAL   HG13 7432   3.486   0.625   1.412
  470VAL    CG2 7433   3.754   0.688   1.625
  470VAL   HG21 7434   3.761   0.789   1.584
  470VAL   HG22 7435   3.731   0.701   1.731
  470VAL   HG23 7436   3.850   0.637   1.630
  470VAL      C 7437   3.730   0.380   1.632
  470VAL      O 7438   3.735   0.286   1.555
  471THR      N 7439   3.822   0.397   1.730
  471THR      H 7440   3.819   0.481   1.787
  471THR     CA 7441   3.931   0.307   1.751
  471THR     HA 7442   3.979   0.305   1.653
  471THR     CB 7443   4.036   0.359   1.853
  471THR     HB 7444   4.006   0.340   1.956
  471THR    CG2 7445   4.183   0.325   1.816
  471THR   HG21 7446   4.242   0.367   1.898
  471THR   HG22 7447   4.190   0.217   1.809
  471THR   HG23 7448   4.219   0.363   1.720
  471THR    OG1 7449   4.039   0.503   1.838
  471THR    HG1 7450   4.051   0.530   1.929
  471THR      C 7451   3.887   0.172   1.799
  471THR      O 7452   3.953   0.074   1.762
  472LYS      N 7453   3.779   0.153   1.875
  472LYS      H 7454   3.728   0.236   1.904
  472LYS     CA 7455   3.728   0.024   1.925
  472LYS     HA 7456   3.818  -0.032   1.947
  472LYS     CB 7457   3.650   0.041   2.057
  472LYS    HB1 7458   3.631  -0.053   2.109
  472LYS    HB2 7459   3.552   0.077   2.024
  472LYS     CG 7460   3.713   0.125   2.168
  472LYS    HG1 7461   3.645   0.123   2.253
  472LYS    HG2 7462   3.711   0.228   2.132
  472LYS     CD 7463   3.858   0.088   2.212
  472LYS    HD1 7464   3.918   0.145   2.141
  472LYS    HD2 7465   3.880  -0.019   2.212
  472LYS     CE 7466   3.903   0.142   2.352
  472LYS    HE1 7467   4.010   0.121   2.358
  472LYS    HE2 7468   3.849   0.083   2.426
  472LYS     NZ 7469   3.874   0.285   2.382
  472LYS    HZ1 7470   3.781   0.321   2.365
  472LYS    HZ2 7471   3.895   0.305   2.478
  472LYS    HZ3 7472   3.941   0.342   2.333
  472LYS      C 7473   3.662  -0.059   1.807
  472LYS      O 7474   3.695  -0.177   1.794
  473ASP      N 7475   3.590   0.009   1.718
  473ASP      H 7476   3.579   0.108   1.735
  473ASP     CA 7477   3.510  -0.046   1.612
  473ASP     HA 7478   3.446  -0.127   1.646
  473ASP     CB 7479   3.409   0.052   1.548
  473ASP    HB1 7480   3.461   0.134   1.498
  473ASP    HB2 7481   3.358   0.098   1.633
  473ASP     CG 7482   3.312  -0.030   1.457
  473ASP    OD1 7483   3.218  -0.100   1.504
  473ASP    OD2 7484   3.305   0.000   1.332
  473ASP      C 7485   3.596  -0.093   1.486
  473ASP      O 7486   3.573  -0.191   1.420
  474ALA      N 7487   3.714  -0.029   1.475
  474ALA      H 7488   3.735   0.038   1.547
  474ALA     CA 7489   3.816  -0.045   1.373
  474ALA     HA 7490   3.768  -0.056   1.276
  474ALA     CB 7491   3.910   0.081   1.369
  474ALA    HB1 7492   3.861   0.172   1.334
  474ALA    HB2 7493   3.965   0.105   1.460
  474ALA    HB3 7494   3.980   0.053   1.291
  474ALA      C 7495   3.903  -0.169   1.393
  474ALA      O 7496   3.937  -0.239   1.300
  475ALA      N 7497   3.939  -0.208   1.517
  475ALA      H 7498   3.923  -0.138   1.589
  475ALA     CA 7499   4.003  -0.340   1.548
  475ALA     HA 7500   4.095  -0.349   1.490
  475ALA     CB 7501   4.048  -0.344   1.690
  475ALA    HB1 7502   3.963  -0.307   1.748
  475ALA    HB2 7503   4.074  -0.442   1.729
  475ALA    HB3 7504   4.129  -0.272   1.696
  475ALA      C 7505   3.910  -0.456   1.511
  475ALA      O 7506   3.965  -0.556   1.454
  476GLU      N 7507   3.780  -0.451   1.541
  476GLU      H 7508   3.746  -0.373   1.596
  476GLU     CA 7509   3.687  -0.553   1.483
  476GLU     HA 7510   3.724  -0.649   1.517
  476GLU     CB 7511   3.552  -0.528   1.548
  476GLU    HB1 7512   3.474  -0.555   1.477
  476GLU    HB2 7513   3.541  -0.420   1.561
  476GLU     CG 7514   3.525  -0.607   1.684
  476GLU    HG1 7515   3.432  -0.566   1.724
  476GLU    HG2 7516   3.607  -0.589   1.754
  476GLU     CD 7517   3.510  -0.756   1.652
  476GLU    OE1 7518   3.417  -0.792   1.570
  476GLU    OE2 7519   3.570  -0.840   1.721
  476GLU      C 7520   3.680  -0.546   1.330
  476GLU      O 7521   3.675  -0.659   1.271
  477ALA      N 7522   3.685  -0.429   1.259
  477ALA      H 7523   3.694  -0.343   1.311
  477ALA     CA 7524   3.691  -0.425   1.113
  477ALA     HA 7525   3.603  -0.476   1.073
  477ALA     CB 7526   3.661  -0.289   1.066
  477ALA    HB1 7527   3.577  -0.248   1.123
  477ALA    HB2 7528   3.755  -0.234   1.077
  477ALA    HB3 7529   3.631  -0.293   0.961
  477ALA      C 7530   3.817  -0.497   1.054
  477ALA      O 7531   3.804  -0.588   0.966
  478ILE      N 7532   3.939  -0.472   1.107
  478ILE      H 7533   3.949  -0.395   1.172
  478ILE     CA 7534   4.066  -0.548   1.069
  478ILE     HA 7535   4.084  -0.528   0.964
  478ILE     CB 7536   4.187  -0.503   1.162
  478ILE     HB 7537   4.150  -0.522   1.263
  478ILE    CG2 7538   4.314  -0.589   1.146
  478ILE   HG21 7539   4.283  -0.686   1.184
  478ILE   HG22 7540   4.321  -0.598   1.038
  478ILE   HG23 7541   4.402  -0.538   1.186
  478ILE    CG1 7542   4.221  -0.347   1.142
  478ILE   HG11 7543   4.126  -0.295   1.130
  478ILE   HG12 7544   4.280  -0.338   1.051
  478ILE     CD 7545   4.310  -0.282   1.248
  478ILE    HD1 7546   4.283  -0.315   1.348
  478ILE    HD2 7547   4.412  -0.308   1.217
  478ILE    HD3 7548   4.288  -0.176   1.257
  478ILE      C 7549   4.050  -0.699   1.082
  478ILE      O 7550   4.099  -0.768   0.996
  479LYS      N 7551   3.986  -0.747   1.189
  479LYS      H 7552   3.953  -0.683   1.260
  479LYS     CA 7553   3.955  -0.887   1.221
  479LYS     HA 7554   4.046  -0.942   1.196
  479LYS     CB 7555   3.927  -0.899   1.376
  479LYS    HB1 7556   3.839  -0.841   1.403
  479LYS    HB2 7557   4.018  -0.869   1.429
  479LYS     CG 7558   3.891  -1.039   1.426
  479LYS    HG1 7559   3.807  -1.087   1.377
  479LYS    HG2 7560   3.877  -1.038   1.535
  479LYS     CD 7561   4.003  -1.139   1.411
  479LYS    HD1 7562   4.076  -1.133   1.492
  479LYS    HD2 7563   4.061  -1.119   1.321
  479LYS     CE 7564   3.954  -1.286   1.419
  479LYS    HE1 7565   3.877  -1.291   1.343
  479LYS    HE2 7566   3.902  -1.310   1.511
  479LYS     NZ 7567   4.067  -1.381   1.403
  479LYS    HZ1 7568   4.019  -1.470   1.396
  479LYS    HZ2 7569   4.115  -1.381   1.314
  479LYS    HZ3 7570   4.133  -1.383   1.479
  479LYS      C 7571   3.844  -0.948   1.139
  479LYS      O 7572   3.856  -1.067   1.109
  480LYS      N 7573   3.753  -0.871   1.078
  480LYS      H 7574   3.755  -0.772   1.100
  480LYS     CA 7575   3.664  -0.910   0.972
  480LYS     HA 7576   3.615  -1.007   0.985
  480LYS     CB 7577   3.547  -0.813   0.967
  480LYS    HB1 7578   3.590  -0.717   0.939
  480LYS    HB2 7579   3.506  -0.794   1.066
  480LYS     CG 7580   3.430  -0.860   0.874
  480LYS    HG1 7581   3.405  -0.963   0.899
  480LYS    HG2 7582   3.466  -0.865   0.771
  480LYS     CD 7583   3.310  -0.767   0.892
  480LYS    HD1 7584   3.337  -0.667   0.859
  480LYS    HD2 7585   3.274  -0.775   0.994
  480LYS     CE 7586   3.203  -0.813   0.794
  480LYS    HE1 7587   3.105  -0.777   0.826
  480LYS    HE2 7588   3.204  -0.922   0.797
  480LYS     NZ 7589   3.237  -0.782   0.651
  480LYS    HZ1 7590   3.279  -0.692   0.638
  480LYS    HZ2 7591   3.312  -0.841   0.618
  480LYS    HZ3 7592   3.161  -0.775   0.585
  480LYS      C 7593   3.730  -0.921   0.837
  480LYS      O 7594   3.701  -1.024   0.779
  481HIS      N 7595   3.801  -0.826   0.793
  481HIS      H 7596   3.811  -0.745   0.853
  481HIS     CA 7597   3.863  -0.812   0.661
  481HIS     HA 7598   3.807  -0.881   0.598
  481HIS     CB 7599   3.846  -0.671   0.623
  481HIS    HB1 7600   3.869  -0.654   0.517
  481HIS    HB2 7601   3.914  -0.608   0.681
  481HIS     CG 7602   3.701  -0.619   0.627
  481HIS    ND1 7603   3.646  -0.525   0.713
  481HIS    HD1 7604   3.703  -0.484   0.785
  481HIS    CE1 7605   3.509  -0.534   0.704
  481HIS    HE1 7606   3.444  -0.486   0.776
  481HIS    NE2 7607   3.474  -0.624   0.611
  481HIS    CD2 7608   3.593  -0.684   0.575
  481HIS    HD2 7609   3.600  -0.781   0.527
  481HIS      C 7610   4.003  -0.860   0.651
  481HIS      O 7611   4.054  -0.853   0.535
  482ASN      N 7612   4.070  -0.919   0.751
  482ASN      H 7613   4.024  -0.906   0.840
  482ASN     CA 7614   4.203  -0.976   0.765
  482ASN     HA 7615   4.214  -0.985   0.873
  482ASN     CB 7616   4.205  -1.120   0.705
  482ASN    HB1 7617   4.306  -1.155   0.723
  482ASN    HB2 7618   4.178  -1.100   0.602
  482ASN     CG 7619   4.107  -1.218   0.772
  482ASN    OD1 7620   4.015  -1.256   0.703
  482ASN    ND2 7621   4.135  -1.266   0.895
  482ASN   HD21 7622   4.223  -1.255   0.944
  482ASN   HD22 7623   4.067  -1.323   0.942
  482ASN      C 7624   4.326  -0.882   0.730
  482ASN      O 7625   4.437  -0.931   0.744
  483VAL      N 7626   4.310  -0.754   0.695
  483VAL      H 7627   4.218  -0.716   0.677
  483VAL     CA 7628   4.421  -0.658   0.665
  483VAL     HA 7629   4.509  -0.676   0.727
  483VAL     CB 7630   4.465  -0.674   0.518
  483VAL     HB 7631   4.452  -0.774   0.478
  483VAL    CG1 7632   4.379  -0.584   0.428
  483VAL   HG11 7633   4.415  -0.608   0.328
  483VAL   HG12 7634   4.273  -0.610   0.430
  483VAL   HG13 7635   4.399  -0.478   0.440
  483VAL    CG2 7636   4.611  -0.626   0.504
  483VAL   HG21 7637   4.672  -0.695   0.562
  483VAL   HG22 7638   4.635  -0.647   0.400
  483VAL   HG23 7639   4.625  -0.520   0.526
  483VAL      C 7640   4.382  -0.517   0.703
  483VAL      O 7641   4.266  -0.480   0.677
  484GLY      N 7642   4.477  -0.442   0.754
  484GLY      H 7643   4.568  -0.479   0.775
  484GLY     CA 7644   4.457  -0.300   0.788
  484GLY    HA1 7645   4.407  -0.284   0.883
  484GLY    HA2 7646   4.388  -0.262   0.713
  484GLY      C 7647   4.581  -0.218   0.790
  484GLY      O 7648   4.690  -0.268   0.836
  485VAL      N 7649   4.570  -0.095   0.742
  485VAL      H 7650   4.481  -0.059   0.709
  485VAL     CA 7651   4.686  -0.007   0.730
  485VAL     HA 7652   4.766  -0.049   0.790
  485VAL     CB 7653   4.732   0.004   0.580
  485VAL     HB 7654   4.819   0.069   0.579
  485VAL    CG1 7655   4.777  -0.126   0.517
  485VAL   HG11 7656   4.707  -0.205   0.545
  485VAL   HG12 7657   4.769  -0.117   0.409
  485VAL   HG13 7658   4.877  -0.155   0.549
  485VAL    CG2 7659   4.629   0.066   0.480
  485VAL   HG21 7660   4.555  -0.009   0.450
  485VAL   HG22 7661   4.574   0.152   0.519
  485VAL   HG23 7662   4.683   0.089   0.388
  485VAL      C 7663   4.659   0.123   0.802
  485VAL      O 7664   4.547   0.178   0.784
  486LYS      N 7665   4.752   0.176   0.885
  486LYS      H 7666   4.818   0.103   0.909
  486LYS     CA 7667   4.737   0.276   0.994
  486LYS     HA 7668   4.643   0.331   0.984
  486LYS     CB 7669   4.735   0.203   1.132
  486LYS    HB1 7670   4.835   0.171   1.159
  486LYS    HB2 7671   4.672   0.114   1.122
  486LYS     CG 7672   4.680   0.290   1.254
  486LYS    HG1 7673   4.576   0.318   1.238
  486LYS    HG2 7674   4.731   0.385   1.269
  486LYS     CD 7675   4.684   0.210   1.380
  486LYS    HD1 7676   4.626   0.118   1.365
  486LYS    HD2 7677   4.646   0.274   1.460
  486LYS     CE 7678   4.838   0.187   1.418
  486LYS    HE1 7679   4.871   0.283   1.456
  486LYS    HE2 7680   4.900   0.169   1.330
  486LYS     NZ 7681   4.853   0.081   1.519
  486LYS    HZ1 7682   4.809   0.111   1.605
  486LYS    HZ2 7683   4.816  -0.004   1.480
  486LYS    HZ3 7684   4.952   0.063   1.533
  486LYS      C 7685   4.842   0.387   0.989
  486LYS      O 7686   4.962   0.359   0.996
  487CYS      N 7687   4.798   0.514   0.971
  487CYS      H 7688   4.698   0.526   0.972
  487CYS     CA 7689   4.890   0.631   0.979
  487CYS     HA 7690   4.978   0.610   0.918
  487CYS     CB 7691   4.803   0.753   0.934
  487CYS    HB1 7692   4.733   0.759   1.017
  487CYS    HB2 7693   4.736   0.735   0.849
  487CYS     SG 7694   4.907   0.905   0.918
  487CYS     HG 7695   4.950   0.871   0.797
  487CYS      C 7696   4.940   0.652   1.117
  487CYS      O 7697   4.878   0.614   1.215
  488ALA      N 7698   5.059   0.710   1.135
  488ALA      H 7699   5.111   0.738   1.053
  488ALA     CA 7700   5.123   0.746   1.258
  488ALA     HA 7701   5.128   0.651   1.310
  488ALA     CB 7702   5.266   0.792   1.225
  488ALA    HB1 7703   5.311   0.839   1.312
  488ALA    HB2 7704   5.326   0.708   1.189
  488ALA    HB3 7705   5.256   0.870   1.150
  488ALA      C 7706   5.048   0.853   1.342
  488ALA      O 7707   4.961   0.930   1.293
  489THR      N 7708   5.060   0.833   1.478
  489THR      H 7709   5.124   0.767   1.520
  489THR     CA 7710   4.974   0.893   1.579
  489THR     HA 7711   4.918   0.973   1.532
  489THR     CB 7712   4.858   0.796   1.615
  489THR     HB 7713   4.808   0.837   1.703
  489THR    CG2 7714   4.748   0.801   1.510
  489THR   HG21 7715   4.720   0.905   1.498
  489THR   HG22 7716   4.778   0.749   1.419
  489THR   HG23 7717   4.656   0.754   1.545
  489THR    OG1 7718   4.899   0.673   1.645
  489THR    HG1 7719   4.914   0.628   1.561
  489THR      C 7720   5.041   0.956   1.700
  489THR      O 7721   5.147   0.913   1.743
  490ILE      N 7722   4.987   1.065   1.759
  490ILE      H 7723   4.899   1.104   1.729
  490ILE     CA 7724   5.034   1.124   1.885
  490ILE     HA 7725   5.131   1.078   1.904
  490ILE     CB 7726   5.052   1.277   1.883
  490ILE     HB 7727   5.098   1.301   1.978
  490ILE    CG2 7728   5.150   1.325   1.780
  490ILE   HG21 7729   5.242   1.268   1.795
  490ILE   HG22 7730   5.115   1.287   1.684
  490ILE   HG23 7731   5.165   1.432   1.792
  490ILE    CG1 7732   4.917   1.358   1.875
  490ILE   HG11 7733   4.839   1.309   1.933
  490ILE   HG12 7734   4.875   1.356   1.774
  490ILE     CD 7735   4.929   1.502   1.926
  490ILE    HD1 7736   4.828   1.526   1.957
  490ILE    HD2 7737   4.991   1.504   2.016
  490ILE    HD3 7738   4.966   1.574   1.852
  490ILE      C 7739   4.947   1.087   2.003
  490ILE      O 7740   4.832   1.037   1.988
  491THR      N 7741   5.008   1.115   2.122
  491THR      H 7742   5.108   1.121   2.127
  491THR     CA 7743   4.937   1.118   2.251
  491THR     HA 7744   4.837   1.083   2.228
  491THR     CB 7745   5.010   1.034   2.361
  491THR     HB 7746   5.117   1.054   2.362
  491THR    CG2 7747   4.926   1.053   2.487
  491THR   HG21 7748   4.946   0.975   2.560
  491THR   HG22 7749   4.956   1.146   2.537
  491THR   HG23 7750   4.822   1.034   2.461
  491THR    OG1 7751   4.984   0.898   2.324
  491THR    HG1 7752   5.040   0.832   2.365
  491THR      C 7753   4.927   1.265   2.303
  491THR      O 7754   5.035   1.324   2.311
  492PRO      N 7755   4.810   1.322   2.327
  492PRO     CD 7756   4.677   1.287   2.289
  492PRO    HD1 7757   4.647   1.194   2.336
  492PRO    HD2 7758   4.682   1.281   2.180
  492PRO     CG 7759   4.600   1.410   2.332
  492PRO    HG1 7760   4.588   1.403   2.440
  492PRO    HG2 7761   4.507   1.428   2.277
  492PRO     CB 7762   4.691   1.530   2.312
  492PRO    HB1 7763   4.667   1.617   2.373
  492PRO    HB2 7764   4.691   1.548   2.204
  492PRO     CA 7765   4.821   1.465   2.360
  492PRO     HA 7766   4.907   1.511   2.313
  492PRO      C 7767   4.847   1.487   2.510
  492PRO      O 7768   4.790   1.420   2.599
  493ASP      N 7769   4.919   1.593   2.543
  493ASP      H 7770   4.930   1.664   2.471
  493ASP     CA 7771   4.952   1.648   2.670
  493ASP     HA 7772   4.914   1.585   2.750
  493ASP     CB 7773   5.106   1.635   2.677
  493ASP    HB1 7774   5.136   1.537   2.640
  493ASP    HB2 7775   5.138   1.643   2.781
  493ASP     CG 7776   5.169   1.743   2.591
  493ASP    OD1 7777   5.181   1.854   2.642
  493ASP    OD2 7778   5.236   1.706   2.494
  493ASP      C 7779   4.899   1.789   2.702
  493ASP      O 7780   4.832   1.853   2.623
  494GLU      N 7781   4.925   1.838   2.828
  494GLU      H 7782   4.989   1.783   2.884
  494GLU     CA 7783   4.882   1.965   2.886
  494GLU     HA 7784   4.776   1.958   2.910
  494GLU     CB 7785   4.949   1.973   3.024
  494GLU    HB1 7786   4.915   2.064   3.075
  494GLU    HB2 7787   5.057   1.987   3.023
  494GLU     CG 7788   4.909   1.860   3.119
  494GLU    HG1 7789   4.805   1.828   3.112
  494GLU    HG2 7790   4.914   1.902   3.219
  494GLU     CD 7791   4.999   1.736   3.123
  494GLU    OE1 7792   5.033   1.680   3.016
  494GLU    OE2 7793   5.040   1.693   3.231
  494GLU      C 7794   4.916   2.094   2.811
  494GLU      O 7795   4.866   2.198   2.858
  495LYS      N 7796   4.998   2.083   2.709
  495LYS      H 7797   5.030   1.988   2.697
  495LYS     CA 7798   5.040   2.190   2.616
  495LYS     HA 7799   4.989   2.282   2.641
  495LYS     CB 7800   5.187   2.226   2.630
  495LYS    HB1 7801   5.195   2.324   2.583
  495LYS    HB2 7802   5.252   2.155   2.578
  495LYS     CG 7803   5.222   2.253   2.778
  495LYS    HG1 7804   5.215   2.160   2.834
  495LYS    HG2 7805   5.155   2.319   2.833
  495LYS     CD 7806   5.367   2.307   2.784
  495LYS    HD1 7807   5.431   2.263   2.707
  495LYS    HD2 7808   5.415   2.287   2.880
  495LYS     CE 7809   5.362   2.459   2.754
  495LYS    HE1 7810   5.300   2.511   2.827
  495LYS    HE2 7811   5.318   2.473   2.655
  495LYS     NZ 7812   5.501   2.514   2.741
  495LYS    HZ1 7813   5.542   2.536   2.831
  495LYS    HZ2 7814   5.559   2.463   2.676
  495LYS    HZ3 7815   5.490   2.610   2.712
  495LYS      C 7816   4.990   2.164   2.468
  495LYS      O 7817   5.023   2.246   2.376
  496ARG      N 7818   4.914   2.056   2.438
  496ARG      H 7819   4.899   1.995   2.517
  496ARG     CA 7820   4.855   2.024   2.310
  496ARG     HA 7821   4.867   2.105   2.238
  496ARG     CB 7822   4.933   1.908   2.243
  496ARG    HB1 7823   4.880   1.878   2.152
  496ARG    HB2 7824   4.924   1.822   2.309
  496ARG     CG 7825   5.082   1.935   2.216
  496ARG    HG1 7826   5.134   1.934   2.312
  496ARG    HG2 7827   5.082   2.035   2.174
  496ARG     CD 7828   5.147   1.830   2.121
  496ARG    HD1 7829   5.085   1.741   2.129
  496ARG    HD2 7830   5.253   1.813   2.142
  496ARG     NE 7831   5.148   1.885   1.981
  496ARG     HE 7832   5.109   1.978   1.974
  496ARG     CZ 7833   5.187   1.835   1.867
  496ARG    NH1 7834   5.221   1.708   1.861
  496ARG   HH11 7835   5.233   1.658   1.949
  496ARG   HH12 7836   5.264   1.667   1.779
  496ARG    NH2 7837   5.185   1.909   1.760
  496ARG   HH21 7838   5.129   1.992   1.767
  496ARG   HH22 7839   5.206   1.868   1.670
  496ARG      C 7840   4.702   2.006   2.302
  496ARG      O 7841   4.647   1.996   2.194
  497VAL      N 7842   4.632   1.990   2.410
  497VAL      H 7843   4.691   1.985   2.492
  497VAL     CA 7844   4.487   1.990   2.418
  497VAL     HA 7845   4.451   1.924   2.339
  497VAL     CB 7846   4.434   1.935   2.555
  497VAL     HB 7847   4.326   1.946   2.559
  497VAL    CG1 7848   4.470   1.792   2.579
  497VAL   HG11 7849   4.578   1.777   2.571
  497VAL   HG12 7850   4.431   1.764   2.677
  497VAL   HG13 7851   4.401   1.739   2.513
  497VAL    CG2 7852   4.501   2.017   2.671
  497VAL   HG21 7853   4.487   2.125   2.670
  497VAL   HG22 7854   4.450   1.990   2.763
  497VAL   HG23 7855   4.610   2.007   2.669
  497VAL      C 7856   4.425   2.129   2.381
  497VAL      O 7857   4.321   2.130   2.320
  498GLU      N 7858   4.500   2.236   2.400
  498GLU      H 7859   4.577   2.240   2.466
  498GLU     CA 7860   4.457   2.367   2.347
  498GLU     HA 7861   4.349   2.376   2.355
  498GLU     CB 7862   4.519   2.486   2.427
  498GLU    HB1 7863   4.496   2.578   2.373
  498GLU    HB2 7864   4.627   2.473   2.430
  498GLU     CG 7865   4.465   2.490   2.569
  498GLU    HG1 7866   4.462   2.389   2.611
  498GLU    HG2 7867   4.362   2.526   2.570
  498GLU     CD 7868   4.546   2.585   2.661
  498GLU    OE1 7869   4.639   2.658   2.618
  498GLU    OE2 7870   4.509   2.589   2.785
  498GLU      C 7871   4.487   2.381   2.197
  498GLU      O 7872   4.403   2.434   2.126
  499GLU      N 7873   4.595   2.324   2.144
  499GLU      H 7874   4.652   2.272   2.209
  499GLU     CA 7875   4.635   2.328   2.001
  499GLU     HA 7876   4.626   2.430   1.964
  499GLU     CB 7877   4.784   2.277   1.998
  499GLU    HB1 7878   4.810   2.193   2.062
  499GLU    HB2 7879   4.844   2.360   2.035
  499GLU     CG 7880   4.825   2.252   1.852
  499GLU    HG1 7881   4.822   2.342   1.790
  499GLU    HG2 7882   4.758   2.176   1.810
  499GLU     CD 7883   4.967   2.191   1.844
  499GLU    OE1 7884   5.020   2.136   1.943
  499GLU    OE2 7885   5.020   2.175   1.732
  499GLU      C 7886   4.529   2.248   1.914
  499GLU      O 7887   4.509   2.286   1.796
  500PHE      N 7888   4.474   2.139   1.975
  500PHE      H 7889   4.503   2.109   2.067
  500PHE     CA 7890   4.370   2.073   1.906
  500PHE     HA 7891   4.353   2.119   1.809
  500PHE     CB 7892   4.413   1.923   1.900
  500PHE    HB1 7893   4.338   1.858   1.856
  500PHE    HB2 7894   4.438   1.889   2.001
  500PHE     CG 7895   4.537   1.886   1.814
  500PHE    CD1 7896   4.665   1.882   1.877
  500PHE    HD1 7897   4.678   1.887   1.984
  500PHE    CE1 7898   4.778   1.836   1.812
  500PHE    HE1 7899   4.873   1.825   1.861
  500PHE     CZ 7900   4.765   1.798   1.673
  500PHE     HZ 7901   4.855   1.764   1.623
  500PHE    CE2 7902   4.644   1.814   1.611
  500PHE    HE2 7903   4.635   1.801   1.504
  500PHE    CD2 7904   4.528   1.856   1.673
  500PHE    HD2 7905   4.443   1.875   1.609
  500PHE      C 7906   4.230   2.106   1.966
  500PHE      O 7907   4.134   2.037   1.922
  501LYS      N 7908   4.215   2.198   2.066
  501LYS      H 7909   4.300   2.247   2.088
  501LYS     CA 7910   4.091   2.238   2.129
  501LYS     HA 7911   4.122   2.292   2.219
  501LYS     CB 7912   4.028   2.348   2.043
  501LYS    HB1 7913   3.994   2.307   1.948
  501LYS    HB2 7914   4.099   2.425   2.015
  501LYS     CG 7915   3.925   2.417   2.124
  501LYS    HG1 7916   3.870   2.343   2.181
  501LYS    HG2 7917   3.864   2.467   2.048
  501LYS     CD 7918   3.987   2.518   2.218
  501LYS    HD1 7919   4.060   2.578   2.163
  501LYS    HD2 7920   4.048   2.468   2.293
  501LYS     CE 7921   3.882   2.603   2.294
  501LYS    HE1 7922   3.807   2.539   2.342
  501LYS    HE2 7923   3.827   2.657   2.217
  501LYS     NZ 7924   3.951   2.702   2.376
  501LYS    HZ1 7925   3.890   2.776   2.406
  501LYS    HZ2 7926   3.983   2.657   2.461
  501LYS    HZ3 7927   4.029   2.748   2.332
  501LYS      C 7928   4.007   2.119   2.184
  501LYS      O 7929   3.889   2.105   2.150
  502LEU      N 7930   4.072   2.029   2.254
  502LEU      H 7931   4.167   2.045   2.282
  502LEU     CA 7932   4.016   1.902   2.302
  502LEU     HA 7933   3.942   1.865   2.230
  502LEU     CB 7934   4.127   1.798   2.316
  502LEU    HB1 7935   4.089   1.705   2.358
  502LEU    HB2 7936   4.190   1.843   2.392
  502LEU     CG 7937   4.218   1.780   2.189
  502LEU     HG 7938   4.264   1.874   2.159
  502LEU    CD1 7939   4.329   1.675   2.223
  502LEU   HD11 7940   4.405   1.673   2.144
  502LEU   HD12 7941   4.379   1.702   2.316
  502LEU   HD13 7942   4.292   1.577   2.253
  502LEU    CD2 7943   4.139   1.732   2.071
  502LEU   HD21 7944   4.191   1.737   1.976
  502LEU   HD22 7945   4.136   1.623   2.071
  502LEU   HD23 7946   4.036   1.765   2.064
  502LEU      C 7947   3.937   1.913   2.430
  502LEU      O 7948   3.969   2.004   2.510
  503LYS      N 7949   3.852   1.816   2.464
  503LYS      H 7950   3.816   1.759   2.389
  503LYS     CA 7951   3.800   1.806   2.597
  503LYS     HA 7952   3.796   1.905   2.643
  503LYS     CB 7953   3.660   1.743   2.592
  503LYS    HB1 7954   3.641   1.711   2.694
  503LYS    HB2 7955   3.650   1.649   2.538
  503LYS     CG 7956   3.550   1.838   2.538
  503LYS    HG1 7957   3.583   1.866   2.438
  503LYS    HG2 7958   3.551   1.928   2.599
  503LYS     CD 7959   3.402   1.790   2.544
  503LYS    HD1 7960   3.332   1.864   2.505
  503LYS    HD2 7961   3.377   1.763   2.646
  503LYS     CE 7962   3.378   1.662   2.465
  503LYS    HE1 7963   3.438   1.583   2.509
  503LYS    HE2 7964   3.402   1.672   2.359
  503LYS     NZ 7965   3.232   1.615   2.473
  503LYS    HZ1 7966   3.217   1.534   2.414
  503LYS    HZ2 7967   3.200   1.573   2.560
  503LYS    HZ3 7968   3.162   1.681   2.441
  503LYS      C 7969   3.895   1.715   2.682
  503LYS      O 7970   3.904   1.733   2.805
  504GLN      N 7971   3.953   1.612   2.624
  504GLN      H 7972   3.928   1.587   2.530
  504GLN     CA 7973   4.028   1.513   2.698
  504GLN     HA 7974   4.059   1.554   2.795
  504GLN     CB 7975   3.935   1.393   2.729
  504GLN    HB1 7976   3.993   1.315   2.779
  504GLN    HB2 7977   3.890   1.364   2.634
  504GLN     CG 7978   3.829   1.430   2.834
  504GLN    HG1 7979   3.761   1.345   2.835
  504GLN    HG2 7980   3.769   1.516   2.803
  504GLN     CD 7981   3.865   1.456   2.978
  504GLN    OE1 7982   3.980   1.445   3.022
  504GLN    NE2 7983   3.774   1.475   3.064
  504GLN   HE21 7984   3.686   1.515   3.035
  504GLN   HE22 7985   3.792   1.472   3.163
  504GLN      C 7986   4.157   1.472   2.627
  504GLN      O 7987   4.191   1.527   2.525
  505MET      N 7988   4.230   1.376   2.679
  505MET      H 7989   4.188   1.327   2.757
  505MET     CA 7990   4.351   1.315   2.627
  505MET     HA 7991   4.380   1.365   2.534
  505MET     CB 7992   4.467   1.329   2.727
  505MET    HB1 7993   4.554   1.274   2.690
  505MET    HB2 7994   4.433   1.297   2.826
  505MET     CG 7995   4.506   1.476   2.758
  505MET    HG1 7996   4.421   1.541   2.778
  505MET    HG2 7997   4.556   1.519   2.671
  505MET     SD 7998   4.614   1.496   2.895
  505MET     CE 7999   4.617   1.679   2.910
  505MET    HE1 8000   4.516   1.704   2.943
  505MET    HE2 8001   4.698   1.708   2.977
  505MET    HE3 8002   4.641   1.711   2.808
  505MET      C 8003   4.329   1.169   2.590
  505MET      O 8004   4.291   1.092   2.684
  506TRP      N 8005   4.364   1.133   2.468
  506TRP      H 8006   4.403   1.205   2.409
  506TRP     CA 8007   4.342   1.000   2.408
  506TRP     HA 8008   4.305   0.939   2.490
  506TRP     CB 8009   4.228   0.991   2.300
  506TRP    HB1 8010   4.205   0.886   2.287
  506TRP    HB2 8011   4.267   1.034   2.208
  506TRP     CG 8012   4.105   1.070   2.343
  506TRP    CD1 8013   4.097   1.204   2.327
  506TRP    HD1 8014   4.165   1.266   2.273
  506TRP    NE1 8015   3.980   1.245   2.397
  506TRP    HE1 8016   3.945   1.340   2.400
  506TRP    CE2 8017   3.909   1.138   2.452
  506TRP    CZ2 8018   3.798   1.118   2.542
  506TRP    HZ2 8019   3.731   1.198   2.568
  506TRP    CH2 8020   3.760   0.989   2.580
  506TRP    HH2 8021   3.674   0.972   2.644
  506TRP    CZ3 8022   3.840   0.882   2.547
  506TRP    HZ3 8023   3.808   0.788   2.589
  506TRP    CE3 8024   3.963   0.903   2.484
  506TRP    HE3 8025   4.024   0.815   2.466
  506TRP    CD2 8026   3.992   1.027   2.427
  506TRP      C 8027   4.471   0.944   2.344
  506TRP      O 8028   4.523   0.991   2.242
  507LYS      N 8029   4.519   0.825   2.391
  507LYS      H 8030   4.459   0.773   2.453
  507LYS     CA 8031   4.645   0.762   2.351
  507LYS     HA 8032   4.724   0.834   2.372
  507LYS     CB 8033   4.670   0.636   2.438
  507LYS    HB1 8034   4.771   0.612   2.406
  507LYS    HB2 8035   4.605   0.553   2.408
  507LYS     CG 8036   4.667   0.661   2.588
  507LYS    HG1 8037   4.570   0.673   2.635
  507LYS    HG2 8038   4.725   0.751   2.610
  507LYS     CD 8039   4.742   0.540   2.654
  507LYS    HD1 8040   4.827   0.500   2.599
  507LYS    HD2 8041   4.671   0.457   2.654
  507LYS     CE 8042   4.790   0.569   2.796
  507LYS    HE1 8043   4.699   0.578   2.856
  507LYS    HE2 8044   4.840   0.665   2.786
  507LYS     NZ 8045   4.884   0.461   2.838
  507LYS    HZ1 8046   4.940   0.492   2.916
  507LYS    HZ2 8047   4.833   0.379   2.868
  507LYS    HZ3 8048   4.949   0.449   2.762
  507LYS      C 8049   4.661   0.737   2.196
  507LYS      O 8050   4.557   0.721   2.130
  508SER      N 8051   4.783   0.719   2.143
  508SER      H 8052   4.869   0.741   2.191
  508SER     CA 8053   4.798   0.690   2.006
  508SER     HA 8054   4.745   0.761   1.942
  508SER     CB 8055   4.948   0.718   1.950
  508SER    HB1 8056   4.945   0.816   1.902
  508SER    HB2 8057   4.976   0.650   1.870
  508SER     OG 8058   5.039   0.706   2.057
  508SER     HG 8059   5.117   0.755   2.029
  508SER      C 8060   4.762   0.544   1.976
  508SER      O 8061   4.827   0.453   2.038
  509PRO      N 8062   4.665   0.522   1.883
  509PRO     CD 8063   4.569   0.621   1.831
  509PRO    HD1 8064   4.613   0.705   1.778
  509PRO    HD2 8065   4.507   0.659   1.913
  509PRO     CG 8066   4.473   0.546   1.745
  509PRO    HG1 8067   4.441   0.589   1.650
  509PRO    HG2 8068   4.381   0.513   1.792
  509PRO     CB 8069   4.560   0.426   1.701
  509PRO    HB1 8070   4.627   0.451   1.620
  509PRO    HB2 8071   4.498   0.341   1.671
  509PRO     CA 8072   4.649   0.392   1.816
  509PRO     HA 8073   4.590   0.334   1.887
  509PRO      C 8074   4.767   0.303   1.778
  509PRO      O 8075   4.743   0.185   1.769
  510ASN      N 8076   4.887   0.354   1.756
  510ASN      H 8077   4.897   0.451   1.727
  510ASN     CA 8078   5.018   0.278   1.767
  510ASN     HA 8079   5.027   0.216   1.677
  510ASN     CB 8080   5.126   0.390   1.770
  510ASN    HB1 8081   5.103   0.468   1.843
  510ASN    HB2 8082   5.117   0.436   1.672
  510ASN     CG 8083   5.259   0.335   1.784
  510ASN    OD1 8084   5.334   0.370   1.872
  510ASN    ND2 8085   5.283   0.230   1.705
  510ASN   HD21 8086   5.217   0.197   1.635
  510ASN   HD22 8087   5.362   0.171   1.726
  510ASN      C 8088   5.025   0.184   1.889
  510ASN      O 8089   5.051   0.065   1.881
  511GLY      N 8090   4.993   0.231   2.012
  511GLY      H 8091   4.972   0.328   2.029
  511GLY     CA 8092   5.011   0.150   2.136
  511GLY    HA1 8093   5.041   0.224   2.210
  511GLY    HA2 8094   5.091   0.078   2.120
  511GLY      C 8095   4.887   0.079   2.192
  511GLY      O 8096   4.904  -0.015   2.269
  512THR      N 8097   4.766   0.112   2.158
  512THR      H 8098   4.761   0.197   2.104
  512THR     CA 8099   4.644   0.067   2.228
  512THR     HA 8100   4.668   0.021   2.323
  512THR     CB 8101   4.553   0.183   2.249
  512THR     HB 8102   4.459   0.137   2.282
  512THR    CG2 8103   4.594   0.299   2.344
  512THR   HG21 8104   4.641   0.258   2.433
  512THR   HG22 8105   4.663   0.363   2.290
  512THR   HG23 8106   4.505   0.353   2.376
  512THR    OG1 8107   4.522   0.238   2.119
  512THR    HG1 8108   4.476   0.322   2.117
  512THR      C 8109   4.573  -0.048   2.157
  512THR      O 8110   4.488  -0.112   2.218
  513ILE      N 8111   4.597  -0.079   2.027
  513ILE      H 8112   4.645  -0.015   1.965
  513ILE     CA 8113   4.527  -0.192   1.948
  513ILE     HA 8114   4.424  -0.189   1.984
  513ILE     CB 8115   4.532  -0.155   1.797
  513ILE     HB 8116   4.634  -0.123   1.774
  513ILE    CG2 8117   4.486  -0.266   1.705
  513ILE   HG21 8118   4.522  -0.228   1.609
  513ILE   HG22 8119   4.533  -0.361   1.731
  513ILE   HG23 8120   4.378  -0.280   1.711
  513ILE    CG1 8121   4.438  -0.037   1.769
  513ILE   HG11 8122   4.460   0.041   1.842
  513ILE   HG12 8123   4.334  -0.071   1.778
  513ILE     CD 8124   4.472   0.023   1.633
  513ILE    HD1 8125   4.437  -0.044   1.554
  513ILE    HD2 8126   4.411   0.113   1.628
  513ILE    HD3 8127   4.576   0.052   1.619
  513ILE      C 8128   4.576  -0.336   1.968
  513ILE      O 8129   4.500  -0.429   1.986
  514ARG      N 8130   4.709  -0.355   1.986
  514ARG      H 8131   4.769  -0.278   1.961
  514ARG     CA 8132   4.772  -0.481   2.023
  514ARG     HA 8133   4.750  -0.561   1.952
  514ARG     CB 8134   4.925  -0.447   2.029
  514ARG    HB1 8135   4.945  -0.414   1.927
  514ARG    HB2 8136   4.979  -0.541   2.041
  514ARG     CG 8137   4.977  -0.348   2.131
  514ARG    HG1 8138   4.973  -0.395   2.230
  514ARG    HG2 8139   4.907  -0.268   2.153
  514ARG     CD 8140   5.121  -0.297   2.106
  514ARG    HD1 8141   5.128  -0.238   2.014
  514ARG    HD2 8142   5.187  -0.384   2.100
  514ARG     NE 8143   5.178  -0.218   2.209
  514ARG     HE 8144   5.142  -0.243   2.301
  514ARG     CZ 8145   5.285  -0.144   2.214
  514ARG    NH1 8146   5.357  -0.109   2.107
  514ARG   HH11 8147   5.314  -0.117   2.016
  514ARG   HH12 8148   5.432  -0.041   2.116
  514ARG    NH2 8149   5.326  -0.102   2.328
  514ARG   HH21 8150   5.277  -0.133   2.410
  514ARG   HH22 8151   5.409  -0.045   2.322
  514ARG      C 8152   4.708  -0.533   2.151
  514ARG      O 8153   4.701  -0.658   2.167
  515ASN      N 8154   4.661  -0.442   2.238
  515ASN      H 8155   4.677  -0.344   2.216
  515ASN     CA 8156   4.597  -0.483   2.368
  515ASN     HA 8157   4.656  -0.562   2.414
  515ASN     CB 8158   4.595  -0.365   2.464
  515ASN    HB1 8159   4.583  -0.408   2.564
  515ASN    HB2 8160   4.518  -0.294   2.432
  515ASN     CG 8161   4.733  -0.289   2.471
  515ASN    OD1 8162   4.736  -0.166   2.465
  515ASN    ND2 8163   4.845  -0.356   2.481
  515ASN   HD21 8164   4.849  -0.457   2.487
  515ASN   HD22 8165   4.924  -0.294   2.479
  515ASN      C 8166   4.458  -0.542   2.338
  515ASN      O 8167   4.437  -0.650   2.389
  516ILE      N 8168   4.371  -0.481   2.259
  516ILE      H 8169   4.397  -0.402   2.202
  516ILE     CA 8170   4.234  -0.529   2.249
  516ILE     HA 8171   4.195  -0.568   2.343
  516ILE     CB 8172   4.130  -0.420   2.215
  516ILE     HB 8173   4.037  -0.471   2.190
  516ILE    CG2 8174   4.099  -0.322   2.327
  516ILE   HG21 8175   4.043  -0.368   2.409
  516ILE   HG22 8176   4.193  -0.276   2.355
  516ILE   HG23 8177   4.039  -0.242   2.283
  516ILE    CG1 8178   4.182  -0.340   2.093
  516ILE   HG11 8179   4.205  -0.412   2.014
  516ILE   HG12 8180   4.272  -0.285   2.118
  516ILE     CD 8181   4.095  -0.237   2.024
  516ILE    HD1 8182   3.995  -0.278   2.007
  516ILE    HD2 8183   4.077  -0.156   2.094
  516ILE    HD3 8184   4.146  -0.207   1.933
  516ILE      C 8185   4.220  -0.636   2.142
  516ILE      O 8186   4.118  -0.711   2.132
  517LEU      N 8187   4.324  -0.643   2.053
  517LEU      H 8188   4.399  -0.576   2.064
  517LEU     CA 8189   4.342  -0.738   1.944
  517LEU     HA 8190   4.243  -0.781   1.928
  517LEU     CB 8191   4.374  -0.664   1.812
  517LEU    HB1 8192   4.469  -0.612   1.799
  517LEU    HB2 8193   4.295  -0.588   1.817
  517LEU     CG 8194   4.355  -0.745   1.676
  517LEU     HG 8195   4.449  -0.801   1.677
  517LEU    CD1 8196   4.245  -0.847   1.658
  517LEU   HD11 8197   4.274  -0.927   1.591
  517LEU   HD12 8198   4.226  -0.894   1.755
  517LEU   HD13 8199   4.160  -0.793   1.615
  517LEU    CD2 8200   4.355  -0.648   1.554
  517LEU   HD21 8201   4.257  -0.604   1.536
  517LEU   HD22 8202   4.423  -0.564   1.566
  517LEU   HD23 8203   4.391  -0.701   1.465
  517LEU      C 8204   4.443  -0.853   1.967
  517LEU      O 8205   4.448  -0.947   1.887
  518GLY      N 8206   4.520  -0.857   2.080
  518GLY      H 8207   4.519  -0.777   2.142
  518GLY     CA 8208   4.589  -0.977   2.122
  518GLY    HA1 8209   4.519  -1.061   2.127
  518GLY    HA2 8210   4.621  -0.961   2.225
  518GLY      C 8211   4.714  -1.024   2.053
  518GLY      O 8212   4.765  -1.128   2.093
  519GLY      N 8213   4.758  -0.959   1.944
  519GLY      H 8214   4.691  -0.899   1.897
  519GLY     CA 8215   4.874  -1.003   1.858
  519GLY    HA1 8216   4.861  -0.958   1.759
  519GLY    HA2 8217   4.872  -1.111   1.845
  519GLY      C 8218   5.008  -0.965   1.908
  519GLY      O 8219   5.036  -0.952   2.028
  520THR      N 8220   5.105  -0.958   1.812
  520THR      H 8221   5.085  -0.997   1.721
  520THR     CA 8222   5.249  -0.934   1.832
  520THR     HA 8223   5.268  -0.885   1.928
  520THR     CB 8224   5.335  -1.064   1.829
  520THR     HB 8225   5.337  -1.107   1.729
  520THR    CG2 8226   5.475  -1.026   1.878
  520THR   HG21 8227   5.516  -0.943   1.819
  520THR   HG22 8228   5.464  -0.993   1.981
  520THR   HG23 8229   5.528  -1.121   1.877
  520THR    OG1 8230   5.282  -1.154   1.928
  520THR    HG1 8231   5.260  -1.241   1.893
  520THR      C 8232   5.304  -0.831   1.735
  520THR      O 8233   5.296  -0.866   1.624
  521VAL      N 8234   5.354  -0.713   1.778
  521VAL      H 8235   5.369  -0.692   1.876
  521VAL     CA 8236   5.411  -0.623   1.678
  521VAL     HA 8237   5.353  -0.625   1.586
  521VAL     CB 8238   5.407  -0.474   1.720
  521VAL     HB 8239   5.484  -0.456   1.795
  521VAL    CG1 8240   5.437  -0.380   1.605
  521VAL   HG11 8241   5.439  -0.276   1.638
  521VAL   HG12 8242   5.536  -0.403   1.566
  521VAL   HG13 8243   5.361  -0.377   1.527
  521VAL    CG2 8244   5.264  -0.444   1.768
  521VAL   HG21 8245   5.236  -0.339   1.774
  521VAL   HG22 8246   5.203  -0.497   1.695
  521VAL   HG23 8247   5.238  -0.492   1.862
  521VAL      C 8248   5.555  -0.658   1.643
  521VAL      O 8249   5.638  -0.648   1.734
  522PHE      N 8250   5.594  -0.681   1.515
  522PHE      H 8251   5.523  -0.661   1.446
  522PHE     CA 8252   5.724  -0.700   1.461
  522PHE     HA 8253   5.791  -0.702   1.547
  522PHE     CB 8254   5.745  -0.834   1.385
  522PHE    HB1 8255   5.847  -0.841   1.349
  522PHE    HB2 8256   5.692  -0.825   1.290
  522PHE     CG 8257   5.712  -0.962   1.463
  522PHE    CD1 8258   5.809  -1.047   1.508
  522PHE    HD1 8259   5.914  -1.028   1.497
  522PHE    CE1 8260   5.775  -1.160   1.586
  522PHE    HE1 8261   5.852  -1.224   1.626
  522PHE     CZ 8262   5.638  -1.200   1.601
  522PHE     HZ 8263   5.608  -1.286   1.659
  522PHE    CE2 8264   5.543  -1.116   1.542
  522PHE    HE2 8265   5.439  -1.142   1.555
  522PHE    CD2 8266   5.583  -0.994   1.481
  522PHE    HD2 8267   5.503  -0.931   1.443
  522PHE      C 8268   5.781  -0.579   1.386
  522PHE      O 8269   5.699  -0.507   1.323
  523ARG      N 8270   5.911  -0.559   1.374
  523ARG      H 8271   5.964  -0.621   1.434
  523ARG     CA 8272   5.978  -0.435   1.327
  523ARG     HA 8273   5.911  -0.369   1.272
  523ARG     CB 8274   6.033  -0.362   1.450
  523ARG    HB1 8275   6.083  -0.274   1.409
  523ARG    HB2 8276   6.116  -0.413   1.498
  523ARG     CG 8277   5.937  -0.313   1.555
  523ARG    HG1 8278   5.877  -0.394   1.598
  523ARG    HG2 8279   5.877  -0.232   1.515
  523ARG     CD 8280   6.013  -0.260   1.678
  523ARG    HD1 8281   6.066  -0.341   1.728
  523ARG    HD2 8282   5.941  -0.226   1.752
  523ARG     NE 8283   6.108  -0.155   1.643
  523ARG     HE 8284   6.201  -0.186   1.614
  523ARG     CZ 8285   6.085  -0.025   1.624
  523ARG    NH1 8286   5.970   0.030   1.647
  523ARG   HH11 8287   5.897  -0.029   1.683
  523ARG   HH12 8288   5.958   0.130   1.653
  523ARG    NH2 8289   6.182   0.040   1.570
  523ARG   HH21 8290   6.274  -0.002   1.567
  523ARG   HH22 8291   6.172   0.137   1.542
  523ARG      C 8292   6.099  -0.463   1.235
  523ARG      O 8293   6.188  -0.551   1.262
  524GLU      N 8294   6.103  -0.397   1.122
  524GLU      H 8295   6.030  -0.329   1.111
  524GLU     CA 8296   6.196  -0.424   1.009
  524GLU     HA 8297   6.278  -0.490   1.039
  524GLU     CB 8298   6.118  -0.503   0.900
  524GLU    HB1 8299   6.044  -0.437   0.855
  524GLU    HB2 8300   6.070  -0.578   0.962
  524GLU     CG 8301   6.198  -0.577   0.796
  524GLU    HG1 8302   6.293  -0.617   0.832
  524GLU    HG2 8303   6.231  -0.504   0.723
  524GLU     CD 8304   6.122  -0.678   0.715
  524GLU    OE1 8305   6.185  -0.755   0.642
  524GLU    OE2 8306   5.997  -0.675   0.710
  524GLU      C 8307   6.257  -0.295   0.947
  524GLU      O 8308   6.190  -0.204   0.903
  525ALA      N 8309   6.392  -0.291   0.927
  525ALA      H 8310   6.451  -0.358   0.975
  525ALA     CA 8311   6.465  -0.193   0.854
  525ALA     HA 8312   6.418  -0.098   0.880
  525ALA     CB 8313   6.612  -0.187   0.894
  525ALA    HB1 8314   6.659  -0.285   0.885
  525ALA    HB2 8315   6.667  -0.122   0.827
  525ALA    HB3 8316   6.634  -0.156   0.997
  525ALA      C 8317   6.445  -0.216   0.703
  525ALA      O 8318   6.438  -0.328   0.659
  526ILE      N 8319   6.448  -0.105   0.629
  526ILE      H 8320   6.475  -0.024   0.682
  526ILE     CA 8321   6.438  -0.091   0.479
  526ILE     HA 8322   6.396  -0.184   0.440
  526ILE     CB 8323   6.323   0.009   0.450
  526ILE     HB 8324   6.337   0.103   0.503
  526ILE    CG2 8325   6.317   0.035   0.294
  526ILE   HG21 8326   6.414   0.054   0.248
  526ILE   HG22 8327   6.282  -0.054   0.242
  526ILE   HG23 8328   6.259   0.123   0.268
  526ILE    CG1 8329   6.188  -0.057   0.487
  526ILE   HG11 8330   6.197  -0.118   0.577
  526ILE   HG12 8331   6.151  -0.132   0.417
  526ILE     CD 8332   6.079   0.048   0.501
  526ILE    HD1 8333   5.982   0.003   0.519
  526ILE    HD2 8334   6.111   0.107   0.587
  526ILE    HD3 8335   6.069   0.108   0.410
  526ILE      C 8336   6.581  -0.075   0.420
  526ILE      O 8337   6.658   0.008   0.465
  527ILE      N 8338   6.614  -0.161   0.323
  527ILE      H 8339   6.540  -0.215   0.281
  527ILE     CA 8340   6.743  -0.179   0.264
  527ILE     HA 8341   6.815  -0.121   0.322
  527ILE     CB 8342   6.770  -0.330   0.260
  527ILE     HB 8343   6.709  -0.372   0.180
  527ILE    CG2 8344   6.922  -0.353   0.219
  527ILE   HG21 8345   6.993  -0.310   0.290
  527ILE   HG22 8346   6.940  -0.460   0.215
  527ILE   HG23 8347   6.951  -0.311   0.123
  527ILE    CG1 8348   6.749  -0.416   0.387
  527ILE   HG11 8349   6.791  -0.517   0.382
  527ILE   HG12 8350   6.644  -0.436   0.404
  527ILE     CD 8351   6.801  -0.359   0.518
  527ILE    HD1 8352   6.761  -0.260   0.539
  527ILE    HD2 8353   6.777  -0.422   0.604
  527ILE    HD3 8354   6.910  -0.351   0.511
  527ILE      C 8355   6.753  -0.121   0.117
  527ILE      O 8356   6.660  -0.145   0.031
  528CYS      N 8357   6.861  -0.052   0.085
  528CYS      H 8358   6.924  -0.019   0.157
  528CYS     CA 8359   6.899  -0.002  -0.048
  528CYS     HA 8360   6.855  -0.056  -0.131
  528CYS     CB 8361   6.847   0.141  -0.053
  528CYS    HB1 8362   6.872   0.209   0.029
  528CYS    HB2 8363   6.738   0.134  -0.052
  528CYS     SG 8364   6.898   0.215  -0.210
  528CYS     HG 8365   6.824   0.140  -0.292
  528CYS      C 8366   7.051   0.008  -0.062
  528CYS      O 8367   7.117   0.067   0.020
  529LYS      N 8368   7.099  -0.047  -0.174
  529LYS      H 8369   7.036  -0.095  -0.238
  529LYS     CA 8370   7.243  -0.061  -0.208
  529LYS     HA 8371   7.285  -0.121  -0.128
  529LYS     CB 8372   7.254  -0.125  -0.353
  529LYS    HB1 8373   7.359  -0.128  -0.383
  529LYS    HB2 8374   7.197  -0.066  -0.424
  529LYS     CG 8375   7.212  -0.272  -0.343
  529LYS    HG1 8376   7.105  -0.277  -0.320
  529LYS    HG2 8377   7.266  -0.314  -0.258
  529LYS     CD 8378   7.244  -0.366  -0.460
  529LYS    HD1 8379   7.223  -0.465  -0.420
  529LYS    HD2 8380   7.344  -0.345  -0.496
  529LYS     CE 8381   7.161  -0.328  -0.580
  529LYS    HE1 8382   7.190  -0.226  -0.604
  529LYS    HE2 8383   7.054  -0.311  -0.564
  529LYS     NZ 8384   7.187  -0.419  -0.691
  529LYS    HZ1 8385   7.285  -0.418  -0.718
  529LYS    HZ2 8386   7.168  -0.518  -0.677
  529LYS    HZ3 8387   7.122  -0.400  -0.766
  529LYS      C 8388   7.323   0.070  -0.193
  529LYS      O 8389   7.429   0.058  -0.124
  530ASN      N 8390   7.268   0.175  -0.241
  530ASN      H 8391   7.176   0.164  -0.281
  530ASN     CA 8392   7.324   0.305  -0.237
  530ASN     HA 8393   7.415   0.305  -0.297
  530ASN     CB 8394   7.230   0.401  -0.306
  530ASN    HB1 8395   7.141   0.420  -0.246
  530ASN    HB2 8396   7.191   0.357  -0.398
  530ASN     CG 8397   7.294   0.528  -0.355
  530ASN    OD1 8398   7.415   0.550  -0.361
  530ASN    ND2 8399   7.214   0.620  -0.402
  530ASN   HD21 8400   7.115   0.608  -0.417
  530ASN   HD22 8401   7.251   0.714  -0.403
  530ASN      C 8402   7.348   0.354  -0.098
  530ASN      O 8403   7.426   0.448  -0.082
  531ILE      N 8404   7.273   0.306   0.008
  531ILE      H 8405   7.219   0.221  -0.001
  531ILE     CA 8406   7.278   0.370   0.138
  531ILE     HA 8407   7.308   0.474   0.129
  531ILE     CB 8408   7.137   0.369   0.203
  531ILE     HB 8409   7.097   0.268   0.192
  531ILE    CG2 8410   7.154   0.394   0.354
  531ILE   HG21 8411   7.062   0.430   0.400
  531ILE   HG22 8412   7.181   0.307   0.413
  531ILE   HG23 8413   7.226   0.474   0.371
  531ILE    CG1 8414   7.044   0.465   0.113
  531ILE   HG11 8415   6.941   0.445   0.144
  531ILE   HG12 8416   7.047   0.430   0.009
  531ILE     CD 8417   7.091   0.614   0.118
  531ILE    HD1 8418   7.025   0.685   0.067
  531ILE    HD2 8419   7.095   0.643   0.223
  531ILE    HD3 8420   7.190   0.620   0.073
  531ILE      C 8421   7.380   0.282   0.212
  531ILE      O 8422   7.336   0.171   0.252
  532PRO      N 8423   7.501   0.329   0.236
  532PRO     CD 8424   7.553   0.463   0.200
  532PRO    HD1 8425   7.484   0.546   0.214
  532PRO    HD2 8426   7.579   0.459   0.095
  532PRO     CG 8427   7.680   0.490   0.277
  532PRO    HG1 8428   7.646   0.560   0.353
  532PRO    HG2 8429   7.749   0.537   0.206
  532PRO     CB 8430   7.721   0.354   0.334
  532PRO    HB1 8431   7.780   0.367   0.424
  532PRO    HB2 8432   7.777   0.298   0.259
  532PRO     CA 8433   7.587   0.274   0.342
  532PRO     HA 8434   7.604   0.173   0.305
  532PRO      C 8435   7.525   0.275   0.477
  532PRO      O 8436   7.437   0.360   0.495
  533ARG      N 8437   7.560   0.175   0.558
  533ARG      H 8438   7.634   0.115   0.525
  533ARG     CA 8439   7.500   0.152   0.693
  533ARG     HA 8440   7.420   0.226   0.695
  533ARG     CB 8441   7.434   0.016   0.697
  533ARG    HB1 8442   7.380   0.018   0.791
  533ARG    HB2 8443   7.519  -0.052   0.695
  533ARG     CG 8444   7.328  -0.019   0.584
  533ARG    HG1 8445   7.285   0.074   0.546
  533ARG    HG2 8446   7.241  -0.073   0.622
  533ARG     CD 8447   7.395  -0.097   0.466
  533ARG    HD1 8448   7.452  -0.017   0.419
  533ARG    HD2 8449   7.315  -0.125   0.397
  533ARG     NE 8450   7.489  -0.212   0.492
  533ARG     HE 8451   7.499  -0.231   0.591
  533ARG     CZ 8452   7.569  -0.277   0.407
  533ARG    NH1 8453   7.569  -0.270   0.280
  533ARG   HH11 8454   7.492  -0.225   0.231
  533ARG   HH12 8455   7.648  -0.313   0.233
  533ARG    NH2 8456   7.659  -0.352   0.456
  533ARG   HH21 8457   7.668  -0.349   0.557
  533ARG   HH22 8458   7.719  -0.408   0.398
  533ARG      C 8459   7.603   0.176   0.808
  533ARG      O 8460   7.723   0.144   0.794
  534LEU      N 8461   7.552   0.235   0.912
  534LEU      H 8462   7.452   0.242   0.918
  534LEU     CA 8463   7.636   0.284   1.023
  534LEU     HA 8464   7.726   0.332   0.986
  534LEU     CB 8465   7.551   0.381   1.102
  534LEU    HB1 8466   7.452   0.344   1.127
  534LEU    HB2 8467   7.533   0.466   1.036
  534LEU     CG 8468   7.617   0.440   1.228
  534LEU     HG 8469   7.618   0.360   1.303
  534LEU    CD1 8470   7.764   0.478   1.202
  534LEU   HD11 8471   7.838   0.399   1.220
  534LEU   HD12 8472   7.778   0.524   1.105
  534LEU   HD13 8473   7.796   0.551   1.276
  534LEU    CD2 8474   7.528   0.552   1.293
  534LEU   HD21 8475   7.591   0.603   1.366
  534LEU   HD22 8476   7.493   0.626   1.221
  534LEU   HD23 8477   7.447   0.511   1.354
  534LEU      C 8478   7.676   0.167   1.104
  534LEU      O 8479   7.796   0.154   1.128
  535VAL      N 8480   7.593   0.065   1.129
  535VAL      H 8481   7.500   0.081   1.092
  535VAL     CA 8482   7.628  -0.078   1.158
  535VAL     HA 8483   7.723  -0.071   1.210
  535VAL     CB 8484   7.523  -0.151   1.254
  535VAL     HB 8485   7.428  -0.141   1.202
  535VAL    CG1 8486   7.580  -0.291   1.270
  535VAL   HG11 8487   7.583  -0.343   1.175
  535VAL   HG12 8488   7.679  -0.292   1.315
  535VAL   HG13 8489   7.507  -0.340   1.335
  535VAL    CG2 8490   7.498  -0.082   1.389
  535VAL   HG21 8491   7.584  -0.033   1.434
  535VAL   HG22 8492   7.420  -0.007   1.374
  535VAL   HG23 8493   7.462  -0.157   1.459
  535VAL      C 8494   7.646  -0.152   1.029
  535VAL      O 8495   7.560  -0.216   0.968
  536SER      N 8496   7.775  -0.153   0.990
  536SER      H 8497   7.841  -0.111   1.054
  536SER     CA 8498   7.820  -0.184   0.852
  536SER     HA 8499   7.747  -0.141   0.784
  536SER     CB 8500   7.952  -0.123   0.820
  536SER    HB1 8501   7.945  -0.018   0.846
  536SER    HB2 8502   7.966  -0.123   0.712
  536SER     OG 8503   8.057  -0.191   0.882
  536SER     HG 8504   8.075  -0.278   0.845
  536SER      C 8505   7.813  -0.336   0.819
  536SER      O 8506   7.791  -0.374   0.706
  537GLY      N 8507   7.825  -0.423   0.921
  537GLY      H 8508   7.876  -0.396   1.003
  537GLY     CA 8509   7.827  -0.566   0.900
  537GLY    HA1 8510   7.842  -0.609   0.999
  537GLY    HA2 8511   7.913  -0.589   0.837
  537GLY      C 8512   7.688  -0.636   0.868
  537GLY      O 8513   7.691  -0.730   0.783
  538TRP      N 8514   7.581  -0.574   0.908
  538TRP      H 8515   7.586  -0.503   0.979
  538TRP     CA 8516   7.448  -0.603   0.852
  538TRP     HA 8517   7.438  -0.710   0.871
  538TRP     CB 8518   7.341  -0.541   0.938
  538TRP    HB1 8519   7.253  -0.582   0.888
  538TRP    HB2 8520   7.337  -0.433   0.931
  538TRP     CG 8521   7.331  -0.575   1.083
  538TRP    CD1 8522   7.368  -0.692   1.146
  538TRP    HD1 8523   7.413  -0.776   1.094
  538TRP    NE1 8524   7.337  -0.695   1.283
  538TRP    HE1 8525   7.347  -0.777   1.340
  538TRP    CE2 8526   7.276  -0.571   1.315
  538TRP    CZ2 8527   7.208  -0.529   1.428
  538TRP    HZ2 8528   7.207  -0.592   1.515
  538TRP    CH2 8529   7.166  -0.394   1.433
  538TRP    HH2 8530   7.119  -0.362   1.525
  538TRP    CZ3 8531   7.175  -0.311   1.323
  538TRP    HZ3 8532   7.126  -0.216   1.327
  538TRP    CE3 8533   7.224  -0.365   1.203
  538TRP    HE3 8534   7.247  -0.306   1.116
  538TRP    CD2 8535   7.273  -0.493   1.192
  538TRP      C 8536   7.423  -0.564   0.706
  538TRP      O 8537   7.437  -0.452   0.664
  539VAL      N 8538   7.375  -0.666   0.627
  539VAL      H 8539   7.371  -0.755   0.674
  539VAL     CA 8540   7.306  -0.634   0.498
  539VAL     HA 8541   7.303  -0.525   0.492
  539VAL     CB 8542   7.399  -0.674   0.376
  539VAL     HB 8543   7.497  -0.643   0.415
  539VAL    CG1 8544   7.398  -0.823   0.356
  539VAL   HG11 8545   7.481  -0.849   0.291
  539VAL   HG12 8546   7.427  -0.865   0.453
  539VAL   HG13 8547   7.298  -0.854   0.325
  539VAL    CG2 8548   7.374  -0.607   0.243
  539VAL   HG21 8549   7.362  -0.499   0.256
  539VAL   HG22 8550   7.453  -0.631   0.173
  539VAL   HG23 8551   7.273  -0.632   0.210
  539VAL      C 8552   7.154  -0.673   0.479
  539VAL      O 8553   7.094  -0.612   0.394
  540LYS      N 8554   7.093  -0.758   0.560
  540LYS      H 8555   7.145  -0.803   0.634
  540LYS     CA 8556   6.948  -0.778   0.555
  540LYS     HA 8557   6.901  -0.705   0.489
  540LYS     CB 8558   6.910  -0.921   0.516
  540LYS    HB1 8559   6.806  -0.945   0.535
  540LYS    HB2 8560   6.967  -0.993   0.575
  540LYS     CG 8561   6.953  -0.941   0.368
  540LYS    HG1 8562   7.055  -0.902   0.358
  540LYS    HG2 8563   6.884  -0.883   0.307
  540LYS     CD 8564   6.950  -1.082   0.325
  540LYS    HD1 8565   6.846  -1.112   0.311
  540LYS    HD2 8566   6.980  -1.148   0.407
  540LYS     CE 8567   7.042  -1.112   0.205
  540LYS    HE1 8568   7.045  -1.220   0.188
  540LYS    HE2 8569   7.146  -1.087   0.226
  540LYS     NZ 8570   7.000  -1.032   0.085
  540LYS    HZ1 8571   6.902  -1.052   0.066
  540LYS    HZ2 8572   7.008  -0.932   0.097
  540LYS    HZ3 8573   7.034  -1.073  -0.000
  540LYS      C 8574   6.884  -0.750   0.699
  540LYS      O 8575   6.960  -0.763   0.798
  541PRO      N 8576   6.759  -0.717   0.715
  541PRO     CD 8577   6.663  -0.709   0.610
  541PRO    HD1 8578   6.661  -0.793   0.541
  541PRO    HD2 8579   6.695  -0.631   0.541
  541PRO     CG 8580   6.532  -0.685   0.678
  541PRO    HG1 8581   6.496  -0.786   0.696
  541PRO    HG2 8582   6.458  -0.617   0.634
  541PRO     CB 8583   6.572  -0.617   0.812
  541PRO    HB1 8584   6.500  -0.636   0.892
  541PRO    HB2 8585   6.590  -0.509   0.808
  541PRO     CA 8586   6.702  -0.676   0.844
  541PRO     HA 8587   6.763  -0.594   0.883
  541PRO      C 8588   6.700  -0.792   0.944
  541PRO      O 8589   6.663  -0.908   0.910
  542ILE      N 8590   6.723  -0.766   1.079
  542ILE      H 8591   6.763  -0.676   1.100
  542ILE     CA 8592   6.671  -0.859   1.182
  542ILE     HA 8593   6.668  -0.957   1.134
  542ILE     CB 8594   6.764  -0.875   1.296
  542ILE     HB 8595   6.721  -0.965   1.341
  542ILE    CG2 8596   6.903  -0.912   1.233
  542ILE   HG21 8597   6.944  -0.824   1.182
  542ILE   HG22 8598   6.964  -0.950   1.314
  542ILE   HG23 8599   6.912  -0.994   1.161
  542ILE    CG1 8600   6.770  -0.765   1.400
  542ILE   HG11 8601   6.839  -0.804   1.475
  542ILE   HG12 8602   6.673  -0.749   1.445
  542ILE     CD 8603   6.832  -0.633   1.354
  542ILE    HD1 8604   6.852  -0.574   1.444
  542ILE    HD2 8605   6.925  -0.646   1.299
  542ILE    HD3 8606   6.769  -0.579   1.284
  542ILE      C 8607   6.534  -0.809   1.220
  542ILE      O 8608   6.511  -0.688   1.243
  543ILE      N 8609   6.442  -0.902   1.226
  543ILE      H 8610   6.471  -0.998   1.215
  543ILE     CA 8611   6.299  -0.869   1.241
  543ILE     HA 8612   6.273  -0.765   1.224
  543ILE     CB 8613   6.213  -0.959   1.147
  543ILE     HB 8614   6.231  -1.063   1.175
  543ILE    CG2 8615   6.063  -0.940   1.171
  543ILE   HG21 8616   6.040  -0.836   1.146
  543ILE   HG22 8617   6.015  -1.007   1.101
  543ILE   HG23 8618   6.033  -0.952   1.275
  543ILE    CG1 8619   6.257  -0.943   0.998
  543ILE   HG11 8620   6.349  -1.001   0.989
  543ILE   HG12 8621   6.280  -0.840   0.972
  543ILE     CD 8622   6.160  -1.007   0.899
  543ILE    HD1 8623   6.131  -1.105   0.936
  543ILE    HD2 8624   6.074  -0.943   0.879
  543ILE    HD3 8625   6.205  -1.021   0.801
  543ILE      C 8626   6.277  -0.894   1.390
  543ILE      O 8627   6.247  -1.006   1.430
  544ILE      N 8628   6.281  -0.791   1.477
  544ILE      H 8629   6.293  -0.698   1.440
  544ILE     CA 8630   6.259  -0.800   1.624
  544ILE     HA 8631   6.281  -0.904   1.649
  544ILE     CB 8632   6.340  -0.708   1.711
  544ILE     HB 8633   6.337  -0.614   1.655
  544ILE    CG2 8634   6.286  -0.685   1.852
  544ILE   HG21 8635   6.301  -0.773   1.914
  544ILE   HG22 8636   6.341  -0.599   1.892
  544ILE   HG23 8637   6.180  -0.661   1.854
  544ILE    CG1 8638   6.483  -0.755   1.708
  544ILE   HG11 8639   6.515  -0.789   1.610
  544ILE   HG12 8640   6.506  -0.835   1.778
  544ILE     CD 8641   6.580  -0.638   1.748
  544ILE    HD1 8642   6.545  -0.549   1.695
  544ILE    HD2 8643   6.559  -0.621   1.853
  544ILE    HD3 8644   6.683  -0.670   1.736
  544ILE      C 8645   6.102  -0.781   1.644
  544ILE      O 8646   6.041  -0.686   1.603
  545GLY      N 8647   6.037  -0.878   1.706
  545GLY      H 8648   6.080  -0.967   1.727
  545GLY     CA 8649   5.907  -0.873   1.778
  545GLY    HA1 8650   5.841  -0.958   1.762
  545GLY    HA2 8651   5.857  -0.781   1.749
  545GLY      C 8652   5.922  -0.851   1.933
  545GLY      O 8653   6.013  -0.906   1.988
  546ARG      N 8654   5.839  -0.772   1.995
  546ARG      H 8655   5.774  -0.714   1.945
  546ARG     CA 8656   5.831  -0.751   2.144
  546ARG     HA 8657   5.925  -0.781   2.191
  546ARG     CB 8658   5.806  -0.605   2.181
  546ARG    HB1 8659   5.762  -0.602   2.281
  546ARG    HB2 8660   5.726  -0.570   2.116
  546ARG     CG 8661   5.930  -0.520   2.181
  546ARG    HG1 8662   5.988  -0.562   2.099
  546ARG    HG2 8663   5.978  -0.550   2.273
  546ARG     CD 8664   5.901  -0.370   2.176
  546ARG    HD1 8665   5.834  -0.338   2.096
  546ARG    HD2 8666   5.985  -0.303   2.156
  546ARG     NE 8667   5.846  -0.341   2.311
  546ARG     HE 8668   5.885  -0.397   2.386
  546ARG     CZ 8669   5.767  -0.245   2.348
  546ARG    NH1 8670   5.721  -0.148   2.267
  546ARG   HH11 8671   5.771  -0.140   2.179
  546ARG   HH12 8672   5.655  -0.081   2.302
  546ARG    NH2 8673   5.708  -0.242   2.466
  546ARG   HH21 8674   5.714  -0.327   2.521
  546ARG   HH22 8675   5.661  -0.164   2.510
  546ARG      C 8676   5.714  -0.845   2.193
  546ARG      O 8677   5.598  -0.837   2.145
  547HIS      N 8678   5.736  -0.920   2.299
  547HIS      H 8679   5.826  -0.937   2.341
  547HIS     CA 8680   5.620  -0.965   2.374
  547HIS     HA 8681   5.566  -1.034   2.310
  547HIS     CB 8682   5.671  -1.064   2.479
  547HIS    HB1 8683   5.738  -1.018   2.552
  547HIS    HB2 8684   5.729  -1.147   2.439
  547HIS     CG 8685   5.557  -1.119   2.562
  547HIS    ND1 8686   5.443  -1.168   2.514
  547HIS    CE1 8687   5.380  -1.219   2.619
  547HIS    HE1 8688   5.281  -1.263   2.615
  547HIS    NE2 8689   5.449  -1.195   2.729
  547HIS    HE2 8690   5.424  -1.238   2.817
  547HIS    CD2 8691   5.567  -1.130   2.695
  547HIS    HD2 8692   5.645  -1.095   2.761
  547HIS      C 8693   5.522  -0.856   2.425
  547HIS      O 8694   5.564  -0.769   2.501
  548ALA      N 8695   5.396  -0.861   2.379
  548ALA      H 8696   5.379  -0.931   2.307
  548ALA     CA 8697   5.291  -0.762   2.406
  548ALA     HA 8698   5.322  -0.660   2.383
  548ALA     CB 8699   5.174  -0.795   2.311
  548ALA    HB1 8700   5.092  -0.723   2.314
  548ALA    HB2 8701   5.219  -0.808   2.213
  548ALA    HB3 8702   5.132  -0.893   2.334
  548ALA      C 8703   5.227  -0.759   2.547
  548ALA      O 8704   5.150  -0.664   2.576
  549TYR      N 8705   5.245  -0.859   2.633
  549TYR      H 8706   5.311  -0.930   2.604
  549TYR     CA 8707   5.175  -0.871   2.757
  549TYR     HA 8708   5.097  -0.795   2.772
  549TYR     CB 8709   5.114  -1.013   2.767
  549TYR    HB1 8710   5.185  -1.095   2.767
  549TYR    HB2 8711   5.052  -1.026   2.679
  549TYR     CG 8712   5.017  -1.023   2.884
  549TYR    CD1 8713   4.883  -0.996   2.858
  549TYR    HD1 8714   4.856  -0.972   2.756
  549TYR    CE1 8715   4.787  -1.000   2.961
  549TYR    HE1 8716   4.681  -0.994   2.940
  549TYR     CZ 8717   4.829  -1.008   3.096
  549TYR     OH 8718   4.735  -0.991   3.193
  549TYR     HH 8719   4.641  -0.998   3.176
  549TYR    CE2 8720   4.964  -1.041   3.120
  549TYR    HE2 8721   5.000  -1.047   3.222
  549TYR    CD2 8722   5.056  -1.052   3.016
  549TYR    HD2 8723   5.156  -1.080   3.046
  549TYR      C 8724   5.279  -0.845   2.866
  549TYR      O 8725   5.389  -0.899   2.860
  550GLY      N 8726   5.233  -0.783   2.977
  550GLY      H 8727   5.145  -0.733   2.977
  550GLY     CA 8728   5.301  -0.785   3.104
  550GLY    HA1 8729   5.335  -0.885   3.132
  550GLY    HA2 8730   5.239  -0.753   3.188
  550GLY      C 8731   5.434  -0.702   3.103
  550GLY      O 8732   5.454  -0.605   3.024
  551ASP      N 8733   5.519  -0.746   3.196
  551ASP      H 8734   5.496  -0.833   3.241
  551ASP     CA 8735   5.637  -0.677   3.246
  551ASP     HA 8736   5.645  -0.715   3.347
  551ASP     CB 8737   5.770  -0.722   3.179
  551ASP    HB1 8738   5.847  -0.684   3.246
  551ASP    HB2 8739   5.790  -0.676   3.082
  551ASP     CG 8740   5.806  -0.874   3.168
  551ASP    OD1 8741   5.725  -0.965   3.207
  551ASP    OD2 8742   5.920  -0.903   3.116
  551ASP      C 8743   5.614  -0.530   3.282
  551ASP      O 8744   5.505  -0.491   3.313
  552GLN      N 8745   5.721  -0.452   3.284
  552GLN      H 8746   5.813  -0.488   3.266
  552GLN     CA 8747   5.722  -0.321   3.339
  552GLN     HA 8748   5.709  -0.329   3.447
  552GLN     CB 8749   5.860  -0.246   3.326
  552GLN    HB1 8750   5.857  -0.155   3.385
  552GLN    HB2 8751   5.886  -0.223   3.222
  552GLN     CG 8752   5.978  -0.334   3.378
  552GLN    HG1 8753   5.958  -0.409   3.454
  552GLN    HG2 8754   6.045  -0.258   3.419
  552GLN     CD 8755   6.056  -0.403   3.269
  552GLN    OE1 8756   6.016  -0.493   3.195
  552GLN    NE2 8757   6.176  -0.357   3.246
  552GLN   HE21 8758   6.218  -0.287   3.306
  552GLN   HE22 8759   6.217  -0.390   3.160
  552GLN      C 8760   5.606  -0.226   3.289
  552GLN      O 8761   5.561  -0.137   3.362
  553TYR      N 8762   5.561  -0.255   3.170
  553TYR      H 8763   5.605  -0.333   3.124
  553TYR     CA 8764   5.457  -0.173   3.101
  553TYR     HA 8765   5.481  -0.067   3.106
  553TYR     CB 8766   5.462  -0.205   2.950
  553TYR    HB1 8767   5.391  -0.143   2.895
  553TYR    HB2 8768   5.429  -0.308   2.939
  553TYR     CG 8769   5.603  -0.191   2.895
  553TYR    CD1 8770   5.689  -0.302   2.908
  553TYR    HD1 8771   5.650  -0.394   2.948
  553TYR    CE1 8772   5.821  -0.293   2.854
  553TYR    HE1 8773   5.883  -0.381   2.858
  553TYR     CZ 8774   5.868  -0.174   2.799
  553TYR     OH 8775   6.004  -0.171   2.761
  553TYR     HH 8776   6.013  -0.092   2.706
  553TYR    CE2 8777   5.782  -0.058   2.807
  553TYR    HE2 8778   5.827   0.034   2.770
  553TYR    CD2 8779   5.654  -0.067   2.848
  553TYR    HD2 8780   5.589   0.019   2.841
  553TYR      C 8781   5.320  -0.183   3.159
  553TYR      O 8782   5.225  -0.115   3.121
  554ARG      N 8783   5.304  -0.282   3.249
  554ARG      H 8784   5.391  -0.316   3.287
  554ARG     CA 8785   5.175  -0.306   3.322
  554ARG     HA 8786   5.091  -0.236   3.315
  554ARG     CB 8787   5.107  -0.438   3.275
  554ARG    HB1 8788   5.026  -0.465   3.344
  554ARG    HB2 8789   5.187  -0.510   3.259
  554ARG     CG 8790   5.037  -0.437   3.135
  554ARG    HG1 8791   4.984  -0.531   3.122
  554ARG    HG2 8792   5.112  -0.431   3.056
  554ARG     CD 8793   4.942  -0.314   3.110
  554ARG    HD1 8794   4.991  -0.216   3.115
  554ARG    HD2 8795   4.878  -0.298   3.197
  554ARG     NE 8796   4.853  -0.336   2.995
  554ARG     HE 8797   4.860  -0.427   2.950
  554ARG     CZ 8798   4.784  -0.241   2.931
  554ARG    NH1 8799   4.765  -0.119   2.970
  554ARG   HH11 8800   4.784  -0.091   3.065
  554ARG   HH12 8801   4.708  -0.061   2.911
  554ARG    NH2 8802   4.744  -0.269   2.813
  554ARG   HH21 8803   4.739  -0.360   2.769
  554ARG   HH22 8804   4.696  -0.195   2.764
  554ARG      C 8805   5.202  -0.317   3.474
  554ARG      O 8806   5.106  -0.331   3.553
  555ALA      N 8807   5.329  -0.313   3.523
  555ALA      H 8808   5.396  -0.284   3.454
  555ALA     CA 8809   5.377  -0.342   3.658
  555ALA     HA 8810   5.319  -0.419   3.708
  555ALA     CB 8811   5.519  -0.384   3.635
  555ALA    HB1 8812   5.518  -0.465   3.563
  555ALA    HB2 8813   5.584  -0.300   3.608
  555ALA    HB3 8814   5.558  -0.427   3.727
  555ALA      C 8815   5.366  -0.224   3.759
  555ALA      O 8816   5.362  -0.107   3.719
  556THR      N 8817   5.373  -0.251   3.889
  556THR      H 8818   5.419  -0.338   3.913
  556THR     CA 8819   5.357  -0.157   3.997
  556THR     HA 8820   5.334  -0.058   3.959
  556THR     CB 8821   5.241  -0.201   4.088
  556THR     HB 8822   5.265  -0.304   4.113
  556THR    CG2 8823   5.212  -0.120   4.215
  556THR   HG21 8824   5.303  -0.100   4.272
  556THR   HG22 8825   5.157  -0.030   4.188
  556THR   HG23 8826   5.145  -0.187   4.270
  556THR    OG1 8827   5.124  -0.212   4.021
  556THR    HG1 8828   5.117  -0.273   3.947
  556THR      C 8829   5.483  -0.129   4.081
  556THR      O 8830   5.533  -0.210   4.158
  557ASP      N 8831   5.532  -0.004   4.076
  557ASP      H 8832   5.490   0.061   4.011
  557ASP     CA 8833   5.649   0.050   4.146
  557ASP     HA 8834   5.713  -0.033   4.176
  557ASP     CB 8835   5.736   0.142   4.051
  557ASP    HB1 8836   5.800   0.086   3.983
  557ASP    HB2 8837   5.793   0.200   4.124
  557ASP     CG 8838   5.663   0.241   3.964
  557ASP    OD1 8839   5.719   0.350   3.945
  557ASP    OD2 8840   5.544   0.221   3.929
  557ASP      C 8841   5.603   0.127   4.275
  557ASP      O 8842   5.501   0.202   4.264
  558PHE      N 8843   5.673   0.104   4.385
  558PHE      H 8844   5.738   0.027   4.398
  558PHE     CA 8845   5.653   0.184   4.503
  558PHE     HA 8846   5.614   0.278   4.467
  558PHE     CB 8847   5.539   0.117   4.586
  558PHE    HB1 8848   5.458   0.093   4.517
  558PHE    HB2 8849   5.487   0.194   4.642
  558PHE     CG 8850   5.574  -0.005   4.671
  558PHE    CD1 8851   5.572  -0.129   4.612
  558PHE    HD1 8852   5.548  -0.145   4.508
  558PHE    CE1 8853   5.587  -0.243   4.696
  558PHE    HE1 8854   5.603  -0.341   4.652
  558PHE     CZ 8855   5.611  -0.234   4.838
  558PHE     HZ 8856   5.632  -0.318   4.902
  558PHE    CE2 8857   5.614  -0.108   4.894
  558PHE    HE2 8858   5.641  -0.096   4.997
  558PHE    CD2 8859   5.597   0.009   4.809
  558PHE    HD2 8860   5.593   0.105   4.858
  558PHE      C 8861   5.779   0.223   4.577
  558PHE      O 8862   5.881   0.160   4.581
  559VAL      N 8863   5.772   0.336   4.654
  559VAL      H 8864   5.684   0.387   4.653
  559VAL     CA 8865   5.878   0.385   4.747
  559VAL     HA 8866   5.974   0.358   4.705
  559VAL     CB 8867   5.878   0.545   4.774
  559VAL     HB 8868   5.783   0.574   4.817
  559VAL    CG1 8869   5.994   0.590   4.867
  559VAL   HG11 8870   5.998   0.551   4.969
  559VAL   HG12 8871   6.085   0.559   4.817
  559VAL   HG13 8872   5.993   0.699   4.871
  559VAL    CG2 8873   5.902   0.627   4.647
  559VAL   HG21 8874   5.844   0.593   4.561
  559VAL   HG22 8875   5.878   0.730   4.671
  559VAL   HG23 8876   6.007   0.610   4.623
  559VAL      C 8877   5.859   0.309   4.881
  559VAL      O 8878   5.744   0.300   4.930
  560VAL      N 8879   5.971   0.264   4.929
  560VAL      H 8880   6.057   0.301   4.891
  560VAL     CA 8881   5.981   0.193   5.060
  560VAL     HA 8882   5.884   0.154   5.089
  560VAL     CB 8883   6.075   0.072   5.060
  560VAL     HB 8884   6.179   0.101   5.046
  560VAL    CG1 8885   6.066  -0.001   5.196
  560VAL   HG11 8886   6.128   0.048   5.271
  560VAL   HG12 8887   5.963  -0.019   5.227
  560VAL   HG13 8888   6.125  -0.092   5.185
[truncated: 5,487,332 more chars]
