# Supplementary material for: Drug Design in the Exascale Era: A Perspective from Massively Parallel QM/MM Simulations
Source: J Chem Inf Model. 2023 Jun 15;63(12):3647–58. doi: 10.1021/acs.jcim.3c00557 (PMC10302481; doi:10.1021/acs.jcim.3c00557)
Supplement: Supplementary file 1 — ci3c00557_si_001.zip [file ci3c00557_si_001.zip › idh1/initial_qm_region.gro]

Coordinates from ../equilib/cpmd.inp, Generated by MiMiCPy
142
  100ARG     CG 1600   8.059  -0.579   4.324
  100ARG     CD 1603   8.045  -0.585   4.173
  100ARG    HD1 1604   7.994  -0.494   4.140
  100ARG    HD2 1605   7.989  -0.676   4.152
  100ARG     NE 1606   8.180  -0.592   4.109
  100ARG     HE 1607   8.262  -0.580   4.166
  100ARG     CZ 1608   8.191  -0.621   3.983
  100ARG    NH1 1609   8.085  -0.645   3.914
  100ARG   HH11 1610   7.994  -0.642   3.957
  100ARG   HH12 1611   8.108  -0.675   3.820
  100ARG    NH2 1612   8.308  -0.620   3.933
  100ARG   HH21 1613   8.388  -0.604   3.994
  100ARG   HH22 1614   8.319  -0.655   3.839
  109ARG     CG 1740   8.193  -0.367   3.153
  109ARG     CD 1743   8.104  -0.479   3.093
  109ARG    HD1 1744   8.141  -0.504   2.993
  109ARG    HD2 1745   7.999  -0.452   3.102
  109ARG     NE 1746   8.127  -0.602   3.170
  109ARG     HE 1747   8.222  -0.632   3.185
  109ARG     CZ 1748   8.046  -0.698   3.202
  109ARG    NH1 1749   7.924  -0.693   3.158
  109ARG   HH11 1750   7.888  -0.616   3.103
  109ARG   HH12 1751   7.861  -0.767   3.185
  109ARG    NH2 1752   8.092  -0.809   3.252
  109ARG   HH21 1753   8.190  -0.817   3.272
  109ARG   HH22 1754   8.031  -0.888   3.265
  132ARG     CG 2124   7.555  -0.289   3.591
  132ARG     CD 2127   7.609  -0.425   3.545
  132ARG     NE 2130   7.535  -0.536   3.604
  132ARG     HE 2131   7.450  -0.510   3.652
  132ARG     CZ 2132   7.563  -0.666   3.595
  132ARG    NH1 2133   7.657  -0.715   3.528
  132ARG   HH11 2134   7.739  -0.658   3.511
  132ARG   HH12 2135   7.651  -0.815   3.517
  132ARG    NH2 2136   7.476  -0.750   3.635
  132ARG   HH21 2137   7.385  -0.713   3.659
  132ARG   HH22 2138   7.475  -0.844   3.597
  139TYR     CA 2227   6.983  -0.971   4.060
  139TYR     CB 2229   7.110  -0.887   4.030
  139TYR    HB1 2230   7.196  -0.927   4.085
  139TYR    HB2 2231   7.099  -0.785   4.064
  139TYR     CG 2232   7.147  -0.879   3.880
  139TYR    CD1 2233   7.079  -0.794   3.788
  139TYR    HD1 2234   6.997  -0.731   3.820
  139TYR    CE1 2235   7.098  -0.811   3.648
  139TYR    HE1 2236   7.037  -0.770   3.569
  139TYR     CZ 2237   7.201  -0.900   3.600
  139TYR     OH 2238   7.229  -0.927   3.473
  139TYR     HH 2239   7.309  -0.979   3.468
  139TYR    CE2 2240   7.274  -0.977   3.696
  139TYR    HE2 2241   7.353  -1.044   3.665
  139TYR    CD2 2242   7.242  -0.972   3.832
  139TYR    HD2 2243   7.296  -1.034   3.902
  275ASP     CA 4390   7.401  -0.590   3.134
  275ASP     CB 4392   7.350  -0.694   3.236
  275ASP    HB1 4393   7.249  -0.670   3.268
  275ASP    HB2 4394   7.394  -0.676   3.334
  275ASP     CG 4395   7.359  -0.840   3.190
  275ASP    OD1 4396   7.259  -0.888   3.134
  275ASP    OD2 4397   7.471  -0.898   3.179
  279ASP     CA 4446   7.818  -0.771   2.483
  279ASP     CB 4448   7.757  -0.914   2.501
  279ASP    HB1 4449   7.806  -0.981   2.430
  279ASP    HB2 4450   7.653  -0.920   2.472
  279ASP     CG 4451   7.777  -0.963   2.645
  279ASP    OD1 4452   7.719  -0.901   2.738
  279ASP    OD2 4453   7.862  -1.049   2.665
  626LYS     CG 9874   6.897  -1.239   3.272
  626LYS     CD 9877   7.030  -1.197   3.196
  626LYS    HD1 9878   7.016  -1.110   3.132
  626LYS    HD2 9879   7.059  -1.282   3.134
  626LYS     CE 9880   7.143  -1.170   3.301
  626LYS    HE1 9881   7.147  -1.257   3.367
  626LYS    HE2 9882   7.109  -1.083   3.356
  626LYS     NZ 9883   7.270  -1.137   3.227
  626LYS    HZ1 9884   7.262  -1.043   3.192
  626LYS    HZ2 9885   7.349  -1.132   3.290
  626LYS    HZ3 9886   7.288  -1.192   3.145
  666ASP     CA10594   7.428  -1.220   2.666
  666ASP     CB10596   7.514  -1.244   2.795
  666ASP    HB110597   7.604  -1.184   2.779
  666ASP    HB210598   7.533  -1.351   2.802
  666ASP     CG10599   7.444  -1.194   2.918
  666ASP    OD110600   7.359  -1.260   2.975
  666ASP    OD210601   7.485  -1.089   2.971
  829MG      MG13075   7.602  -0.995   3.083
  831NAP    C6N13077   7.956  -1.445   3.131
  831NAP    H2513078   7.906  -1.526   3.078
  831NAP    C5N13079   7.970  -1.318   3.079
  831NAP    H2413080   7.944  -1.288   2.978
  831NAP    C4N13081   8.043  -1.223   3.155
  831NAP    H2313082   8.071  -1.127   3.113
  831NAP    C3N13083   8.084  -1.255   3.289
  831NAP    C7N13084   8.168  -1.165   3.364
  831NAP    O7N13085   8.224  -1.078   3.302
  831NAP    N7N13086   8.188  -1.189   3.496
  831NAP    H2113087   8.131  -1.253   3.549
  831NAP    H2213088   8.250  -1.122   3.540
  831NAP    C2N13089   8.060  -1.385   3.334
  831NAP    H2013090   8.101  -1.425   3.427
  831NAP    N1N13091   7.996  -1.478   3.258
  831NAP    C1D13092   8.003  -1.615   3.298
  831NAP    H1913093   8.056  -1.617   3.394
  831NAP    C2D13094   7.861  -1.669   3.309
  831NAP    H1713095   7.795  -1.627   3.232
  831NAP    O2D13096   7.809  -1.643   3.439
  831NAP    H1813097   7.712  -1.638   3.439
  831NAP    C3D13098   7.881  -1.818   3.276
  831NAP    H1513099   7.818  -1.837   3.188
  831NAP    O3D13100   7.833  -1.898   3.384
  831NAP    H1613101   7.739  -1.920   3.372
  831NAP    C4D13102   8.028  -1.844   3.242
  831NAP    H1413103   8.074  -1.883   3.334
  831NAP    O4D13104   8.071  -1.712   3.204
  831NAP    C5D13105   8.072  -1.944   3.133
  833ICT     O113223   7.909  -1.005   3.303
  833ICT     C113224   7.792  -1.024   3.274
  833ICT     O213225   7.746  -0.947   3.186
  833ICT     C213226   7.718  -1.165   3.285
  833ICT     O313227   7.612  -1.168   3.189
  833ICT     H213228   7.576  -1.257   3.175
  833ICT     H113229   7.790  -1.243   3.258
  833ICT     C313230   7.672  -1.184   3.431
  833ICT     C613231   7.544  -1.104   3.460
  833ICT     O613232   7.432  -1.150   3.448
  833ICT     O713233   7.557  -1.000   3.530
  833ICT     H313234   7.756  -1.141   3.487
  833ICT     C413235   7.676  -1.332   3.466
  833ICT     H413236   7.776  -1.370   3.442
  833ICT     H513237   7.601  -1.388   3.410
  833ICT     C513238   7.661  -1.355   3.615
  833ICT     O513239   7.720  -1.285   3.693
  833ICT     O413240   7.569  -1.433   3.654
  835SOL     OW13259   7.603  -0.849   2.954
  835SOL    HW113260   7.650  -0.874   2.874
  835SOL    HW213261   7.522  -0.809   2.923
  840SOL     OW13274   7.766  -1.074   2.957
  840SOL    HW113275   7.740  -1.068   2.865
  840SOL    HW213276   7.860  -1.057   2.957
25198SOL     OW86348   7.512  -1.408   3.155
25198SOL    HW186349   7.452  -1.385   3.084
25198SOL    HW286350   7.566  -1.478   3.119
   1.49100   1.65500   1.89400
