# Supplementary material for: Drug Design in the Exascale Era: A Perspective from Massively Parallel QM/MM Simulations
Source: J Chem Inf Model. 2023 Jun 15;63(12):3647–58. doi: 10.1021/acs.jcim.3c00557 (PMC10302481; doi:10.1021/acs.jcim.3c00557)
Supplement: Supplementary file 1 — ci3c00557_si_001.zip [file ci3c00557_si_001.zip › idh1/gmx_topology/topol.top]

;
;	File 'topol.top' was generated
;	By user: unknown (50263)
;	On host: grsjuc
;	At date: Sun Apr  5 09:56:44 2020

;
;	This is a standalone topology file
;
;	Created by:
;	                 :-) GROMACS - gmx pdb2gmx, VERSION 5.1.2 (-:
;	
;	Executable:   /home/ippoliti/PROGRAMS/src/gromacs-5.1.2/installed/bin/gmx_mpi
;	Data prefix:  /home/ippoliti/PROGRAMS/src/gromacs-5.1.2/installed
;	Command line:
;	  gmx_mpi pdb2gmx -f confin.pdb -o conf.pdb -water tip3p -ff amber99sb-ildn -his
;	Force field was read from the standard GROMACS share directory.
;

; Include forcefield parameters
#include "amber99sb-ildn.ff/forcefield.itp"
#include "ligands.itp"

; Include chain topologies
#include "topol_Protein_chain_A.itp"
#include "topol_Protein_chain_B.itp"
#include "topol_Ion_chain_A2.itp"
#include "topol_Ion_chain_B2.itp"

; Include water topology
#include "amber99sb-ildn.ff/tip3p.itp"

#ifdef POSRES_WATER
; Position restraint for each water oxygen
[ position_restraints ]
;  i funct       fcx        fcy        fcz
   1    1       1000       1000       1000
#endif

; Include topology for ions
#include "amber99sb-ildn.ff/ions.itp"

[ system ]
; Name
1t0l in water

[ molecules ]
; Compound        #mols
Protein_chain_A     1
Protein_chain_B     1
Ion_chain_A2        1
Ion_chain_B2        1
NAP_A 1
NAP_B 1
ICT_A 1
ICT_B 1
SOL 12
SOL         39174
NA               12
