# Supplementary material for: Drug Design in the Exascale Era: A Perspective from Massively Parallel QM/MM Simulations
Source: J Chem Inf Model. 2023 Jun 15;63(12):3647–58. doi: 10.1021/acs.jcim.3c00557 (PMC10302481; doi:10.1021/acs.jcim.3c00557)
Supplement: Supplementary file 1 — ci3c00557_si_001.zip [file ci3c00557_si_001.zip › idh1/gmx_topology/topol_Protein_chain_B.itp]

;
;	File 'topol_Protein_chain_B.itp' was generated
;	By user: unknown (50263)
;	On host: grsjuc
;	At date: Sun Apr  5 09:56:48 2020

;
;	This is a include topology file
;
;	Created by:
;	                 :-) GROMACS - gmx pdb2gmx, VERSION 5.1.2 (-:
;	
;	Executable:   /home/ippoliti/PROGRAMS/src/gromacs-5.1.2/installed/bin/gmx_mpi
;	Data prefix:  /home/ippoliti/PROGRAMS/src/gromacs-5.1.2/installed
;	Command line:
;	  gmx_mpi pdb2gmx -f confin.pdb -o conf.pdb -water tip3p -ff amber99sb-ildn -his
;	Force field was read from the standard GROMACS share directory.
;

[ moleculetype ]
; Name            nrexcl
Protein_chain_B     3

[ atoms ]
;   nr       type  resnr residue  atom   cgnr     charge       mass  typeB    chargeB      massB
; residue   1 MET rtp NMET q +1.0
     1         N3      1    MET      N      1     0.1592      14.01   ; qtot 0.1592
     2          H      1    MET     H1      2     0.1984      1.008   ; qtot 0.3576
     3          H      1    MET     H2      3     0.1984      1.008   ; qtot 0.556
     4          H      1    MET     H3      4     0.1984      1.008   ; qtot 0.7544
     5         CT      1    MET     CA      5     0.0221      12.01   ; qtot 0.7765
     6         HP      1    MET     HA      6     0.1116      1.008   ; qtot 0.8881
     7         CT      1    MET     CB      7     0.0865      12.01   ; qtot 0.9746
     8         HC      1    MET    HB1      8     0.0125      1.008   ; qtot 0.9871
     9         HC      1    MET    HB2      9     0.0125      1.008   ; qtot 0.9996
    10         CT      1    MET     CG     10     0.0334      12.01   ; qtot 1.033
    11         H1      1    MET    HG1     11     0.0292      1.008   ; qtot 1.062
    12         H1      1    MET    HG2     12     0.0292      1.008   ; qtot 1.091
    13          S      1    MET     SD     13    -0.2774      32.06   ; qtot 0.814
    14         CT      1    MET     CE     14    -0.0341      12.01   ; qtot 0.7799
    15         H1      1    MET    HE1     15     0.0597      1.008   ; qtot 0.8396
    16         H1      1    MET    HE2     16     0.0597      1.008   ; qtot 0.8993
    17         H1      1    MET    HE3     17     0.0597      1.008   ; qtot 0.959
    18          C      1    MET      C     18     0.6123      12.01   ; qtot 1.571
    19          O      1    MET      O     19    -0.5713         16   ; qtot 1
; residue   2 SER rtp SER  q  0.0
    20          N      2    SER      N     20    -0.4157      14.01   ; qtot 0.5843
    21          H      2    SER      H     21     0.2719      1.008   ; qtot 0.8562
    22         CT      2    SER     CA     22    -0.0249      12.01   ; qtot 0.8313
    23         H1      2    SER     HA     23     0.0843      1.008   ; qtot 0.9156
    24         CT      2    SER     CB     24     0.2117      12.01   ; qtot 1.127
    25         H1      2    SER    HB1     25     0.0352      1.008   ; qtot 1.162
    26         H1      2    SER    HB2     26     0.0352      1.008   ; qtot 1.198
    27         OH      2    SER     OG     27    -0.6546         16   ; qtot 0.5431
    28         HO      2    SER     HG     28     0.4275      1.008   ; qtot 0.9706
    29          C      2    SER      C     29     0.5973      12.01   ; qtot 1.568
    30          O      2    SER      O     30    -0.5679         16   ; qtot 1
; residue   3 LYS rtp LYS  q +1.0
    31          N      3    LYS      N     31    -0.3479      14.01   ; qtot 0.6521
    32          H      3    LYS      H     32     0.2747      1.008   ; qtot 0.9268
    33         CT      3    LYS     CA     33      -0.24      12.01   ; qtot 0.6868
    34         H1      3    LYS     HA     34     0.1426      1.008   ; qtot 0.8294
    35         CT      3    LYS     CB     35    -0.0094      12.01   ; qtot 0.82
    36         HC      3    LYS    HB1     36     0.0362      1.008   ; qtot 0.8562
    37         HC      3    LYS    HB2     37     0.0362      1.008   ; qtot 0.8924
    38         CT      3    LYS     CG     38     0.0187      12.01   ; qtot 0.9111
    39         HC      3    LYS    HG1     39     0.0103      1.008   ; qtot 0.9214
    40         HC      3    LYS    HG2     40     0.0103      1.008   ; qtot 0.9317
    41         CT      3    LYS     CD     41    -0.0479      12.01   ; qtot 0.8838
    42         HC      3    LYS    HD1     42     0.0621      1.008   ; qtot 0.9459
    43         HC      3    LYS    HD2     43     0.0621      1.008   ; qtot 1.008
    44         CT      3    LYS     CE     44    -0.0143      12.01   ; qtot 0.9937
    45         HP      3    LYS    HE1     45     0.1135      1.008   ; qtot 1.107
    46         HP      3    LYS    HE2     46     0.1135      1.008   ; qtot 1.221
    47         N3      3    LYS     NZ     47    -0.3854      14.01   ; qtot 0.8353
    48          H      3    LYS    HZ1     48       0.34      1.008   ; qtot 1.175
    49          H      3    LYS    HZ2     49       0.34      1.008   ; qtot 1.515
    50          H      3    LYS    HZ3     50       0.34      1.008   ; qtot 1.855
    51          C      3    LYS      C     51     0.7341      12.01   ; qtot 2.589
    52          O      3    LYS      O     52    -0.5894         16   ; qtot 2
; residue   4 LYS rtp LYS  q +1.0
    53          N      4    LYS      N     53    -0.3479      14.01   ; qtot 1.652
    54          H      4    LYS      H     54     0.2747      1.008   ; qtot 1.927
    55         CT      4    LYS     CA     55      -0.24      12.01   ; qtot 1.687
    56         H1      4    LYS     HA     56     0.1426      1.008   ; qtot 1.829
    57         CT      4    LYS     CB     57    -0.0094      12.01   ; qtot 1.82
    58         HC      4    LYS    HB1     58     0.0362      1.008   ; qtot 1.856
    59         HC      4    LYS    HB2     59     0.0362      1.008   ; qtot 1.892
    60         CT      4    LYS     CG     60     0.0187      12.01   ; qtot 1.911
    61         HC      4    LYS    HG1     61     0.0103      1.008   ; qtot 1.921
    62         HC      4    LYS    HG2     62     0.0103      1.008   ; qtot 1.932
    63         CT      4    LYS     CD     63    -0.0479      12.01   ; qtot 1.884
    64         HC      4    LYS    HD1     64     0.0621      1.008   ; qtot 1.946
    65         HC      4    LYS    HD2     65     0.0621      1.008   ; qtot 2.008
    66         CT      4    LYS     CE     66    -0.0143      12.01   ; qtot 1.994
    67         HP      4    LYS    HE1     67     0.1135      1.008   ; qtot 2.107
    68         HP      4    LYS    HE2     68     0.1135      1.008   ; qtot 2.221
    69         N3      4    LYS     NZ     69    -0.3854      14.01   ; qtot 1.835
    70          H      4    LYS    HZ1     70       0.34      1.008   ; qtot 2.175
    71          H      4    LYS    HZ2     71       0.34      1.008   ; qtot 2.515
    72          H      4    LYS    HZ3     72       0.34      1.008   ; qtot 2.855
    73          C      4    LYS      C     73     0.7341      12.01   ; qtot 3.589
    74          O      4    LYS      O     74    -0.5894         16   ; qtot 3
; residue   5 ILE rtp ILE  q  0.0
    75          N      5    ILE      N     75    -0.4157      14.01   ; qtot 2.584
    76          H      5    ILE      H     76     0.2719      1.008   ; qtot 2.856
    77         CT      5    ILE     CA     77    -0.0597      12.01   ; qtot 2.796
    78         H1      5    ILE     HA     78     0.0869      1.008   ; qtot 2.883
    79         CT      5    ILE     CB     79     0.1303      12.01   ; qtot 3.014
    80         HC      5    ILE     HB     80     0.0187      1.008   ; qtot 3.032
    81         CT      5    ILE    CG2     81    -0.3204      12.01   ; qtot 2.712
    82         HC      5    ILE   HG21     82     0.0882      1.008   ; qtot 2.8
    83         HC      5    ILE   HG22     83     0.0882      1.008   ; qtot 2.888
    84         HC      5    ILE   HG23     84     0.0882      1.008   ; qtot 2.977
    85         CT      5    ILE    CG1     85     -0.043      12.01   ; qtot 2.934
    86         HC      5    ILE   HG11     86     0.0236      1.008   ; qtot 2.957
    87         HC      5    ILE   HG12     87     0.0236      1.008   ; qtot 2.981
    88         CT      5    ILE     CD     88     -0.066      12.01   ; qtot 2.915
    89         HC      5    ILE    HD1     89     0.0186      1.008   ; qtot 2.933
    90         HC      5    ILE    HD2     90     0.0186      1.008   ; qtot 2.952
    91         HC      5    ILE    HD3     91     0.0186      1.008   ; qtot 2.971
    92          C      5    ILE      C     92     0.5973      12.01   ; qtot 3.568
    93          O      5    ILE      O     93    -0.5679         16   ; qtot 3
; residue   6 SER rtp SER  q  0.0
    94          N      6    SER      N     94    -0.4157      14.01   ; qtot 2.584
    95          H      6    SER      H     95     0.2719      1.008   ; qtot 2.856
    96         CT      6    SER     CA     96    -0.0249      12.01   ; qtot 2.831
    97         H1      6    SER     HA     97     0.0843      1.008   ; qtot 2.916
    98         CT      6    SER     CB     98     0.2117      12.01   ; qtot 3.127
    99         H1      6    SER    HB1     99     0.0352      1.008   ; qtot 3.162
   100         H1      6    SER    HB2    100     0.0352      1.008   ; qtot 3.198
   101         OH      6    SER     OG    101    -0.6546         16   ; qtot 2.543
   102         HO      6    SER     HG    102     0.4275      1.008   ; qtot 2.971
   103          C      6    SER      C    103     0.5973      12.01   ; qtot 3.568
   104          O      6    SER      O    104    -0.5679         16   ; qtot 3
; residue   7 GLY rtp GLY  q  0.0
   105          N      7    GLY      N    105    -0.4157      14.01   ; qtot 2.584
   106          H      7    GLY      H    106     0.2719      1.008   ; qtot 2.856
   107         CT      7    GLY     CA    107    -0.0252      12.01   ; qtot 2.831
   108         H1      7    GLY    HA1    108     0.0698      1.008   ; qtot 2.901
   109         H1      7    GLY    HA2    109     0.0698      1.008   ; qtot 2.971
   110          C      7    GLY      C    110     0.5973      12.01   ; qtot 3.568
   111          O      7    GLY      O    111    -0.5679         16   ; qtot 3
; residue   8 GLY rtp GLY  q  0.0
   112          N      8    GLY      N    112    -0.4157      14.01   ; qtot 2.584
   113          H      8    GLY      H    113     0.2719      1.008   ; qtot 2.856
   114         CT      8    GLY     CA    114    -0.0252      12.01   ; qtot 2.831
   115         H1      8    GLY    HA1    115     0.0698      1.008   ; qtot 2.901
   116         H1      8    GLY    HA2    116     0.0698      1.008   ; qtot 2.971
   117          C      8    GLY      C    117     0.5973      12.01   ; qtot 3.568
   118          O      8    GLY      O    118    -0.5679         16   ; qtot 3
; residue   9 SER rtp SER  q  0.0
   119          N      9    SER      N    119    -0.4157      14.01   ; qtot 2.584
   120          H      9    SER      H    120     0.2719      1.008   ; qtot 2.856
   121         CT      9    SER     CA    121    -0.0249      12.01   ; qtot 2.831
   122         H1      9    SER     HA    122     0.0843      1.008   ; qtot 2.916
   123         CT      9    SER     CB    123     0.2117      12.01   ; qtot 3.127
   124         H1      9    SER    HB1    124     0.0352      1.008   ; qtot 3.162
   125         H1      9    SER    HB2    125     0.0352      1.008   ; qtot 3.198
   126         OH      9    SER     OG    126    -0.6546         16   ; qtot 2.543
   127         HO      9    SER     HG    127     0.4275      1.008   ; qtot 2.971
   128          C      9    SER      C    128     0.5973      12.01   ; qtot 3.568
   129          O      9    SER      O    129    -0.5679         16   ; qtot 3
; residue  10 VAL rtp VAL  q  0.0
   130          N     10    VAL      N    130    -0.4157      14.01   ; qtot 2.584
   131          H     10    VAL      H    131     0.2719      1.008   ; qtot 2.856
   132         CT     10    VAL     CA    132    -0.0875      12.01   ; qtot 2.769
   133         H1     10    VAL     HA    133     0.0969      1.008   ; qtot 2.866
   134         CT     10    VAL     CB    134     0.2985      12.01   ; qtot 3.164
   135         HC     10    VAL     HB    135    -0.0297      1.008   ; qtot 3.134
   136         CT     10    VAL    CG1    136    -0.3192      12.01   ; qtot 2.815
   137         HC     10    VAL   HG11    137     0.0791      1.008   ; qtot 2.894
   138         HC     10    VAL   HG12    138     0.0791      1.008   ; qtot 2.973
   139         HC     10    VAL   HG13    139     0.0791      1.008   ; qtot 3.052
   140         CT     10    VAL    CG2    140    -0.3192      12.01   ; qtot 2.733
   141         HC     10    VAL   HG21    141     0.0791      1.008   ; qtot 2.812
   142         HC     10    VAL   HG22    142     0.0791      1.008   ; qtot 2.891
   143         HC     10    VAL   HG23    143     0.0791      1.008   ; qtot 2.971
   144          C     10    VAL      C    144     0.5973      12.01   ; qtot 3.568
   145          O     10    VAL      O    145    -0.5679         16   ; qtot 3
; residue  11 VAL rtp VAL  q  0.0
   146          N     11    VAL      N    146    -0.4157      14.01   ; qtot 2.584
   147          H     11    VAL      H    147     0.2719      1.008   ; qtot 2.856
   148         CT     11    VAL     CA    148    -0.0875      12.01   ; qtot 2.769
   149         H1     11    VAL     HA    149     0.0969      1.008   ; qtot 2.866
   150         CT     11    VAL     CB    150     0.2985      12.01   ; qtot 3.164
   151         HC     11    VAL     HB    151    -0.0297      1.008   ; qtot 3.134
   152         CT     11    VAL    CG1    152    -0.3192      12.01   ; qtot 2.815
   153         HC     11    VAL   HG11    153     0.0791      1.008   ; qtot 2.894
   154         HC     11    VAL   HG12    154     0.0791      1.008   ; qtot 2.973
   155         HC     11    VAL   HG13    155     0.0791      1.008   ; qtot 3.052
   156         CT     11    VAL    CG2    156    -0.3192      12.01   ; qtot 2.733
   157         HC     11    VAL   HG21    157     0.0791      1.008   ; qtot 2.812
   158         HC     11    VAL   HG22    158     0.0791      1.008   ; qtot 2.891
   159         HC     11    VAL   HG23    159     0.0791      1.008   ; qtot 2.971
   160          C     11    VAL      C    160     0.5973      12.01   ; qtot 3.568
   161          O     11    VAL      O    161    -0.5679         16   ; qtot 3
; residue  12 GLU rtp GLU  q -1.0
   162          N     12    GLU      N    162    -0.5163      14.01   ; qtot 2.484
   163          H     12    GLU      H    163     0.2936      1.008   ; qtot 2.777
   164         CT     12    GLU     CA    164     0.0397      12.01   ; qtot 2.817
   165         H1     12    GLU     HA    165     0.1105      1.008   ; qtot 2.927
   166         CT     12    GLU     CB    166      0.056      12.01   ; qtot 2.983
   167         HC     12    GLU    HB1    167    -0.0173      1.008   ; qtot 2.966
   168         HC     12    GLU    HB2    168    -0.0173      1.008   ; qtot 2.949
   169         CT     12    GLU     CG    169     0.0136      12.01   ; qtot 2.962
   170         HC     12    GLU    HG1    170    -0.0425      1.008   ; qtot 2.92
   171         HC     12    GLU    HG2    171    -0.0425      1.008   ; qtot 2.877
   172          C     12    GLU     CD    172     0.8054      12.01   ; qtot 3.683
   173         O2     12    GLU    OE1    173    -0.8188         16   ; qtot 2.864
   174         O2     12    GLU    OE2    174    -0.8188         16   ; qtot 2.045
   175          C     12    GLU      C    175     0.5366      12.01   ; qtot 2.582
   176          O     12    GLU      O    176    -0.5819         16   ; qtot 2
; residue  13 MET rtp MET  q  0.0
   177          N     13    MET      N    177    -0.4157      14.01   ; qtot 1.584
   178          H     13    MET      H    178     0.2719      1.008   ; qtot 1.856
   179         CT     13    MET     CA    179    -0.0237      12.01   ; qtot 1.832
   180         H1     13    MET     HA    180      0.088      1.008   ; qtot 1.92
   181         CT     13    MET     CB    181     0.0342      12.01   ; qtot 1.955
   182         HC     13    MET    HB1    182     0.0241      1.008   ; qtot 1.979
   183         HC     13    MET    HB2    183     0.0241      1.008   ; qtot 2.003
   184         CT     13    MET     CG    184     0.0018      12.01   ; qtot 2.005
   185         H1     13    MET    HG1    185      0.044      1.008   ; qtot 2.049
   186         H1     13    MET    HG2    186      0.044      1.008   ; qtot 2.093
   187          S     13    MET     SD    187    -0.2737      32.06   ; qtot 1.819
   188         CT     13    MET     CE    188    -0.0536      12.01   ; qtot 1.765
   189         H1     13    MET    HE1    189     0.0684      1.008   ; qtot 1.834
   190         H1     13    MET    HE2    190     0.0684      1.008   ; qtot 1.902
   191         H1     13    MET    HE3    191     0.0684      1.008   ; qtot 1.971
   192          C     13    MET      C    192     0.5973      12.01   ; qtot 2.568
   193          O     13    MET      O    193    -0.5679         16   ; qtot 2
; residue  14 GLN rtp GLN  q  0.0
   194          N     14    GLN      N    194    -0.4157      14.01   ; qtot 1.584
   195          H     14    GLN      H    195     0.2719      1.008   ; qtot 1.856
   196         CT     14    GLN     CA    196    -0.0031      12.01   ; qtot 1.853
   197         H1     14    GLN     HA    197      0.085      1.008   ; qtot 1.938
   198         CT     14    GLN     CB    198    -0.0036      12.01   ; qtot 1.934
   199         HC     14    GLN    HB1    199     0.0171      1.008   ; qtot 1.952
   200         HC     14    GLN    HB2    200     0.0171      1.008   ; qtot 1.969
   201         CT     14    GLN     CG    201    -0.0645      12.01   ; qtot 1.904
   202         HC     14    GLN    HG1    202     0.0352      1.008   ; qtot 1.939
   203         HC     14    GLN    HG2    203     0.0352      1.008   ; qtot 1.975
   204          C     14    GLN     CD    204     0.6951      12.01   ; qtot 2.67
   205          O     14    GLN    OE1    205    -0.6086         16   ; qtot 2.061
   206          N     14    GLN    NE2    206    -0.9407      14.01   ; qtot 1.12
   207          H     14    GLN   HE21    207     0.4251      1.008   ; qtot 1.545
   208          H     14    GLN   HE22    208     0.4251      1.008   ; qtot 1.971
   209          C     14    GLN      C    209     0.5973      12.01   ; qtot 2.568
   210          O     14    GLN      O    210    -0.5679         16   ; qtot 2
; residue  15 GLY rtp GLY  q  0.0
   211          N     15    GLY      N    211    -0.4157      14.01   ; qtot 1.584
   212          H     15    GLY      H    212     0.2719      1.008   ; qtot 1.856
   213         CT     15    GLY     CA    213    -0.0252      12.01   ; qtot 1.831
   214         H1     15    GLY    HA1    214     0.0698      1.008   ; qtot 1.901
   215         H1     15    GLY    HA2    215     0.0698      1.008   ; qtot 1.971
   216          C     15    GLY      C    216     0.5973      12.01   ; qtot 2.568
   217          O     15    GLY      O    217    -0.5679         16   ; qtot 2
; residue  16 ASP rtp ASP  q -1.0
   218          N     16    ASP      N    218    -0.5163      14.01   ; qtot 1.484
   219          H     16    ASP      H    219     0.2936      1.008   ; qtot 1.777
   220         CT     16    ASP     CA    220     0.0381      12.01   ; qtot 1.815
   221         H1     16    ASP     HA    221      0.088      1.008   ; qtot 1.903
   222         CT     16    ASP     CB    222    -0.0303      12.01   ; qtot 1.873
   223         HC     16    ASP    HB1    223    -0.0122      1.008   ; qtot 1.861
   224         HC     16    ASP    HB2    224    -0.0122      1.008   ; qtot 1.849
   225          C     16    ASP     CG    225     0.7994      12.01   ; qtot 2.648
   226         O2     16    ASP    OD1    226    -0.8014         16   ; qtot 1.847
   227         O2     16    ASP    OD2    227    -0.8014         16   ; qtot 1.045
   228          C     16    ASP      C    228     0.5366      12.01   ; qtot 1.582
   229          O     16    ASP      O    229    -0.5819         16   ; qtot 1
; residue  17 GLU rtp GLU  q -1.0
   230          N     17    GLU      N    230    -0.5163      14.01   ; qtot 0.4837
   231          H     17    GLU      H    231     0.2936      1.008   ; qtot 0.7773
   232         CT     17    GLU     CA    232     0.0397      12.01   ; qtot 0.817
   233         H1     17    GLU     HA    233     0.1105      1.008   ; qtot 0.9275
   234         CT     17    GLU     CB    234      0.056      12.01   ; qtot 0.9835
   235         HC     17    GLU    HB1    235    -0.0173      1.008   ; qtot 0.9662
   236         HC     17    GLU    HB2    236    -0.0173      1.008   ; qtot 0.9489
   237         CT     17    GLU     CG    237     0.0136      12.01   ; qtot 0.9625
   238         HC     17    GLU    HG1    238    -0.0425      1.008   ; qtot 0.92
   239         HC     17    GLU    HG2    239    -0.0425      1.008   ; qtot 0.8775
   240          C     17    GLU     CD    240     0.8054      12.01   ; qtot 1.683
   241         O2     17    GLU    OE1    241    -0.8188         16   ; qtot 0.8641
   242         O2     17    GLU    OE2    242    -0.8188         16   ; qtot 0.0453
   243          C     17    GLU      C    243     0.5366      12.01   ; qtot 0.5819
   244          O     17    GLU      O    244    -0.5819         16   ; qtot 0
; residue  18 MET rtp MET  q  0.0
   245          N     18    MET      N    245    -0.4157      14.01   ; qtot -0.4157
   246          H     18    MET      H    246     0.2719      1.008   ; qtot -0.1438
   247         CT     18    MET     CA    247    -0.0237      12.01   ; qtot -0.1675
   248         H1     18    MET     HA    248      0.088      1.008   ; qtot -0.0795
   249         CT     18    MET     CB    249     0.0342      12.01   ; qtot -0.0453
   250         HC     18    MET    HB1    250     0.0241      1.008   ; qtot -0.0212
   251         HC     18    MET    HB2    251     0.0241      1.008   ; qtot 0.0029
   252         CT     18    MET     CG    252     0.0018      12.01   ; qtot 0.0047
   253         H1     18    MET    HG1    253      0.044      1.008   ; qtot 0.0487
   254         H1     18    MET    HG2    254      0.044      1.008   ; qtot 0.0927
   255          S     18    MET     SD    255    -0.2737      32.06   ; qtot -0.181
   256         CT     18    MET     CE    256    -0.0536      12.01   ; qtot -0.2346
   257         H1     18    MET    HE1    257     0.0684      1.008   ; qtot -0.1662
   258         H1     18    MET    HE2    258     0.0684      1.008   ; qtot -0.0978
   259         H1     18    MET    HE3    259     0.0684      1.008   ; qtot -0.0294
   260          C     18    MET      C    260     0.5973      12.01   ; qtot 0.5679
   261          O     18    MET      O    261    -0.5679         16   ; qtot 0
; residue  19 THR rtp THR  q  0.0
   262          N     19    THR      N    262    -0.4157      14.01   ; qtot -0.4157
   263          H     19    THR      H    263     0.2719      1.008   ; qtot -0.1438
   264         CT     19    THR     CA    264    -0.0389      12.01   ; qtot -0.1827
   265         H1     19    THR     HA    265     0.1007      1.008   ; qtot -0.082
   266         CT     19    THR     CB    266     0.3654      12.01   ; qtot 0.2834
   267         H1     19    THR     HB    267     0.0043      1.008   ; qtot 0.2877
   268         CT     19    THR    CG2    268    -0.2438      12.01   ; qtot 0.0439
   269         HC     19    THR   HG21    269     0.0642      1.008   ; qtot 0.1081
   270         HC     19    THR   HG22    270     0.0642      1.008   ; qtot 0.1723
   271         HC     19    THR   HG23    271     0.0642      1.008   ; qtot 0.2365
   272         OH     19    THR    OG1    272    -0.6761         16   ; qtot -0.4396
   273         HO     19    THR    HG1    273     0.4102      1.008   ; qtot -0.0294
   274          C     19    THR      C    274     0.5973      12.01   ; qtot 0.5679
   275          O     19    THR      O    275    -0.5679         16   ; qtot 0
; residue  20 ARG rtp ARG  q +1.0
   276          N     20    ARG      N    276    -0.3479      14.01   ; qtot -0.3479
   277          H     20    ARG      H    277     0.2747      1.008   ; qtot -0.0732
   278         CT     20    ARG     CA    278    -0.2637      12.01   ; qtot -0.3369
   279         H1     20    ARG     HA    279      0.156      1.008   ; qtot -0.1809
   280         CT     20    ARG     CB    280    -0.0007      12.01   ; qtot -0.1816
   281         HC     20    ARG    HB1    281     0.0327      1.008   ; qtot -0.1489
   282         HC     20    ARG    HB2    282     0.0327      1.008   ; qtot -0.1162
   283         CT     20    ARG     CG    283      0.039      12.01   ; qtot -0.0772
   284         HC     20    ARG    HG1    284     0.0285      1.008   ; qtot -0.0487
   285         HC     20    ARG    HG2    285     0.0285      1.008   ; qtot -0.0202
   286         CT     20    ARG     CD    286     0.0486      12.01   ; qtot 0.0284
   287         H1     20    ARG    HD1    287     0.0687      1.008   ; qtot 0.0971
   288         H1     20    ARG    HD2    288     0.0687      1.008   ; qtot 0.1658
   289         N2     20    ARG     NE    289    -0.5295      14.01   ; qtot -0.3637
   290          H     20    ARG     HE    290     0.3456      1.008   ; qtot -0.0181
   291         CA     20    ARG     CZ    291     0.8076      12.01   ; qtot 0.7895
   292         N2     20    ARG    NH1    292    -0.8627      14.01   ; qtot -0.0732
   293          H     20    ARG   HH11    293     0.4478      1.008   ; qtot 0.3746
   294          H     20    ARG   HH12    294     0.4478      1.008   ; qtot 0.8224
   295         N2     20    ARG    NH2    295    -0.8627      14.01   ; qtot -0.0403
   296          H     20    ARG   HH21    296     0.4478      1.008   ; qtot 0.4075
   297          H     20    ARG   HH22    297     0.4478      1.008   ; qtot 0.8553
   298          C     20    ARG      C    298     0.7341      12.01   ; qtot 1.589
   299          O     20    ARG      O    299    -0.5894         16   ; qtot 1
; residue  21 ILE rtp ILE  q  0.0
   300          N     21    ILE      N    300    -0.4157      14.01   ; qtot 0.5843
   301          H     21    ILE      H    301     0.2719      1.008   ; qtot 0.8562
   302         CT     21    ILE     CA    302    -0.0597      12.01   ; qtot 0.7965
   303         H1     21    ILE     HA    303     0.0869      1.008   ; qtot 0.8834
   304         CT     21    ILE     CB    304     0.1303      12.01   ; qtot 1.014
   305         HC     21    ILE     HB    305     0.0187      1.008   ; qtot 1.032
   306         CT     21    ILE    CG2    306    -0.3204      12.01   ; qtot 0.712
   307         HC     21    ILE   HG21    307     0.0882      1.008   ; qtot 0.8002
   308         HC     21    ILE   HG22    308     0.0882      1.008   ; qtot 0.8884
   309         HC     21    ILE   HG23    309     0.0882      1.008   ; qtot 0.9766
   310         CT     21    ILE    CG1    310     -0.043      12.01   ; qtot 0.9336
   311         HC     21    ILE   HG11    311     0.0236      1.008   ; qtot 0.9572
   312         HC     21    ILE   HG12    312     0.0236      1.008   ; qtot 0.9808
   313         CT     21    ILE     CD    313     -0.066      12.01   ; qtot 0.9148
   314         HC     21    ILE    HD1    314     0.0186      1.008   ; qtot 0.9334
   315         HC     21    ILE    HD2    315     0.0186      1.008   ; qtot 0.952
   316         HC     21    ILE    HD3    316     0.0186      1.008   ; qtot 0.9706
   317          C     21    ILE      C    317     0.5973      12.01   ; qtot 1.568
   318          O     21    ILE      O    318    -0.5679         16   ; qtot 1
; residue  22 ILE rtp ILE  q  0.0
   319          N     22    ILE      N    319    -0.4157      14.01   ; qtot 0.5843
   320          H     22    ILE      H    320     0.2719      1.008   ; qtot 0.8562
   321         CT     22    ILE     CA    321    -0.0597      12.01   ; qtot 0.7965
   322         H1     22    ILE     HA    322     0.0869      1.008   ; qtot 0.8834
   323         CT     22    ILE     CB    323     0.1303      12.01   ; qtot 1.014
   324         HC     22    ILE     HB    324     0.0187      1.008   ; qtot 1.032
   325         CT     22    ILE    CG2    325    -0.3204      12.01   ; qtot 0.712
   326         HC     22    ILE   HG21    326     0.0882      1.008   ; qtot 0.8002
   327         HC     22    ILE   HG22    327     0.0882      1.008   ; qtot 0.8884
   328         HC     22    ILE   HG23    328     0.0882      1.008   ; qtot 0.9766
   329         CT     22    ILE    CG1    329     -0.043      12.01   ; qtot 0.9336
   330         HC     22    ILE   HG11    330     0.0236      1.008   ; qtot 0.9572
   331         HC     22    ILE   HG12    331     0.0236      1.008   ; qtot 0.9808
   332         CT     22    ILE     CD    332     -0.066      12.01   ; qtot 0.9148
   333         HC     22    ILE    HD1    333     0.0186      1.008   ; qtot 0.9334
   334         HC     22    ILE    HD2    334     0.0186      1.008   ; qtot 0.952
   335         HC     22    ILE    HD3    335     0.0186      1.008   ; qtot 0.9706
   336          C     22    ILE      C    336     0.5973      12.01   ; qtot 1.568
   337          O     22    ILE      O    337    -0.5679         16   ; qtot 1
; residue  23 TRP rtp TRP  q  0.0
   338          N     23    TRP      N    338    -0.4157      14.01   ; qtot 0.5843
   339          H     23    TRP      H    339     0.2719      1.008   ; qtot 0.8562
   340         CT     23    TRP     CA    340    -0.0275      12.01   ; qtot 0.8287
   341         H1     23    TRP     HA    341     0.1123      1.008   ; qtot 0.941
   342         CT     23    TRP     CB    342     -0.005      12.01   ; qtot 0.936
   343         HC     23    TRP    HB1    343     0.0339      1.008   ; qtot 0.9699
   344         HC     23    TRP    HB2    344     0.0339      1.008   ; qtot 1.004
   345         C*     23    TRP     CG    345    -0.1415      12.01   ; qtot 0.8623
   346         CW     23    TRP    CD1    346    -0.1638      12.01   ; qtot 0.6985
   347         H4     23    TRP    HD1    347     0.2062      1.008   ; qtot 0.9047
   348         NA     23    TRP    NE1    348    -0.3418      14.01   ; qtot 0.5629
   349          H     23    TRP    HE1    349     0.3412      1.008   ; qtot 0.9041
   350         CN     23    TRP    CE2    350      0.138      12.01   ; qtot 1.042
   351         CA     23    TRP    CZ2    351    -0.2601      12.01   ; qtot 0.782
   352         HA     23    TRP    HZ2    352     0.1572      1.008   ; qtot 0.9392
   353         CA     23    TRP    CH2    353    -0.1134      12.01   ; qtot 0.8258
   354         HA     23    TRP    HH2    354     0.1417      1.008   ; qtot 0.9675
   355         CA     23    TRP    CZ3    355    -0.1972      12.01   ; qtot 0.7703
   356         HA     23    TRP    HZ3    356     0.1447      1.008   ; qtot 0.915
   357         CA     23    TRP    CE3    357    -0.2387      12.01   ; qtot 0.6763
   358         HA     23    TRP    HE3    358       0.17      1.008   ; qtot 0.8463
   359         CB     23    TRP    CD2    359     0.1243      12.01   ; qtot 0.9706
   360          C     23    TRP      C    360     0.5973      12.01   ; qtot 1.568
   361          O     23    TRP      O    361    -0.5679         16   ; qtot 1
; residue  24 GLU rtp GLU  q -1.0
   362          N     24    GLU      N    362    -0.5163      14.01   ; qtot 0.4837
   363          H     24    GLU      H    363     0.2936      1.008   ; qtot 0.7773
   364         CT     24    GLU     CA    364     0.0397      12.01   ; qtot 0.817
   365         H1     24    GLU     HA    365     0.1105      1.008   ; qtot 0.9275
   366         CT     24    GLU     CB    366      0.056      12.01   ; qtot 0.9835
   367         HC     24    GLU    HB1    367    -0.0173      1.008   ; qtot 0.9662
   368         HC     24    GLU    HB2    368    -0.0173      1.008   ; qtot 0.9489
   369         CT     24    GLU     CG    369     0.0136      12.01   ; qtot 0.9625
   370         HC     24    GLU    HG1    370    -0.0425      1.008   ; qtot 0.92
   371         HC     24    GLU    HG2    371    -0.0425      1.008   ; qtot 0.8775
   372          C     24    GLU     CD    372     0.8054      12.01   ; qtot 1.683
   373         O2     24    GLU    OE1    373    -0.8188         16   ; qtot 0.8641
   374         O2     24    GLU    OE2    374    -0.8188         16   ; qtot 0.0453
   375          C     24    GLU      C    375     0.5366      12.01   ; qtot 0.5819
   376          O     24    GLU      O    376    -0.5819         16   ; qtot 0
; residue  25 LEU rtp LEU  q  0.0
   377          N     25    LEU      N    377    -0.4157      14.01   ; qtot -0.4157
   378          H     25    LEU      H    378     0.2719      1.008   ; qtot -0.1438
   379         CT     25    LEU     CA    379    -0.0518      12.01   ; qtot -0.1956
   380         H1     25    LEU     HA    380     0.0922      1.008   ; qtot -0.1034
   381         CT     25    LEU     CB    381    -0.1102      12.01   ; qtot -0.2136
   382         HC     25    LEU    HB1    382     0.0457      1.008   ; qtot -0.1679
   383         HC     25    LEU    HB2    383     0.0457      1.008   ; qtot -0.1222
   384         CT     25    LEU     CG    384     0.3531      12.01   ; qtot 0.2309
   385         HC     25    LEU     HG    385    -0.0361      1.008   ; qtot 0.1948
   386         CT     25    LEU    CD1    386    -0.4121      12.01   ; qtot -0.2173
   387         HC     25    LEU   HD11    387        0.1      1.008   ; qtot -0.1173
   388         HC     25    LEU   HD12    388        0.1      1.008   ; qtot -0.0173
   389         HC     25    LEU   HD13    389        0.1      1.008   ; qtot 0.0827
   390         CT     25    LEU    CD2    390    -0.4121      12.01   ; qtot -0.3294
   391         HC     25    LEU   HD21    391        0.1      1.008   ; qtot -0.2294
   392         HC     25    LEU   HD22    392        0.1      1.008   ; qtot -0.1294
   393         HC     25    LEU   HD23    393        0.1      1.008   ; qtot -0.0294
   394          C     25    LEU      C    394     0.5973      12.01   ; qtot 0.5679
   395          O     25    LEU      O    395    -0.5679         16   ; qtot 0
; residue  26 ILE rtp ILE  q  0.0
   396          N     26    ILE      N    396    -0.4157      14.01   ; qtot -0.4157
   397          H     26    ILE      H    397     0.2719      1.008   ; qtot -0.1438
   398         CT     26    ILE     CA    398    -0.0597      12.01   ; qtot -0.2035
   399         H1     26    ILE     HA    399     0.0869      1.008   ; qtot -0.1166
   400         CT     26    ILE     CB    400     0.1303      12.01   ; qtot 0.0137
   401         HC     26    ILE     HB    401     0.0187      1.008   ; qtot 0.0324
   402         CT     26    ILE    CG2    402    -0.3204      12.01   ; qtot -0.288
   403         HC     26    ILE   HG21    403     0.0882      1.008   ; qtot -0.1998
   404         HC     26    ILE   HG22    404     0.0882      1.008   ; qtot -0.1116
   405         HC     26    ILE   HG23    405     0.0882      1.008   ; qtot -0.0234
   406         CT     26    ILE    CG1    406     -0.043      12.01   ; qtot -0.0664
   407         HC     26    ILE   HG11    407     0.0236      1.008   ; qtot -0.0428
   408         HC     26    ILE   HG12    408     0.0236      1.008   ; qtot -0.0192
   409         CT     26    ILE     CD    409     -0.066      12.01   ; qtot -0.0852
   410         HC     26    ILE    HD1    410     0.0186      1.008   ; qtot -0.0666
   411         HC     26    ILE    HD2    411     0.0186      1.008   ; qtot -0.048
   412         HC     26    ILE    HD3    412     0.0186      1.008   ; qtot -0.0294
   413          C     26    ILE      C    413     0.5973      12.01   ; qtot 0.5679
   414          O     26    ILE      O    414    -0.5679         16   ; qtot 0
; residue  27 LYS rtp LYS  q +1.0
   415          N     27    LYS      N    415    -0.3479      14.01   ; qtot -0.3479
   416          H     27    LYS      H    416     0.2747      1.008   ; qtot -0.0732
   417         CT     27    LYS     CA    417      -0.24      12.01   ; qtot -0.3132
   418         H1     27    LYS     HA    418     0.1426      1.008   ; qtot -0.1706
   419         CT     27    LYS     CB    419    -0.0094      12.01   ; qtot -0.18
   420         HC     27    LYS    HB1    420     0.0362      1.008   ; qtot -0.1438
   421         HC     27    LYS    HB2    421     0.0362      1.008   ; qtot -0.1076
   422         CT     27    LYS     CG    422     0.0187      12.01   ; qtot -0.0889
   423         HC     27    LYS    HG1    423     0.0103      1.008   ; qtot -0.0786
   424         HC     27    LYS    HG2    424     0.0103      1.008   ; qtot -0.0683
   425         CT     27    LYS     CD    425    -0.0479      12.01   ; qtot -0.1162
   426         HC     27    LYS    HD1    426     0.0621      1.008   ; qtot -0.0541
   427         HC     27    LYS    HD2    427     0.0621      1.008   ; qtot 0.008
   428         CT     27    LYS     CE    428    -0.0143      12.01   ; qtot -0.0063
   429         HP     27    LYS    HE1    429     0.1135      1.008   ; qtot 0.1072
   430         HP     27    LYS    HE2    430     0.1135      1.008   ; qtot 0.2207
   431         N3     27    LYS     NZ    431    -0.3854      14.01   ; qtot -0.1647
   432          H     27    LYS    HZ1    432       0.34      1.008   ; qtot 0.1753
   433          H     27    LYS    HZ2    433       0.34      1.008   ; qtot 0.5153
   434          H     27    LYS    HZ3    434       0.34      1.008   ; qtot 0.8553
   435          C     27    LYS      C    435     0.7341      12.01   ; qtot 1.589
   436          O     27    LYS      O    436    -0.5894         16   ; qtot 1
; residue  28 GLU rtp GLU  q -1.0
   437          N     28    GLU      N    437    -0.5163      14.01   ; qtot 0.4837
   438          H     28    GLU      H    438     0.2936      1.008   ; qtot 0.7773
   439         CT     28    GLU     CA    439     0.0397      12.01   ; qtot 0.817
   440         H1     28    GLU     HA    440     0.1105      1.008   ; qtot 0.9275
   441         CT     28    GLU     CB    441      0.056      12.01   ; qtot 0.9835
   442         HC     28    GLU    HB1    442    -0.0173      1.008   ; qtot 0.9662
   443         HC     28    GLU    HB2    443    -0.0173      1.008   ; qtot 0.9489
   444         CT     28    GLU     CG    444     0.0136      12.01   ; qtot 0.9625
   445         HC     28    GLU    HG1    445    -0.0425      1.008   ; qtot 0.92
   446         HC     28    GLU    HG2    446    -0.0425      1.008   ; qtot 0.8775
   447          C     28    GLU     CD    447     0.8054      12.01   ; qtot 1.683
   448         O2     28    GLU    OE1    448    -0.8188         16   ; qtot 0.8641
   449         O2     28    GLU    OE2    449    -0.8188         16   ; qtot 0.0453
   450          C     28    GLU      C    450     0.5366      12.01   ; qtot 0.5819
   451          O     28    GLU      O    451    -0.5819         16   ; qtot 0
; residue  29 LYS rtp LYS  q +1.0
   452          N     29    LYS      N    452    -0.3479      14.01   ; qtot -0.3479
   453          H     29    LYS      H    453     0.2747      1.008   ; qtot -0.0732
   454         CT     29    LYS     CA    454      -0.24      12.01   ; qtot -0.3132
   455         H1     29    LYS     HA    455     0.1426      1.008   ; qtot -0.1706
   456         CT     29    LYS     CB    456    -0.0094      12.01   ; qtot -0.18
   457         HC     29    LYS    HB1    457     0.0362      1.008   ; qtot -0.1438
   458         HC     29    LYS    HB2    458     0.0362      1.008   ; qtot -0.1076
   459         CT     29    LYS     CG    459     0.0187      12.01   ; qtot -0.0889
   460         HC     29    LYS    HG1    460     0.0103      1.008   ; qtot -0.0786
   461         HC     29    LYS    HG2    461     0.0103      1.008   ; qtot -0.0683
   462         CT     29    LYS     CD    462    -0.0479      12.01   ; qtot -0.1162
   463         HC     29    LYS    HD1    463     0.0621      1.008   ; qtot -0.0541
   464         HC     29    LYS    HD2    464     0.0621      1.008   ; qtot 0.008
   465         CT     29    LYS     CE    465    -0.0143      12.01   ; qtot -0.0063
   466         HP     29    LYS    HE1    466     0.1135      1.008   ; qtot 0.1072
   467         HP     29    LYS    HE2    467     0.1135      1.008   ; qtot 0.2207
   468         N3     29    LYS     NZ    468    -0.3854      14.01   ; qtot -0.1647
   469          H     29    LYS    HZ1    469       0.34      1.008   ; qtot 0.1753
   470          H     29    LYS    HZ2    470       0.34      1.008   ; qtot 0.5153
   471          H     29    LYS    HZ3    471       0.34      1.008   ; qtot 0.8553
   472          C     29    LYS      C    472     0.7341      12.01   ; qtot 1.589
   473          O     29    LYS      O    473    -0.5894         16   ; qtot 1
; residue  30 LEU rtp LEU  q  0.0
   474          N     30    LEU      N    474    -0.4157      14.01   ; qtot 0.5843
   475          H     30    LEU      H    475     0.2719      1.008   ; qtot 0.8562
   476         CT     30    LEU     CA    476    -0.0518      12.01   ; qtot 0.8044
   477         H1     30    LEU     HA    477     0.0922      1.008   ; qtot 0.8966
   478         CT     30    LEU     CB    478    -0.1102      12.01   ; qtot 0.7864
   479         HC     30    LEU    HB1    479     0.0457      1.008   ; qtot 0.8321
   480         HC     30    LEU    HB2    480     0.0457      1.008   ; qtot 0.8778
   481         CT     30    LEU     CG    481     0.3531      12.01   ; qtot 1.231
   482         HC     30    LEU     HG    482    -0.0361      1.008   ; qtot 1.195
   483         CT     30    LEU    CD1    483    -0.4121      12.01   ; qtot 0.7827
   484         HC     30    LEU   HD11    484        0.1      1.008   ; qtot 0.8827
   485         HC     30    LEU   HD12    485        0.1      1.008   ; qtot 0.9827
   486         HC     30    LEU   HD13    486        0.1      1.008   ; qtot 1.083
   487         CT     30    LEU    CD2    487    -0.4121      12.01   ; qtot 0.6706
   488         HC     30    LEU   HD21    488        0.1      1.008   ; qtot 0.7706
   489         HC     30    LEU   HD22    489        0.1      1.008   ; qtot 0.8706
   490         HC     30    LEU   HD23    490        0.1      1.008   ; qtot 0.9706
   491          C     30    LEU      C    491     0.5973      12.01   ; qtot 1.568
   492          O     30    LEU      O    492    -0.5679         16   ; qtot 1
; residue  31 ILE rtp ILE  q  0.0
   493          N     31    ILE      N    493    -0.4157      14.01   ; qtot 0.5843
   494          H     31    ILE      H    494     0.2719      1.008   ; qtot 0.8562
   495         CT     31    ILE     CA    495    -0.0597      12.01   ; qtot 0.7965
   496         H1     31    ILE     HA    496     0.0869      1.008   ; qtot 0.8834
   497         CT     31    ILE     CB    497     0.1303      12.01   ; qtot 1.014
   498         HC     31    ILE     HB    498     0.0187      1.008   ; qtot 1.032
   499         CT     31    ILE    CG2    499    -0.3204      12.01   ; qtot 0.712
   500         HC     31    ILE   HG21    500     0.0882      1.008   ; qtot 0.8002
   501         HC     31    ILE   HG22    501     0.0882      1.008   ; qtot 0.8884
   502         HC     31    ILE   HG23    502     0.0882      1.008   ; qtot 0.9766
   503         CT     31    ILE    CG1    503     -0.043      12.01   ; qtot 0.9336
   504         HC     31    ILE   HG11    504     0.0236      1.008   ; qtot 0.9572
   505         HC     31    ILE   HG12    505     0.0236      1.008   ; qtot 0.9808
   506         CT     31    ILE     CD    506     -0.066      12.01   ; qtot 0.9148
   507         HC     31    ILE    HD1    507     0.0186      1.008   ; qtot 0.9334
   508         HC     31    ILE    HD2    508     0.0186      1.008   ; qtot 0.952
   509         HC     31    ILE    HD3    509     0.0186      1.008   ; qtot 0.9706
   510          C     31    ILE      C    510     0.5973      12.01   ; qtot 1.568
   511          O     31    ILE      O    511    -0.5679         16   ; qtot 1
; residue  32 PHE rtp PHE  q  0.0
   512          N     32    PHE      N    512    -0.4157      14.01   ; qtot 0.5843
   513          H     32    PHE      H    513     0.2719      1.008   ; qtot 0.8562
   514         CT     32    PHE     CA    514    -0.0024      12.01   ; qtot 0.8538
   515         H1     32    PHE     HA    515     0.0978      1.008   ; qtot 0.9516
   516         CT     32    PHE     CB    516    -0.0343      12.01   ; qtot 0.9173
   517         HC     32    PHE    HB1    517     0.0295      1.008   ; qtot 0.9468
   518         HC     32    PHE    HB2    518     0.0295      1.008   ; qtot 0.9763
   519         CA     32    PHE     CG    519     0.0118      12.01   ; qtot 0.9881
   520         CA     32    PHE    CD1    520    -0.1256      12.01   ; qtot 0.8625
   521         HA     32    PHE    HD1    521      0.133      1.008   ; qtot 0.9955
   522         CA     32    PHE    CE1    522    -0.1704      12.01   ; qtot 0.8251
   523         HA     32    PHE    HE1    523      0.143      1.008   ; qtot 0.9681
   524         CA     32    PHE     CZ    524    -0.1072      12.01   ; qtot 0.8609
   525         HA     32    PHE     HZ    525     0.1297      1.008   ; qtot 0.9906
   526         CA     32    PHE    CE2    526    -0.1704      12.01   ; qtot 0.8202
   527         HA     32    PHE    HE2    527      0.143      1.008   ; qtot 0.9632
   528         CA     32    PHE    CD2    528    -0.1256      12.01   ; qtot 0.8376
   529         HA     32    PHE    HD2    529      0.133      1.008   ; qtot 0.9706
   530          C     32    PHE      C    530     0.5973      12.01   ; qtot 1.568
   531          O     32    PHE      O    531    -0.5679         16   ; qtot 1
; residue  33 PRO rtp PRO  q  0.0
   532          N     33    PRO      N    532    -0.2548      14.01   ; qtot 0.7452
   533         CT     33    PRO     CD    533     0.0192      12.01   ; qtot 0.7644
   534         H1     33    PRO    HD1    534     0.0391      1.008   ; qtot 0.8035
   535         H1     33    PRO    HD2    535     0.0391      1.008   ; qtot 0.8426
   536         CT     33    PRO     CG    536     0.0189      12.01   ; qtot 0.8615
   537         HC     33    PRO    HG1    537     0.0213      1.008   ; qtot 0.8828
   538         HC     33    PRO    HG2    538     0.0213      1.008   ; qtot 0.9041
   539         CT     33    PRO     CB    539     -0.007      12.01   ; qtot 0.8971
   540         HC     33    PRO    HB1    540     0.0253      1.008   ; qtot 0.9224
   541         HC     33    PRO    HB2    541     0.0253      1.008   ; qtot 0.9477
   542         CT     33    PRO     CA    542    -0.0266      12.01   ; qtot 0.9211
   543         H1     33    PRO     HA    543     0.0641      1.008   ; qtot 0.9852
   544          C     33    PRO      C    544     0.5896      12.01   ; qtot 1.575
   545          O     33    PRO      O    545    -0.5748         16   ; qtot 1
; residue  34 TYR rtp TYR  q  0.0
   546          N     34    TYR      N    546    -0.4157      14.01   ; qtot 0.5843
   547          H     34    TYR      H    547     0.2719      1.008   ; qtot 0.8562
   548         CT     34    TYR     CA    548    -0.0014      12.01   ; qtot 0.8548
   549         H1     34    TYR     HA    549     0.0876      1.008   ; qtot 0.9424
   550         CT     34    TYR     CB    550    -0.0152      12.01   ; qtot 0.9272
   551         HC     34    TYR    HB1    551     0.0295      1.008   ; qtot 0.9567
   552         HC     34    TYR    HB2    552     0.0295      1.008   ; qtot 0.9862
   553         CA     34    TYR     CG    553    -0.0011      12.01   ; qtot 0.9851
   554         CA     34    TYR    CD1    554    -0.1906      12.01   ; qtot 0.7945
   555         HA     34    TYR    HD1    555     0.1699      1.008   ; qtot 0.9644
   556         CA     34    TYR    CE1    556    -0.2341      12.01   ; qtot 0.7303
   557         HA     34    TYR    HE1    557     0.1656      1.008   ; qtot 0.8959
   558          C     34    TYR     CZ    558     0.3226      12.01   ; qtot 1.219
   559         OH     34    TYR     OH    559    -0.5579         16   ; qtot 0.6606
   560         HO     34    TYR     HH    560     0.3992      1.008   ; qtot 1.06
   561         CA     34    TYR    CE2    561    -0.2341      12.01   ; qtot 0.8257
   562         HA     34    TYR    HE2    562     0.1656      1.008   ; qtot 0.9913
   563         CA     34    TYR    CD2    563    -0.1906      12.01   ; qtot 0.8007
   564         HA     34    TYR    HD2    564     0.1699      1.008   ; qtot 0.9706
   565          C     34    TYR      C    565     0.5973      12.01   ; qtot 1.568
   566          O     34    TYR      O    566    -0.5679         16   ; qtot 1
; residue  35 VAL rtp VAL  q  0.0
   567          N     35    VAL      N    567    -0.4157      14.01   ; qtot 0.5843
   568          H     35    VAL      H    568     0.2719      1.008   ; qtot 0.8562
   569         CT     35    VAL     CA    569    -0.0875      12.01   ; qtot 0.7687
   570         H1     35    VAL     HA    570     0.0969      1.008   ; qtot 0.8656
   571         CT     35    VAL     CB    571     0.2985      12.01   ; qtot 1.164
   572         HC     35    VAL     HB    572    -0.0297      1.008   ; qtot 1.134
   573         CT     35    VAL    CG1    573    -0.3192      12.01   ; qtot 0.8152
   574         HC     35    VAL   HG11    574     0.0791      1.008   ; qtot 0.8943
   575         HC     35    VAL   HG12    575     0.0791      1.008   ; qtot 0.9734
   576         HC     35    VAL   HG13    576     0.0791      1.008   ; qtot 1.053
   577         CT     35    VAL    CG2    577    -0.3192      12.01   ; qtot 0.7333
   578         HC     35    VAL   HG21    578     0.0791      1.008   ; qtot 0.8124
   579         HC     35    VAL   HG22    579     0.0791      1.008   ; qtot 0.8915
   580         HC     35    VAL   HG23    580     0.0791      1.008   ; qtot 0.9706
   581          C     35    VAL      C    581     0.5973      12.01   ; qtot 1.568
   582          O     35    VAL      O    582    -0.5679         16   ; qtot 1
; residue  36 GLU rtp GLU  q -1.0
   583          N     36    GLU      N    583    -0.5163      14.01   ; qtot 0.4837
   584          H     36    GLU      H    584     0.2936      1.008   ; qtot 0.7773
   585         CT     36    GLU     CA    585     0.0397      12.01   ; qtot 0.817
   586         H1     36    GLU     HA    586     0.1105      1.008   ; qtot 0.9275
   587         CT     36    GLU     CB    587      0.056      12.01   ; qtot 0.9835
   588         HC     36    GLU    HB1    588    -0.0173      1.008   ; qtot 0.9662
   589         HC     36    GLU    HB2    589    -0.0173      1.008   ; qtot 0.9489
   590         CT     36    GLU     CG    590     0.0136      12.01   ; qtot 0.9625
   591         HC     36    GLU    HG1    591    -0.0425      1.008   ; qtot 0.92
   592         HC     36    GLU    HG2    592    -0.0425      1.008   ; qtot 0.8775
   593          C     36    GLU     CD    593     0.8054      12.01   ; qtot 1.683
   594         O2     36    GLU    OE1    594    -0.8188         16   ; qtot 0.8641
   595         O2     36    GLU    OE2    595    -0.8188         16   ; qtot 0.0453
   596          C     36    GLU      C    596     0.5366      12.01   ; qtot 0.5819
   597          O     36    GLU      O    597    -0.5819         16   ; qtot 0
; residue  37 LEU rtp LEU  q  0.0
   598          N     37    LEU      N    598    -0.4157      14.01   ; qtot -0.4157
   599          H     37    LEU      H    599     0.2719      1.008   ; qtot -0.1438
   600         CT     37    LEU     CA    600    -0.0518      12.01   ; qtot -0.1956
   601         H1     37    LEU     HA    601     0.0922      1.008   ; qtot -0.1034
   602         CT     37    LEU     CB    602    -0.1102      12.01   ; qtot -0.2136
   603         HC     37    LEU    HB1    603     0.0457      1.008   ; qtot -0.1679
   604         HC     37    LEU    HB2    604     0.0457      1.008   ; qtot -0.1222
   605         CT     37    LEU     CG    605     0.3531      12.01   ; qtot 0.2309
   606         HC     37    LEU     HG    606    -0.0361      1.008   ; qtot 0.1948
   607         CT     37    LEU    CD1    607    -0.4121      12.01   ; qtot -0.2173
   608         HC     37    LEU   HD11    608        0.1      1.008   ; qtot -0.1173
   609         HC     37    LEU   HD12    609        0.1      1.008   ; qtot -0.0173
   610         HC     37    LEU   HD13    610        0.1      1.008   ; qtot 0.0827
   611         CT     37    LEU    CD2    611    -0.4121      12.01   ; qtot -0.3294
   612         HC     37    LEU   HD21    612        0.1      1.008   ; qtot -0.2294
   613         HC     37    LEU   HD22    613        0.1      1.008   ; qtot -0.1294
   614         HC     37    LEU   HD23    614        0.1      1.008   ; qtot -0.0294
   615          C     37    LEU      C    615     0.5973      12.01   ; qtot 0.5679
   616          O     37    LEU      O    616    -0.5679         16   ; qtot 0
; residue  38 ASP rtp ASP  q -1.0
   617          N     38    ASP      N    617    -0.5163      14.01   ; qtot -0.5163
   618          H     38    ASP      H    618     0.2936      1.008   ; qtot -0.2227
   619         CT     38    ASP     CA    619     0.0381      12.01   ; qtot -0.1846
   620         H1     38    ASP     HA    620      0.088      1.008   ; qtot -0.0966
   621         CT     38    ASP     CB    621    -0.0303      12.01   ; qtot -0.1269
   622         HC     38    ASP    HB1    622    -0.0122      1.008   ; qtot -0.1391
   623         HC     38    ASP    HB2    623    -0.0122      1.008   ; qtot -0.1513
   624          C     38    ASP     CG    624     0.7994      12.01   ; qtot 0.6481
   625         O2     38    ASP    OD1    625    -0.8014         16   ; qtot -0.1533
   626         O2     38    ASP    OD2    626    -0.8014         16   ; qtot -0.9547
   627          C     38    ASP      C    627     0.5366      12.01   ; qtot -0.4181
   628          O     38    ASP      O    628    -0.5819         16   ; qtot -1
; residue  39 LEU rtp LEU  q  0.0
   629          N     39    LEU      N    629    -0.4157      14.01   ; qtot -1.416
   630          H     39    LEU      H    630     0.2719      1.008   ; qtot -1.144
   631         CT     39    LEU     CA    631    -0.0518      12.01   ; qtot -1.196
   632         H1     39    LEU     HA    632     0.0922      1.008   ; qtot -1.103
   633         CT     39    LEU     CB    633    -0.1102      12.01   ; qtot -1.214
   634         HC     39    LEU    HB1    634     0.0457      1.008   ; qtot -1.168
   635         HC     39    LEU    HB2    635     0.0457      1.008   ; qtot -1.122
   636         CT     39    LEU     CG    636     0.3531      12.01   ; qtot -0.7691
   637         HC     39    LEU     HG    637    -0.0361      1.008   ; qtot -0.8052
   638         CT     39    LEU    CD1    638    -0.4121      12.01   ; qtot -1.217
   639         HC     39    LEU   HD11    639        0.1      1.008   ; qtot -1.117
   640         HC     39    LEU   HD12    640        0.1      1.008   ; qtot -1.017
   641         HC     39    LEU   HD13    641        0.1      1.008   ; qtot -0.9173
   642         CT     39    LEU    CD2    642    -0.4121      12.01   ; qtot -1.329
   643         HC     39    LEU   HD21    643        0.1      1.008   ; qtot -1.229
   644         HC     39    LEU   HD22    644        0.1      1.008   ; qtot -1.129
   645         HC     39    LEU   HD23    645        0.1      1.008   ; qtot -1.029
   646          C     39    LEU      C    646     0.5973      12.01   ; qtot -0.4321
   647          O     39    LEU      O    647    -0.5679         16   ; qtot -1
; residue  40 HIS rtp HID  q  0.0
   648          N     40    HIS      N    648    -0.4157      14.01   ; qtot -1.416
   649          H     40    HIS      H    649     0.2719      1.008   ; qtot -1.144
   650         CT     40    HIS     CA    650     0.0188      12.01   ; qtot -1.125
   651         H1     40    HIS     HA    651     0.0881      1.008   ; qtot -1.037
   652         CT     40    HIS     CB    652    -0.0462      12.01   ; qtot -1.083
   653         HC     40    HIS    HB1    653     0.0402      1.008   ; qtot -1.043
   654         HC     40    HIS    HB2    654     0.0402      1.008   ; qtot -1.003
   655         CC     40    HIS     CG    655    -0.0266      12.01   ; qtot -1.029
   656         NA     40    HIS    ND1    656    -0.3811      14.01   ; qtot -1.41
   657          H     40    HIS    HD1    657     0.3649      1.008   ; qtot -1.046
   658         CR     40    HIS    CE1    658     0.2057      12.01   ; qtot -0.8398
   659         H5     40    HIS    HE1    659     0.1392      1.008   ; qtot -0.7006
   660         NB     40    HIS    NE2    660    -0.5727      14.01   ; qtot -1.273
   661         CV     40    HIS    CD2    661     0.1292      12.01   ; qtot -1.144
   662         H4     40    HIS    HD2    662     0.1147      1.008   ; qtot -1.029
   663          C     40    HIS      C    663     0.5973      12.01   ; qtot -0.4321
   664          O     40    HIS      O    664    -0.5679         16   ; qtot -1
; residue  41 SER rtp SER  q  0.0
   665          N     41    SER      N    665    -0.4157      14.01   ; qtot -1.416
   666          H     41    SER      H    666     0.2719      1.008   ; qtot -1.144
   667         CT     41    SER     CA    667    -0.0249      12.01   ; qtot -1.169
   668         H1     41    SER     HA    668     0.0843      1.008   ; qtot -1.084
   669         CT     41    SER     CB    669     0.2117      12.01   ; qtot -0.8727
   670         H1     41    SER    HB1    670     0.0352      1.008   ; qtot -0.8375
   671         H1     41    SER    HB2    671     0.0352      1.008   ; qtot -0.8023
   672         OH     41    SER     OG    672    -0.6546         16   ; qtot -1.457
   673         HO     41    SER     HG    673     0.4275      1.008   ; qtot -1.029
   674          C     41    SER      C    674     0.5973      12.01   ; qtot -0.4321
   675          O     41    SER      O    675    -0.5679         16   ; qtot -1
; residue  42 TYR rtp TYR  q  0.0
   676          N     42    TYR      N    676    -0.4157      14.01   ; qtot -1.416
   677          H     42    TYR      H    677     0.2719      1.008   ; qtot -1.144
   678         CT     42    TYR     CA    678    -0.0014      12.01   ; qtot -1.145
   679         H1     42    TYR     HA    679     0.0876      1.008   ; qtot -1.058
   680         CT     42    TYR     CB    680    -0.0152      12.01   ; qtot -1.073
   681         HC     42    TYR    HB1    681     0.0295      1.008   ; qtot -1.043
   682         HC     42    TYR    HB2    682     0.0295      1.008   ; qtot -1.014
   683         CA     42    TYR     CG    683    -0.0011      12.01   ; qtot -1.015
   684         CA     42    TYR    CD1    684    -0.1906      12.01   ; qtot -1.206
   685         HA     42    TYR    HD1    685     0.1699      1.008   ; qtot -1.036
   686         CA     42    TYR    CE1    686    -0.2341      12.01   ; qtot -1.27
   687         HA     42    TYR    HE1    687     0.1656      1.008   ; qtot -1.104
   688          C     42    TYR     CZ    688     0.3226      12.01   ; qtot -0.7815
   689         OH     42    TYR     OH    689    -0.5579         16   ; qtot -1.339
   690         HO     42    TYR     HH    690     0.3992      1.008   ; qtot -0.9402
   691         CA     42    TYR    CE2    691    -0.2341      12.01   ; qtot -1.174
   692         HA     42    TYR    HE2    692     0.1656      1.008   ; qtot -1.009
   693         CA     42    TYR    CD2    693    -0.1906      12.01   ; qtot -1.199
   694         HA     42    TYR    HD2    694     0.1699      1.008   ; qtot -1.029
   695          C     42    TYR      C    695     0.5973      12.01   ; qtot -0.4321
   696          O     42    TYR      O    696    -0.5679         16   ; qtot -1
; residue  43 ASP rtp ASP  q -1.0
   697          N     43    ASP      N    697    -0.5163      14.01   ; qtot -1.516
   698          H     43    ASP      H    698     0.2936      1.008   ; qtot -1.223
   699         CT     43    ASP     CA    699     0.0381      12.01   ; qtot -1.185
   700         H1     43    ASP     HA    700      0.088      1.008   ; qtot -1.097
   701         CT     43    ASP     CB    701    -0.0303      12.01   ; qtot -1.127
   702         HC     43    ASP    HB1    702    -0.0122      1.008   ; qtot -1.139
   703         HC     43    ASP    HB2    703    -0.0122      1.008   ; qtot -1.151
   704          C     43    ASP     CG    704     0.7994      12.01   ; qtot -0.3519
   705         O2     43    ASP    OD1    705    -0.8014         16   ; qtot -1.153
   706         O2     43    ASP    OD2    706    -0.8014         16   ; qtot -1.955
   707          C     43    ASP      C    707     0.5366      12.01   ; qtot -1.418
   708          O     43    ASP      O    708    -0.5819         16   ; qtot -2
; residue  44 LEU rtp LEU  q  0.0
   709          N     44    LEU      N    709    -0.4157      14.01   ; qtot -2.416
   710          H     44    LEU      H    710     0.2719      1.008   ; qtot -2.144
   711         CT     44    LEU     CA    711    -0.0518      12.01   ; qtot -2.196
   712         H1     44    LEU     HA    712     0.0922      1.008   ; qtot -2.103
   713         CT     44    LEU     CB    713    -0.1102      12.01   ; qtot -2.214
   714         HC     44    LEU    HB1    714     0.0457      1.008   ; qtot -2.168
   715         HC     44    LEU    HB2    715     0.0457      1.008   ; qtot -2.122
   716         CT     44    LEU     CG    716     0.3531      12.01   ; qtot -1.769
   717         HC     44    LEU     HG    717    -0.0361      1.008   ; qtot -1.805
   718         CT     44    LEU    CD1    718    -0.4121      12.01   ; qtot -2.217
   719         HC     44    LEU   HD11    719        0.1      1.008   ; qtot -2.117
   720         HC     44    LEU   HD12    720        0.1      1.008   ; qtot -2.017
   721         HC     44    LEU   HD13    721        0.1      1.008   ; qtot -1.917
   722         CT     44    LEU    CD2    722    -0.4121      12.01   ; qtot -2.329
   723         HC     44    LEU   HD21    723        0.1      1.008   ; qtot -2.229
   724         HC     44    LEU   HD22    724        0.1      1.008   ; qtot -2.129
   725         HC     44    LEU   HD23    725        0.1      1.008   ; qtot -2.029
   726          C     44    LEU      C    726     0.5973      12.01   ; qtot -1.432
   727          O     44    LEU      O    727    -0.5679         16   ; qtot -2
; residue  45 GLY rtp GLY  q  0.0
   728          N     45    GLY      N    728    -0.4157      14.01   ; qtot -2.416
   729          H     45    GLY      H    729     0.2719      1.008   ; qtot -2.144
   730         CT     45    GLY     CA    730    -0.0252      12.01   ; qtot -2.169
   731         H1     45    GLY    HA1    731     0.0698      1.008   ; qtot -2.099
   732         H1     45    GLY    HA2    732     0.0698      1.008   ; qtot -2.029
   733          C     45    GLY      C    733     0.5973      12.01   ; qtot -1.432
   734          O     45    GLY      O    734    -0.5679         16   ; qtot -2
; residue  46 ILE rtp ILE  q  0.0
   735          N     46    ILE      N    735    -0.4157      14.01   ; qtot -2.416
   736          H     46    ILE      H    736     0.2719      1.008   ; qtot -2.144
   737         CT     46    ILE     CA    737    -0.0597      12.01   ; qtot -2.204
   738         H1     46    ILE     HA    738     0.0869      1.008   ; qtot -2.117
   739         CT     46    ILE     CB    739     0.1303      12.01   ; qtot -1.986
   740         HC     46    ILE     HB    740     0.0187      1.008   ; qtot -1.968
   741         CT     46    ILE    CG2    741    -0.3204      12.01   ; qtot -2.288
   742         HC     46    ILE   HG21    742     0.0882      1.008   ; qtot -2.2
   743         HC     46    ILE   HG22    743     0.0882      1.008   ; qtot -2.112
   744         HC     46    ILE   HG23    744     0.0882      1.008   ; qtot -2.023
   745         CT     46    ILE    CG1    745     -0.043      12.01   ; qtot -2.066
   746         HC     46    ILE   HG11    746     0.0236      1.008   ; qtot -2.043
   747         HC     46    ILE   HG12    747     0.0236      1.008   ; qtot -2.019
   748         CT     46    ILE     CD    748     -0.066      12.01   ; qtot -2.085
   749         HC     46    ILE    HD1    749     0.0186      1.008   ; qtot -2.067
   750         HC     46    ILE    HD2    750     0.0186      1.008   ; qtot -2.048
   751         HC     46    ILE    HD3    751     0.0186      1.008   ; qtot -2.029
   752          C     46    ILE      C    752     0.5973      12.01   ; qtot -1.432
   753          O     46    ILE      O    753    -0.5679         16   ; qtot -2
; residue  47 GLU rtp GLU  q -1.0
   754          N     47    GLU      N    754    -0.5163      14.01   ; qtot -2.516
   755          H     47    GLU      H    755     0.2936      1.008   ; qtot -2.223
   756         CT     47    GLU     CA    756     0.0397      12.01   ; qtot -2.183
   757         H1     47    GLU     HA    757     0.1105      1.008   ; qtot -2.073
   758         CT     47    GLU     CB    758      0.056      12.01   ; qtot -2.017
   759         HC     47    GLU    HB1    759    -0.0173      1.008   ; qtot -2.034
   760         HC     47    GLU    HB2    760    -0.0173      1.008   ; qtot -2.051
   761         CT     47    GLU     CG    761     0.0136      12.01   ; qtot -2.038
   762         HC     47    GLU    HG1    762    -0.0425      1.008   ; qtot -2.08
   763         HC     47    GLU    HG2    763    -0.0425      1.008   ; qtot -2.123
   764          C     47    GLU     CD    764     0.8054      12.01   ; qtot -1.317
   765         O2     47    GLU    OE1    765    -0.8188         16   ; qtot -2.136
   766         O2     47    GLU    OE2    766    -0.8188         16   ; qtot -2.955
   767          C     47    GLU      C    767     0.5366      12.01   ; qtot -2.418
   768          O     47    GLU      O    768    -0.5819         16   ; qtot -3
; residue  48 ASN rtp ASN  q  0.0
   769          N     48    ASN      N    769    -0.4157      14.01   ; qtot -3.416
   770          H     48    ASN      H    770     0.2719      1.008   ; qtot -3.144
   771         CT     48    ASN     CA    771     0.0143      12.01   ; qtot -3.13
   772         H1     48    ASN     HA    772     0.1048      1.008   ; qtot -3.025
   773         CT     48    ASN     CB    773    -0.2041      12.01   ; qtot -3.229
   774         HC     48    ASN    HB1    774     0.0797      1.008   ; qtot -3.149
   775         HC     48    ASN    HB2    775     0.0797      1.008   ; qtot -3.069
   776          C     48    ASN     CG    776      0.713      12.01   ; qtot -2.356
   777          O     48    ASN    OD1    777    -0.5931         16   ; qtot -2.95
   778          N     48    ASN    ND2    778    -0.9191      14.01   ; qtot -3.869
   779          H     48    ASN   HD21    779     0.4196      1.008   ; qtot -3.449
   780          H     48    ASN   HD22    780     0.4196      1.008   ; qtot -3.029
   781          C     48    ASN      C    781     0.5973      12.01   ; qtot -2.432
   782          O     48    ASN      O    782    -0.5679         16   ; qtot -3
; residue  49 ARG rtp ARG  q +1.0
   783          N     49    ARG      N    783    -0.3479      14.01   ; qtot -3.348
   784          H     49    ARG      H    784     0.2747      1.008   ; qtot -3.073
   785         CT     49    ARG     CA    785    -0.2637      12.01   ; qtot -3.337
   786         H1     49    ARG     HA    786      0.156      1.008   ; qtot -3.181
   787         CT     49    ARG     CB    787    -0.0007      12.01   ; qtot -3.182
   788         HC     49    ARG    HB1    788     0.0327      1.008   ; qtot -3.149
   789         HC     49    ARG    HB2    789     0.0327      1.008   ; qtot -3.116
   790         CT     49    ARG     CG    790      0.039      12.01   ; qtot -3.077
   791         HC     49    ARG    HG1    791     0.0285      1.008   ; qtot -3.049
   792         HC     49    ARG    HG2    792     0.0285      1.008   ; qtot -3.02
   793         CT     49    ARG     CD    793     0.0486      12.01   ; qtot -2.972
   794         H1     49    ARG    HD1    794     0.0687      1.008   ; qtot -2.903
   795         H1     49    ARG    HD2    795     0.0687      1.008   ; qtot -2.834
   796         N2     49    ARG     NE    796    -0.5295      14.01   ; qtot -3.364
   797          H     49    ARG     HE    797     0.3456      1.008   ; qtot -3.018
   798         CA     49    ARG     CZ    798     0.8076      12.01   ; qtot -2.211
   799         N2     49    ARG    NH1    799    -0.8627      14.01   ; qtot -3.073
   800          H     49    ARG   HH11    800     0.4478      1.008   ; qtot -2.625
   801          H     49    ARG   HH12    801     0.4478      1.008   ; qtot -2.178
   802         N2     49    ARG    NH2    802    -0.8627      14.01   ; qtot -3.04
   803          H     49    ARG   HH21    803     0.4478      1.008   ; qtot -2.593
   804          H     49    ARG   HH22    804     0.4478      1.008   ; qtot -2.145
   805          C     49    ARG      C    805     0.7341      12.01   ; qtot -1.411
   806          O     49    ARG      O    806    -0.5894         16   ; qtot -2
; residue  50 ASP rtp ASP  q -1.0
   807          N     50    ASP      N    807    -0.5163      14.01   ; qtot -2.516
   808          H     50    ASP      H    808     0.2936      1.008   ; qtot -2.223
   809         CT     50    ASP     CA    809     0.0381      12.01   ; qtot -2.185
   810         H1     50    ASP     HA    810      0.088      1.008   ; qtot -2.097
   811         CT     50    ASP     CB    811    -0.0303      12.01   ; qtot -2.127
   812         HC     50    ASP    HB1    812    -0.0122      1.008   ; qtot -2.139
   813         HC     50    ASP    HB2    813    -0.0122      1.008   ; qtot -2.151
   814          C     50    ASP     CG    814     0.7994      12.01   ; qtot -1.352
   815         O2     50    ASP    OD1    815    -0.8014         16   ; qtot -2.153
   816         O2     50    ASP    OD2    816    -0.8014         16   ; qtot -2.955
   817          C     50    ASP      C    817     0.5366      12.01   ; qtot -2.418
   818          O     50    ASP      O    818    -0.5819         16   ; qtot -3
; residue  51 ALA rtp ALA  q  0.0
   819          N     51    ALA      N    819    -0.4157      14.01   ; qtot -3.416
   820          H     51    ALA      H    820     0.2719      1.008   ; qtot -3.144
   821         CT     51    ALA     CA    821     0.0337      12.01   ; qtot -3.11
   822         H1     51    ALA     HA    822     0.0823      1.008   ; qtot -3.028
   823         CT     51    ALA     CB    823    -0.1825      12.01   ; qtot -3.21
   824         HC     51    ALA    HB1    824     0.0603      1.008   ; qtot -3.15
   825         HC     51    ALA    HB2    825     0.0603      1.008   ; qtot -3.09
   826         HC     51    ALA    HB3    826     0.0603      1.008   ; qtot -3.029
   827          C     51    ALA      C    827     0.5973      12.01   ; qtot -2.432
   828          O     51    ALA      O    828    -0.5679         16   ; qtot -3
; residue  52 THR rtp THR  q  0.0
   829          N     52    THR      N    829    -0.4157      14.01   ; qtot -3.416
   830          H     52    THR      H    830     0.2719      1.008   ; qtot -3.144
   831         CT     52    THR     CA    831    -0.0389      12.01   ; qtot -3.183
   832         H1     52    THR     HA    832     0.1007      1.008   ; qtot -3.082
   833         CT     52    THR     CB    833     0.3654      12.01   ; qtot -2.717
   834         H1     52    THR     HB    834     0.0043      1.008   ; qtot -2.712
   835         CT     52    THR    CG2    835    -0.2438      12.01   ; qtot -2.956
   836         HC     52    THR   HG21    836     0.0642      1.008   ; qtot -2.892
   837         HC     52    THR   HG22    837     0.0642      1.008   ; qtot -2.828
   838         HC     52    THR   HG23    838     0.0642      1.008   ; qtot -2.764
   839         OH     52    THR    OG1    839    -0.6761         16   ; qtot -3.44
   840         HO     52    THR    HG1    840     0.4102      1.008   ; qtot -3.029
   841          C     52    THR      C    841     0.5973      12.01   ; qtot -2.432
   842          O     52    THR      O    842    -0.5679         16   ; qtot -3
; residue  53 ASN rtp ASN  q  0.0
   843          N     53    ASN      N    843    -0.4157      14.01   ; qtot -3.416
   844          H     53    ASN      H    844     0.2719      1.008   ; qtot -3.144
   845         CT     53    ASN     CA    845     0.0143      12.01   ; qtot -3.13
   846         H1     53    ASN     HA    846     0.1048      1.008   ; qtot -3.025
   847         CT     53    ASN     CB    847    -0.2041      12.01   ; qtot -3.229
   848         HC     53    ASN    HB1    848     0.0797      1.008   ; qtot -3.149
   849         HC     53    ASN    HB2    849     0.0797      1.008   ; qtot -3.069
   850          C     53    ASN     CG    850      0.713      12.01   ; qtot -2.356
   851          O     53    ASN    OD1    851    -0.5931         16   ; qtot -2.95
   852          N     53    ASN    ND2    852    -0.9191      14.01   ; qtot -3.869
   853          H     53    ASN   HD21    853     0.4196      1.008   ; qtot -3.449
   854          H     53    ASN   HD22    854     0.4196      1.008   ; qtot -3.029
   855          C     53    ASN      C    855     0.5973      12.01   ; qtot -2.432
   856          O     53    ASN      O    856    -0.5679         16   ; qtot -3
; residue  54 ASP rtp ASP  q -1.0
   857          N     54    ASP      N    857    -0.5163      14.01   ; qtot -3.516
   858          H     54    ASP      H    858     0.2936      1.008   ; qtot -3.223
   859         CT     54    ASP     CA    859     0.0381      12.01   ; qtot -3.185
   860         H1     54    ASP     HA    860      0.088      1.008   ; qtot -3.097
   861         CT     54    ASP     CB    861    -0.0303      12.01   ; qtot -3.127
   862         HC     54    ASP    HB1    862    -0.0122      1.008   ; qtot -3.139
   863         HC     54    ASP    HB2    863    -0.0122      1.008   ; qtot -3.151
   864          C     54    ASP     CG    864     0.7994      12.01   ; qtot -2.352
   865         O2     54    ASP    OD1    865    -0.8014         16   ; qtot -3.153
   866         O2     54    ASP    OD2    866    -0.8014         16   ; qtot -3.955
   867          C     54    ASP      C    867     0.5366      12.01   ; qtot -3.418
   868          O     54    ASP      O    868    -0.5819         16   ; qtot -4
; residue  55 GLN rtp GLN  q  0.0
   869          N     55    GLN      N    869    -0.4157      14.01   ; qtot -4.416
   870          H     55    GLN      H    870     0.2719      1.008   ; qtot -4.144
   871         CT     55    GLN     CA    871    -0.0031      12.01   ; qtot -4.147
   872         H1     55    GLN     HA    872      0.085      1.008   ; qtot -4.062
   873         CT     55    GLN     CB    873    -0.0036      12.01   ; qtot -4.066
   874         HC     55    GLN    HB1    874     0.0171      1.008   ; qtot -4.048
   875         HC     55    GLN    HB2    875     0.0171      1.008   ; qtot -4.031
   876         CT     55    GLN     CG    876    -0.0645      12.01   ; qtot -4.096
   877         HC     55    GLN    HG1    877     0.0352      1.008   ; qtot -4.061
   878         HC     55    GLN    HG2    878     0.0352      1.008   ; qtot -4.025
   879          C     55    GLN     CD    879     0.6951      12.01   ; qtot -3.33
   880          O     55    GLN    OE1    880    -0.6086         16   ; qtot -3.939
   881          N     55    GLN    NE2    881    -0.9407      14.01   ; qtot -4.88
   882          H     55    GLN   HE21    882     0.4251      1.008   ; qtot -4.455
   883          H     55    GLN   HE22    883     0.4251      1.008   ; qtot -4.029
   884          C     55    GLN      C    884     0.5973      12.01   ; qtot -3.432
   885          O     55    GLN      O    885    -0.5679         16   ; qtot -4
; residue  56 VAL rtp VAL  q  0.0
   886          N     56    VAL      N    886    -0.4157      14.01   ; qtot -4.416
   887          H     56    VAL      H    887     0.2719      1.008   ; qtot -4.144
   888         CT     56    VAL     CA    888    -0.0875      12.01   ; qtot -4.231
   889         H1     56    VAL     HA    889     0.0969      1.008   ; qtot -4.134
   890         CT     56    VAL     CB    890     0.2985      12.01   ; qtot -3.836
   891         HC     56    VAL     HB    891    -0.0297      1.008   ; qtot -3.866
   892         CT     56    VAL    CG1    892    -0.3192      12.01   ; qtot -4.185
   893         HC     56    VAL   HG11    893     0.0791      1.008   ; qtot -4.106
   894         HC     56    VAL   HG12    894     0.0791      1.008   ; qtot -4.027
   895         HC     56    VAL   HG13    895     0.0791      1.008   ; qtot -3.948
   896         CT     56    VAL    CG2    896    -0.3192      12.01   ; qtot -4.267
   897         HC     56    VAL   HG21    897     0.0791      1.008   ; qtot -4.188
   898         HC     56    VAL   HG22    898     0.0791      1.008   ; qtot -4.109
   899         HC     56    VAL   HG23    899     0.0791      1.008   ; qtot -4.029
   900          C     56    VAL      C    900     0.5973      12.01   ; qtot -3.432
   901          O     56    VAL      O    901    -0.5679         16   ; qtot -4
; residue  57 THR rtp THR  q  0.0
   902          N     57    THR      N    902    -0.4157      14.01   ; qtot -4.416
   903          H     57    THR      H    903     0.2719      1.008   ; qtot -4.144
   904         CT     57    THR     CA    904    -0.0389      12.01   ; qtot -4.183
   905         H1     57    THR     HA    905     0.1007      1.008   ; qtot -4.082
   906         CT     57    THR     CB    906     0.3654      12.01   ; qtot -3.717
   907         H1     57    THR     HB    907     0.0043      1.008   ; qtot -3.712
   908         CT     57    THR    CG2    908    -0.2438      12.01   ; qtot -3.956
   909         HC     57    THR   HG21    909     0.0642      1.008   ; qtot -3.892
   910         HC     57    THR   HG22    910     0.0642      1.008   ; qtot -3.828
   911         HC     57    THR   HG23    911     0.0642      1.008   ; qtot -3.764
   912         OH     57    THR    OG1    912    -0.6761         16   ; qtot -4.44
   913         HO     57    THR    HG1    913     0.4102      1.008   ; qtot -4.029
   914          C     57    THR      C    914     0.5973      12.01   ; qtot -3.432
   915          O     57    THR      O    915    -0.5679         16   ; qtot -4
; residue  58 LYS rtp LYS  q +1.0
   916          N     58    LYS      N    916    -0.3479      14.01   ; qtot -4.348
   917          H     58    LYS      H    917     0.2747      1.008   ; qtot -4.073
   918         CT     58    LYS     CA    918      -0.24      12.01   ; qtot -4.313
   919         H1     58    LYS     HA    919     0.1426      1.008   ; qtot -4.171
   920         CT     58    LYS     CB    920    -0.0094      12.01   ; qtot -4.18
   921         HC     58    LYS    HB1    921     0.0362      1.008   ; qtot -4.144
   922         HC     58    LYS    HB2    922     0.0362      1.008   ; qtot -4.108
   923         CT     58    LYS     CG    923     0.0187      12.01   ; qtot -4.089
   924         HC     58    LYS    HG1    924     0.0103      1.008   ; qtot -4.079
   925         HC     58    LYS    HG2    925     0.0103      1.008   ; qtot -4.068
   926         CT     58    LYS     CD    926    -0.0479      12.01   ; qtot -4.116
   927         HC     58    LYS    HD1    927     0.0621      1.008   ; qtot -4.054
   928         HC     58    LYS    HD2    928     0.0621      1.008   ; qtot -3.992
   929         CT     58    LYS     CE    929    -0.0143      12.01   ; qtot -4.006
   930         HP     58    LYS    HE1    930     0.1135      1.008   ; qtot -3.893
   931         HP     58    LYS    HE2    931     0.1135      1.008   ; qtot -3.779
   932         N3     58    LYS     NZ    932    -0.3854      14.01   ; qtot -4.165
   933          H     58    LYS    HZ1    933       0.34      1.008   ; qtot -3.825
   934          H     58    LYS    HZ2    934       0.34      1.008   ; qtot -3.485
   935          H     58    LYS    HZ3    935       0.34      1.008   ; qtot -3.145
   936          C     58    LYS      C    936     0.7341      12.01   ; qtot -2.411
   937          O     58    LYS      O    937    -0.5894         16   ; qtot -3
; residue  59 ASP rtp ASP  q -1.0
   938          N     59    ASP      N    938    -0.5163      14.01   ; qtot -3.516
   939          H     59    ASP      H    939     0.2936      1.008   ; qtot -3.223
   940         CT     59    ASP     CA    940     0.0381      12.01   ; qtot -3.185
   941         H1     59    ASP     HA    941      0.088      1.008   ; qtot -3.097
   942         CT     59    ASP     CB    942    -0.0303      12.01   ; qtot -3.127
   943         HC     59    ASP    HB1    943    -0.0122      1.008   ; qtot -3.139
   944         HC     59    ASP    HB2    944    -0.0122      1.008   ; qtot -3.151
   945          C     59    ASP     CG    945     0.7994      12.01   ; qtot -2.352
   946         O2     59    ASP    OD1    946    -0.8014         16   ; qtot -3.153
   947         O2     59    ASP    OD2    947    -0.8014         16   ; qtot -3.955
   948          C     59    ASP      C    948     0.5366      12.01   ; qtot -3.418
   949          O     59    ASP      O    949    -0.5819         16   ; qtot -4
; residue  60 ALA rtp ALA  q  0.0
   950          N     60    ALA      N    950    -0.4157      14.01   ; qtot -4.416
   951          H     60    ALA      H    951     0.2719      1.008   ; qtot -4.144
   952         CT     60    ALA     CA    952     0.0337      12.01   ; qtot -4.11
   953         H1     60    ALA     HA    953     0.0823      1.008   ; qtot -4.028
   954         CT     60    ALA     CB    954    -0.1825      12.01   ; qtot -4.21
   955         HC     60    ALA    HB1    955     0.0603      1.008   ; qtot -4.15
   956         HC     60    ALA    HB2    956     0.0603      1.008   ; qtot -4.09
   957         HC     60    ALA    HB3    957     0.0603      1.008   ; qtot -4.029
   958          C     60    ALA      C    958     0.5973      12.01   ; qtot -3.432
   959          O     60    ALA      O    959    -0.5679         16   ; qtot -4
; residue  61 ALA rtp ALA  q  0.0
   960          N     61    ALA      N    960    -0.4157      14.01   ; qtot -4.416
   961          H     61    ALA      H    961     0.2719      1.008   ; qtot -4.144
   962         CT     61    ALA     CA    962     0.0337      12.01   ; qtot -4.11
   963         H1     61    ALA     HA    963     0.0823      1.008   ; qtot -4.028
   964         CT     61    ALA     CB    964    -0.1825      12.01   ; qtot -4.21
   965         HC     61    ALA    HB1    965     0.0603      1.008   ; qtot -4.15
   966         HC     61    ALA    HB2    966     0.0603      1.008   ; qtot -4.09
   967         HC     61    ALA    HB3    967     0.0603      1.008   ; qtot -4.029
   968          C     61    ALA      C    968     0.5973      12.01   ; qtot -3.432
   969          O     61    ALA      O    969    -0.5679         16   ; qtot -4
; residue  62 GLU rtp GLU  q -1.0
   970          N     62    GLU      N    970    -0.5163      14.01   ; qtot -4.516
   971          H     62    GLU      H    971     0.2936      1.008   ; qtot -4.223
   972         CT     62    GLU     CA    972     0.0397      12.01   ; qtot -4.183
   973         H1     62    GLU     HA    973     0.1105      1.008   ; qtot -4.073
   974         CT     62    GLU     CB    974      0.056      12.01   ; qtot -4.017
   975         HC     62    GLU    HB1    975    -0.0173      1.008   ; qtot -4.034
   976         HC     62    GLU    HB2    976    -0.0173      1.008   ; qtot -4.051
   977         CT     62    GLU     CG    977     0.0136      12.01   ; qtot -4.038
   978         HC     62    GLU    HG1    978    -0.0425      1.008   ; qtot -4.08
   979         HC     62    GLU    HG2    979    -0.0425      1.008   ; qtot -4.123
   980          C     62    GLU     CD    980     0.8054      12.01   ; qtot -3.317
   981         O2     62    GLU    OE1    981    -0.8188         16   ; qtot -4.136
   982         O2     62    GLU    OE2    982    -0.8188         16   ; qtot -4.955
   983          C     62    GLU      C    983     0.5366      12.01   ; qtot -4.418
   984          O     62    GLU      O    984    -0.5819         16   ; qtot -5
; residue  63 ALA rtp ALA  q  0.0
   985          N     63    ALA      N    985    -0.4157      14.01   ; qtot -5.416
   986          H     63    ALA      H    986     0.2719      1.008   ; qtot -5.144
   987         CT     63    ALA     CA    987     0.0337      12.01   ; qtot -5.11
   988         H1     63    ALA     HA    988     0.0823      1.008   ; qtot -5.028
   989         CT     63    ALA     CB    989    -0.1825      12.01   ; qtot -5.21
   990         HC     63    ALA    HB1    990     0.0603      1.008   ; qtot -5.15
   991         HC     63    ALA    HB2    991     0.0603      1.008   ; qtot -5.09
   992         HC     63    ALA    HB3    992     0.0603      1.008   ; qtot -5.029
   993          C     63    ALA      C    993     0.5973      12.01   ; qtot -4.432
   994          O     63    ALA      O    994    -0.5679         16   ; qtot -5
; residue  64 ILE rtp ILE  q  0.0
   995          N     64    ILE      N    995    -0.4157      14.01   ; qtot -5.416
   996          H     64    ILE      H    996     0.2719      1.008   ; qtot -5.144
   997         CT     64    ILE     CA    997    -0.0597      12.01   ; qtot -5.204
   998         H1     64    ILE     HA    998     0.0869      1.008   ; qtot -5.117
   999         CT     64    ILE     CB    999     0.1303      12.01   ; qtot -4.986
  1000         HC     64    ILE     HB   1000     0.0187      1.008   ; qtot -4.968
  1001         CT     64    ILE    CG2   1001    -0.3204      12.01   ; qtot -5.288
  1002         HC     64    ILE   HG21   1002     0.0882      1.008   ; qtot -5.2
  1003         HC     64    ILE   HG22   1003     0.0882      1.008   ; qtot -5.112
  1004         HC     64    ILE   HG23   1004     0.0882      1.008   ; qtot -5.023
  1005         CT     64    ILE    CG1   1005     -0.043      12.01   ; qtot -5.066
  1006         HC     64    ILE   HG11   1006     0.0236      1.008   ; qtot -5.043
  1007         HC     64    ILE   HG12   1007     0.0236      1.008   ; qtot -5.019
  1008         CT     64    ILE     CD   1008     -0.066      12.01   ; qtot -5.085
  1009         HC     64    ILE    HD1   1009     0.0186      1.008   ; qtot -5.067
  1010         HC     64    ILE    HD2   1010     0.0186      1.008   ; qtot -5.048
  1011         HC     64    ILE    HD3   1011     0.0186      1.008   ; qtot -5.029
  1012          C     64    ILE      C   1012     0.5973      12.01   ; qtot -4.432
  1013          O     64    ILE      O   1013    -0.5679         16   ; qtot -5
; residue  65 LYS rtp LYS  q +1.0
  1014          N     65    LYS      N   1014    -0.3479      14.01   ; qtot -5.348
  1015          H     65    LYS      H   1015     0.2747      1.008   ; qtot -5.073
  1016         CT     65    LYS     CA   1016      -0.24      12.01   ; qtot -5.313
  1017         H1     65    LYS     HA   1017     0.1426      1.008   ; qtot -5.171
  1018         CT     65    LYS     CB   1018    -0.0094      12.01   ; qtot -5.18
  1019         HC     65    LYS    HB1   1019     0.0362      1.008   ; qtot -5.144
  1020         HC     65    LYS    HB2   1020     0.0362      1.008   ; qtot -5.108
  1021         CT     65    LYS     CG   1021     0.0187      12.01   ; qtot -5.089
  1022         HC     65    LYS    HG1   1022     0.0103      1.008   ; qtot -5.079
  1023         HC     65    LYS    HG2   1023     0.0103      1.008   ; qtot -5.068
  1024         CT     65    LYS     CD   1024    -0.0479      12.01   ; qtot -5.116
  1025         HC     65    LYS    HD1   1025     0.0621      1.008   ; qtot -5.054
  1026         HC     65    LYS    HD2   1026     0.0621      1.008   ; qtot -4.992
  1027         CT     65    LYS     CE   1027    -0.0143      12.01   ; qtot -5.006
  1028         HP     65    LYS    HE1   1028     0.1135      1.008   ; qtot -4.893
  1029         HP     65    LYS    HE2   1029     0.1135      1.008   ; qtot -4.779
  1030         N3     65    LYS     NZ   1030    -0.3854      14.01   ; qtot -5.165
  1031          H     65    LYS    HZ1   1031       0.34      1.008   ; qtot -4.825
  1032          H     65    LYS    HZ2   1032       0.34      1.008   ; qtot -4.485
  1033          H     65    LYS    HZ3   1033       0.34      1.008   ; qtot -4.145
  1034          C     65    LYS      C   1034     0.7341      12.01   ; qtot -3.411
  1035          O     65    LYS      O   1035    -0.5894         16   ; qtot -4
; residue  66 LYS rtp LYS  q +1.0
  1036          N     66    LYS      N   1036    -0.3479      14.01   ; qtot -4.348
  1037          H     66    LYS      H   1037     0.2747      1.008   ; qtot -4.073
  1038         CT     66    LYS     CA   1038      -0.24      12.01   ; qtot -4.313
  1039         H1     66    LYS     HA   1039     0.1426      1.008   ; qtot -4.171
  1040         CT     66    LYS     CB   1040    -0.0094      12.01   ; qtot -4.18
  1041         HC     66    LYS    HB1   1041     0.0362      1.008   ; qtot -4.144
  1042         HC     66    LYS    HB2   1042     0.0362      1.008   ; qtot -4.108
  1043         CT     66    LYS     CG   1043     0.0187      12.01   ; qtot -4.089
  1044         HC     66    LYS    HG1   1044     0.0103      1.008   ; qtot -4.079
  1045         HC     66    LYS    HG2   1045     0.0103      1.008   ; qtot -4.068
  1046         CT     66    LYS     CD   1046    -0.0479      12.01   ; qtot -4.116
  1047         HC     66    LYS    HD1   1047     0.0621      1.008   ; qtot -4.054
  1048         HC     66    LYS    HD2   1048     0.0621      1.008   ; qtot -3.992
  1049         CT     66    LYS     CE   1049    -0.0143      12.01   ; qtot -4.006
  1050         HP     66    LYS    HE1   1050     0.1135      1.008   ; qtot -3.893
  1051         HP     66    LYS    HE2   1051     0.1135      1.008   ; qtot -3.779
  1052         N3     66    LYS     NZ   1052    -0.3854      14.01   ; qtot -4.165
  1053          H     66    LYS    HZ1   1053       0.34      1.008   ; qtot -3.825
  1054          H     66    LYS    HZ2   1054       0.34      1.008   ; qtot -3.485
  1055          H     66    LYS    HZ3   1055       0.34      1.008   ; qtot -3.145
  1056          C     66    LYS      C   1056     0.7341      12.01   ; qtot -2.411
  1057          O     66    LYS      O   1057    -0.5894         16   ; qtot -3
; residue  67 HIS rtp HID  q  0.0
  1058          N     67    HIS      N   1058    -0.4157      14.01   ; qtot -3.416
  1059          H     67    HIS      H   1059     0.2719      1.008   ; qtot -3.144
  1060         CT     67    HIS     CA   1060     0.0188      12.01   ; qtot -3.125
  1061         H1     67    HIS     HA   1061     0.0881      1.008   ; qtot -3.037
  1062         CT     67    HIS     CB   1062    -0.0462      12.01   ; qtot -3.083
  1063         HC     67    HIS    HB1   1063     0.0402      1.008   ; qtot -3.043
  1064         HC     67    HIS    HB2   1064     0.0402      1.008   ; qtot -3.003
  1065         CC     67    HIS     CG   1065    -0.0266      12.01   ; qtot -3.029
  1066         NA     67    HIS    ND1   1066    -0.3811      14.01   ; qtot -3.41
  1067          H     67    HIS    HD1   1067     0.3649      1.008   ; qtot -3.046
  1068         CR     67    HIS    CE1   1068     0.2057      12.01   ; qtot -2.84
  1069         H5     67    HIS    HE1   1069     0.1392      1.008   ; qtot -2.701
  1070         NB     67    HIS    NE2   1070    -0.5727      14.01   ; qtot -3.273
  1071         CV     67    HIS    CD2   1071     0.1292      12.01   ; qtot -3.144
  1072         H4     67    HIS    HD2   1072     0.1147      1.008   ; qtot -3.029
  1073          C     67    HIS      C   1073     0.5973      12.01   ; qtot -2.432
  1074          O     67    HIS      O   1074    -0.5679         16   ; qtot -3
; residue  68 ASN rtp ASN  q  0.0
  1075          N     68    ASN      N   1075    -0.4157      14.01   ; qtot -3.416
  1076          H     68    ASN      H   1076     0.2719      1.008   ; qtot -3.144
  1077         CT     68    ASN     CA   1077     0.0143      12.01   ; qtot -3.13
  1078         H1     68    ASN     HA   1078     0.1048      1.008   ; qtot -3.025
  1079         CT     68    ASN     CB   1079    -0.2041      12.01   ; qtot -3.229
  1080         HC     68    ASN    HB1   1080     0.0797      1.008   ; qtot -3.149
  1081         HC     68    ASN    HB2   1081     0.0797      1.008   ; qtot -3.069
  1082          C     68    ASN     CG   1082      0.713      12.01   ; qtot -2.356
  1083          O     68    ASN    OD1   1083    -0.5931         16   ; qtot -2.95
  1084          N     68    ASN    ND2   1084    -0.9191      14.01   ; qtot -3.869
  1085          H     68    ASN   HD21   1085     0.4196      1.008   ; qtot -3.449
  1086          H     68    ASN   HD22   1086     0.4196      1.008   ; qtot -3.029
  1087          C     68    ASN      C   1087     0.5973      12.01   ; qtot -2.432
  1088          O     68    ASN      O   1088    -0.5679         16   ; qtot -3
; residue  69 VAL rtp VAL  q  0.0
  1089          N     69    VAL      N   1089    -0.4157      14.01   ; qtot -3.416
  1090          H     69    VAL      H   1090     0.2719      1.008   ; qtot -3.144
  1091         CT     69    VAL     CA   1091    -0.0875      12.01   ; qtot -3.231
  1092         H1     69    VAL     HA   1092     0.0969      1.008   ; qtot -3.134
  1093         CT     69    VAL     CB   1093     0.2985      12.01   ; qtot -2.836
  1094         HC     69    VAL     HB   1094    -0.0297      1.008   ; qtot -2.866
  1095         CT     69    VAL    CG1   1095    -0.3192      12.01   ; qtot -3.185
  1096         HC     69    VAL   HG11   1096     0.0791      1.008   ; qtot -3.106
  1097         HC     69    VAL   HG12   1097     0.0791      1.008   ; qtot -3.027
  1098         HC     69    VAL   HG13   1098     0.0791      1.008   ; qtot -2.948
  1099         CT     69    VAL    CG2   1099    -0.3192      12.01   ; qtot -3.267
  1100         HC     69    VAL   HG21   1100     0.0791      1.008   ; qtot -3.188
  1101         HC     69    VAL   HG22   1101     0.0791      1.008   ; qtot -3.109
  1102         HC     69    VAL   HG23   1102     0.0791      1.008   ; qtot -3.029
  1103          C     69    VAL      C   1103     0.5973      12.01   ; qtot -2.432
  1104          O     69    VAL      O   1104    -0.5679         16   ; qtot -3
; residue  70 GLY rtp GLY  q  0.0
  1105          N     70    GLY      N   1105    -0.4157      14.01   ; qtot -3.416
  1106          H     70    GLY      H   1106     0.2719      1.008   ; qtot -3.144
  1107         CT     70    GLY     CA   1107    -0.0252      12.01   ; qtot -3.169
  1108         H1     70    GLY    HA1   1108     0.0698      1.008   ; qtot -3.099
  1109         H1     70    GLY    HA2   1109     0.0698      1.008   ; qtot -3.029
  1110          C     70    GLY      C   1110     0.5973      12.01   ; qtot -2.432
  1111          O     70    GLY      O   1111    -0.5679         16   ; qtot -3
; residue  71 VAL rtp VAL  q  0.0
  1112          N     71    VAL      N   1112    -0.4157      14.01   ; qtot -3.416
  1113          H     71    VAL      H   1113     0.2719      1.008   ; qtot -3.144
  1114         CT     71    VAL     CA   1114    -0.0875      12.01   ; qtot -3.231
  1115         H1     71    VAL     HA   1115     0.0969      1.008   ; qtot -3.134
  1116         CT     71    VAL     CB   1116     0.2985      12.01   ; qtot -2.836
  1117         HC     71    VAL     HB   1117    -0.0297      1.008   ; qtot -2.866
  1118         CT     71    VAL    CG1   1118    -0.3192      12.01   ; qtot -3.185
  1119         HC     71    VAL   HG11   1119     0.0791      1.008   ; qtot -3.106
  1120         HC     71    VAL   HG12   1120     0.0791      1.008   ; qtot -3.027
  1121         HC     71    VAL   HG13   1121     0.0791      1.008   ; qtot -2.948
  1122         CT     71    VAL    CG2   1122    -0.3192      12.01   ; qtot -3.267
  1123         HC     71    VAL   HG21   1123     0.0791      1.008   ; qtot -3.188
  1124         HC     71    VAL   HG22   1124     0.0791      1.008   ; qtot -3.109
  1125         HC     71    VAL   HG23   1125     0.0791      1.008   ; qtot -3.029
  1126          C     71    VAL      C   1126     0.5973      12.01   ; qtot -2.432
  1127          O     71    VAL      O   1127    -0.5679         16   ; qtot -3
; residue  72 LYS rtp LYS  q +1.0
  1128          N     72    LYS      N   1128    -0.3479      14.01   ; qtot -3.348
  1129          H     72    LYS      H   1129     0.2747      1.008   ; qtot -3.073
  1130         CT     72    LYS     CA   1130      -0.24      12.01   ; qtot -3.313
  1131         H1     72    LYS     HA   1131     0.1426      1.008   ; qtot -3.171
  1132         CT     72    LYS     CB   1132    -0.0094      12.01   ; qtot -3.18
  1133         HC     72    LYS    HB1   1133     0.0362      1.008   ; qtot -3.144
  1134         HC     72    LYS    HB2   1134     0.0362      1.008   ; qtot -3.108
  1135         CT     72    LYS     CG   1135     0.0187      12.01   ; qtot -3.089
  1136         HC     72    LYS    HG1   1136     0.0103      1.008   ; qtot -3.079
  1137         HC     72    LYS    HG2   1137     0.0103      1.008   ; qtot -3.068
  1138         CT     72    LYS     CD   1138    -0.0479      12.01   ; qtot -3.116
  1139         HC     72    LYS    HD1   1139     0.0621      1.008   ; qtot -3.054
  1140         HC     72    LYS    HD2   1140     0.0621      1.008   ; qtot -2.992
  1141         CT     72    LYS     CE   1141    -0.0143      12.01   ; qtot -3.006
  1142         HP     72    LYS    HE1   1142     0.1135      1.008   ; qtot -2.893
  1143         HP     72    LYS    HE2   1143     0.1135      1.008   ; qtot -2.779
  1144         N3     72    LYS     NZ   1144    -0.3854      14.01   ; qtot -3.165
  1145          H     72    LYS    HZ1   1145       0.34      1.008   ; qtot -2.825
  1146          H     72    LYS    HZ2   1146       0.34      1.008   ; qtot -2.485
  1147          H     72    LYS    HZ3   1147       0.34      1.008   ; qtot -2.145
  1148          C     72    LYS      C   1148     0.7341      12.01   ; qtot -1.411
  1149          O     72    LYS      O   1149    -0.5894         16   ; qtot -2
; residue  73 CYS rtp CYS  q  0.0
  1150          N     73    CYS      N   1150    -0.4157      14.01   ; qtot -2.416
  1151          H     73    CYS      H   1151     0.2719      1.008   ; qtot -2.144
  1152         CT     73    CYS     CA   1152     0.0213      12.01   ; qtot -2.123
  1153         H1     73    CYS     HA   1153     0.1124      1.008   ; qtot -2.01
  1154         CT     73    CYS     CB   1154    -0.1231      12.01   ; qtot -2.133
  1155         H1     73    CYS    HB1   1155     0.1112      1.008   ; qtot -2.022
  1156         H1     73    CYS    HB2   1156     0.1112      1.008   ; qtot -1.911
  1157         SH     73    CYS     SG   1157    -0.3119      32.06   ; qtot -2.223
  1158         HS     73    CYS     HG   1158     0.1933      1.008   ; qtot -2.029
  1159          C     73    CYS      C   1159     0.5973      12.01   ; qtot -1.432
  1160          O     73    CYS      O   1160    -0.5679         16   ; qtot -2
; residue  74 ALA rtp ALA  q  0.0
  1161          N     74    ALA      N   1161    -0.4157      14.01   ; qtot -2.416
  1162          H     74    ALA      H   1162     0.2719      1.008   ; qtot -2.144
  1163         CT     74    ALA     CA   1163     0.0337      12.01   ; qtot -2.11
  1164         H1     74    ALA     HA   1164     0.0823      1.008   ; qtot -2.028
  1165         CT     74    ALA     CB   1165    -0.1825      12.01   ; qtot -2.21
  1166         HC     74    ALA    HB1   1166     0.0603      1.008   ; qtot -2.15
  1167         HC     74    ALA    HB2   1167     0.0603      1.008   ; qtot -2.09
  1168         HC     74    ALA    HB3   1168     0.0603      1.008   ; qtot -2.029
  1169          C     74    ALA      C   1169     0.5973      12.01   ; qtot -1.432
  1170          O     74    ALA      O   1170    -0.5679         16   ; qtot -2
; residue  75 THR rtp THR  q  0.0
  1171          N     75    THR      N   1171    -0.4157      14.01   ; qtot -2.416
  1172          H     75    THR      H   1172     0.2719      1.008   ; qtot -2.144
  1173         CT     75    THR     CA   1173    -0.0389      12.01   ; qtot -2.183
  1174         H1     75    THR     HA   1174     0.1007      1.008   ; qtot -2.082
  1175         CT     75    THR     CB   1175     0.3654      12.01   ; qtot -1.717
  1176         H1     75    THR     HB   1176     0.0043      1.008   ; qtot -1.712
  1177         CT     75    THR    CG2   1177    -0.2438      12.01   ; qtot -1.956
  1178         HC     75    THR   HG21   1178     0.0642      1.008   ; qtot -1.892
  1179         HC     75    THR   HG22   1179     0.0642      1.008   ; qtot -1.828
  1180         HC     75    THR   HG23   1180     0.0642      1.008   ; qtot -1.764
  1181         OH     75    THR    OG1   1181    -0.6761         16   ; qtot -2.44
  1182         HO     75    THR    HG1   1182     0.4102      1.008   ; qtot -2.029
  1183          C     75    THR      C   1183     0.5973      12.01   ; qtot -1.432
  1184          O     75    THR      O   1184    -0.5679         16   ; qtot -2
; residue  76 ILE rtp ILE  q  0.0
  1185          N     76    ILE      N   1185    -0.4157      14.01   ; qtot -2.416
  1186          H     76    ILE      H   1186     0.2719      1.008   ; qtot -2.144
  1187         CT     76    ILE     CA   1187    -0.0597      12.01   ; qtot -2.204
  1188         H1     76    ILE     HA   1188     0.0869      1.008   ; qtot -2.117
  1189         CT     76    ILE     CB   1189     0.1303      12.01   ; qtot -1.986
  1190         HC     76    ILE     HB   1190     0.0187      1.008   ; qtot -1.968
  1191         CT     76    ILE    CG2   1191    -0.3204      12.01   ; qtot -2.288
  1192         HC     76    ILE   HG21   1192     0.0882      1.008   ; qtot -2.2
  1193         HC     76    ILE   HG22   1193     0.0882      1.008   ; qtot -2.112
  1194         HC     76    ILE   HG23   1194     0.0882      1.008   ; qtot -2.023
  1195         CT     76    ILE    CG1   1195     -0.043      12.01   ; qtot -2.066
  1196         HC     76    ILE   HG11   1196     0.0236      1.008   ; qtot -2.043
  1197         HC     76    ILE   HG12   1197     0.0236      1.008   ; qtot -2.019
  1198         CT     76    ILE     CD   1198     -0.066      12.01   ; qtot -2.085
  1199         HC     76    ILE    HD1   1199     0.0186      1.008   ; qtot -2.067
  1200         HC     76    ILE    HD2   1200     0.0186      1.008   ; qtot -2.048
  1201         HC     76    ILE    HD3   1201     0.0186      1.008   ; qtot -2.029
  1202          C     76    ILE      C   1202     0.5973      12.01   ; qtot -1.432
  1203          O     76    ILE      O   1203    -0.5679         16   ; qtot -2
; residue  77 THR rtp THR  q  0.0
  1204          N     77    THR      N   1204    -0.4157      14.01   ; qtot -2.416
  1205          H     77    THR      H   1205     0.2719      1.008   ; qtot -2.144
  1206         CT     77    THR     CA   1206    -0.0389      12.01   ; qtot -2.183
  1207         H1     77    THR     HA   1207     0.1007      1.008   ; qtot -2.082
  1208         CT     77    THR     CB   1208     0.3654      12.01   ; qtot -1.717
  1209         H1     77    THR     HB   1209     0.0043      1.008   ; qtot -1.712
  1210         CT     77    THR    CG2   1210    -0.2438      12.01   ; qtot -1.956
  1211         HC     77    THR   HG21   1211     0.0642      1.008   ; qtot -1.892
  1212         HC     77    THR   HG22   1212     0.0642      1.008   ; qtot -1.828
  1213         HC     77    THR   HG23   1213     0.0642      1.008   ; qtot -1.764
  1214         OH     77    THR    OG1   1214    -0.6761         16   ; qtot -2.44
  1215         HO     77    THR    HG1   1215     0.4102      1.008   ; qtot -2.029
  1216          C     77    THR      C   1216     0.5973      12.01   ; qtot -1.432
  1217          O     77    THR      O   1217    -0.5679         16   ; qtot -2
; residue  78 PRO rtp PRO  q  0.0
  1218          N     78    PRO      N   1218    -0.2548      14.01   ; qtot -2.255
  1219         CT     78    PRO     CD   1219     0.0192      12.01   ; qtot -2.236
  1220         H1     78    PRO    HD1   1220     0.0391      1.008   ; qtot -2.197
  1221         H1     78    PRO    HD2   1221     0.0391      1.008   ; qtot -2.157
  1222         CT     78    PRO     CG   1222     0.0189      12.01   ; qtot -2.139
  1223         HC     78    PRO    HG1   1223     0.0213      1.008   ; qtot -2.117
  1224         HC     78    PRO    HG2   1224     0.0213      1.008   ; qtot -2.096
  1225         CT     78    PRO     CB   1225     -0.007      12.01   ; qtot -2.103
  1226         HC     78    PRO    HB1   1226     0.0253      1.008   ; qtot -2.078
  1227         HC     78    PRO    HB2   1227     0.0253      1.008   ; qtot -2.052
  1228         CT     78    PRO     CA   1228    -0.0266      12.01   ; qtot -2.079
  1229         H1     78    PRO     HA   1229     0.0641      1.008   ; qtot -2.015
  1230          C     78    PRO      C   1230     0.5896      12.01   ; qtot -1.425
  1231          O     78    PRO      O   1231    -0.5748         16   ; qtot -2
; residue  79 ASP rtp ASP  q -1.0
  1232          N     79    ASP      N   1232    -0.5163      14.01   ; qtot -2.516
  1233          H     79    ASP      H   1233     0.2936      1.008   ; qtot -2.223
  1234         CT     79    ASP     CA   1234     0.0381      12.01   ; qtot -2.185
  1235         H1     79    ASP     HA   1235      0.088      1.008   ; qtot -2.097
  1236         CT     79    ASP     CB   1236    -0.0303      12.01   ; qtot -2.127
  1237         HC     79    ASP    HB1   1237    -0.0122      1.008   ; qtot -2.139
  1238         HC     79    ASP    HB2   1238    -0.0122      1.008   ; qtot -2.151
  1239          C     79    ASP     CG   1239     0.7994      12.01   ; qtot -1.352
  1240         O2     79    ASP    OD1   1240    -0.8014         16   ; qtot -2.153
  1241         O2     79    ASP    OD2   1241    -0.8014         16   ; qtot -2.955
  1242          C     79    ASP      C   1242     0.5366      12.01   ; qtot -2.418
  1243          O     79    ASP      O   1243    -0.5819         16   ; qtot -3
; residue  80 GLU rtp GLU  q -1.0
  1244          N     80    GLU      N   1244    -0.5163      14.01   ; qtot -3.516
  1245          H     80    GLU      H   1245     0.2936      1.008   ; qtot -3.223
  1246         CT     80    GLU     CA   1246     0.0397      12.01   ; qtot -3.183
  1247         H1     80    GLU     HA   1247     0.1105      1.008   ; qtot -3.073
  1248         CT     80    GLU     CB   1248      0.056      12.01   ; qtot -3.017
  1249         HC     80    GLU    HB1   1249    -0.0173      1.008   ; qtot -3.034
  1250         HC     80    GLU    HB2   1250    -0.0173      1.008   ; qtot -3.051
  1251         CT     80    GLU     CG   1251     0.0136      12.01   ; qtot -3.038
  1252         HC     80    GLU    HG1   1252    -0.0425      1.008   ; qtot -3.08
  1253         HC     80    GLU    HG2   1253    -0.0425      1.008   ; qtot -3.123
  1254          C     80    GLU     CD   1254     0.8054      12.01   ; qtot -2.317
  1255         O2     80    GLU    OE1   1255    -0.8188         16   ; qtot -3.136
  1256         O2     80    GLU    OE2   1256    -0.8188         16   ; qtot -3.955
  1257          C     80    GLU      C   1257     0.5366      12.01   ; qtot -3.418
  1258          O     80    GLU      O   1258    -0.5819         16   ; qtot -4
; residue  81 LYS rtp LYS  q +1.0
  1259          N     81    LYS      N   1259    -0.3479      14.01   ; qtot -4.348
  1260          H     81    LYS      H   1260     0.2747      1.008   ; qtot -4.073
  1261         CT     81    LYS     CA   1261      -0.24      12.01   ; qtot -4.313
  1262         H1     81    LYS     HA   1262     0.1426      1.008   ; qtot -4.171
  1263         CT     81    LYS     CB   1263    -0.0094      12.01   ; qtot -4.18
  1264         HC     81    LYS    HB1   1264     0.0362      1.008   ; qtot -4.144
  1265         HC     81    LYS    HB2   1265     0.0362      1.008   ; qtot -4.108
  1266         CT     81    LYS     CG   1266     0.0187      12.01   ; qtot -4.089
  1267         HC     81    LYS    HG1   1267     0.0103      1.008   ; qtot -4.079
  1268         HC     81    LYS    HG2   1268     0.0103      1.008   ; qtot -4.068
  1269         CT     81    LYS     CD   1269    -0.0479      12.01   ; qtot -4.116
  1270         HC     81    LYS    HD1   1270     0.0621      1.008   ; qtot -4.054
  1271         HC     81    LYS    HD2   1271     0.0621      1.008   ; qtot -3.992
  1272         CT     81    LYS     CE   1272    -0.0143      12.01   ; qtot -4.006
  1273         HP     81    LYS    HE1   1273     0.1135      1.008   ; qtot -3.893
  1274         HP     81    LYS    HE2   1274     0.1135      1.008   ; qtot -3.779
  1275         N3     81    LYS     NZ   1275    -0.3854      14.01   ; qtot -4.165
  1276          H     81    LYS    HZ1   1276       0.34      1.008   ; qtot -3.825
  1277          H     81    LYS    HZ2   1277       0.34      1.008   ; qtot -3.485
  1278          H     81    LYS    HZ3   1278       0.34      1.008   ; qtot -3.145
  1279          C     81    LYS      C   1279     0.7341      12.01   ; qtot -2.411
  1280          O     81    LYS      O   1280    -0.5894         16   ; qtot -3
; residue  82 ARG rtp ARG  q +1.0
  1281          N     82    ARG      N   1281    -0.3479      14.01   ; qtot -3.348
  1282          H     82    ARG      H   1282     0.2747      1.008   ; qtot -3.073
  1283         CT     82    ARG     CA   1283    -0.2637      12.01   ; qtot -3.337
  1284         H1     82    ARG     HA   1284      0.156      1.008   ; qtot -3.181
  1285         CT     82    ARG     CB   1285    -0.0007      12.01   ; qtot -3.182
  1286         HC     82    ARG    HB1   1286     0.0327      1.008   ; qtot -3.149
  1287         HC     82    ARG    HB2   1287     0.0327      1.008   ; qtot -3.116
  1288         CT     82    ARG     CG   1288      0.039      12.01   ; qtot -3.077
  1289         HC     82    ARG    HG1   1289     0.0285      1.008   ; qtot -3.049
  1290         HC     82    ARG    HG2   1290     0.0285      1.008   ; qtot -3.02
  1291         CT     82    ARG     CD   1291     0.0486      12.01   ; qtot -2.972
  1292         H1     82    ARG    HD1   1292     0.0687      1.008   ; qtot -2.903
  1293         H1     82    ARG    HD2   1293     0.0687      1.008   ; qtot -2.834
  1294         N2     82    ARG     NE   1294    -0.5295      14.01   ; qtot -3.364
  1295          H     82    ARG     HE   1295     0.3456      1.008   ; qtot -3.018
  1296         CA     82    ARG     CZ   1296     0.8076      12.01   ; qtot -2.211
  1297         N2     82    ARG    NH1   1297    -0.8627      14.01   ; qtot -3.073
  1298          H     82    ARG   HH11   1298     0.4478      1.008   ; qtot -2.625
  1299          H     82    ARG   HH12   1299     0.4478      1.008   ; qtot -2.178
  1300         N2     82    ARG    NH2   1300    -0.8627      14.01   ; qtot -3.04
  1301          H     82    ARG   HH21   1301     0.4478      1.008   ; qtot -2.593
  1302          H     82    ARG   HH22   1302     0.4478      1.008   ; qtot -2.145
  1303          C     82    ARG      C   1303     0.7341      12.01   ; qtot -1.411
  1304          O     82    ARG      O   1304    -0.5894         16   ; qtot -2
; residue  83 VAL rtp VAL  q  0.0
  1305          N     83    VAL      N   1305    -0.4157      14.01   ; qtot -2.416
  1306          H     83    VAL      H   1306     0.2719      1.008   ; qtot -2.144
  1307         CT     83    VAL     CA   1307    -0.0875      12.01   ; qtot -2.231
  1308         H1     83    VAL     HA   1308     0.0969      1.008   ; qtot -2.134
  1309         CT     83    VAL     CB   1309     0.2985      12.01   ; qtot -1.836
  1310         HC     83    VAL     HB   1310    -0.0297      1.008   ; qtot -1.866
  1311         CT     83    VAL    CG1   1311    -0.3192      12.01   ; qtot -2.185
  1312         HC     83    VAL   HG11   1312     0.0791      1.008   ; qtot -2.106
  1313         HC     83    VAL   HG12   1313     0.0791      1.008   ; qtot -2.027
  1314         HC     83    VAL   HG13   1314     0.0791      1.008   ; qtot -1.948
  1315         CT     83    VAL    CG2   1315    -0.3192      12.01   ; qtot -2.267
  1316         HC     83    VAL   HG21   1316     0.0791      1.008   ; qtot -2.188
  1317         HC     83    VAL   HG22   1317     0.0791      1.008   ; qtot -2.109
  1318         HC     83    VAL   HG23   1318     0.0791      1.008   ; qtot -2.029
  1319          C     83    VAL      C   1319     0.5973      12.01   ; qtot -1.432
  1320          O     83    VAL      O   1320    -0.5679         16   ; qtot -2
; residue  84 GLU rtp GLU  q -1.0
  1321          N     84    GLU      N   1321    -0.5163      14.01   ; qtot -2.516
  1322          H     84    GLU      H   1322     0.2936      1.008   ; qtot -2.223
  1323         CT     84    GLU     CA   1323     0.0397      12.01   ; qtot -2.183
  1324         H1     84    GLU     HA   1324     0.1105      1.008   ; qtot -2.073
  1325         CT     84    GLU     CB   1325      0.056      12.01   ; qtot -2.017
  1326         HC     84    GLU    HB1   1326    -0.0173      1.008   ; qtot -2.034
  1327         HC     84    GLU    HB2   1327    -0.0173      1.008   ; qtot -2.051
  1328         CT     84    GLU     CG   1328     0.0136      12.01   ; qtot -2.038
  1329         HC     84    GLU    HG1   1329    -0.0425      1.008   ; qtot -2.08
  1330         HC     84    GLU    HG2   1330    -0.0425      1.008   ; qtot -2.123
  1331          C     84    GLU     CD   1331     0.8054      12.01   ; qtot -1.317
  1332         O2     84    GLU    OE1   1332    -0.8188         16   ; qtot -2.136
  1333         O2     84    GLU    OE2   1333    -0.8188         16   ; qtot -2.955
  1334          C     84    GLU      C   1334     0.5366      12.01   ; qtot -2.418
  1335          O     84    GLU      O   1335    -0.5819         16   ; qtot -3
; residue  85 GLU rtp GLU  q -1.0
  1336          N     85    GLU      N   1336    -0.5163      14.01   ; qtot -3.516
  1337          H     85    GLU      H   1337     0.2936      1.008   ; qtot -3.223
  1338         CT     85    GLU     CA   1338     0.0397      12.01   ; qtot -3.183
  1339         H1     85    GLU     HA   1339     0.1105      1.008   ; qtot -3.073
  1340         CT     85    GLU     CB   1340      0.056      12.01   ; qtot -3.017
  1341         HC     85    GLU    HB1   1341    -0.0173      1.008   ; qtot -3.034
  1342         HC     85    GLU    HB2   1342    -0.0173      1.008   ; qtot -3.051
  1343         CT     85    GLU     CG   1343     0.0136      12.01   ; qtot -3.038
  1344         HC     85    GLU    HG1   1344    -0.0425      1.008   ; qtot -3.08
  1345         HC     85    GLU    HG2   1345    -0.0425      1.008   ; qtot -3.123
  1346          C     85    GLU     CD   1346     0.8054      12.01   ; qtot -2.317
  1347         O2     85    GLU    OE1   1347    -0.8188         16   ; qtot -3.136
  1348         O2     85    GLU    OE2   1348    -0.8188         16   ; qtot -3.955
  1349          C     85    GLU      C   1349     0.5366      12.01   ; qtot -3.418
  1350          O     85    GLU      O   1350    -0.5819         16   ; qtot -4
; residue  86 PHE rtp PHE  q  0.0
  1351          N     86    PHE      N   1351    -0.4157      14.01   ; qtot -4.416
  1352          H     86    PHE      H   1352     0.2719      1.008   ; qtot -4.144
  1353         CT     86    PHE     CA   1353    -0.0024      12.01   ; qtot -4.146
  1354         H1     86    PHE     HA   1354     0.0978      1.008   ; qtot -4.048
  1355         CT     86    PHE     CB   1355    -0.0343      12.01   ; qtot -4.083
  1356         HC     86    PHE    HB1   1356     0.0295      1.008   ; qtot -4.053
  1357         HC     86    PHE    HB2   1357     0.0295      1.008   ; qtot -4.024
  1358         CA     86    PHE     CG   1358     0.0118      12.01   ; qtot -4.012
  1359         CA     86    PHE    CD1   1359    -0.1256      12.01   ; qtot -4.138
  1360         HA     86    PHE    HD1   1360      0.133      1.008   ; qtot -4.005
  1361         CA     86    PHE    CE1   1361    -0.1704      12.01   ; qtot -4.175
  1362         HA     86    PHE    HE1   1362      0.143      1.008   ; qtot -4.032
  1363         CA     86    PHE     CZ   1363    -0.1072      12.01   ; qtot -4.139
  1364         HA     86    PHE     HZ   1364     0.1297      1.008   ; qtot -4.009
  1365         CA     86    PHE    CE2   1365    -0.1704      12.01   ; qtot -4.18
  1366         HA     86    PHE    HE2   1366      0.143      1.008   ; qtot -4.037
  1367         CA     86    PHE    CD2   1367    -0.1256      12.01   ; qtot -4.162
  1368         HA     86    PHE    HD2   1368      0.133      1.008   ; qtot -4.029
  1369          C     86    PHE      C   1369     0.5973      12.01   ; qtot -3.432
  1370          O     86    PHE      O   1370    -0.5679         16   ; qtot -4
; residue  87 LYS rtp LYS  q +1.0
  1371          N     87    LYS      N   1371    -0.3479      14.01   ; qtot -4.348
  1372          H     87    LYS      H   1372     0.2747      1.008   ; qtot -4.073
  1373         CT     87    LYS     CA   1373      -0.24      12.01   ; qtot -4.313
  1374         H1     87    LYS     HA   1374     0.1426      1.008   ; qtot -4.171
  1375         CT     87    LYS     CB   1375    -0.0094      12.01   ; qtot -4.18
  1376         HC     87    LYS    HB1   1376     0.0362      1.008   ; qtot -4.144
  1377         HC     87    LYS    HB2   1377     0.0362      1.008   ; qtot -4.108
  1378         CT     87    LYS     CG   1378     0.0187      12.01   ; qtot -4.089
  1379         HC     87    LYS    HG1   1379     0.0103      1.008   ; qtot -4.079
  1380         HC     87    LYS    HG2   1380     0.0103      1.008   ; qtot -4.068
  1381         CT     87    LYS     CD   1381    -0.0479      12.01   ; qtot -4.116
  1382         HC     87    LYS    HD1   1382     0.0621      1.008   ; qtot -4.054
  1383         HC     87    LYS    HD2   1383     0.0621      1.008   ; qtot -3.992
  1384         CT     87    LYS     CE   1384    -0.0143      12.01   ; qtot -4.006
  1385         HP     87    LYS    HE1   1385     0.1135      1.008   ; qtot -3.893
  1386         HP     87    LYS    HE2   1386     0.1135      1.008   ; qtot -3.779
  1387         N3     87    LYS     NZ   1387    -0.3854      14.01   ; qtot -4.165
  1388          H     87    LYS    HZ1   1388       0.34      1.008   ; qtot -3.825
  1389          H     87    LYS    HZ2   1389       0.34      1.008   ; qtot -3.485
  1390          H     87    LYS    HZ3   1390       0.34      1.008   ; qtot -3.145
  1391          C     87    LYS      C   1391     0.7341      12.01   ; qtot -2.411
  1392          O     87    LYS      O   1392    -0.5894         16   ; qtot -3
; residue  88 LEU rtp LEU  q  0.0
  1393          N     88    LEU      N   1393    -0.4157      14.01   ; qtot -3.416
  1394          H     88    LEU      H   1394     0.2719      1.008   ; qtot -3.144
  1395         CT     88    LEU     CA   1395    -0.0518      12.01   ; qtot -3.196
  1396         H1     88    LEU     HA   1396     0.0922      1.008   ; qtot -3.103
  1397         CT     88    LEU     CB   1397    -0.1102      12.01   ; qtot -3.214
  1398         HC     88    LEU    HB1   1398     0.0457      1.008   ; qtot -3.168
  1399         HC     88    LEU    HB2   1399     0.0457      1.008   ; qtot -3.122
  1400         CT     88    LEU     CG   1400     0.3531      12.01   ; qtot -2.769
  1401         HC     88    LEU     HG   1401    -0.0361      1.008   ; qtot -2.805
  1402         CT     88    LEU    CD1   1402    -0.4121      12.01   ; qtot -3.217
  1403         HC     88    LEU   HD11   1403        0.1      1.008   ; qtot -3.117
  1404         HC     88    LEU   HD12   1404        0.1      1.008   ; qtot -3.017
  1405         HC     88    LEU   HD13   1405        0.1      1.008   ; qtot -2.917
  1406         CT     88    LEU    CD2   1406    -0.4121      12.01   ; qtot -3.329
  1407         HC     88    LEU   HD21   1407        0.1      1.008   ; qtot -3.229
  1408         HC     88    LEU   HD22   1408        0.1      1.008   ; qtot -3.129
  1409         HC     88    LEU   HD23   1409        0.1      1.008   ; qtot -3.029
  1410          C     88    LEU      C   1410     0.5973      12.01   ; qtot -2.432
  1411          O     88    LEU      O   1411    -0.5679         16   ; qtot -3
; residue  89 LYS rtp LYS  q +1.0
  1412          N     89    LYS      N   1412    -0.3479      14.01   ; qtot -3.348
  1413          H     89    LYS      H   1413     0.2747      1.008   ; qtot -3.073
  1414         CT     89    LYS     CA   1414      -0.24      12.01   ; qtot -3.313
  1415         H1     89    LYS     HA   1415     0.1426      1.008   ; qtot -3.171
  1416         CT     89    LYS     CB   1416    -0.0094      12.01   ; qtot -3.18
  1417         HC     89    LYS    HB1   1417     0.0362      1.008   ; qtot -3.144
  1418         HC     89    LYS    HB2   1418     0.0362      1.008   ; qtot -3.108
  1419         CT     89    LYS     CG   1419     0.0187      12.01   ; qtot -3.089
  1420         HC     89    LYS    HG1   1420     0.0103      1.008   ; qtot -3.079
  1421         HC     89    LYS    HG2   1421     0.0103      1.008   ; qtot -3.068
  1422         CT     89    LYS     CD   1422    -0.0479      12.01   ; qtot -3.116
  1423         HC     89    LYS    HD1   1423     0.0621      1.008   ; qtot -3.054
  1424         HC     89    LYS    HD2   1424     0.0621      1.008   ; qtot -2.992
  1425         CT     89    LYS     CE   1425    -0.0143      12.01   ; qtot -3.006
  1426         HP     89    LYS    HE1   1426     0.1135      1.008   ; qtot -2.893
  1427         HP     89    LYS    HE2   1427     0.1135      1.008   ; qtot -2.779
  1428         N3     89    LYS     NZ   1428    -0.3854      14.01   ; qtot -3.165
  1429          H     89    LYS    HZ1   1429       0.34      1.008   ; qtot -2.825
  1430          H     89    LYS    HZ2   1430       0.34      1.008   ; qtot -2.485
  1431          H     89    LYS    HZ3   1431       0.34      1.008   ; qtot -2.145
  1432          C     89    LYS      C   1432     0.7341      12.01   ; qtot -1.411
  1433          O     89    LYS      O   1433    -0.5894         16   ; qtot -2
; residue  90 GLN rtp GLN  q  0.0
  1434          N     90    GLN      N   1434    -0.4157      14.01   ; qtot -2.416
  1435          H     90    GLN      H   1435     0.2719      1.008   ; qtot -2.144
  1436         CT     90    GLN     CA   1436    -0.0031      12.01   ; qtot -2.147
  1437         H1     90    GLN     HA   1437      0.085      1.008   ; qtot -2.062
  1438         CT     90    GLN     CB   1438    -0.0036      12.01   ; qtot -2.066
  1439         HC     90    GLN    HB1   1439     0.0171      1.008   ; qtot -2.048
  1440         HC     90    GLN    HB2   1440     0.0171      1.008   ; qtot -2.031
  1441         CT     90    GLN     CG   1441    -0.0645      12.01   ; qtot -2.096
  1442         HC     90    GLN    HG1   1442     0.0352      1.008   ; qtot -2.061
  1443         HC     90    GLN    HG2   1443     0.0352      1.008   ; qtot -2.025
  1444          C     90    GLN     CD   1444     0.6951      12.01   ; qtot -1.33
  1445          O     90    GLN    OE1   1445    -0.6086         16   ; qtot -1.939
  1446          N     90    GLN    NE2   1446    -0.9407      14.01   ; qtot -2.88
  1447          H     90    GLN   HE21   1447     0.4251      1.008   ; qtot -2.455
  1448          H     90    GLN   HE22   1448     0.4251      1.008   ; qtot -2.029
  1449          C     90    GLN      C   1449     0.5973      12.01   ; qtot -1.432
  1450          O     90    GLN      O   1450    -0.5679         16   ; qtot -2
; residue  91 MET rtp MET  q  0.0
  1451          N     91    MET      N   1451    -0.4157      14.01   ; qtot -2.416
  1452          H     91    MET      H   1452     0.2719      1.008   ; qtot -2.144
  1453         CT     91    MET     CA   1453    -0.0237      12.01   ; qtot -2.168
  1454         H1     91    MET     HA   1454      0.088      1.008   ; qtot -2.08
  1455         CT     91    MET     CB   1455     0.0342      12.01   ; qtot -2.045
  1456         HC     91    MET    HB1   1456     0.0241      1.008   ; qtot -2.021
  1457         HC     91    MET    HB2   1457     0.0241      1.008   ; qtot -1.997
  1458         CT     91    MET     CG   1458     0.0018      12.01   ; qtot -1.995
  1459         H1     91    MET    HG1   1459      0.044      1.008   ; qtot -1.951
  1460         H1     91    MET    HG2   1460      0.044      1.008   ; qtot -1.907
  1461          S     91    MET     SD   1461    -0.2737      32.06   ; qtot -2.181
  1462         CT     91    MET     CE   1462    -0.0536      12.01   ; qtot -2.235
  1463         H1     91    MET    HE1   1463     0.0684      1.008   ; qtot -2.166
  1464         H1     91    MET    HE2   1464     0.0684      1.008   ; qtot -2.098
  1465         H1     91    MET    HE3   1465     0.0684      1.008   ; qtot -2.029
  1466          C     91    MET      C   1466     0.5973      12.01   ; qtot -1.432
  1467          O     91    MET      O   1467    -0.5679         16   ; qtot -2
; residue  92 TRP rtp TRP  q  0.0
  1468          N     92    TRP      N   1468    -0.4157      14.01   ; qtot -2.416
  1469          H     92    TRP      H   1469     0.2719      1.008   ; qtot -2.144
  1470         CT     92    TRP     CA   1470    -0.0275      12.01   ; qtot -2.171
  1471         H1     92    TRP     HA   1471     0.1123      1.008   ; qtot -2.059
  1472         CT     92    TRP     CB   1472     -0.005      12.01   ; qtot -2.064
  1473         HC     92    TRP    HB1   1473     0.0339      1.008   ; qtot -2.03
  1474         HC     92    TRP    HB2   1474     0.0339      1.008   ; qtot -1.996
  1475         C*     92    TRP     CG   1475    -0.1415      12.01   ; qtot -2.138
  1476         CW     92    TRP    CD1   1476    -0.1638      12.01   ; qtot -2.302
  1477         H4     92    TRP    HD1   1477     0.2062      1.008   ; qtot -2.095
  1478         NA     92    TRP    NE1   1478    -0.3418      14.01   ; qtot -2.437
  1479          H     92    TRP    HE1   1479     0.3412      1.008   ; qtot -2.096
  1480         CN     92    TRP    CE2   1480      0.138      12.01   ; qtot -1.958
  1481         CA     92    TRP    CZ2   1481    -0.2601      12.01   ; qtot -2.218
  1482         HA     92    TRP    HZ2   1482     0.1572      1.008   ; qtot -2.061
  1483         CA     92    TRP    CH2   1483    -0.1134      12.01   ; qtot -2.174
  1484         HA     92    TRP    HH2   1484     0.1417      1.008   ; qtot -2.033
  1485         CA     92    TRP    CZ3   1485    -0.1972      12.01   ; qtot -2.23
  1486         HA     92    TRP    HZ3   1486     0.1447      1.008   ; qtot -2.085
  1487         CA     92    TRP    CE3   1487    -0.2387      12.01   ; qtot -2.324
  1488         HA     92    TRP    HE3   1488       0.17      1.008   ; qtot -2.154
  1489         CB     92    TRP    CD2   1489     0.1243      12.01   ; qtot -2.029
  1490          C     92    TRP      C   1490     0.5973      12.01   ; qtot -1.432
  1491          O     92    TRP      O   1491    -0.5679         16   ; qtot -2
; residue  93 LYS rtp LYS  q +1.0
  1492          N     93    LYS      N   1492    -0.3479      14.01   ; qtot -2.348
  1493          H     93    LYS      H   1493     0.2747      1.008   ; qtot -2.073
  1494         CT     93    LYS     CA   1494      -0.24      12.01   ; qtot -2.313
  1495         H1     93    LYS     HA   1495     0.1426      1.008   ; qtot -2.171
  1496         CT     93    LYS     CB   1496    -0.0094      12.01   ; qtot -2.18
  1497         HC     93    LYS    HB1   1497     0.0362      1.008   ; qtot -2.144
  1498         HC     93    LYS    HB2   1498     0.0362      1.008   ; qtot -2.108
  1499         CT     93    LYS     CG   1499     0.0187      12.01   ; qtot -2.089
  1500         HC     93    LYS    HG1   1500     0.0103      1.008   ; qtot -2.079
  1501         HC     93    LYS    HG2   1501     0.0103      1.008   ; qtot -2.068
  1502         CT     93    LYS     CD   1502    -0.0479      12.01   ; qtot -2.116
  1503         HC     93    LYS    HD1   1503     0.0621      1.008   ; qtot -2.054
  1504         HC     93    LYS    HD2   1504     0.0621      1.008   ; qtot -1.992
  1505         CT     93    LYS     CE   1505    -0.0143      12.01   ; qtot -2.006
  1506         HP     93    LYS    HE1   1506     0.1135      1.008   ; qtot -1.893
  1507         HP     93    LYS    HE2   1507     0.1135      1.008   ; qtot -1.779
  1508         N3     93    LYS     NZ   1508    -0.3854      14.01   ; qtot -2.165
  1509          H     93    LYS    HZ1   1509       0.34      1.008   ; qtot -1.825
  1510          H     93    LYS    HZ2   1510       0.34      1.008   ; qtot -1.485
  1511          H     93    LYS    HZ3   1511       0.34      1.008   ; qtot -1.145
  1512          C     93    LYS      C   1512     0.7341      12.01   ; qtot -0.4106
  1513          O     93    LYS      O   1513    -0.5894         16   ; qtot -1
; residue  94 SER rtp SER  q  0.0
  1514          N     94    SER      N   1514    -0.4157      14.01   ; qtot -1.416
  1515          H     94    SER      H   1515     0.2719      1.008   ; qtot -1.144
  1516         CT     94    SER     CA   1516    -0.0249      12.01   ; qtot -1.169
  1517         H1     94    SER     HA   1517     0.0843      1.008   ; qtot -1.084
  1518         CT     94    SER     CB   1518     0.2117      12.01   ; qtot -0.8727
  1519         H1     94    SER    HB1   1519     0.0352      1.008   ; qtot -0.8375
  1520         H1     94    SER    HB2   1520     0.0352      1.008   ; qtot -0.8023
  1521         OH     94    SER     OG   1521    -0.6546         16   ; qtot -1.457
  1522         HO     94    SER     HG   1522     0.4275      1.008   ; qtot -1.029
  1523          C     94    SER      C   1523     0.5973      12.01   ; qtot -0.4321
  1524          O     94    SER      O   1524    -0.5679         16   ; qtot -1
; residue  95 PRO rtp PRO  q  0.0
  1525          N     95    PRO      N   1525    -0.2548      14.01   ; qtot -1.255
  1526         CT     95    PRO     CD   1526     0.0192      12.01   ; qtot -1.236
  1527         H1     95    PRO    HD1   1527     0.0391      1.008   ; qtot -1.197
  1528         H1     95    PRO    HD2   1528     0.0391      1.008   ; qtot -1.157
  1529         CT     95    PRO     CG   1529     0.0189      12.01   ; qtot -1.139
  1530         HC     95    PRO    HG1   1530     0.0213      1.008   ; qtot -1.117
  1531         HC     95    PRO    HG2   1531     0.0213      1.008   ; qtot -1.096
  1532         CT     95    PRO     CB   1532     -0.007      12.01   ; qtot -1.103
  1533         HC     95    PRO    HB1   1533     0.0253      1.008   ; qtot -1.078
  1534         HC     95    PRO    HB2   1534     0.0253      1.008   ; qtot -1.052
  1535         CT     95    PRO     CA   1535    -0.0266      12.01   ; qtot -1.079
  1536         H1     95    PRO     HA   1536     0.0641      1.008   ; qtot -1.015
  1537          C     95    PRO      C   1537     0.5896      12.01   ; qtot -0.4252
  1538          O     95    PRO      O   1538    -0.5748         16   ; qtot -1
; residue  96 ASN rtp ASN  q  0.0
  1539          N     96    ASN      N   1539    -0.4157      14.01   ; qtot -1.416
  1540          H     96    ASN      H   1540     0.2719      1.008   ; qtot -1.144
  1541         CT     96    ASN     CA   1541     0.0143      12.01   ; qtot -1.13
  1542         H1     96    ASN     HA   1542     0.1048      1.008   ; qtot -1.025
  1543         CT     96    ASN     CB   1543    -0.2041      12.01   ; qtot -1.229
  1544         HC     96    ASN    HB1   1544     0.0797      1.008   ; qtot -1.149
  1545         HC     96    ASN    HB2   1545     0.0797      1.008   ; qtot -1.069
  1546          C     96    ASN     CG   1546      0.713      12.01   ; qtot -0.3564
  1547          O     96    ASN    OD1   1547    -0.5931         16   ; qtot -0.9495
  1548          N     96    ASN    ND2   1548    -0.9191      14.01   ; qtot -1.869
  1549          H     96    ASN   HD21   1549     0.4196      1.008   ; qtot -1.449
  1550          H     96    ASN   HD22   1550     0.4196      1.008   ; qtot -1.029
  1551          C     96    ASN      C   1551     0.5973      12.01   ; qtot -0.4321
  1552          O     96    ASN      O   1552    -0.5679         16   ; qtot -1
; residue  97 GLY rtp GLY  q  0.0
  1553          N     97    GLY      N   1553    -0.4157      14.01   ; qtot -1.416
  1554          H     97    GLY      H   1554     0.2719      1.008   ; qtot -1.144
  1555         CT     97    GLY     CA   1555    -0.0252      12.01   ; qtot -1.169
  1556         H1     97    GLY    HA1   1556     0.0698      1.008   ; qtot -1.099
  1557         H1     97    GLY    HA2   1557     0.0698      1.008   ; qtot -1.029
  1558          C     97    GLY      C   1558     0.5973      12.01   ; qtot -0.4321
  1559          O     97    GLY      O   1559    -0.5679         16   ; qtot -1
; residue  98 THR rtp THR  q  0.0
  1560          N     98    THR      N   1560    -0.4157      14.01   ; qtot -1.416
  1561          H     98    THR      H   1561     0.2719      1.008   ; qtot -1.144
  1562         CT     98    THR     CA   1562    -0.0389      12.01   ; qtot -1.183
  1563         H1     98    THR     HA   1563     0.1007      1.008   ; qtot -1.082
  1564         CT     98    THR     CB   1564     0.3654      12.01   ; qtot -0.7166
  1565         H1     98    THR     HB   1565     0.0043      1.008   ; qtot -0.7123
  1566         CT     98    THR    CG2   1566    -0.2438      12.01   ; qtot -0.9561
  1567         HC     98    THR   HG21   1567     0.0642      1.008   ; qtot -0.8919
  1568         HC     98    THR   HG22   1568     0.0642      1.008   ; qtot -0.8277
  1569         HC     98    THR   HG23   1569     0.0642      1.008   ; qtot -0.7635
  1570         OH     98    THR    OG1   1570    -0.6761         16   ; qtot -1.44
  1571         HO     98    THR    HG1   1571     0.4102      1.008   ; qtot -1.029
  1572          C     98    THR      C   1572     0.5973      12.01   ; qtot -0.4321
  1573          O     98    THR      O   1573    -0.5679         16   ; qtot -1
; residue  99 ILE rtp ILE  q  0.0
  1574          N     99    ILE      N   1574    -0.4157      14.01   ; qtot -1.416
  1575          H     99    ILE      H   1575     0.2719      1.008   ; qtot -1.144
  1576         CT     99    ILE     CA   1576    -0.0597      12.01   ; qtot -1.204
  1577         H1     99    ILE     HA   1577     0.0869      1.008   ; qtot -1.117
  1578         CT     99    ILE     CB   1578     0.1303      12.01   ; qtot -0.9863
  1579         HC     99    ILE     HB   1579     0.0187      1.008   ; qtot -0.9676
  1580         CT     99    ILE    CG2   1580    -0.3204      12.01   ; qtot -1.288
  1581         HC     99    ILE   HG21   1581     0.0882      1.008   ; qtot -1.2
  1582         HC     99    ILE   HG22   1582     0.0882      1.008   ; qtot -1.112
  1583         HC     99    ILE   HG23   1583     0.0882      1.008   ; qtot -1.023
  1584         CT     99    ILE    CG1   1584     -0.043      12.01   ; qtot -1.066
  1585         HC     99    ILE   HG11   1585     0.0236      1.008   ; qtot -1.043
  1586         HC     99    ILE   HG12   1586     0.0236      1.008   ; qtot -1.019
  1587         CT     99    ILE     CD   1587     -0.066      12.01   ; qtot -1.085
  1588         HC     99    ILE    HD1   1588     0.0186      1.008   ; qtot -1.067
  1589         HC     99    ILE    HD2   1589     0.0186      1.008   ; qtot -1.048
  1590         HC     99    ILE    HD3   1590     0.0186      1.008   ; qtot -1.029
  1591          C     99    ILE      C   1591     0.5973      12.01   ; qtot -0.4321
  1592          O     99    ILE      O   1592    -0.5679         16   ; qtot -1
; residue 100 ARG rtp ARG  q +1.0
  1593          N    100    ARG      N   1593    -0.3479      14.01   ; qtot -1.348
  1594          H    100    ARG      H   1594     0.2747      1.008   ; qtot -1.073
  1595         CT    100    ARG     CA   1595    -0.2637      12.01   ; qtot -1.337
  1596         H1    100    ARG     HA   1596      0.156      1.008   ; qtot -1.181
  1597         CT    100    ARG     CB   1597    -0.0007      12.01   ; qtot -1.182
  1598         HC    100    ARG    HB1   1598     0.0327      1.008   ; qtot -1.149
  1599         HC    100    ARG    HB2   1599     0.0327      1.008   ; qtot -1.116
  1600         CT    100    ARG     CG   1600      0.039      12.01   ; qtot -1.077
  1601         HC    100    ARG    HG1   1601     0.0285      1.008   ; qtot -1.049
  1602         HC    100    ARG    HG2   1602     0.0285      1.008   ; qtot -1.02
  1603         CT    100    ARG     CD   1603     0.0486      12.01   ; qtot -0.9716
  1604         H1    100    ARG    HD1   1604     0.0687      1.008   ; qtot -0.9029
  1605         H1    100    ARG    HD2   1605     0.0687      1.008   ; qtot -0.8342
  1606         N2    100    ARG     NE   1606    -0.5295      14.01   ; qtot -1.364
  1607          H    100    ARG     HE   1607     0.3456      1.008   ; qtot -1.018
  1608         CA    100    ARG     CZ   1608     0.8076      12.01   ; qtot -0.2105
  1609         N2    100    ARG    NH1   1609    -0.8627      14.01   ; qtot -1.073
  1610          H    100    ARG   HH11   1610     0.4478      1.008   ; qtot -0.6254
  1611          H    100    ARG   HH12   1611     0.4478      1.008   ; qtot -0.1776
  1612         N2    100    ARG    NH2   1612    -0.8627      14.01   ; qtot -1.04
  1613          H    100    ARG   HH21   1613     0.4478      1.008   ; qtot -0.5925
  1614          H    100    ARG   HH22   1614     0.4478      1.008   ; qtot -0.1447
  1615          C    100    ARG      C   1615     0.7341      12.01   ; qtot 0.5894
  1616          O    100    ARG      O   1616    -0.5894         16   ; qtot 0
; residue 101 ASN rtp ASN  q  0.0
  1617          N    101    ASN      N   1617    -0.4157      14.01   ; qtot -0.4157
  1618          H    101    ASN      H   1618     0.2719      1.008   ; qtot -0.1438
  1619         CT    101    ASN     CA   1619     0.0143      12.01   ; qtot -0.1295
  1620         H1    101    ASN     HA   1620     0.1048      1.008   ; qtot -0.0247
  1621         CT    101    ASN     CB   1621    -0.2041      12.01   ; qtot -0.2288
  1622         HC    101    ASN    HB1   1622     0.0797      1.008   ; qtot -0.1491
  1623         HC    101    ASN    HB2   1623     0.0797      1.008   ; qtot -0.0694
  1624          C    101    ASN     CG   1624      0.713      12.01   ; qtot 0.6436
  1625          O    101    ASN    OD1   1625    -0.5931         16   ; qtot 0.0505
  1626          N    101    ASN    ND2   1626    -0.9191      14.01   ; qtot -0.8686
  1627          H    101    ASN   HD21   1627     0.4196      1.008   ; qtot -0.449
  1628          H    101    ASN   HD22   1628     0.4196      1.008   ; qtot -0.0294
  1629          C    101    ASN      C   1629     0.5973      12.01   ; qtot 0.5679
  1630          O    101    ASN      O   1630    -0.5679         16   ; qtot 0
; residue 102 ILE rtp ILE  q  0.0
  1631          N    102    ILE      N   1631    -0.4157      14.01   ; qtot -0.4157
  1632          H    102    ILE      H   1632     0.2719      1.008   ; qtot -0.1438
  1633         CT    102    ILE     CA   1633    -0.0597      12.01   ; qtot -0.2035
  1634         H1    102    ILE     HA   1634     0.0869      1.008   ; qtot -0.1166
  1635         CT    102    ILE     CB   1635     0.1303      12.01   ; qtot 0.0137
  1636         HC    102    ILE     HB   1636     0.0187      1.008   ; qtot 0.0324
  1637         CT    102    ILE    CG2   1637    -0.3204      12.01   ; qtot -0.288
  1638         HC    102    ILE   HG21   1638     0.0882      1.008   ; qtot -0.1998
  1639         HC    102    ILE   HG22   1639     0.0882      1.008   ; qtot -0.1116
  1640         HC    102    ILE   HG23   1640     0.0882      1.008   ; qtot -0.0234
  1641         CT    102    ILE    CG1   1641     -0.043      12.01   ; qtot -0.0664
  1642         HC    102    ILE   HG11   1642     0.0236      1.008   ; qtot -0.0428
  1643         HC    102    ILE   HG12   1643     0.0236      1.008   ; qtot -0.0192
  1644         CT    102    ILE     CD   1644     -0.066      12.01   ; qtot -0.0852
  1645         HC    102    ILE    HD1   1645     0.0186      1.008   ; qtot -0.0666
  1646         HC    102    ILE    HD2   1646     0.0186      1.008   ; qtot -0.048
  1647         HC    102    ILE    HD3   1647     0.0186      1.008   ; qtot -0.0294
  1648          C    102    ILE      C   1648     0.5973      12.01   ; qtot 0.5679
  1649          O    102    ILE      O   1649    -0.5679         16   ; qtot 0
; residue 103 LEU rtp LEU  q  0.0
  1650          N    103    LEU      N   1650    -0.4157      14.01   ; qtot -0.4157
  1651          H    103    LEU      H   1651     0.2719      1.008   ; qtot -0.1438
  1652         CT    103    LEU     CA   1652    -0.0518      12.01   ; qtot -0.1956
  1653         H1    103    LEU     HA   1653     0.0922      1.008   ; qtot -0.1034
  1654         CT    103    LEU     CB   1654    -0.1102      12.01   ; qtot -0.2136
  1655         HC    103    LEU    HB1   1655     0.0457      1.008   ; qtot -0.1679
  1656         HC    103    LEU    HB2   1656     0.0457      1.008   ; qtot -0.1222
  1657         CT    103    LEU     CG   1657     0.3531      12.01   ; qtot 0.2309
  1658         HC    103    LEU     HG   1658    -0.0361      1.008   ; qtot 0.1948
  1659         CT    103    LEU    CD1   1659    -0.4121      12.01   ; qtot -0.2173
  1660         HC    103    LEU   HD11   1660        0.1      1.008   ; qtot -0.1173
  1661         HC    103    LEU   HD12   1661        0.1      1.008   ; qtot -0.0173
  1662         HC    103    LEU   HD13   1662        0.1      1.008   ; qtot 0.0827
  1663         CT    103    LEU    CD2   1663    -0.4121      12.01   ; qtot -0.3294
  1664         HC    103    LEU   HD21   1664        0.1      1.008   ; qtot -0.2294
  1665         HC    103    LEU   HD22   1665        0.1      1.008   ; qtot -0.1294
  1666         HC    103    LEU   HD23   1666        0.1      1.008   ; qtot -0.0294
  1667          C    103    LEU      C   1667     0.5973      12.01   ; qtot 0.5679
  1668          O    103    LEU      O   1668    -0.5679         16   ; qtot 0
; residue 104 GLY rtp GLY  q  0.0
  1669          N    104    GLY      N   1669    -0.4157      14.01   ; qtot -0.4157
  1670          H    104    GLY      H   1670     0.2719      1.008   ; qtot -0.1438
  1671         CT    104    GLY     CA   1671    -0.0252      12.01   ; qtot -0.169
  1672         H1    104    GLY    HA1   1672     0.0698      1.008   ; qtot -0.0992
  1673         H1    104    GLY    HA2   1673     0.0698      1.008   ; qtot -0.0294
  1674          C    104    GLY      C   1674     0.5973      12.01   ; qtot 0.5679
  1675          O    104    GLY      O   1675    -0.5679         16   ; qtot 0
; residue 105 GLY rtp GLY  q  0.0
  1676          N    105    GLY      N   1676    -0.4157      14.01   ; qtot -0.4157
  1677          H    105    GLY      H   1677     0.2719      1.008   ; qtot -0.1438
  1678         CT    105    GLY     CA   1678    -0.0252      12.01   ; qtot -0.169
  1679         H1    105    GLY    HA1   1679     0.0698      1.008   ; qtot -0.0992
  1680         H1    105    GLY    HA2   1680     0.0698      1.008   ; qtot -0.0294
  1681          C    105    GLY      C   1681     0.5973      12.01   ; qtot 0.5679
  1682          O    105    GLY      O   1682    -0.5679         16   ; qtot 0
; residue 106 THR rtp THR  q  0.0
  1683          N    106    THR      N   1683    -0.4157      14.01   ; qtot -0.4157
  1684          H    106    THR      H   1684     0.2719      1.008   ; qtot -0.1438
  1685         CT    106    THR     CA   1685    -0.0389      12.01   ; qtot -0.1827
  1686         H1    106    THR     HA   1686     0.1007      1.008   ; qtot -0.082
  1687         CT    106    THR     CB   1687     0.3654      12.01   ; qtot 0.2834
  1688         H1    106    THR     HB   1688     0.0043      1.008   ; qtot 0.2877
  1689         CT    106    THR    CG2   1689    -0.2438      12.01   ; qtot 0.0439
  1690         HC    106    THR   HG21   1690     0.0642      1.008   ; qtot 0.1081
  1691         HC    106    THR   HG22   1691     0.0642      1.008   ; qtot 0.1723
  1692         HC    106    THR   HG23   1692     0.0642      1.008   ; qtot 0.2365
  1693         OH    106    THR    OG1   1693    -0.6761         16   ; qtot -0.4396
  1694         HO    106    THR    HG1   1694     0.4102      1.008   ; qtot -0.0294
  1695          C    106    THR      C   1695     0.5973      12.01   ; qtot 0.5679
  1696          O    106    THR      O   1696    -0.5679         16   ; qtot 0
; residue 107 VAL rtp VAL  q  0.0
  1697          N    107    VAL      N   1697    -0.4157      14.01   ; qtot -0.4157
  1698          H    107    VAL      H   1698     0.2719      1.008   ; qtot -0.1438
  1699         CT    107    VAL     CA   1699    -0.0875      12.01   ; qtot -0.2313
  1700         H1    107    VAL     HA   1700     0.0969      1.008   ; qtot -0.1344
  1701         CT    107    VAL     CB   1701     0.2985      12.01   ; qtot 0.1641
  1702         HC    107    VAL     HB   1702    -0.0297      1.008   ; qtot 0.1344
  1703         CT    107    VAL    CG1   1703    -0.3192      12.01   ; qtot -0.1848
  1704         HC    107    VAL   HG11   1704     0.0791      1.008   ; qtot -0.1057
  1705         HC    107    VAL   HG12   1705     0.0791      1.008   ; qtot -0.0266
  1706         HC    107    VAL   HG13   1706     0.0791      1.008   ; qtot 0.0525
  1707         CT    107    VAL    CG2   1707    -0.3192      12.01   ; qtot -0.2667
  1708         HC    107    VAL   HG21   1708     0.0791      1.008   ; qtot -0.1876
  1709         HC    107    VAL   HG22   1709     0.0791      1.008   ; qtot -0.1085
  1710         HC    107    VAL   HG23   1710     0.0791      1.008   ; qtot -0.0294
  1711          C    107    VAL      C   1711     0.5973      12.01   ; qtot 0.5679
  1712          O    107    VAL      O   1712    -0.5679         16   ; qtot 0
; residue 108 PHE rtp PHE  q  0.0
  1713          N    108    PHE      N   1713    -0.4157      14.01   ; qtot -0.4157
  1714          H    108    PHE      H   1714     0.2719      1.008   ; qtot -0.1438
  1715         CT    108    PHE     CA   1715    -0.0024      12.01   ; qtot -0.1462
  1716         H1    108    PHE     HA   1716     0.0978      1.008   ; qtot -0.0484
  1717         CT    108    PHE     CB   1717    -0.0343      12.01   ; qtot -0.0827
  1718         HC    108    PHE    HB1   1718     0.0295      1.008   ; qtot -0.0532
  1719         HC    108    PHE    HB2   1719     0.0295      1.008   ; qtot -0.0237
  1720         CA    108    PHE     CG   1720     0.0118      12.01   ; qtot -0.0119
  1721         CA    108    PHE    CD1   1721    -0.1256      12.01   ; qtot -0.1375
  1722         HA    108    PHE    HD1   1722      0.133      1.008   ; qtot -0.0045
  1723         CA    108    PHE    CE1   1723    -0.1704      12.01   ; qtot -0.1749
  1724         HA    108    PHE    HE1   1724      0.143      1.008   ; qtot -0.0319
  1725         CA    108    PHE     CZ   1725    -0.1072      12.01   ; qtot -0.1391
  1726         HA    108    PHE     HZ   1726     0.1297      1.008   ; qtot -0.0094
  1727         CA    108    PHE    CE2   1727    -0.1704      12.01   ; qtot -0.1798
  1728         HA    108    PHE    HE2   1728      0.143      1.008   ; qtot -0.0368
  1729         CA    108    PHE    CD2   1729    -0.1256      12.01   ; qtot -0.1624
  1730         HA    108    PHE    HD2   1730      0.133      1.008   ; qtot -0.0294
  1731          C    108    PHE      C   1731     0.5973      12.01   ; qtot 0.5679
  1732          O    108    PHE      O   1732    -0.5679         16   ; qtot 0
; residue 109 ARG rtp ARG  q +1.0
  1733          N    109    ARG      N   1733    -0.3479      14.01   ; qtot -0.3479
  1734          H    109    ARG      H   1734     0.2747      1.008   ; qtot -0.0732
  1735         CT    109    ARG     CA   1735    -0.2637      12.01   ; qtot -0.3369
  1736         H1    109    ARG     HA   1736      0.156      1.008   ; qtot -0.1809
  1737         CT    109    ARG     CB   1737    -0.0007      12.01   ; qtot -0.1816
  1738         HC    109    ARG    HB1   1738     0.0327      1.008   ; qtot -0.1489
  1739         HC    109    ARG    HB2   1739     0.0327      1.008   ; qtot -0.1162
  1740         CT    109    ARG     CG   1740      0.039      12.01   ; qtot -0.0772
  1741         HC    109    ARG    HG1   1741     0.0285      1.008   ; qtot -0.0487
  1742         HC    109    ARG    HG2   1742     0.0285      1.008   ; qtot -0.0202
  1743         CT    109    ARG     CD   1743     0.0486      12.01   ; qtot 0.0284
  1744         H1    109    ARG    HD1   1744     0.0687      1.008   ; qtot 0.0971
  1745         H1    109    ARG    HD2   1745     0.0687      1.008   ; qtot 0.1658
  1746         N2    109    ARG     NE   1746    -0.5295      14.01   ; qtot -0.3637
  1747          H    109    ARG     HE   1747     0.3456      1.008   ; qtot -0.0181
  1748         CA    109    ARG     CZ   1748     0.8076      12.01   ; qtot 0.7895
  1749         N2    109    ARG    NH1   1749    -0.8627      14.01   ; qtot -0.0732
  1750          H    109    ARG   HH11   1750     0.4478      1.008   ; qtot 0.3746
  1751          H    109    ARG   HH12   1751     0.4478      1.008   ; qtot 0.8224
  1752         N2    109    ARG    NH2   1752    -0.8627      14.01   ; qtot -0.0403
  1753          H    109    ARG   HH21   1753     0.4478      1.008   ; qtot 0.4075
  1754          H    109    ARG   HH22   1754     0.4478      1.008   ; qtot 0.8553
  1755          C    109    ARG      C   1755     0.7341      12.01   ; qtot 1.589
  1756          O    109    ARG      O   1756    -0.5894         16   ; qtot 1
; residue 110 GLU rtp GLU  q -1.0
  1757          N    110    GLU      N   1757    -0.5163      14.01   ; qtot 0.4837
  1758          H    110    GLU      H   1758     0.2936      1.008   ; qtot 0.7773
  1759         CT    110    GLU     CA   1759     0.0397      12.01   ; qtot 0.817
  1760         H1    110    GLU     HA   1760     0.1105      1.008   ; qtot 0.9275
  1761         CT    110    GLU     CB   1761      0.056      12.01   ; qtot 0.9835
  1762         HC    110    GLU    HB1   1762    -0.0173      1.008   ; qtot 0.9662
  1763         HC    110    GLU    HB2   1763    -0.0173      1.008   ; qtot 0.9489
  1764         CT    110    GLU     CG   1764     0.0136      12.01   ; qtot 0.9625
  1765         HC    110    GLU    HG1   1765    -0.0425      1.008   ; qtot 0.92
  1766         HC    110    GLU    HG2   1766    -0.0425      1.008   ; qtot 0.8775
  1767          C    110    GLU     CD   1767     0.8054      12.01   ; qtot 1.683
  1768         O2    110    GLU    OE1   1768    -0.8188         16   ; qtot 0.8641
  1769         O2    110    GLU    OE2   1769    -0.8188         16   ; qtot 0.0453
  1770          C    110    GLU      C   1770     0.5366      12.01   ; qtot 0.5819
  1771          O    110    GLU      O   1771    -0.5819         16   ; qtot 0
; residue 111 ALA rtp ALA  q  0.0
  1772          N    111    ALA      N   1772    -0.4157      14.01   ; qtot -0.4157
  1773          H    111    ALA      H   1773     0.2719      1.008   ; qtot -0.1438
  1774         CT    111    ALA     CA   1774     0.0337      12.01   ; qtot -0.1101
  1775         H1    111    ALA     HA   1775     0.0823      1.008   ; qtot -0.0278
  1776         CT    111    ALA     CB   1776    -0.1825      12.01   ; qtot -0.2103
  1777         HC    111    ALA    HB1   1777     0.0603      1.008   ; qtot -0.15
  1778         HC    111    ALA    HB2   1778     0.0603      1.008   ; qtot -0.0897
  1779         HC    111    ALA    HB3   1779     0.0603      1.008   ; qtot -0.0294
  1780          C    111    ALA      C   1780     0.5973      12.01   ; qtot 0.5679
  1781          O    111    ALA      O   1781    -0.5679         16   ; qtot 0
; residue 112 ILE rtp ILE  q  0.0
  1782          N    112    ILE      N   1782    -0.4157      14.01   ; qtot -0.4157
  1783          H    112    ILE      H   1783     0.2719      1.008   ; qtot -0.1438
  1784         CT    112    ILE     CA   1784    -0.0597      12.01   ; qtot -0.2035
  1785         H1    112    ILE     HA   1785     0.0869      1.008   ; qtot -0.1166
  1786         CT    112    ILE     CB   1786     0.1303      12.01   ; qtot 0.0137
  1787         HC    112    ILE     HB   1787     0.0187      1.008   ; qtot 0.0324
  1788         CT    112    ILE    CG2   1788    -0.3204      12.01   ; qtot -0.288
  1789         HC    112    ILE   HG21   1789     0.0882      1.008   ; qtot -0.1998
  1790         HC    112    ILE   HG22   1790     0.0882      1.008   ; qtot -0.1116
  1791         HC    112    ILE   HG23   1791     0.0882      1.008   ; qtot -0.0234
  1792         CT    112    ILE    CG1   1792     -0.043      12.01   ; qtot -0.0664
  1793         HC    112    ILE   HG11   1793     0.0236      1.008   ; qtot -0.0428
  1794         HC    112    ILE   HG12   1794     0.0236      1.008   ; qtot -0.0192
  1795         CT    112    ILE     CD   1795     -0.066      12.01   ; qtot -0.0852
  1796         HC    112    ILE    HD1   1796     0.0186      1.008   ; qtot -0.0666
  1797         HC    112    ILE    HD2   1797     0.0186      1.008   ; qtot -0.048
  1798         HC    112    ILE    HD3   1798     0.0186      1.008   ; qtot -0.0294
  1799          C    112    ILE      C   1799     0.5973      12.01   ; qtot 0.5679
  1800          O    112    ILE      O   1800    -0.5679         16   ; qtot 0
; residue 113 ILE rtp ILE  q  0.0
  1801          N    113    ILE      N   1801    -0.4157      14.01   ; qtot -0.4157
  1802          H    113    ILE      H   1802     0.2719      1.008   ; qtot -0.1438
  1803         CT    113    ILE     CA   1803    -0.0597      12.01   ; qtot -0.2035
  1804         H1    113    ILE     HA   1804     0.0869      1.008   ; qtot -0.1166
  1805         CT    113    ILE     CB   1805     0.1303      12.01   ; qtot 0.0137
  1806         HC    113    ILE     HB   1806     0.0187      1.008   ; qtot 0.0324
  1807         CT    113    ILE    CG2   1807    -0.3204      12.01   ; qtot -0.288
  1808         HC    113    ILE   HG21   1808     0.0882      1.008   ; qtot -0.1998
  1809         HC    113    ILE   HG22   1809     0.0882      1.008   ; qtot -0.1116
  1810         HC    113    ILE   HG23   1810     0.0882      1.008   ; qtot -0.0234
  1811         CT    113    ILE    CG1   1811     -0.043      12.01   ; qtot -0.0664
  1812         HC    113    ILE   HG11   1812     0.0236      1.008   ; qtot -0.0428
  1813         HC    113    ILE   HG12   1813     0.0236      1.008   ; qtot -0.0192
  1814         CT    113    ILE     CD   1814     -0.066      12.01   ; qtot -0.0852
  1815         HC    113    ILE    HD1   1815     0.0186      1.008   ; qtot -0.0666
  1816         HC    113    ILE    HD2   1816     0.0186      1.008   ; qtot -0.048
  1817         HC    113    ILE    HD3   1817     0.0186      1.008   ; qtot -0.0294
  1818          C    113    ILE      C   1818     0.5973      12.01   ; qtot 0.5679
  1819          O    113    ILE      O   1819    -0.5679         16   ; qtot 0
; residue 114 CYS rtp CYS  q  0.0
  1820          N    114    CYS      N   1820    -0.4157      14.01   ; qtot -0.4157
  1821          H    114    CYS      H   1821     0.2719      1.008   ; qtot -0.1438
  1822         CT    114    CYS     CA   1822     0.0213      12.01   ; qtot -0.1225
  1823         H1    114    CYS     HA   1823     0.1124      1.008   ; qtot -0.0101
  1824         CT    114    CYS     CB   1824    -0.1231      12.01   ; qtot -0.1332
  1825         H1    114    CYS    HB1   1825     0.1112      1.008   ; qtot -0.022
  1826         H1    114    CYS    HB2   1826     0.1112      1.008   ; qtot 0.0892
  1827         SH    114    CYS     SG   1827    -0.3119      32.06   ; qtot -0.2227
  1828         HS    114    CYS     HG   1828     0.1933      1.008   ; qtot -0.0294
  1829          C    114    CYS      C   1829     0.5973      12.01   ; qtot 0.5679
  1830          O    114    CYS      O   1830    -0.5679         16   ; qtot 0
; residue 115 LYS rtp LYS  q +1.0
  1831          N    115    LYS      N   1831    -0.3479      14.01   ; qtot -0.3479
  1832          H    115    LYS      H   1832     0.2747      1.008   ; qtot -0.0732
  1833         CT    115    LYS     CA   1833      -0.24      12.01   ; qtot -0.3132
  1834         H1    115    LYS     HA   1834     0.1426      1.008   ; qtot -0.1706
  1835         CT    115    LYS     CB   1835    -0.0094      12.01   ; qtot -0.18
  1836         HC    115    LYS    HB1   1836     0.0362      1.008   ; qtot -0.1438
  1837         HC    115    LYS    HB2   1837     0.0362      1.008   ; qtot -0.1076
  1838         CT    115    LYS     CG   1838     0.0187      12.01   ; qtot -0.0889
  1839         HC    115    LYS    HG1   1839     0.0103      1.008   ; qtot -0.0786
  1840         HC    115    LYS    HG2   1840     0.0103      1.008   ; qtot -0.0683
  1841         CT    115    LYS     CD   1841    -0.0479      12.01   ; qtot -0.1162
  1842         HC    115    LYS    HD1   1842     0.0621      1.008   ; qtot -0.0541
  1843         HC    115    LYS    HD2   1843     0.0621      1.008   ; qtot 0.008
  1844         CT    115    LYS     CE   1844    -0.0143      12.01   ; qtot -0.0063
  1845         HP    115    LYS    HE1   1845     0.1135      1.008   ; qtot 0.1072
  1846         HP    115    LYS    HE2   1846     0.1135      1.008   ; qtot 0.2207
  1847         N3    115    LYS     NZ   1847    -0.3854      14.01   ; qtot -0.1647
  1848          H    115    LYS    HZ1   1848       0.34      1.008   ; qtot 0.1753
  1849          H    115    LYS    HZ2   1849       0.34      1.008   ; qtot 0.5153
  1850          H    115    LYS    HZ3   1850       0.34      1.008   ; qtot 0.8553
  1851          C    115    LYS      C   1851     0.7341      12.01   ; qtot 1.589
  1852          O    115    LYS      O   1852    -0.5894         16   ; qtot 1
; residue 116 ASN rtp ASN  q  0.0
  1853          N    116    ASN      N   1853    -0.4157      14.01   ; qtot 0.5843
  1854          H    116    ASN      H   1854     0.2719      1.008   ; qtot 0.8562
  1855         CT    116    ASN     CA   1855     0.0143      12.01   ; qtot 0.8705
  1856         H1    116    ASN     HA   1856     0.1048      1.008   ; qtot 0.9753
  1857         CT    116    ASN     CB   1857    -0.2041      12.01   ; qtot 0.7712
  1858         HC    116    ASN    HB1   1858     0.0797      1.008   ; qtot 0.8509
  1859         HC    116    ASN    HB2   1859     0.0797      1.008   ; qtot 0.9306
  1860          C    116    ASN     CG   1860      0.713      12.01   ; qtot 1.644
  1861          O    116    ASN    OD1   1861    -0.5931         16   ; qtot 1.05
  1862          N    116    ASN    ND2   1862    -0.9191      14.01   ; qtot 0.1314
  1863          H    116    ASN   HD21   1863     0.4196      1.008   ; qtot 0.551
  1864          H    116    ASN   HD22   1864     0.4196      1.008   ; qtot 0.9706
  1865          C    116    ASN      C   1865     0.5973      12.01   ; qtot 1.568
  1866          O    116    ASN      O   1866    -0.5679         16   ; qtot 1
; residue 117 ILE rtp ILE  q  0.0
  1867          N    117    ILE      N   1867    -0.4157      14.01   ; qtot 0.5843
  1868          H    117    ILE      H   1868     0.2719      1.008   ; qtot 0.8562
  1869         CT    117    ILE     CA   1869    -0.0597      12.01   ; qtot 0.7965
  1870         H1    117    ILE     HA   1870     0.0869      1.008   ; qtot 0.8834
  1871         CT    117    ILE     CB   1871     0.1303      12.01   ; qtot 1.014
  1872         HC    117    ILE     HB   1872     0.0187      1.008   ; qtot 1.032
  1873         CT    117    ILE    CG2   1873    -0.3204      12.01   ; qtot 0.712
  1874         HC    117    ILE   HG21   1874     0.0882      1.008   ; qtot 0.8002
  1875         HC    117    ILE   HG22   1875     0.0882      1.008   ; qtot 0.8884
  1876         HC    117    ILE   HG23   1876     0.0882      1.008   ; qtot 0.9766
  1877         CT    117    ILE    CG1   1877     -0.043      12.01   ; qtot 0.9336
  1878         HC    117    ILE   HG11   1878     0.0236      1.008   ; qtot 0.9572
  1879         HC    117    ILE   HG12   1879     0.0236      1.008   ; qtot 0.9808
  1880         CT    117    ILE     CD   1880     -0.066      12.01   ; qtot 0.9148
  1881         HC    117    ILE    HD1   1881     0.0186      1.008   ; qtot 0.9334
  1882         HC    117    ILE    HD2   1882     0.0186      1.008   ; qtot 0.952
  1883         HC    117    ILE    HD3   1883     0.0186      1.008   ; qtot 0.9706
  1884          C    117    ILE      C   1884     0.5973      12.01   ; qtot 1.568
  1885          O    117    ILE      O   1885    -0.5679         16   ; qtot 1
; residue 118 PRO rtp PRO  q  0.0
  1886          N    118    PRO      N   1886    -0.2548      14.01   ; qtot 0.7452
  1887         CT    118    PRO     CD   1887     0.0192      12.01   ; qtot 0.7644
  1888         H1    118    PRO    HD1   1888     0.0391      1.008   ; qtot 0.8035
  1889         H1    118    PRO    HD2   1889     0.0391      1.008   ; qtot 0.8426
  1890         CT    118    PRO     CG   1890     0.0189      12.01   ; qtot 0.8615
  1891         HC    118    PRO    HG1   1891     0.0213      1.008   ; qtot 0.8828
  1892         HC    118    PRO    HG2   1892     0.0213      1.008   ; qtot 0.9041
  1893         CT    118    PRO     CB   1893     -0.007      12.01   ; qtot 0.8971
  1894         HC    118    PRO    HB1   1894     0.0253      1.008   ; qtot 0.9224
  1895         HC    118    PRO    HB2   1895     0.0253      1.008   ; qtot 0.9477
  1896         CT    118    PRO     CA   1896    -0.0266      12.01   ; qtot 0.9211
  1897         H1    118    PRO     HA   1897     0.0641      1.008   ; qtot 0.9852
  1898          C    118    PRO      C   1898     0.5896      12.01   ; qtot 1.575
  1899          O    118    PRO      O   1899    -0.5748         16   ; qtot 1
; residue 119 ARG rtp ARG  q +1.0
  1900          N    119    ARG      N   1900    -0.3479      14.01   ; qtot 0.6521
  1901          H    119    ARG      H   1901     0.2747      1.008   ; qtot 0.9268
  1902         CT    119    ARG     CA   1902    -0.2637      12.01   ; qtot 0.6631
  1903         H1    119    ARG     HA   1903      0.156      1.008   ; qtot 0.8191
  1904         CT    119    ARG     CB   1904    -0.0007      12.01   ; qtot 0.8184
  1905         HC    119    ARG    HB1   1905     0.0327      1.008   ; qtot 0.8511
  1906         HC    119    ARG    HB2   1906     0.0327      1.008   ; qtot 0.8838
  1907         CT    119    ARG     CG   1907      0.039      12.01   ; qtot 0.9228
  1908         HC    119    ARG    HG1   1908     0.0285      1.008   ; qtot 0.9513
  1909         HC    119    ARG    HG2   1909     0.0285      1.008   ; qtot 0.9798
  1910         CT    119    ARG     CD   1910     0.0486      12.01   ; qtot 1.028
  1911         H1    119    ARG    HD1   1911     0.0687      1.008   ; qtot 1.097
  1912         H1    119    ARG    HD2   1912     0.0687      1.008   ; qtot 1.166
  1913         N2    119    ARG     NE   1913    -0.5295      14.01   ; qtot 0.6363
  1914          H    119    ARG     HE   1914     0.3456      1.008   ; qtot 0.9819
  1915         CA    119    ARG     CZ   1915     0.8076      12.01   ; qtot 1.79
  1916         N2    119    ARG    NH1   1916    -0.8627      14.01   ; qtot 0.9268
  1917          H    119    ARG   HH11   1917     0.4478      1.008   ; qtot 1.375
  1918          H    119    ARG   HH12   1918     0.4478      1.008   ; qtot 1.822
  1919         N2    119    ARG    NH2   1919    -0.8627      14.01   ; qtot 0.9597
  1920          H    119    ARG   HH21   1920     0.4478      1.008   ; qtot 1.408
  1921          H    119    ARG   HH22   1921     0.4478      1.008   ; qtot 1.855
  1922          C    119    ARG      C   1922     0.7341      12.01   ; qtot 2.589
  1923          O    119    ARG      O   1923    -0.5894         16   ; qtot 2
; residue 120 LEU rtp LEU  q  0.0
  1924          N    120    LEU      N   1924    -0.4157      14.01   ; qtot 1.584
  1925          H    120    LEU      H   1925     0.2719      1.008   ; qtot 1.856
  1926         CT    120    LEU     CA   1926    -0.0518      12.01   ; qtot 1.804
  1927         H1    120    LEU     HA   1927     0.0922      1.008   ; qtot 1.897
  1928         CT    120    LEU     CB   1928    -0.1102      12.01   ; qtot 1.786
  1929         HC    120    LEU    HB1   1929     0.0457      1.008   ; qtot 1.832
  1930         HC    120    LEU    HB2   1930     0.0457      1.008   ; qtot 1.878
  1931         CT    120    LEU     CG   1931     0.3531      12.01   ; qtot 2.231
  1932         HC    120    LEU     HG   1932    -0.0361      1.008   ; qtot 2.195
  1933         CT    120    LEU    CD1   1933    -0.4121      12.01   ; qtot 1.783
  1934         HC    120    LEU   HD11   1934        0.1      1.008   ; qtot 1.883
  1935         HC    120    LEU   HD12   1935        0.1      1.008   ; qtot 1.983
  1936         HC    120    LEU   HD13   1936        0.1      1.008   ; qtot 2.083
  1937         CT    120    LEU    CD2   1937    -0.4121      12.01   ; qtot 1.671
  1938         HC    120    LEU   HD21   1938        0.1      1.008   ; qtot 1.771
  1939         HC    120    LEU   HD22   1939        0.1      1.008   ; qtot 1.871
  1940         HC    120    LEU   HD23   1940        0.1      1.008   ; qtot 1.971
  1941          C    120    LEU      C   1941     0.5973      12.01   ; qtot 2.568
  1942          O    120    LEU      O   1942    -0.5679         16   ; qtot 2
; residue 121 VAL rtp VAL  q  0.0
  1943          N    121    VAL      N   1943    -0.4157      14.01   ; qtot 1.584
  1944          H    121    VAL      H   1944     0.2719      1.008   ; qtot 1.856
  1945         CT    121    VAL     CA   1945    -0.0875      12.01   ; qtot 1.769
  1946         H1    121    VAL     HA   1946     0.0969      1.008   ; qtot 1.866
  1947         CT    121    VAL     CB   1947     0.2985      12.01   ; qtot 2.164
  1948         HC    121    VAL     HB   1948    -0.0297      1.008   ; qtot 2.134
  1949         CT    121    VAL    CG1   1949    -0.3192      12.01   ; qtot 1.815
  1950         HC    121    VAL   HG11   1950     0.0791      1.008   ; qtot 1.894
  1951         HC    121    VAL   HG12   1951     0.0791      1.008   ; qtot 1.973
  1952         HC    121    VAL   HG13   1952     0.0791      1.008   ; qtot 2.053
  1953         CT    121    VAL    CG2   1953    -0.3192      12.01   ; qtot 1.733
  1954         HC    121    VAL   HG21   1954     0.0791      1.008   ; qtot 1.812
  1955         HC    121    VAL   HG22   1955     0.0791      1.008   ; qtot 1.892
  1956         HC    121    VAL   HG23   1956     0.0791      1.008   ; qtot 1.971
  1957          C    121    VAL      C   1957     0.5973      12.01   ; qtot 2.568
  1958          O    121    VAL      O   1958    -0.5679         16   ; qtot 2
; residue 122 SER rtp SER  q  0.0
  1959          N    122    SER      N   1959    -0.4157      14.01   ; qtot 1.584
  1960          H    122    SER      H   1960     0.2719      1.008   ; qtot 1.856
  1961         CT    122    SER     CA   1961    -0.0249      12.01   ; qtot 1.831
  1962         H1    122    SER     HA   1962     0.0843      1.008   ; qtot 1.916
  1963         CT    122    SER     CB   1963     0.2117      12.01   ; qtot 2.127
  1964         H1    122    SER    HB1   1964     0.0352      1.008   ; qtot 2.163
  1965         H1    122    SER    HB2   1965     0.0352      1.008   ; qtot 2.198
  1966         OH    122    SER     OG   1966    -0.6546         16   ; qtot 1.543
  1967         HO    122    SER     HG   1967     0.4275      1.008   ; qtot 1.971
  1968          C    122    SER      C   1968     0.5973      12.01   ; qtot 2.568
  1969          O    122    SER      O   1969    -0.5679         16   ; qtot 2
; residue 123 GLY rtp GLY  q  0.0
  1970          N    123    GLY      N   1970    -0.4157      14.01   ; qtot 1.584
  1971          H    123    GLY      H   1971     0.2719      1.008   ; qtot 1.856
  1972         CT    123    GLY     CA   1972    -0.0252      12.01   ; qtot 1.831
  1973         H1    123    GLY    HA1   1973     0.0698      1.008   ; qtot 1.901
  1974         H1    123    GLY    HA2   1974     0.0698      1.008   ; qtot 1.971
  1975          C    123    GLY      C   1975     0.5973      12.01   ; qtot 2.568
  1976          O    123    GLY      O   1976    -0.5679         16   ; qtot 2
; residue 124 TRP rtp TRP  q  0.0
  1977          N    124    TRP      N   1977    -0.4157      14.01   ; qtot 1.584
  1978          H    124    TRP      H   1978     0.2719      1.008   ; qtot 1.856
  1979         CT    124    TRP     CA   1979    -0.0275      12.01   ; qtot 1.829
  1980         H1    124    TRP     HA   1980     0.1123      1.008   ; qtot 1.941
  1981         CT    124    TRP     CB   1981     -0.005      12.01   ; qtot 1.936
  1982         HC    124    TRP    HB1   1982     0.0339      1.008   ; qtot 1.97
  1983         HC    124    TRP    HB2   1983     0.0339      1.008   ; qtot 2.004
  1984         C*    124    TRP     CG   1984    -0.1415      12.01   ; qtot 1.862
  1985         CW    124    TRP    CD1   1985    -0.1638      12.01   ; qtot 1.699
  1986         H4    124    TRP    HD1   1986     0.2062      1.008   ; qtot 1.905
  1987         NA    124    TRP    NE1   1987    -0.3418      14.01   ; qtot 1.563
  1988          H    124    TRP    HE1   1988     0.3412      1.008   ; qtot 1.904
  1989         CN    124    TRP    CE2   1989      0.138      12.01   ; qtot 2.042
  1990         CA    124    TRP    CZ2   1990    -0.2601      12.01   ; qtot 1.782
  1991         HA    124    TRP    HZ2   1991     0.1572      1.008   ; qtot 1.939
  1992         CA    124    TRP    CH2   1992    -0.1134      12.01   ; qtot 1.826
  1993         HA    124    TRP    HH2   1993     0.1417      1.008   ; qtot 1.968
  1994         CA    124    TRP    CZ3   1994    -0.1972      12.01   ; qtot 1.77
  1995         HA    124    TRP    HZ3   1995     0.1447      1.008   ; qtot 1.915
  1996         CA    124    TRP    CE3   1996    -0.2387      12.01   ; qtot 1.676
  1997         HA    124    TRP    HE3   1997       0.17      1.008   ; qtot 1.846
  1998         CB    124    TRP    CD2   1998     0.1243      12.01   ; qtot 1.971
  1999          C    124    TRP      C   1999     0.5973      12.01   ; qtot 2.568
  2000          O    124    TRP      O   2000    -0.5679         16   ; qtot 2
; residue 125 VAL rtp VAL  q  0.0
  2001          N    125    VAL      N   2001    -0.4157      14.01   ; qtot 1.584
  2002          H    125    VAL      H   2002     0.2719      1.008   ; qtot 1.856
  2003         CT    125    VAL     CA   2003    -0.0875      12.01   ; qtot 1.769
  2004         H1    125    VAL     HA   2004     0.0969      1.008   ; qtot 1.866
  2005         CT    125    VAL     CB   2005     0.2985      12.01   ; qtot 2.164
  2006         HC    125    VAL     HB   2006    -0.0297      1.008   ; qtot 2.134
  2007         CT    125    VAL    CG1   2007    -0.3192      12.01   ; qtot 1.815
  2008         HC    125    VAL   HG11   2008     0.0791      1.008   ; qtot 1.894
  2009         HC    125    VAL   HG12   2009     0.0791      1.008   ; qtot 1.973
  2010         HC    125    VAL   HG13   2010     0.0791      1.008   ; qtot 2.053
  2011         CT    125    VAL    CG2   2011    -0.3192      12.01   ; qtot 1.733
  2012         HC    125    VAL   HG21   2012     0.0791      1.008   ; qtot 1.812
  2013         HC    125    VAL   HG22   2013     0.0791      1.008   ; qtot 1.892
  2014         HC    125    VAL   HG23   2014     0.0791      1.008   ; qtot 1.971
  2015          C    125    VAL      C   2015     0.5973      12.01   ; qtot 2.568
  2016          O    125    VAL      O   2016    -0.5679         16   ; qtot 2
; residue 126 LYS rtp LYS  q +1.0
  2017          N    126    LYS      N   2017    -0.3479      14.01   ; qtot 1.652
  2018          H    126    LYS      H   2018     0.2747      1.008   ; qtot 1.927
  2019         CT    126    LYS     CA   2019      -0.24      12.01   ; qtot 1.687
  2020         H1    126    LYS     HA   2020     0.1426      1.008   ; qtot 1.829
  2021         CT    126    LYS     CB   2021    -0.0094      12.01   ; qtot 1.82
  2022         HC    126    LYS    HB1   2022     0.0362      1.008   ; qtot 1.856
  2023         HC    126    LYS    HB2   2023     0.0362      1.008   ; qtot 1.892
  2024         CT    126    LYS     CG   2024     0.0187      12.01   ; qtot 1.911
  2025         HC    126    LYS    HG1   2025     0.0103      1.008   ; qtot 1.921
  2026         HC    126    LYS    HG2   2026     0.0103      1.008   ; qtot 1.932
  2027         CT    126    LYS     CD   2027    -0.0479      12.01   ; qtot 1.884
  2028         HC    126    LYS    HD1   2028     0.0621      1.008   ; qtot 1.946
  2029         HC    126    LYS    HD2   2029     0.0621      1.008   ; qtot 2.008
  2030         CT    126    LYS     CE   2030    -0.0143      12.01   ; qtot 1.994
  2031         HP    126    LYS    HE1   2031     0.1135      1.008   ; qtot 2.107
  2032         HP    126    LYS    HE2   2032     0.1135      1.008   ; qtot 2.221
  2033         N3    126    LYS     NZ   2033    -0.3854      14.01   ; qtot 1.835
  2034          H    126    LYS    HZ1   2034       0.34      1.008   ; qtot 2.175
  2035          H    126    LYS    HZ2   2035       0.34      1.008   ; qtot 2.515
  2036          H    126    LYS    HZ3   2036       0.34      1.008   ; qtot 2.855
  2037          C    126    LYS      C   2037     0.7341      12.01   ; qtot 3.589
  2038          O    126    LYS      O   2038    -0.5894         16   ; qtot 3
; residue 127 PRO rtp PRO  q  0.0
  2039          N    127    PRO      N   2039    -0.2548      14.01   ; qtot 2.745
  2040         CT    127    PRO     CD   2040     0.0192      12.01   ; qtot 2.764
  2041         H1    127    PRO    HD1   2041     0.0391      1.008   ; qtot 2.804
  2042         H1    127    PRO    HD2   2042     0.0391      1.008   ; qtot 2.843
  2043         CT    127    PRO     CG   2043     0.0189      12.01   ; qtot 2.862
  2044         HC    127    PRO    HG1   2044     0.0213      1.008   ; qtot 2.883
  2045         HC    127    PRO    HG2   2045     0.0213      1.008   ; qtot 2.904
  2046         CT    127    PRO     CB   2046     -0.007      12.01   ; qtot 2.897
  2047         HC    127    PRO    HB1   2047     0.0253      1.008   ; qtot 2.922
  2048         HC    127    PRO    HB2   2048     0.0253      1.008   ; qtot 2.948
  2049         CT    127    PRO     CA   2049    -0.0266      12.01   ; qtot 2.921
  2050         H1    127    PRO     HA   2050     0.0641      1.008   ; qtot 2.985
  2051          C    127    PRO      C   2051     0.5896      12.01   ; qtot 3.575
  2052          O    127    PRO      O   2052    -0.5748         16   ; qtot 3
; residue 128 ILE rtp ILE  q  0.0
  2053          N    128    ILE      N   2053    -0.4157      14.01   ; qtot 2.584
  2054          H    128    ILE      H   2054     0.2719      1.008   ; qtot 2.856
  2055         CT    128    ILE     CA   2055    -0.0597      12.01   ; qtot 2.797
  2056         H1    128    ILE     HA   2056     0.0869      1.008   ; qtot 2.883
  2057         CT    128    ILE     CB   2057     0.1303      12.01   ; qtot 3.014
  2058         HC    128    ILE     HB   2058     0.0187      1.008   ; qtot 3.032
  2059         CT    128    ILE    CG2   2059    -0.3204      12.01   ; qtot 2.712
  2060         HC    128    ILE   HG21   2060     0.0882      1.008   ; qtot 2.8
  2061         HC    128    ILE   HG22   2061     0.0882      1.008   ; qtot 2.888
  2062         HC    128    ILE   HG23   2062     0.0882      1.008   ; qtot 2.977
  2063         CT    128    ILE    CG1   2063     -0.043      12.01   ; qtot 2.934
  2064         HC    128    ILE   HG11   2064     0.0236      1.008   ; qtot 2.957
  2065         HC    128    ILE   HG12   2065     0.0236      1.008   ; qtot 2.981
  2066         CT    128    ILE     CD   2066     -0.066      12.01   ; qtot 2.915
  2067         HC    128    ILE    HD1   2067     0.0186      1.008   ; qtot 2.933
  2068         HC    128    ILE    HD2   2068     0.0186      1.008   ; qtot 2.952
  2069         HC    128    ILE    HD3   2069     0.0186      1.008   ; qtot 2.971
  2070          C    128    ILE      C   2070     0.5973      12.01   ; qtot 3.568
  2071          O    128    ILE      O   2071    -0.5679         16   ; qtot 3
; residue 129 ILE rtp ILE  q  0.0
  2072          N    129    ILE      N   2072    -0.4157      14.01   ; qtot 2.584
  2073          H    129    ILE      H   2073     0.2719      1.008   ; qtot 2.856
  2074         CT    129    ILE     CA   2074    -0.0597      12.01   ; qtot 2.797
  2075         H1    129    ILE     HA   2075     0.0869      1.008   ; qtot 2.883
  2076         CT    129    ILE     CB   2076     0.1303      12.01   ; qtot 3.014
  2077         HC    129    ILE     HB   2077     0.0187      1.008   ; qtot 3.032
  2078         CT    129    ILE    CG2   2078    -0.3204      12.01   ; qtot 2.712
  2079         HC    129    ILE   HG21   2079     0.0882      1.008   ; qtot 2.8
  2080         HC    129    ILE   HG22   2080     0.0882      1.008   ; qtot 2.888
  2081         HC    129    ILE   HG23   2081     0.0882      1.008   ; qtot 2.977
  2082         CT    129    ILE    CG1   2082     -0.043      12.01   ; qtot 2.934
  2083         HC    129    ILE   HG11   2083     0.0236      1.008   ; qtot 2.957
  2084         HC    129    ILE   HG12   2084     0.0236      1.008   ; qtot 2.981
  2085         CT    129    ILE     CD   2085     -0.066      12.01   ; qtot 2.915
  2086         HC    129    ILE    HD1   2086     0.0186      1.008   ; qtot 2.933
  2087         HC    129    ILE    HD2   2087     0.0186      1.008   ; qtot 2.952
  2088         HC    129    ILE    HD3   2088     0.0186      1.008   ; qtot 2.971
  2089          C    129    ILE      C   2089     0.5973      12.01   ; qtot 3.568
  2090          O    129    ILE      O   2090    -0.5679         16   ; qtot 3
; residue 130 ILE rtp ILE  q  0.0
  2091          N    130    ILE      N   2091    -0.4157      14.01   ; qtot 2.584
  2092          H    130    ILE      H   2092     0.2719      1.008   ; qtot 2.856
  2093         CT    130    ILE     CA   2093    -0.0597      12.01   ; qtot 2.797
  2094         H1    130    ILE     HA   2094     0.0869      1.008   ; qtot 2.883
  2095         CT    130    ILE     CB   2095     0.1303      12.01   ; qtot 3.014
  2096         HC    130    ILE     HB   2096     0.0187      1.008   ; qtot 3.032
  2097         CT    130    ILE    CG2   2097    -0.3204      12.01   ; qtot 2.712
  2098         HC    130    ILE   HG21   2098     0.0882      1.008   ; qtot 2.8
  2099         HC    130    ILE   HG22   2099     0.0882      1.008   ; qtot 2.888
  2100         HC    130    ILE   HG23   2100     0.0882      1.008   ; qtot 2.977
  2101         CT    130    ILE    CG1   2101     -0.043      12.01   ; qtot 2.934
  2102         HC    130    ILE   HG11   2102     0.0236      1.008   ; qtot 2.957
  2103         HC    130    ILE   HG12   2103     0.0236      1.008   ; qtot 2.981
  2104         CT    130    ILE     CD   2104     -0.066      12.01   ; qtot 2.915
  2105         HC    130    ILE    HD1   2105     0.0186      1.008   ; qtot 2.933
  2106         HC    130    ILE    HD2   2106     0.0186      1.008   ; qtot 2.952
  2107         HC    130    ILE    HD3   2107     0.0186      1.008   ; qtot 2.971
  2108          C    130    ILE      C   2108     0.5973      12.01   ; qtot 3.568
  2109          O    130    ILE      O   2109    -0.5679         16   ; qtot 3
; residue 131 GLY rtp GLY  q  0.0
  2110          N    131    GLY      N   2110    -0.4157      14.01   ; qtot 2.584
  2111          H    131    GLY      H   2111     0.2719      1.008   ; qtot 2.856
  2112         CT    131    GLY     CA   2112    -0.0252      12.01   ; qtot 2.831
  2113         H1    131    GLY    HA1   2113     0.0698      1.008   ; qtot 2.901
  2114         H1    131    GLY    HA2   2114     0.0698      1.008   ; qtot 2.971
  2115          C    131    GLY      C   2115     0.5973      12.01   ; qtot 3.568
  2116          O    131    GLY      O   2116    -0.5679         16   ; qtot 3
; residue 132 ARG rtp ARG  q +1.0
  2117          N    132    ARG      N   2117    -0.3479      14.01   ; qtot 2.652
  2118          H    132    ARG      H   2118     0.2747      1.008   ; qtot 2.927
  2119         CT    132    ARG     CA   2119    -0.2637      12.01   ; qtot 2.663
  2120         H1    132    ARG     HA   2120      0.156      1.008   ; qtot 2.819
  2121         CT    132    ARG     CB   2121    -0.0007      12.01   ; qtot 2.818
  2122         HC    132    ARG    HB1   2122     0.0327      1.008   ; qtot 2.851
  2123         HC    132    ARG    HB2   2123     0.0327      1.008   ; qtot 2.884
  2124         CT    132    ARG     CG   2124      0.039      12.01   ; qtot 2.923
  2125         HC    132    ARG    HG1   2125     0.0285      1.008   ; qtot 2.951
  2126         HC    132    ARG    HG2   2126     0.0285      1.008   ; qtot 2.98
  2127         CT    132    ARG     CD   2127     0.0486      12.01   ; qtot 3.028
  2128         H1    132    ARG    HD1   2128     0.0687      1.008   ; qtot 3.097
  2129         H1    132    ARG    HD2   2129     0.0687      1.008   ; qtot 3.166
  2130         N2    132    ARG     NE   2130    -0.5295      14.01   ; qtot 2.636
  2131          H    132    ARG     HE   2131     0.3456      1.008   ; qtot 2.982
  2132         CA    132    ARG     CZ   2132     0.8076      12.01   ; qtot 3.79
  2133         N2    132    ARG    NH1   2133    -0.8627      14.01   ; qtot 2.927
  2134          H    132    ARG   HH11   2134     0.4478      1.008   ; qtot 3.375
  2135          H    132    ARG   HH12   2135     0.4478      1.008   ; qtot 3.822
  2136         N2    132    ARG    NH2   2136    -0.8627      14.01   ; qtot 2.96
  2137          H    132    ARG   HH21   2137     0.4478      1.008   ; qtot 3.408
  2138          H    132    ARG   HH22   2138     0.4478      1.008   ; qtot 3.855
  2139          C    132    ARG      C   2139     0.7341      12.01   ; qtot 4.589
  2140          O    132    ARG      O   2140    -0.5894         16   ; qtot 4
; residue 133 HIS rtp HIE  q  0.0
  2141          N    133    HIS      N   2141    -0.4157      14.01   ; qtot 3.584
  2142          H    133    HIS      H   2142     0.2719      1.008   ; qtot 3.856
  2143         CT    133    HIS     CA   2143    -0.0581      12.01   ; qtot 3.798
  2144         H1    133    HIS     HA   2144      0.136      1.008   ; qtot 3.934
  2145         CT    133    HIS     CB   2145    -0.0074      12.01   ; qtot 3.927
  2146         HC    133    HIS    HB1   2146     0.0367      1.008   ; qtot 3.963
  2147         HC    133    HIS    HB2   2147     0.0367      1.008   ; qtot 4
  2148         CC    133    HIS     CG   2148     0.1868      12.01   ; qtot 4.187
  2149         NB    133    HIS    ND1   2149    -0.5432      14.01   ; qtot 3.644
  2150         CR    133    HIS    CE1   2150     0.1635      12.01   ; qtot 3.807
  2151         H5    133    HIS    HE1   2151     0.1435      1.008   ; qtot 3.951
  2152         NA    133    HIS    NE2   2152    -0.2795      14.01   ; qtot 3.671
  2153          H    133    HIS    HE2   2153     0.3339      1.008   ; qtot 4.005
  2154         CW    133    HIS    CD2   2154    -0.2207      12.01   ; qtot 3.784
  2155         H4    133    HIS    HD2   2155     0.1862      1.008   ; qtot 3.971
  2156          C    133    HIS      C   2156     0.5973      12.01   ; qtot 4.568
  2157          O    133    HIS      O   2157    -0.5679         16   ; qtot 4
; residue 134 ALA rtp ALA  q  0.0
  2158          N    134    ALA      N   2158    -0.4157      14.01   ; qtot 3.584
  2159          H    134    ALA      H   2159     0.2719      1.008   ; qtot 3.856
  2160         CT    134    ALA     CA   2160     0.0337      12.01   ; qtot 3.89
  2161         H1    134    ALA     HA   2161     0.0823      1.008   ; qtot 3.972
  2162         CT    134    ALA     CB   2162    -0.1825      12.01   ; qtot 3.79
  2163         HC    134    ALA    HB1   2163     0.0603      1.008   ; qtot 3.85
  2164         HC    134    ALA    HB2   2164     0.0603      1.008   ; qtot 3.91
  2165         HC    134    ALA    HB3   2165     0.0603      1.008   ; qtot 3.971
  2166          C    134    ALA      C   2166     0.5973      12.01   ; qtot 4.568
  2167          O    134    ALA      O   2167    -0.5679         16   ; qtot 4
; residue 135 TYR rtp TYR  q  0.0
  2168          N    135    TYR      N   2168    -0.4157      14.01   ; qtot 3.584
  2169          H    135    TYR      H   2169     0.2719      1.008   ; qtot 3.856
  2170         CT    135    TYR     CA   2170    -0.0014      12.01   ; qtot 3.855
  2171         H1    135    TYR     HA   2171     0.0876      1.008   ; qtot 3.942
  2172         CT    135    TYR     CB   2172    -0.0152      12.01   ; qtot 3.927
  2173         HC    135    TYR    HB1   2173     0.0295      1.008   ; qtot 3.957
  2174         HC    135    TYR    HB2   2174     0.0295      1.008   ; qtot 3.986
  2175         CA    135    TYR     CG   2175    -0.0011      12.01   ; qtot 3.985
  2176         CA    135    TYR    CD1   2176    -0.1906      12.01   ; qtot 3.795
  2177         HA    135    TYR    HD1   2177     0.1699      1.008   ; qtot 3.964
  2178         CA    135    TYR    CE1   2178    -0.2341      12.01   ; qtot 3.73
  2179         HA    135    TYR    HE1   2179     0.1656      1.008   ; qtot 3.896
  2180          C    135    TYR     CZ   2180     0.3226      12.01   ; qtot 4.219
  2181         OH    135    TYR     OH   2181    -0.5579         16   ; qtot 3.661
  2182         HO    135    TYR     HH   2182     0.3992      1.008   ; qtot 4.06
  2183         CA    135    TYR    CE2   2183    -0.2341      12.01   ; qtot 3.826
  2184         HA    135    TYR    HE2   2184     0.1656      1.008   ; qtot 3.991
  2185         CA    135    TYR    CD2   2185    -0.1906      12.01   ; qtot 3.801
  2186         HA    135    TYR    HD2   2186     0.1699      1.008   ; qtot 3.971
  2187          C    135    TYR      C   2187     0.5973      12.01   ; qtot 4.568
  2188          O    135    TYR      O   2188    -0.5679         16   ; qtot 4
; residue 136 GLY rtp GLY  q  0.0
  2189          N    136    GLY      N   2189    -0.4157      14.01   ; qtot 3.584
  2190          H    136    GLY      H   2190     0.2719      1.008   ; qtot 3.856
  2191         CT    136    GLY     CA   2191    -0.0252      12.01   ; qtot 3.831
  2192         H1    136    GLY    HA1   2192     0.0698      1.008   ; qtot 3.901
  2193         H1    136    GLY    HA2   2193     0.0698      1.008   ; qtot 3.971
  2194          C    136    GLY      C   2194     0.5973      12.01   ; qtot 4.568
  2195          O    136    GLY      O   2195    -0.5679         16   ; qtot 4
; residue 137 ASP rtp ASP  q -1.0
  2196          N    137    ASP      N   2196    -0.5163      14.01   ; qtot 3.484
  2197          H    137    ASP      H   2197     0.2936      1.008   ; qtot 3.777
  2198         CT    137    ASP     CA   2198     0.0381      12.01   ; qtot 3.815
  2199         H1    137    ASP     HA   2199      0.088      1.008   ; qtot 3.903
  2200         CT    137    ASP     CB   2200    -0.0303      12.01   ; qtot 3.873
  2201         HC    137    ASP    HB1   2201    -0.0122      1.008   ; qtot 3.861
  2202         HC    137    ASP    HB2   2202    -0.0122      1.008   ; qtot 3.849
  2203          C    137    ASP     CG   2203     0.7994      12.01   ; qtot 4.648
  2204         O2    137    ASP    OD1   2204    -0.8014         16   ; qtot 3.847
  2205         O2    137    ASP    OD2   2205    -0.8014         16   ; qtot 3.045
  2206          C    137    ASP      C   2206     0.5366      12.01   ; qtot 3.582
  2207          O    137    ASP      O   2207    -0.5819         16   ; qtot 3
; residue 138 GLN rtp GLN  q  0.0
  2208          N    138    GLN      N   2208    -0.4157      14.01   ; qtot 2.584
  2209          H    138    GLN      H   2209     0.2719      1.008   ; qtot 2.856
  2210         CT    138    GLN     CA   2210    -0.0031      12.01   ; qtot 2.853
  2211         H1    138    GLN     HA   2211      0.085      1.008   ; qtot 2.938
  2212         CT    138    GLN     CB   2212    -0.0036      12.01   ; qtot 2.935
  2213         HC    138    GLN    HB1   2213     0.0171      1.008   ; qtot 2.952
  2214         HC    138    GLN    HB2   2214     0.0171      1.008   ; qtot 2.969
  2215         CT    138    GLN     CG   2215    -0.0645      12.01   ; qtot 2.904
  2216         HC    138    GLN    HG1   2216     0.0352      1.008   ; qtot 2.939
  2217         HC    138    GLN    HG2   2217     0.0352      1.008   ; qtot 2.975
  2218          C    138    GLN     CD   2218     0.6951      12.01   ; qtot 3.67
  2219          O    138    GLN    OE1   2219    -0.6086         16   ; qtot 3.061
  2220          N    138    GLN    NE2   2220    -0.9407      14.01   ; qtot 2.12
  2221          H    138    GLN   HE21   2221     0.4251      1.008   ; qtot 2.546
  2222          H    138    GLN   HE22   2222     0.4251      1.008   ; qtot 2.971
  2223          C    138    GLN      C   2223     0.5973      12.01   ; qtot 3.568
  2224          O    138    GLN      O   2224    -0.5679         16   ; qtot 3
; residue 139 TYR rtp TYR  q  0.0
  2225          N    139    TYR      N   2225    -0.4157      14.01   ; qtot 2.584
  2226          H    139    TYR      H   2226     0.2719      1.008   ; qtot 2.856
  2227         CT    139    TYR     CA   2227    -0.0014      12.01   ; qtot 2.855
  2228         H1    139    TYR     HA   2228     0.0876      1.008   ; qtot 2.942
  2229         CT    139    TYR     CB   2229    -0.0152      12.01   ; qtot 2.927
  2230         HC    139    TYR    HB1   2230     0.0295      1.008   ; qtot 2.957
  2231         HC    139    TYR    HB2   2231     0.0295      1.008   ; qtot 2.986
  2232         CA    139    TYR     CG   2232    -0.0011      12.01   ; qtot 2.985
  2233         CA    139    TYR    CD1   2233    -0.1906      12.01   ; qtot 2.795
  2234         HA    139    TYR    HD1   2234     0.1699      1.008   ; qtot 2.964
  2235         CA    139    TYR    CE1   2235    -0.2341      12.01   ; qtot 2.73
  2236         HA    139    TYR    HE1   2236     0.1656      1.008   ; qtot 2.896
  2237          C    139    TYR     CZ   2237     0.3226      12.01   ; qtot 3.219
  2238         OH    139    TYR     OH   2238    -0.5579         16   ; qtot 2.661
  2239         HO    139    TYR     HH   2239     0.3992      1.008   ; qtot 3.06
  2240         CA    139    TYR    CE2   2240    -0.2341      12.01   ; qtot 2.826
  2241         HA    139    TYR    HE2   2241     0.1656      1.008   ; qtot 2.991
  2242         CA    139    TYR    CD2   2242    -0.1906      12.01   ; qtot 2.801
  2243         HA    139    TYR    HD2   2243     0.1699      1.008   ; qtot 2.971
  2244          C    139    TYR      C   2244     0.5973      12.01   ; qtot 3.568
  2245          O    139    TYR      O   2245    -0.5679         16   ; qtot 3
; residue 140 ARG rtp ARG  q +1.0
  2246          N    140    ARG      N   2246    -0.3479      14.01   ; qtot 2.652
  2247          H    140    ARG      H   2247     0.2747      1.008   ; qtot 2.927
  2248         CT    140    ARG     CA   2248    -0.2637      12.01   ; qtot 2.663
  2249         H1    140    ARG     HA   2249      0.156      1.008   ; qtot 2.819
  2250         CT    140    ARG     CB   2250    -0.0007      12.01   ; qtot 2.818
  2251         HC    140    ARG    HB1   2251     0.0327      1.008   ; qtot 2.851
  2252         HC    140    ARG    HB2   2252     0.0327      1.008   ; qtot 2.884
  2253         CT    140    ARG     CG   2253      0.039      12.01   ; qtot 2.923
  2254         HC    140    ARG    HG1   2254     0.0285      1.008   ; qtot 2.951
  2255         HC    140    ARG    HG2   2255     0.0285      1.008   ; qtot 2.98
  2256         CT    140    ARG     CD   2256     0.0486      12.01   ; qtot 3.028
  2257         H1    140    ARG    HD1   2257     0.0687      1.008   ; qtot 3.097
  2258         H1    140    ARG    HD2   2258     0.0687      1.008   ; qtot 3.166
  2259         N2    140    ARG     NE   2259    -0.5295      14.01   ; qtot 2.636
  2260          H    140    ARG     HE   2260     0.3456      1.008   ; qtot 2.982
  2261         CA    140    ARG     CZ   2261     0.8076      12.01   ; qtot 3.79
  2262         N2    140    ARG    NH1   2262    -0.8627      14.01   ; qtot 2.927
  2263          H    140    ARG   HH11   2263     0.4478      1.008   ; qtot 3.375
  2264          H    140    ARG   HH12   2264     0.4478      1.008   ; qtot 3.822
  2265         N2    140    ARG    NH2   2265    -0.8627      14.01   ; qtot 2.96
  2266          H    140    ARG   HH21   2266     0.4478      1.008   ; qtot 3.408
  2267          H    140    ARG   HH22   2267     0.4478      1.008   ; qtot 3.855
  2268          C    140    ARG      C   2268     0.7341      12.01   ; qtot 4.589
  2269          O    140    ARG      O   2269    -0.5894         16   ; qtot 4
; residue 141 ALA rtp ALA  q  0.0
  2270          N    141    ALA      N   2270    -0.4157      14.01   ; qtot 3.584
  2271          H    141    ALA      H   2271     0.2719      1.008   ; qtot 3.856
  2272         CT    141    ALA     CA   2272     0.0337      12.01   ; qtot 3.89
  2273         H1    141    ALA     HA   2273     0.0823      1.008   ; qtot 3.972
  2274         CT    141    ALA     CB   2274    -0.1825      12.01   ; qtot 3.79
  2275         HC    141    ALA    HB1   2275     0.0603      1.008   ; qtot 3.85
  2276         HC    141    ALA    HB2   2276     0.0603      1.008   ; qtot 3.91
  2277         HC    141    ALA    HB3   2277     0.0603      1.008   ; qtot 3.971
  2278          C    141    ALA      C   2278     0.5973      12.01   ; qtot 4.568
  2279          O    141    ALA      O   2279    -0.5679         16   ; qtot 4
; residue 142 THR rtp THR  q  0.0
  2280          N    142    THR      N   2280    -0.4157      14.01   ; qtot 3.584
  2281          H    142    THR      H   2281     0.2719      1.008   ; qtot 3.856
  2282         CT    142    THR     CA   2282    -0.0389      12.01   ; qtot 3.817
  2283         H1    142    THR     HA   2283     0.1007      1.008   ; qtot 3.918
  2284         CT    142    THR     CB   2284     0.3654      12.01   ; qtot 4.283
  2285         H1    142    THR     HB   2285     0.0043      1.008   ; qtot 4.288
  2286         CT    142    THR    CG2   2286    -0.2438      12.01   ; qtot 4.044
  2287         HC    142    THR   HG21   2287     0.0642      1.008   ; qtot 4.108
  2288         HC    142    THR   HG22   2288     0.0642      1.008   ; qtot 4.172
  2289         HC    142    THR   HG23   2289     0.0642      1.008   ; qtot 4.237
  2290         OH    142    THR    OG1   2290    -0.6761         16   ; qtot 3.56
  2291         HO    142    THR    HG1   2291     0.4102      1.008   ; qtot 3.971
  2292          C    142    THR      C   2292     0.5973      12.01   ; qtot 4.568
  2293          O    142    THR      O   2293    -0.5679         16   ; qtot 4
; residue 143 ASP rtp ASP  q -1.0
  2294          N    143    ASP      N   2294    -0.5163      14.01   ; qtot 3.484
  2295          H    143    ASP      H   2295     0.2936      1.008   ; qtot 3.777
  2296         CT    143    ASP     CA   2296     0.0381      12.01   ; qtot 3.815
  2297         H1    143    ASP     HA   2297      0.088      1.008   ; qtot 3.903
  2298         CT    143    ASP     CB   2298    -0.0303      12.01   ; qtot 3.873
  2299         HC    143    ASP    HB1   2299    -0.0122      1.008   ; qtot 3.861
  2300         HC    143    ASP    HB2   2300    -0.0122      1.008   ; qtot 3.849
  2301          C    143    ASP     CG   2301     0.7994      12.01   ; qtot 4.648
  2302         O2    143    ASP    OD1   2302    -0.8014         16   ; qtot 3.847
  2303         O2    143    ASP    OD2   2303    -0.8014         16   ; qtot 3.045
  2304          C    143    ASP      C   2304     0.5366      12.01   ; qtot 3.582
  2305          O    143    ASP      O   2305    -0.5819         16   ; qtot 3
; residue 144 PHE rtp PHE  q  0.0
  2306          N    144    PHE      N   2306    -0.4157      14.01   ; qtot 2.584
  2307          H    144    PHE      H   2307     0.2719      1.008   ; qtot 2.856
  2308         CT    144    PHE     CA   2308    -0.0024      12.01   ; qtot 2.854
  2309         H1    144    PHE     HA   2309     0.0978      1.008   ; qtot 2.952
  2310         CT    144    PHE     CB   2310    -0.0343      12.01   ; qtot 2.917
  2311         HC    144    PHE    HB1   2311     0.0295      1.008   ; qtot 2.947
  2312         HC    144    PHE    HB2   2312     0.0295      1.008   ; qtot 2.976
  2313         CA    144    PHE     CG   2313     0.0118      12.01   ; qtot 2.988
  2314         CA    144    PHE    CD1   2314    -0.1256      12.01   ; qtot 2.863
  2315         HA    144    PHE    HD1   2315      0.133      1.008   ; qtot 2.996
  2316         CA    144    PHE    CE1   2316    -0.1704      12.01   ; qtot 2.825
  2317         HA    144    PHE    HE1   2317      0.143      1.008   ; qtot 2.968
  2318         CA    144    PHE     CZ   2318    -0.1072      12.01   ; qtot 2.861
  2319         HA    144    PHE     HZ   2319     0.1297      1.008   ; qtot 2.991
  2320         CA    144    PHE    CE2   2320    -0.1704      12.01   ; qtot 2.82
  2321         HA    144    PHE    HE2   2321      0.143      1.008   ; qtot 2.963
  2322         CA    144    PHE    CD2   2322    -0.1256      12.01   ; qtot 2.838
  2323         HA    144    PHE    HD2   2323      0.133      1.008   ; qtot 2.971
  2324          C    144    PHE      C   2324     0.5973      12.01   ; qtot 3.568
  2325          O    144    PHE      O   2325    -0.5679         16   ; qtot 3
; residue 145 VAL rtp VAL  q  0.0
  2326          N    145    VAL      N   2326    -0.4157      14.01   ; qtot 2.584
  2327          H    145    VAL      H   2327     0.2719      1.008   ; qtot 2.856
  2328         CT    145    VAL     CA   2328    -0.0875      12.01   ; qtot 2.769
  2329         H1    145    VAL     HA   2329     0.0969      1.008   ; qtot 2.866
  2330         CT    145    VAL     CB   2330     0.2985      12.01   ; qtot 3.164
  2331         HC    145    VAL     HB   2331    -0.0297      1.008   ; qtot 3.134
  2332         CT    145    VAL    CG1   2332    -0.3192      12.01   ; qtot 2.815
  2333         HC    145    VAL   HG11   2333     0.0791      1.008   ; qtot 2.894
  2334         HC    145    VAL   HG12   2334     0.0791      1.008   ; qtot 2.973
  2335         HC    145    VAL   HG13   2335     0.0791      1.008   ; qtot 3.053
  2336         CT    145    VAL    CG2   2336    -0.3192      12.01   ; qtot 2.733
  2337         HC    145    VAL   HG21   2337     0.0791      1.008   ; qtot 2.812
  2338         HC    145    VAL   HG22   2338     0.0791      1.008   ; qtot 2.892
  2339         HC    145    VAL   HG23   2339     0.0791      1.008   ; qtot 2.971
  2340          C    145    VAL      C   2340     0.5973      12.01   ; qtot 3.568
  2341          O    145    VAL      O   2341    -0.5679         16   ; qtot 3
; residue 146 VAL rtp VAL  q  0.0
  2342          N    146    VAL      N   2342    -0.4157      14.01   ; qtot 2.584
  2343          H    146    VAL      H   2343     0.2719      1.008   ; qtot 2.856
  2344         CT    146    VAL     CA   2344    -0.0875      12.01   ; qtot 2.769
  2345         H1    146    VAL     HA   2345     0.0969      1.008   ; qtot 2.866
  2346         CT    146    VAL     CB   2346     0.2985      12.01   ; qtot 3.164
  2347         HC    146    VAL     HB   2347    -0.0297      1.008   ; qtot 3.134
  2348         CT    146    VAL    CG1   2348    -0.3192      12.01   ; qtot 2.815
  2349         HC    146    VAL   HG11   2349     0.0791      1.008   ; qtot 2.894
  2350         HC    146    VAL   HG12   2350     0.0791      1.008   ; qtot 2.973
  2351         HC    146    VAL   HG13   2351     0.0791      1.008   ; qtot 3.053
  2352         CT    146    VAL    CG2   2352    -0.3192      12.01   ; qtot 2.733
  2353         HC    146    VAL   HG21   2353     0.0791      1.008   ; qtot 2.812
  2354         HC    146    VAL   HG22   2354     0.0791      1.008   ; qtot 2.892
  2355         HC    146    VAL   HG23   2355     0.0791      1.008   ; qtot 2.971
  2356          C    146    VAL      C   2356     0.5973      12.01   ; qtot 3.568
  2357          O    146    VAL      O   2357    -0.5679         16   ; qtot 3
; residue 147 PRO rtp PRO  q  0.0
  2358          N    147    PRO      N   2358    -0.2548      14.01   ; qtot 2.745
  2359         CT    147    PRO     CD   2359     0.0192      12.01   ; qtot 2.764
  2360         H1    147    PRO    HD1   2360     0.0391      1.008   ; qtot 2.804
  2361         H1    147    PRO    HD2   2361     0.0391      1.008   ; qtot 2.843
  2362         CT    147    PRO     CG   2362     0.0189      12.01   ; qtot 2.862
  2363         HC    147    PRO    HG1   2363     0.0213      1.008   ; qtot 2.883
  2364         HC    147    PRO    HG2   2364     0.0213      1.008   ; qtot 2.904
  2365         CT    147    PRO     CB   2365     -0.007      12.01   ; qtot 2.897
  2366         HC    147    PRO    HB1   2366     0.0253      1.008   ; qtot 2.922
  2367         HC    147    PRO    HB2   2367     0.0253      1.008   ; qtot 2.948
  2368         CT    147    PRO     CA   2368    -0.0266      12.01   ; qtot 2.921
  2369         H1    147    PRO     HA   2369     0.0641      1.008   ; qtot 2.985
  2370          C    147    PRO      C   2370     0.5896      12.01   ; qtot 3.575
  2371          O    147    PRO      O   2371    -0.5748         16   ; qtot 3
; residue 148 GLY rtp GLY  q  0.0
  2372          N    148    GLY      N   2372    -0.4157      14.01   ; qtot 2.584
  2373          H    148    GLY      H   2373     0.2719      1.008   ; qtot 2.856
  2374         CT    148    GLY     CA   2374    -0.0252      12.01   ; qtot 2.831
  2375         H1    148    GLY    HA1   2375     0.0698      1.008   ; qtot 2.901
  2376         H1    148    GLY    HA2   2376     0.0698      1.008   ; qtot 2.971
  2377          C    148    GLY      C   2377     0.5973      12.01   ; qtot 3.568
  2378          O    148    GLY      O   2378    -0.5679         16   ; qtot 3
; residue 149 PRO rtp PRO  q  0.0
  2379          N    149    PRO      N   2379    -0.2548      14.01   ; qtot 2.745
  2380         CT    149    PRO     CD   2380     0.0192      12.01   ; qtot 2.764
  2381         H1    149    PRO    HD1   2381     0.0391      1.008   ; qtot 2.804
  2382         H1    149    PRO    HD2   2382     0.0391      1.008   ; qtot 2.843
  2383         CT    149    PRO     CG   2383     0.0189      12.01   ; qtot 2.862
  2384         HC    149    PRO    HG1   2384     0.0213      1.008   ; qtot 2.883
  2385         HC    149    PRO    HG2   2385     0.0213      1.008   ; qtot 2.904
  2386         CT    149    PRO     CB   2386     -0.007      12.01   ; qtot 2.897
  2387         HC    149    PRO    HB1   2387     0.0253      1.008   ; qtot 2.922
  2388         HC    149    PRO    HB2   2388     0.0253      1.008   ; qtot 2.948
  2389         CT    149    PRO     CA   2389    -0.0266      12.01   ; qtot 2.921
  2390         H1    149    PRO     HA   2390     0.0641      1.008   ; qtot 2.985
  2391          C    149    PRO      C   2391     0.5896      12.01   ; qtot 3.575
  2392          O    149    PRO      O   2392    -0.5748         16   ; qtot 3
; residue 150 GLY rtp GLY  q  0.0
  2393          N    150    GLY      N   2393    -0.4157      14.01   ; qtot 2.584
  2394          H    150    GLY      H   2394     0.2719      1.008   ; qtot 2.856
  2395         CT    150    GLY     CA   2395    -0.0252      12.01   ; qtot 2.831
  2396         H1    150    GLY    HA1   2396     0.0698      1.008   ; qtot 2.901
  2397         H1    150    GLY    HA2   2397     0.0698      1.008   ; qtot 2.971
  2398          C    150    GLY      C   2398     0.5973      12.01   ; qtot 3.568
  2399          O    150    GLY      O   2399    -0.5679         16   ; qtot 3
; residue 151 LYS rtp LYS  q +1.0
  2400          N    151    LYS      N   2400    -0.3479      14.01   ; qtot 2.652
  2401          H    151    LYS      H   2401     0.2747      1.008   ; qtot 2.927
  2402         CT    151    LYS     CA   2402      -0.24      12.01   ; qtot 2.687
  2403         H1    151    LYS     HA   2403     0.1426      1.008   ; qtot 2.829
  2404         CT    151    LYS     CB   2404    -0.0094      12.01   ; qtot 2.82
  2405         HC    151    LYS    HB1   2405     0.0362      1.008   ; qtot 2.856
  2406         HC    151    LYS    HB2   2406     0.0362      1.008   ; qtot 2.892
  2407         CT    151    LYS     CG   2407     0.0187      12.01   ; qtot 2.911
  2408         HC    151    LYS    HG1   2408     0.0103      1.008   ; qtot 2.921
  2409         HC    151    LYS    HG2   2409     0.0103      1.008   ; qtot 2.932
  2410         CT    151    LYS     CD   2410    -0.0479      12.01   ; qtot 2.884
  2411         HC    151    LYS    HD1   2411     0.0621      1.008   ; qtot 2.946
  2412         HC    151    LYS    HD2   2412     0.0621      1.008   ; qtot 3.008
  2413         CT    151    LYS     CE   2413    -0.0143      12.01   ; qtot 2.994
  2414         HP    151    LYS    HE1   2414     0.1135      1.008   ; qtot 3.107
  2415         HP    151    LYS    HE2   2415     0.1135      1.008   ; qtot 3.221
  2416         N3    151    LYS     NZ   2416    -0.3854      14.01   ; qtot 2.835
  2417          H    151    LYS    HZ1   2417       0.34      1.008   ; qtot 3.175
  2418          H    151    LYS    HZ2   2418       0.34      1.008   ; qtot 3.515
  2419          H    151    LYS    HZ3   2419       0.34      1.008   ; qtot 3.855
  2420          C    151    LYS      C   2420     0.7341      12.01   ; qtot 4.589
  2421          O    151    LYS      O   2421    -0.5894         16   ; qtot 4
; residue 152 VAL rtp VAL  q  0.0
  2422          N    152    VAL      N   2422    -0.4157      14.01   ; qtot 3.584
  2423          H    152    VAL      H   2423     0.2719      1.008   ; qtot 3.856
  2424         CT    152    VAL     CA   2424    -0.0875      12.01   ; qtot 3.769
  2425         H1    152    VAL     HA   2425     0.0969      1.008   ; qtot 3.866
  2426         CT    152    VAL     CB   2426     0.2985      12.01   ; qtot 4.164
  2427         HC    152    VAL     HB   2427    -0.0297      1.008   ; qtot 4.134
  2428         CT    152    VAL    CG1   2428    -0.3192      12.01   ; qtot 3.815
  2429         HC    152    VAL   HG11   2429     0.0791      1.008   ; qtot 3.894
  2430         HC    152    VAL   HG12   2430     0.0791      1.008   ; qtot 3.973
  2431         HC    152    VAL   HG13   2431     0.0791      1.008   ; qtot 4.053
  2432         CT    152    VAL    CG2   2432    -0.3192      12.01   ; qtot 3.733
  2433         HC    152    VAL   HG21   2433     0.0791      1.008   ; qtot 3.812
  2434         HC    152    VAL   HG22   2434     0.0791      1.008   ; qtot 3.892
  2435         HC    152    VAL   HG23   2435     0.0791      1.008   ; qtot 3.971
  2436          C    152    VAL      C   2436     0.5973      12.01   ; qtot 4.568
  2437          O    152    VAL      O   2437    -0.5679         16   ; qtot 4
; residue 153 GLU rtp GLU  q -1.0
  2438          N    153    GLU      N   2438    -0.5163      14.01   ; qtot 3.484
  2439          H    153    GLU      H   2439     0.2936      1.008   ; qtot 3.777
  2440         CT    153    GLU     CA   2440     0.0397      12.01   ; qtot 3.817
  2441         H1    153    GLU     HA   2441     0.1105      1.008   ; qtot 3.927
  2442         CT    153    GLU     CB   2442      0.056      12.01   ; qtot 3.983
  2443         HC    153    GLU    HB1   2443    -0.0173      1.008   ; qtot 3.966
  2444         HC    153    GLU    HB2   2444    -0.0173      1.008   ; qtot 3.949
  2445         CT    153    GLU     CG   2445     0.0136      12.01   ; qtot 3.962
  2446         HC    153    GLU    HG1   2446    -0.0425      1.008   ; qtot 3.92
  2447         HC    153    GLU    HG2   2447    -0.0425      1.008   ; qtot 3.877
  2448          C    153    GLU     CD   2448     0.8054      12.01   ; qtot 4.683
  2449         O2    153    GLU    OE1   2449    -0.8188         16   ; qtot 3.864
  2450         O2    153    GLU    OE2   2450    -0.8188         16   ; qtot 3.045
  2451          C    153    GLU      C   2451     0.5366      12.01   ; qtot 3.582
  2452          O    153    GLU      O   2452    -0.5819         16   ; qtot 3
; residue 154 ILE rtp ILE  q  0.0
  2453          N    154    ILE      N   2453    -0.4157      14.01   ; qtot 2.584
  2454          H    154    ILE      H   2454     0.2719      1.008   ; qtot 2.856
  2455         CT    154    ILE     CA   2455    -0.0597      12.01   ; qtot 2.797
  2456         H1    154    ILE     HA   2456     0.0869      1.008   ; qtot 2.883
  2457         CT    154    ILE     CB   2457     0.1303      12.01   ; qtot 3.014
  2458         HC    154    ILE     HB   2458     0.0187      1.008   ; qtot 3.032
  2459         CT    154    ILE    CG2   2459    -0.3204      12.01   ; qtot 2.712
  2460         HC    154    ILE   HG21   2460     0.0882      1.008   ; qtot 2.8
  2461         HC    154    ILE   HG22   2461     0.0882      1.008   ; qtot 2.888
  2462         HC    154    ILE   HG23   2462     0.0882      1.008   ; qtot 2.977
  2463         CT    154    ILE    CG1   2463     -0.043      12.01   ; qtot 2.934
  2464         HC    154    ILE   HG11   2464     0.0236      1.008   ; qtot 2.957
  2465         HC    154    ILE   HG12   2465     0.0236      1.008   ; qtot 2.981
  2466         CT    154    ILE     CD   2466     -0.066      12.01   ; qtot 2.915
  2467         HC    154    ILE    HD1   2467     0.0186      1.008   ; qtot 2.933
  2468         HC    154    ILE    HD2   2468     0.0186      1.008   ; qtot 2.952
  2469         HC    154    ILE    HD3   2469     0.0186      1.008   ; qtot 2.971
  2470          C    154    ILE      C   2470     0.5973      12.01   ; qtot 3.568
  2471          O    154    ILE      O   2471    -0.5679         16   ; qtot 3
; residue 155 THR rtp THR  q  0.0
  2472          N    155    THR      N   2472    -0.4157      14.01   ; qtot 2.584
  2473          H    155    THR      H   2473     0.2719      1.008   ; qtot 2.856
  2474         CT    155    THR     CA   2474    -0.0389      12.01   ; qtot 2.817
  2475         H1    155    THR     HA   2475     0.1007      1.008   ; qtot 2.918
  2476         CT    155    THR     CB   2476     0.3654      12.01   ; qtot 3.283
  2477         H1    155    THR     HB   2477     0.0043      1.008   ; qtot 3.288
  2478         CT    155    THR    CG2   2478    -0.2438      12.01   ; qtot 3.044
  2479         HC    155    THR   HG21   2479     0.0642      1.008   ; qtot 3.108
  2480         HC    155    THR   HG22   2480     0.0642      1.008   ; qtot 3.172
  2481         HC    155    THR   HG23   2481     0.0642      1.008   ; qtot 3.237
  2482         OH    155    THR    OG1   2482    -0.6761         16   ; qtot 2.56
  2483         HO    155    THR    HG1   2483     0.4102      1.008   ; qtot 2.971
  2484          C    155    THR      C   2484     0.5973      12.01   ; qtot 3.568
  2485          O    155    THR      O   2485    -0.5679         16   ; qtot 3
; residue 156 TYR rtp TYR  q  0.0
  2486          N    156    TYR      N   2486    -0.4157      14.01   ; qtot 2.584
  2487          H    156    TYR      H   2487     0.2719      1.008   ; qtot 2.856
  2488         CT    156    TYR     CA   2488    -0.0014      12.01   ; qtot 2.855
  2489         H1    156    TYR     HA   2489     0.0876      1.008   ; qtot 2.942
  2490         CT    156    TYR     CB   2490    -0.0152      12.01   ; qtot 2.927
  2491         HC    156    TYR    HB1   2491     0.0295      1.008   ; qtot 2.957
  2492         HC    156    TYR    HB2   2492     0.0295      1.008   ; qtot 2.986
  2493         CA    156    TYR     CG   2493    -0.0011      12.01   ; qtot 2.985
  2494         CA    156    TYR    CD1   2494    -0.1906      12.01   ; qtot 2.795
  2495         HA    156    TYR    HD1   2495     0.1699      1.008   ; qtot 2.964
  2496         CA    156    TYR    CE1   2496    -0.2341      12.01   ; qtot 2.73
  2497         HA    156    TYR    HE1   2497     0.1656      1.008   ; qtot 2.896
  2498          C    156    TYR     CZ   2498     0.3226      12.01   ; qtot 3.219
  2499         OH    156    TYR     OH   2499    -0.5579         16   ; qtot 2.661
  2500         HO    156    TYR     HH   2500     0.3992      1.008   ; qtot 3.06
  2501         CA    156    TYR    CE2   2501    -0.2341      12.01   ; qtot 2.826
  2502         HA    156    TYR    HE2   2502     0.1656      1.008   ; qtot 2.991
  2503         CA    156    TYR    CD2   2503    -0.1906      12.01   ; qtot 2.801
  2504         HA    156    TYR    HD2   2504     0.1699      1.008   ; qtot 2.971
  2505          C    156    TYR      C   2505     0.5973      12.01   ; qtot 3.568
  2506          O    156    TYR      O   2506    -0.5679         16   ; qtot 3
; residue 157 THR rtp THR  q  0.0
  2507          N    157    THR      N   2507    -0.4157      14.01   ; qtot 2.584
  2508          H    157    THR      H   2508     0.2719      1.008   ; qtot 2.856
  2509         CT    157    THR     CA   2509    -0.0389      12.01   ; qtot 2.817
  2510         H1    157    THR     HA   2510     0.1007      1.008   ; qtot 2.918
  2511         CT    157    THR     CB   2511     0.3654      12.01   ; qtot 3.283
  2512         H1    157    THR     HB   2512     0.0043      1.008   ; qtot 3.288
  2513         CT    157    THR    CG2   2513    -0.2438      12.01   ; qtot 3.044
  2514         HC    157    THR   HG21   2514     0.0642      1.008   ; qtot 3.108
  2515         HC    157    THR   HG22   2515     0.0642      1.008   ; qtot 3.172
  2516         HC    157    THR   HG23   2516     0.0642      1.008   ; qtot 3.237
  2517         OH    157    THR    OG1   2517    -0.6761         16   ; qtot 2.56
  2518         HO    157    THR    HG1   2518     0.4102      1.008   ; qtot 2.971
  2519          C    157    THR      C   2519     0.5973      12.01   ; qtot 3.568
  2520          O    157    THR      O   2520    -0.5679         16   ; qtot 3
; residue 158 PRO rtp PRO  q  0.0
  2521          N    158    PRO      N   2521    -0.2548      14.01   ; qtot 2.745
  2522         CT    158    PRO     CD   2522     0.0192      12.01   ; qtot 2.764
  2523         H1    158    PRO    HD1   2523     0.0391      1.008   ; qtot 2.804
  2524         H1    158    PRO    HD2   2524     0.0391      1.008   ; qtot 2.843
  2525         CT    158    PRO     CG   2525     0.0189      12.01   ; qtot 2.862
  2526         HC    158    PRO    HG1   2526     0.0213      1.008   ; qtot 2.883
  2527         HC    158    PRO    HG2   2527     0.0213      1.008   ; qtot 2.904
  2528         CT    158    PRO     CB   2528     -0.007      12.01   ; qtot 2.897
  2529         HC    158    PRO    HB1   2529     0.0253      1.008   ; qtot 2.922
  2530         HC    158    PRO    HB2   2530     0.0253      1.008   ; qtot 2.948
  2531         CT    158    PRO     CA   2531    -0.0266      12.01   ; qtot 2.921
  2532         H1    158    PRO     HA   2532     0.0641      1.008   ; qtot 2.985
  2533          C    158    PRO      C   2533     0.5896      12.01   ; qtot 3.575
  2534          O    158    PRO      O   2534    -0.5748         16   ; qtot 3
; residue 159 SER rtp SER  q  0.0
  2535          N    159    SER      N   2535    -0.4157      14.01   ; qtot 2.584
  2536          H    159    SER      H   2536     0.2719      1.008   ; qtot 2.856
  2537         CT    159    SER     CA   2537    -0.0249      12.01   ; qtot 2.831
  2538         H1    159    SER     HA   2538     0.0843      1.008   ; qtot 2.916
  2539         CT    159    SER     CB   2539     0.2117      12.01   ; qtot 3.127
  2540         H1    159    SER    HB1   2540     0.0352      1.008   ; qtot 3.163
  2541         H1    159    SER    HB2   2541     0.0352      1.008   ; qtot 3.198
  2542         OH    159    SER     OG   2542    -0.6546         16   ; qtot 2.543
  2543         HO    159    SER     HG   2543     0.4275      1.008   ; qtot 2.971
  2544          C    159    SER      C   2544     0.5973      12.01   ; qtot 3.568
  2545          O    159    SER      O   2545    -0.5679         16   ; qtot 3
; residue 160 ASP rtp ASP  q -1.0
  2546          N    160    ASP      N   2546    -0.5163      14.01   ; qtot 2.484
  2547          H    160    ASP      H   2547     0.2936      1.008   ; qtot 2.777
  2548         CT    160    ASP     CA   2548     0.0381      12.01   ; qtot 2.815
  2549         H1    160    ASP     HA   2549      0.088      1.008   ; qtot 2.903
  2550         CT    160    ASP     CB   2550    -0.0303      12.01   ; qtot 2.873
  2551         HC    160    ASP    HB1   2551    -0.0122      1.008   ; qtot 2.861
  2552         HC    160    ASP    HB2   2552    -0.0122      1.008   ; qtot 2.849
  2553          C    160    ASP     CG   2553     0.7994      12.01   ; qtot 3.648
  2554         O2    160    ASP    OD1   2554    -0.8014         16   ; qtot 2.847
  2555         O2    160    ASP    OD2   2555    -0.8014         16   ; qtot 2.045
  2556          C    160    ASP      C   2556     0.5366      12.01   ; qtot 2.582
  2557          O    160    ASP      O   2557    -0.5819         16   ; qtot 2
; residue 161 GLY rtp GLY  q  0.0
  2558          N    161    GLY      N   2558    -0.4157      14.01   ; qtot 1.584
  2559          H    161    GLY      H   2559     0.2719      1.008   ; qtot 1.856
  2560         CT    161    GLY     CA   2560    -0.0252      12.01   ; qtot 1.831
  2561         H1    161    GLY    HA1   2561     0.0698      1.008   ; qtot 1.901
  2562         H1    161    GLY    HA2   2562     0.0698      1.008   ; qtot 1.971
  2563          C    161    GLY      C   2563     0.5973      12.01   ; qtot 2.568
  2564          O    161    GLY      O   2564    -0.5679         16   ; qtot 2
; residue 162 THR rtp THR  q  0.0
  2565          N    162    THR      N   2565    -0.4157      14.01   ; qtot 1.584
  2566          H    162    THR      H   2566     0.2719      1.008   ; qtot 1.856
  2567         CT    162    THR     CA   2567    -0.0389      12.01   ; qtot 1.817
  2568         H1    162    THR     HA   2568     0.1007      1.008   ; qtot 1.918
  2569         CT    162    THR     CB   2569     0.3654      12.01   ; qtot 2.283
  2570         H1    162    THR     HB   2570     0.0043      1.008   ; qtot 2.288
  2571         CT    162    THR    CG2   2571    -0.2438      12.01   ; qtot 2.044
  2572         HC    162    THR   HG21   2572     0.0642      1.008   ; qtot 2.108
  2573         HC    162    THR   HG22   2573     0.0642      1.008   ; qtot 2.172
  2574         HC    162    THR   HG23   2574     0.0642      1.008   ; qtot 2.236
  2575         OH    162    THR    OG1   2575    -0.6761         16   ; qtot 1.56
  2576         HO    162    THR    HG1   2576     0.4102      1.008   ; qtot 1.971
  2577          C    162    THR      C   2577     0.5973      12.01   ; qtot 2.568
  2578          O    162    THR      O   2578    -0.5679         16   ; qtot 2
; residue 163 GLN rtp GLN  q  0.0
  2579          N    163    GLN      N   2579    -0.4157      14.01   ; qtot 1.584
  2580          H    163    GLN      H   2580     0.2719      1.008   ; qtot 1.856
  2581         CT    163    GLN     CA   2581    -0.0031      12.01   ; qtot 1.853
  2582         H1    163    GLN     HA   2582      0.085      1.008   ; qtot 1.938
  2583         CT    163    GLN     CB   2583    -0.0036      12.01   ; qtot 1.934
  2584         HC    163    GLN    HB1   2584     0.0171      1.008   ; qtot 1.952
  2585         HC    163    GLN    HB2   2585     0.0171      1.008   ; qtot 1.969
  2586         CT    163    GLN     CG   2586    -0.0645      12.01   ; qtot 1.904
  2587         HC    163    GLN    HG1   2587     0.0352      1.008   ; qtot 1.939
  2588         HC    163    GLN    HG2   2588     0.0352      1.008   ; qtot 1.975
  2589          C    163    GLN     CD   2589     0.6951      12.01   ; qtot 2.67
  2590          O    163    GLN    OE1   2590    -0.6086         16   ; qtot 2.061
  2591          N    163    GLN    NE2   2591    -0.9407      14.01   ; qtot 1.12
  2592          H    163    GLN   HE21   2592     0.4251      1.008   ; qtot 1.545
  2593          H    163    GLN   HE22   2593     0.4251      1.008   ; qtot 1.971
  2594          C    163    GLN      C   2594     0.5973      12.01   ; qtot 2.568
  2595          O    163    GLN      O   2595    -0.5679         16   ; qtot 2
; residue 164 LYS rtp LYS  q +1.0
  2596          N    164    LYS      N   2596    -0.3479      14.01   ; qtot 1.652
  2597          H    164    LYS      H   2597     0.2747      1.008   ; qtot 1.927
  2598         CT    164    LYS     CA   2598      -0.24      12.01   ; qtot 1.687
  2599         H1    164    LYS     HA   2599     0.1426      1.008   ; qtot 1.829
  2600         CT    164    LYS     CB   2600    -0.0094      12.01   ; qtot 1.82
  2601         HC    164    LYS    HB1   2601     0.0362      1.008   ; qtot 1.856
  2602         HC    164    LYS    HB2   2602     0.0362      1.008   ; qtot 1.892
  2603         CT    164    LYS     CG   2603     0.0187      12.01   ; qtot 1.911
  2604         HC    164    LYS    HG1   2604     0.0103      1.008   ; qtot 1.921
  2605         HC    164    LYS    HG2   2605     0.0103      1.008   ; qtot 1.932
  2606         CT    164    LYS     CD   2606    -0.0479      12.01   ; qtot 1.884
  2607         HC    164    LYS    HD1   2607     0.0621      1.008   ; qtot 1.946
  2608         HC    164    LYS    HD2   2608     0.0621      1.008   ; qtot 2.008
  2609         CT    164    LYS     CE   2609    -0.0143      12.01   ; qtot 1.994
  2610         HP    164    LYS    HE1   2610     0.1135      1.008   ; qtot 2.107
  2611         HP    164    LYS    HE2   2611     0.1135      1.008   ; qtot 2.221
  2612         N3    164    LYS     NZ   2612    -0.3854      14.01   ; qtot 1.835
  2613          H    164    LYS    HZ1   2613       0.34      1.008   ; qtot 2.175
  2614          H    164    LYS    HZ2   2614       0.34      1.008   ; qtot 2.515
  2615          H    164    LYS    HZ3   2615       0.34      1.008   ; qtot 2.855
  2616          C    164    LYS      C   2616     0.7341      12.01   ; qtot 3.589
  2617          O    164    LYS      O   2617    -0.5894         16   ; qtot 3
; residue 165 VAL rtp VAL  q  0.0
  2618          N    165    VAL      N   2618    -0.4157      14.01   ; qtot 2.584
  2619          H    165    VAL      H   2619     0.2719      1.008   ; qtot 2.856
  2620         CT    165    VAL     CA   2620    -0.0875      12.01   ; qtot 2.769
  2621         H1    165    VAL     HA   2621     0.0969      1.008   ; qtot 2.866
  2622         CT    165    VAL     CB   2622     0.2985      12.01   ; qtot 3.164
  2623         HC    165    VAL     HB   2623    -0.0297      1.008   ; qtot 3.134
  2624         CT    165    VAL    CG1   2624    -0.3192      12.01   ; qtot 2.815
  2625         HC    165    VAL   HG11   2625     0.0791      1.008   ; qtot 2.894
  2626         HC    165    VAL   HG12   2626     0.0791      1.008   ; qtot 2.973
  2627         HC    165    VAL   HG13   2627     0.0791      1.008   ; qtot 3.052
  2628         CT    165    VAL    CG2   2628    -0.3192      12.01   ; qtot 2.733
  2629         HC    165    VAL   HG21   2629     0.0791      1.008   ; qtot 2.812
  2630         HC    165    VAL   HG22   2630     0.0791      1.008   ; qtot 2.891
  2631         HC    165    VAL   HG23   2631     0.0791      1.008   ; qtot 2.971
  2632          C    165    VAL      C   2632     0.5973      12.01   ; qtot 3.568
  2633          O    165    VAL      O   2633    -0.5679         16   ; qtot 3
; residue 166 THR rtp THR  q  0.0
  2634          N    166    THR      N   2634    -0.4157      14.01   ; qtot 2.584
  2635          H    166    THR      H   2635     0.2719      1.008   ; qtot 2.856
  2636         CT    166    THR     CA   2636    -0.0389      12.01   ; qtot 2.817
  2637         H1    166    THR     HA   2637     0.1007      1.008   ; qtot 2.918
  2638         CT    166    THR     CB   2638     0.3654      12.01   ; qtot 3.283
  2639         H1    166    THR     HB   2639     0.0043      1.008   ; qtot 3.288
  2640         CT    166    THR    CG2   2640    -0.2438      12.01   ; qtot 3.044
  2641         HC    166    THR   HG21   2641     0.0642      1.008   ; qtot 3.108
  2642         HC    166    THR   HG22   2642     0.0642      1.008   ; qtot 3.172
  2643         HC    166    THR   HG23   2643     0.0642      1.008   ; qtot 3.236
  2644         OH    166    THR    OG1   2644    -0.6761         16   ; qtot 2.56
  2645         HO    166    THR    HG1   2645     0.4102      1.008   ; qtot 2.971
  2646          C    166    THR      C   2646     0.5973      12.01   ; qtot 3.568
  2647          O    166    THR      O   2647    -0.5679         16   ; qtot 3
; residue 167 TYR rtp TYR  q  0.0
  2648          N    167    TYR      N   2648    -0.4157      14.01   ; qtot 2.584
  2649          H    167    TYR      H   2649     0.2719      1.008   ; qtot 2.856
  2650         CT    167    TYR     CA   2650    -0.0014      12.01   ; qtot 2.855
  2651         H1    167    TYR     HA   2651     0.0876      1.008   ; qtot 2.942
  2652         CT    167    TYR     CB   2652    -0.0152      12.01   ; qtot 2.927
  2653         HC    167    TYR    HB1   2653     0.0295      1.008   ; qtot 2.957
  2654         HC    167    TYR    HB2   2654     0.0295      1.008   ; qtot 2.986
  2655         CA    167    TYR     CG   2655    -0.0011      12.01   ; qtot 2.985
  2656         CA    167    TYR    CD1   2656    -0.1906      12.01   ; qtot 2.794
  2657         HA    167    TYR    HD1   2657     0.1699      1.008   ; qtot 2.964
  2658         CA    167    TYR    CE1   2658    -0.2341      12.01   ; qtot 2.73
  2659         HA    167    TYR    HE1   2659     0.1656      1.008   ; qtot 2.896
  2660          C    167    TYR     CZ   2660     0.3226      12.01   ; qtot 3.218
  2661         OH    167    TYR     OH   2661    -0.5579         16   ; qtot 2.661
  2662         HO    167    TYR     HH   2662     0.3992      1.008   ; qtot 3.06
  2663         CA    167    TYR    CE2   2663    -0.2341      12.01   ; qtot 2.826
  2664         HA    167    TYR    HE2   2664     0.1656      1.008   ; qtot 2.991
  2665         CA    167    TYR    CD2   2665    -0.1906      12.01   ; qtot 2.801
  2666         HA    167    TYR    HD2   2666     0.1699      1.008   ; qtot 2.971
  2667          C    167    TYR      C   2667     0.5973      12.01   ; qtot 3.568
  2668          O    167    TYR      O   2668    -0.5679         16   ; qtot 3
; residue 168 LEU rtp LEU  q  0.0
  2669          N    168    LEU      N   2669    -0.4157      14.01   ; qtot 2.584
  2670          H    168    LEU      H   2670     0.2719      1.008   ; qtot 2.856
  2671         CT    168    LEU     CA   2671    -0.0518      12.01   ; qtot 2.804
  2672         H1    168    LEU     HA   2672     0.0922      1.008   ; qtot 2.897
  2673         CT    168    LEU     CB   2673    -0.1102      12.01   ; qtot 2.786
  2674         HC    168    LEU    HB1   2674     0.0457      1.008   ; qtot 2.832
  2675         HC    168    LEU    HB2   2675     0.0457      1.008   ; qtot 2.878
  2676         CT    168    LEU     CG   2676     0.3531      12.01   ; qtot 3.231
  2677         HC    168    LEU     HG   2677    -0.0361      1.008   ; qtot 3.195
  2678         CT    168    LEU    CD1   2678    -0.4121      12.01   ; qtot 2.783
  2679         HC    168    LEU   HD11   2679        0.1      1.008   ; qtot 2.883
  2680         HC    168    LEU   HD12   2680        0.1      1.008   ; qtot 2.983
  2681         HC    168    LEU   HD13   2681        0.1      1.008   ; qtot 3.083
  2682         CT    168    LEU    CD2   2682    -0.4121      12.01   ; qtot 2.671
  2683         HC    168    LEU   HD21   2683        0.1      1.008   ; qtot 2.771
  2684         HC    168    LEU   HD22   2684        0.1      1.008   ; qtot 2.871
  2685         HC    168    LEU   HD23   2685        0.1      1.008   ; qtot 2.971
  2686          C    168    LEU      C   2686     0.5973      12.01   ; qtot 3.568
  2687          O    168    LEU      O   2687    -0.5679         16   ; qtot 3
; residue 169 VAL rtp VAL  q  0.0
  2688          N    169    VAL      N   2688    -0.4157      14.01   ; qtot 2.584
  2689          H    169    VAL      H   2689     0.2719      1.008   ; qtot 2.856
  2690         CT    169    VAL     CA   2690    -0.0875      12.01   ; qtot 2.769
  2691         H1    169    VAL     HA   2691     0.0969      1.008   ; qtot 2.866
  2692         CT    169    VAL     CB   2692     0.2985      12.01   ; qtot 3.164
  2693         HC    169    VAL     HB   2693    -0.0297      1.008   ; qtot 3.134
  2694         CT    169    VAL    CG1   2694    -0.3192      12.01   ; qtot 2.815
  2695         HC    169    VAL   HG11   2695     0.0791      1.008   ; qtot 2.894
  2696         HC    169    VAL   HG12   2696     0.0791      1.008   ; qtot 2.973
  2697         HC    169    VAL   HG13   2697     0.0791      1.008   ; qtot 3.052
  2698         CT    169    VAL    CG2   2698    -0.3192      12.01   ; qtot 2.733
  2699         HC    169    VAL   HG21   2699     0.0791      1.008   ; qtot 2.812
  2700         HC    169    VAL   HG22   2700     0.0791      1.008   ; qtot 2.891
  2701         HC    169    VAL   HG23   2701     0.0791      1.008   ; qtot 2.971
  2702          C    169    VAL      C   2702     0.5973      12.01   ; qtot 3.568
  2703          O    169    VAL      O   2703    -0.5679         16   ; qtot 3
; residue 170 HIS rtp HIE  q  0.0
  2704          N    170    HIS      N   2704    -0.4157      14.01   ; qtot 2.584
  2705          H    170    HIS      H   2705     0.2719      1.008   ; qtot 2.856
  2706         CT    170    HIS     CA   2706    -0.0581      12.01   ; qtot 2.798
  2707         H1    170    HIS     HA   2707      0.136      1.008   ; qtot 2.934
  2708         CT    170    HIS     CB   2708    -0.0074      12.01   ; qtot 2.927
  2709         HC    170    HIS    HB1   2709     0.0367      1.008   ; qtot 2.963
  2710         HC    170    HIS    HB2   2710     0.0367      1.008   ; qtot 3
  2711         CC    170    HIS     CG   2711     0.1868      12.01   ; qtot 3.187
  2712         NB    170    HIS    ND1   2712    -0.5432      14.01   ; qtot 2.644
  2713         CR    170    HIS    CE1   2713     0.1635      12.01   ; qtot 2.807
  2714         H5    170    HIS    HE1   2714     0.1435      1.008   ; qtot 2.951
  2715         NA    170    HIS    NE2   2715    -0.2795      14.01   ; qtot 2.671
  2716          H    170    HIS    HE2   2716     0.3339      1.008   ; qtot 3.005
  2717         CW    170    HIS    CD2   2717    -0.2207      12.01   ; qtot 2.784
  2718         H4    170    HIS    HD2   2718     0.1862      1.008   ; qtot 2.971
  2719          C    170    HIS      C   2719     0.5973      12.01   ; qtot 3.568
  2720          O    170    HIS      O   2720    -0.5679         16   ; qtot 3
; residue 171 ASN rtp ASN  q  0.0
  2721          N    171    ASN      N   2721    -0.4157      14.01   ; qtot 2.584
  2722          H    171    ASN      H   2722     0.2719      1.008   ; qtot 2.856
  2723         CT    171    ASN     CA   2723     0.0143      12.01   ; qtot 2.87
  2724         H1    171    ASN     HA   2724     0.1048      1.008   ; qtot 2.975
  2725         CT    171    ASN     CB   2725    -0.2041      12.01   ; qtot 2.771
  2726         HC    171    ASN    HB1   2726     0.0797      1.008   ; qtot 2.851
  2727         HC    171    ASN    HB2   2727     0.0797      1.008   ; qtot 2.931
  2728          C    171    ASN     CG   2728      0.713      12.01   ; qtot 3.644
  2729          O    171    ASN    OD1   2729    -0.5931         16   ; qtot 3.05
  2730          N    171    ASN    ND2   2730    -0.9191      14.01   ; qtot 2.131
  2731          H    171    ASN   HD21   2731     0.4196      1.008   ; qtot 2.551
  2732          H    171    ASN   HD22   2732     0.4196      1.008   ; qtot 2.971
  2733          C    171    ASN      C   2733     0.5973      12.01   ; qtot 3.568
  2734          O    171    ASN      O   2734    -0.5679         16   ; qtot 3
; residue 172 PHE rtp PHE  q  0.0
  2735          N    172    PHE      N   2735    -0.4157      14.01   ; qtot 2.584
  2736          H    172    PHE      H   2736     0.2719      1.008   ; qtot 2.856
  2737         CT    172    PHE     CA   2737    -0.0024      12.01   ; qtot 2.854
  2738         H1    172    PHE     HA   2738     0.0978      1.008   ; qtot 2.952
  2739         CT    172    PHE     CB   2739    -0.0343      12.01   ; qtot 2.917
  2740         HC    172    PHE    HB1   2740     0.0295      1.008   ; qtot 2.947
  2741         HC    172    PHE    HB2   2741     0.0295      1.008   ; qtot 2.976
  2742         CA    172    PHE     CG   2742     0.0118      12.01   ; qtot 2.988
  2743         CA    172    PHE    CD1   2743    -0.1256      12.01   ; qtot 2.862
  2744         HA    172    PHE    HD1   2744      0.133      1.008   ; qtot 2.995
  2745         CA    172    PHE    CE1   2745    -0.1704      12.01   ; qtot 2.825
  2746         HA    172    PHE    HE1   2746      0.143      1.008   ; qtot 2.968
  2747         CA    172    PHE     CZ   2747    -0.1072      12.01   ; qtot 2.861
  2748         HA    172    PHE     HZ   2748     0.1297      1.008   ; qtot 2.991
  2749         CA    172    PHE    CE2   2749    -0.1704      12.01   ; qtot 2.82
  2750         HA    172    PHE    HE2   2750      0.143      1.008   ; qtot 2.963
  2751         CA    172    PHE    CD2   2751    -0.1256      12.01   ; qtot 2.838
  2752         HA    172    PHE    HD2   2752      0.133      1.008   ; qtot 2.971
  2753          C    172    PHE      C   2753     0.5973      12.01   ; qtot 3.568
  2754          O    172    PHE      O   2754    -0.5679         16   ; qtot 3
; residue 173 GLU rtp GLU  q -1.0
  2755          N    173    GLU      N   2755    -0.5163      14.01   ; qtot 2.484
  2756          H    173    GLU      H   2756     0.2936      1.008   ; qtot 2.777
  2757         CT    173    GLU     CA   2757     0.0397      12.01   ; qtot 2.817
  2758         H1    173    GLU     HA   2758     0.1105      1.008   ; qtot 2.927
  2759         CT    173    GLU     CB   2759      0.056      12.01   ; qtot 2.983
  2760         HC    173    GLU    HB1   2760    -0.0173      1.008   ; qtot 2.966
  2761         HC    173    GLU    HB2   2761    -0.0173      1.008   ; qtot 2.949
  2762         CT    173    GLU     CG   2762     0.0136      12.01   ; qtot 2.962
  2763         HC    173    GLU    HG1   2763    -0.0425      1.008   ; qtot 2.92
  2764         HC    173    GLU    HG2   2764    -0.0425      1.008   ; qtot 2.877
  2765          C    173    GLU     CD   2765     0.8054      12.01   ; qtot 3.683
  2766         O2    173    GLU    OE1   2766    -0.8188         16   ; qtot 2.864
  2767         O2    173    GLU    OE2   2767    -0.8188         16   ; qtot 2.045
  2768          C    173    GLU      C   2768     0.5366      12.01   ; qtot 2.582
  2769          O    173    GLU      O   2769    -0.5819         16   ; qtot 2
; residue 174 GLU rtp GLU  q -1.0
  2770          N    174    GLU      N   2770    -0.5163      14.01   ; qtot 1.484
  2771          H    174    GLU      H   2771     0.2936      1.008   ; qtot 1.777
  2772         CT    174    GLU     CA   2772     0.0397      12.01   ; qtot 1.817
  2773         H1    174    GLU     HA   2773     0.1105      1.008   ; qtot 1.927
  2774         CT    174    GLU     CB   2774      0.056      12.01   ; qtot 1.983
  2775         HC    174    GLU    HB1   2775    -0.0173      1.008   ; qtot 1.966
  2776         HC    174    GLU    HB2   2776    -0.0173      1.008   ; qtot 1.949
  2777         CT    174    GLU     CG   2777     0.0136      12.01   ; qtot 1.962
  2778         HC    174    GLU    HG1   2778    -0.0425      1.008   ; qtot 1.92
  2779         HC    174    GLU    HG2   2779    -0.0425      1.008   ; qtot 1.877
  2780          C    174    GLU     CD   2780     0.8054      12.01   ; qtot 2.683
  2781         O2    174    GLU    OE1   2781    -0.8188         16   ; qtot 1.864
  2782         O2    174    GLU    OE2   2782    -0.8188         16   ; qtot 1.045
  2783          C    174    GLU      C   2783     0.5366      12.01   ; qtot 1.582
  2784          O    174    GLU      O   2784    -0.5819         16   ; qtot 1
; residue 175 GLY rtp GLY  q  0.0
  2785          N    175    GLY      N   2785    -0.4157      14.01   ; qtot 0.5843
  2786          H    175    GLY      H   2786     0.2719      1.008   ; qtot 0.8562
  2787         CT    175    GLY     CA   2787    -0.0252      12.01   ; qtot 0.831
  2788         H1    175    GLY    HA1   2788     0.0698      1.008   ; qtot 0.9008
  2789         H1    175    GLY    HA2   2789     0.0698      1.008   ; qtot 0.9706
  2790          C    175    GLY      C   2790     0.5973      12.01   ; qtot 1.568
  2791          O    175    GLY      O   2791    -0.5679         16   ; qtot 1
; residue 176 GLY rtp GLY  q  0.0
  2792          N    176    GLY      N   2792    -0.4157      14.01   ; qtot 0.5843
  2793          H    176    GLY      H   2793     0.2719      1.008   ; qtot 0.8562
  2794         CT    176    GLY     CA   2794    -0.0252      12.01   ; qtot 0.831
  2795         H1    176    GLY    HA1   2795     0.0698      1.008   ; qtot 0.9008
  2796         H1    176    GLY    HA2   2796     0.0698      1.008   ; qtot 0.9706
  2797          C    176    GLY      C   2797     0.5973      12.01   ; qtot 1.568
  2798          O    176    GLY      O   2798    -0.5679         16   ; qtot 1
; residue 177 GLY rtp GLY  q  0.0
  2799          N    177    GLY      N   2799    -0.4157      14.01   ; qtot 0.5843
  2800          H    177    GLY      H   2800     0.2719      1.008   ; qtot 0.8562
  2801         CT    177    GLY     CA   2801    -0.0252      12.01   ; qtot 0.831
  2802         H1    177    GLY    HA1   2802     0.0698      1.008   ; qtot 0.9008
  2803         H1    177    GLY    HA2   2803     0.0698      1.008   ; qtot 0.9706
  2804          C    177    GLY      C   2804     0.5973      12.01   ; qtot 1.568
  2805          O    177    GLY      O   2805    -0.5679         16   ; qtot 1
; residue 178 VAL rtp VAL  q  0.0
  2806          N    178    VAL      N   2806    -0.4157      14.01   ; qtot 0.5843
  2807          H    178    VAL      H   2807     0.2719      1.008   ; qtot 0.8562
  2808         CT    178    VAL     CA   2808    -0.0875      12.01   ; qtot 0.7687
  2809         H1    178    VAL     HA   2809     0.0969      1.008   ; qtot 0.8656
  2810         CT    178    VAL     CB   2810     0.2985      12.01   ; qtot 1.164
  2811         HC    178    VAL     HB   2811    -0.0297      1.008   ; qtot 1.134
  2812         CT    178    VAL    CG1   2812    -0.3192      12.01   ; qtot 0.8152
  2813         HC    178    VAL   HG11   2813     0.0791      1.008   ; qtot 0.8943
  2814         HC    178    VAL   HG12   2814     0.0791      1.008   ; qtot 0.9734
  2815         HC    178    VAL   HG13   2815     0.0791      1.008   ; qtot 1.052
  2816         CT    178    VAL    CG2   2816    -0.3192      12.01   ; qtot 0.7333
  2817         HC    178    VAL   HG21   2817     0.0791      1.008   ; qtot 0.8124
  2818         HC    178    VAL   HG22   2818     0.0791      1.008   ; qtot 0.8915
  2819         HC    178    VAL   HG23   2819     0.0791      1.008   ; qtot 0.9706
  2820          C    178    VAL      C   2820     0.5973      12.01   ; qtot 1.568
  2821          O    178    VAL      O   2821    -0.5679         16   ; qtot 1
; residue 179 ALA rtp ALA  q  0.0
  2822          N    179    ALA      N   2822    -0.4157      14.01   ; qtot 0.5843
  2823          H    179    ALA      H   2823     0.2719      1.008   ; qtot 0.8562
  2824         CT    179    ALA     CA   2824     0.0337      12.01   ; qtot 0.8899
  2825         H1    179    ALA     HA   2825     0.0823      1.008   ; qtot 0.9722
  2826         CT    179    ALA     CB   2826    -0.1825      12.01   ; qtot 0.7897
  2827         HC    179    ALA    HB1   2827     0.0603      1.008   ; qtot 0.85
  2828         HC    179    ALA    HB2   2828     0.0603      1.008   ; qtot 0.9103
  2829         HC    179    ALA    HB3   2829     0.0603      1.008   ; qtot 0.9706
  2830          C    179    ALA      C   2830     0.5973      12.01   ; qtot 1.568
  2831          O    179    ALA      O   2831    -0.5679         16   ; qtot 1
; residue 180 MET rtp MET  q  0.0
  2832          N    180    MET      N   2832    -0.4157      14.01   ; qtot 0.5843
  2833          H    180    MET      H   2833     0.2719      1.008   ; qtot 0.8562
  2834         CT    180    MET     CA   2834    -0.0237      12.01   ; qtot 0.8325
  2835         H1    180    MET     HA   2835      0.088      1.008   ; qtot 0.9205
  2836         CT    180    MET     CB   2836     0.0342      12.01   ; qtot 0.9547
  2837         HC    180    MET    HB1   2837     0.0241      1.008   ; qtot 0.9788
  2838         HC    180    MET    HB2   2838     0.0241      1.008   ; qtot 1.003
  2839         CT    180    MET     CG   2839     0.0018      12.01   ; qtot 1.005
  2840         H1    180    MET    HG1   2840      0.044      1.008   ; qtot 1.049
  2841         H1    180    MET    HG2   2841      0.044      1.008   ; qtot 1.093
  2842          S    180    MET     SD   2842    -0.2737      32.06   ; qtot 0.819
  2843         CT    180    MET     CE   2843    -0.0536      12.01   ; qtot 0.7654
  2844         H1    180    MET    HE1   2844     0.0684      1.008   ; qtot 0.8338
  2845         H1    180    MET    HE2   2845     0.0684      1.008   ; qtot 0.9022
  2846         H1    180    MET    HE3   2846     0.0684      1.008   ; qtot 0.9706
  2847          C    180    MET      C   2847     0.5973      12.01   ; qtot 1.568
  2848          O    180    MET      O   2848    -0.5679         16   ; qtot 1
; residue 181 GLY rtp GLY  q  0.0
  2849          N    181    GLY      N   2849    -0.4157      14.01   ; qtot 0.5843
  2850          H    181    GLY      H   2850     0.2719      1.008   ; qtot 0.8562
  2851         CT    181    GLY     CA   2851    -0.0252      12.01   ; qtot 0.831
  2852         H1    181    GLY    HA1   2852     0.0698      1.008   ; qtot 0.9008
  2853         H1    181    GLY    HA2   2853     0.0698      1.008   ; qtot 0.9706
  2854          C    181    GLY      C   2854     0.5973      12.01   ; qtot 1.568
  2855          O    181    GLY      O   2855    -0.5679         16   ; qtot 1
; residue 182 MET rtp MET  q  0.0
  2856          N    182    MET      N   2856    -0.4157      14.01   ; qtot 0.5843
  2857          H    182    MET      H   2857     0.2719      1.008   ; qtot 0.8562
  2858         CT    182    MET     CA   2858    -0.0237      12.01   ; qtot 0.8325
  2859         H1    182    MET     HA   2859      0.088      1.008   ; qtot 0.9205
  2860         CT    182    MET     CB   2860     0.0342      12.01   ; qtot 0.9547
  2861         HC    182    MET    HB1   2861     0.0241      1.008   ; qtot 0.9788
  2862         HC    182    MET    HB2   2862     0.0241      1.008   ; qtot 1.003
  2863         CT    182    MET     CG   2863     0.0018      12.01   ; qtot 1.005
  2864         H1    182    MET    HG1   2864      0.044      1.008   ; qtot 1.049
  2865         H1    182    MET    HG2   2865      0.044      1.008   ; qtot 1.093
  2866          S    182    MET     SD   2866    -0.2737      32.06   ; qtot 0.819
  2867         CT    182    MET     CE   2867    -0.0536      12.01   ; qtot 0.7654
  2868         H1    182    MET    HE1   2868     0.0684      1.008   ; qtot 0.8338
  2869         H1    182    MET    HE2   2869     0.0684      1.008   ; qtot 0.9022
  2870         H1    182    MET    HE3   2870     0.0684      1.008   ; qtot 0.9706
  2871          C    182    MET      C   2871     0.5973      12.01   ; qtot 1.568
  2872          O    182    MET      O   2872    -0.5679         16   ; qtot 1
; residue 183 TYR rtp TYR  q  0.0
  2873          N    183    TYR      N   2873    -0.4157      14.01   ; qtot 0.5843
  2874          H    183    TYR      H   2874     0.2719      1.008   ; qtot 0.8562
  2875         CT    183    TYR     CA   2875    -0.0014      12.01   ; qtot 0.8548
  2876         H1    183    TYR     HA   2876     0.0876      1.008   ; qtot 0.9424
  2877         CT    183    TYR     CB   2877    -0.0152      12.01   ; qtot 0.9272
  2878         HC    183    TYR    HB1   2878     0.0295      1.008   ; qtot 0.9567
  2879         HC    183    TYR    HB2   2879     0.0295      1.008   ; qtot 0.9862
  2880         CA    183    TYR     CG   2880    -0.0011      12.01   ; qtot 0.9851
  2881         CA    183    TYR    CD1   2881    -0.1906      12.01   ; qtot 0.7945
  2882         HA    183    TYR    HD1   2882     0.1699      1.008   ; qtot 0.9644
  2883         CA    183    TYR    CE1   2883    -0.2341      12.01   ; qtot 0.7303
  2884         HA    183    TYR    HE1   2884     0.1656      1.008   ; qtot 0.8959
  2885          C    183    TYR     CZ   2885     0.3226      12.01   ; qtot 1.218
  2886         OH    183    TYR     OH   2886    -0.5579         16   ; qtot 0.6606
  2887         HO    183    TYR     HH   2887     0.3992      1.008   ; qtot 1.06
  2888         CA    183    TYR    CE2   2888    -0.2341      12.01   ; qtot 0.8257
  2889         HA    183    TYR    HE2   2889     0.1656      1.008   ; qtot 0.9913
  2890         CA    183    TYR    CD2   2890    -0.1906      12.01   ; qtot 0.8007
  2891         HA    183    TYR    HD2   2891     0.1699      1.008   ; qtot 0.9706
  2892          C    183    TYR      C   2892     0.5973      12.01   ; qtot 1.568
  2893          O    183    TYR      O   2893    -0.5679         16   ; qtot 1
; residue 184 ASN rtp ASN  q  0.0
  2894          N    184    ASN      N   2894    -0.4157      14.01   ; qtot 0.5843
  2895          H    184    ASN      H   2895     0.2719      1.008   ; qtot 0.8562
  2896         CT    184    ASN     CA   2896     0.0143      12.01   ; qtot 0.8705
  2897         H1    184    ASN     HA   2897     0.1048      1.008   ; qtot 0.9753
  2898         CT    184    ASN     CB   2898    -0.2041      12.01   ; qtot 0.7712
  2899         HC    184    ASN    HB1   2899     0.0797      1.008   ; qtot 0.8509
  2900         HC    184    ASN    HB2   2900     0.0797      1.008   ; qtot 0.9306
  2901          C    184    ASN     CG   2901      0.713      12.01   ; qtot 1.644
  2902          O    184    ASN    OD1   2902    -0.5931         16   ; qtot 1.05
  2903          N    184    ASN    ND2   2903    -0.9191      14.01   ; qtot 0.1314
  2904          H    184    ASN   HD21   2904     0.4196      1.008   ; qtot 0.551
  2905          H    184    ASN   HD22   2905     0.4196      1.008   ; qtot 0.9706
  2906          C    184    ASN      C   2906     0.5973      12.01   ; qtot 1.568
  2907          O    184    ASN      O   2907    -0.5679         16   ; qtot 1
; residue 185 GLN rtp GLN  q  0.0
  2908          N    185    GLN      N   2908    -0.4157      14.01   ; qtot 0.5843
  2909          H    185    GLN      H   2909     0.2719      1.008   ; qtot 0.8562
  2910         CT    185    GLN     CA   2910    -0.0031      12.01   ; qtot 0.8531
  2911         H1    185    GLN     HA   2911      0.085      1.008   ; qtot 0.9381
  2912         CT    185    GLN     CB   2912    -0.0036      12.01   ; qtot 0.9345
  2913         HC    185    GLN    HB1   2913     0.0171      1.008   ; qtot 0.9516
  2914         HC    185    GLN    HB2   2914     0.0171      1.008   ; qtot 0.9687
  2915         CT    185    GLN     CG   2915    -0.0645      12.01   ; qtot 0.9042
  2916         HC    185    GLN    HG1   2916     0.0352      1.008   ; qtot 0.9394
  2917         HC    185    GLN    HG2   2917     0.0352      1.008   ; qtot 0.9746
  2918          C    185    GLN     CD   2918     0.6951      12.01   ; qtot 1.67
  2919          O    185    GLN    OE1   2919    -0.6086         16   ; qtot 1.061
  2920          N    185    GLN    NE2   2920    -0.9407      14.01   ; qtot 0.1204
  2921          H    185    GLN   HE21   2921     0.4251      1.008   ; qtot 0.5455
  2922          H    185    GLN   HE22   2922     0.4251      1.008   ; qtot 0.9706
  2923          C    185    GLN      C   2923     0.5973      12.01   ; qtot 1.568
  2924          O    185    GLN      O   2924    -0.5679         16   ; qtot 1
; residue 186 ASP rtp ASP  q -1.0
  2925          N    186    ASP      N   2925    -0.5163      14.01   ; qtot 0.4837
  2926          H    186    ASP      H   2926     0.2936      1.008   ; qtot 0.7773
  2927         CT    186    ASP     CA   2927     0.0381      12.01   ; qtot 0.8154
  2928         H1    186    ASP     HA   2928      0.088      1.008   ; qtot 0.9034
  2929         CT    186    ASP     CB   2929    -0.0303      12.01   ; qtot 0.8731
  2930         HC    186    ASP    HB1   2930    -0.0122      1.008   ; qtot 0.8609
  2931         HC    186    ASP    HB2   2931    -0.0122      1.008   ; qtot 0.8487
  2932          C    186    ASP     CG   2932     0.7994      12.01   ; qtot 1.648
  2933         O2    186    ASP    OD1   2933    -0.8014         16   ; qtot 0.8467
  2934         O2    186    ASP    OD2   2934    -0.8014         16   ; qtot 0.0453
  2935          C    186    ASP      C   2935     0.5366      12.01   ; qtot 0.5819
  2936          O    186    ASP      O   2936    -0.5819         16   ; qtot 0
; residue 187 LYS rtp LYS  q +1.0
  2937          N    187    LYS      N   2937    -0.3479      14.01   ; qtot -0.3479
  2938          H    187    LYS      H   2938     0.2747      1.008   ; qtot -0.0732
  2939         CT    187    LYS     CA   2939      -0.24      12.01   ; qtot -0.3132
  2940         H1    187    LYS     HA   2940     0.1426      1.008   ; qtot -0.1706
  2941         CT    187    LYS     CB   2941    -0.0094      12.01   ; qtot -0.18
  2942         HC    187    LYS    HB1   2942     0.0362      1.008   ; qtot -0.1438
  2943         HC    187    LYS    HB2   2943     0.0362      1.008   ; qtot -0.1076
  2944         CT    187    LYS     CG   2944     0.0187      12.01   ; qtot -0.0889
  2945         HC    187    LYS    HG1   2945     0.0103      1.008   ; qtot -0.0786
  2946         HC    187    LYS    HG2   2946     0.0103      1.008   ; qtot -0.0683
  2947         CT    187    LYS     CD   2947    -0.0479      12.01   ; qtot -0.1162
  2948         HC    187    LYS    HD1   2948     0.0621      1.008   ; qtot -0.0541
  2949         HC    187    LYS    HD2   2949     0.0621      1.008   ; qtot 0.008
  2950         CT    187    LYS     CE   2950    -0.0143      12.01   ; qtot -0.0063
  2951         HP    187    LYS    HE1   2951     0.1135      1.008   ; qtot 0.1072
  2952         HP    187    LYS    HE2   2952     0.1135      1.008   ; qtot 0.2207
  2953         N3    187    LYS     NZ   2953    -0.3854      14.01   ; qtot -0.1647
  2954          H    187    LYS    HZ1   2954       0.34      1.008   ; qtot 0.1753
  2955          H    187    LYS    HZ2   2955       0.34      1.008   ; qtot 0.5153
  2956          H    187    LYS    HZ3   2956       0.34      1.008   ; qtot 0.8553
  2957          C    187    LYS      C   2957     0.7341      12.01   ; qtot 1.589
  2958          O    187    LYS      O   2958    -0.5894         16   ; qtot 1
; residue 188 SER rtp SER  q  0.0
  2959          N    188    SER      N   2959    -0.4157      14.01   ; qtot 0.5843
  2960          H    188    SER      H   2960     0.2719      1.008   ; qtot 0.8562
  2961         CT    188    SER     CA   2961    -0.0249      12.01   ; qtot 0.8313
  2962         H1    188    SER     HA   2962     0.0843      1.008   ; qtot 0.9156
  2963         CT    188    SER     CB   2963     0.2117      12.01   ; qtot 1.127
  2964         H1    188    SER    HB1   2964     0.0352      1.008   ; qtot 1.163
  2965         H1    188    SER    HB2   2965     0.0352      1.008   ; qtot 1.198
  2966         OH    188    SER     OG   2966    -0.6546         16   ; qtot 0.5431
  2967         HO    188    SER     HG   2967     0.4275      1.008   ; qtot 0.9706
  2968          C    188    SER      C   2968     0.5973      12.01   ; qtot 1.568
  2969          O    188    SER      O   2969    -0.5679         16   ; qtot 1
; residue 189 ILE rtp ILE  q  0.0
  2970          N    189    ILE      N   2970    -0.4157      14.01   ; qtot 0.5843
  2971          H    189    ILE      H   2971     0.2719      1.008   ; qtot 0.8562
  2972         CT    189    ILE     CA   2972    -0.0597      12.01   ; qtot 0.7965
  2973         H1    189    ILE     HA   2973     0.0869      1.008   ; qtot 0.8834
  2974         CT    189    ILE     CB   2974     0.1303      12.01   ; qtot 1.014
  2975         HC    189    ILE     HB   2975     0.0187      1.008   ; qtot 1.032
  2976         CT    189    ILE    CG2   2976    -0.3204      12.01   ; qtot 0.712
  2977         HC    189    ILE   HG21   2977     0.0882      1.008   ; qtot 0.8002
  2978         HC    189    ILE   HG22   2978     0.0882      1.008   ; qtot 0.8884
  2979         HC    189    ILE   HG23   2979     0.0882      1.008   ; qtot 0.9766
  2980         CT    189    ILE    CG1   2980     -0.043      12.01   ; qtot 0.9336
  2981         HC    189    ILE   HG11   2981     0.0236      1.008   ; qtot 0.9572
  2982         HC    189    ILE   HG12   2982     0.0236      1.008   ; qtot 0.9808
  2983         CT    189    ILE     CD   2983     -0.066      12.01   ; qtot 0.9148
  2984         HC    189    ILE    HD1   2984     0.0186      1.008   ; qtot 0.9334
  2985         HC    189    ILE    HD2   2985     0.0186      1.008   ; qtot 0.952
  2986         HC    189    ILE    HD3   2986     0.0186      1.008   ; qtot 0.9706
  2987          C    189    ILE      C   2987     0.5973      12.01   ; qtot 1.568
  2988          O    189    ILE      O   2988    -0.5679         16   ; qtot 1
; residue 190 GLU rtp GLU  q -1.0
  2989          N    190    GLU      N   2989    -0.5163      14.01   ; qtot 0.4837
  2990          H    190    GLU      H   2990     0.2936      1.008   ; qtot 0.7773
  2991         CT    190    GLU     CA   2991     0.0397      12.01   ; qtot 0.817
  2992         H1    190    GLU     HA   2992     0.1105      1.008   ; qtot 0.9275
  2993         CT    190    GLU     CB   2993      0.056      12.01   ; qtot 0.9835
  2994         HC    190    GLU    HB1   2994    -0.0173      1.008   ; qtot 0.9662
  2995         HC    190    GLU    HB2   2995    -0.0173      1.008   ; qtot 0.9489
  2996         CT    190    GLU     CG   2996     0.0136      12.01   ; qtot 0.9625
  2997         HC    190    GLU    HG1   2997    -0.0425      1.008   ; qtot 0.92
  2998         HC    190    GLU    HG2   2998    -0.0425      1.008   ; qtot 0.8775
  2999          C    190    GLU     CD   2999     0.8054      12.01   ; qtot 1.683
  3000         O2    190    GLU    OE1   3000    -0.8188         16   ; qtot 0.8641
  3001         O2    190    GLU    OE2   3001    -0.8188         16   ; qtot 0.0453
  3002          C    190    GLU      C   3002     0.5366      12.01   ; qtot 0.5819
  3003          O    190    GLU      O   3003    -0.5819         16   ; qtot 0
; residue 191 ASP rtp ASP  q -1.0
  3004          N    191    ASP      N   3004    -0.5163      14.01   ; qtot -0.5163
  3005          H    191    ASP      H   3005     0.2936      1.008   ; qtot -0.2227
  3006         CT    191    ASP     CA   3006     0.0381      12.01   ; qtot -0.1846
  3007         H1    191    ASP     HA   3007      0.088      1.008   ; qtot -0.0966
  3008         CT    191    ASP     CB   3008    -0.0303      12.01   ; qtot -0.1269
  3009         HC    191    ASP    HB1   3009    -0.0122      1.008   ; qtot -0.1391
  3010         HC    191    ASP    HB2   3010    -0.0122      1.008   ; qtot -0.1513
  3011          C    191    ASP     CG   3011     0.7994      12.01   ; qtot 0.6481
  3012         O2    191    ASP    OD1   3012    -0.8014         16   ; qtot -0.1533
  3013         O2    191    ASP    OD2   3013    -0.8014         16   ; qtot -0.9547
  3014          C    191    ASP      C   3014     0.5366      12.01   ; qtot -0.4181
  3015          O    191    ASP      O   3015    -0.5819         16   ; qtot -1
; residue 192 PHE rtp PHE  q  0.0
  3016          N    192    PHE      N   3016    -0.4157      14.01   ; qtot -1.416
  3017          H    192    PHE      H   3017     0.2719      1.008   ; qtot -1.144
  3018         CT    192    PHE     CA   3018    -0.0024      12.01   ; qtot -1.146
  3019         H1    192    PHE     HA   3019     0.0978      1.008   ; qtot -1.048
  3020         CT    192    PHE     CB   3020    -0.0343      12.01   ; qtot -1.083
  3021         HC    192    PHE    HB1   3021     0.0295      1.008   ; qtot -1.053
  3022         HC    192    PHE    HB2   3022     0.0295      1.008   ; qtot -1.024
  3023         CA    192    PHE     CG   3023     0.0118      12.01   ; qtot -1.012
  3024         CA    192    PHE    CD1   3024    -0.1256      12.01   ; qtot -1.138
  3025         HA    192    PHE    HD1   3025      0.133      1.008   ; qtot -1.005
  3026         CA    192    PHE    CE1   3026    -0.1704      12.01   ; qtot -1.175
  3027         HA    192    PHE    HE1   3027      0.143      1.008   ; qtot -1.032
  3028         CA    192    PHE     CZ   3028    -0.1072      12.01   ; qtot -1.139
  3029         HA    192    PHE     HZ   3029     0.1297      1.008   ; qtot -1.009
  3030         CA    192    PHE    CE2   3030    -0.1704      12.01   ; qtot -1.18
  3031         HA    192    PHE    HE2   3031      0.143      1.008   ; qtot -1.037
  3032         CA    192    PHE    CD2   3032    -0.1256      12.01   ; qtot -1.162
  3033         HA    192    PHE    HD2   3033      0.133      1.008   ; qtot -1.029
  3034          C    192    PHE      C   3034     0.5973      12.01   ; qtot -0.4321
  3035          O    192    PHE      O   3035    -0.5679         16   ; qtot -1
; residue 193 ALA rtp ALA  q  0.0
  3036          N    193    ALA      N   3036    -0.4157      14.01   ; qtot -1.416
  3037          H    193    ALA      H   3037     0.2719      1.008   ; qtot -1.144
  3038         CT    193    ALA     CA   3038     0.0337      12.01   ; qtot -1.11
  3039         H1    193    ALA     HA   3039     0.0823      1.008   ; qtot -1.028
  3040         CT    193    ALA     CB   3040    -0.1825      12.01   ; qtot -1.21
  3041         HC    193    ALA    HB1   3041     0.0603      1.008   ; qtot -1.15
  3042         HC    193    ALA    HB2   3042     0.0603      1.008   ; qtot -1.09
  3043         HC    193    ALA    HB3   3043     0.0603      1.008   ; qtot -1.029
  3044          C    193    ALA      C   3044     0.5973      12.01   ; qtot -0.4321
  3045          O    193    ALA      O   3045    -0.5679         16   ; qtot -1
; residue 194 HIS rtp HIE  q  0.0
  3046          N    194    HIS      N   3046    -0.4157      14.01   ; qtot -1.416
  3047          H    194    HIS      H   3047     0.2719      1.008   ; qtot -1.144
  3048         CT    194    HIS     CA   3048    -0.0581      12.01   ; qtot -1.202
  3049         H1    194    HIS     HA   3049      0.136      1.008   ; qtot -1.066
  3050         CT    194    HIS     CB   3050    -0.0074      12.01   ; qtot -1.073
  3051         HC    194    HIS    HB1   3051     0.0367      1.008   ; qtot -1.037
  3052         HC    194    HIS    HB2   3052     0.0367      1.008   ; qtot -0.9999
  3053         CC    194    HIS     CG   3053     0.1868      12.01   ; qtot -0.8131
  3054         NB    194    HIS    ND1   3054    -0.5432      14.01   ; qtot -1.356
  3055         CR    194    HIS    CE1   3055     0.1635      12.01   ; qtot -1.193
  3056         H5    194    HIS    HE1   3056     0.1435      1.008   ; qtot -1.049
  3057         NA    194    HIS    NE2   3057    -0.2795      14.01   ; qtot -1.329
  3058          H    194    HIS    HE2   3058     0.3339      1.008   ; qtot -0.9949
  3059         CW    194    HIS    CD2   3059    -0.2207      12.01   ; qtot -1.216
  3060         H4    194    HIS    HD2   3060     0.1862      1.008   ; qtot -1.029
  3061          C    194    HIS      C   3061     0.5973      12.01   ; qtot -0.4321
  3062          O    194    HIS      O   3062    -0.5679         16   ; qtot -1
; residue 195 SER rtp SER  q  0.0
  3063          N    195    SER      N   3063    -0.4157      14.01   ; qtot -1.416
  3064          H    195    SER      H   3064     0.2719      1.008   ; qtot -1.144
  3065         CT    195    SER     CA   3065    -0.0249      12.01   ; qtot -1.169
  3066         H1    195    SER     HA   3066     0.0843      1.008   ; qtot -1.084
  3067         CT    195    SER     CB   3067     0.2117      12.01   ; qtot -0.8727
  3068         H1    195    SER    HB1   3068     0.0352      1.008   ; qtot -0.8375
  3069         H1    195    SER    HB2   3069     0.0352      1.008   ; qtot -0.8023
  3070         OH    195    SER     OG   3070    -0.6546         16   ; qtot -1.457
  3071         HO    195    SER     HG   3071     0.4275      1.008   ; qtot -1.029
  3072          C    195    SER      C   3072     0.5973      12.01   ; qtot -0.4321
  3073          O    195    SER      O   3073    -0.5679         16   ; qtot -1
; residue 196 SER rtp SER  q  0.0
  3074          N    196    SER      N   3074    -0.4157      14.01   ; qtot -1.416
  3075          H    196    SER      H   3075     0.2719      1.008   ; qtot -1.144
  3076         CT    196    SER     CA   3076    -0.0249      12.01   ; qtot -1.169
  3077         H1    196    SER     HA   3077     0.0843      1.008   ; qtot -1.084
  3078         CT    196    SER     CB   3078     0.2117      12.01   ; qtot -0.8727
  3079         H1    196    SER    HB1   3079     0.0352      1.008   ; qtot -0.8375
  3080         H1    196    SER    HB2   3080     0.0352      1.008   ; qtot -0.8023
  3081         OH    196    SER     OG   3081    -0.6546         16   ; qtot -1.457
  3082         HO    196    SER     HG   3082     0.4275      1.008   ; qtot -1.029
  3083          C    196    SER      C   3083     0.5973      12.01   ; qtot -0.4321
  3084          O    196    SER      O   3084    -0.5679         16   ; qtot -1
; residue 197 PHE rtp PHE  q  0.0
  3085          N    197    PHE      N   3085    -0.4157      14.01   ; qtot -1.416
  3086          H    197    PHE      H   3086     0.2719      1.008   ; qtot -1.144
  3087         CT    197    PHE     CA   3087    -0.0024      12.01   ; qtot -1.146
  3088         H1    197    PHE     HA   3088     0.0978      1.008   ; qtot -1.048
  3089         CT    197    PHE     CB   3089    -0.0343      12.01   ; qtot -1.083
  3090         HC    197    PHE    HB1   3090     0.0295      1.008   ; qtot -1.053
  3091         HC    197    PHE    HB2   3091     0.0295      1.008   ; qtot -1.024
  3092         CA    197    PHE     CG   3092     0.0118      12.01   ; qtot -1.012
  3093         CA    197    PHE    CD1   3093    -0.1256      12.01   ; qtot -1.138
  3094         HA    197    PHE    HD1   3094      0.133      1.008   ; qtot -1.005
  3095         CA    197    PHE    CE1   3095    -0.1704      12.01   ; qtot -1.175
  3096         HA    197    PHE    HE1   3096      0.143      1.008   ; qtot -1.032
  3097         CA    197    PHE     CZ   3097    -0.1072      12.01   ; qtot -1.139
  3098         HA    197    PHE     HZ   3098     0.1297      1.008   ; qtot -1.009
  3099         CA    197    PHE    CE2   3099    -0.1704      12.01   ; qtot -1.18
  3100         HA    197    PHE    HE2   3100      0.143      1.008   ; qtot -1.037
  3101         CA    197    PHE    CD2   3101    -0.1256      12.01   ; qtot -1.162
  3102         HA    197    PHE    HD2   3102      0.133      1.008   ; qtot -1.029
  3103          C    197    PHE      C   3103     0.5973      12.01   ; qtot -0.4321
  3104          O    197    PHE      O   3104    -0.5679         16   ; qtot -1
; residue 198 GLN rtp GLN  q  0.0
  3105          N    198    GLN      N   3105    -0.4157      14.01   ; qtot -1.416
  3106          H    198    GLN      H   3106     0.2719      1.008   ; qtot -1.144
  3107         CT    198    GLN     CA   3107    -0.0031      12.01   ; qtot -1.147
  3108         H1    198    GLN     HA   3108      0.085      1.008   ; qtot -1.062
  3109         CT    198    GLN     CB   3109    -0.0036      12.01   ; qtot -1.066
  3110         HC    198    GLN    HB1   3110     0.0171      1.008   ; qtot -1.048
  3111         HC    198    GLN    HB2   3111     0.0171      1.008   ; qtot -1.031
  3112         CT    198    GLN     CG   3112    -0.0645      12.01   ; qtot -1.096
  3113         HC    198    GLN    HG1   3113     0.0352      1.008   ; qtot -1.061
  3114         HC    198    GLN    HG2   3114     0.0352      1.008   ; qtot -1.025
  3115          C    198    GLN     CD   3115     0.6951      12.01   ; qtot -0.3303
  3116          O    198    GLN    OE1   3116    -0.6086         16   ; qtot -0.9389
  3117          N    198    GLN    NE2   3117    -0.9407      14.01   ; qtot -1.88
  3118          H    198    GLN   HE21   3118     0.4251      1.008   ; qtot -1.455
  3119          H    198    GLN   HE22   3119     0.4251      1.008   ; qtot -1.029
  3120          C    198    GLN      C   3120     0.5973      12.01   ; qtot -0.4321
  3121          O    198    GLN      O   3121    -0.5679         16   ; qtot -1
; residue 199 MET rtp MET  q  0.0
  3122          N    199    MET      N   3122    -0.4157      14.01   ; qtot -1.416
  3123          H    199    MET      H   3123     0.2719      1.008   ; qtot -1.144
  3124         CT    199    MET     CA   3124    -0.0237      12.01   ; qtot -1.168
  3125         H1    199    MET     HA   3125      0.088      1.008   ; qtot -1.08
  3126         CT    199    MET     CB   3126     0.0342      12.01   ; qtot -1.045
  3127         HC    199    MET    HB1   3127     0.0241      1.008   ; qtot -1.021
  3128         HC    199    MET    HB2   3128     0.0241      1.008   ; qtot -0.9971
  3129         CT    199    MET     CG   3129     0.0018      12.01   ; qtot -0.9953
  3130         H1    199    MET    HG1   3130      0.044      1.008   ; qtot -0.9513
  3131         H1    199    MET    HG2   3131      0.044      1.008   ; qtot -0.9073
  3132          S    199    MET     SD   3132    -0.2737      32.06   ; qtot -1.181
  3133         CT    199    MET     CE   3133    -0.0536      12.01   ; qtot -1.235
  3134         H1    199    MET    HE1   3134     0.0684      1.008   ; qtot -1.166
  3135         H1    199    MET    HE2   3135     0.0684      1.008   ; qtot -1.098
  3136         H1    199    MET    HE3   3136     0.0684      1.008   ; qtot -1.029
  3137          C    199    MET      C   3137     0.5973      12.01   ; qtot -0.4321
  3138          O    199    MET      O   3138    -0.5679         16   ; qtot -1
; residue 200 ALA rtp ALA  q  0.0
  3139          N    200    ALA      N   3139    -0.4157      14.01   ; qtot -1.416
  3140          H    200    ALA      H   3140     0.2719      1.008   ; qtot -1.144
  3141         CT    200    ALA     CA   3141     0.0337      12.01   ; qtot -1.11
  3142         H1    200    ALA     HA   3142     0.0823      1.008   ; qtot -1.028
  3143         CT    200    ALA     CB   3143    -0.1825      12.01   ; qtot -1.21
  3144         HC    200    ALA    HB1   3144     0.0603      1.008   ; qtot -1.15
  3145         HC    200    ALA    HB2   3145     0.0603      1.008   ; qtot -1.09
  3146         HC    200    ALA    HB3   3146     0.0603      1.008   ; qtot -1.029
  3147          C    200    ALA      C   3147     0.5973      12.01   ; qtot -0.4321
  3148          O    200    ALA      O   3148    -0.5679         16   ; qtot -1
; residue 201 LEU rtp LEU  q  0.0
  3149          N    201    LEU      N   3149    -0.4157      14.01   ; qtot -1.416
  3150          H    201    LEU      H   3150     0.2719      1.008   ; qtot -1.144
  3151         CT    201    LEU     CA   3151    -0.0518      12.01   ; qtot -1.196
  3152         H1    201    LEU     HA   3152     0.0922      1.008   ; qtot -1.103
  3153         CT    201    LEU     CB   3153    -0.1102      12.01   ; qtot -1.214
  3154         HC    201    LEU    HB1   3154     0.0457      1.008   ; qtot -1.168
  3155         HC    201    LEU    HB2   3155     0.0457      1.008   ; qtot -1.122
  3156         CT    201    LEU     CG   3156     0.3531      12.01   ; qtot -0.7691
  3157         HC    201    LEU     HG   3157    -0.0361      1.008   ; qtot -0.8052
  3158         CT    201    LEU    CD1   3158    -0.4121      12.01   ; qtot -1.217
  3159         HC    201    LEU   HD11   3159        0.1      1.008   ; qtot -1.117
  3160         HC    201    LEU   HD12   3160        0.1      1.008   ; qtot -1.017
  3161         HC    201    LEU   HD13   3161        0.1      1.008   ; qtot -0.9173
  3162         CT    201    LEU    CD2   3162    -0.4121      12.01   ; qtot -1.329
  3163         HC    201    LEU   HD21   3163        0.1      1.008   ; qtot -1.229
  3164         HC    201    LEU   HD22   3164        0.1      1.008   ; qtot -1.129
  3165         HC    201    LEU   HD23   3165        0.1      1.008   ; qtot -1.029
  3166          C    201    LEU      C   3166     0.5973      12.01   ; qtot -0.4321
  3167          O    201    LEU      O   3167    -0.5679         16   ; qtot -1
; residue 202 SER rtp SER  q  0.0
  3168          N    202    SER      N   3168    -0.4157      14.01   ; qtot -1.416
  3169          H    202    SER      H   3169     0.2719      1.008   ; qtot -1.144
  3170         CT    202    SER     CA   3170    -0.0249      12.01   ; qtot -1.169
  3171         H1    202    SER     HA   3171     0.0843      1.008   ; qtot -1.084
  3172         CT    202    SER     CB   3172     0.2117      12.01   ; qtot -0.8727
  3173         H1    202    SER    HB1   3173     0.0352      1.008   ; qtot -0.8375
  3174         H1    202    SER    HB2   3174     0.0352      1.008   ; qtot -0.8023
  3175         OH    202    SER     OG   3175    -0.6546         16   ; qtot -1.457
  3176         HO    202    SER     HG   3176     0.4275      1.008   ; qtot -1.029
  3177          C    202    SER      C   3177     0.5973      12.01   ; qtot -0.4321
  3178          O    202    SER      O   3178    -0.5679         16   ; qtot -1
; residue 203 LYS rtp LYS  q +1.0
  3179          N    203    LYS      N   3179    -0.3479      14.01   ; qtot -1.348
  3180          H    203    LYS      H   3180     0.2747      1.008   ; qtot -1.073
  3181         CT    203    LYS     CA   3181      -0.24      12.01   ; qtot -1.313
  3182         H1    203    LYS     HA   3182     0.1426      1.008   ; qtot -1.171
  3183         CT    203    LYS     CB   3183    -0.0094      12.01   ; qtot -1.18
  3184         HC    203    LYS    HB1   3184     0.0362      1.008   ; qtot -1.144
  3185         HC    203    LYS    HB2   3185     0.0362      1.008   ; qtot -1.108
  3186         CT    203    LYS     CG   3186     0.0187      12.01   ; qtot -1.089
  3187         HC    203    LYS    HG1   3187     0.0103      1.008   ; qtot -1.079
  3188         HC    203    LYS    HG2   3188     0.0103      1.008   ; qtot -1.068
  3189         CT    203    LYS     CD   3189    -0.0479      12.01   ; qtot -1.116
  3190         HC    203    LYS    HD1   3190     0.0621      1.008   ; qtot -1.054
  3191         HC    203    LYS    HD2   3191     0.0621      1.008   ; qtot -0.992
  3192         CT    203    LYS     CE   3192    -0.0143      12.01   ; qtot -1.006
  3193         HP    203    LYS    HE1   3193     0.1135      1.008   ; qtot -0.8928
  3194         HP    203    LYS    HE2   3194     0.1135      1.008   ; qtot -0.7793
  3195         N3    203    LYS     NZ   3195    -0.3854      14.01   ; qtot -1.165
  3196          H    203    LYS    HZ1   3196       0.34      1.008   ; qtot -0.8247
  3197          H    203    LYS    HZ2   3197       0.34      1.008   ; qtot -0.4847
  3198          H    203    LYS    HZ3   3198       0.34      1.008   ; qtot -0.1447
  3199          C    203    LYS      C   3199     0.7341      12.01   ; qtot 0.5894
  3200          O    203    LYS      O   3200    -0.5894         16   ; qtot 0
; residue 204 GLY rtp GLY  q  0.0
  3201          N    204    GLY      N   3201    -0.4157      14.01   ; qtot -0.4157
  3202          H    204    GLY      H   3202     0.2719      1.008   ; qtot -0.1438
  3203         CT    204    GLY     CA   3203    -0.0252      12.01   ; qtot -0.169
  3204         H1    204    GLY    HA1   3204     0.0698      1.008   ; qtot -0.0992
  3205         H1    204    GLY    HA2   3205     0.0698      1.008   ; qtot -0.0294
  3206          C    204    GLY      C   3206     0.5973      12.01   ; qtot 0.5679
  3207          O    204    GLY      O   3207    -0.5679         16   ; qtot 0
; residue 205 TRP rtp TRP  q  0.0
  3208          N    205    TRP      N   3208    -0.4157      14.01   ; qtot -0.4157
  3209          H    205    TRP      H   3209     0.2719      1.008   ; qtot -0.1438
  3210         CT    205    TRP     CA   3210    -0.0275      12.01   ; qtot -0.1713
  3211         H1    205    TRP     HA   3211     0.1123      1.008   ; qtot -0.059
  3212         CT    205    TRP     CB   3212     -0.005      12.01   ; qtot -0.064
  3213         HC    205    TRP    HB1   3213     0.0339      1.008   ; qtot -0.0301
  3214         HC    205    TRP    HB2   3214     0.0339      1.008   ; qtot 0.0038
  3215         C*    205    TRP     CG   3215    -0.1415      12.01   ; qtot -0.1377
  3216         CW    205    TRP    CD1   3216    -0.1638      12.01   ; qtot -0.3015
  3217         H4    205    TRP    HD1   3217     0.2062      1.008   ; qtot -0.0953
  3218         NA    205    TRP    NE1   3218    -0.3418      14.01   ; qtot -0.4371
  3219          H    205    TRP    HE1   3219     0.3412      1.008   ; qtot -0.0959
  3220         CN    205    TRP    CE2   3220      0.138      12.01   ; qtot 0.0421
  3221         CA    205    TRP    CZ2   3221    -0.2601      12.01   ; qtot -0.218
  3222         HA    205    TRP    HZ2   3222     0.1572      1.008   ; qtot -0.0608
  3223         CA    205    TRP    CH2   3223    -0.1134      12.01   ; qtot -0.1742
  3224         HA    205    TRP    HH2   3224     0.1417      1.008   ; qtot -0.0325
  3225         CA    205    TRP    CZ3   3225    -0.1972      12.01   ; qtot -0.2297
  3226         HA    205    TRP    HZ3   3226     0.1447      1.008   ; qtot -0.085
  3227         CA    205    TRP    CE3   3227    -0.2387      12.01   ; qtot -0.3237
  3228         HA    205    TRP    HE3   3228       0.17      1.008   ; qtot -0.1537
  3229         CB    205    TRP    CD2   3229     0.1243      12.01   ; qtot -0.0294
  3230          C    205    TRP      C   3230     0.5973      12.01   ; qtot 0.5679
  3231          O    205    TRP      O   3231    -0.5679         16   ; qtot 0
; residue 206 PRO rtp PRO  q  0.0
  3232          N    206    PRO      N   3232    -0.2548      14.01   ; qtot -0.2548
  3233         CT    206    PRO     CD   3233     0.0192      12.01   ; qtot -0.2356
  3234         H1    206    PRO    HD1   3234     0.0391      1.008   ; qtot -0.1965
  3235         H1    206    PRO    HD2   3235     0.0391      1.008   ; qtot -0.1574
  3236         CT    206    PRO     CG   3236     0.0189      12.01   ; qtot -0.1385
  3237         HC    206    PRO    HG1   3237     0.0213      1.008   ; qtot -0.1172
  3238         HC    206    PRO    HG2   3238     0.0213      1.008   ; qtot -0.0959
  3239         CT    206    PRO     CB   3239     -0.007      12.01   ; qtot -0.1029
  3240         HC    206    PRO    HB1   3240     0.0253      1.008   ; qtot -0.0776
  3241         HC    206    PRO    HB2   3241     0.0253      1.008   ; qtot -0.0523
  3242         CT    206    PRO     CA   3242    -0.0266      12.01   ; qtot -0.0789
  3243         H1    206    PRO     HA   3243     0.0641      1.008   ; qtot -0.0148
  3244          C    206    PRO      C   3244     0.5896      12.01   ; qtot 0.5748
  3245          O    206    PRO      O   3245    -0.5748         16   ; qtot 0
; residue 207 LEU rtp LEU  q  0.0
  3246          N    207    LEU      N   3246    -0.4157      14.01   ; qtot -0.4157
  3247          H    207    LEU      H   3247     0.2719      1.008   ; qtot -0.1438
  3248         CT    207    LEU     CA   3248    -0.0518      12.01   ; qtot -0.1956
  3249         H1    207    LEU     HA   3249     0.0922      1.008   ; qtot -0.1034
  3250         CT    207    LEU     CB   3250    -0.1102      12.01   ; qtot -0.2136
  3251         HC    207    LEU    HB1   3251     0.0457      1.008   ; qtot -0.1679
  3252         HC    207    LEU    HB2   3252     0.0457      1.008   ; qtot -0.1222
  3253         CT    207    LEU     CG   3253     0.3531      12.01   ; qtot 0.2309
  3254         HC    207    LEU     HG   3254    -0.0361      1.008   ; qtot 0.1948
  3255         CT    207    LEU    CD1   3255    -0.4121      12.01   ; qtot -0.2173
  3256         HC    207    LEU   HD11   3256        0.1      1.008   ; qtot -0.1173
  3257         HC    207    LEU   HD12   3257        0.1      1.008   ; qtot -0.0173
  3258         HC    207    LEU   HD13   3258        0.1      1.008   ; qtot 0.0827
  3259         CT    207    LEU    CD2   3259    -0.4121      12.01   ; qtot -0.3294
  3260         HC    207    LEU   HD21   3260        0.1      1.008   ; qtot -0.2294
  3261         HC    207    LEU   HD22   3261        0.1      1.008   ; qtot -0.1294
  3262         HC    207    LEU   HD23   3262        0.1      1.008   ; qtot -0.0294
  3263          C    207    LEU      C   3263     0.5973      12.01   ; qtot 0.5679
  3264          O    207    LEU      O   3264    -0.5679         16   ; qtot 0
; residue 208 TYR rtp TYR  q  0.0
  3265          N    208    TYR      N   3265    -0.4157      14.01   ; qtot -0.4157
  3266          H    208    TYR      H   3266     0.2719      1.008   ; qtot -0.1438
  3267         CT    208    TYR     CA   3267    -0.0014      12.01   ; qtot -0.1452
  3268         H1    208    TYR     HA   3268     0.0876      1.008   ; qtot -0.0576
  3269         CT    208    TYR     CB   3269    -0.0152      12.01   ; qtot -0.0728
  3270         HC    208    TYR    HB1   3270     0.0295      1.008   ; qtot -0.0433
  3271         HC    208    TYR    HB2   3271     0.0295      1.008   ; qtot -0.0138
  3272         CA    208    TYR     CG   3272    -0.0011      12.01   ; qtot -0.0149
  3273         CA    208    TYR    CD1   3273    -0.1906      12.01   ; qtot -0.2055
  3274         HA    208    TYR    HD1   3274     0.1699      1.008   ; qtot -0.0356
  3275         CA    208    TYR    CE1   3275    -0.2341      12.01   ; qtot -0.2697
  3276         HA    208    TYR    HE1   3276     0.1656      1.008   ; qtot -0.1041
  3277          C    208    TYR     CZ   3277     0.3226      12.01   ; qtot 0.2185
  3278         OH    208    TYR     OH   3278    -0.5579         16   ; qtot -0.3394
  3279         HO    208    TYR     HH   3279     0.3992      1.008   ; qtot 0.0598
  3280         CA    208    TYR    CE2   3280    -0.2341      12.01   ; qtot -0.1743
  3281         HA    208    TYR    HE2   3281     0.1656      1.008   ; qtot -0.0087
  3282         CA    208    TYR    CD2   3282    -0.1906      12.01   ; qtot -0.1993
  3283         HA    208    TYR    HD2   3283     0.1699      1.008   ; qtot -0.0294
  3284          C    208    TYR      C   3284     0.5973      12.01   ; qtot 0.5679
  3285          O    208    TYR      O   3285    -0.5679         16   ; qtot 0
; residue 209 LEU rtp LEU  q  0.0
  3286          N    209    LEU      N   3286    -0.4157      14.01   ; qtot -0.4157
  3287          H    209    LEU      H   3287     0.2719      1.008   ; qtot -0.1438
  3288         CT    209    LEU     CA   3288    -0.0518      12.01   ; qtot -0.1956
  3289         H1    209    LEU     HA   3289     0.0922      1.008   ; qtot -0.1034
  3290         CT    209    LEU     CB   3290    -0.1102      12.01   ; qtot -0.2136
  3291         HC    209    LEU    HB1   3291     0.0457      1.008   ; qtot -0.1679
  3292         HC    209    LEU    HB2   3292     0.0457      1.008   ; qtot -0.1222
  3293         CT    209    LEU     CG   3293     0.3531      12.01   ; qtot 0.2309
  3294         HC    209    LEU     HG   3294    -0.0361      1.008   ; qtot 0.1948
  3295         CT    209    LEU    CD1   3295    -0.4121      12.01   ; qtot -0.2173
  3296         HC    209    LEU   HD11   3296        0.1      1.008   ; qtot -0.1173
  3297         HC    209    LEU   HD12   3297        0.1      1.008   ; qtot -0.0173
  3298         HC    209    LEU   HD13   3298        0.1      1.008   ; qtot 0.0827
  3299         CT    209    LEU    CD2   3299    -0.4121      12.01   ; qtot -0.3294
  3300         HC    209    LEU   HD21   3300        0.1      1.008   ; qtot -0.2294
  3301         HC    209    LEU   HD22   3301        0.1      1.008   ; qtot -0.1294
  3302         HC    209    LEU   HD23   3302        0.1      1.008   ; qtot -0.0294
  3303          C    209    LEU      C   3303     0.5973      12.01   ; qtot 0.5679
  3304          O    209    LEU      O   3304    -0.5679         16   ; qtot 0
; residue 210 SER rtp SER  q  0.0
  3305          N    210    SER      N   3305    -0.4157      14.01   ; qtot -0.4157
  3306          H    210    SER      H   3306     0.2719      1.008   ; qtot -0.1438
  3307         CT    210    SER     CA   3307    -0.0249      12.01   ; qtot -0.1687
  3308         H1    210    SER     HA   3308     0.0843      1.008   ; qtot -0.0844
  3309         CT    210    SER     CB   3309     0.2117      12.01   ; qtot 0.1273
  3310         H1    210    SER    HB1   3310     0.0352      1.008   ; qtot 0.1625
  3311         H1    210    SER    HB2   3311     0.0352      1.008   ; qtot 0.1977
  3312         OH    210    SER     OG   3312    -0.6546         16   ; qtot -0.4569
  3313         HO    210    SER     HG   3313     0.4275      1.008   ; qtot -0.0294
  3314          C    210    SER      C   3314     0.5973      12.01   ; qtot 0.5679
  3315          O    210    SER      O   3315    -0.5679         16   ; qtot 0
; residue 211 THR rtp THR  q  0.0
  3316          N    211    THR      N   3316    -0.4157      14.01   ; qtot -0.4157
  3317          H    211    THR      H   3317     0.2719      1.008   ; qtot -0.1438
  3318         CT    211    THR     CA   3318    -0.0389      12.01   ; qtot -0.1827
  3319         H1    211    THR     HA   3319     0.1007      1.008   ; qtot -0.082
  3320         CT    211    THR     CB   3320     0.3654      12.01   ; qtot 0.2834
  3321         H1    211    THR     HB   3321     0.0043      1.008   ; qtot 0.2877
  3322         CT    211    THR    CG2   3322    -0.2438      12.01   ; qtot 0.0439
  3323         HC    211    THR   HG21   3323     0.0642      1.008   ; qtot 0.1081
  3324         HC    211    THR   HG22   3324     0.0642      1.008   ; qtot 0.1723
  3325         HC    211    THR   HG23   3325     0.0642      1.008   ; qtot 0.2365
  3326         OH    211    THR    OG1   3326    -0.6761         16   ; qtot -0.4396
  3327         HO    211    THR    HG1   3327     0.4102      1.008   ; qtot -0.0294
  3328          C    211    THR      C   3328     0.5973      12.01   ; qtot 0.5679
  3329          O    211    THR      O   3329    -0.5679         16   ; qtot 0
; residue 212 LYS rtp LYS  q +1.0
  3330          N    212    LYS      N   3330    -0.3479      14.01   ; qtot -0.3479
  3331          H    212    LYS      H   3331     0.2747      1.008   ; qtot -0.0732
  3332         CT    212    LYS     CA   3332      -0.24      12.01   ; qtot -0.3132
  3333         H1    212    LYS     HA   3333     0.1426      1.008   ; qtot -0.1706
  3334         CT    212    LYS     CB   3334    -0.0094      12.01   ; qtot -0.18
  3335         HC    212    LYS    HB1   3335     0.0362      1.008   ; qtot -0.1438
  3336         HC    212    LYS    HB2   3336     0.0362      1.008   ; qtot -0.1076
  3337         CT    212    LYS     CG   3337     0.0187      12.01   ; qtot -0.0889
  3338         HC    212    LYS    HG1   3338     0.0103      1.008   ; qtot -0.0786
  3339         HC    212    LYS    HG2   3339     0.0103      1.008   ; qtot -0.0683
  3340         CT    212    LYS     CD   3340    -0.0479      12.01   ; qtot -0.1162
  3341         HC    212    LYS    HD1   3341     0.0621      1.008   ; qtot -0.0541
  3342         HC    212    LYS    HD2   3342     0.0621      1.008   ; qtot 0.008
  3343         CT    212    LYS     CE   3343    -0.0143      12.01   ; qtot -0.0063
  3344         HP    212    LYS    HE1   3344     0.1135      1.008   ; qtot 0.1072
  3345         HP    212    LYS    HE2   3345     0.1135      1.008   ; qtot 0.2207
  3346         N3    212    LYS     NZ   3346    -0.3854      14.01   ; qtot -0.1647
  3347          H    212    LYS    HZ1   3347       0.34      1.008   ; qtot 0.1753
  3348          H    212    LYS    HZ2   3348       0.34      1.008   ; qtot 0.5153
  3349          H    212    LYS    HZ3   3349       0.34      1.008   ; qtot 0.8553
  3350          C    212    LYS      C   3350     0.7341      12.01   ; qtot 1.589
  3351          O    212    LYS      O   3351    -0.5894         16   ; qtot 1
; residue 213 ASN rtp ASN  q  0.0
  3352          N    213    ASN      N   3352    -0.4157      14.01   ; qtot 0.5843
  3353          H    213    ASN      H   3353     0.2719      1.008   ; qtot 0.8562
  3354         CT    213    ASN     CA   3354     0.0143      12.01   ; qtot 0.8705
  3355         H1    213    ASN     HA   3355     0.1048      1.008   ; qtot 0.9753
  3356         CT    213    ASN     CB   3356    -0.2041      12.01   ; qtot 0.7712
  3357         HC    213    ASN    HB1   3357     0.0797      1.008   ; qtot 0.8509
  3358         HC    213    ASN    HB2   3358     0.0797      1.008   ; qtot 0.9306
  3359          C    213    ASN     CG   3359      0.713      12.01   ; qtot 1.644
  3360          O    213    ASN    OD1   3360    -0.5931         16   ; qtot 1.05
  3361          N    213    ASN    ND2   3361    -0.9191      14.01   ; qtot 0.1314
  3362          H    213    ASN   HD21   3362     0.4196      1.008   ; qtot 0.551
  3363          H    213    ASN   HD22   3363     0.4196      1.008   ; qtot 0.9706
  3364          C    213    ASN      C   3364     0.5973      12.01   ; qtot 1.568
  3365          O    213    ASN      O   3365    -0.5679         16   ; qtot 1
; residue 214 THR rtp THR  q  0.0
  3366          N    214    THR      N   3366    -0.4157      14.01   ; qtot 0.5843
  3367          H    214    THR      H   3367     0.2719      1.008   ; qtot 0.8562
  3368         CT    214    THR     CA   3368    -0.0389      12.01   ; qtot 0.8173
  3369         H1    214    THR     HA   3369     0.1007      1.008   ; qtot 0.918
  3370         CT    214    THR     CB   3370     0.3654      12.01   ; qtot 1.283
  3371         H1    214    THR     HB   3371     0.0043      1.008   ; qtot 1.288
  3372         CT    214    THR    CG2   3372    -0.2438      12.01   ; qtot 1.044
  3373         HC    214    THR   HG21   3373     0.0642      1.008   ; qtot 1.108
  3374         HC    214    THR   HG22   3374     0.0642      1.008   ; qtot 1.172
  3375         HC    214    THR   HG23   3375     0.0642      1.008   ; qtot 1.237
  3376         OH    214    THR    OG1   3376    -0.6761         16   ; qtot 0.5604
  3377         HO    214    THR    HG1   3377     0.4102      1.008   ; qtot 0.9706
  3378          C    214    THR      C   3378     0.5973      12.01   ; qtot 1.568
  3379          O    214    THR      O   3379    -0.5679         16   ; qtot 1
; residue 215 ILE rtp ILE  q  0.0
  3380          N    215    ILE      N   3380    -0.4157      14.01   ; qtot 0.5843
  3381          H    215    ILE      H   3381     0.2719      1.008   ; qtot 0.8562
  3382         CT    215    ILE     CA   3382    -0.0597      12.01   ; qtot 0.7965
  3383         H1    215    ILE     HA   3383     0.0869      1.008   ; qtot 0.8834
  3384         CT    215    ILE     CB   3384     0.1303      12.01   ; qtot 1.014
  3385         HC    215    ILE     HB   3385     0.0187      1.008   ; qtot 1.032
  3386         CT    215    ILE    CG2   3386    -0.3204      12.01   ; qtot 0.712
  3387         HC    215    ILE   HG21   3387     0.0882      1.008   ; qtot 0.8002
  3388         HC    215    ILE   HG22   3388     0.0882      1.008   ; qtot 0.8884
  3389         HC    215    ILE   HG23   3389     0.0882      1.008   ; qtot 0.9766
  3390         CT    215    ILE    CG1   3390     -0.043      12.01   ; qtot 0.9336
  3391         HC    215    ILE   HG11   3391     0.0236      1.008   ; qtot 0.9572
  3392         HC    215    ILE   HG12   3392     0.0236      1.008   ; qtot 0.9808
  3393         CT    215    ILE     CD   3393     -0.066      12.01   ; qtot 0.9148
  3394         HC    215    ILE    HD1   3394     0.0186      1.008   ; qtot 0.9334
  3395         HC    215    ILE    HD2   3395     0.0186      1.008   ; qtot 0.952
  3396         HC    215    ILE    HD3   3396     0.0186      1.008   ; qtot 0.9706
  3397          C    215    ILE      C   3397     0.5973      12.01   ; qtot 1.568
  3398          O    215    ILE      O   3398    -0.5679         16   ; qtot 1
; residue 216 LEU rtp LEU  q  0.0
  3399          N    216    LEU      N   3399    -0.4157      14.01   ; qtot 0.5843
  3400          H    216    LEU      H   3400     0.2719      1.008   ; qtot 0.8562
  3401         CT    216    LEU     CA   3401    -0.0518      12.01   ; qtot 0.8044
  3402         H1    216    LEU     HA   3402     0.0922      1.008   ; qtot 0.8966
  3403         CT    216    LEU     CB   3403    -0.1102      12.01   ; qtot 0.7864
  3404         HC    216    LEU    HB1   3404     0.0457      1.008   ; qtot 0.8321
  3405         HC    216    LEU    HB2   3405     0.0457      1.008   ; qtot 0.8778
  3406         CT    216    LEU     CG   3406     0.3531      12.01   ; qtot 1.231
  3407         HC    216    LEU     HG   3407    -0.0361      1.008   ; qtot 1.195
  3408         CT    216    LEU    CD1   3408    -0.4121      12.01   ; qtot 0.7827
  3409         HC    216    LEU   HD11   3409        0.1      1.008   ; qtot 0.8827
  3410         HC    216    LEU   HD12   3410        0.1      1.008   ; qtot 0.9827
  3411         HC    216    LEU   HD13   3411        0.1      1.008   ; qtot 1.083
  3412         CT    216    LEU    CD2   3412    -0.4121      12.01   ; qtot 0.6706
  3413         HC    216    LEU   HD21   3413        0.1      1.008   ; qtot 0.7706
  3414         HC    216    LEU   HD22   3414        0.1      1.008   ; qtot 0.8706
  3415         HC    216    LEU   HD23   3415        0.1      1.008   ; qtot 0.9706
  3416          C    216    LEU      C   3416     0.5973      12.01   ; qtot 1.568
  3417          O    216    LEU      O   3417    -0.5679         16   ; qtot 1
; residue 217 LYS rtp LYS  q +1.0
  3418          N    217    LYS      N   3418    -0.3479      14.01   ; qtot 0.6521
  3419          H    217    LYS      H   3419     0.2747      1.008   ; qtot 0.9268
  3420         CT    217    LYS     CA   3420      -0.24      12.01   ; qtot 0.6868
  3421         H1    217    LYS     HA   3421     0.1426      1.008   ; qtot 0.8294
  3422         CT    217    LYS     CB   3422    -0.0094      12.01   ; qtot 0.82
  3423         HC    217    LYS    HB1   3423     0.0362      1.008   ; qtot 0.8562
  3424         HC    217    LYS    HB2   3424     0.0362      1.008   ; qtot 0.8924
  3425         CT    217    LYS     CG   3425     0.0187      12.01   ; qtot 0.9111
  3426         HC    217    LYS    HG1   3426     0.0103      1.008   ; qtot 0.9214
  3427         HC    217    LYS    HG2   3427     0.0103      1.008   ; qtot 0.9317
  3428         CT    217    LYS     CD   3428    -0.0479      12.01   ; qtot 0.8838
  3429         HC    217    LYS    HD1   3429     0.0621      1.008   ; qtot 0.9459
  3430         HC    217    LYS    HD2   3430     0.0621      1.008   ; qtot 1.008
  3431         CT    217    LYS     CE   3431    -0.0143      12.01   ; qtot 0.9937
  3432         HP    217    LYS    HE1   3432     0.1135      1.008   ; qtot 1.107
  3433         HP    217    LYS    HE2   3433     0.1135      1.008   ; qtot 1.221
  3434         N3    217    LYS     NZ   3434    -0.3854      14.01   ; qtot 0.8353
  3435          H    217    LYS    HZ1   3435       0.34      1.008   ; qtot 1.175
  3436          H    217    LYS    HZ2   3436       0.34      1.008   ; qtot 1.515
  3437          H    217    LYS    HZ3   3437       0.34      1.008   ; qtot 1.855
  3438          C    217    LYS      C   3438     0.7341      12.01   ; qtot 2.589
  3439          O    217    LYS      O   3439    -0.5894         16   ; qtot 2
; residue 218 LYS rtp LYS  q +1.0
  3440          N    218    LYS      N   3440    -0.3479      14.01   ; qtot 1.652
  3441          H    218    LYS      H   3441     0.2747      1.008   ; qtot 1.927
  3442         CT    218    LYS     CA   3442      -0.24      12.01   ; qtot 1.687
  3443         H1    218    LYS     HA   3443     0.1426      1.008   ; qtot 1.829
  3444         CT    218    LYS     CB   3444    -0.0094      12.01   ; qtot 1.82
  3445         HC    218    LYS    HB1   3445     0.0362      1.008   ; qtot 1.856
  3446         HC    218    LYS    HB2   3446     0.0362      1.008   ; qtot 1.892
  3447         CT    218    LYS     CG   3447     0.0187      12.01   ; qtot 1.911
  3448         HC    218    LYS    HG1   3448     0.0103      1.008   ; qtot 1.921
  3449         HC    218    LYS    HG2   3449     0.0103      1.008   ; qtot 1.932
  3450         CT    218    LYS     CD   3450    -0.0479      12.01   ; qtot 1.884
  3451         HC    218    LYS    HD1   3451     0.0621      1.008   ; qtot 1.946
  3452         HC    218    LYS    HD2   3452     0.0621      1.008   ; qtot 2.008
  3453         CT    218    LYS     CE   3453    -0.0143      12.01   ; qtot 1.994
  3454         HP    218    LYS    HE1   3454     0.1135      1.008   ; qtot 2.107
  3455         HP    218    LYS    HE2   3455     0.1135      1.008   ; qtot 2.221
  3456         N3    218    LYS     NZ   3456    -0.3854      14.01   ; qtot 1.835
  3457          H    218    LYS    HZ1   3457       0.34      1.008   ; qtot 2.175
  3458          H    218    LYS    HZ2   3458       0.34      1.008   ; qtot 2.515
  3459          H    218    LYS    HZ3   3459       0.34      1.008   ; qtot 2.855
  3460          C    218    LYS      C   3460     0.7341      12.01   ; qtot 3.589
  3461          O    218    LYS      O   3461    -0.5894         16   ; qtot 3
; residue 219 TYR rtp TYR  q  0.0
  3462          N    219    TYR      N   3462    -0.4157      14.01   ; qtot 2.584
  3463          H    219    TYR      H   3463     0.2719      1.008   ; qtot 2.856
  3464         CT    219    TYR     CA   3464    -0.0014      12.01   ; qtot 2.855
  3465         H1    219    TYR     HA   3465     0.0876      1.008   ; qtot 2.942
  3466         CT    219    TYR     CB   3466    -0.0152      12.01   ; qtot 2.927
  3467         HC    219    TYR    HB1   3467     0.0295      1.008   ; qtot 2.957
  3468         HC    219    TYR    HB2   3468     0.0295      1.008   ; qtot 2.986
  3469         CA    219    TYR     CG   3469    -0.0011      12.01   ; qtot 2.985
  3470         CA    219    TYR    CD1   3470    -0.1906      12.01   ; qtot 2.795
  3471         HA    219    TYR    HD1   3471     0.1699      1.008   ; qtot 2.964
  3472         CA    219    TYR    CE1   3472    -0.2341      12.01   ; qtot 2.73
  3473         HA    219    TYR    HE1   3473     0.1656      1.008   ; qtot 2.896
  3474          C    219    TYR     CZ   3474     0.3226      12.01   ; qtot 3.219
  3475         OH    219    TYR     OH   3475    -0.5579         16   ; qtot 2.661
  3476         HO    219    TYR     HH   3476     0.3992      1.008   ; qtot 3.06
  3477         CA    219    TYR    CE2   3477    -0.2341      12.01   ; qtot 2.826
  3478         HA    219    TYR    HE2   3478     0.1656      1.008   ; qtot 2.991
  3479         CA    219    TYR    CD2   3479    -0.1906      12.01   ; qtot 2.801
  3480         HA    219    TYR    HD2   3480     0.1699      1.008   ; qtot 2.971
  3481          C    219    TYR      C   3481     0.5973      12.01   ; qtot 3.568
  3482          O    219    TYR      O   3482    -0.5679         16   ; qtot 3
; residue 220 ASP rtp ASP  q -1.0
  3483          N    220    ASP      N   3483    -0.5163      14.01   ; qtot 2.484
  3484          H    220    ASP      H   3484     0.2936      1.008   ; qtot 2.777
  3485         CT    220    ASP     CA   3485     0.0381      12.01   ; qtot 2.815
  3486         H1    220    ASP     HA   3486      0.088      1.008   ; qtot 2.903
  3487         CT    220    ASP     CB   3487    -0.0303      12.01   ; qtot 2.873
  3488         HC    220    ASP    HB1   3488    -0.0122      1.008   ; qtot 2.861
  3489         HC    220    ASP    HB2   3489    -0.0122      1.008   ; qtot 2.849
  3490          C    220    ASP     CG   3490     0.7994      12.01   ; qtot 3.648
  3491         O2    220    ASP    OD1   3491    -0.8014         16   ; qtot 2.847
  3492         O2    220    ASP    OD2   3492    -0.8014         16   ; qtot 2.045
  3493          C    220    ASP      C   3493     0.5366      12.01   ; qtot 2.582
  3494          O    220    ASP      O   3494    -0.5819         16   ; qtot 2
; residue 221 GLY rtp GLY  q  0.0
  3495          N    221    GLY      N   3495    -0.4157      14.01   ; qtot 1.584
  3496          H    221    GLY      H   3496     0.2719      1.008   ; qtot 1.856
  3497         CT    221    GLY     CA   3497    -0.0252      12.01   ; qtot 1.831
  3498         H1    221    GLY    HA1   3498     0.0698      1.008   ; qtot 1.901
  3499         H1    221    GLY    HA2   3499     0.0698      1.008   ; qtot 1.971
  3500          C    221    GLY      C   3500     0.5973      12.01   ; qtot 2.568
  3501          O    221    GLY      O   3501    -0.5679         16   ; qtot 2
; residue 222 ARG rtp ARG  q +1.0
  3502          N    222    ARG      N   3502    -0.3479      14.01   ; qtot 1.652
  3503          H    222    ARG      H   3503     0.2747      1.008   ; qtot 1.927
  3504         CT    222    ARG     CA   3504    -0.2637      12.01   ; qtot 1.663
  3505         H1    222    ARG     HA   3505      0.156      1.008   ; qtot 1.819
  3506         CT    222    ARG     CB   3506    -0.0007      12.01   ; qtot 1.818
  3507         HC    222    ARG    HB1   3507     0.0327      1.008   ; qtot 1.851
  3508         HC    222    ARG    HB2   3508     0.0327      1.008   ; qtot 1.884
  3509         CT    222    ARG     CG   3509      0.039      12.01   ; qtot 1.923
  3510         HC    222    ARG    HG1   3510     0.0285      1.008   ; qtot 1.951
  3511         HC    222    ARG    HG2   3511     0.0285      1.008   ; qtot 1.98
  3512         CT    222    ARG     CD   3512     0.0486      12.01   ; qtot 2.028
  3513         H1    222    ARG    HD1   3513     0.0687      1.008   ; qtot 2.097
  3514         H1    222    ARG    HD2   3514     0.0687      1.008   ; qtot 2.166
  3515         N2    222    ARG     NE   3515    -0.5295      14.01   ; qtot 1.636
  3516          H    222    ARG     HE   3516     0.3456      1.008   ; qtot 1.982
  3517         CA    222    ARG     CZ   3517     0.8076      12.01   ; qtot 2.789
  3518         N2    222    ARG    NH1   3518    -0.8627      14.01   ; qtot 1.927
  3519          H    222    ARG   HH11   3519     0.4478      1.008   ; qtot 2.375
  3520          H    222    ARG   HH12   3520     0.4478      1.008   ; qtot 2.822
  3521         N2    222    ARG    NH2   3521    -0.8627      14.01   ; qtot 1.96
  3522          H    222    ARG   HH21   3522     0.4478      1.008   ; qtot 2.408
  3523          H    222    ARG   HH22   3523     0.4478      1.008   ; qtot 2.855
  3524          C    222    ARG      C   3524     0.7341      12.01   ; qtot 3.589
  3525          O    222    ARG      O   3525    -0.5894         16   ; qtot 3
; residue 223 PHE rtp PHE  q  0.0
  3526          N    223    PHE      N   3526    -0.4157      14.01   ; qtot 2.584
  3527          H    223    PHE      H   3527     0.2719      1.008   ; qtot 2.856
  3528         CT    223    PHE     CA   3528    -0.0024      12.01   ; qtot 2.854
  3529         H1    223    PHE     HA   3529     0.0978      1.008   ; qtot 2.952
  3530         CT    223    PHE     CB   3530    -0.0343      12.01   ; qtot 2.917
  3531         HC    223    PHE    HB1   3531     0.0295      1.008   ; qtot 2.947
  3532         HC    223    PHE    HB2   3532     0.0295      1.008   ; qtot 2.976
  3533         CA    223    PHE     CG   3533     0.0118      12.01   ; qtot 2.988
  3534         CA    223    PHE    CD1   3534    -0.1256      12.01   ; qtot 2.863
  3535         HA    223    PHE    HD1   3535      0.133      1.008   ; qtot 2.996
  3536         CA    223    PHE    CE1   3536    -0.1704      12.01   ; qtot 2.825
  3537         HA    223    PHE    HE1   3537      0.143      1.008   ; qtot 2.968
  3538         CA    223    PHE     CZ   3538    -0.1072      12.01   ; qtot 2.861
  3539         HA    223    PHE     HZ   3539     0.1297      1.008   ; qtot 2.991
  3540         CA    223    PHE    CE2   3540    -0.1704      12.01   ; qtot 2.82
  3541         HA    223    PHE    HE2   3541      0.143      1.008   ; qtot 2.963
  3542         CA    223    PHE    CD2   3542    -0.1256      12.01   ; qtot 2.838
  3543         HA    223    PHE    HD2   3543      0.133      1.008   ; qtot 2.971
  3544          C    223    PHE      C   3544     0.5973      12.01   ; qtot 3.568
  3545          O    223    PHE      O   3545    -0.5679         16   ; qtot 3
; residue 224 LYS rtp LYS  q +1.0
  3546          N    224    LYS      N   3546    -0.3479      14.01   ; qtot 2.652
  3547          H    224    LYS      H   3547     0.2747      1.008   ; qtot 2.927
  3548         CT    224    LYS     CA   3548      -0.24      12.01   ; qtot 2.687
  3549         H1    224    LYS     HA   3549     0.1426      1.008   ; qtot 2.829
  3550         CT    224    LYS     CB   3550    -0.0094      12.01   ; qtot 2.82
  3551         HC    224    LYS    HB1   3551     0.0362      1.008   ; qtot 2.856
  3552         HC    224    LYS    HB2   3552     0.0362      1.008   ; qtot 2.892
  3553         CT    224    LYS     CG   3553     0.0187      12.01   ; qtot 2.911
  3554         HC    224    LYS    HG1   3554     0.0103      1.008   ; qtot 2.921
  3555         HC    224    LYS    HG2   3555     0.0103      1.008   ; qtot 2.932
  3556         CT    224    LYS     CD   3556    -0.0479      12.01   ; qtot 2.884
  3557         HC    224    LYS    HD1   3557     0.0621      1.008   ; qtot 2.946
  3558         HC    224    LYS    HD2   3558     0.0621      1.008   ; qtot 3.008
  3559         CT    224    LYS     CE   3559    -0.0143      12.01   ; qtot 2.994
  3560         HP    224    LYS    HE1   3560     0.1135      1.008   ; qtot 3.107
  3561         HP    224    LYS    HE2   3561     0.1135      1.008   ; qtot 3.221
  3562         N3    224    LYS     NZ   3562    -0.3854      14.01   ; qtot 2.835
  3563          H    224    LYS    HZ1   3563       0.34      1.008   ; qtot 3.175
  3564          H    224    LYS    HZ2   3564       0.34      1.008   ; qtot 3.515
  3565          H    224    LYS    HZ3   3565       0.34      1.008   ; qtot 3.855
  3566          C    224    LYS      C   3566     0.7341      12.01   ; qtot 4.589
  3567          O    224    LYS      O   3567    -0.5894         16   ; qtot 4
; residue 225 ASP rtp ASP  q -1.0
  3568          N    225    ASP      N   3568    -0.5163      14.01   ; qtot 3.484
  3569          H    225    ASP      H   3569     0.2936      1.008   ; qtot 3.777
  3570         CT    225    ASP     CA   3570     0.0381      12.01   ; qtot 3.815
  3571         H1    225    ASP     HA   3571      0.088      1.008   ; qtot 3.903
  3572         CT    225    ASP     CB   3572    -0.0303      12.01   ; qtot 3.873
  3573         HC    225    ASP    HB1   3573    -0.0122      1.008   ; qtot 3.861
  3574         HC    225    ASP    HB2   3574    -0.0122      1.008   ; qtot 3.849
  3575          C    225    ASP     CG   3575     0.7994      12.01   ; qtot 4.648
  3576         O2    225    ASP    OD1   3576    -0.8014         16   ; qtot 3.847
  3577         O2    225    ASP    OD2   3577    -0.8014         16   ; qtot 3.045
  3578          C    225    ASP      C   3578     0.5366      12.01   ; qtot 3.582
  3579          O    225    ASP      O   3579    -0.5819         16   ; qtot 3
; residue 226 ILE rtp ILE  q  0.0
  3580          N    226    ILE      N   3580    -0.4157      14.01   ; qtot 2.584
  3581          H    226    ILE      H   3581     0.2719      1.008   ; qtot 2.856
  3582         CT    226    ILE     CA   3582    -0.0597      12.01   ; qtot 2.796
  3583         H1    226    ILE     HA   3583     0.0869      1.008   ; qtot 2.883
  3584         CT    226    ILE     CB   3584     0.1303      12.01   ; qtot 3.014
  3585         HC    226    ILE     HB   3585     0.0187      1.008   ; qtot 3.032
  3586         CT    226    ILE    CG2   3586    -0.3204      12.01   ; qtot 2.712
  3587         HC    226    ILE   HG21   3587     0.0882      1.008   ; qtot 2.8
  3588         HC    226    ILE   HG22   3588     0.0882      1.008   ; qtot 2.888
  3589         HC    226    ILE   HG23   3589     0.0882      1.008   ; qtot 2.977
  3590         CT    226    ILE    CG1   3590     -0.043      12.01   ; qtot 2.934
  3591         HC    226    ILE   HG11   3591     0.0236      1.008   ; qtot 2.957
  3592         HC    226    ILE   HG12   3592     0.0236      1.008   ; qtot 2.981
  3593         CT    226    ILE     CD   3593     -0.066      12.01   ; qtot 2.915
  3594         HC    226    ILE    HD1   3594     0.0186      1.008   ; qtot 2.933
  3595         HC    226    ILE    HD2   3595     0.0186      1.008   ; qtot 2.952
  3596         HC    226    ILE    HD3   3596     0.0186      1.008   ; qtot 2.971
  3597          C    226    ILE      C   3597     0.5973      12.01   ; qtot 3.568
  3598          O    226    ILE      O   3598    -0.5679         16   ; qtot 3
; residue 227 PHE rtp PHE  q  0.0
  3599          N    227    PHE      N   3599    -0.4157      14.01   ; qtot 2.584
  3600          H    227    PHE      H   3600     0.2719      1.008   ; qtot 2.856
  3601         CT    227    PHE     CA   3601    -0.0024      12.01   ; qtot 2.854
  3602         H1    227    PHE     HA   3602     0.0978      1.008   ; qtot 2.952
  3603         CT    227    PHE     CB   3603    -0.0343      12.01   ; qtot 2.917
  3604         HC    227    PHE    HB1   3604     0.0295      1.008   ; qtot 2.947
  3605         HC    227    PHE    HB2   3605     0.0295      1.008   ; qtot 2.976
  3606         CA    227    PHE     CG   3606     0.0118      12.01   ; qtot 2.988
  3607         CA    227    PHE    CD1   3607    -0.1256      12.01   ; qtot 2.863
  3608         HA    227    PHE    HD1   3608      0.133      1.008   ; qtot 2.996
  3609         CA    227    PHE    CE1   3609    -0.1704      12.01   ; qtot 2.825
  3610         HA    227    PHE    HE1   3610      0.143      1.008   ; qtot 2.968
  3611         CA    227    PHE     CZ   3611    -0.1072      12.01   ; qtot 2.861
  3612         HA    227    PHE     HZ   3612     0.1297      1.008   ; qtot 2.991
  3613         CA    227    PHE    CE2   3613    -0.1704      12.01   ; qtot 2.82
  3614         HA    227    PHE    HE2   3614      0.143      1.008   ; qtot 2.963
  3615         CA    227    PHE    CD2   3615    -0.1256      12.01   ; qtot 2.838
  3616         HA    227    PHE    HD2   3616      0.133      1.008   ; qtot 2.971
  3617          C    227    PHE      C   3617     0.5973      12.01   ; qtot 3.568
  3618          O    227    PHE      O   3618    -0.5679         16   ; qtot 3
; residue 228 GLN rtp GLN  q  0.0
  3619          N    228    GLN      N   3619    -0.4157      14.01   ; qtot 2.584
  3620          H    228    GLN      H   3620     0.2719      1.008   ; qtot 2.856
  3621         CT    228    GLN     CA   3621    -0.0031      12.01   ; qtot 2.853
  3622         H1    228    GLN     HA   3622      0.085      1.008   ; qtot 2.938
  3623         CT    228    GLN     CB   3623    -0.0036      12.01   ; qtot 2.935
  3624         HC    228    GLN    HB1   3624     0.0171      1.008   ; qtot 2.952
  3625         HC    228    GLN    HB2   3625     0.0171      1.008   ; qtot 2.969
  3626         CT    228    GLN     CG   3626    -0.0645      12.01   ; qtot 2.904
  3627         HC    228    GLN    HG1   3627     0.0352      1.008   ; qtot 2.939
  3628         HC    228    GLN    HG2   3628     0.0352      1.008   ; qtot 2.975
  3629          C    228    GLN     CD   3629     0.6951      12.01   ; qtot 3.67
  3630          O    228    GLN    OE1   3630    -0.6086         16   ; qtot 3.061
  3631          N    228    GLN    NE2   3631    -0.9407      14.01   ; qtot 2.12
  3632          H    228    GLN   HE21   3632     0.4251      1.008   ; qtot 2.546
  3633          H    228    GLN   HE22   3633     0.4251      1.008   ; qtot 2.971
  3634          C    228    GLN      C   3634     0.5973      12.01   ; qtot 3.568
  3635          O    228    GLN      O   3635    -0.5679         16   ; qtot 3
; residue 229 GLU rtp GLU  q -1.0
  3636          N    229    GLU      N   3636    -0.5163      14.01   ; qtot 2.484
  3637          H    229    GLU      H   3637     0.2936      1.008   ; qtot 2.777
  3638         CT    229    GLU     CA   3638     0.0397      12.01   ; qtot 2.817
  3639         H1    229    GLU     HA   3639     0.1105      1.008   ; qtot 2.928
  3640         CT    229    GLU     CB   3640      0.056      12.01   ; qtot 2.984
  3641         HC    229    GLU    HB1   3641    -0.0173      1.008   ; qtot 2.966
  3642         HC    229    GLU    HB2   3642    -0.0173      1.008   ; qtot 2.949
  3643         CT    229    GLU     CG   3643     0.0136      12.01   ; qtot 2.963
  3644         HC    229    GLU    HG1   3644    -0.0425      1.008   ; qtot 2.92
  3645         HC    229    GLU    HG2   3645    -0.0425      1.008   ; qtot 2.878
  3646          C    229    GLU     CD   3646     0.8054      12.01   ; qtot 3.683
  3647         O2    229    GLU    OE1   3647    -0.8188         16   ; qtot 2.864
  3648         O2    229    GLU    OE2   3648    -0.8188         16   ; qtot 2.045
  3649          C    229    GLU      C   3649     0.5366      12.01   ; qtot 2.582
  3650          O    229    GLU      O   3650    -0.5819         16   ; qtot 2
; residue 230 ILE rtp ILE  q  0.0
  3651          N    230    ILE      N   3651    -0.4157      14.01   ; qtot 1.584
  3652          H    230    ILE      H   3652     0.2719      1.008   ; qtot 1.856
  3653         CT    230    ILE     CA   3653    -0.0597      12.01   ; qtot 1.797
  3654         H1    230    ILE     HA   3654     0.0869      1.008   ; qtot 1.883
  3655         CT    230    ILE     CB   3655     0.1303      12.01   ; qtot 2.014
  3656         HC    230    ILE     HB   3656     0.0187      1.008   ; qtot 2.032
  3657         CT    230    ILE    CG2   3657    -0.3204      12.01   ; qtot 1.712
  3658         HC    230    ILE   HG21   3658     0.0882      1.008   ; qtot 1.8
  3659         HC    230    ILE   HG22   3659     0.0882      1.008   ; qtot 1.888
  3660         HC    230    ILE   HG23   3660     0.0882      1.008   ; qtot 1.977
  3661         CT    230    ILE    CG1   3661     -0.043      12.01   ; qtot 1.934
  3662         HC    230    ILE   HG11   3662     0.0236      1.008   ; qtot 1.957
  3663         HC    230    ILE   HG12   3663     0.0236      1.008   ; qtot 1.981
  3664         CT    230    ILE     CD   3664     -0.066      12.01   ; qtot 1.915
  3665         HC    230    ILE    HD1   3665     0.0186      1.008   ; qtot 1.933
  3666         HC    230    ILE    HD2   3666     0.0186      1.008   ; qtot 1.952
  3667         HC    230    ILE    HD3   3667     0.0186      1.008   ; qtot 1.971
  3668          C    230    ILE      C   3668     0.5973      12.01   ; qtot 2.568
  3669          O    230    ILE      O   3669    -0.5679         16   ; qtot 2
; residue 231 TYR rtp TYR  q  0.0
  3670          N    231    TYR      N   3670    -0.4157      14.01   ; qtot 1.584
  3671          H    231    TYR      H   3671     0.2719      1.008   ; qtot 1.856
  3672         CT    231    TYR     CA   3672    -0.0014      12.01   ; qtot 1.855
  3673         H1    231    TYR     HA   3673     0.0876      1.008   ; qtot 1.942
  3674         CT    231    TYR     CB   3674    -0.0152      12.01   ; qtot 1.927
  3675         HC    231    TYR    HB1   3675     0.0295      1.008   ; qtot 1.957
  3676         HC    231    TYR    HB2   3676     0.0295      1.008   ; qtot 1.986
  3677         CA    231    TYR     CG   3677    -0.0011      12.01   ; qtot 1.985
  3678         CA    231    TYR    CD1   3678    -0.1906      12.01   ; qtot 1.795
  3679         HA    231    TYR    HD1   3679     0.1699      1.008   ; qtot 1.964
  3680         CA    231    TYR    CE1   3680    -0.2341      12.01   ; qtot 1.73
  3681         HA    231    TYR    HE1   3681     0.1656      1.008   ; qtot 1.896
  3682          C    231    TYR     CZ   3682     0.3226      12.01   ; qtot 2.219
  3683         OH    231    TYR     OH   3683    -0.5579         16   ; qtot 1.661
  3684         HO    231    TYR     HH   3684     0.3992      1.008   ; qtot 2.06
  3685         CA    231    TYR    CE2   3685    -0.2341      12.01   ; qtot 1.826
  3686         HA    231    TYR    HE2   3686     0.1656      1.008   ; qtot 1.991
  3687         CA    231    TYR    CD2   3687    -0.1906      12.01   ; qtot 1.801
  3688         HA    231    TYR    HD2   3688     0.1699      1.008   ; qtot 1.971
  3689          C    231    TYR      C   3689     0.5973      12.01   ; qtot 2.568
  3690          O    231    TYR      O   3690    -0.5679         16   ; qtot 2
; residue 232 ASP rtp ASP  q -1.0
  3691          N    232    ASP      N   3691    -0.5163      14.01   ; qtot 1.484
  3692          H    232    ASP      H   3692     0.2936      1.008   ; qtot 1.777
  3693         CT    232    ASP     CA   3693     0.0381      12.01   ; qtot 1.815
  3694         H1    232    ASP     HA   3694      0.088      1.008   ; qtot 1.903
  3695         CT    232    ASP     CB   3695    -0.0303      12.01   ; qtot 1.873
  3696         HC    232    ASP    HB1   3696    -0.0122      1.008   ; qtot 1.861
  3697         HC    232    ASP    HB2   3697    -0.0122      1.008   ; qtot 1.849
  3698          C    232    ASP     CG   3698     0.7994      12.01   ; qtot 2.648
  3699         O2    232    ASP    OD1   3699    -0.8014         16   ; qtot 1.847
  3700         O2    232    ASP    OD2   3700    -0.8014         16   ; qtot 1.045
  3701          C    232    ASP      C   3701     0.5366      12.01   ; qtot 1.582
  3702          O    232    ASP      O   3702    -0.5819         16   ; qtot 1
; residue 233 LYS rtp LYS  q +1.0
  3703          N    233    LYS      N   3703    -0.3479      14.01   ; qtot 0.6521
  3704          H    233    LYS      H   3704     0.2747      1.008   ; qtot 0.9268
  3705         CT    233    LYS     CA   3705      -0.24      12.01   ; qtot 0.6868
  3706         H1    233    LYS     HA   3706     0.1426      1.008   ; qtot 0.8294
  3707         CT    233    LYS     CB   3707    -0.0094      12.01   ; qtot 0.82
  3708         HC    233    LYS    HB1   3708     0.0362      1.008   ; qtot 0.8562
  3709         HC    233    LYS    HB2   3709     0.0362      1.008   ; qtot 0.8924
  3710         CT    233    LYS     CG   3710     0.0187      12.01   ; qtot 0.9111
  3711         HC    233    LYS    HG1   3711     0.0103      1.008   ; qtot 0.9214
  3712         HC    233    LYS    HG2   3712     0.0103      1.008   ; qtot 0.9317
  3713         CT    233    LYS     CD   3713    -0.0479      12.01   ; qtot 0.8838
  3714         HC    233    LYS    HD1   3714     0.0621      1.008   ; qtot 0.9459
  3715         HC    233    LYS    HD2   3715     0.0621      1.008   ; qtot 1.008
  3716         CT    233    LYS     CE   3716    -0.0143      12.01   ; qtot 0.9937
  3717         HP    233    LYS    HE1   3717     0.1135      1.008   ; qtot 1.107
  3718         HP    233    LYS    HE2   3718     0.1135      1.008   ; qtot 1.221
  3719         N3    233    LYS     NZ   3719    -0.3854      14.01   ; qtot 0.8353
  3720          H    233    LYS    HZ1   3720       0.34      1.008   ; qtot 1.175
  3721          H    233    LYS    HZ2   3721       0.34      1.008   ; qtot 1.515
  3722          H    233    LYS    HZ3   3722       0.34      1.008   ; qtot 1.855
  3723          C    233    LYS      C   3723     0.7341      12.01   ; qtot 2.589
  3724          O    233    LYS      O   3724    -0.5894         16   ; qtot 2
; residue 234 GLN rtp GLN  q  0.0
  3725          N    234    GLN      N   3725    -0.4157      14.01   ; qtot 1.584
  3726          H    234    GLN      H   3726     0.2719      1.008   ; qtot 1.856
  3727         CT    234    GLN     CA   3727    -0.0031      12.01   ; qtot 1.853
  3728         H1    234    GLN     HA   3728      0.085      1.008   ; qtot 1.938
  3729         CT    234    GLN     CB   3729    -0.0036      12.01   ; qtot 1.935
  3730         HC    234    GLN    HB1   3730     0.0171      1.008   ; qtot 1.952
  3731         HC    234    GLN    HB2   3731     0.0171      1.008   ; qtot 1.969
  3732         CT    234    GLN     CG   3732    -0.0645      12.01   ; qtot 1.904
  3733         HC    234    GLN    HG1   3733     0.0352      1.008   ; qtot 1.939
  3734         HC    234    GLN    HG2   3734     0.0352      1.008   ; qtot 1.975
  3735          C    234    GLN     CD   3735     0.6951      12.01   ; qtot 2.67
  3736          O    234    GLN    OE1   3736    -0.6086         16   ; qtot 2.061
  3737          N    234    GLN    NE2   3737    -0.9407      14.01   ; qtot 1.12
  3738          H    234    GLN   HE21   3738     0.4251      1.008   ; qtot 1.546
  3739          H    234    GLN   HE22   3739     0.4251      1.008   ; qtot 1.971
  3740          C    234    GLN      C   3740     0.5973      12.01   ; qtot 2.568
  3741          O    234    GLN      O   3741    -0.5679         16   ; qtot 2
; residue 235 TYR rtp TYR  q  0.0
  3742          N    235    TYR      N   3742    -0.4157      14.01   ; qtot 1.584
  3743          H    235    TYR      H   3743     0.2719      1.008   ; qtot 1.856
  3744         CT    235    TYR     CA   3744    -0.0014      12.01   ; qtot 1.855
  3745         H1    235    TYR     HA   3745     0.0876      1.008   ; qtot 1.942
  3746         CT    235    TYR     CB   3746    -0.0152      12.01   ; qtot 1.927
  3747         HC    235    TYR    HB1   3747     0.0295      1.008   ; qtot 1.957
  3748         HC    235    TYR    HB2   3748     0.0295      1.008   ; qtot 1.986
  3749         CA    235    TYR     CG   3749    -0.0011      12.01   ; qtot 1.985
  3750         CA    235    TYR    CD1   3750    -0.1906      12.01   ; qtot 1.795
  3751         HA    235    TYR    HD1   3751     0.1699      1.008   ; qtot 1.964
  3752         CA    235    TYR    CE1   3752    -0.2341      12.01   ; qtot 1.73
  3753         HA    235    TYR    HE1   3753     0.1656      1.008   ; qtot 1.896
  3754          C    235    TYR     CZ   3754     0.3226      12.01   ; qtot 2.219
  3755         OH    235    TYR     OH   3755    -0.5579         16   ; qtot 1.661
  3756         HO    235    TYR     HH   3756     0.3992      1.008   ; qtot 2.06
  3757         CA    235    TYR    CE2   3757    -0.2341      12.01   ; qtot 1.826
  3758         HA    235    TYR    HE2   3758     0.1656      1.008   ; qtot 1.991
  3759         CA    235    TYR    CD2   3759    -0.1906      12.01   ; qtot 1.801
  3760         HA    235    TYR    HD2   3760     0.1699      1.008   ; qtot 1.971
  3761          C    235    TYR      C   3761     0.5973      12.01   ; qtot 2.568
  3762          O    235    TYR      O   3762    -0.5679         16   ; qtot 2
; residue 236 LYS rtp LYS  q +1.0
  3763          N    236    LYS      N   3763    -0.3479      14.01   ; qtot 1.652
  3764          H    236    LYS      H   3764     0.2747      1.008   ; qtot 1.927
  3765         CT    236    LYS     CA   3765      -0.24      12.01   ; qtot 1.687
  3766         H1    236    LYS     HA   3766     0.1426      1.008   ; qtot 1.829
  3767         CT    236    LYS     CB   3767    -0.0094      12.01   ; qtot 1.82
  3768         HC    236    LYS    HB1   3768     0.0362      1.008   ; qtot 1.856
  3769         HC    236    LYS    HB2   3769     0.0362      1.008   ; qtot 1.892
  3770         CT    236    LYS     CG   3770     0.0187      12.01   ; qtot 1.911
  3771         HC    236    LYS    HG1   3771     0.0103      1.008   ; qtot 1.921
  3772         HC    236    LYS    HG2   3772     0.0103      1.008   ; qtot 1.932
  3773         CT    236    LYS     CD   3773    -0.0479      12.01   ; qtot 1.884
  3774         HC    236    LYS    HD1   3774     0.0621      1.008   ; qtot 1.946
  3775         HC    236    LYS    HD2   3775     0.0621      1.008   ; qtot 2.008
  3776         CT    236    LYS     CE   3776    -0.0143      12.01   ; qtot 1.994
  3777         HP    236    LYS    HE1   3777     0.1135      1.008   ; qtot 2.107
  3778         HP    236    LYS    HE2   3778     0.1135      1.008   ; qtot 2.221
  3779         N3    236    LYS     NZ   3779    -0.3854      14.01   ; qtot 1.835
  3780          H    236    LYS    HZ1   3780       0.34      1.008   ; qtot 2.175
  3781          H    236    LYS    HZ2   3781       0.34      1.008   ; qtot 2.515
  3782          H    236    LYS    HZ3   3782       0.34      1.008   ; qtot 2.855
  3783          C    236    LYS      C   3783     0.7341      12.01   ; qtot 3.589
  3784          O    236    LYS      O   3784    -0.5894         16   ; qtot 3
; residue 237 SER rtp SER  q  0.0
  3785          N    237    SER      N   3785    -0.4157      14.01   ; qtot 2.584
  3786          H    237    SER      H   3786     0.2719      1.008   ; qtot 2.856
  3787         CT    237    SER     CA   3787    -0.0249      12.01   ; qtot 2.831
  3788         H1    237    SER     HA   3788     0.0843      1.008   ; qtot 2.916
  3789         CT    237    SER     CB   3789     0.2117      12.01   ; qtot 3.127
  3790         H1    237    SER    HB1   3790     0.0352      1.008   ; qtot 3.163
  3791         H1    237    SER    HB2   3791     0.0352      1.008   ; qtot 3.198
  3792         OH    237    SER     OG   3792    -0.6546         16   ; qtot 2.543
  3793         HO    237    SER     HG   3793     0.4275      1.008   ; qtot 2.971
  3794          C    237    SER      C   3794     0.5973      12.01   ; qtot 3.568
  3795          O    237    SER      O   3795    -0.5679         16   ; qtot 3
; residue 238 GLN rtp GLN  q  0.0
  3796          N    238    GLN      N   3796    -0.4157      14.01   ; qtot 2.584
  3797          H    238    GLN      H   3797     0.2719      1.008   ; qtot 2.856
  3798         CT    238    GLN     CA   3798    -0.0031      12.01   ; qtot 2.853
  3799         H1    238    GLN     HA   3799      0.085      1.008   ; qtot 2.938
  3800         CT    238    GLN     CB   3800    -0.0036      12.01   ; qtot 2.935
  3801         HC    238    GLN    HB1   3801     0.0171      1.008   ; qtot 2.952
  3802         HC    238    GLN    HB2   3802     0.0171      1.008   ; qtot 2.969
  3803         CT    238    GLN     CG   3803    -0.0645      12.01   ; qtot 2.904
  3804         HC    238    GLN    HG1   3804     0.0352      1.008   ; qtot 2.939
  3805         HC    238    GLN    HG2   3805     0.0352      1.008   ; qtot 2.975
  3806          C    238    GLN     CD   3806     0.6951      12.01   ; qtot 3.67
  3807          O    238    GLN    OE1   3807    -0.6086         16   ; qtot 3.061
  3808          N    238    GLN    NE2   3808    -0.9407      14.01   ; qtot 2.12
  3809          H    238    GLN   HE21   3809     0.4251      1.008   ; qtot 2.546
  3810          H    238    GLN   HE22   3810     0.4251      1.008   ; qtot 2.971
  3811          C    238    GLN      C   3811     0.5973      12.01   ; qtot 3.568
  3812          O    238    GLN      O   3812    -0.5679         16   ; qtot 3
; residue 239 PHE rtp PHE  q  0.0
  3813          N    239    PHE      N   3813    -0.4157      14.01   ; qtot 2.584
  3814          H    239    PHE      H   3814     0.2719      1.008   ; qtot 2.856
  3815         CT    239    PHE     CA   3815    -0.0024      12.01   ; qtot 2.854
  3816         H1    239    PHE     HA   3816     0.0978      1.008   ; qtot 2.952
  3817         CT    239    PHE     CB   3817    -0.0343      12.01   ; qtot 2.917
  3818         HC    239    PHE    HB1   3818     0.0295      1.008   ; qtot 2.947
  3819         HC    239    PHE    HB2   3819     0.0295      1.008   ; qtot 2.976
  3820         CA    239    PHE     CG   3820     0.0118      12.01   ; qtot 2.988
  3821         CA    239    PHE    CD1   3821    -0.1256      12.01   ; qtot 2.863
  3822         HA    239    PHE    HD1   3822      0.133      1.008   ; qtot 2.996
  3823         CA    239    PHE    CE1   3823    -0.1704      12.01   ; qtot 2.825
  3824         HA    239    PHE    HE1   3824      0.143      1.008   ; qtot 2.968
  3825         CA    239    PHE     CZ   3825    -0.1072      12.01   ; qtot 2.861
  3826         HA    239    PHE     HZ   3826     0.1297      1.008   ; qtot 2.991
  3827         CA    239    PHE    CE2   3827    -0.1704      12.01   ; qtot 2.82
  3828         HA    239    PHE    HE2   3828      0.143      1.008   ; qtot 2.963
  3829         CA    239    PHE    CD2   3829    -0.1256      12.01   ; qtot 2.838
  3830         HA    239    PHE    HD2   3830      0.133      1.008   ; qtot 2.971
  3831          C    239    PHE      C   3831     0.5973      12.01   ; qtot 3.568
  3832          O    239    PHE      O   3832    -0.5679         16   ; qtot 3
; residue 240 GLU rtp GLU  q -1.0
  3833          N    240    GLU      N   3833    -0.5163      14.01   ; qtot 2.484
  3834          H    240    GLU      H   3834     0.2936      1.008   ; qtot 2.777
  3835         CT    240    GLU     CA   3835     0.0397      12.01   ; qtot 2.817
  3836         H1    240    GLU     HA   3836     0.1105      1.008   ; qtot 2.928
  3837         CT    240    GLU     CB   3837      0.056      12.01   ; qtot 2.984
  3838         HC    240    GLU    HB1   3838    -0.0173      1.008   ; qtot 2.966
  3839         HC    240    GLU    HB2   3839    -0.0173      1.008   ; qtot 2.949
  3840         CT    240    GLU     CG   3840     0.0136      12.01   ; qtot 2.963
  3841         HC    240    GLU    HG1   3841    -0.0425      1.008   ; qtot 2.92
  3842         HC    240    GLU    HG2   3842    -0.0425      1.008   ; qtot 2.878
  3843          C    240    GLU     CD   3843     0.8054      12.01   ; qtot 3.683
  3844         O2    240    GLU    OE1   3844    -0.8188         16   ; qtot 2.864
  3845         O2    240    GLU    OE2   3845    -0.8188         16   ; qtot 2.045
  3846          C    240    GLU      C   3846     0.5366      12.01   ; qtot 2.582
  3847          O    240    GLU      O   3847    -0.5819         16   ; qtot 2
; residue 241 ALA rtp ALA  q  0.0
  3848          N    241    ALA      N   3848    -0.4157      14.01   ; qtot 1.584
  3849          H    241    ALA      H   3849     0.2719      1.008   ; qtot 1.856
  3850         CT    241    ALA     CA   3850     0.0337      12.01   ; qtot 1.89
  3851         H1    241    ALA     HA   3851     0.0823      1.008   ; qtot 1.972
  3852         CT    241    ALA     CB   3852    -0.1825      12.01   ; qtot 1.79
  3853         HC    241    ALA    HB1   3853     0.0603      1.008   ; qtot 1.85
  3854         HC    241    ALA    HB2   3854     0.0603      1.008   ; qtot 1.91
  3855         HC    241    ALA    HB3   3855     0.0603      1.008   ; qtot 1.971
  3856          C    241    ALA      C   3856     0.5973      12.01   ; qtot 2.568
  3857          O    241    ALA      O   3857    -0.5679         16   ; qtot 2
; residue 242 GLN rtp GLN  q  0.0
  3858          N    242    GLN      N   3858    -0.4157      14.01   ; qtot 1.584
  3859          H    242    GLN      H   3859     0.2719      1.008   ; qtot 1.856
  3860         CT    242    GLN     CA   3860    -0.0031      12.01   ; qtot 1.853
  3861         H1    242    GLN     HA   3861      0.085      1.008   ; qtot 1.938
  3862         CT    242    GLN     CB   3862    -0.0036      12.01   ; qtot 1.935
  3863         HC    242    GLN    HB1   3863     0.0171      1.008   ; qtot 1.952
  3864         HC    242    GLN    HB2   3864     0.0171      1.008   ; qtot 1.969
  3865         CT    242    GLN     CG   3865    -0.0645      12.01   ; qtot 1.904
  3866         HC    242    GLN    HG1   3866     0.0352      1.008   ; qtot 1.939
  3867         HC    242    GLN    HG2   3867     0.0352      1.008   ; qtot 1.975
  3868          C    242    GLN     CD   3868     0.6951      12.01   ; qtot 2.67
  3869          O    242    GLN    OE1   3869    -0.6086         16   ; qtot 2.061
  3870          N    242    GLN    NE2   3870    -0.9407      14.01   ; qtot 1.12
  3871          H    242    GLN   HE21   3871     0.4251      1.008   ; qtot 1.546
  3872          H    242    GLN   HE22   3872     0.4251      1.008   ; qtot 1.971
  3873          C    242    GLN      C   3873     0.5973      12.01   ; qtot 2.568
  3874          O    242    GLN      O   3874    -0.5679         16   ; qtot 2
; residue 243 LYS rtp LYS  q +1.0
  3875          N    243    LYS      N   3875    -0.3479      14.01   ; qtot 1.652
  3876          H    243    LYS      H   3876     0.2747      1.008   ; qtot 1.927
  3877         CT    243    LYS     CA   3877      -0.24      12.01   ; qtot 1.687
  3878         H1    243    LYS     HA   3878     0.1426      1.008   ; qtot 1.829
  3879         CT    243    LYS     CB   3879    -0.0094      12.01   ; qtot 1.82
  3880         HC    243    LYS    HB1   3880     0.0362      1.008   ; qtot 1.856
  3881         HC    243    LYS    HB2   3881     0.0362      1.008   ; qtot 1.892
  3882         CT    243    LYS     CG   3882     0.0187      12.01   ; qtot 1.911
  3883         HC    243    LYS    HG1   3883     0.0103      1.008   ; qtot 1.921
  3884         HC    243    LYS    HG2   3884     0.0103      1.008   ; qtot 1.932
  3885         CT    243    LYS     CD   3885    -0.0479      12.01   ; qtot 1.884
  3886         HC    243    LYS    HD1   3886     0.0621      1.008   ; qtot 1.946
  3887         HC    243    LYS    HD2   3887     0.0621      1.008   ; qtot 2.008
  3888         CT    243    LYS     CE   3888    -0.0143      12.01   ; qtot 1.994
  3889         HP    243    LYS    HE1   3889     0.1135      1.008   ; qtot 2.107
  3890         HP    243    LYS    HE2   3890     0.1135      1.008   ; qtot 2.221
  3891         N3    243    LYS     NZ   3891    -0.3854      14.01   ; qtot 1.835
  3892          H    243    LYS    HZ1   3892       0.34      1.008   ; qtot 2.175
  3893          H    243    LYS    HZ2   3893       0.34      1.008   ; qtot 2.515
  3894          H    243    LYS    HZ3   3894       0.34      1.008   ; qtot 2.855
  3895          C    243    LYS      C   3895     0.7341      12.01   ; qtot 3.589
  3896          O    243    LYS      O   3896    -0.5894         16   ; qtot 3
; residue 244 ILE rtp ILE  q  0.0
  3897          N    244    ILE      N   3897    -0.4157      14.01   ; qtot 2.584
  3898          H    244    ILE      H   3898     0.2719      1.008   ; qtot 2.856
  3899         CT    244    ILE     CA   3899    -0.0597      12.01   ; qtot 2.797
  3900         H1    244    ILE     HA   3900     0.0869      1.008   ; qtot 2.883
  3901         CT    244    ILE     CB   3901     0.1303      12.01   ; qtot 3.014
  3902         HC    244    ILE     HB   3902     0.0187      1.008   ; qtot 3.032
  3903         CT    244    ILE    CG2   3903    -0.3204      12.01   ; qtot 2.712
  3904         HC    244    ILE   HG21   3904     0.0882      1.008   ; qtot 2.8
  3905         HC    244    ILE   HG22   3905     0.0882      1.008   ; qtot 2.888
  3906         HC    244    ILE   HG23   3906     0.0882      1.008   ; qtot 2.977
  3907         CT    244    ILE    CG1   3907     -0.043      12.01   ; qtot 2.934
  3908         HC    244    ILE   HG11   3908     0.0236      1.008   ; qtot 2.957
  3909         HC    244    ILE   HG12   3909     0.0236      1.008   ; qtot 2.981
  3910         CT    244    ILE     CD   3910     -0.066      12.01   ; qtot 2.915
  3911         HC    244    ILE    HD1   3911     0.0186      1.008   ; qtot 2.933
  3912         HC    244    ILE    HD2   3912     0.0186      1.008   ; qtot 2.952
  3913         HC    244    ILE    HD3   3913     0.0186      1.008   ; qtot 2.971
  3914          C    244    ILE      C   3914     0.5973      12.01   ; qtot 3.568
  3915          O    244    ILE      O   3915    -0.5679         16   ; qtot 3
; residue 245 TRP rtp TRP  q  0.0
  3916          N    245    TRP      N   3916    -0.4157      14.01   ; qtot 2.584
  3917          H    245    TRP      H   3917     0.2719      1.008   ; qtot 2.856
  3918         CT    245    TRP     CA   3918    -0.0275      12.01   ; qtot 2.829
  3919         H1    245    TRP     HA   3919     0.1123      1.008   ; qtot 2.941
  3920         CT    245    TRP     CB   3920     -0.005      12.01   ; qtot 2.936
  3921         HC    245    TRP    HB1   3921     0.0339      1.008   ; qtot 2.97
  3922         HC    245    TRP    HB2   3922     0.0339      1.008   ; qtot 3.004
  3923         C*    245    TRP     CG   3923    -0.1415      12.01   ; qtot 2.862
  3924         CW    245    TRP    CD1   3924    -0.1638      12.01   ; qtot 2.699
  3925         H4    245    TRP    HD1   3925     0.2062      1.008   ; qtot 2.905
  3926         NA    245    TRP    NE1   3926    -0.3418      14.01   ; qtot 2.563
  3927          H    245    TRP    HE1   3927     0.3412      1.008   ; qtot 2.904
  3928         CN    245    TRP    CE2   3928      0.138      12.01   ; qtot 3.042
  3929         CA    245    TRP    CZ2   3929    -0.2601      12.01   ; qtot 2.782
  3930         HA    245    TRP    HZ2   3930     0.1572      1.008   ; qtot 2.939
  3931         CA    245    TRP    CH2   3931    -0.1134      12.01   ; qtot 2.826
  3932         HA    245    TRP    HH2   3932     0.1417      1.008   ; qtot 2.968
  3933         CA    245    TRP    CZ3   3933    -0.1972      12.01   ; qtot 2.77
  3934         HA    245    TRP    HZ3   3934     0.1447      1.008   ; qtot 2.915
  3935         CA    245    TRP    CE3   3935    -0.2387      12.01   ; qtot 2.676
  3936         HA    245    TRP    HE3   3936       0.17      1.008   ; qtot 2.846
  3937         CB    245    TRP    CD2   3937     0.1243      12.01   ; qtot 2.971
  3938          C    245    TRP      C   3938     0.5973      12.01   ; qtot 3.568
  3939          O    245    TRP      O   3939    -0.5679         16   ; qtot 3
; residue 246 TYR rtp TYR  q  0.0
  3940          N    246    TYR      N   3940    -0.4157      14.01   ; qtot 2.584
  3941          H    246    TYR      H   3941     0.2719      1.008   ; qtot 2.856
  3942         CT    246    TYR     CA   3942    -0.0014      12.01   ; qtot 2.855
  3943         H1    246    TYR     HA   3943     0.0876      1.008   ; qtot 2.942
  3944         CT    246    TYR     CB   3944    -0.0152      12.01   ; qtot 2.927
  3945         HC    246    TYR    HB1   3945     0.0295      1.008   ; qtot 2.957
  3946         HC    246    TYR    HB2   3946     0.0295      1.008   ; qtot 2.986
  3947         CA    246    TYR     CG   3947    -0.0011      12.01   ; qtot 2.985
  3948         CA    246    TYR    CD1   3948    -0.1906      12.01   ; qtot 2.795
  3949         HA    246    TYR    HD1   3949     0.1699      1.008   ; qtot 2.964
  3950         CA    246    TYR    CE1   3950    -0.2341      12.01   ; qtot 2.73
  3951         HA    246    TYR    HE1   3951     0.1656      1.008   ; qtot 2.896
  3952          C    246    TYR     CZ   3952     0.3226      12.01   ; qtot 3.219
  3953         OH    246    TYR     OH   3953    -0.5579         16   ; qtot 2.661
  3954         HO    246    TYR     HH   3954     0.3992      1.008   ; qtot 3.06
  3955         CA    246    TYR    CE2   3955    -0.2341      12.01   ; qtot 2.826
  3956         HA    246    TYR    HE2   3956     0.1656      1.008   ; qtot 2.991
  3957         CA    246    TYR    CD2   3957    -0.1906      12.01   ; qtot 2.801
  3958         HA    246    TYR    HD2   3958     0.1699      1.008   ; qtot 2.971
  3959          C    246    TYR      C   3959     0.5973      12.01   ; qtot 3.568
  3960          O    246    TYR      O   3960    -0.5679         16   ; qtot 3
; residue 247 GLU rtp GLU  q -1.0
  3961          N    247    GLU      N   3961    -0.5163      14.01   ; qtot 2.484
  3962          H    247    GLU      H   3962     0.2936      1.008   ; qtot 2.777
  3963         CT    247    GLU     CA   3963     0.0397      12.01   ; qtot 2.817
  3964         H1    247    GLU     HA   3964     0.1105      1.008   ; qtot 2.928
  3965         CT    247    GLU     CB   3965      0.056      12.01   ; qtot 2.984
  3966         HC    247    GLU    HB1   3966    -0.0173      1.008   ; qtot 2.966
  3967         HC    247    GLU    HB2   3967    -0.0173      1.008   ; qtot 2.949
  3968         CT    247    GLU     CG   3968     0.0136      12.01   ; qtot 2.963
  3969         HC    247    GLU    HG1   3969    -0.0425      1.008   ; qtot 2.92
  3970         HC    247    GLU    HG2   3970    -0.0425      1.008   ; qtot 2.878
  3971          C    247    GLU     CD   3971     0.8054      12.01   ; qtot 3.683
  3972         O2    247    GLU    OE1   3972    -0.8188         16   ; qtot 2.864
  3973         O2    247    GLU    OE2   3973    -0.8188         16   ; qtot 2.045
  3974          C    247    GLU      C   3974     0.5366      12.01   ; qtot 2.582
  3975          O    247    GLU      O   3975    -0.5819         16   ; qtot 2
; residue 248 HIS rtp HIE  q  0.0
  3976          N    248    HIS      N   3976    -0.4157      14.01   ; qtot 1.584
  3977          H    248    HIS      H   3977     0.2719      1.008   ; qtot 1.856
  3978         CT    248    HIS     CA   3978    -0.0581      12.01   ; qtot 1.798
  3979         H1    248    HIS     HA   3979      0.136      1.008   ; qtot 1.934
  3980         CT    248    HIS     CB   3980    -0.0074      12.01   ; qtot 1.927
  3981         HC    248    HIS    HB1   3981     0.0367      1.008   ; qtot 1.963
  3982         HC    248    HIS    HB2   3982     0.0367      1.008   ; qtot 2
  3983         CC    248    HIS     CG   3983     0.1868      12.01   ; qtot 2.187
  3984         NB    248    HIS    ND1   3984    -0.5432      14.01   ; qtot 1.644
  3985         CR    248    HIS    CE1   3985     0.1635      12.01   ; qtot 1.807
  3986         H5    248    HIS    HE1   3986     0.1435      1.008   ; qtot 1.951
  3987         NA    248    HIS    NE2   3987    -0.2795      14.01   ; qtot 1.671
  3988          H    248    HIS    HE2   3988     0.3339      1.008   ; qtot 2.005
  3989         CW    248    HIS    CD2   3989    -0.2207      12.01   ; qtot 1.784
  3990         H4    248    HIS    HD2   3990     0.1862      1.008   ; qtot 1.971
  3991          C    248    HIS      C   3991     0.5973      12.01   ; qtot 2.568
  3992          O    248    HIS      O   3992    -0.5679         16   ; qtot 2
; residue 249 ARG rtp ARG  q +1.0
  3993          N    249    ARG      N   3993    -0.3479      14.01   ; qtot 1.652
  3994          H    249    ARG      H   3994     0.2747      1.008   ; qtot 1.927
  3995         CT    249    ARG     CA   3995    -0.2637      12.01   ; qtot 1.663
  3996         H1    249    ARG     HA   3996      0.156      1.008   ; qtot 1.819
  3997         CT    249    ARG     CB   3997    -0.0007      12.01   ; qtot 1.818
  3998         HC    249    ARG    HB1   3998     0.0327      1.008   ; qtot 1.851
  3999         HC    249    ARG    HB2   3999     0.0327      1.008   ; qtot 1.884
  4000         CT    249    ARG     CG   4000      0.039      12.01   ; qtot 1.923
  4001         HC    249    ARG    HG1   4001     0.0285      1.008   ; qtot 1.951
  4002         HC    249    ARG    HG2   4002     0.0285      1.008   ; qtot 1.98
  4003         CT    249    ARG     CD   4003     0.0486      12.01   ; qtot 2.028
  4004         H1    249    ARG    HD1   4004     0.0687      1.008   ; qtot 2.097
  4005         H1    249    ARG    HD2   4005     0.0687      1.008   ; qtot 2.166
  4006         N2    249    ARG     NE   4006    -0.5295      14.01   ; qtot 1.636
  4007          H    249    ARG     HE   4007     0.3456      1.008   ; qtot 1.982
  4008         CA    249    ARG     CZ   4008     0.8076      12.01   ; qtot 2.79
  4009         N2    249    ARG    NH1   4009    -0.8627      14.01   ; qtot 1.927
  4010          H    249    ARG   HH11   4010     0.4478      1.008   ; qtot 2.375
  4011          H    249    ARG   HH12   4011     0.4478      1.008   ; qtot 2.822
  4012         N2    249    ARG    NH2   4012    -0.8627      14.01   ; qtot 1.96
  4013          H    249    ARG   HH21   4013     0.4478      1.008   ; qtot 2.408
  4014          H    249    ARG   HH22   4014     0.4478      1.008   ; qtot 2.855
  4015          C    249    ARG      C   4015     0.7341      12.01   ; qtot 3.589
  4016          O    249    ARG      O   4016    -0.5894         16   ; qtot 3
; residue 250 LEU rtp LEU  q  0.0
  4017          N    250    LEU      N   4017    -0.4157      14.01   ; qtot 2.584
  4018          H    250    LEU      H   4018     0.2719      1.008   ; qtot 2.856
  4019         CT    250    LEU     CA   4019    -0.0518      12.01   ; qtot 2.804
  4020         H1    250    LEU     HA   4020     0.0922      1.008   ; qtot 2.897
  4021         CT    250    LEU     CB   4021    -0.1102      12.01   ; qtot 2.786
  4022         HC    250    LEU    HB1   4022     0.0457      1.008   ; qtot 2.832
  4023         HC    250    LEU    HB2   4023     0.0457      1.008   ; qtot 2.878
  4024         CT    250    LEU     CG   4024     0.3531      12.01   ; qtot 3.231
  4025         HC    250    LEU     HG   4025    -0.0361      1.008   ; qtot 3.195
  4026         CT    250    LEU    CD1   4026    -0.4121      12.01   ; qtot 2.783
  4027         HC    250    LEU   HD11   4027        0.1      1.008   ; qtot 2.883
  4028         HC    250    LEU   HD12   4028        0.1      1.008   ; qtot 2.983
  4029         HC    250    LEU   HD13   4029        0.1      1.008   ; qtot 3.083
  4030         CT    250    LEU    CD2   4030    -0.4121      12.01   ; qtot 2.671
  4031         HC    250    LEU   HD21   4031        0.1      1.008   ; qtot 2.771
  4032         HC    250    LEU   HD22   4032        0.1      1.008   ; qtot 2.871
  4033         HC    250    LEU   HD23   4033        0.1      1.008   ; qtot 2.971
  4034          C    250    LEU      C   4034     0.5973      12.01   ; qtot 3.568
  4035          O    250    LEU      O   4035    -0.5679         16   ; qtot 3
; residue 251 ILE rtp ILE  q  0.0
  4036          N    251    ILE      N   4036    -0.4157      14.01   ; qtot 2.584
  4037          H    251    ILE      H   4037     0.2719      1.008   ; qtot 2.856
  4038         CT    251    ILE     CA   4038    -0.0597      12.01   ; qtot 2.797
  4039         H1    251    ILE     HA   4039     0.0869      1.008   ; qtot 2.883
  4040         CT    251    ILE     CB   4040     0.1303      12.01   ; qtot 3.014
  4041         HC    251    ILE     HB   4041     0.0187      1.008   ; qtot 3.032
  4042         CT    251    ILE    CG2   4042    -0.3204      12.01   ; qtot 2.712
  4043         HC    251    ILE   HG21   4043     0.0882      1.008   ; qtot 2.8
  4044         HC    251    ILE   HG22   4044     0.0882      1.008   ; qtot 2.888
  4045         HC    251    ILE   HG23   4045     0.0882      1.008   ; qtot 2.977
  4046         CT    251    ILE    CG1   4046     -0.043      12.01   ; qtot 2.934
  4047         HC    251    ILE   HG11   4047     0.0236      1.008   ; qtot 2.957
  4048         HC    251    ILE   HG12   4048     0.0236      1.008   ; qtot 2.981
  4049         CT    251    ILE     CD   4049     -0.066      12.01   ; qtot 2.915
  4050         HC    251    ILE    HD1   4050     0.0186      1.008   ; qtot 2.933
  4051         HC    251    ILE    HD2   4051     0.0186      1.008   ; qtot 2.952
  4052         HC    251    ILE    HD3   4052     0.0186      1.008   ; qtot 2.971
  4053          C    251    ILE      C   4053     0.5973      12.01   ; qtot 3.568
  4054          O    251    ILE      O   4054    -0.5679         16   ; qtot 3
; residue 252 ASP rtp ASP  q -1.0
  4055          N    252    ASP      N   4055    -0.5163      14.01   ; qtot 2.484
  4056          H    252    ASP      H   4056     0.2936      1.008   ; qtot 2.777
  4057         CT    252    ASP     CA   4057     0.0381      12.01   ; qtot 2.815
  4058         H1    252    ASP     HA   4058      0.088      1.008   ; qtot 2.903
  4059         CT    252    ASP     CB   4059    -0.0303      12.01   ; qtot 2.873
  4060         HC    252    ASP    HB1   4060    -0.0122      1.008   ; qtot 2.861
  4061         HC    252    ASP    HB2   4061    -0.0122      1.008   ; qtot 2.849
  4062          C    252    ASP     CG   4062     0.7994      12.01   ; qtot 3.648
  4063         O2    252    ASP    OD1   4063    -0.8014         16   ; qtot 2.847
  4064         O2    252    ASP    OD2   4064    -0.8014         16   ; qtot 2.045
  4065          C    252    ASP      C   4065     0.5366      12.01   ; qtot 2.582
  4066          O    252    ASP      O   4066    -0.5819         16   ; qtot 2
; residue 253 ASP rtp ASP  q -1.0
  4067          N    253    ASP      N   4067    -0.5163      14.01   ; qtot 1.484
  4068          H    253    ASP      H   4068     0.2936      1.008   ; qtot 1.777
  4069         CT    253    ASP     CA   4069     0.0381      12.01   ; qtot 1.815
  4070         H1    253    ASP     HA   4070      0.088      1.008   ; qtot 1.903
  4071         CT    253    ASP     CB   4071    -0.0303      12.01   ; qtot 1.873
  4072         HC    253    ASP    HB1   4072    -0.0122      1.008   ; qtot 1.861
  4073         HC    253    ASP    HB2   4073    -0.0122      1.008   ; qtot 1.849
  4074          C    253    ASP     CG   4074     0.7994      12.01   ; qtot 2.648
  4075         O2    253    ASP    OD1   4075    -0.8014         16   ; qtot 1.847
  4076         O2    253    ASP    OD2   4076    -0.8014         16   ; qtot 1.045
  4077          C    253    ASP      C   4077     0.5366      12.01   ; qtot 1.582
  4078          O    253    ASP      O   4078    -0.5819         16   ; qtot 1
; residue 254 MET rtp MET  q  0.0
  4079          N    254    MET      N   4079    -0.4157      14.01   ; qtot 0.5843
  4080          H    254    MET      H   4080     0.2719      1.008   ; qtot 0.8562
  4081         CT    254    MET     CA   4081    -0.0237      12.01   ; qtot 0.8325
  4082         H1    254    MET     HA   4082      0.088      1.008   ; qtot 0.9205
  4083         CT    254    MET     CB   4083     0.0342      12.01   ; qtot 0.9547
  4084         HC    254    MET    HB1   4084     0.0241      1.008   ; qtot 0.9788
  4085         HC    254    MET    HB2   4085     0.0241      1.008   ; qtot 1.003
  4086         CT    254    MET     CG   4086     0.0018      12.01   ; qtot 1.005
  4087         H1    254    MET    HG1   4087      0.044      1.008   ; qtot 1.049
  4088         H1    254    MET    HG2   4088      0.044      1.008   ; qtot 1.093
  4089          S    254    MET     SD   4089    -0.2737      32.06   ; qtot 0.819
  4090         CT    254    MET     CE   4090    -0.0536      12.01   ; qtot 0.7654
  4091         H1    254    MET    HE1   4091     0.0684      1.008   ; qtot 0.8338
  4092         H1    254    MET    HE2   4092     0.0684      1.008   ; qtot 0.9022
  4093         H1    254    MET    HE3   4093     0.0684      1.008   ; qtot 0.9706
  4094          C    254    MET      C   4094     0.5973      12.01   ; qtot 1.568
  4095          O    254    MET      O   4095    -0.5679         16   ; qtot 1
; residue 255 VAL rtp VAL  q  0.0
  4096          N    255    VAL      N   4096    -0.4157      14.01   ; qtot 0.5843
  4097          H    255    VAL      H   4097     0.2719      1.008   ; qtot 0.8562
  4098         CT    255    VAL     CA   4098    -0.0875      12.01   ; qtot 0.7687
  4099         H1    255    VAL     HA   4099     0.0969      1.008   ; qtot 0.8656
  4100         CT    255    VAL     CB   4100     0.2985      12.01   ; qtot 1.164
  4101         HC    255    VAL     HB   4101    -0.0297      1.008   ; qtot 1.134
  4102         CT    255    VAL    CG1   4102    -0.3192      12.01   ; qtot 0.8152
  4103         HC    255    VAL   HG11   4103     0.0791      1.008   ; qtot 0.8943
  4104         HC    255    VAL   HG12   4104     0.0791      1.008   ; qtot 0.9734
  4105         HC    255    VAL   HG13   4105     0.0791      1.008   ; qtot 1.053
  4106         CT    255    VAL    CG2   4106    -0.3192      12.01   ; qtot 0.7333
  4107         HC    255    VAL   HG21   4107     0.0791      1.008   ; qtot 0.8124
  4108         HC    255    VAL   HG22   4108     0.0791      1.008   ; qtot 0.8915
  4109         HC    255    VAL   HG23   4109     0.0791      1.008   ; qtot 0.9706
  4110          C    255    VAL      C   4110     0.5973      12.01   ; qtot 1.568
  4111          O    255    VAL      O   4111    -0.5679         16   ; qtot 1
; residue 256 ALA rtp ALA  q  0.0
  4112          N    256    ALA      N   4112    -0.4157      14.01   ; qtot 0.5843
  4113          H    256    ALA      H   4113     0.2719      1.008   ; qtot 0.8562
  4114         CT    256    ALA     CA   4114     0.0337      12.01   ; qtot 0.8899
  4115         H1    256    ALA     HA   4115     0.0823      1.008   ; qtot 0.9722
  4116         CT    256    ALA     CB   4116    -0.1825      12.01   ; qtot 0.7897
  4117         HC    256    ALA    HB1   4117     0.0603      1.008   ; qtot 0.85
  4118         HC    256    ALA    HB2   4118     0.0603      1.008   ; qtot 0.9103
  4119         HC    256    ALA    HB3   4119     0.0603      1.008   ; qtot 0.9706
  4120          C    256    ALA      C   4120     0.5973      12.01   ; qtot 1.568
  4121          O    256    ALA      O   4121    -0.5679         16   ; qtot 1
; residue 257 GLN rtp GLN  q  0.0
  4122          N    257    GLN      N   4122    -0.4157      14.01   ; qtot 0.5843
  4123          H    257    GLN      H   4123     0.2719      1.008   ; qtot 0.8562
  4124         CT    257    GLN     CA   4124    -0.0031      12.01   ; qtot 0.8531
  4125         H1    257    GLN     HA   4125      0.085      1.008   ; qtot 0.9381
  4126         CT    257    GLN     CB   4126    -0.0036      12.01   ; qtot 0.9345
  4127         HC    257    GLN    HB1   4127     0.0171      1.008   ; qtot 0.9516
  4128         HC    257    GLN    HB2   4128     0.0171      1.008   ; qtot 0.9687
  4129         CT    257    GLN     CG   4129    -0.0645      12.01   ; qtot 0.9042
  4130         HC    257    GLN    HG1   4130     0.0352      1.008   ; qtot 0.9394
  4131         HC    257    GLN    HG2   4131     0.0352      1.008   ; qtot 0.9746
  4132          C    257    GLN     CD   4132     0.6951      12.01   ; qtot 1.67
  4133          O    257    GLN    OE1   4133    -0.6086         16   ; qtot 1.061
  4134          N    257    GLN    NE2   4134    -0.9407      14.01   ; qtot 0.1204
  4135          H    257    GLN   HE21   4135     0.4251      1.008   ; qtot 0.5455
  4136          H    257    GLN   HE22   4136     0.4251      1.008   ; qtot 0.9706
  4137          C    257    GLN      C   4137     0.5973      12.01   ; qtot 1.568
  4138          O    257    GLN      O   4138    -0.5679         16   ; qtot 1
; residue 258 ALA rtp ALA  q  0.0
  4139          N    258    ALA      N   4139    -0.4157      14.01   ; qtot 0.5843
  4140          H    258    ALA      H   4140     0.2719      1.008   ; qtot 0.8562
  4141         CT    258    ALA     CA   4141     0.0337      12.01   ; qtot 0.8899
  4142         H1    258    ALA     HA   4142     0.0823      1.008   ; qtot 0.9722
  4143         CT    258    ALA     CB   4143    -0.1825      12.01   ; qtot 0.7897
  4144         HC    258    ALA    HB1   4144     0.0603      1.008   ; qtot 0.85
  4145         HC    258    ALA    HB2   4145     0.0603      1.008   ; qtot 0.9103
  4146         HC    258    ALA    HB3   4146     0.0603      1.008   ; qtot 0.9706
  4147          C    258    ALA      C   4147     0.5973      12.01   ; qtot 1.568
  4148          O    258    ALA      O   4148    -0.5679         16   ; qtot 1
; residue 259 MET rtp MET  q  0.0
  4149          N    259    MET      N   4149    -0.4157      14.01   ; qtot 0.5843
  4150          H    259    MET      H   4150     0.2719      1.008   ; qtot 0.8562
  4151         CT    259    MET     CA   4151    -0.0237      12.01   ; qtot 0.8325
  4152         H1    259    MET     HA   4152      0.088      1.008   ; qtot 0.9205
  4153         CT    259    MET     CB   4153     0.0342      12.01   ; qtot 0.9547
  4154         HC    259    MET    HB1   4154     0.0241      1.008   ; qtot 0.9788
  4155         HC    259    MET    HB2   4155     0.0241      1.008   ; qtot 1.003
  4156         CT    259    MET     CG   4156     0.0018      12.01   ; qtot 1.005
  4157         H1    259    MET    HG1   4157      0.044      1.008   ; qtot 1.049
  4158         H1    259    MET    HG2   4158      0.044      1.008   ; qtot 1.093
  4159          S    259    MET     SD   4159    -0.2737      32.06   ; qtot 0.819
  4160         CT    259    MET     CE   4160    -0.0536      12.01   ; qtot 0.7654
  4161         H1    259    MET    HE1   4161     0.0684      1.008   ; qtot 0.8338
  4162         H1    259    MET    HE2   4162     0.0684      1.008   ; qtot 0.9022
  4163         H1    259    MET    HE3   4163     0.0684      1.008   ; qtot 0.9706
  4164          C    259    MET      C   4164     0.5973      12.01   ; qtot 1.568
  4165          O    259    MET      O   4165    -0.5679         16   ; qtot 1
; residue 260 LYS rtp LYS  q +1.0
  4166          N    260    LYS      N   4166    -0.3479      14.01   ; qtot 0.6521
  4167          H    260    LYS      H   4167     0.2747      1.008   ; qtot 0.9268
  4168         CT    260    LYS     CA   4168      -0.24      12.01   ; qtot 0.6868
  4169         H1    260    LYS     HA   4169     0.1426      1.008   ; qtot 0.8294
  4170         CT    260    LYS     CB   4170    -0.0094      12.01   ; qtot 0.82
  4171         HC    260    LYS    HB1   4171     0.0362      1.008   ; qtot 0.8562
  4172         HC    260    LYS    HB2   4172     0.0362      1.008   ; qtot 0.8924
  4173         CT    260    LYS     CG   4173     0.0187      12.01   ; qtot 0.9111
  4174         HC    260    LYS    HG1   4174     0.0103      1.008   ; qtot 0.9214
  4175         HC    260    LYS    HG2   4175     0.0103      1.008   ; qtot 0.9317
  4176         CT    260    LYS     CD   4176    -0.0479      12.01   ; qtot 0.8838
  4177         HC    260    LYS    HD1   4177     0.0621      1.008   ; qtot 0.9459
  4178         HC    260    LYS    HD2   4178     0.0621      1.008   ; qtot 1.008
  4179         CT    260    LYS     CE   4179    -0.0143      12.01   ; qtot 0.9937
  4180         HP    260    LYS    HE1   4180     0.1135      1.008   ; qtot 1.107
  4181         HP    260    LYS    HE2   4181     0.1135      1.008   ; qtot 1.221
  4182         N3    260    LYS     NZ   4182    -0.3854      14.01   ; qtot 0.8353
  4183          H    260    LYS    HZ1   4183       0.34      1.008   ; qtot 1.175
  4184          H    260    LYS    HZ2   4184       0.34      1.008   ; qtot 1.515
  4185          H    260    LYS    HZ3   4185       0.34      1.008   ; qtot 1.855
  4186          C    260    LYS      C   4186     0.7341      12.01   ; qtot 2.589
  4187          O    260    LYS      O   4187    -0.5894         16   ; qtot 2
; residue 261 SER rtp SER  q  0.0
  4188          N    261    SER      N   4188    -0.4157      14.01   ; qtot 1.584
  4189          H    261    SER      H   4189     0.2719      1.008   ; qtot 1.856
  4190         CT    261    SER     CA   4190    -0.0249      12.01   ; qtot 1.831
  4191         H1    261    SER     HA   4191     0.0843      1.008   ; qtot 1.916
  4192         CT    261    SER     CB   4192     0.2117      12.01   ; qtot 2.127
  4193         H1    261    SER    HB1   4193     0.0352      1.008   ; qtot 2.163
  4194         H1    261    SER    HB2   4194     0.0352      1.008   ; qtot 2.198
  4195         OH    261    SER     OG   4195    -0.6546         16   ; qtot 1.543
  4196         HO    261    SER     HG   4196     0.4275      1.008   ; qtot 1.971
  4197          C    261    SER      C   4197     0.5973      12.01   ; qtot 2.568
  4198          O    261    SER      O   4198    -0.5679         16   ; qtot 2
; residue 262 GLU rtp GLU  q -1.0
  4199          N    262    GLU      N   4199    -0.5163      14.01   ; qtot 1.484
  4200          H    262    GLU      H   4200     0.2936      1.008   ; qtot 1.777
  4201         CT    262    GLU     CA   4201     0.0397      12.01   ; qtot 1.817
  4202         H1    262    GLU     HA   4202     0.1105      1.008   ; qtot 1.928
  4203         CT    262    GLU     CB   4203      0.056      12.01   ; qtot 1.984
  4204         HC    262    GLU    HB1   4204    -0.0173      1.008   ; qtot 1.966
  4205         HC    262    GLU    HB2   4205    -0.0173      1.008   ; qtot 1.949
  4206         CT    262    GLU     CG   4206     0.0136      12.01   ; qtot 1.963
  4207         HC    262    GLU    HG1   4207    -0.0425      1.008   ; qtot 1.92
  4208         HC    262    GLU    HG2   4208    -0.0425      1.008   ; qtot 1.878
  4209          C    262    GLU     CD   4209     0.8054      12.01   ; qtot 2.683
  4210         O2    262    GLU    OE1   4210    -0.8188         16   ; qtot 1.864
  4211         O2    262    GLU    OE2   4211    -0.8188         16   ; qtot 1.045
  4212          C    262    GLU      C   4212     0.5366      12.01   ; qtot 1.582
  4213          O    262    GLU      O   4213    -0.5819         16   ; qtot 1
; residue 263 GLY rtp GLY  q  0.0
  4214          N    263    GLY      N   4214    -0.4157      14.01   ; qtot 0.5843
  4215          H    263    GLY      H   4215     0.2719      1.008   ; qtot 0.8562
  4216         CT    263    GLY     CA   4216    -0.0252      12.01   ; qtot 0.831
  4217         H1    263    GLY    HA1   4217     0.0698      1.008   ; qtot 0.9008
  4218         H1    263    GLY    HA2   4218     0.0698      1.008   ; qtot 0.9706
  4219          C    263    GLY      C   4219     0.5973      12.01   ; qtot 1.568
  4220          O    263    GLY      O   4220    -0.5679         16   ; qtot 1
; residue 264 GLY rtp GLY  q  0.0
  4221          N    264    GLY      N   4221    -0.4157      14.01   ; qtot 0.5843
  4222          H    264    GLY      H   4222     0.2719      1.008   ; qtot 0.8562
  4223         CT    264    GLY     CA   4223    -0.0252      12.01   ; qtot 0.831
  4224         H1    264    GLY    HA1   4224     0.0698      1.008   ; qtot 0.9008
  4225         H1    264    GLY    HA2   4225     0.0698      1.008   ; qtot 0.9706
  4226          C    264    GLY      C   4226     0.5973      12.01   ; qtot 1.568
  4227          O    264    GLY      O   4227    -0.5679         16   ; qtot 1
; residue 265 PHE rtp PHE  q  0.0
  4228          N    265    PHE      N   4228    -0.4157      14.01   ; qtot 0.5843
  4229          H    265    PHE      H   4229     0.2719      1.008   ; qtot 0.8562
  4230         CT    265    PHE     CA   4230    -0.0024      12.01   ; qtot 0.8538
  4231         H1    265    PHE     HA   4231     0.0978      1.008   ; qtot 0.9516
  4232         CT    265    PHE     CB   4232    -0.0343      12.01   ; qtot 0.9173
  4233         HC    265    PHE    HB1   4233     0.0295      1.008   ; qtot 0.9468
  4234         HC    265    PHE    HB2   4234     0.0295      1.008   ; qtot 0.9763
  4235         CA    265    PHE     CG   4235     0.0118      12.01   ; qtot 0.9881
  4236         CA    265    PHE    CD1   4236    -0.1256      12.01   ; qtot 0.8625
  4237         HA    265    PHE    HD1   4237      0.133      1.008   ; qtot 0.9955
  4238         CA    265    PHE    CE1   4238    -0.1704      12.01   ; qtot 0.8251
  4239         HA    265    PHE    HE1   4239      0.143      1.008   ; qtot 0.9681
  4240         CA    265    PHE     CZ   4240    -0.1072      12.01   ; qtot 0.8609
  4241         HA    265    PHE     HZ   4241     0.1297      1.008   ; qtot 0.9906
  4242         CA    265    PHE    CE2   4242    -0.1704      12.01   ; qtot 0.8202
  4243         HA    265    PHE    HE2   4243      0.143      1.008   ; qtot 0.9632
  4244         CA    265    PHE    CD2   4244    -0.1256      12.01   ; qtot 0.8376
  4245         HA    265    PHE    HD2   4245      0.133      1.008   ; qtot 0.9706
  4246          C    265    PHE      C   4246     0.5973      12.01   ; qtot 1.568
  4247          O    265    PHE      O   4247    -0.5679         16   ; qtot 1
; residue 266 ILE rtp ILE  q  0.0
  4248          N    266    ILE      N   4248    -0.4157      14.01   ; qtot 0.5843
  4249          H    266    ILE      H   4249     0.2719      1.008   ; qtot 0.8562
  4250         CT    266    ILE     CA   4250    -0.0597      12.01   ; qtot 0.7965
  4251         H1    266    ILE     HA   4251     0.0869      1.008   ; qtot 0.8834
  4252         CT    266    ILE     CB   4252     0.1303      12.01   ; qtot 1.014
  4253         HC    266    ILE     HB   4253     0.0187      1.008   ; qtot 1.032
  4254         CT    266    ILE    CG2   4254    -0.3204      12.01   ; qtot 0.712
  4255         HC    266    ILE   HG21   4255     0.0882      1.008   ; qtot 0.8002
  4256         HC    266    ILE   HG22   4256     0.0882      1.008   ; qtot 0.8884
  4257         HC    266    ILE   HG23   4257     0.0882      1.008   ; qtot 0.9766
  4258         CT    266    ILE    CG1   4258     -0.043      12.01   ; qtot 0.9336
  4259         HC    266    ILE   HG11   4259     0.0236      1.008   ; qtot 0.9572
  4260         HC    266    ILE   HG12   4260     0.0236      1.008   ; qtot 0.9808
  4261         CT    266    ILE     CD   4261     -0.066      12.01   ; qtot 0.9148
  4262         HC    266    ILE    HD1   4262     0.0186      1.008   ; qtot 0.9334
  4263         HC    266    ILE    HD2   4263     0.0186      1.008   ; qtot 0.952
  4264         HC    266    ILE    HD3   4264     0.0186      1.008   ; qtot 0.9706
  4265          C    266    ILE      C   4265     0.5973      12.01   ; qtot 1.568
  4266          O    266    ILE      O   4266    -0.5679         16   ; qtot 1
; residue 267 TRP rtp TRP  q  0.0
  4267          N    267    TRP      N   4267    -0.4157      14.01   ; qtot 0.5843
  4268          H    267    TRP      H   4268     0.2719      1.008   ; qtot 0.8562
  4269         CT    267    TRP     CA   4269    -0.0275      12.01   ; qtot 0.8287
  4270         H1    267    TRP     HA   4270     0.1123      1.008   ; qtot 0.941
  4271         CT    267    TRP     CB   4271     -0.005      12.01   ; qtot 0.936
  4272         HC    267    TRP    HB1   4272     0.0339      1.008   ; qtot 0.9699
  4273         HC    267    TRP    HB2   4273     0.0339      1.008   ; qtot 1.004
  4274         C*    267    TRP     CG   4274    -0.1415      12.01   ; qtot 0.8623
  4275         CW    267    TRP    CD1   4275    -0.1638      12.01   ; qtot 0.6985
  4276         H4    267    TRP    HD1   4276     0.2062      1.008   ; qtot 0.9047
  4277         NA    267    TRP    NE1   4277    -0.3418      14.01   ; qtot 0.5629
  4278          H    267    TRP    HE1   4278     0.3412      1.008   ; qtot 0.9041
  4279         CN    267    TRP    CE2   4279      0.138      12.01   ; qtot 1.042
  4280         CA    267    TRP    CZ2   4280    -0.2601      12.01   ; qtot 0.782
  4281         HA    267    TRP    HZ2   4281     0.1572      1.008   ; qtot 0.9392
  4282         CA    267    TRP    CH2   4282    -0.1134      12.01   ; qtot 0.8258
  4283         HA    267    TRP    HH2   4283     0.1417      1.008   ; qtot 0.9675
  4284         CA    267    TRP    CZ3   4284    -0.1972      12.01   ; qtot 0.7703
  4285         HA    267    TRP    HZ3   4285     0.1447      1.008   ; qtot 0.915
  4286         CA    267    TRP    CE3   4286    -0.2387      12.01   ; qtot 0.6763
  4287         HA    267    TRP    HE3   4287       0.17      1.008   ; qtot 0.8463
  4288         CB    267    TRP    CD2   4288     0.1243      12.01   ; qtot 0.9706
  4289          C    267    TRP      C   4289     0.5973      12.01   ; qtot 1.568
  4290          O    267    TRP      O   4290    -0.5679         16   ; qtot 1
; residue 268 ALA rtp ALA  q  0.0
  4291          N    268    ALA      N   4291    -0.4157      14.01   ; qtot 0.5843
  4292          H    268    ALA      H   4292     0.2719      1.008   ; qtot 0.8562
  4293         CT    268    ALA     CA   4293     0.0337      12.01   ; qtot 0.8899
  4294         H1    268    ALA     HA   4294     0.0823      1.008   ; qtot 0.9722
  4295         CT    268    ALA     CB   4295    -0.1825      12.01   ; qtot 0.7897
  4296         HC    268    ALA    HB1   4296     0.0603      1.008   ; qtot 0.85
  4297         HC    268    ALA    HB2   4297     0.0603      1.008   ; qtot 0.9103
  4298         HC    268    ALA    HB3   4298     0.0603      1.008   ; qtot 0.9706
  4299          C    268    ALA      C   4299     0.5973      12.01   ; qtot 1.568
  4300          O    268    ALA      O   4300    -0.5679         16   ; qtot 1
; residue 269 CYS rtp CYS  q  0.0
  4301          N    269    CYS      N   4301    -0.4157      14.01   ; qtot 0.5843
  4302          H    269    CYS      H   4302     0.2719      1.008   ; qtot 0.8562
  4303         CT    269    CYS     CA   4303     0.0213      12.01   ; qtot 0.8775
  4304         H1    269    CYS     HA   4304     0.1124      1.008   ; qtot 0.9899
  4305         CT    269    CYS     CB   4305    -0.1231      12.01   ; qtot 0.8668
  4306         H1    269    CYS    HB1   4306     0.1112      1.008   ; qtot 0.978
  4307         H1    269    CYS    HB2   4307     0.1112      1.008   ; qtot 1.089
  4308         SH    269    CYS     SG   4308    -0.3119      32.06   ; qtot 0.7773
  4309         HS    269    CYS     HG   4309     0.1933      1.008   ; qtot 0.9706
  4310          C    269    CYS      C   4310     0.5973      12.01   ; qtot 1.568
  4311          O    269    CYS      O   4311    -0.5679         16   ; qtot 1
; residue 270 LYS rtp LYS  q +1.0
  4312          N    270    LYS      N   4312    -0.3479      14.01   ; qtot 0.6521
  4313          H    270    LYS      H   4313     0.2747      1.008   ; qtot 0.9268
  4314         CT    270    LYS     CA   4314      -0.24      12.01   ; qtot 0.6868
  4315         H1    270    LYS     HA   4315     0.1426      1.008   ; qtot 0.8294
  4316         CT    270    LYS     CB   4316    -0.0094      12.01   ; qtot 0.82
  4317         HC    270    LYS    HB1   4317     0.0362      1.008   ; qtot 0.8562
  4318         HC    270    LYS    HB2   4318     0.0362      1.008   ; qtot 0.8924
  4319         CT    270    LYS     CG   4319     0.0187      12.01   ; qtot 0.9111
  4320         HC    270    LYS    HG1   4320     0.0103      1.008   ; qtot 0.9214
  4321         HC    270    LYS    HG2   4321     0.0103      1.008   ; qtot 0.9317
  4322         CT    270    LYS     CD   4322    -0.0479      12.01   ; qtot 0.8838
  4323         HC    270    LYS    HD1   4323     0.0621      1.008   ; qtot 0.9459
  4324         HC    270    LYS    HD2   4324     0.0621      1.008   ; qtot 1.008
  4325         CT    270    LYS     CE   4325    -0.0143      12.01   ; qtot 0.9937
  4326         HP    270    LYS    HE1   4326     0.1135      1.008   ; qtot 1.107
  4327         HP    270    LYS    HE2   4327     0.1135      1.008   ; qtot 1.221
  4328         N3    270    LYS     NZ   4328    -0.3854      14.01   ; qtot 0.8353
  4329          H    270    LYS    HZ1   4329       0.34      1.008   ; qtot 1.175
  4330          H    270    LYS    HZ2   4330       0.34      1.008   ; qtot 1.515
  4331          H    270    LYS    HZ3   4331       0.34      1.008   ; qtot 1.855
  4332          C    270    LYS      C   4332     0.7341      12.01   ; qtot 2.589
  4333          O    270    LYS      O   4333    -0.5894         16   ; qtot 2
; residue 271 ASN rtp ASN  q  0.0
  4334          N    271    ASN      N   4334    -0.4157      14.01   ; qtot 1.584
  4335          H    271    ASN      H   4335     0.2719      1.008   ; qtot 1.856
  4336         CT    271    ASN     CA   4336     0.0143      12.01   ; qtot 1.871
  4337         H1    271    ASN     HA   4337     0.1048      1.008   ; qtot 1.975
  4338         CT    271    ASN     CB   4338    -0.2041      12.01   ; qtot 1.771
  4339         HC    271    ASN    HB1   4339     0.0797      1.008   ; qtot 1.851
  4340         HC    271    ASN    HB2   4340     0.0797      1.008   ; qtot 1.931
  4341          C    271    ASN     CG   4341      0.713      12.01   ; qtot 2.644
  4342          O    271    ASN    OD1   4342    -0.5931         16   ; qtot 2.051
  4343          N    271    ASN    ND2   4343    -0.9191      14.01   ; qtot 1.131
  4344          H    271    ASN   HD21   4344     0.4196      1.008   ; qtot 1.551
  4345          H    271    ASN   HD22   4345     0.4196      1.008   ; qtot 1.971
  4346          C    271    ASN      C   4346     0.5973      12.01   ; qtot 2.568
  4347          O    271    ASN      O   4347    -0.5679         16   ; qtot 2
; residue 272 TYR rtp TYR  q  0.0
  4348          N    272    TYR      N   4348    -0.4157      14.01   ; qtot 1.584
  4349          H    272    TYR      H   4349     0.2719      1.008   ; qtot 1.856
  4350         CT    272    TYR     CA   4350    -0.0014      12.01   ; qtot 1.855
  4351         H1    272    TYR     HA   4351     0.0876      1.008   ; qtot 1.942
  4352         CT    272    TYR     CB   4352    -0.0152      12.01   ; qtot 1.927
  4353         HC    272    TYR    HB1   4353     0.0295      1.008   ; qtot 1.957
  4354         HC    272    TYR    HB2   4354     0.0295      1.008   ; qtot 1.986
  4355         CA    272    TYR     CG   4355    -0.0011      12.01   ; qtot 1.985
  4356         CA    272    TYR    CD1   4356    -0.1906      12.01   ; qtot 1.795
  4357         HA    272    TYR    HD1   4357     0.1699      1.008   ; qtot 1.964
  4358         CA    272    TYR    CE1   4358    -0.2341      12.01   ; qtot 1.73
  4359         HA    272    TYR    HE1   4359     0.1656      1.008   ; qtot 1.896
  4360          C    272    TYR     CZ   4360     0.3226      12.01   ; qtot 2.219
  4361         OH    272    TYR     OH   4361    -0.5579         16   ; qtot 1.661
  4362         HO    272    TYR     HH   4362     0.3992      1.008   ; qtot 2.06
  4363         CA    272    TYR    CE2   4363    -0.2341      12.01   ; qtot 1.826
  4364         HA    272    TYR    HE2   4364     0.1656      1.008   ; qtot 1.991
  4365         CA    272    TYR    CD2   4365    -0.1906      12.01   ; qtot 1.801
  4366         HA    272    TYR    HD2   4366     0.1699      1.008   ; qtot 1.971
  4367          C    272    TYR      C   4367     0.5973      12.01   ; qtot 2.568
  4368          O    272    TYR      O   4368    -0.5679         16   ; qtot 2
; residue 273 ASP rtp ASP  q -1.0
  4369          N    273    ASP      N   4369    -0.5163      14.01   ; qtot 1.484
  4370          H    273    ASP      H   4370     0.2936      1.008   ; qtot 1.777
  4371         CT    273    ASP     CA   4371     0.0381      12.01   ; qtot 1.815
  4372         H1    273    ASP     HA   4372      0.088      1.008   ; qtot 1.903
  4373         CT    273    ASP     CB   4373    -0.0303      12.01   ; qtot 1.873
  4374         HC    273    ASP    HB1   4374    -0.0122      1.008   ; qtot 1.861
  4375         HC    273    ASP    HB2   4375    -0.0122      1.008   ; qtot 1.849
  4376          C    273    ASP     CG   4376     0.7994      12.01   ; qtot 2.648
  4377         O2    273    ASP    OD1   4377    -0.8014         16   ; qtot 1.847
  4378         O2    273    ASP    OD2   4378    -0.8014         16   ; qtot 1.045
  4379          C    273    ASP      C   4379     0.5366      12.01   ; qtot 1.582
  4380          O    273    ASP      O   4380    -0.5819         16   ; qtot 1
; residue 274 GLY rtp GLY  q  0.0
  4381          N    274    GLY      N   4381    -0.4157      14.01   ; qtot 0.5843
  4382          H    274    GLY      H   4382     0.2719      1.008   ; qtot 0.8562
  4383         CT    274    GLY     CA   4383    -0.0252      12.01   ; qtot 0.831
  4384         H1    274    GLY    HA1   4384     0.0698      1.008   ; qtot 0.9008
  4385         H1    274    GLY    HA2   4385     0.0698      1.008   ; qtot 0.9706
  4386          C    274    GLY      C   4386     0.5973      12.01   ; qtot 1.568
  4387          O    274    GLY      O   4387    -0.5679         16   ; qtot 1
; residue 275 ASP rtp ASP  q -1.0
  4388          N    275    ASP      N   4388    -0.5163      14.01   ; qtot 0.4837
  4389          H    275    ASP      H   4389     0.2936      1.008   ; qtot 0.7773
  4390         CT    275    ASP     CA   4390     0.0381      12.01   ; qtot 0.8154
  4391         H1    275    ASP     HA   4391      0.088      1.008   ; qtot 0.9034
  4392         CT    275    ASP     CB   4392    -0.0303      12.01   ; qtot 0.8731
  4393         HC    275    ASP    HB1   4393    -0.0122      1.008   ; qtot 0.8609
  4394         HC    275    ASP    HB2   4394    -0.0122      1.008   ; qtot 0.8487
  4395          C    275    ASP     CG   4395     0.7994      12.01   ; qtot 1.648
  4396         O2    275    ASP    OD1   4396    -0.8014         16   ; qtot 0.8467
  4397         O2    275    ASP    OD2   4397    -0.8014         16   ; qtot 0.0453
  4398          C    275    ASP      C   4398     0.5366      12.01   ; qtot 0.5819
  4399          O    275    ASP      O   4399    -0.5819         16   ; qtot 0
; residue 276 VAL rtp VAL  q  0.0
  4400          N    276    VAL      N   4400    -0.4157      14.01   ; qtot -0.4157
  4401          H    276    VAL      H   4401     0.2719      1.008   ; qtot -0.1438
  4402         CT    276    VAL     CA   4402    -0.0875      12.01   ; qtot -0.2313
  4403         H1    276    VAL     HA   4403     0.0969      1.008   ; qtot -0.1344
  4404         CT    276    VAL     CB   4404     0.2985      12.01   ; qtot 0.1641
  4405         HC    276    VAL     HB   4405    -0.0297      1.008   ; qtot 0.1344
  4406         CT    276    VAL    CG1   4406    -0.3192      12.01   ; qtot -0.1848
  4407         HC    276    VAL   HG11   4407     0.0791      1.008   ; qtot -0.1057
  4408         HC    276    VAL   HG12   4408     0.0791      1.008   ; qtot -0.0266
  4409         HC    276    VAL   HG13   4409     0.0791      1.008   ; qtot 0.0525
  4410         CT    276    VAL    CG2   4410    -0.3192      12.01   ; qtot -0.2667
  4411         HC    276    VAL   HG21   4411     0.0791      1.008   ; qtot -0.1876
  4412         HC    276    VAL   HG22   4412     0.0791      1.008   ; qtot -0.1085
  4413         HC    276    VAL   HG23   4413     0.0791      1.008   ; qtot -0.0294
  4414          C    276    VAL      C   4414     0.5973      12.01   ; qtot 0.5679
  4415          O    276    VAL      O   4415    -0.5679         16   ; qtot 0
; residue 277 GLN rtp GLN  q  0.0
  4416          N    277    GLN      N   4416    -0.4157      14.01   ; qtot -0.4157
  4417          H    277    GLN      H   4417     0.2719      1.008   ; qtot -0.1438
  4418         CT    277    GLN     CA   4418    -0.0031      12.01   ; qtot -0.1469
  4419         H1    277    GLN     HA   4419      0.085      1.008   ; qtot -0.0619
  4420         CT    277    GLN     CB   4420    -0.0036      12.01   ; qtot -0.0655
  4421         HC    277    GLN    HB1   4421     0.0171      1.008   ; qtot -0.0484
  4422         HC    277    GLN    HB2   4422     0.0171      1.008   ; qtot -0.0313
  4423         CT    277    GLN     CG   4423    -0.0645      12.01   ; qtot -0.0958
  4424         HC    277    GLN    HG1   4424     0.0352      1.008   ; qtot -0.0606
  4425         HC    277    GLN    HG2   4425     0.0352      1.008   ; qtot -0.0254
  4426          C    277    GLN     CD   4426     0.6951      12.01   ; qtot 0.6697
  4427          O    277    GLN    OE1   4427    -0.6086         16   ; qtot 0.0611
  4428          N    277    GLN    NE2   4428    -0.9407      14.01   ; qtot -0.8796
  4429          H    277    GLN   HE21   4429     0.4251      1.008   ; qtot -0.4545
  4430          H    277    GLN   HE22   4430     0.4251      1.008   ; qtot -0.0294
  4431          C    277    GLN      C   4431     0.5973      12.01   ; qtot 0.5679
  4432          O    277    GLN      O   4432    -0.5679         16   ; qtot 0
; residue 278 SER rtp SER  q  0.0
  4433          N    278    SER      N   4433    -0.4157      14.01   ; qtot -0.4157
  4434          H    278    SER      H   4434     0.2719      1.008   ; qtot -0.1438
  4435         CT    278    SER     CA   4435    -0.0249      12.01   ; qtot -0.1687
  4436         H1    278    SER     HA   4436     0.0843      1.008   ; qtot -0.0844
  4437         CT    278    SER     CB   4437     0.2117      12.01   ; qtot 0.1273
  4438         H1    278    SER    HB1   4438     0.0352      1.008   ; qtot 0.1625
  4439         H1    278    SER    HB2   4439     0.0352      1.008   ; qtot 0.1977
  4440         OH    278    SER     OG   4440    -0.6546         16   ; qtot -0.4569
  4441         HO    278    SER     HG   4441     0.4275      1.008   ; qtot -0.0294
  4442          C    278    SER      C   4442     0.5973      12.01   ; qtot 0.5679
  4443          O    278    SER      O   4443    -0.5679         16   ; qtot 0
; residue 279 ASP rtp ASP  q -1.0
  4444          N    279    ASP      N   4444    -0.5163      14.01   ; qtot -0.5163
  4445          H    279    ASP      H   4445     0.2936      1.008   ; qtot -0.2227
  4446         CT    279    ASP     CA   4446     0.0381      12.01   ; qtot -0.1846
  4447         H1    279    ASP     HA   4447      0.088      1.008   ; qtot -0.0966
  4448         CT    279    ASP     CB   4448    -0.0303      12.01   ; qtot -0.1269
  4449         HC    279    ASP    HB1   4449    -0.0122      1.008   ; qtot -0.1391
  4450         HC    279    ASP    HB2   4450    -0.0122      1.008   ; qtot -0.1513
  4451          C    279    ASP     CG   4451     0.7994      12.01   ; qtot 0.6481
  4452         O2    279    ASP    OD1   4452    -0.8014         16   ; qtot -0.1533
  4453         O2    279    ASP    OD2   4453    -0.8014         16   ; qtot -0.9547
  4454          C    279    ASP      C   4454     0.5366      12.01   ; qtot -0.4181
  4455          O    279    ASP      O   4455    -0.5819         16   ; qtot -1
; residue 280 SER rtp SER  q  0.0
  4456          N    280    SER      N   4456    -0.4157      14.01   ; qtot -1.416
  4457          H    280    SER      H   4457     0.2719      1.008   ; qtot -1.144
  4458         CT    280    SER     CA   4458    -0.0249      12.01   ; qtot -1.169
  4459         H1    280    SER     HA   4459     0.0843      1.008   ; qtot -1.084
  4460         CT    280    SER     CB   4460     0.2117      12.01   ; qtot -0.8727
  4461         H1    280    SER    HB1   4461     0.0352      1.008   ; qtot -0.8375
  4462         H1    280    SER    HB2   4462     0.0352      1.008   ; qtot -0.8023
  4463         OH    280    SER     OG   4463    -0.6546         16   ; qtot -1.457
  4464         HO    280    SER     HG   4464     0.4275      1.008   ; qtot -1.029
  4465          C    280    SER      C   4465     0.5973      12.01   ; qtot -0.4321
  4466          O    280    SER      O   4466    -0.5679         16   ; qtot -1
; residue 281 VAL rtp VAL  q  0.0
  4467          N    281    VAL      N   4467    -0.4157      14.01   ; qtot -1.416
  4468          H    281    VAL      H   4468     0.2719      1.008   ; qtot -1.144
  4469         CT    281    VAL     CA   4469    -0.0875      12.01   ; qtot -1.231
  4470         H1    281    VAL     HA   4470     0.0969      1.008   ; qtot -1.134
  4471         CT    281    VAL     CB   4471     0.2985      12.01   ; qtot -0.8359
  4472         HC    281    VAL     HB   4472    -0.0297      1.008   ; qtot -0.8656
  4473         CT    281    VAL    CG1   4473    -0.3192      12.01   ; qtot -1.185
  4474         HC    281    VAL   HG11   4474     0.0791      1.008   ; qtot -1.106
  4475         HC    281    VAL   HG12   4475     0.0791      1.008   ; qtot -1.027
  4476         HC    281    VAL   HG13   4476     0.0791      1.008   ; qtot -0.9475
  4477         CT    281    VAL    CG2   4477    -0.3192      12.01   ; qtot -1.267
  4478         HC    281    VAL   HG21   4478     0.0791      1.008   ; qtot -1.188
  4479         HC    281    VAL   HG22   4479     0.0791      1.008   ; qtot -1.109
  4480         HC    281    VAL   HG23   4480     0.0791      1.008   ; qtot -1.029
  4481          C    281    VAL      C   4481     0.5973      12.01   ; qtot -0.4321
  4482          O    281    VAL      O   4482    -0.5679         16   ; qtot -1
; residue 282 ALA rtp ALA  q  0.0
  4483          N    282    ALA      N   4483    -0.4157      14.01   ; qtot -1.416
  4484          H    282    ALA      H   4484     0.2719      1.008   ; qtot -1.144
  4485         CT    282    ALA     CA   4485     0.0337      12.01   ; qtot -1.11
  4486         H1    282    ALA     HA   4486     0.0823      1.008   ; qtot -1.028
  4487         CT    282    ALA     CB   4487    -0.1825      12.01   ; qtot -1.21
  4488         HC    282    ALA    HB1   4488     0.0603      1.008   ; qtot -1.15
  4489         HC    282    ALA    HB2   4489     0.0603      1.008   ; qtot -1.09
  4490         HC    282    ALA    HB3   4490     0.0603      1.008   ; qtot -1.029
  4491          C    282    ALA      C   4491     0.5973      12.01   ; qtot -0.4321
  4492          O    282    ALA      O   4492    -0.5679         16   ; qtot -1
; residue 283 GLN rtp GLN  q  0.0
  4493          N    283    GLN      N   4493    -0.4157      14.01   ; qtot -1.416
  4494          H    283    GLN      H   4494     0.2719      1.008   ; qtot -1.144
  4495         CT    283    GLN     CA   4495    -0.0031      12.01   ; qtot -1.147
  4496         H1    283    GLN     HA   4496      0.085      1.008   ; qtot -1.062
  4497         CT    283    GLN     CB   4497    -0.0036      12.01   ; qtot -1.066
  4498         HC    283    GLN    HB1   4498     0.0171      1.008   ; qtot -1.048
  4499         HC    283    GLN    HB2   4499     0.0171      1.008   ; qtot -1.031
  4500         CT    283    GLN     CG   4500    -0.0645      12.01   ; qtot -1.096
  4501         HC    283    GLN    HG1   4501     0.0352      1.008   ; qtot -1.061
  4502         HC    283    GLN    HG2   4502     0.0352      1.008   ; qtot -1.025
  4503          C    283    GLN     CD   4503     0.6951      12.01   ; qtot -0.3303
  4504          O    283    GLN    OE1   4504    -0.6086         16   ; qtot -0.9389
  4505          N    283    GLN    NE2   4505    -0.9407      14.01   ; qtot -1.88
  4506          H    283    GLN   HE21   4506     0.4251      1.008   ; qtot -1.455
  4507          H    283    GLN   HE22   4507     0.4251      1.008   ; qtot -1.029
  4508          C    283    GLN      C   4508     0.5973      12.01   ; qtot -0.4321
  4509          O    283    GLN      O   4509    -0.5679         16   ; qtot -1
; residue 284 GLY rtp GLY  q  0.0
  4510          N    284    GLY      N   4510    -0.4157      14.01   ; qtot -1.416
  4511          H    284    GLY      H   4511     0.2719      1.008   ; qtot -1.144
  4512         CT    284    GLY     CA   4512    -0.0252      12.01   ; qtot -1.169
  4513         H1    284    GLY    HA1   4513     0.0698      1.008   ; qtot -1.099
  4514         H1    284    GLY    HA2   4514     0.0698      1.008   ; qtot -1.029
  4515          C    284    GLY      C   4515     0.5973      12.01   ; qtot -0.4321
  4516          O    284    GLY      O   4516    -0.5679         16   ; qtot -1
; residue 285 TYR rtp TYR  q  0.0
  4517          N    285    TYR      N   4517    -0.4157      14.01   ; qtot -1.416
  4518          H    285    TYR      H   4518     0.2719      1.008   ; qtot -1.144
  4519         CT    285    TYR     CA   4519    -0.0014      12.01   ; qtot -1.145
  4520         H1    285    TYR     HA   4520     0.0876      1.008   ; qtot -1.058
  4521         CT    285    TYR     CB   4521    -0.0152      12.01   ; qtot -1.073
  4522         HC    285    TYR    HB1   4522     0.0295      1.008   ; qtot -1.043
  4523         HC    285    TYR    HB2   4523     0.0295      1.008   ; qtot -1.014
  4524         CA    285    TYR     CG   4524    -0.0011      12.01   ; qtot -1.015
  4525         CA    285    TYR    CD1   4525    -0.1906      12.01   ; qtot -1.206
  4526         HA    285    TYR    HD1   4526     0.1699      1.008   ; qtot -1.036
  4527         CA    285    TYR    CE1   4527    -0.2341      12.01   ; qtot -1.27
  4528         HA    285    TYR    HE1   4528     0.1656      1.008   ; qtot -1.104
  4529          C    285    TYR     CZ   4529     0.3226      12.01   ; qtot -0.7815
  4530         OH    285    TYR     OH   4530    -0.5579         16   ; qtot -1.339
  4531         HO    285    TYR     HH   4531     0.3992      1.008   ; qtot -0.9402
  4532         CA    285    TYR    CE2   4532    -0.2341      12.01   ; qtot -1.174
  4533         HA    285    TYR    HE2   4533     0.1656      1.008   ; qtot -1.009
  4534         CA    285    TYR    CD2   4534    -0.1906      12.01   ; qtot -1.199
  4535         HA    285    TYR    HD2   4535     0.1699      1.008   ; qtot -1.029
  4536          C    285    TYR      C   4536     0.5973      12.01   ; qtot -0.4321
  4537          O    285    TYR      O   4537    -0.5679         16   ; qtot -1
; residue 286 GLY rtp GLY  q  0.0
  4538          N    286    GLY      N   4538    -0.4157      14.01   ; qtot -1.416
  4539          H    286    GLY      H   4539     0.2719      1.008   ; qtot -1.144
  4540         CT    286    GLY     CA   4540    -0.0252      12.01   ; qtot -1.169
  4541         H1    286    GLY    HA1   4541     0.0698      1.008   ; qtot -1.099
  4542         H1    286    GLY    HA2   4542     0.0698      1.008   ; qtot -1.029
  4543          C    286    GLY      C   4543     0.5973      12.01   ; qtot -0.4321
  4544          O    286    GLY      O   4544    -0.5679         16   ; qtot -1
; residue 287 SER rtp SER  q  0.0
  4545          N    287    SER      N   4545    -0.4157      14.01   ; qtot -1.416
  4546          H    287    SER      H   4546     0.2719      1.008   ; qtot -1.144
  4547         CT    287    SER     CA   4547    -0.0249      12.01   ; qtot -1.169
  4548         H1    287    SER     HA   4548     0.0843      1.008   ; qtot -1.084
  4549         CT    287    SER     CB   4549     0.2117      12.01   ; qtot -0.8727
  4550         H1    287    SER    HB1   4550     0.0352      1.008   ; qtot -0.8375
  4551         H1    287    SER    HB2   4551     0.0352      1.008   ; qtot -0.8023
  4552         OH    287    SER     OG   4552    -0.6546         16   ; qtot -1.457
  4553         HO    287    SER     HG   4553     0.4275      1.008   ; qtot -1.029
  4554          C    287    SER      C   4554     0.5973      12.01   ; qtot -0.4321
  4555          O    287    SER      O   4555    -0.5679         16   ; qtot -1
; residue 288 LEU rtp LEU  q  0.0
  4556          N    288    LEU      N   4556    -0.4157      14.01   ; qtot -1.416
  4557          H    288    LEU      H   4557     0.2719      1.008   ; qtot -1.144
  4558         CT    288    LEU     CA   4558    -0.0518      12.01   ; qtot -1.196
  4559         H1    288    LEU     HA   4559     0.0922      1.008   ; qtot -1.103
  4560         CT    288    LEU     CB   4560    -0.1102      12.01   ; qtot -1.214
  4561         HC    288    LEU    HB1   4561     0.0457      1.008   ; qtot -1.168
  4562         HC    288    LEU    HB2   4562     0.0457      1.008   ; qtot -1.122
  4563         CT    288    LEU     CG   4563     0.3531      12.01   ; qtot -0.7691
  4564         HC    288    LEU     HG   4564    -0.0361      1.008   ; qtot -0.8052
  4565         CT    288    LEU    CD1   4565    -0.4121      12.01   ; qtot -1.217
  4566         HC    288    LEU   HD11   4566        0.1      1.008   ; qtot -1.117
  4567         HC    288    LEU   HD12   4567        0.1      1.008   ; qtot -1.017
  4568         HC    288    LEU   HD13   4568        0.1      1.008   ; qtot -0.9173
  4569         CT    288    LEU    CD2   4569    -0.4121      12.01   ; qtot -1.329
  4570         HC    288    LEU   HD21   4570        0.1      1.008   ; qtot -1.229
  4571         HC    288    LEU   HD22   4571        0.1      1.008   ; qtot -1.129
  4572         HC    288    LEU   HD23   4572        0.1      1.008   ; qtot -1.029
  4573          C    288    LEU      C   4573     0.5973      12.01   ; qtot -0.4321
  4574          O    288    LEU      O   4574    -0.5679         16   ; qtot -1
; residue 289 GLY rtp GLY  q  0.0
  4575          N    289    GLY      N   4575    -0.4157      14.01   ; qtot -1.416
  4576          H    289    GLY      H   4576     0.2719      1.008   ; qtot -1.144
  4577         CT    289    GLY     CA   4577    -0.0252      12.01   ; qtot -1.169
  4578         H1    289    GLY    HA1   4578     0.0698      1.008   ; qtot -1.099
  4579         H1    289    GLY    HA2   4579     0.0698      1.008   ; qtot -1.029
  4580          C    289    GLY      C   4580     0.5973      12.01   ; qtot -0.4321
  4581          O    289    GLY      O   4581    -0.5679         16   ; qtot -1
; residue 290 MET rtp MET  q  0.0
  4582          N    290    MET      N   4582    -0.4157      14.01   ; qtot -1.416
  4583          H    290    MET      H   4583     0.2719      1.008   ; qtot -1.144
  4584         CT    290    MET     CA   4584    -0.0237      12.01   ; qtot -1.168
  4585         H1    290    MET     HA   4585      0.088      1.008   ; qtot -1.08
  4586         CT    290    MET     CB   4586     0.0342      12.01   ; qtot -1.045
  4587         HC    290    MET    HB1   4587     0.0241      1.008   ; qtot -1.021
  4588         HC    290    MET    HB2   4588     0.0241      1.008   ; qtot -0.9971
  4589         CT    290    MET     CG   4589     0.0018      12.01   ; qtot -0.9953
  4590         H1    290    MET    HG1   4590      0.044      1.008   ; qtot -0.9513
  4591         H1    290    MET    HG2   4591      0.044      1.008   ; qtot -0.9073
  4592          S    290    MET     SD   4592    -0.2737      32.06   ; qtot -1.181
  4593         CT    290    MET     CE   4593    -0.0536      12.01   ; qtot -1.235
  4594         H1    290    MET    HE1   4594     0.0684      1.008   ; qtot -1.166
  4595         H1    290    MET    HE2   4595     0.0684      1.008   ; qtot -1.098
  4596         H1    290    MET    HE3   4596     0.0684      1.008   ; qtot -1.029
  4597          C    290    MET      C   4597     0.5973      12.01   ; qtot -0.4321
  4598          O    290    MET      O   4598    -0.5679         16   ; qtot -1
; residue 291 MET rtp MET  q  0.0
  4599          N    291    MET      N   4599    -0.4157      14.01   ; qtot -1.416
  4600          H    291    MET      H   4600     0.2719      1.008   ; qtot -1.144
  4601         CT    291    MET     CA   4601    -0.0237      12.01   ; qtot -1.168
  4602         H1    291    MET     HA   4602      0.088      1.008   ; qtot -1.08
  4603         CT    291    MET     CB   4603     0.0342      12.01   ; qtot -1.045
  4604         HC    291    MET    HB1   4604     0.0241      1.008   ; qtot -1.021
  4605         HC    291    MET    HB2   4605     0.0241      1.008   ; qtot -0.9971
  4606         CT    291    MET     CG   4606     0.0018      12.01   ; qtot -0.9953
  4607         H1    291    MET    HG1   4607      0.044      1.008   ; qtot -0.9513
  4608         H1    291    MET    HG2   4608      0.044      1.008   ; qtot -0.9073
  4609          S    291    MET     SD   4609    -0.2737      32.06   ; qtot -1.181
  4610         CT    291    MET     CE   4610    -0.0536      12.01   ; qtot -1.235
  4611         H1    291    MET    HE1   4611     0.0684      1.008   ; qtot -1.166
  4612         H1    291    MET    HE2   4612     0.0684      1.008   ; qtot -1.098
  4613         H1    291    MET    HE3   4613     0.0684      1.008   ; qtot -1.029
  4614          C    291    MET      C   4614     0.5973      12.01   ; qtot -0.4321
  4615          O    291    MET      O   4615    -0.5679         16   ; qtot -1
; residue 292 THR rtp THR  q  0.0
  4616          N    292    THR      N   4616    -0.4157      14.01   ; qtot -1.416
  4617          H    292    THR      H   4617     0.2719      1.008   ; qtot -1.144
  4618         CT    292    THR     CA   4618    -0.0389      12.01   ; qtot -1.183
  4619         H1    292    THR     HA   4619     0.1007      1.008   ; qtot -1.082
  4620         CT    292    THR     CB   4620     0.3654      12.01   ; qtot -0.7166
  4621         H1    292    THR     HB   4621     0.0043      1.008   ; qtot -0.7123
  4622         CT    292    THR    CG2   4622    -0.2438      12.01   ; qtot -0.9561
  4623         HC    292    THR   HG21   4623     0.0642      1.008   ; qtot -0.8919
  4624         HC    292    THR   HG22   4624     0.0642      1.008   ; qtot -0.8277
  4625         HC    292    THR   HG23   4625     0.0642      1.008   ; qtot -0.7635
  4626         OH    292    THR    OG1   4626    -0.6761         16   ; qtot -1.44
  4627         HO    292    THR    HG1   4627     0.4102      1.008   ; qtot -1.029
  4628          C    292    THR      C   4628     0.5973      12.01   ; qtot -0.4321
  4629          O    292    THR      O   4629    -0.5679         16   ; qtot -1
; residue 293 SER rtp SER  q  0.0
  4630          N    293    SER      N   4630    -0.4157      14.01   ; qtot -1.416
  4631          H    293    SER      H   4631     0.2719      1.008   ; qtot -1.144
  4632         CT    293    SER     CA   4632    -0.0249      12.01   ; qtot -1.169
  4633         H1    293    SER     HA   4633     0.0843      1.008   ; qtot -1.084
  4634         CT    293    SER     CB   4634     0.2117      12.01   ; qtot -0.8727
  4635         H1    293    SER    HB1   4635     0.0352      1.008   ; qtot -0.8375
  4636         H1    293    SER    HB2   4636     0.0352      1.008   ; qtot -0.8023
  4637         OH    293    SER     OG   4637    -0.6546         16   ; qtot -1.457
  4638         HO    293    SER     HG   4638     0.4275      1.008   ; qtot -1.029
  4639          C    293    SER      C   4639     0.5973      12.01   ; qtot -0.4321
  4640          O    293    SER      O   4640    -0.5679         16   ; qtot -1
; residue 294 VAL rtp VAL  q  0.0
  4641          N    294    VAL      N   4641    -0.4157      14.01   ; qtot -1.416
  4642          H    294    VAL      H   4642     0.2719      1.008   ; qtot -1.144
  4643         CT    294    VAL     CA   4643    -0.0875      12.01   ; qtot -1.231
  4644         H1    294    VAL     HA   4644     0.0969      1.008   ; qtot -1.134
  4645         CT    294    VAL     CB   4645     0.2985      12.01   ; qtot -0.8359
  4646         HC    294    VAL     HB   4646    -0.0297      1.008   ; qtot -0.8656
  4647         CT    294    VAL    CG1   4647    -0.3192      12.01   ; qtot -1.185
  4648         HC    294    VAL   HG11   4648     0.0791      1.008   ; qtot -1.106
  4649         HC    294    VAL   HG12   4649     0.0791      1.008   ; qtot -1.027
  4650         HC    294    VAL   HG13   4650     0.0791      1.008   ; qtot -0.9475
  4651         CT    294    VAL    CG2   4651    -0.3192      12.01   ; qtot -1.267
  4652         HC    294    VAL   HG21   4652     0.0791      1.008   ; qtot -1.188
  4653         HC    294    VAL   HG22   4653     0.0791      1.008   ; qtot -1.109
  4654         HC    294    VAL   HG23   4654     0.0791      1.008   ; qtot -1.029
  4655          C    294    VAL      C   4655     0.5973      12.01   ; qtot -0.4321
  4656          O    294    VAL      O   4656    -0.5679         16   ; qtot -1
; residue 295 LEU rtp LEU  q  0.0
  4657          N    295    LEU      N   4657    -0.4157      14.01   ; qtot -1.416
  4658          H    295    LEU      H   4658     0.2719      1.008   ; qtot -1.144
  4659         CT    295    LEU     CA   4659    -0.0518      12.01   ; qtot -1.196
  4660         H1    295    LEU     HA   4660     0.0922      1.008   ; qtot -1.103
  4661         CT    295    LEU     CB   4661    -0.1102      12.01   ; qtot -1.214
  4662         HC    295    LEU    HB1   4662     0.0457      1.008   ; qtot -1.168
  4663         HC    295    LEU    HB2   4663     0.0457      1.008   ; qtot -1.122
  4664         CT    295    LEU     CG   4664     0.3531      12.01   ; qtot -0.7691
  4665         HC    295    LEU     HG   4665    -0.0361      1.008   ; qtot -0.8052
  4666         CT    295    LEU    CD1   4666    -0.4121      12.01   ; qtot -1.217
  4667         HC    295    LEU   HD11   4667        0.1      1.008   ; qtot -1.117
  4668         HC    295    LEU   HD12   4668        0.1      1.008   ; qtot -1.017
[truncated: 1,537,597 more chars]
