# Supplementary material for: Drug Design in the Exascale Era: A Perspective from Massively Parallel QM/MM Simulations
Source: J Chem Inf Model. 2023 Jun 15;63(12):3647–58. doi: 10.1021/acs.jcim.3c00557 (PMC10302481; doi:10.1021/acs.jcim.3c00557)
Supplement: Supplementary file 1 — ci3c00557_si_001.zip [file ci3c00557_si_001.zip › idh1/gmx_topology/topol_Ion_chain_A2.itp]

;
;	File 'topol_Ion_chain_A2.itp' was generated
;	By user: unknown (50263)
;	On host: grsjuc
;	At date: Sun Apr  5 09:56:51 2020

;
;	This is a include topology file
;
;	Created by:
;	                 :-) GROMACS - gmx pdb2gmx, VERSION 5.1.2 (-:
;	
;	Executable:   /home/ippoliti/PROGRAMS/src/gromacs-5.1.2/installed/bin/gmx_mpi
;	Data prefix:  /home/ippoliti/PROGRAMS/src/gromacs-5.1.2/installed
;	Command line:
;	  gmx_mpi pdb2gmx -f confin.pdb -o conf.pdb -water tip3p -ff amber99sb-ildn -his
;	Force field was read from the standard GROMACS share directory.
;

[ moleculetype ]
; Name            nrexcl
Ion_chain_A2        3

[ atoms ]
;   nr       type  resnr residue  atom   cgnr     charge       mass  typeB    chargeB      massB
; residue   1 MG  rtp MG   q +2.0
     1         MG      1     MG     MG      1          2     24.305   ; qtot 2
