# Supplementary material for: Drug Design in the Exascale Era: A Perspective from Massively Parallel QM/MM Simulations
Source: J Chem Inf Model. 2023 Jun 15;63(12):3647–58. doi: 10.1021/acs.jcim.3c00557 (PMC10302481; doi:10.1021/acs.jcim.3c00557)
Supplement: Supplementary file 1 — ci3c00557_si_001.zip [file ci3c00557_si_001.zip › idh1/gmx_topology/ligands.itp]

; Topology data for all non-standard resiude in 1t0l created by pygmx

; Topology for NAP created on (v: 2020-03-15T13:27:00CET) on Sun Apr  5 09:56:36 2020

[ moleculetype ]
;name            nrexcl
 NAP_A              3

[ atoms ]
;   nr  type  resi  res  atom  cgnr     charge      mass       ; qtot   bond_type
     1   NAP_CA     1   NAP   C6N    1     0.055100     12.01000 ; qtot 0.055
     2   NAP_H4     1   NAP   H25    2     0.206200      1.00800 ; qtot 0.261
     3   NAP_CA     1   NAP   C5N    3    -0.264100     12.01000 ; qtot -0.003
     4   NAP_HA     1   NAP   H24    4     0.210200      1.00800 ; qtot 0.207
     5   NAP_CA     1   NAP   C4N    5     0.138800     12.01000 ; qtot 0.346
     6   NAP_HA     1   NAP   H23    6     0.158000      1.00800 ; qtot 0.504
     7   NAP_CA     1   NAP   C3N    7    -0.234500     12.01000 ; qtot 0.270
     8   NAP_C     1   NAP   C7N    8     0.821700     12.01000 ; qtot 1.091
     9   NAP_O     1   NAP   O7N    9    -0.542800     16.00000 ; qtot 0.549
    10   NAP_N     1   NAP   N7N   10    -0.952000     14.01000 ; qtot -0.403
    11   NAP_H     1   NAP   H21   11     0.422700      1.00800 ; qtot 0.019
    12   NAP_H     1   NAP   H22   12     0.422700      1.00800 ; qtot 0.442
    13   NAP_CA     1   NAP   C2N   13     0.036500     12.01000 ; qtot 0.478
    14   NAP_H4     1   NAP   H20   14     0.154900      1.00800 ; qtot 0.633
    15   NAP_N*     1   NAP   N1N   15     0.083100     14.01000 ; qtot 0.716
    16   NAP_CT     1   NAP   C1D   16     0.321900     12.01000 ; qtot 1.038
    17   NAP_H2     1   NAP   H19   17     0.077600      1.00800 ; qtot 1.116
    18   NAP_CT     1   NAP   C2D   18     0.067000     12.01000 ; qtot 1.183
    19   NAP_H1     1   NAP   H17   19     0.097200      1.00800 ; qtot 1.280
    20   NAP_OH     1   NAP   O2D   20    -0.613900     16.00000 ; qtot 0.666
    21   NAP_HO     1   NAP   H18   21     0.418600      1.00800 ; qtot 1.085
    22   NAP_CT     1   NAP   C3D   22     0.202200     12.01000 ; qtot 1.287
    23   NAP_H1     1   NAP   H15   23     0.061500      1.00800 ; qtot 1.349
    24   NAP_OH     1   NAP   O3D   24    -0.654100     16.00000 ; qtot 0.694
    25   NAP_HO     1   NAP   H16   25     0.437600      1.00800 ; qtot 1.132
    26   NAP_CT     1   NAP   C4D   26     0.106500     12.01000 ; qtot 1.239
    27   NAP_H1     1   NAP   H14   27     0.117400      1.00800 ; qtot 1.356
    28   NAP_OS     1   NAP   O4D   28    -0.354800     16.00000 ; qtot 1.001
    29   NAP_CT     1   NAP   C5D   29     0.055800     12.01000 ; qtot 1.057
    30   NAP_H1     1   NAP   H12   30     0.067900      1.00800 ; qtot 1.125
    31   NAP_H1     1   NAP   H13   31     0.067900      1.00800 ; qtot 1.193
    32   NAP_OS     1   NAP   O5D   32    -0.566100     16.00000 ; qtot 0.627
    33   NAP_P     1   NAP    PN   33     1.372900     30.97000 ; qtot 2.000
    34   NAP_O2     1   NAP   O1N   34    -0.855800     16.00000 ; qtot 1.144
    35   NAP_O2     1   NAP   O2N   35    -0.855800     16.00000 ; qtot 0.288
    36   NAP_OS     1   NAP    O3   36    -0.576000     16.00000 ; qtot -0.288
    37   NAP_P     1   NAP    PA   37     1.372900     30.97000 ; qtot 1.085
    38   NAP_O2     1   NAP   O1A   38    -0.855800     16.00000 ; qtot 0.229
    39   NAP_O2     1   NAP   O2A   39    -0.855800     16.00000 ; qtot -0.627
    40   NAP_OS     1   NAP   O5B   40    -0.566100     16.00000 ; qtot -1.193
    41   NAP_CT     1   NAP   C5B   41     0.055800     12.01000 ; qtot -1.137
    42   NAP_H1     1   NAP    H1   42     0.067900      1.00800 ; qtot -1.069
    43   NAP_H1     1   NAP    H2   43     0.067900      1.00800 ; qtot -1.001
    44   NAP_CT     1   NAP   C4B   44     0.106500     12.01000 ; qtot -0.895
    45   NAP_H1     1   NAP    H3   45     0.117400      1.00800 ; qtot -0.777
    46   NAP_OS     1   NAP   O4B   46    -0.354800     16.00000 ; qtot -1.132
    47   NAP_CT     1   NAP   C3B   47     0.202200     12.01000 ; qtot -0.930
    48   NAP_H1     1   NAP    H4   48     0.061500      1.00800 ; qtot -0.868
    49   NAP_OH     1   NAP   O3B   49    -0.654100     16.00000 ; qtot -1.523
    50   NAP_HO     1   NAP    H5   50     0.437600      1.00800 ; qtot -1.085
    51   NAP_CT     1   NAP   C2B   51    -0.282900     12.01000 ; qtot -1.368
    52   NAP_H1     1   NAP    H6   52     0.232600      1.00800 ; qtot -1.135
    53   NAP_OS     1   NAP   O2B   53    -0.582800     16.00000 ; qtot -1.718
    54   NAP_P     1   NAP   P2B   54     1.297200     30.97000 ; qtot -0.421
    55   NAP_O2     1   NAP   O1X   55    -0.898400     16.00000 ; qtot -1.319
    56   NAP_O2     1   NAP   O2X   56    -0.898400     16.00000 ; qtot -2.218
    57   NAP_O2     1   NAP   O3X   57    -0.898400     16.00000 ; qtot -3.116
    58   NAP_CT     1   NAP   C1B   58     0.039400     12.01000 ; qtot -3.077
    59   NAP_H2     1   NAP    H7   59     0.200700      1.00800 ; qtot -2.876
    60   NAP_N*     1   NAP   N9A   60    -0.025100     14.01000 ; qtot -2.901
    61   NAP_CK     1   NAP   C8A   61     0.200600     12.01000 ; qtot -2.700
    62   NAP_H5     1   NAP    H8   62     0.155300      1.00800 ; qtot -2.545
    63   NAP_NB     1   NAP   N7A   63    -0.607300     14.01000 ; qtot -3.152
    64   NAP_CB     1   NAP   C5A   64     0.051500     12.01000 ; qtot -3.101
    65   NAP_CA     1   NAP   C6A   65     0.700900     12.01000 ; qtot -2.400
    66   NAP_N2     1   NAP   N6A   66    -0.901900     14.01000 ; qtot -3.302
    67   NAP_H     1   NAP    H9   67     0.411500      1.00800 ; qtot -2.890
    68   NAP_H     1   NAP   H10   68     0.411500      1.00800 ; qtot -2.479
    69   NAP_NC     1   NAP   N1A   69    -0.761500     14.01000 ; qtot -3.240
    70   NAP_CQ     1   NAP   C2A   70     0.587500     12.01000 ; qtot -2.653
    71   NAP_H5     1   NAP   H11   71     0.047300      1.00800 ; qtot -2.606
    72   NAP_NC     1   NAP   N3A   72    -0.699700     14.01000 ; qtot -3.305
    73   NAP_CB     1   NAP   C4A   73     0.305300     12.01000 ; qtot -3.000

[ bonds ]
;   ai     aj funct   r             k
     1      2   1    1.0890e-01    2.8577e+05 ;    C6N - H25   
     1      3   1    1.3980e-01    3.8585e+05 ;    C6N - C5N   
     1     15   1    1.3440e-01    3.7489e+05 ;    C6N - N1N   
     3      4   1    1.0860e-01    2.8937e+05 ;    C5N - H24   
     3      5   1    1.3980e-01    3.8585e+05 ;    C5N - C4N   
     5      6   1    1.0860e-01    2.8937e+05 ;    C4N - H23   
     5      7   1    1.3980e-01    3.8585e+05 ;    C4N - C3N   
     7      8   1    1.4910e-01    2.8945e+05 ;    C3N - C7N   
     7     13   1    1.3980e-01    3.8585e+05 ;    C3N - C2N   
     8      9   1    1.2180e-01    5.3363e+05 ;    C7N - O7N   
     8     10   1    1.3790e-01    3.5782e+05 ;    C7N - N7N   
    10     11   1    1.0130e-01    3.3740e+05 ;    N7N - H21   
    10     12   1    1.0130e-01    3.3740e+05 ;    N7N - H22   
    13     14   1    1.0890e-01    2.8577e+05 ;    C2N - H20   
    13     15   1    1.3440e-01    3.7489e+05 ;    C2N - N1N   
    15     16   1    1.4560e-01    2.8008e+05 ;    N1N - C1D   
    16     17   1    1.0960e-01    2.7757e+05 ;    C1D - H19   
    16     18   1    1.5380e-01    2.5179e+05 ;    C1D - C2D   
    16     28   1    1.4320e-01    2.5824e+05 ;    C1D - O4D   
    18     19   1    1.0970e-01    2.7665e+05 ;    C2D - H17   
    18     20   1    1.4230e-01    2.6501e+05 ;    C2D - O2D   
    18     22   1    1.5380e-01    2.5179e+05 ;    C2D - C3D   
    20     21   1    9.7300e-02    3.1079e+05 ;    O2D - H18   
    22     23   1    1.0970e-01    2.7665e+05 ;    C3D - H15   
    22     24   1    1.4230e-01    2.6501e+05 ;    C3D - O3D   
    22     26   1    1.5380e-01    2.5179e+05 ;    C3D - C4D   
    24     25   1    9.7300e-02    3.1079e+05 ;    O3D - H16   
    26     27   1    1.0970e-01    2.7665e+05 ;    C4D - H14   
    26     28   1    1.4320e-01    2.5824e+05 ;    C4D - O4D   
    26     29   1    1.5380e-01    2.5179e+05 ;    C4D - C5D   
    29     30   1    1.0970e-01    2.7665e+05 ;    C5D - H12   
    29     31   1    1.0970e-01    2.7665e+05 ;    C5D - H13   
    29     32   1    1.4320e-01    2.5824e+05 ;    C5D - O5D   
    32     33   1    1.6150e-01    2.7665e+05 ;    O5D - PN    
    33     34   1    1.4870e-01    4.0125e+05 ;     PN - O1N   
    33     35   1    1.4870e-01    4.0125e+05 ;     PN - O2N   
    33     36   1    1.6150e-01    2.7665e+05 ;     PN - O3    
    36     37   1    1.6150e-01    2.7665e+05 ;     O3 - PA    
    37     38   1    1.4870e-01    4.0125e+05 ;     PA - O1A   
    37     39   1    1.4870e-01    4.0125e+05 ;     PA - O2A   
    37     40   1    1.6150e-01    2.7665e+05 ;     PA - O5B   
    40     41   1    1.4320e-01    2.5824e+05 ;    O5B - C5B   
    41     42   1    1.0970e-01    2.7665e+05 ;    C5B - H1    
    41     43   1    1.0970e-01    2.7665e+05 ;    C5B - H2    
    41     44   1    1.5380e-01    2.5179e+05 ;    C5B - C4B   
    44     45   1    1.0970e-01    2.7665e+05 ;    C4B - H3    
    44     46   1    1.4320e-01    2.5824e+05 ;    C4B - O4B   
    44     47   1    1.5380e-01    2.5179e+05 ;    C4B - C3B   
    46     58   1    1.4320e-01    2.5824e+05 ;    O4B - C1B   
    47     48   1    1.0970e-01    2.7665e+05 ;    C3B - H4    
    47     49   1    1.4230e-01    2.6501e+05 ;    C3B - O3B   
    47     51   1    1.5380e-01    2.5179e+05 ;    C3B - C2B   
    49     50   1    9.7300e-02    3.1079e+05 ;    O3B - H5    
    51     52   1    1.0970e-01    2.7665e+05 ;    C2B - H6    
    51     53   1    1.4320e-01    2.5824e+05 ;    C2B - O2B   
    51     58   1    1.5380e-01    2.5179e+05 ;    C2B - C1B   
    53     54   1    1.6150e-01    2.7665e+05 ;    O2B - P2B   
    54     55   1    1.4870e-01    4.0125e+05 ;    P2B - O1X   
    54     56   1    1.4870e-01    4.0125e+05 ;    P2B - O2X   
    54     57   1    1.4870e-01    4.0125e+05 ;    P2B - O3X   
    58     59   1    1.0960e-01    2.7757e+05 ;    C1B - H7    
    58     60   1    1.4560e-01    2.8008e+05 ;    C1B - N9A   
    60     61   1    1.3690e-01    3.6911e+05 ;    N9A - C8A   
    60     73   1    1.3520e-01    3.9137e+05 ;    N9A - C4A   
    61     62   1    1.0820e-01    2.9430e+05 ;    C8A - H8    
    61     63   1    1.3690e-01    3.6911e+05 ;    C8A - N7A   
    63     64   1    1.3520e-01    3.9137e+05 ;    N7A - C5A   
    64     65   1    1.3980e-01    3.8585e+05 ;    C5A - C6A   
    64     73   1    1.3980e-01    3.8585e+05 ;    C5A - C4A   
    65     66   1    1.3860e-01    3.4970e+05 ;    C6A - N6A   
    65     69   1    1.3520e-01    3.9137e+05 ;    C6A - N1A   
    66     67   1    1.0120e-01    3.3857e+05 ;    N6A - H9    
    66     68   1    1.0120e-01    3.3857e+05 ;    N6A - H10   
    69     70   1    1.3690e-01    3.6911e+05 ;    N1A - C2A   
    70     71   1    1.0820e-01    2.9430e+05 ;    C2A - H11   
    70     72   1    1.3690e-01    3.6911e+05 ;    C2A - N3A   
    72     73   1    1.3520e-01    3.9137e+05 ;    N3A - C4A   

[ pairs ]
;   ai     aj    funct
     1      6      1 ;    C6N - H23   
     1      7      1 ;    C6N - C3N   
     1     14      1 ;    C6N - H20   
     1     17      1 ;    C6N - H19   
     1     18      1 ;    C6N - C2D   
     1     28      1 ;    C6N - O4D   
     2      4      1 ;    H25 - H24   
     2      5      1 ;    H25 - C4N   
     2     13      1 ;    H25 - C2N   
     2     16      1 ;    H25 - C1D   
     3      8      1 ;    C5N - C7N   
     3     13      1 ;    C5N - C2N   
     3     16      1 ;    C5N - C1D   
     4      6      1 ;    H24 - H23   
     4      7      1 ;    H24 - C3N   
     5      9      1 ;    C4N - O7N   
     5     10      1 ;    C4N - N7N   
     5     14      1 ;    C4N - H20   
     6      8      1 ;    H23 - C7N   
     6     13      1 ;    H23 - C2N   
     7     11      1 ;    C3N - H21   
     7     12      1 ;    C3N - H22   
     7     16      1 ;    C3N - C1D   
     8     14      1 ;    C7N - H20   
     8     15      1 ;    C7N - N1N   
     9     11      1 ;    O7N - H21   
     9     12      1 ;    O7N - H22   
     9     13      1 ;    O7N - C2N   
    10     13      1 ;    N7N - C2N   
    13     17      1 ;    C2N - H19   
    13     18      1 ;    C2N - C2D   
    13     28      1 ;    C2N - O4D   
    14     16      1 ;    H20 - C1D   
    15      4      1 ;    N1N - H24   
    15      5      1 ;    N1N - C4N   
    15     19      1 ;    N1N - H17   
    15     20      1 ;    N1N - O2D   
    15     22      1 ;    N1N - C3D   
    15     26      1 ;    N1N - C4D   
    16     21      1 ;    C1D - H18   
    16     23      1 ;    C1D - H15   
    16     24      1 ;    C1D - O3D   
    16     27      1 ;    C1D - H14   
    16     29      1 ;    C1D - C5D   
    17     19      1 ;    H19 - H17   
    17     20      1 ;    H19 - O2D   
    17     22      1 ;    H19 - C3D   
    17     26      1 ;    H19 - C4D   
    18     25      1 ;    C2D - H16   
    18     27      1 ;    C2D - H14   
    18     29      1 ;    C2D - C5D   
    19     21      1 ;    H17 - H18   
    19     23      1 ;    H17 - H15   
    19     24      1 ;    H17 - O3D   
    19     26      1 ;    H17 - C4D   
    19     28      1 ;    H17 - O4D   
    20     23      1 ;    O2D - H15   
    20     24      1 ;    O2D - O3D   
    20     26      1 ;    O2D - C4D   
    20     28      1 ;    O2D - O4D   
    21     22      1 ;    H18 - C3D   
    22     30      1 ;    C3D - H12   
    22     31      1 ;    C3D - H13   
    22     32      1 ;    C3D - O5D   
    23     25      1 ;    H15 - H16   
    23     27      1 ;    H15 - H14   
    23     28      1 ;    H15 - O4D   
    23     29      1 ;    H15 - C5D   
    24     27      1 ;    O3D - H14   
    24     28      1 ;    O3D - O4D   
    24     29      1 ;    O3D - C5D   
    25     26      1 ;    H16 - C4D   
    26     33      1 ;    C4D - PN    
    27     30      1 ;    H14 - H12   
    27     31      1 ;    H14 - H13   
    27     32      1 ;    H14 - O5D   
    28     30      1 ;    O4D - H12   
    28     31      1 ;    O4D - H13   
    28     32      1 ;    O4D - O5D   
    29     34      1 ;    C5D - O1N   
    29     35      1 ;    C5D - O2N   
    29     36      1 ;    C5D - O3    
    30     33      1 ;    H12 - PN    
    31     33      1 ;    H13 - PN    
    32     37      1 ;    O5D - PA    
    33     38      1 ;     PN - O1A   
    33     39      1 ;     PN - O2A   
    33     40      1 ;     PN - O5B   
    34     37      1 ;    O1N - PA    
    35     37      1 ;    O2N - PA    
    36     41      1 ;     O3 - C5B   
    37     42      1 ;     PA - H1    
    37     43      1 ;     PA - H2    
    37     44      1 ;     PA - C4B   
    38     41      1 ;    O1A - C5B   
    39     41      1 ;    O2A - C5B   
    40     45      1 ;    O5B - H3    
    40     46      1 ;    O5B - O4B   
    40     47      1 ;    O5B - C3B   
    41     48      1 ;    C5B - H4    
    41     49      1 ;    C5B - O3B   
    41     51      1 ;    C5B - C2B   
    41     58      1 ;    C5B - C1B   
    42     45      1 ;     H1 - H3    
    42     46      1 ;     H1 - O4B   
    42     47      1 ;     H1 - C3B   
    43     45      1 ;     H2 - H3    
    43     46      1 ;     H2 - O4B   
    43     47      1 ;     H2 - C3B   
    44     50      1 ;    C4B - H5    
    44     52      1 ;    C4B - H6    
    44     53      1 ;    C4B - O2B   
    44     59      1 ;    C4B - H7    
    44     60      1 ;    C4B - N9A   
    45     48      1 ;     H3 - H4    
    45     49      1 ;     H3 - O3B   
    45     51      1 ;     H3 - C2B   
    45     58      1 ;     H3 - C1B   
    46     48      1 ;    O4B - H4    
    46     49      1 ;    O4B - O3B   
    46     52      1 ;    O4B - H6    
    46     53      1 ;    O4B - O2B   
    46     61      1 ;    O4B - C8A   
    46     73      1 ;    O4B - C4A   
    47     54      1 ;    C3B - P2B   
    47     59      1 ;    C3B - H7    
    47     60      1 ;    C3B - N9A   
    48     50      1 ;     H4 - H5    
    48     52      1 ;     H4 - H6    
    48     53      1 ;     H4 - O2B   
    48     58      1 ;     H4 - C1B   
    49     52      1 ;    O3B - H6    
    49     53      1 ;    O3B - O2B   
    49     58      1 ;    O3B - C1B   
    50     51      1 ;     H5 - C2B   
    51     55      1 ;    C2B - O1X   
    51     56      1 ;    C2B - O2X   
    51     57      1 ;    C2B - O3X   
    51     61      1 ;    C2B - C8A   
    51     73      1 ;    C2B - C4A   
    52     54      1 ;     H6 - P2B   
    52     59      1 ;     H6 - H7    
    52     60      1 ;     H6 - N9A   
    53     59      1 ;    O2B - H7    
    53     60      1 ;    O2B - N9A   
    54     58      1 ;    P2B - C1B   
    58     62      1 ;    C1B - H8    
    58     63      1 ;    C1B - N7A   
    58     64      1 ;    C1B - C5A   
    58     72      1 ;    C1B - N3A   
    59     61      1 ;     H7 - C8A   
    59     73      1 ;     H7 - C4A   
    60     65      1 ;    N9A - C6A   
    60     70      1 ;    N9A - C2A   
    61     65      1 ;    C8A - C6A   
    61     72      1 ;    C8A - N3A   
    62     64      1 ;     H8 - C5A   
    62     73      1 ;     H8 - C4A   
    63     66      1 ;    N7A - N6A   
    63     69      1 ;    N7A - N1A   
    63     72      1 ;    N7A - N3A   
    64     67      1 ;    C5A - H9    
    64     68      1 ;    C5A - H10   
    64     70      1 ;    C5A - C2A   
    65     71      1 ;    C6A - H11   
    65     72      1 ;    C6A - N3A   
    66     70      1 ;    N6A - C2A   
    66     73      1 ;    N6A - C4A   
    67     69      1 ;     H9 - N1A   
    68     69      1 ;    H10 - N1A   
    69     73      1 ;    N1A - C4A   
    71     73      1 ;    H11 - C4A   

[ angles ]
;   ai     aj     ak    funct   theta         cth
     1      3      4      1    1.1988e+02    4.0334e+02 ;    C6N - C5N    - H24   
     1      3      5      1    1.2002e+02    5.5731e+02 ;    C6N - C5N    - C4N   
     1     15     13      1    1.2120e+02    5.8576e+02 ;    C6N - N1N    - C2N   
     1     15     16      1    1.2060e+02    5.8576e+02 ;    C6N - N1N    - C1D   
     2      1      3      1    1.2034e+02    4.0250e+02 ;    H25 - C6N    - C5N   
     2      1     15      1    1.1400e+02    2.9288e+02 ;    H25 - C6N    - N1N   
     3      1     15      1    1.1950e+02    5.8576e+02 ;    C5N - C6N    - N1N   
     3      5      6      1    1.1988e+02    4.0334e+02 ;    C5N - C4N    - H23   
     3      5      7      1    1.2002e+02    5.5731e+02 ;    C5N - C4N    - C3N   
     4      3      5      1    1.1988e+02    4.0334e+02 ;    H24 - C5N    - C4N   
     5      7      8      1    1.2033e+02    5.3806e+02 ;    C4N - C3N    - C7N   
     5      7     13      1    1.2002e+02    5.5731e+02 ;    C4N - C3N    - C2N   
     6      5      7      1    1.1988e+02    4.0334e+02 ;    H23 - C4N    - C3N   
     7      8      9      1    1.1980e+02    6.6944e+02 ;    C3N - C7N    - O7N   
     7      8     10      1    1.1570e+02    5.8576e+02 ;    C3N - C7N    - N7N   
     7     13     14      1    1.2034e+02    4.0250e+02 ;    C3N - C2N    - H20   
     7     13     15      1    1.1950e+02    5.8576e+02 ;    C3N - C2N    - N1N   
     8      7     13      1    1.2033e+02    5.3806e+02 ;    C7N - C3N    - C2N   
     8     10     11      1    1.1755e+02    4.0417e+02 ;    C7N - N7N    - H21   
     8     10     12      1    1.1755e+02    4.0417e+02 ;    C7N - N7N    - H22   
     9      8     10      1    1.2305e+02    6.2091e+02 ;    O7N - C7N    - N7N   
    11     10     12      1    1.1795e+02    3.3137e+02 ;    H21 - N7N    - H22   
    13     15     16      1    1.2060e+02    5.8576e+02 ;    C2N - N1N    - C1D   
    14     13     15      1    1.1400e+02    2.9288e+02 ;    H20 - C2N    - N1N   
    15     16     17      1    1.0947e+02    4.1756e+02 ;    N1N - C1D    - H19   
    15     16     18      1    1.0880e+02    5.5815e+02 ;    N1N - C1D    - C2D   
    15     16     28      1    1.1541e+02    5.8158e+02 ;    N1N - C1D    - O4D   
    16     18     19      1    1.0956e+02    3.8828e+02 ;    C1D - C2D    - H17   
    16     18     20      1    1.1019e+02    5.6484e+02 ;    C1D - C2D    - O2D   
    16     18     22      1    1.1151e+02    5.2635e+02 ;    C1D - C2D    - C3D   
    16     28     26      1    1.1248e+02    5.2467e+02 ;    C1D - O4D    - C4D   
    17     16     18      1    1.1022e+02    3.8660e+02 ;    H19 - C1D    - C2D   
    17     16     28      1    1.0958e+02    4.2593e+02 ;    H19 - C1D    - O4D   
    18     16     28      1    1.0797e+02    5.6902e+02 ;    C2D - C1D    - O4D   
    18     20     21      1    1.0726e+02    3.9664e+02 ;    C2D - O2D    - H18   
    18     22     23      1    1.0956e+02    3.8828e+02 ;    C2D - C3D    - H15   
    18     22     24      1    1.1019e+02    5.6484e+02 ;    C2D - C3D    - O3D   
    18     22     26      1    1.1151e+02    5.2635e+02 ;    C2D - C3D    - C4D   
    19     18     20      1    1.1026e+02    4.2593e+02 ;    H17 - C2D    - O2D   
    19     18     22      1    1.0956e+02    3.8828e+02 ;    H17 - C2D    - C3D   
    20     18     22      1    1.1019e+02    5.6484e+02 ;    O2D - C2D    - C3D   
    22     24     25      1    1.0726e+02    3.9664e+02 ;    C3D - O3D    - H16   
    22     26     27      1    1.0956e+02    3.8828e+02 ;    C3D - C4D    - H14   
    22     26     28      1    1.0797e+02    5.6902e+02 ;    C3D - C4D    - O4D   
    22     26     29      1    1.1151e+02    5.2635e+02 ;    C3D - C4D    - C5D   
    23     22     24      1    1.1026e+02    4.2593e+02 ;    H15 - C3D    - O3D   
    23     22     26      1    1.0956e+02    3.8828e+02 ;    H15 - C3D    - C4D   
    24     22     26      1    1.1019e+02    5.6484e+02 ;    O3D - C3D    - C4D   
    26     29     30      1    1.0956e+02    3.8828e+02 ;    C4D - C5D    - H12   
    26     29     31      1    1.0956e+02    3.8828e+02 ;    C4D - C5D    - H13   
    26     29     32      1    1.0797e+02    5.6902e+02 ;    C4D - C5D    - O5D   
    27     26     28      1    1.0978e+02    4.2509e+02 ;    H14 - C4D    - O4D   
    27     26     29      1    1.0956e+02    3.8828e+02 ;    H14 - C4D    - C5D   
    28     26     29      1    1.0797e+02    5.6902e+02 ;    O4D - C4D    - C5D   
    29     32     33      1    1.1954e+02    6.5019e+02 ;    C5D - O5D    - PN    
    30     29     31      1    1.0846e+02    3.2803e+02 ;    H12 - C5D    - H13   
    30     29     32      1    1.0978e+02    4.2509e+02 ;    H12 - C5D    - O5D   
    31     29     32      1    1.0978e+02    4.2509e+02 ;    H13 - C5D    - O5D   
    32     33     34      1    1.1546e+02    3.6736e+02 ;    O5D - PN     - O1N   
    32     33     35      1    1.1546e+02    3.6736e+02 ;    O5D - PN     - O2N   
    32     33     36      1    1.0184e+02    3.7656e+02 ;    O5D - PN     - O3    
    33     36     37      1    1.2625e+02    8.2341e+02 ;     PN - O3     - PA    
    34     33     35      1    1.1580e+02    3.8325e+02 ;    O1N - PN     - O2N   
    34     33     36      1    1.1546e+02    3.6736e+02 ;    O1N - PN     - O3    
    35     33     36      1    1.1546e+02    3.6736e+02 ;    O2N - PN     - O3    
    36     37     38      1    1.1546e+02    3.6736e+02 ;     O3 - PA     - O1A   
    36     37     39      1    1.1546e+02    3.6736e+02 ;     O3 - PA     - O2A   
    36     37     40      1    1.0184e+02    3.7656e+02 ;     O3 - PA     - O5B   
    37     40     41      1    1.1954e+02    6.5019e+02 ;     PA - O5B    - C5B   
    38     37     39      1    1.1580e+02    3.8325e+02 ;    O1A - PA     - O2A   
    38     37     40      1    1.1546e+02    3.6736e+02 ;    O1A - PA     - O5B   
    39     37     40      1    1.1546e+02    3.6736e+02 ;    O2A - PA     - O5B   
    40     41     42      1    1.0978e+02    4.2509e+02 ;    O5B - C5B    - H1    
    40     41     43      1    1.0978e+02    4.2509e+02 ;    O5B - C5B    - H2    
    40     41     44      1    1.0797e+02    5.6902e+02 ;    O5B - C5B    - C4B   
    41     44     45      1    1.0956e+02    3.8828e+02 ;    C5B - C4B    - H3    
    41     44     46      1    1.0797e+02    5.6902e+02 ;    C5B - C4B    - O4B   
    41     44     47      1    1.1151e+02    5.2635e+02 ;    C5B - C4B    - C3B   
    42     41     43      1    1.0846e+02    3.2803e+02 ;     H1 - C5B    - H2    
    42     41     44      1    1.0956e+02    3.8828e+02 ;     H1 - C5B    - C4B   
    43     41     44      1    1.0956e+02    3.8828e+02 ;     H2 - C5B    - C4B   
    44     46     58      1    1.1248e+02    5.2467e+02 ;    C4B - O4B    - C1B   
    44     47     48      1    1.0956e+02    3.8828e+02 ;    C4B - C3B    - H4    
    44     47     49      1    1.1019e+02    5.6484e+02 ;    C4B - C3B    - O3B   
    44     47     51      1    1.1151e+02    5.2635e+02 ;    C4B - C3B    - C2B   
    45     44     46      1    1.0978e+02    4.2509e+02 ;     H3 - C4B    - O4B   
    45     44     47      1    1.0956e+02    3.8828e+02 ;     H3 - C4B    - C3B   
    46     44     47      1    1.0797e+02    5.6902e+02 ;    O4B - C4B    - C3B   
    46     58     51      1    1.0797e+02    5.6902e+02 ;    O4B - C1B    - C2B   
    46     58     59      1    1.0958e+02    4.2593e+02 ;    O4B - C1B    - H7    
    46     58     60      1    1.1541e+02    5.8158e+02 ;    O4B - C1B    - N9A   
    47     49     50      1    1.0726e+02    3.9664e+02 ;    C3B - O3B    - H5    
    47     51     52      1    1.0956e+02    3.8828e+02 ;    C3B - C2B    - H6    
    47     51     53      1    1.0797e+02    5.6902e+02 ;    C3B - C2B    - O2B   
    47     51     58      1    1.1151e+02    5.2635e+02 ;    C3B - C2B    - C1B   
    48     47     49      1    1.1026e+02    4.2593e+02 ;     H4 - C3B    - O3B   
    48     47     51      1    1.0956e+02    3.8828e+02 ;     H4 - C3B    - C2B   
    49     47     51      1    1.1019e+02    5.6484e+02 ;    O3B - C3B    - C2B   
    51     53     54      1    1.1954e+02    6.5019e+02 ;    C2B - O2B    - P2B   
    51     58     59      1    1.1022e+02    3.8660e+02 ;    C2B - C1B    - H7    
    51     58     60      1    1.0880e+02    5.5815e+02 ;    C2B - C1B    - N9A   
    52     51     53      1    1.0978e+02    4.2509e+02 ;     H6 - C2B    - O2B   
    52     51     58      1    1.0956e+02    3.8828e+02 ;     H6 - C2B    - C1B   
    53     51     58      1    1.0797e+02    5.6902e+02 ;    O2B - C2B    - C1B   
    53     54     55      1    1.1546e+02    3.6736e+02 ;    O2B - P2B    - O1X   
    53     54     56      1    1.1546e+02    3.6736e+02 ;    O2B - P2B    - O2X   
    53     54     57      1    1.1546e+02    3.6736e+02 ;    O2B - P2B    - O3X   
    55     54     56      1    1.1580e+02    3.8325e+02 ;    O1X - P2B    - O2X   
    55     54     57      1    1.1580e+02    3.8325e+02 ;    O1X - P2B    - O3X   
    56     54     57      1    1.1580e+02    3.8325e+02 ;    O2X - P2B    - O3X   
    58     60     61      1    1.0951e+02    5.6819e+02 ;    C1B - N9A    - C8A   
    58     60     73      1    1.0951e+02    5.6819e+02 ;    C1B - N9A    - C4A   
    59     58     60      1    1.0947e+02    4.1756e+02 ;     H7 - C1B    - N9A   
    60     61     62      1    1.2292e+02    4.1505e+02 ;    N9A - C8A    - H8    
    60     61     63      1    1.2570e+02    5.8409e+02 ;    N9A - C8A    - N7A   
    60     73     64      1    1.1972e+02    5.8158e+02 ;    N9A - C4A    - C5A   
    60     73     72      1    1.2874e+02    5.8409e+02 ;    N9A - C4A    - N3A   
    61     60     73      1    1.0424e+02    5.9664e+02 ;    C8A - N9A    - C4A   
    61     63     64      1    1.0424e+02    5.9664e+02 ;    C8A - N7A    - C5A   
    62     61     63      1    1.2292e+02    4.1505e+02 ;     H8 - C8A    - N7A   
    63     64     65      1    1.1972e+02    5.8158e+02 ;    N7A - C5A    - C6A   
    63     64     73      1    1.1972e+02    5.8158e+02 ;    N7A - C5A    - C4A   
    64     65     66      1    1.2095e+02    5.7153e+02 ;    C5A - C6A    - N6A   
    64     65     69      1    1.1972e+02    5.8158e+02 ;    C5A - C6A    - N1A   
    64     73     72      1    1.1972e+02    5.8158e+02 ;    C5A - C4A    - N3A   
    65     64     73      1    1.2002e+02    5.5731e+02 ;    C6A - C5A    - C4A   
    65     66     67      1    1.1607e+02    4.0501e+02 ;    C6A - N6A    - H9    
    65     66     68      1    1.1607e+02    4.0501e+02 ;    C6A - N6A    - H10   
    65     69     70      1    1.0424e+02    5.9664e+02 ;    C6A - N1A    - C2A   
    66     65     69      1    1.1886e+02    6.0082e+02 ;    N6A - C6A    - N1A   
    67     66     68      1    1.1512e+02    3.3556e+02 ;     H9 - N6A    - H10   
    69     70     71      1    1.2292e+02    4.1505e+02 ;    N1A - C2A    - H11   
    69     70     72      1    1.2570e+02    5.8409e+02 ;    N1A - C2A    - N3A   
    70     72     73      1    1.0424e+02    5.9664e+02 ;    C2A - N3A    - C4A   
    71     70     72      1    1.2292e+02    4.1505e+02 ;    H11 - C2A    - N3A   

[ dihedrals ] ; propers
; for gromacs 4.5 or higher, using funct 9
;    i      j      k      l   func   phase     kd      pn
     1      3      5      6      9   180.00  15.16700   2 ;    C6N-   C5N-   C4N-   H23
     1      3      5      7      9   180.00  15.16700   2 ;    C6N-   C5N-   C4N-   C3N
     1     15     13      7      9   180.00  20.08320   2 ;    C6N-   N1N-   C2N-   C3N
     1     15     13     14      9   180.00  20.08320   2 ;    C6N-   N1N-   C2N-   H20
     1     15     16     17      9     0.00   0.00000   0 ;    C6N-   N1N-   C1D-   H19
     1     15     16     18      9     0.00   0.00000   0 ;    C6N-   N1N-   C1D-   C2D
     1     15     16     28      9     0.00   0.00000   0 ;    C6N-   N1N-   C1D-   O4D
     2      1      3      4      9   180.00  15.16700   2 ;    H25-   C6N-   C5N-   H24
     2      1      3      5      9   180.00  15.16700   2 ;    H25-   C6N-   C5N-   C4N
     2      1     15     13      9   180.00  20.08320   2 ;    H25-   C6N-   N1N-   C2N
     2      1     15     16      9   180.00  20.08320   2 ;    H25-   C6N-   N1N-   C1D
     3      1     15     13      9   180.00  20.08320   2 ;    C5N-   C6N-   N1N-   C2N
     3      1     15     16      9   180.00  20.08320   2 ;    C5N-   C6N-   N1N-   C1D
     3      5      7      8      9   180.00  15.16700   2 ;    C5N-   C4N-   C3N-   C7N
     3      5      7     13      9   180.00  15.16700   2 ;    C5N-   C4N-   C3N-   C2N
     4      3      5      6      9   180.00  15.16700   2 ;    H24-   C5N-   C4N-   H23
     4      3      5      7      9   180.00  15.16700   2 ;    H24-   C5N-   C4N-   C3N
     5      7      8      9      9   180.00   0.08368   1 ;    C4N-   C3N-   C7N-   O7N
     5      7      8      9      9   180.00   1.88280   2 ;    C4N-   C3N-   C7N-   O7N
     5      7      8     10      9   180.00   0.08368   1 ;    C4N-   C3N-   C7N-   N7N
     5      7      8     10      9   180.00   1.88280   2 ;    C4N-   C3N-   C7N-   N7N
     5      7     13     14      9   180.00  15.16700   2 ;    C4N-   C3N-   C2N-   H20
     5      7     13     15      9   180.00  15.16700   2 ;    C4N-   C3N-   C2N-   N1N
     6      5      7      8      9   180.00  15.16700   2 ;    H23-   C4N-   C3N-   C7N
     6      5      7     13      9   180.00  15.16700   2 ;    H23-   C4N-   C3N-   C2N
     7      8     10     11      9   180.00  10.46000   2 ;    C3N-   C7N-   N7N-   H21
     7      8     10     12      9   180.00  10.46000   2 ;    C3N-   C7N-   N7N-   H22
     7     13     15     16      9   180.00  20.08320   2 ;    C3N-   C2N-   N1N-   C1D
     8      7     13     14      9   180.00  15.16700   2 ;    C7N-   C3N-   C2N-   H20
     8      7     13     15      9   180.00  15.16700   2 ;    C7N-   C3N-   C2N-   N1N
     9      8      7     13      9   180.00   0.08368   1 ;    O7N-   C7N-   C3N-   C2N
     9      8      7     13      9   180.00   1.88280   2 ;    O7N-   C7N-   C3N-   C2N
     9      8     10     11      9     0.00   8.36800   1 ;    O7N-   C7N-   N7N-   H21
     9      8     10     11      9   180.00  10.46000   2 ;    O7N-   C7N-   N7N-   H21
     9      8     10     12      9     0.00   8.36800   1 ;    O7N-   C7N-   N7N-   H22
     9      8     10     12      9   180.00  10.46000   2 ;    O7N-   C7N-   N7N-   H22
    10      8      7     13      9   180.00   0.08368   1 ;    N7N-   C7N-   C3N-   C2N
    10      8      7     13      9   180.00   1.88280   2 ;    N7N-   C7N-   C3N-   C2N
    13     15     16     17      9     0.00   0.00000   0 ;    C2N-   N1N-   C1D-   H19
    13     15     16     18      9     0.00   0.00000   0 ;    C2N-   N1N-   C1D-   C2D
    13     15     16     28      9     0.00   0.00000   0 ;    C2N-   N1N-   C1D-   O4D
    14     13     15     16      9   180.00  20.08320   2 ;    H20-   C2N-   N1N-   C1D
    15      1      3      4      9   180.00  15.16700   2 ;    N1N-   C6N-   C5N-   H24
    15      1      3      5      9   180.00  15.16700   2 ;    N1N-   C6N-   C5N-   C4N
    15     16     18     19      9     0.00   0.65084   3 ;    N1N-   C1D-   C2D-   H17
    15     16     18     20      9     0.00   0.65084   3 ;    N1N-   C1D-   C2D-   O2D
    15     16     18     22      9     0.00   0.65084   3 ;    N1N-   C1D-   C2D-   C3D
    15     16     28     26      9     0.00   1.60387   3 ;    N1N-   C1D-   O4D-   C4D
    16     18     20     21      9     0.00   0.66944   3 ;    C1D-   C2D-   O2D-   H18
    16     18     20     21      9     0.00   1.04600   1 ;    C1D-   C2D-   O2D-   H18
    16     18     22     23      9     0.00   0.65084   3 ;    C1D-   C2D-   C3D-   H15
    16     18     22     24      9     0.00   0.65084   3 ;    C1D-   C2D-   C3D-   O3D
    16     18     22     26      9     0.00   0.75312   3 ;    C1D-   C2D-   C3D-   C4D
    16     18     22     26      9   180.00   0.83680   1 ;    C1D-   C2D-   C3D-   C4D
    16     18     22     26      9   180.00   1.04600   2 ;    C1D-   C2D-   C3D-   C4D
    16     28     26     22      9     0.00   1.60247   3 ;    C1D-   O4D-   C4D-   C3D
    16     28     26     22      9   180.00   0.41840   2 ;    C1D-   O4D-   C4D-   C3D
    16     28     26     27      9     0.00   1.60387   3 ;    C1D-   O4D-   C4D-   H14
    16     28     26     29      9     0.00   1.60247   3 ;    C1D-   O4D-   C4D-   C5D
    16     28     26     29      9   180.00   0.41840   2 ;    C1D-   O4D-   C4D-   C5D
    17     16     18     19      9     0.00   0.65084   3 ;    H19-   C1D-   C2D-   H17
    17     16     18     20      9     0.00   0.65084   3 ;    H19-   C1D-   C2D-   O2D
    17     16     18     22      9     0.00   0.65084   3 ;    H19-   C1D-   C2D-   C3D
    17     16     28     26      9     0.00   1.60387   3 ;    H19-   C1D-   O4D-   C4D
    18     16     28     26      9     0.00   1.60247   3 ;    C2D-   C1D-   O4D-   C4D
    18     16     28     26      9   180.00   0.41840   2 ;    C2D-   C1D-   O4D-   C4D
    18     22     24     25      9     0.00   0.66944   3 ;    C2D-   C3D-   O3D-   H16
    18     22     24     25      9     0.00   1.04600   1 ;    C2D-   C3D-   O3D-   H16
    18     22     26     27      9     0.00   0.65084   3 ;    C2D-   C3D-   C4D-   H14
    18     22     26     28      9     0.00   0.65084   3 ;    C2D-   C3D-   C4D-   O4D
    18     22     26     29      9     0.00   0.75312   3 ;    C2D-   C3D-   C4D-   C5D
    18     22     26     29      9   180.00   0.83680   1 ;    C2D-   C3D-   C4D-   C5D
    18     22     26     29      9   180.00   1.04600   2 ;    C2D-   C3D-   C4D-   C5D
    19     18     16     28      9     0.00   0.00000   0 ;    H17-   C2D-   C1D-   O4D
    19     18     16     28      9     0.00   1.04600   1 ;    H17-   C2D-   C1D-   O4D
    19     18     20     21      9     0.00   0.69733   3 ;    H17-   C2D-   O2D-   H18
    19     18     22     23      9     0.00   0.65084   3 ;    H17-   C2D-   C3D-   H15
    19     18     22     24      9     0.00   0.00000   0 ;    H17-   C2D-   C3D-   O3D
    19     18     22     24      9     0.00   1.04600   1 ;    H17-   C2D-   C3D-   O3D
    19     18     22     26      9     0.00   0.65084   3 ;    H17-   C2D-   C3D-   C4D
    20     18     16     28      9     0.00   0.60250   3 ;    O2D-   C2D-   C1D-   O4D
    20     18     16     28      9     0.00   4.91620   2 ;    O2D-   C2D-   C1D-   O4D
    20     18     22     23      9     0.00   0.00000   0 ;    O2D-   C2D-   C3D-   H15
    20     18     22     23      9     0.00   1.04600   1 ;    O2D-   C2D-   C3D-   H15
    20     18     22     24      9     0.00   0.60250   3 ;    O2D-   C2D-   C3D-   O3D
    20     18     22     24      9     0.00   4.91620   2 ;    O2D-   C2D-   C3D-   O3D
    20     18     22     26      9     0.00   0.65084   3 ;    O2D-   C2D-   C3D-   C4D
    21     20     18     22      9     0.00   0.66944   3 ;    H18-   O2D-   C2D-   C3D
    21     20     18     22      9     0.00   1.04600   1 ;    H18-   O2D-   C2D-   C3D
    22     18     16     28      9     0.00   0.65084   3 ;    C3D-   C2D-   C1D-   O4D
    22     26     29     30      9     0.00   0.65084   3 ;    C3D-   C4D-   C5D-   H12
    22     26     29     31      9     0.00   0.65084   3 ;    C3D-   C4D-   C5D-   H13
    22     26     29     32      9     0.00   0.65084   3 ;    C3D-   C4D-   C5D-   O5D
    23     22     24     25      9     0.00   0.69733   3 ;    H15-   C3D-   O3D-   H16
    23     22     26     27      9     0.00   0.65084   3 ;    H15-   C3D-   C4D-   H14
    23     22     26     28      9     0.00   0.00000   0 ;    H15-   C3D-   C4D-   O4D
    23     22     26     28      9     0.00   1.04600   1 ;    H15-   C3D-   C4D-   O4D
    23     22     26     29      9     0.00   0.65084   3 ;    H15-   C3D-   C4D-   C5D
    24     22     26     27      9     0.00   0.00000   0 ;    O3D-   C3D-   C4D-   H14
    24     22     26     27      9     0.00   1.04600   1 ;    O3D-   C3D-   C4D-   H14
    24     22     26     28      9     0.00   0.60250   3 ;    O3D-   C3D-   C4D-   O4D
    24     22     26     28      9     0.00   4.91620   2 ;    O3D-   C3D-   C4D-   O4D
    24     22     26     29      9     0.00   0.65084   3 ;    O3D-   C3D-   C4D-   C5D
    25     24     22     26      9     0.00   0.66944   3 ;    H16-   O3D-   C3D-   C4D
    25     24     22     26      9     0.00   1.04600   1 ;    H16-   O3D-   C3D-   C4D
    26     29     32     33      9     0.00   1.60387   3 ;    C4D-   C5D-   O5D-    PN
    26     29     32     33      9   180.00  16.52680   1 ;    C4D-   C5D-   O5D-    PN
    27     26     29     30      9     0.00   0.65084   3 ;    H14-   C4D-   C5D-   H12
    27     26     29     31      9     0.00   0.65084   3 ;    H14-   C4D-   C5D-   H13
    27     26     29     32      9     0.00   0.00000   0 ;    H14-   C4D-   C5D-   O5D
    27     26     29     32      9     0.00   1.04600   1 ;    H14-   C4D-   C5D-   O5D
    28     26     29     30      9     0.00   0.00000   0 ;    O4D-   C4D-   C5D-   H12
    28     26     29     30      9     0.00   1.04600   1 ;    O4D-   C4D-   C5D-   H12
    28     26     29     31      9     0.00   0.00000   0 ;    O4D-   C4D-   C5D-   H13
    28     26     29     31      9     0.00   1.04600   1 ;    O4D-   C4D-   C5D-   H13
    28     26     29     32      9     0.00   0.60250   3 ;    O4D-   C4D-   C5D-   O5D
    28     26     29     32      9     0.00   4.91620   2 ;    O4D-   C4D-   C5D-   O5D
    29     32     33     34      9     0.00   2.30120   3 ;    C5D-   O5D-    PN-   O1N
    29     32     33     34      9     0.00   3.34720   2 ;    C5D-   O5D-    PN-   O1N
    29     32     33     35      9     0.00   2.30120   3 ;    C5D-   O5D-    PN-   O2N
    29     32     33     35      9     0.00   3.34720   2 ;    C5D-   O5D-    PN-   O2N
    29     32     33     36      9     0.00   1.04600   3 ;    C5D-   O5D-    PN-    O3
    29     32     33     36      9     0.00   5.02080   2 ;    C5D-   O5D-    PN-    O3
    30     29     32     33      9     0.00   1.60387   3 ;    H12-   C5D-   O5D-    PN
    31     29     32     33      9     0.00   1.60387   3 ;    H13-   C5D-   O5D-    PN
    32     33     36     37      9     0.00   3.34720   2 ;    O5D-    PN-    O3-    PA
    33     36     37     38      9     0.00   3.34720   2 ;     PN-    O3-    PA-   O1A
    33     36     37     39      9     0.00   3.34720   2 ;     PN-    O3-    PA-   O2A
    33     36     37     40      9     0.00   3.34720   2 ;     PN-    O3-    PA-   O5B
    34     33     36     37      9     0.00   3.34720   2 ;    O1N-    PN-    O3-    PA
    35     33     36     37      9     0.00   3.34720   2 ;    O2N-    PN-    O3-    PA
    36     37     40     41      9     0.00   1.04600   3 ;     O3-    PA-   O5B-   C5B
    36     37     40     41      9     0.00   5.02080   2 ;     O3-    PA-   O5B-   C5B
    37     40     41     42      9     0.00   1.60387   3 ;     PA-   O5B-   C5B-    H1
    37     40     41     43      9     0.00   1.60387   3 ;     PA-   O5B-   C5B-    H2
    37     40     41     44      9     0.00   1.60387   3 ;     PA-   O5B-   C5B-   C4B
    37     40     41     44      9   180.00  16.52680   1 ;     PA-   O5B-   C5B-   C4B
    38     37     40     41      9     0.00   2.30120   3 ;    O1A-    PA-   O5B-   C5B
    38     37     40     41      9     0.00   3.34720   2 ;    O1A-    PA-   O5B-   C5B
    39     37     40     41      9     0.00   2.30120   3 ;    O2A-    PA-   O5B-   C5B
    39     37     40     41      9     0.00   3.34720   2 ;    O2A-    PA-   O5B-   C5B
    40     41     44     45      9     0.00   0.00000   0 ;    O5B-   C5B-   C4B-    H3
    40     41     44     45      9     0.00   1.04600   1 ;    O5B-   C5B-   C4B-    H3
    40     41     44     46      9     0.00   0.60250   3 ;    O5B-   C5B-   C4B-   O4B
    40     41     44     46      9     0.00   4.91620   2 ;    O5B-   C5B-   C4B-   O4B
    40     41     44     47      9     0.00   0.65084   3 ;    O5B-   C5B-   C4B-   C3B
    41     44     46     58      9     0.00   1.60247   3 ;    C5B-   C4B-   O4B-   C1B
    41     44     46     58      9   180.00   0.41840   2 ;    C5B-   C4B-   O4B-   C1B
    41     44     47     48      9     0.00   0.65084   3 ;    C5B-   C4B-   C3B-    H4
    41     44     47     49      9     0.00   0.65084   3 ;    C5B-   C4B-   C3B-   O3B
    41     44     47     51      9     0.00   0.75312   3 ;    C5B-   C4B-   C3B-   C2B
    41     44     47     51      9   180.00   0.83680   1 ;    C5B-   C4B-   C3B-   C2B
    41     44     47     51      9   180.00   1.04600   2 ;    C5B-   C4B-   C3B-   C2B
    42     41     44     45      9     0.00   0.65084   3 ;     H1-   C5B-   C4B-    H3
    42     41     44     46      9     0.00   0.00000   0 ;     H1-   C5B-   C4B-   O4B
    42     41     44     46      9     0.00   1.04600   1 ;     H1-   C5B-   C4B-   O4B
    42     41     44     47      9     0.00   0.65084   3 ;     H1-   C5B-   C4B-   C3B
    43     41     44     45      9     0.00   0.65084   3 ;     H2-   C5B-   C4B-    H3
    43     41     44     46      9     0.00   0.00000   0 ;     H2-   C5B-   C4B-   O4B
    43     41     44     46      9     0.00   1.04600   1 ;     H2-   C5B-   C4B-   O4B
    43     41     44     47      9     0.00   0.65084   3 ;     H2-   C5B-   C4B-   C3B
    44     46     58     51      9     0.00   1.60247   3 ;    C4B-   O4B-   C1B-   C2B
    44     46     58     51      9   180.00   0.41840   2 ;    C4B-   O4B-   C1B-   C2B
    44     46     58     59      9     0.00   1.60387   3 ;    C4B-   O4B-   C1B-    H7
    44     46     58     60      9     0.00   1.60387   3 ;    C4B-   O4B-   C1B-   N9A
    44     47     49     50      9     0.00   0.66944   3 ;    C4B-   C3B-   O3B-    H5
    44     47     49     50      9     0.00   1.04600   1 ;    C4B-   C3B-   O3B-    H5
    44     47     51     52      9     0.00   0.65084   3 ;    C4B-   C3B-   C2B-    H6
    44     47     51     53      9     0.00   0.65084   3 ;    C4B-   C3B-   C2B-   O2B
    44     47     51     58      9     0.00   0.75312   3 ;    C4B-   C3B-   C2B-   C1B
    44     47     51     58      9   180.00   0.83680   1 ;    C4B-   C3B-   C2B-   C1B
    44     47     51     58      9   180.00   1.04600   2 ;    C4B-   C3B-   C2B-   C1B
    45     44     46     58      9     0.00   1.60387   3 ;     H3-   C4B-   O4B-   C1B
    45     44     47     48      9     0.00   0.65084   3 ;     H3-   C4B-   C3B-    H4
    45     44     47     49      9     0.00   0.00000   0 ;     H3-   C4B-   C3B-   O3B
    45     44     47     49      9     0.00   1.04600   1 ;     H3-   C4B-   C3B-   O3B
    45     44     47     51      9     0.00   0.65084   3 ;     H3-   C4B-   C3B-   C2B
    46     44     47     48      9     0.00   0.00000   0 ;    O4B-   C4B-   C3B-    H4
    46     44     47     48      9     0.00   1.04600   1 ;    O4B-   C4B-   C3B-    H4
    46     44     47     49      9     0.00   0.60250   3 ;    O4B-   C4B-   C3B-   O3B
    46     44     47     49      9     0.00   4.91620   2 ;    O4B-   C4B-   C3B-   O3B
    46     44     47     51      9     0.00   0.65084   3 ;    O4B-   C4B-   C3B-   C2B
    46     58     51     47      9     0.00   0.65084   3 ;    O4B-   C1B-   C2B-   C3B
    46     58     51     52      9     0.00   0.00000   0 ;    O4B-   C1B-   C2B-    H6
    46     58     51     52      9     0.00   1.04600   1 ;    O4B-   C1B-   C2B-    H6
    46     58     51     53      9     0.00   0.60250   3 ;    O4B-   C1B-   C2B-   O2B
    46     58     51     53      9     0.00   4.91620   2 ;    O4B-   C1B-   C2B-   O2B
    46     58     60     61      9     0.00   0.00000   0 ;    O4B-   C1B-   N9A-   C8A
    46     58     60     73      9     0.00   0.00000   0 ;    O4B-   C1B-   N9A-   C4A
    47     44     46     58      9     0.00   1.60247   3 ;    C3B-   C4B-   O4B-   C1B
    47     44     46     58      9   180.00   0.41840   2 ;    C3B-   C4B-   O4B-   C1B
    47     51     53     54      9     0.00   1.60387   3 ;    C3B-   C2B-   O2B-   P2B
    47     51     53     54      9   180.00  16.52680   1 ;    C3B-   C2B-   O2B-   P2B
    47     51     58     59      9     0.00   0.65084   3 ;    C3B-   C2B-   C1B-    H7
    47     51     58     60      9     0.00   0.65084   3 ;    C3B-   C2B-   C1B-   N9A
    48     47     49     50      9     0.00   0.69733   3 ;     H4-   C3B-   O3B-    H5
    48     47     51     52      9     0.00   0.65084   3 ;     H4-   C3B-   C2B-    H6
    48     47     51     53      9     0.00   0.00000   0 ;     H4-   C3B-   C2B-   O2B
    48     47     51     53      9     0.00   1.04600   1 ;     H4-   C3B-   C2B-   O2B
    48     47     51     58      9     0.00   0.65084   3 ;     H4-   C3B-   C2B-   C1B
    49     47     51     52      9     0.00   0.00000   0 ;    O3B-   C3B-   C2B-    H6
    49     47     51     52      9     0.00   1.04600   1 ;    O3B-   C3B-   C2B-    H6
    49     47     51     53      9     0.00   0.60250   3 ;    O3B-   C3B-   C2B-   O2B
    49     47     51     53      9     0.00   4.91620   2 ;    O3B-   C3B-   C2B-   O2B
    49     47     51     58      9     0.00   0.65084   3 ;    O3B-   C3B-   C2B-   C1B
    50     49     47     51      9     0.00   0.66944   3 ;     H5-   O3B-   C3B-   C2B
    50     49     47     51      9     0.00   1.04600   1 ;     H5-   O3B-   C3B-   C2B
    51     53     54     55      9     0.00   2.30120   3 ;    C2B-   O2B-   P2B-   O1X
    51     53     54     55      9     0.00   3.34720   2 ;    C2B-   O2B-   P2B-   O1X
    51     53     54     56      9     0.00   2.30120   3 ;    C2B-   O2B-   P2B-   O2X
    51     53     54     56      9     0.00   3.34720   2 ;    C2B-   O2B-   P2B-   O2X
    51     53     54     57      9     0.00   2.30120   3 ;    C2B-   O2B-   P2B-   O3X
    51     53     54     57      9     0.00   3.34720   2 ;    C2B-   O2B-   P2B-   O3X
    51     58     60     61      9     0.00   0.00000   0 ;    C2B-   C1B-   N9A-   C8A
    51     58     60     73      9     0.00   0.00000   0 ;    C2B-   C1B-   N9A-   C4A
    52     51     53     54      9     0.00   1.60387   3 ;     H6-   C2B-   O2B-   P2B
    52     51     58     59      9     0.00   0.65084   3 ;     H6-   C2B-   C1B-    H7
    52     51     58     60      9     0.00   0.65084   3 ;     H6-   C2B-   C1B-   N9A
    53     51     58     59      9     0.00   0.65084   3 ;    O2B-   C2B-   C1B-    H7
    53     51     58     60      9     0.00   0.65084   3 ;    O2B-   C2B-   C1B-   N9A
    54     53     51     58      9     0.00   1.60387   3 ;    P2B-   O2B-   C2B-   C1B
    54     53     51     58      9   180.00  16.52680   1 ;    P2B-   O2B-   C2B-   C1B
    58     60     61     62      9   180.00  19.87400   2 ;    C1B-   N9A-   C8A-    H8
    58     60     61     63      9   180.00  19.87400   2 ;    C1B-   N9A-   C8A-   N7A
    58     60     73     64      9   180.00  20.08320   2 ;    C1B-   N9A-   C4A-   C5A
    58     60     73     72      9   180.00  20.08320   2 ;    C1B-   N9A-   C4A-   N3A
    59     58     60     61      9     0.00   0.00000   0 ;     H7-   C1B-   N9A-   C8A
    59     58     60     73      9     0.00   0.00000   0 ;     H7-   C1B-   N9A-   C4A
    60     61     63     64      9   180.00  19.87400   2 ;    N9A-   C8A-   N7A-   C5A
    60     73     64     63      9   180.00  15.16700   2 ;    N9A-   C4A-   C5A-   N7A
    60     73     64     65      9   180.00  15.16700   2 ;    N9A-   C4A-   C5A-   C6A
    60     73     72     70      9   180.00  20.08320   2 ;    N9A-   C4A-   N3A-   C2A
    61     60     73     64      9   180.00  20.08320   2 ;    C8A-   N9A-   C4A-   C5A
    61     60     73     72      9   180.00  20.08320   2 ;    C8A-   N9A-   C4A-   N3A
    61     63     64     65      9   180.00  20.08320   2 ;    C8A-   N7A-   C5A-   C6A
    61     63     64     73      9   180.00  20.08320   2 ;    C8A-   N7A-   C5A-   C4A
    62     61     60     73      9   180.00  19.87400   2 ;     H8-   C8A-   N9A-   C4A
    62     61     63     64      9   180.00  19.87400   2 ;     H8-   C8A-   N7A-   C5A
    63     61     60     73      9   180.00  19.87400   2 ;    N7A-   C8A-   N9A-   C4A
    63     64     65     66      9   180.00  15.16700   2 ;    N7A-   C5A-   C6A-   N6A
    63     64     65     69      9   180.00  15.16700   2 ;    N7A-   C5A-   C6A-   N1A
    63     64     73     72      9   180.00  15.16700   2 ;    N7A-   C5A-   C4A-   N3A
    64     65     66     67      9   180.00   4.39320   2 ;    C5A-   C6A-   N6A-    H9
    64     65     66     68      9   180.00   4.39320   2 ;    C5A-   C6A-   N6A-   H10
    64     65     69     70      9   180.00  20.08320   2 ;    C5A-   C6A-   N1A-   C2A
    64     73     72     70      9   180.00  20.08320   2 ;    C5A-   C4A-   N3A-   C2A
    65     64     73     72      9   180.00  15.16700   2 ;    C6A-   C5A-   C4A-   N3A
    65     69     70     71      9   180.00  19.87400   2 ;    C6A-   N1A-   C2A-   H11
    65     69     70     72      9   180.00  19.87400   2 ;    C6A-   N1A-   C2A-   N3A
    66     65     64     73      9   180.00  15.16700   2 ;    N6A-   C6A-   C5A-   C4A
    66     65     69     70      9   180.00  20.08320   2 ;    N6A-   C6A-   N1A-   C2A
    67     66     65     69      9   180.00   4.39320   2 ;     H9-   N6A-   C6A-   N1A
    68     66     65     69      9   180.00   4.39320   2 ;    H10-   N6A-   C6A-   N1A
    69     65     64     73      9   180.00  15.16700   2 ;    N1A-   C6A-   C5A-   C4A
    69     70     72     73      9   180.00  19.87400   2 ;    N1A-   C2A-   N3A-   C4A
    71     70     72     73      9   180.00  19.87400   2 ;    H11-   C2A-   N3A-   C4A

[ dihedrals ] ; impropers
; treated as propers in GROMACS to use correct AMBER analytical function
;    i      j      k      l   func   phase     kd      pn
     1      5      3      4      4   180.00   4.60240   2 ;    C6N-   C4N-   C5N-   H24
     1     13     15     16      4   180.00   4.18400   2 ;    C6N-   C2N-   N1N-   C1D
     3      7      5      6      4   180.00   4.60240   2 ;    C5N-   C3N-   C4N-   H23
     5     13      7      8      4   180.00   4.60240   2 ;    C4N-   C2N-   C3N-   C7N
     7     10      8      9      4   180.00  43.93200   2 ;    C3N-   N7N-   C7N-   O7N
     8     11     10     12      4   180.00   4.60240   2 ;    C7N-   H21-   N7N-   H22
    62     60     61     63      4   180.00   4.60240   2 ;     H8-   N9A-   C8A-   N7A
    64     66     65     69      4   180.00   4.60240   2 ;    C5A-   N6A-   C6A-   N1A
    65     67     66     68      4   180.00   4.60240   2 ;    C6A-    H9-   N6A-   H10
    71     69     70     72      4   180.00   4.60240   2 ;    H11-   N1A-   C2A-   N3A
    73     61     60     58      4   180.00   4.60240   2 ;    C4A-   C8A-   N9A-   C1B

[ moleculetype ]
;name            nrexcl
 NAP_B              3

[ atoms ]
;   nr  type  resi  res  atom  cgnr     charge      mass       ; qtot   bond_type
     1   NAP_CA     1   NAP   C6N    1     0.055100     12.01000 ; qtot 0.055
     2   NAP_H4     1   NAP   H25    2     0.206200      1.00800 ; qtot 0.261
     3   NAP_CA     1   NAP   C5N    3    -0.264100     12.01000 ; qtot -0.003
     4   NAP_HA     1   NAP   H24    4     0.210200      1.00800 ; qtot 0.207
     5   NAP_CA     1   NAP   C4N    5     0.138800     12.01000 ; qtot 0.346
     6   NAP_HA     1   NAP   H23    6     0.158000      1.00800 ; qtot 0.504
     7   NAP_CA     1   NAP   C3N    7    -0.234500     12.01000 ; qtot 0.270
     8   NAP_C     1   NAP   C7N    8     0.821700     12.01000 ; qtot 1.091
     9   NAP_O     1   NAP   O7N    9    -0.542800     16.00000 ; qtot 0.549
    10   NAP_N     1   NAP   N7N   10    -0.952000     14.01000 ; qtot -0.403
    11   NAP_H     1   NAP   H21   11     0.422700      1.00800 ; qtot 0.019
    12   NAP_H     1   NAP   H22   12     0.422700      1.00800 ; qtot 0.442
    13   NAP_CA     1   NAP   C2N   13     0.036500     12.01000 ; qtot 0.478
    14   NAP_H4     1   NAP   H20   14     0.154900      1.00800 ; qtot 0.633
    15   NAP_N*     1   NAP   N1N   15     0.083100     14.01000 ; qtot 0.716
    16   NAP_CT     1   NAP   C1D   16     0.321900     12.01000 ; qtot 1.038
    17   NAP_H2     1   NAP   H19   17     0.077600      1.00800 ; qtot 1.116
    18   NAP_CT     1   NAP   C2D   18     0.067000     12.01000 ; qtot 1.183
    19   NAP_H1     1   NAP   H17   19     0.097200      1.00800 ; qtot 1.280
    20   NAP_OH     1   NAP   O2D   20    -0.613900     16.00000 ; qtot 0.666
    21   NAP_HO     1   NAP   H18   21     0.418600      1.00800 ; qtot 1.085
    22   NAP_CT     1   NAP   C3D   22     0.202200     12.01000 ; qtot 1.287
    23   NAP_H1     1   NAP   H15   23     0.061500      1.00800 ; qtot 1.349
    24   NAP_OH     1   NAP   O3D   24    -0.654100     16.00000 ; qtot 0.694
    25   NAP_HO     1   NAP   H16   25     0.437600      1.00800 ; qtot 1.132
    26   NAP_CT     1   NAP   C4D   26     0.106500     12.01000 ; qtot 1.239
    27   NAP_H1     1   NAP   H14   27     0.117400      1.00800 ; qtot 1.356
    28   NAP_OS     1   NAP   O4D   28    -0.354800     16.00000 ; qtot 1.001
    29   NAP_CT     1   NAP   C5D   29     0.055800     12.01000 ; qtot 1.057
    30   NAP_H1     1   NAP   H12   30     0.067900      1.00800 ; qtot 1.125
    31   NAP_H1     1   NAP   H13   31     0.067900      1.00800 ; qtot 1.193
    32   NAP_OS     1   NAP   O5D   32    -0.566100     16.00000 ; qtot 0.627
    33   NAP_P     1   NAP    PN   33     1.372900     30.97000 ; qtot 2.000
    34   NAP_O2     1   NAP   O1N   34    -0.855800     16.00000 ; qtot 1.144
    35   NAP_O2     1   NAP   O2N   35    -0.855800     16.00000 ; qtot 0.288
    36   NAP_OS     1   NAP    O3   36    -0.576000     16.00000 ; qtot -0.288
    37   NAP_P     1   NAP    PA   37     1.372900     30.97000 ; qtot 1.085
    38   NAP_O2     1   NAP   O1A   38    -0.855800     16.00000 ; qtot 0.229
    39   NAP_O2     1   NAP   O2A   39    -0.855800     16.00000 ; qtot -0.627
    40   NAP_OS     1   NAP   O5B   40    -0.566100     16.00000 ; qtot -1.193
    41   NAP_CT     1   NAP   C5B   41     0.055800     12.01000 ; qtot -1.137
    42   NAP_H1     1   NAP    H1   42     0.067900      1.00800 ; qtot -1.069
    43   NAP_H1     1   NAP    H2   43     0.067900      1.00800 ; qtot -1.001
    44   NAP_CT     1   NAP   C4B   44     0.106500     12.01000 ; qtot -0.895
    45   NAP_H1     1   NAP    H3   45     0.117400      1.00800 ; qtot -0.777
    46   NAP_OS     1   NAP   O4B   46    -0.354800     16.00000 ; qtot -1.132
    47   NAP_CT     1   NAP   C3B   47     0.202200     12.01000 ; qtot -0.930
    48   NAP_H1     1   NAP    H4   48     0.061500      1.00800 ; qtot -0.868
    49   NAP_OH     1   NAP   O3B   49    -0.654100     16.00000 ; qtot -1.523
    50   NAP_HO     1   NAP    H5   50     0.437600      1.00800 ; qtot -1.085
    51   NAP_CT     1   NAP   C2B   51    -0.282900     12.01000 ; qtot -1.368
    52   NAP_H1     1   NAP    H6   52     0.232600      1.00800 ; qtot -1.135
    53   NAP_OS     1   NAP   O2B   53    -0.582800     16.00000 ; qtot -1.718
    54   NAP_P     1   NAP   P2B   54     1.297200     30.97000 ; qtot -0.421
    55   NAP_O2     1   NAP   O1X   55    -0.898400     16.00000 ; qtot -1.319
    56   NAP_O2     1   NAP   O2X   56    -0.898400     16.00000 ; qtot -2.218
    57   NAP_O2     1   NAP   O3X   57    -0.898400     16.00000 ; qtot -3.116
    58   NAP_CT     1   NAP   C1B   58     0.039400     12.01000 ; qtot -3.077
    59   NAP_H2     1   NAP    H7   59     0.200700      1.00800 ; qtot -2.876
    60   NAP_N*     1   NAP   N9A   60    -0.025100     14.01000 ; qtot -2.901
    61   NAP_CK     1   NAP   C8A   61     0.200600     12.01000 ; qtot -2.700
    62   NAP_H5     1   NAP    H8   62     0.155300      1.00800 ; qtot -2.545
    63   NAP_NB     1   NAP   N7A   63    -0.607300     14.01000 ; qtot -3.152
    64   NAP_CB     1   NAP   C5A   64     0.051500     12.01000 ; qtot -3.101
    65   NAP_CA     1   NAP   C6A   65     0.700900     12.01000 ; qtot -2.400
    66   NAP_N2     1   NAP   N6A   66    -0.901900     14.01000 ; qtot -3.302
    67   NAP_H     1   NAP    H9   67     0.411500      1.00800 ; qtot -2.890
    68   NAP_H     1   NAP   H10   68     0.411500      1.00800 ; qtot -2.479
    69   NAP_NC     1   NAP   N1A   69    -0.761500     14.01000 ; qtot -3.240
    70   NAP_CQ     1   NAP   C2A   70     0.587500     12.01000 ; qtot -2.653
    71   NAP_H5     1   NAP   H11   71     0.047300      1.00800 ; qtot -2.606
    72   NAP_NC     1   NAP   N3A   72    -0.699700     14.01000 ; qtot -3.305
    73   NAP_CB     1   NAP   C4A   73     0.305300     12.01000 ; qtot -3.000

[ bonds ]
;   ai     aj funct   r             k
     1      2   1    1.0890e-01    2.8577e+05 ;    C6N - H25   
     1      3   1    1.3980e-01    3.8585e+05 ;    C6N - C5N   
     1     15   1    1.3440e-01    3.7489e+05 ;    C6N - N1N   
     3      4   1    1.0860e-01    2.8937e+05 ;    C5N - H24   
     3      5   1    1.3980e-01    3.8585e+05 ;    C5N - C4N   
     5      6   1    1.0860e-01    2.8937e+05 ;    C4N - H23   
     5      7   1    1.3980e-01    3.8585e+05 ;    C4N - C3N   
     7      8   1    1.4910e-01    2.8945e+05 ;    C3N - C7N   
     7     13   1    1.3980e-01    3.8585e+05 ;    C3N - C2N   
     8      9   1    1.2180e-01    5.3363e+05 ;    C7N - O7N   
     8     10   1    1.3790e-01    3.5782e+05 ;    C7N - N7N   
    10     11   1    1.0130e-01    3.3740e+05 ;    N7N - H21   
    10     12   1    1.0130e-01    3.3740e+05 ;    N7N - H22   
    13     14   1    1.0890e-01    2.8577e+05 ;    C2N - H20   
    13     15   1    1.3440e-01    3.7489e+05 ;    C2N - N1N   
    15     16   1    1.4560e-01    2.8008e+05 ;    N1N - C1D   
    16     17   1    1.0960e-01    2.7757e+05 ;    C1D - H19   
    16     18   1    1.5380e-01    2.5179e+05 ;    C1D - C2D   
    16     28   1    1.4320e-01    2.5824e+05 ;    C1D - O4D   
    18     19   1    1.0970e-01    2.7665e+05 ;    C2D - H17   
    18     20   1    1.4230e-01    2.6501e+05 ;    C2D - O2D   
    18     22   1    1.5380e-01    2.5179e+05 ;    C2D - C3D   
    20     21   1    9.7300e-02    3.1079e+05 ;    O2D - H18   
    22     23   1    1.0970e-01    2.7665e+05 ;    C3D - H15   
    22     24   1    1.4230e-01    2.6501e+05 ;    C3D - O3D   
    22     26   1    1.5380e-01    2.5179e+05 ;    C3D - C4D   
    24     25   1    9.7300e-02    3.1079e+05 ;    O3D - H16   
    26     27   1    1.0970e-01    2.7665e+05 ;    C4D - H14   
    26     28   1    1.4320e-01    2.5824e+05 ;    C4D - O4D   
    26     29   1    1.5380e-01    2.5179e+05 ;    C4D - C5D   
    29     30   1    1.0970e-01    2.7665e+05 ;    C5D - H12   
    29     31   1    1.0970e-01    2.7665e+05 ;    C5D - H13   
    29     32   1    1.4320e-01    2.5824e+05 ;    C5D - O5D   
    32     33   1    1.6150e-01    2.7665e+05 ;    O5D - PN    
    33     34   1    1.4870e-01    4.0125e+05 ;     PN - O1N   
    33     35   1    1.4870e-01    4.0125e+05 ;     PN - O2N   
    33     36   1    1.6150e-01    2.7665e+05 ;     PN - O3    
    36     37   1    1.6150e-01    2.7665e+05 ;     O3 - PA    
    37     38   1    1.4870e-01    4.0125e+05 ;     PA - O1A   
    37     39   1    1.4870e-01    4.0125e+05 ;     PA - O2A   
    37     40   1    1.6150e-01    2.7665e+05 ;     PA - O5B   
    40     41   1    1.4320e-01    2.5824e+05 ;    O5B - C5B   
    41     42   1    1.0970e-01    2.7665e+05 ;    C5B - H1    
    41     43   1    1.0970e-01    2.7665e+05 ;    C5B - H2    
    41     44   1    1.5380e-01    2.5179e+05 ;    C5B - C4B   
    44     45   1    1.0970e-01    2.7665e+05 ;    C4B - H3    
    44     46   1    1.4320e-01    2.5824e+05 ;    C4B - O4B   
    44     47   1    1.5380e-01    2.5179e+05 ;    C4B - C3B   
    46     58   1    1.4320e-01    2.5824e+05 ;    O4B - C1B   
    47     48   1    1.0970e-01    2.7665e+05 ;    C3B - H4    
    47     49   1    1.4230e-01    2.6501e+05 ;    C3B - O3B   
    47     51   1    1.5380e-01    2.5179e+05 ;    C3B - C2B   
    49     50   1    9.7300e-02    3.1079e+05 ;    O3B - H5    
    51     52   1    1.0970e-01    2.7665e+05 ;    C2B - H6    
    51     53   1    1.4320e-01    2.5824e+05 ;    C2B - O2B   
    51     58   1    1.5380e-01    2.5179e+05 ;    C2B - C1B   
    53     54   1    1.6150e-01    2.7665e+05 ;    O2B - P2B   
    54     55   1    1.4870e-01    4.0125e+05 ;    P2B - O1X   
    54     56   1    1.4870e-01    4.0125e+05 ;    P2B - O2X   
    54     57   1    1.4870e-01    4.0125e+05 ;    P2B - O3X   
    58     59   1    1.0960e-01    2.7757e+05 ;    C1B - H7    
    58     60   1    1.4560e-01    2.8008e+05 ;    C1B - N9A   
    60     61   1    1.3690e-01    3.6911e+05 ;    N9A - C8A   
    60     73   1    1.3520e-01    3.9137e+05 ;    N9A - C4A   
    61     62   1    1.0820e-01    2.9430e+05 ;    C8A - H8    
    61     63   1    1.3690e-01    3.6911e+05 ;    C8A - N7A   
    63     64   1    1.3520e-01    3.9137e+05 ;    N7A - C5A   
    64     65   1    1.3980e-01    3.8585e+05 ;    C5A - C6A   
    64     73   1    1.3980e-01    3.8585e+05 ;    C5A - C4A   
    65     66   1    1.3860e-01    3.4970e+05 ;    C6A - N6A   
    65     69   1    1.3520e-01    3.9137e+05 ;    C6A - N1A   
    66     67   1    1.0120e-01    3.3857e+05 ;    N6A - H9    
    66     68   1    1.0120e-01    3.3857e+05 ;    N6A - H10   
    69     70   1    1.3690e-01    3.6911e+05 ;    N1A - C2A   
    70     71   1    1.0820e-01    2.9430e+05 ;    C2A - H11   
    70     72   1    1.3690e-01    3.6911e+05 ;    C2A - N3A   
    72     73   1    1.3520e-01    3.9137e+05 ;    N3A - C4A   

[ pairs ]
;   ai     aj    funct
     1      6      1 ;    C6N - H23   
     1      7      1 ;    C6N - C3N   
     1     14      1 ;    C6N - H20   
     1     17      1 ;    C6N - H19   
     1     18      1 ;    C6N - C2D   
     1     28      1 ;    C6N - O4D   
     2      4      1 ;    H25 - H24   
     2      5      1 ;    H25 - C4N   
     2     13      1 ;    H25 - C2N   
     2     16      1 ;    H25 - C1D   
     3      8      1 ;    C5N - C7N   
     3     13      1 ;    C5N - C2N   
     3     16      1 ;    C5N - C1D   
     4      6      1 ;    H24 - H23   
     4      7      1 ;    H24 - C3N   
     5      9      1 ;    C4N - O7N   
     5     10      1 ;    C4N - N7N   
     5     14      1 ;    C4N - H20   
     6      8      1 ;    H23 - C7N   
     6     13      1 ;    H23 - C2N   
     7     11      1 ;    C3N - H21   
     7     12      1 ;    C3N - H22   
     7     16      1 ;    C3N - C1D   
     8     14      1 ;    C7N - H20   
     8     15      1 ;    C7N - N1N   
     9     11      1 ;    O7N - H21   
     9     12      1 ;    O7N - H22   
     9     13      1 ;    O7N - C2N   
    10     13      1 ;    N7N - C2N   
    13     17      1 ;    C2N - H19   
    13     18      1 ;    C2N - C2D   
    13     28      1 ;    C2N - O4D   
    14     16      1 ;    H20 - C1D   
    15      4      1 ;    N1N - H24   
    15      5      1 ;    N1N - C4N   
    15     19      1 ;    N1N - H17   
    15     20      1 ;    N1N - O2D   
    15     22      1 ;    N1N - C3D   
    15     26      1 ;    N1N - C4D   
    16     21      1 ;    C1D - H18   
    16     23      1 ;    C1D - H15   
    16     24      1 ;    C1D - O3D   
    16     27      1 ;    C1D - H14   
    16     29      1 ;    C1D - C5D   
    17     19      1 ;    H19 - H17   
    17     20      1 ;    H19 - O2D   
    17     22      1 ;    H19 - C3D   
    17     26      1 ;    H19 - C4D   
    18     25      1 ;    C2D - H16   
    18     27      1 ;    C2D - H14   
    18     29      1 ;    C2D - C5D   
    19     21      1 ;    H17 - H18   
    19     23      1 ;    H17 - H15   
    19     24      1 ;    H17 - O3D   
    19     26      1 ;    H17 - C4D   
    19     28      1 ;    H17 - O4D   
    20     23      1 ;    O2D - H15   
    20     24      1 ;    O2D - O3D   
    20     26      1 ;    O2D - C4D   
    20     28      1 ;    O2D - O4D   
    21     22      1 ;    H18 - C3D   
    22     30      1 ;    C3D - H12   
    22     31      1 ;    C3D - H13   
    22     32      1 ;    C3D - O5D   
    23     25      1 ;    H15 - H16   
    23     27      1 ;    H15 - H14   
    23     28      1 ;    H15 - O4D   
    23     29      1 ;    H15 - C5D   
    24     27      1 ;    O3D - H14   
    24     28      1 ;    O3D - O4D   
    24     29      1 ;    O3D - C5D   
    25     26      1 ;    H16 - C4D   
    26     33      1 ;    C4D - PN    
    27     30      1 ;    H14 - H12   
    27     31      1 ;    H14 - H13   
    27     32      1 ;    H14 - O5D   
    28     30      1 ;    O4D - H12   
    28     31      1 ;    O4D - H13   
    28     32      1 ;    O4D - O5D   
    29     34      1 ;    C5D - O1N   
    29     35      1 ;    C5D - O2N   
    29     36      1 ;    C5D - O3    
    30     33      1 ;    H12 - PN    
    31     33      1 ;    H13 - PN    
    32     37      1 ;    O5D - PA    
    33     38      1 ;     PN - O1A   
    33     39      1 ;     PN - O2A   
    33     40      1 ;     PN - O5B   
    34     37      1 ;    O1N - PA    
    35     37      1 ;    O2N - PA    
    36     41      1 ;     O3 - C5B   
    37     42      1 ;     PA - H1    
    37     43      1 ;     PA - H2    
    37     44      1 ;     PA - C4B   
    38     41      1 ;    O1A - C5B   
    39     41      1 ;    O2A - C5B   
    40     45      1 ;    O5B - H3    
    40     46      1 ;    O5B - O4B   
    40     47      1 ;    O5B - C3B   
    41     48      1 ;    C5B - H4    
    41     49      1 ;    C5B - O3B   
    41     51      1 ;    C5B - C2B   
    41     58      1 ;    C5B - C1B   
    42     45      1 ;     H1 - H3    
    42     46      1 ;     H1 - O4B   
    42     47      1 ;     H1 - C3B   
    43     45      1 ;     H2 - H3    
    43     46      1 ;     H2 - O4B   
    43     47      1 ;     H2 - C3B   
    44     50      1 ;    C4B - H5    
    44     52      1 ;    C4B - H6    
    44     53      1 ;    C4B - O2B   
    44     59      1 ;    C4B - H7    
    44     60      1 ;    C4B - N9A   
    45     48      1 ;     H3 - H4    
    45     49      1 ;     H3 - O3B   
    45     51      1 ;     H3 - C2B   
    45     58      1 ;     H3 - C1B   
    46     48      1 ;    O4B - H4    
    46     49      1 ;    O4B - O3B   
    46     52      1 ;    O4B - H6    
    46     53      1 ;    O4B - O2B   
    46     61      1 ;    O4B - C8A   
    46     73      1 ;    O4B - C4A   
    47     54      1 ;    C3B - P2B   
    47     59      1 ;    C3B - H7    
    47     60      1 ;    C3B - N9A   
    48     50      1 ;     H4 - H5    
    48     52      1 ;     H4 - H6    
    48     53      1 ;     H4 - O2B   
    48     58      1 ;     H4 - C1B   
    49     52      1 ;    O3B - H6    
    49     53      1 ;    O3B - O2B   
    49     58      1 ;    O3B - C1B   
    50     51      1 ;     H5 - C2B   
    51     55      1 ;    C2B - O1X   
    51     56      1 ;    C2B - O2X   
    51     57      1 ;    C2B - O3X   
    51     61      1 ;    C2B - C8A   
    51     73      1 ;    C2B - C4A   
    52     54      1 ;     H6 - P2B   
    52     59      1 ;     H6 - H7    
    52     60      1 ;     H6 - N9A   
    53     59      1 ;    O2B - H7    
    53     60      1 ;    O2B - N9A   
    54     58      1 ;    P2B - C1B   
    58     62      1 ;    C1B - H8    
    58     63      1 ;    C1B - N7A   
    58     64      1 ;    C1B - C5A   
    58     72      1 ;    C1B - N3A   
    59     61      1 ;     H7 - C8A   
    59     73      1 ;     H7 - C4A   
    60     65      1 ;    N9A - C6A   
    60     70      1 ;    N9A - C2A   
    61     65      1 ;    C8A - C6A   
    61     72      1 ;    C8A - N3A   
    62     64      1 ;     H8 - C5A   
    62     73      1 ;     H8 - C4A   
    63     66      1 ;    N7A - N6A   
    63     69      1 ;    N7A - N1A   
    63     72      1 ;    N7A - N3A   
    64     67      1 ;    C5A - H9    
    64     68      1 ;    C5A - H10   
    64     70      1 ;    C5A - C2A   
    65     71      1 ;    C6A - H11   
    65     72      1 ;    C6A - N3A   
    66     70      1 ;    N6A - C2A   
    66     73      1 ;    N6A - C4A   
    67     69      1 ;     H9 - N1A   
    68     69      1 ;    H10 - N1A   
    69     73      1 ;    N1A - C4A   
    71     73      1 ;    H11 - C4A   

[ angles ]
;   ai     aj     ak    funct   theta         cth
     1      3      4      1    1.1988e+02    4.0334e+02 ;    C6N - C5N    - H24   
     1      3      5      1    1.2002e+02    5.5731e+02 ;    C6N - C5N    - C4N   
     1     15     13      1    1.2120e+02    5.8576e+02 ;    C6N - N1N    - C2N   
     1     15     16      1    1.2060e+02    5.8576e+02 ;    C6N - N1N    - C1D   
     2      1      3      1    1.2034e+02    4.0250e+02 ;    H25 - C6N    - C5N   
     2      1     15      1    1.1400e+02    2.9288e+02 ;    H25 - C6N    - N1N   
     3      1     15      1    1.1950e+02    5.8576e+02 ;    C5N - C6N    - N1N   
     3      5      6      1    1.1988e+02    4.0334e+02 ;    C5N - C4N    - H23   
     3      5      7      1    1.2002e+02    5.5731e+02 ;    C5N - C4N    - C3N   
     4      3      5      1    1.1988e+02    4.0334e+02 ;    H24 - C5N    - C4N   
     5      7      8      1    1.2033e+02    5.3806e+02 ;    C4N - C3N    - C7N   
     5      7     13      1    1.2002e+02    5.5731e+02 ;    C4N - C3N    - C2N   
     6      5      7      1    1.1988e+02    4.0334e+02 ;    H23 - C4N    - C3N   
     7      8      9      1    1.1980e+02    6.6944e+02 ;    C3N - C7N    - O7N   
     7      8     10      1    1.1570e+02    5.8576e+02 ;    C3N - C7N    - N7N   
     7     13     14      1    1.2034e+02    4.0250e+02 ;    C3N - C2N    - H20   
     7     13     15      1    1.1950e+02    5.8576e+02 ;    C3N - C2N    - N1N   
     8      7     13      1    1.2033e+02    5.3806e+02 ;    C7N - C3N    - C2N   
     8     10     11      1    1.1755e+02    4.0417e+02 ;    C7N - N7N    - H21   
     8     10     12      1    1.1755e+02    4.0417e+02 ;    C7N - N7N    - H22   
     9      8     10      1    1.2305e+02    6.2091e+02 ;    O7N - C7N    - N7N   
    11     10     12      1    1.1795e+02    3.3137e+02 ;    H21 - N7N    - H22   
    13     15     16      1    1.2060e+02    5.8576e+02 ;    C2N - N1N    - C1D   
    14     13     15      1    1.1400e+02    2.9288e+02 ;    H20 - C2N    - N1N   
    15     16     17      1    1.0947e+02    4.1756e+02 ;    N1N - C1D    - H19   
    15     16     18      1    1.0880e+02    5.5815e+02 ;    N1N - C1D    - C2D   
    15     16     28      1    1.1541e+02    5.8158e+02 ;    N1N - C1D    - O4D   
    16     18     19      1    1.0956e+02    3.8828e+02 ;    C1D - C2D    - H17   
    16     18     20      1    1.1019e+02    5.6484e+02 ;    C1D - C2D    - O2D   
    16     18     22      1    1.1151e+02    5.2635e+02 ;    C1D - C2D    - C3D   
    16     28     26      1    1.1248e+02    5.2467e+02 ;    C1D - O4D    - C4D   
    17     16     18      1    1.1022e+02    3.8660e+02 ;    H19 - C1D    - C2D   
    17     16     28      1    1.0958e+02    4.2593e+02 ;    H19 - C1D    - O4D   
    18     16     28      1    1.0797e+02    5.6902e+02 ;    C2D - C1D    - O4D   
    18     20     21      1    1.0726e+02    3.9664e+02 ;    C2D - O2D    - H18   
    18     22     23      1    1.0956e+02    3.8828e+02 ;    C2D - C3D    - H15   
    18     22     24      1    1.1019e+02    5.6484e+02 ;    C2D - C3D    - O3D   
    18     22     26      1    1.1151e+02    5.2635e+02 ;    C2D - C3D    - C4D   
    19     18     20      1    1.1026e+02    4.2593e+02 ;    H17 - C2D    - O2D   
    19     18     22      1    1.0956e+02    3.8828e+02 ;    H17 - C2D    - C3D   
    20     18     22      1    1.1019e+02    5.6484e+02 ;    O2D - C2D    - C3D   
    22     24     25      1    1.0726e+02    3.9664e+02 ;    C3D - O3D    - H16   
    22     26     27      1    1.0956e+02    3.8828e+02 ;    C3D - C4D    - H14   
    22     26     28      1    1.0797e+02    5.6902e+02 ;    C3D - C4D    - O4D   
    22     26     29      1    1.1151e+02    5.2635e+02 ;    C3D - C4D    - C5D   
    23     22     24      1    1.1026e+02    4.2593e+02 ;    H15 - C3D    - O3D   
    23     22     26      1    1.0956e+02    3.8828e+02 ;    H15 - C3D    - C4D   
    24     22     26      1    1.1019e+02    5.6484e+02 ;    O3D - C3D    - C4D   
    26     29     30      1    1.0956e+02    3.8828e+02 ;    C4D - C5D    - H12   
    26     29     31      1    1.0956e+02    3.8828e+02 ;    C4D - C5D    - H13   
    26     29     32      1    1.0797e+02    5.6902e+02 ;    C4D - C5D    - O5D   
    27     26     28      1    1.0978e+02    4.2509e+02 ;    H14 - C4D    - O4D   
    27     26     29      1    1.0956e+02    3.8828e+02 ;    H14 - C4D    - C5D   
    28     26     29      1    1.0797e+02    5.6902e+02 ;    O4D - C4D    - C5D   
    29     32     33      1    1.1954e+02    6.5019e+02 ;    C5D - O5D    - PN    
    30     29     31      1    1.0846e+02    3.2803e+02 ;    H12 - C5D    - H13   
    30     29     32      1    1.0978e+02    4.2509e+02 ;    H12 - C5D    - O5D   
    31     29     32      1    1.0978e+02    4.2509e+02 ;    H13 - C5D    - O5D   
    32     33     34      1    1.1546e+02    3.6736e+02 ;    O5D - PN     - O1N   
    32     33     35      1    1.1546e+02    3.6736e+02 ;    O5D - PN     - O2N   
    32     33     36      1    1.0184e+02    3.7656e+02 ;    O5D - PN     - O3    
    33     36     37      1    1.2625e+02    8.2341e+02 ;     PN - O3     - PA    
    34     33     35      1    1.1580e+02    3.8325e+02 ;    O1N - PN     - O2N   
    34     33     36      1    1.1546e+02    3.6736e+02 ;    O1N - PN     - O3    
    35     33     36      1    1.1546e+02    3.6736e+02 ;    O2N - PN     - O3    
    36     37     38      1    1.1546e+02    3.6736e+02 ;     O3 - PA     - O1A   
    36     37     39      1    1.1546e+02    3.6736e+02 ;     O3 - PA     - O2A   
    36     37     40      1    1.0184e+02    3.7656e+02 ;     O3 - PA     - O5B   
    37     40     41      1    1.1954e+02    6.5019e+02 ;     PA - O5B    - C5B   
    38     37     39      1    1.1580e+02    3.8325e+02 ;    O1A - PA     - O2A   
    38     37     40      1    1.1546e+02    3.6736e+02 ;    O1A - PA     - O5B   
    39     37     40      1    1.1546e+02    3.6736e+02 ;    O2A - PA     - O5B   
    40     41     42      1    1.0978e+02    4.2509e+02 ;    O5B - C5B    - H1    
    40     41     43      1    1.0978e+02    4.2509e+02 ;    O5B - C5B    - H2    
    40     41     44      1    1.0797e+02    5.6902e+02 ;    O5B - C5B    - C4B   
    41     44     45      1    1.0956e+02    3.8828e+02 ;    C5B - C4B    - H3    
    41     44     46      1    1.0797e+02    5.6902e+02 ;    C5B - C4B    - O4B   
    41     44     47      1    1.1151e+02    5.2635e+02 ;    C5B - C4B    - C3B   
    42     41     43      1    1.0846e+02    3.2803e+02 ;     H1 - C5B    - H2    
    42     41     44      1    1.0956e+02    3.8828e+02 ;     H1 - C5B    - C4B   
    43     41     44      1    1.0956e+02    3.8828e+02 ;     H2 - C5B    - C4B   
    44     46     58      1    1.1248e+02    5.2467e+02 ;    C4B - O4B    - C1B   
    44     47     48      1    1.0956e+02    3.8828e+02 ;    C4B - C3B    - H4    
    44     47     49      1    1.1019e+02    5.6484e+02 ;    C4B - C3B    - O3B   
    44     47     51      1    1.1151e+02    5.2635e+02 ;    C4B - C3B    - C2B   
    45     44     46      1    1.0978e+02    4.2509e+02 ;     H3 - C4B    - O4B   
    45     44     47      1    1.0956e+02    3.8828e+02 ;     H3 - C4B    - C3B   
    46     44     47      1    1.0797e+02    5.6902e+02 ;    O4B - C4B    - C3B   
    46     58     51      1    1.0797e+02    5.6902e+02 ;    O4B - C1B    - C2B   
    46     58     59      1    1.0958e+02    4.2593e+02 ;    O4B - C1B    - H7    
    46     58     60      1    1.1541e+02    5.8158e+02 ;    O4B - C1B    - N9A   
    47     49     50      1    1.0726e+02    3.9664e+02 ;    C3B - O3B    - H5    
    47     51     52      1    1.0956e+02    3.8828e+02 ;    C3B - C2B    - H6    
    47     51     53      1    1.0797e+02    5.6902e+02 ;    C3B - C2B    - O2B   
    47     51     58      1    1.1151e+02    5.2635e+02 ;    C3B - C2B    - C1B   
    48     47     49      1    1.1026e+02    4.2593e+02 ;     H4 - C3B    - O3B   
    48     47     51      1    1.0956e+02    3.8828e+02 ;     H4 - C3B    - C2B   
    49     47     51      1    1.1019e+02    5.6484e+02 ;    O3B - C3B    - C2B   
    51     53     54      1    1.1954e+02    6.5019e+02 ;    C2B - O2B    - P2B   
    51     58     59      1    1.1022e+02    3.8660e+02 ;    C2B - C1B    - H7    
    51     58     60      1    1.0880e+02    5.5815e+02 ;    C2B - C1B    - N9A   
    52     51     53      1    1.0978e+02    4.2509e+02 ;     H6 - C2B    - O2B   
    52     51     58      1    1.0956e+02    3.8828e+02 ;     H6 - C2B    - C1B   
    53     51     58      1    1.0797e+02    5.6902e+02 ;    O2B - C2B    - C1B   
    53     54     55      1    1.1546e+02    3.6736e+02 ;    O2B - P2B    - O1X   
    53     54     56      1    1.1546e+02    3.6736e+02 ;    O2B - P2B    - O2X   
    53     54     57      1    1.1546e+02    3.6736e+02 ;    O2B - P2B    - O3X   
    55     54     56      1    1.1580e+02    3.8325e+02 ;    O1X - P2B    - O2X   
    55     54     57      1    1.1580e+02    3.8325e+02 ;    O1X - P2B    - O3X   
    56     54     57      1    1.1580e+02    3.8325e+02 ;    O2X - P2B    - O3X   
    58     60     61      1    1.0951e+02    5.6819e+02 ;    C1B - N9A    - C8A   
    58     60     73      1    1.0951e+02    5.6819e+02 ;    C1B - N9A    - C4A   
    59     58     60      1    1.0947e+02    4.1756e+02 ;     H7 - C1B    - N9A   
    60     61     62      1    1.2292e+02    4.1505e+02 ;    N9A - C8A    - H8    
    60     61     63      1    1.2570e+02    5.8409e+02 ;    N9A - C8A    - N7A   
    60     73     64      1    1.1972e+02    5.8158e+02 ;    N9A - C4A    - C5A   
    60     73     72      1    1.2874e+02    5.8409e+02 ;    N9A - C4A    - N3A   
    61     60     73      1    1.0424e+02    5.9664e+02 ;    C8A - N9A    - C4A   
    61     63     64      1    1.0424e+02    5.9664e+02 ;    C8A - N7A    - C5A   
    62     61     63      1    1.2292e+02    4.1505e+02 ;     H8 - C8A    - N7A   
    63     64     65      1    1.1972e+02    5.8158e+02 ;    N7A - C5A    - C6A   
    63     64     73      1    1.1972e+02    5.8158e+02 ;    N7A - C5A    - C4A   
    64     65     66      1    1.2095e+02    5.7153e+02 ;    C5A - C6A    - N6A   
    64     65     69      1    1.1972e+02    5.8158e+02 ;    C5A - C6A    - N1A   
    64     73     72      1    1.1972e+02    5.8158e+02 ;    C5A - C4A    - N3A   
    65     64     73      1    1.2002e+02    5.5731e+02 ;    C6A - C5A    - C4A   
    65     66     67      1    1.1607e+02    4.0501e+02 ;    C6A - N6A    - H9    
    65     66     68      1    1.1607e+02    4.0501e+02 ;    C6A - N6A    - H10   
    65     69     70      1    1.0424e+02    5.9664e+02 ;    C6A - N1A    - C2A   
    66     65     69      1    1.1886e+02    6.0082e+02 ;    N6A - C6A    - N1A   
    67     66     68      1    1.1512e+02    3.3556e+02 ;     H9 - N6A    - H10   
    69     70     71      1    1.2292e+02    4.1505e+02 ;    N1A - C2A    - H11   
    69     70     72      1    1.2570e+02    5.8409e+02 ;    N1A - C2A    - N3A   
    70     72     73      1    1.0424e+02    5.9664e+02 ;    C2A - N3A    - C4A   
    71     70     72      1    1.2292e+02    4.1505e+02 ;    H11 - C2A    - N3A   

[ dihedrals ] ; propers
; for gromacs 4.5 or higher, using funct 9
;    i      j      k      l   func   phase     kd      pn
     1      3      5      6      9   180.00  15.16700   2 ;    C6N-   C5N-   C4N-   H23
     1      3      5      7      9   180.00  15.16700   2 ;    C6N-   C5N-   C4N-   C3N
     1     15     13      7      9   180.00  20.08320   2 ;    C6N-   N1N-   C2N-   C3N
     1     15     13     14      9   180.00  20.08320   2 ;    C6N-   N1N-   C2N-   H20
     1     15     16     17      9     0.00   0.00000   0 ;    C6N-   N1N-   C1D-   H19
     1     15     16     18      9     0.00   0.00000   0 ;    C6N-   N1N-   C1D-   C2D
     1     15     16     28      9     0.00   0.00000   0 ;    C6N-   N1N-   C1D-   O4D
     2      1      3      4      9   180.00  15.16700   2 ;    H25-   C6N-   C5N-   H24
     2      1      3      5      9   180.00  15.16700   2 ;    H25-   C6N-   C5N-   C4N
     2      1     15     13      9   180.00  20.08320   2 ;    H25-   C6N-   N1N-   C2N
     2      1     15     16      9   180.00  20.08320   2 ;    H25-   C6N-   N1N-   C1D
     3      1     15     13      9   180.00  20.08320   2 ;    C5N-   C6N-   N1N-   C2N
     3      1     15     16      9   180.00  20.08320   2 ;    C5N-   C6N-   N1N-   C1D
     3      5      7      8      9   180.00  15.16700   2 ;    C5N-   C4N-   C3N-   C7N
     3      5      7     13      9   180.00  15.16700   2 ;    C5N-   C4N-   C3N-   C2N
     4      3      5      6      9   180.00  15.16700   2 ;    H24-   C5N-   C4N-   H23
     4      3      5      7      9   180.00  15.16700   2 ;    H24-   C5N-   C4N-   C3N
     5      7      8      9      9   180.00   0.08368   1 ;    C4N-   C3N-   C7N-   O7N
     5      7      8      9      9   180.00   1.88280   2 ;    C4N-   C3N-   C7N-   O7N
     5      7      8     10      9   180.00   0.08368   1 ;    C4N-   C3N-   C7N-   N7N
     5      7      8     10      9   180.00   1.88280   2 ;    C4N-   C3N-   C7N-   N7N
     5      7     13     14      9   180.00  15.16700   2 ;    C4N-   C3N-   C2N-   H20
     5      7     13     15      9   180.00  15.16700   2 ;    C4N-   C3N-   C2N-   N1N
     6      5      7      8      9   180.00  15.16700   2 ;    H23-   C4N-   C3N-   C7N
     6      5      7     13      9   180.00  15.16700   2 ;    H23-   C4N-   C3N-   C2N
     7      8     10     11      9   180.00  10.46000   2 ;    C3N-   C7N-   N7N-   H21
     7      8     10     12      9   180.00  10.46000   2 ;    C3N-   C7N-   N7N-   H22
     7     13     15     16      9   180.00  20.08320   2 ;    C3N-   C2N-   N1N-   C1D
     8      7     13     14      9   180.00  15.16700   2 ;    C7N-   C3N-   C2N-   H20
     8      7     13     15      9   180.00  15.16700   2 ;    C7N-   C3N-   C2N-   N1N
     9      8      7     13      9   180.00   0.08368   1 ;    O7N-   C7N-   C3N-   C2N
     9      8      7     13      9   180.00   1.88280   2 ;    O7N-   C7N-   C3N-   C2N
     9      8     10     11      9     0.00   8.36800   1 ;    O7N-   C7N-   N7N-   H21
     9      8     10     11      9   180.00  10.46000   2 ;    O7N-   C7N-   N7N-   H21
     9      8     10     12      9     0.00   8.36800   1 ;    O7N-   C7N-   N7N-   H22
     9      8     10     12      9   180.00  10.46000   2 ;    O7N-   C7N-   N7N-   H22
    10      8      7     13      9   180.00   0.08368   1 ;    N7N-   C7N-   C3N-   C2N
    10      8      7     13      9   180.00   1.88280   2 ;    N7N-   C7N-   C3N-   C2N
    13     15     16     17      9     0.00   0.00000   0 ;    C2N-   N1N-   C1D-   H19
    13     15     16     18      9     0.00   0.00000   0 ;    C2N-   N1N-   C1D-   C2D
    13     15     16     28      9     0.00   0.00000   0 ;    C2N-   N1N-   C1D-   O4D
    14     13     15     16      9   180.00  20.08320   2 ;    H20-   C2N-   N1N-   C1D
    15      1      3      4      9   180.00  15.16700   2 ;    N1N-   C6N-   C5N-   H24
    15      1      3      5      9   180.00  15.16700   2 ;    N1N-   C6N-   C5N-   C4N
    15     16     18     19      9     0.00   0.65084   3 ;    N1N-   C1D-   C2D-   H17
    15     16     18     20      9     0.00   0.65084   3 ;    N1N-   C1D-   C2D-   O2D
    15     16     18     22      9     0.00   0.65084   3 ;    N1N-   C1D-   C2D-   C3D
    15     16     28     26      9     0.00   1.60387   3 ;    N1N-   C1D-   O4D-   C4D
    16     18     20     21      9     0.00   0.66944   3 ;    C1D-   C2D-   O2D-   H18
    16     18     20     21      9     0.00   1.04600   1 ;    C1D-   C2D-   O2D-   H18
    16     18     22     23      9     0.00   0.65084   3 ;    C1D-   C2D-   C3D-   H15
    16     18     22     24      9     0.00   0.65084   3 ;    C1D-   C2D-   C3D-   O3D
    16     18     22     26      9     0.00   0.75312   3 ;    C1D-   C2D-   C3D-   C4D
    16     18     22     26      9   180.00   0.83680   1 ;    C1D-   C2D-   C3D-   C4D
    16     18     22     26      9   180.00   1.04600   2 ;    C1D-   C2D-   C3D-   C4D
    16     28     26     22      9     0.00   1.60247   3 ;    C1D-   O4D-   C4D-   C3D
    16     28     26     22      9   180.00   0.41840   2 ;    C1D-   O4D-   C4D-   C3D
    16     28     26     27      9     0.00   1.60387   3 ;    C1D-   O4D-   C4D-   H14
    16     28     26     29      9     0.00   1.60247   3 ;    C1D-   O4D-   C4D-   C5D
    16     28     26     29      9   180.00   0.41840   2 ;    C1D-   O4D-   C4D-   C5D
    17     16     18     19      9     0.00   0.65084   3 ;    H19-   C1D-   C2D-   H17
    17     16     18     20      9     0.00   0.65084   3 ;    H19-   C1D-   C2D-   O2D
    17     16     18     22      9     0.00   0.65084   3 ;    H19-   C1D-   C2D-   C3D
    17     16     28     26      9     0.00   1.60387   3 ;    H19-   C1D-   O4D-   C4D
    18     16     28     26      9     0.00   1.60247   3 ;    C2D-   C1D-   O4D-   C4D
    18     16     28     26      9   180.00   0.41840   2 ;    C2D-   C1D-   O4D-   C4D
    18     22     24     25      9     0.00   0.66944   3 ;    C2D-   C3D-   O3D-   H16
    18     22     24     25      9     0.00   1.04600   1 ;    C2D-   C3D-   O3D-   H16
    18     22     26     27      9     0.00   0.65084   3 ;    C2D-   C3D-   C4D-   H14
    18     22     26     28      9     0.00   0.65084   3 ;    C2D-   C3D-   C4D-   O4D
    18     22     26     29      9     0.00   0.75312   3 ;    C2D-   C3D-   C4D-   C5D
    18     22     26     29      9   180.00   0.83680   1 ;    C2D-   C3D-   C4D-   C5D
    18     22     26     29      9   180.00   1.04600   2 ;    C2D-   C3D-   C4D-   C5D
    19     18     16     28      9     0.00   0.00000   0 ;    H17-   C2D-   C1D-   O4D
    19     18     16     28      9     0.00   1.04600   1 ;    H17-   C2D-   C1D-   O4D
    19     18     20     21      9     0.00   0.69733   3 ;    H17-   C2D-   O2D-   H18
    19     18     22     23      9     0.00   0.65084   3 ;    H17-   C2D-   C3D-   H15
    19     18     22     24      9     0.00   0.00000   0 ;    H17-   C2D-   C3D-   O3D
    19     18     22     24      9     0.00   1.04600   1 ;    H17-   C2D-   C3D-   O3D
    19     18     22     26      9     0.00   0.65084   3 ;    H17-   C2D-   C3D-   C4D
    20     18     16     28      9     0.00   0.60250   3 ;    O2D-   C2D-   C1D-   O4D
    20     18     16     28      9     0.00   4.91620   2 ;    O2D-   C2D-   C1D-   O4D
    20     18     22     23      9     0.00   0.00000   0 ;    O2D-   C2D-   C3D-   H15
    20     18     22     23      9     0.00   1.04600   1 ;    O2D-   C2D-   C3D-   H15
    20     18     22     24      9     0.00   0.60250   3 ;    O2D-   C2D-   C3D-   O3D
    20     18     22     24      9     0.00   4.91620   2 ;    O2D-   C2D-   C3D-   O3D
    20     18     22     26      9     0.00   0.65084   3 ;    O2D-   C2D-   C3D-   C4D
    21     20     18     22      9     0.00   0.66944   3 ;    H18-   O2D-   C2D-   C3D
    21     20     18     22      9     0.00   1.04600   1 ;    H18-   O2D-   C2D-   C3D
    22     18     16     28      9     0.00   0.65084   3 ;    C3D-   C2D-   C1D-   O4D
    22     26     29     30      9     0.00   0.65084   3 ;    C3D-   C4D-   C5D-   H12
    22     26     29     31      9     0.00   0.65084   3 ;    C3D-   C4D-   C5D-   H13
    22     26     29     32      9     0.00   0.65084   3 ;    C3D-   C4D-   C5D-   O5D
    23     22     24     25      9     0.00   0.69733   3 ;    H15-   C3D-   O3D-   H16
    23     22     26     27      9     0.00   0.65084   3 ;    H15-   C3D-   C4D-   H14
    23     22     26     28      9     0.00   0.00000   0 ;    H15-   C3D-   C4D-   O4D
    23     22     26     28      9     0.00   1.04600   1 ;    H15-   C3D-   C4D-   O4D
    23     22     26     29      9     0.00   0.65084   3 ;    H15-   C3D-   C4D-   C5D
    24     22     26     27      9     0.00   0.00000   0 ;    O3D-   C3D-   C4D-   H14
    24     22     26     27      9     0.00   1.04600   1 ;    O3D-   C3D-   C4D-   H14
    24     22     26     28      9     0.00   0.60250   3 ;    O3D-   C3D-   C4D-   O4D
    24     22     26     28      9     0.00   4.91620   2 ;    O3D-   C3D-   C4D-   O4D
    24     22     26     29      9     0.00   0.65084   3 ;    O3D-   C3D-   C4D-   C5D
    25     24     22     26      9     0.00   0.66944   3 ;    H16-   O3D-   C3D-   C4D
    25     24     22     26      9     0.00   1.04600   1 ;    H16-   O3D-   C3D-   C4D
    26     29     32     33      9     0.00   1.60387   3 ;    C4D-   C5D-   O5D-    PN
    26     29     32     33      9   180.00  16.52680   1 ;    C4D-   C5D-   O5D-    PN
    27     26     29     30      9     0.00   0.65084   3 ;    H14-   C4D-   C5D-   H12
    27     26     29     31      9     0.00   0.65084   3 ;    H14-   C4D-   C5D-   H13
    27     26     29     32      9     0.00   0.00000   0 ;    H14-   C4D-   C5D-   O5D
    27     26     29     32      9     0.00   1.04600   1 ;    H14-   C4D-   C5D-   O5D
    28     26     29     30      9     0.00   0.00000   0 ;    O4D-   C4D-   C5D-   H12
    28     26     29     30      9     0.00   1.04600   1 ;    O4D-   C4D-   C5D-   H12
    28     26     29     31      9     0.00   0.00000   0 ;    O4D-   C4D-   C5D-   H13
    28     26     29     31      9     0.00   1.04600   1 ;    O4D-   C4D-   C5D-   H13
    28     26     29     32      9     0.00   0.60250   3 ;    O4D-   C4D-   C5D-   O5D
    28     26     29     32      9     0.00   4.91620   2 ;    O4D-   C4D-   C5D-   O5D
    29     32     33     34      9     0.00   2.30120   3 ;    C5D-   O5D-    PN-   O1N
    29     32     33     34      9     0.00   3.34720   2 ;    C5D-   O5D-    PN-   O1N
    29     32     33     35      9     0.00   2.30120   3 ;    C5D-   O5D-    PN-   O2N
    29     32     33     35      9     0.00   3.34720   2 ;    C5D-   O5D-    PN-   O2N
    29     32     33     36      9     0.00   1.04600   3 ;    C5D-   O5D-    PN-    O3
    29     32     33     36      9     0.00   5.02080   2 ;    C5D-   O5D-    PN-    O3
    30     29     32     33      9     0.00   1.60387   3 ;    H12-   C5D-   O5D-    PN
    31     29     32     33      9     0.00   1.60387   3 ;    H13-   C5D-   O5D-    PN
    32     33     36     37      9     0.00   3.34720   2 ;    O5D-    PN-    O3-    PA
    33     36     37     38      9     0.00   3.34720   2 ;     PN-    O3-    PA-   O1A
    33     36     37     39      9     0.00   3.34720   2 ;     PN-    O3-    PA-   O2A
    33     36     37     40      9     0.00   3.34720   2 ;     PN-    O3-    PA-   O5B
    34     33     36     37      9     0.00   3.34720   2 ;    O1N-    PN-    O3-    PA
    35     33     36     37      9     0.00   3.34720   2 ;    O2N-    PN-    O3-    PA
    36     37     40     41      9     0.00   1.04600   3 ;     O3-    PA-   O5B-   C5B
    36     37     40     41      9     0.00   5.02080   2 ;     O3-    PA-   O5B-   C5B
    37     40     41     42      9     0.00   1.60387   3 ;     PA-   O5B-   C5B-    H1
    37     40     41     43      9     0.00   1.60387   3 ;     PA-   O5B-   C5B-    H2
    37     40     41     44      9     0.00   1.60387   3 ;     PA-   O5B-   C5B-   C4B
    37     40     41     44      9   180.00  16.52680   1 ;     PA-   O5B-   C5B-   C4B
    38     37     40     41      9     0.00   2.30120   3 ;    O1A-    PA-   O5B-   C5B
    38     37     40     41      9     0.00   3.34720   2 ;    O1A-    PA-   O5B-   C5B
    39     37     40     41      9     0.00   2.30120   3 ;    O2A-    PA-   O5B-   C5B
    39     37     40     41      9     0.00   3.34720   2 ;    O2A-    PA-   O5B-   C5B
    40     41     44     45      9     0.00   0.00000   0 ;    O5B-   C5B-   C4B-    H3
    40     41     44     45      9     0.00   1.04600   1 ;    O5B-   C5B-   C4B-    H3
    40     41     44     46      9     0.00   0.60250   3 ;    O5B-   C5B-   C4B-   O4B
    40     41     44     46      9     0.00   4.91620   2 ;    O5B-   C5B-   C4B-   O4B
    40     41     44     47      9     0.00   0.65084   3 ;    O5B-   C5B-   C4B-   C3B
    41     44     46     58      9     0.00   1.60247   3 ;    C5B-   C4B-   O4B-   C1B
    41     44     46     58      9   180.00   0.41840   2 ;    C5B-   C4B-   O4B-   C1B
    41     44     47     48      9     0.00   0.65084   3 ;    C5B-   C4B-   C3B-    H4
    41     44     47     49      9     0.00   0.65084   3 ;    C5B-   C4B-   C3B-   O3B
    41     44     47     51      9     0.00   0.75312   3 ;    C5B-   C4B-   C3B-   C2B
    41     44     47     51      9   180.00   0.83680   1 ;    C5B-   C4B-   C3B-   C2B
    41     44     47     51      9   180.00   1.04600   2 ;    C5B-   C4B-   C3B-   C2B
    42     41     44     45      9     0.00   0.65084   3 ;     H1-   C5B-   C4B-    H3
    42     41     44     46      9     0.00   0.00000   0 ;     H1-   C5B-   C4B-   O4B
    42     41     44     46      9     0.00   1.04600   1 ;     H1-   C5B-   C4B-   O4B
    42     41     44     47      9     0.00   0.65084   3 ;     H1-   C5B-   C4B-   C3B
    43     41     44     45      9     0.00   0.65084   3 ;     H2-   C5B-   C4B-    H3
    43     41     44     46      9     0.00   0.00000   0 ;     H2-   C5B-   C4B-   O4B
    43     41     44     46      9     0.00   1.04600   1 ;     H2-   C5B-   C4B-   O4B
    43     41     44     47      9     0.00   0.65084   3 ;     H2-   C5B-   C4B-   C3B
    44     46     58     51      9     0.00   1.60247   3 ;    C4B-   O4B-   C1B-   C2B
    44     46     58     51      9   180.00   0.41840   2 ;    C4B-   O4B-   C1B-   C2B
    44     46     58     59      9     0.00   1.60387   3 ;    C4B-   O4B-   C1B-    H7
    44     46     58     60      9     0.00   1.60387   3 ;    C4B-   O4B-   C1B-   N9A
    44     47     49     50      9     0.00   0.66944   3 ;    C4B-   C3B-   O3B-    H5
    44     47     49     50      9     0.00   1.04600   1 ;    C4B-   C3B-   O3B-    H5
    44     47     51     52      9     0.00   0.65084   3 ;    C4B-   C3B-   C2B-    H6
    44     47     51     53      9     0.00   0.65084   3 ;    C4B-   C3B-   C2B-   O2B
    44     47     51     58      9     0.00   0.75312   3 ;    C4B-   C3B-   C2B-   C1B
    44     47     51     58      9   180.00   0.83680   1 ;    C4B-   C3B-   C2B-   C1B
    44     47     51     58      9   180.00   1.04600   2 ;    C4B-   C3B-   C2B-   C1B
    45     44     46     58      9     0.00   1.60387   3 ;     H3-   C4B-   O4B-   C1B
    45     44     47     48      9     0.00   0.65084   3 ;     H3-   C4B-   C3B-    H4
    45     44     47     49      9     0.00   0.00000   0 ;     H3-   C4B-   C3B-   O3B
    45     44     47     49      9     0.00   1.04600   1 ;     H3-   C4B-   C3B-   O3B
    45     44     47     51      9     0.00   0.65084   3 ;     H3-   C4B-   C3B-   C2B
    46     44     47     48      9     0.00   0.00000   0 ;    O4B-   C4B-   C3B-    H4
    46     44     47     48      9     0.00   1.04600   1 ;    O4B-   C4B-   C3B-    H4
    46     44     47     49      9     0.00   0.60250   3 ;    O4B-   C4B-   C3B-   O3B
    46     44     47     49      9     0.00   4.91620   2 ;    O4B-   C4B-   C3B-   O3B
    46     44     47     51      9     0.00   0.65084   3 ;    O4B-   C4B-   C3B-   C2B
    46     58     51     47      9     0.00   0.65084   3 ;    O4B-   C1B-   C2B-   C3B
    46     58     51     52      9     0.00   0.00000   0 ;    O4B-   C1B-   C2B-    H6
    46     58     51     52      9     0.00   1.04600   1 ;    O4B-   C1B-   C2B-    H6
    46     58     51     53      9     0.00   0.60250   3 ;    O4B-   C1B-   C2B-   O2B
    46     58     51     53      9     0.00   4.91620   2 ;    O4B-   C1B-   C2B-   O2B
    46     58     60     61      9     0.00   0.00000   0 ;    O4B-   C1B-   N9A-   C8A
    46     58     60     73      9     0.00   0.00000   0 ;    O4B-   C1B-   N9A-   C4A
    47     44     46     58      9     0.00   1.60247   3 ;    C3B-   C4B-   O4B-   C1B
    47     44     46     58      9   180.00   0.41840   2 ;    C3B-   C4B-   O4B-   C1B
    47     51     53     54      9     0.00   1.60387   3 ;    C3B-   C2B-   O2B-   P2B
    47     51     53     54      9   180.00  16.52680   1 ;    C3B-   C2B-   O2B-   P2B
    47     51     58     59      9     0.00   0.65084   3 ;    C3B-   C2B-   C1B-    H7
    47     51     58     60      9     0.00   0.65084   3 ;    C3B-   C2B-   C1B-   N9A
    48     47     49     50      9     0.00   0.69733   3 ;     H4-   C3B-   O3B-    H5
    48     47     51     52      9     0.00   0.65084   3 ;     H4-   C3B-   C2B-    H6
    48     47     51     53      9     0.00   0.00000   0 ;     H4-   C3B-   C2B-   O2B
    48     47     51     53      9     0.00   1.04600   1 ;     H4-   C3B-   C2B-   O2B
    48     47     51     58      9     0.00   0.65084   3 ;     H4-   C3B-   C2B-   C1B
    49     47     51     52      9     0.00   0.00000   0 ;    O3B-   C3B-   C2B-    H6
    49     47     51     52      9     0.00   1.04600   1 ;    O3B-   C3B-   C2B-    H6
    49     47     51     53      9     0.00   0.60250   3 ;    O3B-   C3B-   C2B-   O2B
    49     47     51     53      9     0.00   4.91620   2 ;    O3B-   C3B-   C2B-   O2B
    49     47     51     58      9     0.00   0.65084   3 ;    O3B-   C3B-   C2B-   C1B
    50     49     47     51      9     0.00   0.66944   3 ;     H5-   O3B-   C3B-   C2B
    50     49     47     51      9     0.00   1.04600   1 ;     H5-   O3B-   C3B-   C2B
    51     53     54     55      9     0.00   2.30120   3 ;    C2B-   O2B-   P2B-   O1X
    51     53     54     55      9     0.00   3.34720   2 ;    C2B-   O2B-   P2B-   O1X
    51     53     54     56      9     0.00   2.30120   3 ;    C2B-   O2B-   P2B-   O2X
    51     53     54     56      9     0.00   3.34720   2 ;    C2B-   O2B-   P2B-   O2X
    51     53     54     57      9     0.00   2.30120   3 ;    C2B-   O2B-   P2B-   O3X
    51     53     54     57      9     0.00   3.34720   2 ;    C2B-   O2B-   P2B-   O3X
    51     58     60     61      9     0.00   0.00000   0 ;    C2B-   C1B-   N9A-   C8A
    51     58     60     73      9     0.00   0.00000   0 ;    C2B-   C1B-   N9A-   C4A
    52     51     53     54      9     0.00   1.60387   3 ;     H6-   C2B-   O2B-   P2B
    52     51     58     59      9     0.00   0.65084   3 ;     H6-   C2B-   C1B-    H7
    52     51     58     60      9     0.00   0.65084   3 ;     H6-   C2B-   C1B-   N9A
    53     51     58     59      9     0.00   0.65084   3 ;    O2B-   C2B-   C1B-    H7
    53     51     58     60      9     0.00   0.65084   3 ;    O2B-   C2B-   C1B-   N9A
    54     53     51     58      9     0.00   1.60387   3 ;    P2B-   O2B-   C2B-   C1B
    54     53     51     58      9   180.00  16.52680   1 ;    P2B-   O2B-   C2B-   C1B
    58     60     61     62      9   180.00  19.87400   2 ;    C1B-   N9A-   C8A-    H8
    58     60     61     63      9   180.00  19.87400   2 ;    C1B-   N9A-   C8A-   N7A
    58     60     73     64      9   180.00  20.08320   2 ;    C1B-   N9A-   C4A-   C5A
    58     60     73     72      9   180.00  20.08320   2 ;    C1B-   N9A-   C4A-   N3A
    59     58     60     61      9     0.00   0.00000   0 ;     H7-   C1B-   N9A-   C8A
    59     58     60     73      9     0.00   0.00000   0 ;     H7-   C1B-   N9A-   C4A
    60     61     63     64      9   180.00  19.87400   2 ;    N9A-   C8A-   N7A-   C5A
    60     73     64     63      9   180.00  15.16700   2 ;    N9A-   C4A-   C5A-   N7A
    60     73     64     65      9   180.00  15.16700   2 ;    N9A-   C4A-   C5A-   C6A
    60     73     72     70      9   180.00  20.08320   2 ;    N9A-   C4A-   N3A-   C2A
    61     60     73     64      9   180.00  20.08320   2 ;    C8A-   N9A-   C4A-   C5A
    61     60     73     72      9   180.00  20.08320   2 ;    C8A-   N9A-   C4A-   N3A
    61     63     64     65      9   180.00  20.08320   2 ;    C8A-   N7A-   C5A-   C6A
    61     63     64     73      9   180.00  20.08320   2 ;    C8A-   N7A-   C5A-   C4A
    62     61     60     73      9   180.00  19.87400   2 ;     H8-   C8A-   N9A-   C4A
    62     61     63     64      9   180.00  19.87400   2 ;     H8-   C8A-   N7A-   C5A
    63     61     60     73      9   180.00  19.87400   2 ;    N7A-   C8A-   N9A-   C4A
    63     64     65     66      9   180.00  15.16700   2 ;    N7A-   C5A-   C6A-   N6A
    63     64     65     69      9   180.00  15.16700   2 ;    N7A-   C5A-   C6A-   N1A
    63     64     73     72      9   180.00  15.16700   2 ;    N7A-   C5A-   C4A-   N3A
    64     65     66     67      9   180.00   4.39320   2 ;    C5A-   C6A-   N6A-    H9
    64     65     66     68      9   180.00   4.39320   2 ;    C5A-   C6A-   N6A-   H10
    64     65     69     70      9   180.00  20.08320   2 ;    C5A-   C6A-   N1A-   C2A
    64     73     72     70      9   180.00  20.08320   2 ;    C5A-   C4A-   N3A-   C2A
    65     64     73     72      9   180.00  15.16700   2 ;    C6A-   C5A-   C4A-   N3A
    65     69     70     71      9   180.00  19.87400   2 ;    C6A-   N1A-   C2A-   H11
    65     69     70     72      9   180.00  19.87400   2 ;    C6A-   N1A-   C2A-   N3A
    66     65     64     73      9   180.00  15.16700   2 ;    N6A-   C6A-   C5A-   C4A
    66     65     69     70      9   180.00  20.08320   2 ;    N6A-   C6A-   N1A-   C2A
    67     66     65     69      9   180.00   4.39320   2 ;     H9-   N6A-   C6A-   N1A
    68     66     65     69      9   180.00   4.39320   2 ;    H10-   N6A-   C6A-   N1A
    69     65     64     73      9   180.00  15.16700   2 ;    N1A-   C6A-   C5A-   C4A
    69     70     72     73      9   180.00  19.87400   2 ;    N1A-   C2A-   N3A-   C4A
    71     70     72     73      9   180.00  19.87400   2 ;    H11-   C2A-   N3A-   C4A

[ dihedrals ] ; impropers
; treated as propers in GROMACS to use correct AMBER analytical function
;    i      j      k      l   func   phase     kd      pn
     1      5      3      4      4   180.00   4.60240   2 ;    C6N-   C4N-   C5N-   H24
     1     13     15     16      4   180.00   4.18400   2 ;    C6N-   C2N-   N1N-   C1D
     3      7      5      6      4   180.00   4.60240   2 ;    C5N-   C3N-   C4N-   H23
     5     13      7      8      4   180.00   4.60240   2 ;    C4N-   C2N-   C3N-   C7N
     7     10      8      9      4   180.00  43.93200   2 ;    C3N-   N7N-   C7N-   O7N
     8     11     10     12      4   180.00   4.60240   2 ;    C7N-   H21-   N7N-   H22
    62     60     61     63      4   180.00   4.60240   2 ;     H8-   N9A-   C8A-   N7A
    64     66     65     69      4   180.00   4.60240   2 ;    C5A-   N6A-   C6A-   N1A
    65     67     66     68      4   180.00   4.60240   2 ;    C6A-    H9-   N6A-   H10
    71     69     70     72      4   180.00   4.60240   2 ;    H11-   N1A-   C2A-   N3A
    73     61     60     58      4   180.00   4.60240   2 ;    C4A-   C8A-   N9A-   C1B

; Topology for ICT created on (v: 2020-03-15T13:27:00CET) on Sun Apr  5 09:56:37 2020

[ moleculetype ]
;name            nrexcl
 ICT_A              3

[ atoms ]
;   nr  type  resi  res  atom  cgnr     charge      mass       ; qtot   bond_type
     1   ICT_o     1   ICT    O1    1    -0.861087     16.00000 ; qtot -0.861
     2   ICT_c     1   ICT    C1    2     0.768162     12.01000 ; qtot -0.093
     3   ICT_o     1   ICT    O2    3    -0.861087     16.00000 ; qtot -0.954
     4   ICT_c3     1   ICT    C2    4     0.261428     12.01000 ; qtot -0.693
     5   ICT_oh     1   ICT    O3    5    -0.800650     16.00000 ; qtot -1.493
     6   ICT_ho     1   ICT    H2    6     0.436445      1.00800 ; qtot -1.057
     7   ICT_h1     1   ICT    H1    7     0.000869      1.00800 ; qtot -1.056
     8   ICT_c3     1   ICT    C3    8     0.079602     12.01000 ; qtot -0.976
     9   ICT_c     1   ICT    C6    9     0.847331     12.01000 ; qtot -0.129
    10   ICT_o     1   ICT    O6   10    -0.871614     16.00000 ; qtot -1.001
    11   ICT_o     1   ICT    O7   11    -0.871614     16.00000 ; qtot -1.872
    12   ICT_hc     1   ICT    H3   12    -0.060162      1.00800 ; qtot -1.932
    13   ICT_c3     1   ICT    C4   13    -0.079107     12.01000 ; qtot -2.011
    14   ICT_hc     1   ICT    H4   14    -0.046547      1.00800 ; qtot -2.058
    15   ICT_hc     1   ICT    H5   15    -0.046547      1.00800 ; qtot -2.105
    16   ICT_c     1   ICT    C5   16     0.895622     12.01000 ; qtot -1.209
    17   ICT_o     1   ICT    O5   17    -0.895522     16.00000 ; qtot -2.104
    18   ICT_o     1   ICT    O4   18    -0.895522     16.00000 ; qtot -3.000

[ bonds ]
;   ai     aj funct   r             k
     1      2   1    1.2183e-01    5.3363e+05 ;     O1 - C1    
     2      3   1    1.2183e-01    5.3363e+05 ;     C1 - O2    
     2      4   1    1.5241e-01    2.6192e+05 ;     C1 - C2    
     4      5   1    1.4233e-01    2.6501e+05 ;     C2 - O3    
     4      7   1    1.0969e-01    2.7665e+05 ;     C2 - H1    
     4      8   1    1.5375e-01    2.5179e+05 ;     C2 - C3    
     5      6   1    9.7300e-02    3.1079e+05 ;     O3 - H2    
     8      9   1    1.5241e-01    2.6192e+05 ;     C3 - C6    
     8     12   1    1.0969e-01    2.7665e+05 ;     C3 - H3    
     8     13   1    1.5375e-01    2.5179e+05 ;     C3 - C4    
     9     10   1    1.2183e-01    5.3363e+05 ;     C6 - O6    
     9     11   1    1.2183e-01    5.3363e+05 ;     C6 - O7    
    13     14   1    1.0969e-01    2.7665e+05 ;     C4 - H4    
    13     15   1    1.0969e-01    2.7665e+05 ;     C4 - H5    
    13     16   1    1.5241e-01    2.6192e+05 ;     C4 - C5    
    16     17   1    1.2183e-01    5.3363e+05 ;     C5 - O5    
    16     18   1    1.2183e-01    5.3363e+05 ;     C5 - O4    

[ pairs ]
;   ai     aj    funct
     1      5      1 ;     O1 - O3    
     1      7      1 ;     O1 - H1    
     1      8      1 ;     O1 - C3    
     2      6      1 ;     C1 - H2    
     2      9      1 ;     C1 - C6    
     2     12      1 ;     C1 - H3    
     2     13      1 ;     C1 - C4    
     3      5      1 ;     O2 - O3    
     3      7      1 ;     O2 - H1    
     3      8      1 ;     O2 - C3    
     4     10      1 ;     C2 - O6    
     4     11      1 ;     C2 - O7    
     4     14      1 ;     C2 - H4    
     4     15      1 ;     C2 - H5    
     4     16      1 ;     C2 - C5    
     5      9      1 ;     O3 - C6    
     5     12      1 ;     O3 - H3    
     5     13      1 ;     O3 - C4    
     6      7      1 ;     H2 - H1    
     6      8      1 ;     H2 - C3    
     7      9      1 ;     H1 - C6    
     7     12      1 ;     H1 - H3    
     7     13      1 ;     H1 - C4    
     8     17      1 ;     C3 - O5    
     8     18      1 ;     C3 - O4    
     9     14      1 ;     C6 - H4    
     9     15      1 ;     C6 - H5    
     9     16      1 ;     C6 - C5    
    10     12      1 ;     O6 - H3    
    10     13      1 ;     O6 - C4    
    11     12      1 ;     O7 - H3    
    11     13      1 ;     O7 - C4    
    12     14      1 ;     H3 - H4    
    12     15      1 ;     H3 - H5    
    12     16      1 ;     H3 - C5    
    14     17      1 ;     H4 - O5    
    14     18      1 ;     H4 - O4    
    15     17      1 ;     H5 - O5    
    15     18      1 ;     H5 - O4    

[ angles ]
;   ai     aj     ak    funct   theta         cth
     1      2      3      1    1.3025e+02    6.5187e+02 ;     O1 - C1     - O2    
     1      2      4      1    1.2320e+02    5.6400e+02 ;     O1 - C1     - C2    
     2      4      5      1    1.0879e+02    5.7153e+02 ;     C1 - C2     - O3    
     2      4      7      1    1.0822e+02    3.9330e+02 ;     C1 - C2     - H1    
     2      4      8      1    1.1104e+02    5.2969e+02 ;     C1 - C2     - C3    
     3      2      4      1    1.2320e+02    5.6400e+02 ;     O2 - C1     - C2    
     4      5      6      1    1.0726e+02    3.9664e+02 ;     C2 - O3     - H2    
     4      8      9      1    1.1104e+02    5.2969e+02 ;     C2 - C3     - C6    
     4      8     12      1    1.0980e+02    3.8744e+02 ;     C2 - C3     - H3    
     4      8     13      1    1.1151e+02    5.2635e+02 ;     C2 - C3     - C4    
     5      4      7      1    1.1026e+02    4.2593e+02 ;     O3 - C2     - H1    
     5      4      8      1    1.1019e+02    5.6484e+02 ;     O3 - C2     - C3    
     7      4      8      1    1.0956e+02    3.8828e+02 ;     H1 - C2     - C3    
     8      9     10      1    1.2320e+02    5.6400e+02 ;     C3 - C6     - O6    
     8      9     11      1    1.2320e+02    5.6400e+02 ;     C3 - C6     - O7    
     8     13     14      1    1.0980e+02    3.8744e+02 ;     C3 - C4     - H4    
     8     13     15      1    1.0980e+02    3.8744e+02 ;     C3 - C4     - H5    
     8     13     16      1    1.1104e+02    5.2969e+02 ;     C3 - C4     - C5    
     9      8     12      1    1.0877e+02    3.9246e+02 ;     C6 - C3     - H3    
     9      8     13      1    1.1104e+02    5.2969e+02 ;     C6 - C3     - C4    
    10      9     11      1    1.3025e+02    6.5187e+02 ;     O6 - C6     - O7    
    12      8     13      1    1.0980e+02    3.8744e+02 ;     H3 - C3     - C4    
    13     16     17      1    1.2320e+02    5.6400e+02 ;     C4 - C5     - O5    
    13     16     18      1    1.2320e+02    5.6400e+02 ;     C4 - C5     - O4    
    14     13     15      1    1.0758e+02    3.2970e+02 ;     H4 - C4     - H5    
    14     13     16      1    1.0877e+02    3.9246e+02 ;     H4 - C4     - C5    
    15     13     16      1    1.0877e+02    3.9246e+02 ;     H5 - C4     - C5    
    17     16     18      1    1.3025e+02    6.5187e+02 ;     O5 - C5     - O4    

[ dihedrals ] ; propers
; for gromacs 4.5 or higher, using funct 9
;    i      j      k      l   func   phase     kd      pn
     1      2      4      5      9   180.00   0.00000   2 ;     O1-    C1-    C2-    O3
     1      2      4      7      9     0.00   0.00000   0 ;     O1-    C1-    C2-    H1
     1      2      4      7      9     0.00   3.34720   1 ;     O1-    C1-    C2-    H1
     1      2      4      7      9   180.00   0.33472   3 ;     O1-    C1-    C2-    H1
     1      2      4      8      9   180.00   0.00000   2 ;     O1-    C1-    C2-    C3
     2      4      5      6      9     0.00   0.69733   3 ;     C1-    C2-    O3-    H2
     2      4      8      9      9     0.00   0.65084   3 ;     C1-    C2-    C3-    C6
     2      4      8     12      9     0.00   0.65084   3 ;     C1-    C2-    C3-    H3
     2      4      8     13      9     0.00   0.65084   3 ;     C1-    C2-    C3-    C4
     3      2      4      5      9   180.00   0.00000   2 ;     O2-    C1-    C2-    O3
     3      2      4      7      9     0.00   0.00000   0 ;     O2-    C1-    C2-    H1
     3      2      4      7      9     0.00   3.34720   1 ;     O2-    C1-    C2-    H1
     3      2      4      7      9   180.00   0.33472   3 ;     O2-    C1-    C2-    H1
     3      2      4      8      9   180.00   0.00000   2 ;     O2-    C1-    C2-    C3
     4      8      9     10      9   180.00   0.00000   2 ;     C2-    C3-    C6-    O6
     4      8      9     11      9   180.00   0.00000   2 ;     C2-    C3-    C6-    O7
     4      8     13     14      9     0.00   0.66944   3 ;     C2-    C3-    C4-    H4
     4      8     13     15      9     0.00   0.66944   3 ;     C2-    C3-    C4-    H5
     4      8     13     16      9     0.00   0.65084   3 ;     C2-    C3-    C4-    C5
     5      4      8      9      9     0.00   0.65084   3 ;     O3-    C2-    C3-    C6
     5      4      8     12      9     0.00   0.00000   0 ;     O3-    C2-    C3-    H3
     5      4      8     12      9     0.00   1.04600   1 ;     O3-    C2-    C3-    H3
     5      4      8     13      9     0.00   0.65084   3 ;     O3-    C2-    C3-    C4
     6      5      4      7      9     0.00   0.69733   3 ;     H2-    O3-    C2-    H1
     6      5      4      8      9     0.00   0.66944   3 ;     H2-    O3-    C2-    C3
     6      5      4      8      9     0.00   1.04600   1 ;     H2-    O3-    C2-    C3
     7      4      8      9      9     0.00   0.65084   3 ;     H1-    C2-    C3-    C6
     7      4      8     12      9     0.00   0.65084   3 ;     H1-    C2-    C3-    H3
     7      4      8     13      9     0.00   0.65084   3 ;     H1-    C2-    C3-    C4
     8     13     16     17      9   180.00   0.00000   2 ;     C3-    C4-    C5-    O5
     8     13     16     18      9   180.00   0.00000   2 ;     C3-    C4-    C5-    O4
     9      8     13     14      9     0.00   0.65084   3 ;     C6-    C3-    C4-    H4
     9      8     13     15      9     0.00   0.65084   3 ;     C6-    C3-    C4-    H5
     9      8     13     16      9     0.00   0.65084   3 ;     C6-    C3-    C4-    C5
    10      9      8     12      9     0.00   0.00000   0 ;     O6-    C6-    C3-    H3
    10      9      8     12      9     0.00   3.34720   1 ;     O6-    C6-    C3-    H3
    10      9      8     12      9   180.00   0.33472   3 ;     O6-    C6-    C3-    H3
    10      9      8     13      9   180.00   0.00000   2 ;     O6-    C6-    C3-    C4
    11      9      8     12      9     0.00   0.00000   0 ;     O7-    C6-    C3-    H3
    11      9      8     12      9     0.00   3.34720   1 ;     O7-    C6-    C3-    H3
    11      9      8     12      9   180.00   0.33472   3 ;     O7-    C6-    C3-    H3
    11      9      8     13      9   180.00   0.00000   2 ;     O7-    C6-    C3-    C4
    12      8     13     14      9     0.00   0.62760   3 ;     H3-    C3-    C4-    H4
    12      8     13     15      9     0.00   0.62760   3 ;     H3-    C3-    C4-    H5
    12      8     13     16      9     0.00   0.65084   3 ;     H3-    C3-    C4-    C5
    14     13     16     17      9     0.00   0.00000   0 ;     H4-    C4-    C5-    O5
    14     13     16     17      9     0.00   3.34720   1 ;     H4-    C4-    C5-    O5
    14     13     16     17      9   180.00   0.33472   3 ;     H4-    C4-    C5-    O5
    14     13     16     18      9     0.00   0.00000   0 ;     H4-    C4-    C5-    O4
    14     13     16     18      9     0.00   3.34720   1 ;     H4-    C4-    C5-    O4
    14     13     16     18      9   180.00   0.33472   3 ;     H4-    C4-    C5-    O4
    15     13     16     17      9     0.00   0.00000   0 ;     H5-    C4-    C5-    O5
    15     13     16     17      9     0.00   3.34720   1 ;     H5-    C4-    C5-    O5
    15     13     16     17      9   180.00   0.33472   3 ;     H5-    C4-    C5-    O5
    15     13     16     18      9     0.00   0.00000   0 ;     H5-    C4-    C5-    O4
    15     13     16     18      9     0.00   3.34720   1 ;     H5-    C4-    C5-    O4
    15     13     16     18      9   180.00   0.33472   3 ;     H5-    C4-    C5-    O4

[ dihedrals ] ; impropers
; treated as propers in GROMACS to use correct AMBER analytical function
;    i      j      k      l   func   phase     kd      pn
     4      1      2      3      4   180.00   4.60240   2 ;     C2-    O1-    C1-    O2
     8     10      9     11      4   180.00   4.60240   2 ;     C3-    O6-    C6-    O7
    13     17     16     18      4   180.00   4.60240   2 ;     C4-    O5-    C5-    O4
	
; Topology for ICT created on (v: 2020-03-15T13:27:00CET) on Sun Apr  5 09:56:37 2020

[ moleculetype ]
;name            nrexcl
 ICT_B              3

[ atoms ]
;   nr  type  resi  res  atom  cgnr     charge      mass       ; qtot   bond_type
     1   ICT_o     1   ICT    O1    1    -0.861087     16.00000 ; qtot -0.861
     2   ICT_c     1   ICT    C1    2     0.768162     12.01000 ; qtot -0.093
     3   ICT_o     1   ICT    O2    3    -0.861087     16.00000 ; qtot -0.954
     4   ICT_c3     1   ICT    C2    4     0.261428     12.01000 ; qtot -0.693
     5   ICT_oh     1   ICT    O3    5    -0.800650     16.00000 ; qtot -1.493
     6   ICT_ho     1   ICT    H2    6     0.436445      1.00800 ; qtot -1.057
     7   ICT_h1     1   ICT    H1    7     0.000869      1.00800 ; qtot -1.056
     8   ICT_c3     1   ICT    C3    8     0.079602     12.01000 ; qtot -0.976
     9   ICT_c     1   ICT    C6    9     0.847331     12.01000 ; qtot -0.129
    10   ICT_o     1   ICT    O6   10    -0.871614     16.00000 ; qtot -1.001
    11   ICT_o     1   ICT    O7   11    -0.871614     16.00000 ; qtot -1.872
    12   ICT_hc     1   ICT    H3   12    -0.060162      1.00800 ; qtot -1.932
    13   ICT_c3     1   ICT    C4   13    -0.079107     12.01000 ; qtot -2.011
    14   ICT_hc     1   ICT    H4   14    -0.046547      1.00800 ; qtot -2.058
    15   ICT_hc     1   ICT    H5   15    -0.046547      1.00800 ; qtot -2.105
    16   ICT_c     1   ICT    C5   16     0.895622     12.01000 ; qtot -1.209
    17   ICT_o     1   ICT    O5   17    -0.895522     16.00000 ; qtot -2.104
    18   ICT_o     1   ICT    O4   18    -0.895522     16.00000 ; qtot -3.000

[ bonds ]
;   ai     aj funct   r             k
     1      2   1    1.2183e-01    5.3363e+05 ;     O1 - C1    
     2      3   1    1.2183e-01    5.3363e+05 ;     C1 - O2    
     2      4   1    1.5241e-01    2.6192e+05 ;     C1 - C2    
     4      5   1    1.4233e-01    2.6501e+05 ;     C2 - O3    
     4      7   1    1.0969e-01    2.7665e+05 ;     C2 - H1    
     4      8   1    1.5375e-01    2.5179e+05 ;     C2 - C3    
     5      6   1    9.7300e-02    3.1079e+05 ;     O3 - H2    
     8      9   1    1.5241e-01    2.6192e+05 ;     C3 - C6    
     8     12   1    1.0969e-01    2.7665e+05 ;     C3 - H3    
     8     13   1    1.5375e-01    2.5179e+05 ;     C3 - C4    
     9     10   1    1.2183e-01    5.3363e+05 ;     C6 - O6    
     9     11   1    1.2183e-01    5.3363e+05 ;     C6 - O7    
    13     14   1    1.0969e-01    2.7665e+05 ;     C4 - H4    
    13     15   1    1.0969e-01    2.7665e+05 ;     C4 - H5    
    13     16   1    1.5241e-01    2.6192e+05 ;     C4 - C5    
    16     17   1    1.2183e-01    5.3363e+05 ;     C5 - O5    
    16     18   1    1.2183e-01    5.3363e+05 ;     C5 - O4    

[ pairs ]
;   ai     aj    funct
     1      5      1 ;     O1 - O3    
     1      7      1 ;     O1 - H1    
     1      8      1 ;     O1 - C3    
     2      6      1 ;     C1 - H2    
     2      9      1 ;     C1 - C6    
     2     12      1 ;     C1 - H3    
     2     13      1 ;     C1 - C4    
     3      5      1 ;     O2 - O3    
     3      7      1 ;     O2 - H1    
     3      8      1 ;     O2 - C3    
     4     10      1 ;     C2 - O6    
     4     11      1 ;     C2 - O7    
     4     14      1 ;     C2 - H4    
     4     15      1 ;     C2 - H5    
     4     16      1 ;     C2 - C5    
     5      9      1 ;     O3 - C6    
     5     12      1 ;     O3 - H3    
     5     13      1 ;     O3 - C4    
     6      7      1 ;     H2 - H1    
     6      8      1 ;     H2 - C3    
     7      9      1 ;     H1 - C6    
     7     12      1 ;     H1 - H3    
     7     13      1 ;     H1 - C4    
     8     17      1 ;     C3 - O5    
     8     18      1 ;     C3 - O4    
     9     14      1 ;     C6 - H4    
     9     15      1 ;     C6 - H5    
     9     16      1 ;     C6 - C5    
    10     12      1 ;     O6 - H3    
    10     13      1 ;     O6 - C4    
    11     12      1 ;     O7 - H3    
    11     13      1 ;     O7 - C4    
    12     14      1 ;     H3 - H4    
    12     15      1 ;     H3 - H5    
    12     16      1 ;     H3 - C5    
    14     17      1 ;     H4 - O5    
    14     18      1 ;     H4 - O4    
    15     17      1 ;     H5 - O5    
    15     18      1 ;     H5 - O4    

[ angles ]
;   ai     aj     ak    funct   theta         cth
     1      2      3      1    1.3025e+02    6.5187e+02 ;     O1 - C1     - O2    
     1      2      4      1    1.2320e+02    5.6400e+02 ;     O1 - C1     - C2    
     2      4      5      1    1.0879e+02    5.7153e+02 ;     C1 - C2     - O3    
     2      4      7      1    1.0822e+02    3.9330e+02 ;     C1 - C2     - H1    
     2      4      8      1    1.1104e+02    5.2969e+02 ;     C1 - C2     - C3    
     3      2      4      1    1.2320e+02    5.6400e+02 ;     O2 - C1     - C2    
     4      5      6      1    1.0726e+02    3.9664e+02 ;     C2 - O3     - H2    
     4      8      9      1    1.1104e+02    5.2969e+02 ;     C2 - C3     - C6    
     4      8     12      1    1.0980e+02    3.8744e+02 ;     C2 - C3     - H3    
     4      8     13      1    1.1151e+02    5.2635e+02 ;     C2 - C3     - C4    
     5      4      7      1    1.1026e+02    4.2593e+02 ;     O3 - C2     - H1    
     5      4      8      1    1.1019e+02    5.6484e+02 ;     O3 - C2     - C3    
     7      4      8      1    1.0956e+02    3.8828e+02 ;     H1 - C2     - C3    
     8      9     10      1    1.2320e+02    5.6400e+02 ;     C3 - C6     - O6    
     8      9     11      1    1.2320e+02    5.6400e+02 ;     C3 - C6     - O7    
     8     13     14      1    1.0980e+02    3.8744e+02 ;     C3 - C4     - H4    
     8     13     15      1    1.0980e+02    3.8744e+02 ;     C3 - C4     - H5    
     8     13     16      1    1.1104e+02    5.2969e+02 ;     C3 - C4     - C5    
     9      8     12      1    1.0877e+02    3.9246e+02 ;     C6 - C3     - H3    
     9      8     13      1    1.1104e+02    5.2969e+02 ;     C6 - C3     - C4    
    10      9     11      1    1.3025e+02    6.5187e+02 ;     O6 - C6     - O7    
    12      8     13      1    1.0980e+02    3.8744e+02 ;     H3 - C3     - C4    
    13     16     17      1    1.2320e+02    5.6400e+02 ;     C4 - C5     - O5    
    13     16     18      1    1.2320e+02    5.6400e+02 ;     C4 - C5     - O4    
    14     13     15      1    1.0758e+02    3.2970e+02 ;     H4 - C4     - H5    
    14     13     16      1    1.0877e+02    3.9246e+02 ;     H4 - C4     - C5    
    15     13     16      1    1.0877e+02    3.9246e+02 ;     H5 - C4     - C5    
    17     16     18      1    1.3025e+02    6.5187e+02 ;     O5 - C5     - O4    

[ dihedrals ] ; propers
; for gromacs 4.5 or higher, using funct 9
;    i      j      k      l   func   phase     kd      pn
     1      2      4      5      9   180.00   0.00000   2 ;     O1-    C1-    C2-    O3
     1      2      4      7      9     0.00   0.00000   0 ;     O1-    C1-    C2-    H1
     1      2      4      7      9     0.00   3.34720   1 ;     O1-    C1-    C2-    H1
     1      2      4      7      9   180.00   0.33472   3 ;     O1-    C1-    C2-    H1
     1      2      4      8      9   180.00   0.00000   2 ;     O1-    C1-    C2-    C3
     2      4      5      6      9     0.00   0.69733   3 ;     C1-    C2-    O3-    H2
     2      4      8      9      9     0.00   0.65084   3 ;     C1-    C2-    C3-    C6
     2      4      8     12      9     0.00   0.65084   3 ;     C1-    C2-    C3-    H3
     2      4      8     13      9     0.00   0.65084   3 ;     C1-    C2-    C3-    C4
     3      2      4      5      9   180.00   0.00000   2 ;     O2-    C1-    C2-    O3
     3      2      4      7      9     0.00   0.00000   0 ;     O2-    C1-    C2-    H1
     3      2      4      7      9     0.00   3.34720   1 ;     O2-    C1-    C2-    H1
     3      2      4      7      9   180.00   0.33472   3 ;     O2-    C1-    C2-    H1
     3      2      4      8      9   180.00   0.00000   2 ;     O2-    C1-    C2-    C3
     4      8      9     10      9   180.00   0.00000   2 ;     C2-    C3-    C6-    O6
     4      8      9     11      9   180.00   0.00000   2 ;     C2-    C3-    C6-    O7
     4      8     13     14      9     0.00   0.66944   3 ;     C2-    C3-    C4-    H4
     4      8     13     15      9     0.00   0.66944   3 ;     C2-    C3-    C4-    H5
     4      8     13     16      9     0.00   0.65084   3 ;     C2-    C3-    C4-    C5
     5      4      8      9      9     0.00   0.65084   3 ;     O3-    C2-    C3-    C6
     5      4      8     12      9     0.00   0.00000   0 ;     O3-    C2-    C3-    H3
     5      4      8     12      9     0.00   1.04600   1 ;     O3-    C2-    C3-    H3
     5      4      8     13      9     0.00   0.65084   3 ;     O3-    C2-    C3-    C4
     6      5      4      7      9     0.00   0.69733   3 ;     H2-    O3-    C2-    H1
     6      5      4      8      9     0.00   0.66944   3 ;     H2-    O3-    C2-    C3
     6      5      4      8      9     0.00   1.04600   1 ;     H2-    O3-    C2-    C3
     7      4      8      9      9     0.00   0.65084   3 ;     H1-    C2-    C3-    C6
     7      4      8     12      9     0.00   0.65084   3 ;     H1-    C2-    C3-    H3
     7      4      8     13      9     0.00   0.65084   3 ;     H1-    C2-    C3-    C4
     8     13     16     17      9   180.00   0.00000   2 ;     C3-    C4-    C5-    O5
     8     13     16     18      9   180.00   0.00000   2 ;     C3-    C4-    C5-    O4
     9      8     13     14      9     0.00   0.65084   3 ;     C6-    C3-    C4-    H4
     9      8     13     15      9     0.00   0.65084   3 ;     C6-    C3-    C4-    H5
     9      8     13     16      9     0.00   0.65084   3 ;     C6-    C3-    C4-    C5
    10      9      8     12      9     0.00   0.00000   0 ;     O6-    C6-    C3-    H3
    10      9      8     12      9     0.00   3.34720   1 ;     O6-    C6-    C3-    H3
    10      9      8     12      9   180.00   0.33472   3 ;     O6-    C6-    C3-    H3
    10      9      8     13      9   180.00   0.00000   2 ;     O6-    C6-    C3-    C4
    11      9      8     12      9     0.00   0.00000   0 ;     O7-    C6-    C3-    H3
    11      9      8     12      9     0.00   3.34720   1 ;     O7-    C6-    C3-    H3
    11      9      8     12      9   180.00   0.33472   3 ;     O7-    C6-    C3-    H3
    11      9      8     13      9   180.00   0.00000   2 ;     O7-    C6-    C3-    C4
    12      8     13     14      9     0.00   0.62760   3 ;     H3-    C3-    C4-    H4
    12      8     13     15      9     0.00   0.62760   3 ;     H3-    C3-    C4-    H5
    12      8     13     16      9     0.00   0.65084   3 ;     H3-    C3-    C4-    C5
    14     13     16     17      9     0.00   0.00000   0 ;     H4-    C4-    C5-    O5
    14     13     16     17      9     0.00   3.34720   1 ;     H4-    C4-    C5-    O5
    14     13     16     17      9   180.00   0.33472   3 ;     H4-    C4-    C5-    O5
    14     13     16     18      9     0.00   0.00000   0 ;     H4-    C4-    C5-    O4
    14     13     16     18      9     0.00   3.34720   1 ;     H4-    C4-    C5-    O4
    14     13     16     18      9   180.00   0.33472   3 ;     H4-    C4-    C5-    O4
    15     13     16     17      9     0.00   0.00000   0 ;     H5-    C4-    C5-    O5
    15     13     16     17      9     0.00   3.34720   1 ;     H5-    C4-    C5-    O5
    15     13     16     17      9   180.00   0.33472   3 ;     H5-    C4-    C5-    O5
    15     13     16     18      9     0.00   0.00000   0 ;     H5-    C4-    C5-    O4
    15     13     16     18      9     0.00   3.34720   1 ;     H5-    C4-    C5-    O4
    15     13     16     18      9   180.00   0.33472   3 ;     H5-    C4-    C5-    O4

[ dihedrals ] ; impropers
; treated as propers in GROMACS to use correct AMBER analytical function
;    i      j      k      l   func   phase     kd      pn
     4      1      2      3      4   180.00   4.60240   2 ;     C2-    O1-    C1-    O2
     8     10      9     11      4   180.00   4.60240   2 ;     C3-    O6-    C6-    O7
    13     17     16     18      4   180.00   4.60240   2 ;     C4-    O5-    C5-    O4
