# Supplementary material for: Drug Design in the Exascale Era: A Perspective from Massively Parallel QM/MM Simulations
Source: J Chem Inf Model. 2023 Jun 15;63(12):3647–58. doi: 10.1021/acs.jcim.3c00557 (PMC10302481; doi:10.1021/acs.jcim.3c00557)
Supplement: Supplementary file 1 — ci3c00557_si_001.zip [file ci3c00557_si_001.zip › idh1/gmx_topology/amber99sb-ildn.ff/ffnonbonded.itp]

; Created by mimicpy fixtop
[ atomtypes ]
;     name    at.num   mass     charge  ptype      sigma     epsilon
         Br    35    79.9000     0.0000     A     3.955590e-01     1.338880e+00
          C     6    12.0100     0.0000     A     3.399670e-01     3.598240e-01
         CA     6    12.0100     0.0000     A     3.399670e-01     3.598240e-01
         CB     6    12.0100     0.0000     A     3.399670e-01     3.598240e-01
         CC     6    12.0100     0.0000     A     3.399670e-01     3.598240e-01
         CK     6    12.0100     0.0000     A     3.399670e-01     3.598240e-01
         CM     6    12.0100     0.0000     A     3.399670e-01     3.598240e-01
         CN     6    12.0100     0.0000     A     3.399670e-01     3.598240e-01
         CQ     6    12.0100     0.0000     A     3.399670e-01     3.598240e-01
         CR     6    12.0100     0.0000     A     3.399670e-01     3.598240e-01
         CT     6    12.0100     0.0000     A     3.399670e-01     4.577300e-01
         CV     6    12.0100     0.0000     A     3.399670e-01     3.598240e-01
         CW     6    12.0100     0.0000     A     3.399670e-01     3.598240e-01
         C*     6    12.0100     0.0000     A     3.399670e-01     3.598240e-01
         C0    20    40.0800     0.0000     A     3.052400e-01     1.923760e+00
          F     9    19.0000     0.0000     A     3.118150e-01     2.552240e-01
          H     1     1.0080     0.0000     A     1.069080e-01     6.568880e-02
         HC     1     1.0080     0.0000     A     2.649530e-01     6.568880e-02
         H1     1     1.0080     0.0000     A     2.471350e-01     6.568880e-02
         H2     1     1.0080     0.0000     A     2.293170e-01     6.568880e-02
         H3     1     1.0080     0.0000     A     2.114990e-01     6.568880e-02
         HA     1     1.0080     0.0000     A     2.599640e-01     6.276000e-02
         H4     1     1.0080     0.0000     A     2.510550e-01     6.276000e-02
         H5     1     1.0080     0.0000     A     2.421460e-01     6.276000e-02
         HO     1     1.0080     0.0000     A     0.000000e+00     0.000000e+00
         HS     1     1.0080     0.0000     A     1.069080e-01     6.568880e-02
         HW     1     1.0080     0.0000     A     0.000000e+00     0.000000e+00
         HP     1     1.0080     0.0000     A     1.959980e-01     6.568880e-02
          I    53   126.9000     0.0000     A     4.187220e-01     1.673600e+00
         Cl    17    35.4500     0.0000     A     4.401040e-01     4.184000e-01
         Na    11    22.9900     0.0000     A     3.328400e-01     1.158970e-02
         IB     0   131.0000     0.0000     A     8.908990e-01     4.184000e-01
         MG    12    24.3050     0.0000     A     1.412250e-01     3.743420e+00
          N     7    14.0100     0.0000     A     3.250000e-01     7.112800e-01
         NA     7    14.0100     0.0000     A     3.250000e-01     7.112800e-01
         NB     7    14.0100     0.0000     A     3.250000e-01     7.112800e-01
         NC     7    14.0100     0.0000     A     3.250000e-01     7.112800e-01
         N2     7    14.0100     0.0000     A     3.250000e-01     7.112800e-01
         N3     7    14.0100     0.0000     A     3.250000e-01     7.112800e-01
         N*     7    14.0100     0.0000     A     3.250000e-01     7.112800e-01
          O     8    16.0000     0.0000     A     2.959920e-01     8.786400e-01
         OW     8    16.0000     0.0000     A     3.150610e-01     6.363860e-01
         OH     8    16.0000     0.0000     A     3.066470e-01     8.803140e-01
         OS     8    16.0000     0.0000     A     3.000010e-01     7.112800e-01
         O2     8    16.0000     0.0000     A     2.959920e-01     8.786400e-01
          P    15    30.9700     0.0000     A     3.741770e-01     8.368000e-01
          S    16    32.0600     0.0000     A     3.563590e-01     1.046000e+00
         SH    16    32.0600     0.0000     A     3.563590e-01     1.046000e+00
         CU    29    63.5500     0.0000     A     3.399670e-01     3.598240e-01
          K    19    39.1000     0.0000     A     4.736020e-01     1.372350e-03
         Rb    37    85.4700     0.0000     A     5.266990e-01     7.112800e-04
         Cs    55   132.9100     0.0000     A     6.049200e-01     3.372300e-04
     OW_spc     8    15.9994     0.0000     A     3.165570e-01     6.506290e-01
     HW_spc     1     1.0080     0.0000     A     0.000000e+00     0.000000e+00
         Li     3     6.9400     0.0000     A     2.025900e-01     7.656720e-02
         Zn    30    65.4000     0.0000     A     1.959980e-01     5.230000e-02
 HW_tip4pew     1     1.0080     0.0000     A     0.000000e+00     0.000000e+00
 OW_tip4pew     8    16.0000     0.0000     A     3.164350e-01     6.809460e-01
   HW_tip4p     1     1.0080     0.0000     A     0.000000e+00     0.000000e+00
   OW_tip4p     8    16.0000     0.0000     A     3.153650e-01     6.485200e-01
   HW_tip5p     1     1.0080     0.0000     A     0.000000e+00     0.000000e+00
   OW_tip5p     8    16.0000     0.0000     A     3.120000e-01     6.694400e-01
         MW     0     0.0000     0.0000     D     0.000000e+00     0.000000e+00
       MCH3     0     0.0000     0.0000     A     0.000000e+00     0.000000e+00
       MNH3     0     0.0000     0.0000     A     0.000000e+00     0.000000e+00
     NAP_CA     6     0.0000     0.0000     A     3.399670e-01     3.598240e-01
     NAP_H4     1     0.0000     0.0000     A     2.510550e-01     6.276000e-02
     NAP_HA     1     0.0000     0.0000     A     2.599640e-01     6.276000e-02
      NAP_C     6     0.0000     0.0000     A     3.399670e-01     3.598240e-01
      NAP_O     8     0.0000     0.0000     A     2.959920e-01     8.786400e-01
      NAP_N     7     0.0000     0.0000     A     3.250000e-01     7.112800e-01
      NAP_H     1     0.0000     0.0000     A     1.069080e-01     6.568880e-02
     NAP_N*     7     0.0000     0.0000     A     3.250000e-01     7.112800e-01
     NAP_CT     6     0.0000     0.0000     A     3.399670e-01     4.577300e-01
     NAP_H2     1     0.0000     0.0000     A     2.293170e-01     6.568880e-02
     NAP_H1     1     0.0000     0.0000     A     2.471350e-01     6.568880e-02
     NAP_OH     8     0.0000     0.0000     A     3.066470e-01     8.803140e-01
     NAP_HO     1     0.0000     0.0000     A     0.000000e+00     0.000000e+00
     NAP_OS     8     0.0000     0.0000     A     3.000010e-01     7.112800e-01
      NAP_P    15     0.0000     0.0000     A     3.741770e-01     8.368000e-01
     NAP_O2     8     0.0000     0.0000     A     2.959920e-01     8.786400e-01
     NAP_CK     6     0.0000     0.0000     A     3.399670e-01     3.598240e-01
     NAP_H5     1     0.0000     0.0000     A     2.421460e-01     6.276000e-02
     NAP_NB     7     0.0000     0.0000     A     3.250000e-01     7.112800e-01
     NAP_CB     6     0.0000     0.0000     A     3.399670e-01     3.598240e-01
     NAP_N2     7     0.0000     0.0000     A     3.250000e-01     7.112800e-01
     NAP_NC     7     0.0000     0.0000     A     3.250000e-01     7.112800e-01
     NAP_CQ     6     0.0000     0.0000     A     3.399670e-01     3.598240e-01
      ICT_o     8     0.0000     0.0000     A     2.959920e-01     8.786400e-01
      ICT_c     6     0.0000     0.0000     A     3.399670e-01     3.598240e-01
     ICT_c3     6     0.0000     0.0000     A     3.399670e-01     4.577300e-01
     ICT_oh     8     0.0000     0.0000     A     3.066470e-01     8.803140e-01
     ICT_ho     1     0.0000     0.0000     A     0.000000e+00     0.000000e+00
     ICT_h1     1     0.0000     0.0000     A     2.471350e-01     6.568880e-02
     ICT_hc     1     0.0000     0.0000     A     2.649530e-01     6.568880e-02
