# Supplementary material for: Drug Design in the Exascale Era: A Perspective from Massively Parallel QM/MM Simulations
Source: J Chem Inf Model. 2023 Jun 15;63(12):3647–58. doi: 10.1021/acs.jcim.3c00557 (PMC10302481; doi:10.1021/acs.jcim.3c00557)
Supplement: Supplementary file 1 — ci3c00557_si_001.zip [file ci3c00557_si_001.zip › idh1/ti/step-1.5-equilib/last_frame.gro]

Generated by MiMiCPy
130828
    1MET      N    1   9.623   5.065   5.970
    1MET     H1    2   9.584   4.992   5.913
    1MET     H2    3   9.712   5.096   5.934
    1MET     H3    4   9.639   5.021   6.059
    1MET     CA    5   9.522   5.173   5.984
    1MET     HA    6   9.427   5.127   6.008
    1MET     CB    7   9.560   5.283   6.091
    1MET    HB1    8   9.562   5.249   6.200
    1MET    HB2    9   9.484   5.365   6.090
    1MET     CG   10   9.689   5.354   6.055
    1MET    HG1   11   9.718   5.417   6.139
    1MET    HG2   12   9.670   5.424   5.973
    1MET     SD   13   9.839   5.258   6.006
    1MET     CE   14   9.863   5.204   6.177
    1MET    HE1   15   9.877   5.295   6.241
    1MET    HE2   16   9.780   5.143   6.217
    1MET    HE3   17   9.956   5.147   6.189
    1MET      C   18   9.499   5.243   5.848
    1MET      O   19   9.602   5.260   5.783
    2SER      N   20   9.382   5.282   5.810
    2SER      H   21   9.307   5.266   5.875
    2SER     CA   22   9.349   5.345   5.683
    2SER     HA   23   9.434   5.379   5.629
    2SER     CB   24   9.284   5.240   5.596
    2SER    HB1   25   9.358   5.164   5.568
    2SER    HB2   26   9.249   5.286   5.501
    2SER     OG   27   9.166   5.177   5.650
    2SER     HG   28   9.129   5.120   5.578
    2SER      C   29   9.269   5.471   5.704
    2SER      O   30   9.287   5.564   5.626
    3LYS      N   31   9.181   5.472   5.807
    3LYS      H   32   9.171   5.389   5.861
    3LYS     CA   33   9.118   5.593   5.867
    3LYS     HA   34   9.045   5.627   5.800
    3LYS     CB   35   9.046   5.558   5.997
    3LYS    HB1   36   8.990   5.647   6.028
    3LYS    HB2   37   9.125   5.537   6.076
    3LYS     CG   38   8.950   5.441   5.989
    3LYS    HG1   39   9.011   5.355   5.950
    3LYS    HG2   40   8.874   5.469   5.916
    3LYS     CD   41   8.899   5.398   6.127
    3LYS    HD1   42   8.839   5.476   6.160
    3LYS    HD2   43   8.983   5.386   6.193
    3LYS     CE   44   8.831   5.261   6.113
    3LYS    HE1   45   8.897   5.189   6.079
    3LYS    HE2   46   8.755   5.268   6.041
    3LYS     NZ   47   8.773   5.220   6.237
    3LYS    HZ1   48   8.723   5.136   6.234
    3LYS    HZ2   49   8.846   5.196   6.305
    3LYS    HZ3   50   8.706   5.285   6.282
    3LYS      C   51   9.217   5.712   5.877
    3LYS      O   52   9.336   5.697   5.899
    4LYS      N   53   9.165   5.834   5.862
    4LYS      H   54   9.068   5.840   5.844
    4LYS     CA   55   9.246   5.953   5.873
    4LYS     HA   56   9.310   5.933   5.961
    4LYS     CB   57   9.319   5.976   5.737
    4LYS    HB1   58   9.243   6.003   5.660
    4LYS    HB2   59   9.347   5.874   5.699
    4LYS     CG   60   9.448   6.052   5.730
    4LYS    HG1   61   9.427   6.160   5.737
    4LYS    HG2   62   9.491   6.028   5.635
    4LYS     CD   63   9.552   6.009   5.838
    4LYS    HD1   64   9.566   5.899   5.820
    4LYS    HD2   65   9.506   6.031   5.937
    4LYS     CE   66   9.684   6.092   5.837
    4LYS    HE1   67   9.736   6.072   5.932
    4LYS    HE2   68   9.651   6.197   5.835
    4LYS     NZ   69   9.771   6.074   5.714
    4LYS    HZ1   70   9.716   6.082   5.627
    4LYS    HZ2   71   9.846   6.144   5.704
    4LYS    HZ3   72   9.822   5.987   5.718
    4LYS      C   73   9.163   6.077   5.914
    4LYS      O   74   9.218   6.186   5.912
    5ILE      N   75   9.044   6.053   5.967
    5ILE      H   76   9.020   5.956   5.977
    5ILE     CA   77   8.950   6.149   6.030
    5ILE     HA   78   9.004   6.236   6.061
    5ILE     CB   79   8.841   6.196   5.933
    5ILE     HB   80   8.782   6.112   5.892
    5ILE    CG2   81   8.737   6.289   5.997
    5ILE   HG21   82   8.780   6.386   6.025
    5ILE   HG22   83   8.663   6.305   5.923
    5ILE   HG23   84   8.690   6.240   6.073
    5ILE    CG1   85   8.904   6.261   5.813
    5ILE   HG11   86   8.977   6.196   5.776
    5ILE   HG12   87   8.951   6.351   5.859
    5ILE     CD   88   8.826   6.314   5.691
    5ILE    HD1   89   8.756   6.389   5.727
    5ILE    HD2   90   8.886   6.357   5.612
    5ILE    HD3   91   8.769   6.228   5.646
    5ILE      C   92   8.898   6.086   6.166
    5ILE      O   93   8.893   5.962   6.168
    6SER      N   94   8.845   6.163   6.266
    6SER      H   95   8.844   6.259   6.248
    6SER     CA   96   8.759   6.109   6.370
    6SER     HA   97   8.740   6.008   6.340
    6SER     CB   98   8.826   6.106   6.510
    6SER    HB1   99   8.765   6.050   6.583
    6SER    HB2  100   8.832   6.205   6.553
    6SER     OG  101   8.959   6.059   6.498
    6SER     HG  102   9.006   6.126   6.441
    6SER      C  103   8.628   6.188   6.376
    6SER      O  104   8.614   6.303   6.336
    7GLY      N  105   8.529   6.117   6.432
    7GLY      H  106   8.550   6.025   6.468
    7GLY     CA  107   8.395   6.165   6.451
    7GLY    HA1  108   8.334   6.159   6.355
    7GLY    HA2  109   8.404   6.273   6.474
    7GLY      C  110   8.309   6.107   6.570
    7GLY      O  111   8.328   5.994   6.617
    8GLY      N  112   8.214   6.193   6.620
    8GLY      H  113   8.202   6.280   6.575
    8GLY     CA  114   8.141   6.174   6.747
    8GLY    HA1  115   8.098   6.268   6.774
    8GLY    HA2  116   8.200   6.158   6.837
    8GLY      C  117   8.034   6.058   6.739
    8GLY      O  118   8.021   5.987   6.641
    9SER      N  119   7.956   6.044   6.849
    9SER      H  120   7.973   6.103   6.929
    9SER     CA  121   7.863   5.937   6.859
    9SER     HA  122   7.909   5.840   6.834
    9SER     CB  123   7.817   5.922   7.007
    9SER    HB1  124   7.723   5.872   6.999
    9SER    HB2  125   7.799   6.021   7.056
    9SER     OG  126   7.906   5.848   7.084
    9SER     HG  127   7.850   5.815   7.156
    9SER      C  128   7.735   5.964   6.777
    9SER      O  129   7.675   6.067   6.804
   10VAL      N  130   7.693   5.870   6.687
   10VAL      H  131   7.753   5.792   6.669
   10VAL     CA  132   7.559   5.873   6.627
   10VAL     HA  133   7.496   5.939   6.681
   10VAL     CB  134   7.558   5.907   6.478
   10VAL     HB  135   7.459   5.903   6.436
   10VAL    CG1  136   7.622   6.041   6.443
   10VAL   HG11  137   7.613   6.060   6.341
   10VAL   HG12  138   7.579   6.121   6.505
   10VAL   HG13  139   7.727   6.038   6.468
   10VAL    CG2  140   7.638   5.802   6.392
   10VAL   HG21  141   7.749   5.818   6.408
   10VAL   HG22  142   7.611   5.705   6.433
   10VAL   HG23  143   7.619   5.804   6.287
   10VAL      C  144   7.491   5.735   6.655
   10VAL      O  145   7.561   5.638   6.686
   11VAL      N  146   7.360   5.740   6.667
   11VAL      H  147   7.314   5.833   6.657
   11VAL     CA  148   7.274   5.634   6.709
   11VAL     HA  149   7.332   5.571   6.775
   11VAL     CB  150   7.153   5.689   6.795
   11VAL     HB  151   7.087   5.741   6.734
   11VAL    CG1  152   7.082   5.564   6.853
   11VAL   HG11  153   7.026   5.511   6.769
   11VAL   HG12  154   7.154   5.492   6.895
   11VAL   HG13  155   7.006   5.593   6.926
   11VAL    CG2  156   7.196   5.782   6.906
   11VAL   HG21  157   7.241   5.875   6.862
   11VAL   HG22  158   7.122   5.810   6.981
   11VAL   HG23  159   7.262   5.717   6.966
   11VAL      C  160   7.235   5.553   6.580
   11VAL      O  161   7.184   5.616   6.486
   12GLU      N  162   7.268   5.425   6.572
   12GLU      H  163   7.311   5.376   6.653
   12GLU     CA  164   7.266   5.351   6.447
   12GLU     HA  165   7.239   5.422   6.366
   12GLU     CB  166   7.407   5.307   6.427
   12GLU    HB1  167   7.434   5.221   6.491
   12GLU    HB2  168   7.481   5.380   6.455
   12GLU     CG  169   7.429   5.266   6.275
   12GLU    HG1  170   7.528   5.299   6.242
   12GLU    HG2  171   7.343   5.298   6.207
   12GLU     CD  172   7.432   5.114   6.269
   12GLU    OE1  173   7.336   5.054   6.221
   12GLU    OE2  174   7.540   5.057   6.298
   12GLU      C  175   7.171   5.239   6.452
   12GLU      O  176   7.174   5.148   6.536
   13MET      N  177   7.073   5.245   6.355
   13MET      H  178   7.061   5.330   6.297
   13MET     CA  179   6.960   5.153   6.364
   13MET     HA  180   6.976   5.088   6.449
   13MET     CB  181   6.825   5.229   6.379
   13MET    HB1  182   6.739   5.170   6.350
   13MET    HB2  183   6.827   5.318   6.310
   13MET     CG  184   6.800   5.286   6.517
   13MET    HG1  185   6.894   5.330   6.563
   13MET    HG2  186   6.759   5.207   6.581
   13MET     SD  187   6.673   5.422   6.515
   13MET     CE  188   6.776   5.562   6.457
   13MET    HE1  189   6.811   5.559   6.354
   13MET    HE2  190   6.708   5.647   6.443
   13MET    HE3  191   6.863   5.577   6.526
   13MET      C  192   6.944   5.060   6.237
   13MET      O  193   6.929   5.108   6.122
   14GLN      N  194   6.966   4.933   6.268
   14GLN      H  195   6.968   4.911   6.365
   14GLN     CA  196   6.950   4.828   6.167
   14GLN     HA  197   6.989   4.878   6.077
   14GLN     CB  198   7.043   4.708   6.205
   14GLN    HB1  199   6.992   4.614   6.203
   14GLN    HB2  200   7.079   4.726   6.309
   14GLN     CG  201   7.169   4.705   6.112
   14GLN    HG1  202   7.246   4.633   6.148
   14GLN    HG2  203   7.210   4.806   6.118
   14GLN     CD  204   7.145   4.683   5.967
   14GLN    OE1  205   7.040   4.701   5.907
   14GLN    NE2  206   7.241   4.619   5.901
   14GLN   HE21  207   7.336   4.601   5.938
   14GLN   HE22  208   7.225   4.598   5.805
   14GLN      C  209   6.802   4.798   6.139
   14GLN      O  210   6.715   4.827   6.221
   15GLY      N  211   6.778   4.735   6.018
   15GLY      H  212   6.854   4.706   5.954
   15GLY     CA  213   6.642   4.714   5.963
   15GLY    HA1  214   6.604   4.806   5.911
   15GLY    HA2  215   6.578   4.711   6.047
   15GLY      C  216   6.634   4.581   5.881
   15GLY      O  217   6.700   4.484   5.925
   16ASP      N  218   6.555   4.572   5.775
   16ASP      H  219   6.509   4.660   5.744
   16ASP     CA  220   6.516   4.446   5.709
   16ASP     HA  221   6.558   4.363   5.764
   16ASP     CB  222   6.365   4.434   5.723
   16ASP    HB1  223   6.328   4.338   5.686
   16ASP    HB2  224   6.316   4.514   5.672
   16ASP     CG  225   6.324   4.444   5.874
   16ASP    OD1  226   6.336   4.342   5.944
   16ASP    OD2  227   6.270   4.552   5.910
   16ASP      C  228   6.561   4.430   5.565
   16ASP      O  229   6.587   4.520   5.489
   17GLU      N  230   6.561   4.302   5.523
   17GLU      H  231   6.528   4.234   5.590
   17GLU     CA  232   6.585   4.255   5.388
   17GLU     HA  233   6.616   4.152   5.409
   17GLU     CB  234   6.458   4.251   5.304
   17GLU    HB1  235   6.477   4.207   5.205
   17GLU    HB2  236   6.418   4.343   5.289
   17GLU     CG  237   6.350   4.161   5.374
   17GLU    HG1  238   6.325   4.202   5.471
   17GLU    HG2  239   6.382   4.063   5.391
   17GLU     CD  240   6.213   4.153   5.296
   17GLU    OE1  241   6.169   4.260   5.244
   17GLU    OE2  242   6.159   4.044   5.283
   17GLU      C  243   6.707   4.315   5.320
   17GLU      O  244   6.819   4.311   5.372
   18MET      N  245   6.684   4.366   5.199
   18MET      H  246   6.586   4.365   5.166
   18MET     CA  247   6.791   4.421   5.113
   18MET     HA  248   6.869   4.345   5.109
   18MET     CB  249   6.739   4.438   4.970
   18MET    HB1  250   6.675   4.527   4.960
   18MET    HB2  251   6.685   4.352   4.942
   18MET     CG  252   6.848   4.466   4.872
   18MET    HG1  253   6.900   4.554   4.898
   18MET    HG2  254   6.805   4.498   4.778
   18MET     SD  255   6.961   4.326   4.831
   18MET     CE  256   7.036   4.389   4.678
   18MET    HE1  257   7.133   4.354   4.657
   18MET    HE2  258   6.981   4.372   4.586
   18MET    HE3  259   7.061   4.497   4.680
   18MET      C  260   6.862   4.544   5.164
   18MET      O  261   6.987   4.554   5.166
   19THR      N  262   6.788   4.638   5.219
   19THR      H  263   6.688   4.624   5.227
   19THR     CA  264   6.844   4.749   5.290
   19THR     HA  265   6.898   4.816   5.217
   19THR     CB  266   6.733   4.842   5.336
   19THR     HB  267   6.762   4.905   5.419
   19THR    CG2  268   6.694   4.930   5.217
   19THR   HG21  269   6.779   4.995   5.191
   19THR   HG22  270   6.664   4.868   5.134
   19THR   HG23  271   6.609   5.002   5.239
   19THR    OG1  272   6.617   4.763   5.365
   19THR    HG1  273   6.601   4.777   5.458
   19THR      C  274   6.942   4.712   5.402
   19THR      O  275   7.057   4.760   5.405
   20ARG      N  276   6.904   4.611   5.480
   20ARG      H  277   6.808   4.585   5.475
   20ARG     CA  278   6.981   4.558   5.593
   20ARG     HA  279   6.986   4.633   5.676
   20ARG     CB  280   6.916   4.433   5.657
   20ARG    HB1  281   6.928   4.357   5.589
   20ARG    HB2  282   6.806   4.449   5.661
   20ARG     CG  283   6.969   4.398   5.794
   20ARG    HG1  284   6.944   4.479   5.861
   20ARG    HG2  285   7.076   4.379   5.780
   20ARG     CD  286   6.910   4.273   5.844
   20ARG    HD1  287   6.945   4.198   5.771
   20ARG    HD2  288   6.800   4.280   5.848
   20ARG     NE  289   6.974   4.237   5.971
   20ARG     HE  290   7.057   4.179   5.965
   20ARG     CZ  291   6.948   4.281   6.092
   20ARG    NH1  292   6.848   4.357   6.119
   20ARG   HH11  293   6.792   4.391   6.048
   20ARG   HH12  294   6.842   4.389   6.211
   20ARG    NH2  295   7.039   4.256   6.186
   20ARG   HH21  296   7.128   4.207   6.165
   20ARG   HH22  297   7.020   4.287   6.283
   20ARG      C  298   7.129   4.529   5.559
   20ARG      O  299   7.216   4.559   5.636
   21ILE      N  300   7.151   4.474   5.437
   21ILE      H  301   7.067   4.460   5.376
   21ILE     CA  302   7.276   4.426   5.390
   21ILE     HA  303   7.332   4.377   5.468
   21ILE     CB  304   7.254   4.315   5.277
   21ILE     HB  305   7.174   4.350   5.208
   21ILE    CG2  306   7.384   4.292   5.197
   21ILE   HG21  307   7.407   4.380   5.143
   21ILE   HG22  308   7.460   4.274   5.273
   21ILE   HG23  309   7.370   4.206   5.129
   21ILE    CG1  310   7.198   4.181   5.337
   21ILE   HG11  311   7.161   4.122   5.251
   21ILE   HG12  312   7.114   4.205   5.401
   21ILE     CD  313   7.304   4.098   5.411
   21ILE    HD1  314   7.337   4.165   5.495
   21ILE    HD2  315   7.254   4.019   5.462
   21ILE    HD3  316   7.384   4.066   5.346
   21ILE      C  317   7.357   4.541   5.334
   21ILE      O  318   7.481   4.547   5.350
   22ILE      N  319   7.292   4.632   5.259
   22ILE      H  320   7.196   4.618   5.238
   22ILE     CA  321   7.369   4.751   5.206
   22ILE     HA  322   7.467   4.712   5.167
   22ILE     CB  323   7.303   4.817   5.081
   22ILE     HB  324   7.366   4.893   5.035
   22ILE    CG2  325   7.292   4.700   4.975
   22ILE   HG21  326   7.388   4.660   4.948
   22ILE   HG22  327   7.219   4.625   4.992
   22ILE   HG23  328   7.252   4.746   4.884
   22ILE    CG1  329   7.161   4.872   5.118
   22ILE   HG11  330   7.156   4.926   5.209
   22ILE   HG12  331   7.099   4.781   5.135
   22ILE     CD  332   7.089   4.959   5.014
   22ILE    HD1  333   7.161   5.036   4.977
   22ILE    HD2  334   7.051   4.895   4.930
   22ILE    HD3  335   7.004   5.011   5.057
   22ILE      C  336   7.395   4.852   5.318
   22ILE      O  337   7.492   4.927   5.312
   23TRP      N  338   7.326   4.842   5.429
   23TRP      H  339   7.257   4.770   5.431
   23TRP     CA  340   7.340   4.928   5.546
   23TRP     HA  341   7.336   5.035   5.515
   23TRP     CB  342   7.225   4.904   5.645
   23TRP    HB1  343   7.226   4.800   5.688
   23TRP    HB2  344   7.131   4.917   5.592
   23TRP     CG  345   7.227   5.003   5.760
   23TRP    CD1  346   7.278   4.976   5.882
   23TRP    HD1  347   7.319   4.881   5.911
   23TRP    NE1  348   7.259   5.082   5.963
   23TRP    HE1  349   7.272   5.076   6.066
   23TRP    CE2  350   7.202   5.190   5.895
   23TRP    CZ2  351   7.163   5.322   5.929
   23TRP    HZ2  352   7.175   5.357   6.031
   23TRP    CH2  353   7.102   5.400   5.826
   23TRP    HH2  354   7.070   5.501   5.850
   23TRP    CZ3  355   7.099   5.355   5.697
   23TRP    HZ3  356   7.050   5.417   5.617
   23TRP    CE3  357   7.141   5.227   5.661
   23TRP    HE3  358   7.127   5.187   5.559
   23TRP    CD2  359   7.192   5.144   5.759
   23TRP      C  360   7.475   4.901   5.612
   23TRP      O  361   7.547   4.995   5.641
   24GLU      N  362   7.514   4.774   5.617
   24GLU      H  363   7.445   4.700   5.591
   24GLU     CA  364   7.652   4.735   5.643
   24GLU     HA  365   7.692   4.794   5.726
   24GLU     CB  366   7.670   4.587   5.680
   24GLU    HB1  367   7.775   4.563   5.715
   24GLU    HB2  368   7.624   4.532   5.599
   24GLU     CG  369   7.573   4.542   5.796
   24GLU    HG1  370   7.595   4.440   5.823
   24GLU    HG2  371   7.470   4.555   5.761
   24GLU     CD  372   7.599   4.626   5.919
   24GLU    OE1  373   7.506   4.640   5.999
   24GLU    OE2  374   7.714   4.667   5.946
   24GLU      C  375   7.752   4.770   5.524
   24GLU      O  376   7.859   4.824   5.548
   25LEU      N  377   7.717   4.741   5.393
   25LEU      H  378   7.625   4.720   5.367
   25LEU     CA  379   7.814   4.758   5.282
   25LEU     HA  380   7.903   4.693   5.299
   25LEU     CB  381   7.745   4.720   5.147
   25LEU    HB1  382   7.675   4.799   5.127
   25LEU    HB2  383   7.676   4.637   5.163
   25LEU     CG  384   7.837   4.697   5.032
   25LEU     HG  385   7.773   4.679   4.949
   25LEU    CD1  386   7.937   4.802   4.995
   25LEU   HD11  387   7.969   4.791   4.892
   25LEU   HD12  388   7.892   4.897   5.008
   25LEU   HD13  389   8.024   4.792   5.056
   25LEU    CD2  390   7.915   4.569   5.048
   25LEU   HD21  391   7.847   4.482   5.053
   25LEU   HD22  392   7.985   4.554   4.967
   25LEU   HD23  393   7.974   4.574   5.140
   25LEU      C  394   7.859   4.908   5.272
   25LEU      O  395   7.981   4.935   5.267
   26ILE      N  396   7.758   4.997   5.281
   26ILE      H  397   7.667   4.955   5.294
   26ILE     CA  398   7.783   5.149   5.299
   26ILE     HA  399   7.824   5.185   5.211
   26ILE     CB  400   7.648   5.223   5.328
   26ILE     HB  401   7.595   5.167   5.402
   26ILE    CG2  402   7.666   5.365   5.381
   26ILE   HG21  403   7.567   5.404   5.386
   26ILE   HG22  404   7.711   5.370   5.482
   26ILE   HG23  405   7.736   5.426   5.317
   26ILE    CG1  406   7.561   5.213   5.202
   26ILE   HG11  407   7.572   5.111   5.171
   26ILE   HG12  408   7.607   5.269   5.116
   26ILE     CD  409   7.412   5.253   5.214
   26ILE    HD1  410   7.363   5.205   5.298
   26ILE    HD2  411   7.403   5.360   5.229
   26ILE    HD3  412   7.354   5.234   5.123
   26ILE      C  413   7.883   5.164   5.411
   26ILE      O  414   7.988   5.224   5.393
   27LYS      N  415   7.860   5.107   5.527
   27LYS      H  416   7.782   5.042   5.537
   27LYS     CA  417   7.942   5.119   5.646
   27LYS     HA  418   7.962   5.228   5.656
   27LYS     CB  419   7.871   5.067   5.772
   27LYS    HB1  420   7.946   5.055   5.849
   27LYS    HB2  421   7.822   4.972   5.749
   27LYS     CG  422   7.767   5.165   5.836
   27LYS    HG1  423   7.684   5.178   5.772
   27LYS    HG2  424   7.814   5.260   5.854
   27LYS     CD  425   7.720   5.107   5.972
   27LYS    HD1  426   7.661   5.183   6.026
   27LYS    HD2  427   7.811   5.069   6.030
   27LYS     CE  428   7.629   4.982   5.949
   27LYS    HE1  429   7.681   4.917   5.883
   27LYS    HE2  430   7.539   5.009   5.901
   27LYS     NZ  431   7.605   4.909   6.079
   27LYS    HZ1  432   7.536   4.835   6.070
   27LYS    HZ2  433   7.687   4.858   6.109
   27LYS    HZ3  434   7.581   4.971   6.158
   27LYS      C  435   8.086   5.068   5.628
   27LYS      O  436   8.182   5.139   5.649
   28GLU      N  437   8.098   4.946   5.578
   28GLU      H  438   8.012   4.897   5.558
   28GLU     CA  439   8.227   4.870   5.571
   28GLU     HA  440   8.281   4.883   5.664
   28GLU     CB  441   8.182   4.726   5.557
   28GLU    HB1  442   8.127   4.702   5.470
   28GLU    HB2  443   8.121   4.702   5.640
   28GLU     CG  444   8.298   4.626   5.561
   28GLU    HG1  445   8.362   4.627   5.648
   28GLU    HG2  446   8.376   4.632   5.480
   28GLU     CD  447   8.244   4.486   5.559
   28GLU    OE1  448   8.289   4.406   5.643
   28GLU    OE2  449   8.168   4.452   5.468
   28GLU      C  450   8.314   4.926   5.457
   28GLU      O  451   8.433   4.905   5.451
   29LYS      N  452   8.251   4.988   5.356
   29LYS      H  453   8.149   4.979   5.348
   29LYS     CA  454   8.323   5.039   5.234
   29LYS     HA  455   8.431   5.011   5.236
   29LYS     CB  456   8.275   4.966   5.106
   29LYS    HB1  457   8.171   4.996   5.075
   29LYS    HB2  458   8.267   4.862   5.131
   29LYS     CG  459   8.369   4.971   4.987
   29LYS    HG1  460   8.468   4.959   5.024
   29LYS    HG2  461   8.368   5.072   4.950
   29LYS     CD  462   8.351   4.855   4.890
   29LYS    HD1  463   8.418   4.874   4.803
   29LYS    HD2  464   8.251   4.863   4.849
   29LYS     CE  465   8.376   4.711   4.928
   29LYS    HE1  466   8.368   4.661   4.833
   29LYS    HE2  467   8.294   4.665   4.990
   29LYS     NZ  468   8.512   4.687   4.985
   29LYS    HZ1  469   8.580   4.721   4.922
   29LYS    HZ2  470   8.509   4.743   5.074
   29LYS    HZ3  471   8.539   4.591   5.002
   29LYS      C  472   8.332   5.190   5.219
   29LYS      O  473   8.432   5.241   5.175
   30LEU      N  474   8.232   5.268   5.268
   30LEU      H  475   8.149   5.219   5.304
   30LEU     CA  476   8.233   5.416   5.262
   30LEU     HA  477   8.308   5.445   5.186
   30LEU     CB  478   8.091   5.458   5.205
   30LEU    HB1  479   8.089   5.567   5.195
   30LEU    HB2  480   8.019   5.427   5.283
   30LEU     CG  481   8.055   5.383   5.071
   30LEU     HG  482   8.031   5.276   5.091
   30LEU    CD1  483   7.917   5.443   5.024
   30LEU   HD11  484   7.891   5.396   4.925
   30LEU   HD12  485   7.839   5.428   5.099
   30LEU   HD13  486   7.932   5.546   5.009
   30LEU    CD2  487   8.154   5.388   4.956
   30LEU   HD21  488   8.259   5.355   4.984
   30LEU   HD22  489   8.122   5.322   4.872
   30LEU   HD23  490   8.156   5.492   4.918
   30LEU      C  491   8.279   5.490   5.396
   30LEU      O  492   8.323   5.607   5.383
   31ILE      N  493   8.274   5.428   5.509
   31ILE      H  494   8.235   5.335   5.508
   31ILE     CA  495   8.292   5.499   5.636
   31ILE     HA  496   8.327   5.600   5.624
   31ILE     CB  497   8.162   5.508   5.717
   31ILE     HB  498   8.121   5.408   5.727
   31ILE    CG2  499   8.183   5.567   5.860
   31ILE   HG21  500   8.087   5.561   5.920
   31ILE   HG22  501   8.255   5.507   5.910
   31ILE   HG23  502   8.226   5.669   5.857
   31ILE    CG1  503   8.056   5.595   5.643
   31ILE   HG11  504   8.043   5.562   5.539
   31ILE   HG12  505   8.095   5.701   5.636
   31ILE     CD  506   7.914   5.601   5.702
   31ILE    HD1  507   7.910   5.651   5.799
   31ILE    HD2  508   7.850   5.654   5.632
   31ILE    HD3  509   7.879   5.498   5.713
   31ILE      C  510   8.412   5.439   5.710
   31ILE      O  511   8.512   5.510   5.739
   32PHE      N  512   8.411   5.311   5.736
   32PHE      H  513   8.323   5.262   5.720
   32PHE     CA  514   8.513   5.235   5.812
   32PHE     HA  515   8.516   5.285   5.908
   32PHE     CB  516   8.461   5.086   5.839
   32PHE    HB1  517   8.530   5.028   5.904
   32PHE    HB2  518   8.451   5.029   5.747
   32PHE     CG  519   8.326   5.061   5.907
   32PHE    CD1  520   8.255   5.164   5.973
   32PHE    HD1  521   8.288   5.269   5.970
   32PHE    CE1  522   8.136   5.127   6.041
   32PHE    HE1  523   8.082   5.201   6.097
   32PHE     CZ  524   8.099   4.995   6.062
   32PHE     HZ  525   8.022   4.969   6.135
   32PHE    CE2  526   8.164   4.898   5.988
   32PHE    HE2  527   8.140   4.794   6.001
   32PHE    CD2  528   8.284   4.931   5.917
   32PHE    HD2  529   8.340   4.856   5.872
   32PHE      C  530   8.657   5.241   5.748
   32PHE      O  531   8.752   5.229   5.823
   33PRO      N  532   8.680   5.250   5.615
   33PRO     CD  533   8.593   5.200   5.507
   33PRO    HD1  534   8.535   5.277   5.463
   33PRO    HD2  535   8.532   5.119   5.541
   33PRO     CG  536   8.687   5.156   5.390
   33PRO    HG1  537   8.648   5.177   5.288
   33PRO    HG2  538   8.709   5.050   5.402
   33PRO     CB  539   8.811   5.240   5.413
   33PRO    HB1  540   8.807   5.333   5.350
   33PRO    HB2  541   8.899   5.180   5.394
   33PRO     CA  542   8.818   5.276   5.563
   33PRO     HA  543   8.883   5.204   5.619
   33PRO      C  544   8.865   5.421   5.575
   33PRO      O  545   8.976   5.454   5.536
   34TYR      N  546   8.784   5.519   5.626
   34TYR      H  547   8.692   5.485   5.665
   34TYR     CA  548   8.804   5.664   5.615
   34TYR     HA  549   8.904   5.684   5.575
   34TYR     CB  550   8.703   5.720   5.516
   34TYR    HB1  551   8.712   5.829   5.518
   34TYR    HB2  552   8.597   5.702   5.551
   34TYR     CG  553   8.722   5.679   5.373
   34TYR    CD1  554   8.632   5.579   5.327
   34TYR    HD1  555   8.552   5.533   5.391
   34TYR    CE1  556   8.650   5.533   5.197
   34TYR    HE1  557   8.581   5.457   5.161
   34TYR     CZ  558   8.750   5.594   5.120
   34TYR     OH  559   8.756   5.554   4.990
   34TYR     HH  560   8.718   5.468   4.980
   34TYR    CE2  561   8.840   5.688   5.168
   34TYR    HE2  562   8.918   5.730   5.099
   34TYR    CD2  563   8.830   5.727   5.304
   34TYR    HD2  564   8.901   5.800   5.350
   34TYR      C  565   8.799   5.731   5.754
   34TYR      O  566   8.875   5.825   5.767
   35VAL      N  567   8.705   5.697   5.844
   35VAL      H  568   8.642   5.624   5.820
   35VAL     CA  569   8.688   5.779   5.967
   35VAL     HA  570   8.776   5.848   5.972
   35VAL     CB  571   8.577   5.883   5.940
   35VAL     HB  572   8.608   5.943   5.853
   35VAL    CG1  573   8.446   5.817   5.910
   35VAL   HG11  574   8.456   5.769   5.812
   35VAL   HG12  575   8.408   5.742   5.983
   35VAL   HG13  576   8.370   5.897   5.901
   35VAL    CG2  577   8.552   5.982   6.057
   35VAL   HG21  578   8.502   5.936   6.143
   35VAL   HG22  579   8.646   6.026   6.082
   35VAL   HG23  580   8.480   6.056   6.016
   35VAL      C  581   8.669   5.700   6.098
   35VAL      O  582   8.620   5.586   6.090
   36GLU      N  583   8.705   5.750   6.217
   36GLU      H  584   8.736   5.846   6.219
   36GLU     CA  585   8.689   5.686   6.349
   36GLU     HA  586   8.671   5.576   6.351
   36GLU     CB  587   8.810   5.725   6.441
   36GLU    HB1  588   8.808   5.678   6.540
   36GLU    HB2  589   8.815   5.833   6.441
   36GLU     CG  590   8.942   5.680   6.378
   36GLU    HG1  591   8.964   5.732   6.283
   36GLU    HG2  592   8.937   5.572   6.360
   36GLU     CD  593   9.056   5.718   6.476
   36GLU    OE1  594   9.140   5.800   6.435
   36GLU    OE2  595   9.059   5.662   6.586
   36GLU      C  596   8.563   5.746   6.410
   36GLU      O  597   8.563   5.813   6.512
   37LEU      N  598   8.449   5.727   6.343
   37LEU      H  599   8.450   5.652   6.270
   37LEU     CA  600   8.317   5.766   6.396
   37LEU     HA  601   8.320   5.877   6.414
   37LEU     CB  602   8.217   5.740   6.277
   37LEU    HB1  603   8.216   5.631   6.262
   37LEU    HB2  604   8.249   5.790   6.180
   37LEU     CG  605   8.068   5.779   6.293
   37LEU     HG  606   8.019   5.720   6.369
   37LEU    CD1  607   8.047   5.925   6.312
   37LEU   HD11  608   8.104   5.980   6.239
   37LEU   HD12  609   7.947   5.955   6.303
   37LEU   HD13  610   8.077   5.964   6.409
   37LEU    CD2  611   8.000   5.741   6.161
   37LEU   HD21  612   7.892   5.756   6.169
   37LEU   HD22  613   8.040   5.806   6.083
   37LEU   HD23  614   8.020   5.635   6.140
   37LEU      C  615   8.286   5.677   6.517
   37LEU      O  616   8.337   5.564   6.534
   38ASP      N  617   8.190   5.714   6.604
   38ASP      H  618   8.139   5.806   6.586
   38ASP     CA  619   8.134   5.624   6.702
   38ASP     HA  620   8.180   5.527   6.696
   38ASP     CB  621   8.156   5.674   6.840
   38ASP    HB1  622   8.079   5.748   6.856
   38ASP    HB2  623   8.242   5.732   6.841
   38ASP     CG  624   8.164   5.568   6.955
   38ASP    OD1  625   8.180   5.607   7.070
   38ASP    OD2  626   8.159   5.449   6.925
   38ASP      C  627   7.985   5.599   6.666
   38ASP      O  628   7.916   5.688   6.620
   39LEU      N  629   7.938   5.473   6.694
   39LEU      H  630   8.001   5.411   6.738
   39LEU     CA  631   7.806   5.424   6.665
   39LEU     HA  632   7.742   5.504   6.632
   39LEU     CB  633   7.813   5.323   6.547
   39LEU    HB1  634   7.713   5.275   6.523
   39LEU    HB2  635   7.876   5.242   6.578
   39LEU     CG  636   7.872   5.373   6.412
   39LEU     HG  637   7.974   5.407   6.441
   39LEU    CD1  638   7.880   5.253   6.314
   39LEU   HD11  639   7.912   5.284   6.216
   39LEU   HD12  640   7.942   5.175   6.347
   39LEU   HD13  641   7.779   5.205   6.292
   39LEU    CD2  642   7.803   5.483   6.342
   39LEU   HD21  643   7.817   5.576   6.397
   39LEU   HD22  644   7.836   5.490   6.242
   39LEU   HD23  645   7.696   5.458   6.344
   39LEU      C  646   7.745   5.354   6.791
   39LEU      O  647   7.797   5.254   6.834
   40HIS      N  648   7.630   5.402   6.840
   40HIS      H  649   7.593   5.489   6.803
   40HIS     CA  650   7.546   5.338   6.942
   40HIS     HA  651   7.608   5.268   6.998
   40HIS     CB  652   7.494   5.448   7.036
   40HIS    HB1  653   7.444   5.518   6.980
   40HIS    HB2  654   7.582   5.489   7.088
   40HIS     CG  655   7.404   5.418   7.151
   40HIS    ND1  656   7.411   5.313   7.242
   40HIS    HD1  657   7.467   5.231   7.241
   40HIS    CE1  658   7.310   5.328   7.330
   40HIS    HE1  659   7.281   5.257   7.408
   40HIS    NE2  660   7.240   5.440   7.305
   40HIS    CD2  661   7.300   5.492   7.189
   40HIS    HD2  662   7.271   5.582   7.141
   40HIS      C  663   7.434   5.251   6.882
   40HIS      O  664   7.339   5.303   6.839
   41SER      N  665   7.457   5.119   6.874
   41SER      H  666   7.545   5.083   6.912
   41SER     CA  667   7.387   5.033   6.780
   41SER     HA  668   7.365   5.086   6.690
   41SER     CB  669   7.489   4.922   6.736
   41SER    HB1  670   7.443   4.873   6.646
   41SER    HB2  671   7.494   4.851   6.821
   41SER     OG  672   7.611   4.984   6.692
   41SER     HG  673   7.673   4.983   6.774
   41SER      C  674   7.262   4.967   6.835
   41SER      O  675   7.266   4.902   6.938
   42TYR      N  676   7.154   4.978   6.760
   42TYR      H  677   7.157   5.025   6.673
   42TYR     CA  678   7.023   4.933   6.795
   42TYR     HA  679   7.021   4.874   6.884
   42TYR     CB  680   6.934   5.044   6.823
   42TYR    HB1  681   6.832   5.007   6.824
   42TYR    HB2  682   6.945   5.114   6.738
   42TYR     CG  683   6.946   5.109   6.960
   42TYR    CD1  684   7.012   5.235   6.973
   42TYR    HD1  685   7.059   5.270   6.887
   42TYR    CE1  686   7.017   5.293   7.099
   42TYR    HE1  687   7.068   5.386   7.114
   42TYR     CZ  688   6.960   5.227   7.214
   42TYR     OH  689   6.984   5.278   7.336
   42TYR     HH  690   7.036   5.361   7.325
   42TYR    CE2  691   6.888   5.109   7.196
   42TYR    HE2  692   6.842   5.060   7.285
   42TYR    CD2  693   6.875   5.055   7.069
   42TYR    HD2  694   6.813   4.970   7.047
   42TYR      C  695   6.975   4.842   6.676
   42TYR      O  696   6.986   4.886   6.561
   43ASP      N  697   6.908   4.728   6.697
   43ASP      H  698   6.885   4.708   6.796
   43ASP     CA  699   6.860   4.642   6.583
   43ASP     HA  700   6.904   4.678   6.493
   43ASP     CB  701   6.920   4.504   6.594
   43ASP    HB1  702   6.878   4.447   6.679
   43ASP    HB2  703   7.025   4.522   6.618
   43ASP     CG  704   6.908   4.426   6.462
   43ASP    OD1  705   6.829   4.464   6.373
   43ASP    OD2  706   6.978   4.326   6.449
   43ASP      C  707   6.706   4.641   6.565
   43ASP      O  708   6.633   4.584   6.648
   44LEU      N  709   6.663   4.718   6.466
   44LEU      H  710   6.730   4.769   6.411
   44LEU     CA  711   6.518   4.740   6.441
   44LEU     HA  712   6.457   4.701   6.528
   44LEU     CB  713   6.493   4.888   6.444
   44LEU    HB1  714   6.404   4.903   6.378
   44LEU    HB2  715   6.575   4.945   6.400
   44LEU     CG  716   6.460   4.943   6.582
   44LEU     HG  717   6.371   4.888   6.612
   44LEU    CD1  718   6.567   4.940   6.687
   44LEU   HD11  719   6.554   5.012   6.764
   44LEU   HD12  720   6.563   4.836   6.723
   44LEU   HD13  721   6.671   4.963   6.647
   44LEU    CD2  722   6.418   5.084   6.567
   44LEU   HD21  723   6.356   5.111   6.653
   44LEU   HD22  724   6.497   5.151   6.554
   44LEU   HD23  725   6.353   5.096   6.485
   44LEU      C  726   6.461   4.654   6.324
   44LEU      O  727   6.343   4.674   6.286
   45GLY      N  728   6.533   4.549   6.284
   45GLY      H  729   6.631   4.534   6.304
   45GLY     CA  730   6.474   4.436   6.221
   45GLY    HA1  731   6.539   4.354   6.207
   45GLY    HA2  732   6.455   4.472   6.118
   45GLY      C  733   6.351   4.379   6.293
   45GLY      O  734   6.347   4.368   6.416
   46ILE      N  735   6.254   4.326   6.218
   46ILE      H  736   6.267   4.325   6.115
   46ILE     CA  737   6.123   4.278   6.269
   46ILE     HA  738   6.080   4.364   6.325
   46ILE     CB  739   6.034   4.241   6.146
   46ILE     HB  740   6.027   4.334   6.087
   46ILE    CG2  741   6.094   4.136   6.050
   46ILE   HG21  742   6.076   4.156   5.949
   46ILE   HG22  743   6.195   4.134   6.065
   46ILE   HG23  744   6.051   4.036   6.080
   46ILE    CG1  745   5.889   4.223   6.190
   46ILE   HG11  746   5.879   4.136   6.251
   46ILE   HG12  747   5.826   4.206   6.100
   46ILE     CD  748   5.820   4.342   6.263
   46ILE    HD1  749   5.818   4.431   6.206
   46ILE    HD2  750   5.717   4.316   6.291
   46ILE    HD3  751   5.881   4.368   6.353
   46ILE      C  752   6.139   4.159   6.365
   46ILE      O  753   6.065   4.159   6.460
   47GLU      N  754   6.241   4.075   6.347
   47GLU      H  755   6.290   4.077   6.258
   47GLU     CA  756   6.289   3.980   6.444
   47GLU     HA  757   6.209   3.903   6.439
   47GLU     CB  758   6.416   3.911   6.392
   47GLU    HB1  759   6.391   3.861   6.298
   47GLU    HB2  760   6.453   3.841   6.471
   47GLU     CG  761   6.524   4.016   6.360
   47GLU    HG1  762   6.497   4.109   6.416
   47GLU    HG2  763   6.514   4.037   6.255
   47GLU     CD  764   6.668   3.969   6.400
   47GLU    OE1  765   6.738   4.021   6.492
   47GLU    OE2  766   6.724   3.890   6.323
   47GLU      C  767   6.304   4.030   6.584
   47GLU      O  768   6.284   3.957   6.678
   48ASN      N  769   6.357   4.148   6.605
   48ASN      H  770   6.357   4.213   6.524
   48ASN     CA  771   6.403   4.204   6.733
   48ASN     HA  772   6.421   4.121   6.799
   48ASN     CB  773   6.535   4.278   6.706
   48ASN    HB1  774   6.522   4.367   6.644
   48ASN    HB2  775   6.605   4.213   6.651
   48ASN     CG  776   6.612   4.310   6.838
   48ASN    OD1  777   6.634   4.229   6.922
   48ASN    ND2  778   6.639   4.434   6.868
   48ASN   HD21  779   6.620   4.502   6.794
   48ASN   HD22  780   6.657   4.453   6.969
   48ASN      C  781   6.291   4.284   6.796
   48ASN      O  782   6.279   4.274   6.920
   49ARG      N  783   6.208   4.356   6.721
   49ARG      H  784   6.214   4.340   6.620
   49ARG     CA  785   6.083   4.419   6.763
   49ARG     HA  786   6.109   4.487   6.845
   49ARG     CB  787   6.028   4.503   6.645
   49ARG    HB1  788   5.919   4.508   6.658
   49ARG    HB2  789   6.051   4.454   6.552
   49ARG     CG  790   6.096   4.641   6.649
   49ARG    HG1  791   6.204   4.635   6.642
   49ARG    HG2  792   6.072   4.686   6.747
   49ARG     CD  793   6.048   4.732   6.534
   49ARG    HD1  794   6.089   4.833   6.545
   49ARG    HD2  795   5.944   4.746   6.531
   49ARG     NE  796   6.090   4.690   6.400
   49ARG     HE  797   6.190   4.661   6.393
   49ARG     CZ  798   6.022   4.681   6.285
   49ARG    NH1  799   5.890   4.695   6.269
   49ARG   HH11  800   5.832   4.728   6.349
   49ARG   HH12  801   5.843   4.686   6.183
   49ARG    NH2  802   6.072   4.639   6.172
   49ARG   HH21  803   6.175   4.630   6.163
   49ARG   HH22  804   6.014   4.618   6.094
   49ARG      C  805   5.980   4.319   6.803
   49ARG      O  806   5.904   4.344   6.899
   50ASP      N  807   5.967   4.202   6.735
   50ASP      H  808   6.029   4.184   6.652
   50ASP     CA  809   5.876   4.101   6.779
   50ASP     HA  810   5.784   4.145   6.786
   50ASP     CB  811   5.867   3.986   6.680
   50ASP    HB1  812   5.956   3.925   6.679
   50ASP    HB2  813   5.857   4.032   6.584
   50ASP     CG  814   5.734   3.903   6.693
   50ASP    OD1  815   5.626   3.971   6.704
   50ASP    OD2  816   5.739   3.777   6.699
   50ASP      C  817   5.917   4.047   6.919
   50ASP      O  818   5.836   4.051   7.012
   51ALA      N  819   6.045   4.015   6.932
   51ALA      H  820   6.113   4.037   6.860
   51ALA     CA  821   6.095   3.969   7.055
   51ALA     HA  822   6.045   3.879   7.079
   51ALA     CB  823   6.237   3.937   7.023
   51ALA    HB1  824   6.294   4.029   7.007
   51ALA    HB2  825   6.289   3.887   7.107
   51ALA    HB3  826   6.247   3.874   6.940
   51ALA      C  827   6.074   4.065   7.172
   51ALA      O  828   6.018   4.026   7.274
   52THR      N  829   6.114   4.193   7.154
   52THR      H  830   6.137   4.221   7.060
   52THR     CA  831   6.107   4.297   7.255
   52THR     HA  832   6.113   4.259   7.358
   52THR     CB  833   6.217   4.401   7.231
   52THR     HB  834   6.209   4.477   7.305
   52THR    CG2  835   6.359   4.341   7.249
   52THR   HG21  836   6.374   4.304   7.351
   52THR   HG22  837   6.374   4.260   7.178
   52THR   HG23  838   6.447   4.415   7.244
   52THR    OG1  839   6.199   4.465   7.107
   52THR    HG1  840   6.240   4.395   7.046
   52THR      C  841   5.971   4.363   7.260
   52THR      O  842   5.954   4.457   7.339
   53ASN      N  843   5.868   4.320   7.179
   53ASN      H  844   5.881   4.244   7.107
   53ASN     CA  845   5.730   4.375   7.185
   53ASN     HA  846   5.674   4.328   7.105
   53ASN     CB  847   5.664   4.336   7.321
   53ASN    HB1  848   5.562   4.378   7.331
   53ASN    HB2  849   5.723   4.372   7.403
   53ASN     CG  850   5.654   4.182   7.327
   53ASN    OD1  851   5.553   4.118   7.297
   53ASN    ND2  852   5.755   4.110   7.372
   53ASN   HD21  853   5.837   4.163   7.400
   53ASN   HD22  854   5.742   4.007   7.375
   53ASN      C  855   5.726   4.524   7.154
   53ASN      O  856   5.654   4.607   7.210
   54ASP      N  857   5.805   4.559   7.051
   54ASP      H  858   5.861   4.486   7.009
   54ASP     CA  859   5.835   4.698   7.009
   54ASP     HA  860   5.917   4.693   6.935
   54ASP     CB  861   5.714   4.748   6.923
   54ASP    HB1  862   5.635   4.768   6.998
   54ASP    HB2  863   5.680   4.661   6.862
   54ASP     CG  864   5.741   4.877   6.842
   54ASP    OD1  865   5.796   4.863   6.729
   54ASP    OD2  866   5.686   4.988   6.865
   54ASP      C  867   5.890   4.791   7.116
   54ASP      O  868   5.903   4.912   7.091
   55GLN      N  869   5.941   4.739   7.222
   55GLN      H  870   5.940   4.643   7.240
   55GLN     CA  871   5.996   4.825   7.331
   55GLN     HA  872   5.928   4.910   7.356
   55GLN     CB  873   6.013   4.752   7.470
   55GLN    HB1  874   6.063   4.815   7.546
   55GLN    HB2  875   6.075   4.665   7.451
   55GLN     CG  876   5.876   4.703   7.526
   55GLN    HG1  877   5.831   4.627   7.463
   55GLN    HG2  878   5.807   4.792   7.533
   55GLN     CD  879   5.883   4.647   7.667
   55GLN    OE1  880   5.999   4.631   7.717
   55GLN    NE2  881   5.777   4.619   7.737
   55GLN   HE21  882   5.684   4.625   7.697
   55GLN   HE22  883   5.794   4.603   7.836
   55GLN      C  884   6.129   4.885   7.280
   55GLN      O  885   6.150   5.005   7.302
   56VAL      N  886   6.211   4.807   7.205
   56VAL      H  887   6.192   4.708   7.201
   56VAL     CA  888   6.341   4.860   7.152
   56VAL     HA  889   6.413   4.876   7.229
   56VAL     CB  890   6.409   4.755   7.069
   56VAL     HB  891   6.412   4.666   7.129
   56VAL    CG1  892   6.330   4.708   6.945
   56VAL   HG11  893   6.360   4.611   6.913
   56VAL   HG12  894   6.222   4.704   6.973
   56VAL   HG13  895   6.348   4.778   6.867
   56VAL    CG2  896   6.554   4.770   7.041
   56VAL   HG21  897   6.575   4.869   7.005
   56VAL   HG22  898   6.614   4.750   7.134
   56VAL   HG23  899   6.589   4.694   6.972
   56VAL      C  900   6.334   4.986   7.072
   56VAL      O  901   6.417   5.076   7.087
   57THR      N  902   6.221   4.992   7.000
   57THR      H  903   6.166   4.911   6.983
   57THR     CA  904   6.194   5.106   6.907
   57THR     HA  905   6.279   5.113   6.840
   57THR     CB  906   6.063   5.075   6.827
   57THR     HB  907   5.972   5.093   6.884
   57THR    CG2  908   6.064   5.147   6.694
   57THR   HG21  909   6.147   5.121   6.634
   57THR   HG22  910   5.966   5.126   6.648
   57THR   HG23  911   6.066   5.253   6.711
   57THR    OG1  912   6.049   4.945   6.782
   57THR    HG1  913   5.955   4.931   6.763
   57THR      C  914   6.174   5.238   6.975
   57THR      O  915   6.219   5.344   6.928
   58LYS      N  916   6.114   5.235   7.094
   58LYS      H  917   6.111   5.146   7.140
   58LYS     CA  918   6.094   5.353   7.176
   58LYS     HA  919   6.068   5.440   7.115
   58LYS     CB  920   5.973   5.318   7.261
   58LYS    HB1  921   6.001   5.244   7.334
   58LYS    HB2  922   5.886   5.283   7.203
   58LYS     CG  923   5.914   5.446   7.331
   58LYS    HG1  924   5.884   5.517   7.248
   58LYS    HG2  925   5.992   5.493   7.386
   58LYS     CD  926   5.797   5.419   7.419
   58LYS    HD1  927   5.751   5.333   7.381
   58LYS    HD2  928   5.733   5.508   7.419
   58LYS     CE  929   5.837   5.391   7.564
   58LYS    HE1  930   5.896   5.476   7.601
   58LYS    HE2  931   5.899   5.301   7.569
   58LYS     NZ  932   5.713   5.383   7.639
   58LYS    HZ1  933   5.723   5.394   7.742
   58LYS    HZ2  934   5.650   5.459   7.610
   58LYS    HZ3  935   5.659   5.306   7.626
   58LYS      C  936   6.212   5.384   7.270
   58LYS      O  937   6.251   5.498   7.282
   59ASP      N  938   6.276   5.278   7.326
   59ASP      H  939   6.236   5.189   7.320
   59ASP     CA  940   6.397   5.299   7.402
   59ASP     HA  941   6.370   5.372   7.485
   59ASP     CB  942   6.438   5.163   7.468
   59ASP    HB1  943   6.546   5.165   7.498
   59ASP    HB2  944   6.429   5.092   7.384
   59ASP     CG  945   6.344   5.111   7.583
   59ASP    OD1  946   6.382   5.004   7.642
   59ASP    OD2  947   6.233   5.166   7.613
   59ASP      C  948   6.515   5.363   7.325
   59ASP      O  949   6.578   5.450   7.376
   60ALA      N  950   6.534   5.319   7.199
   60ALA      H  951   6.476   5.238   7.170
   60ALA     CA  952   6.613   5.380   7.090
   60ALA     HA  953   6.714   5.382   7.125
   60ALA     CB  954   6.600   5.300   6.958
   60ALA    HB1  955   6.491   5.289   6.923
   60ALA    HB2  956   6.654   5.346   6.877
   60ALA    HB3  957   6.641   5.200   6.982
   60ALA      C  958   6.576   5.530   7.060
   60ALA      O  959   6.661   5.615   7.041
   61ALA      N  960   6.450   5.563   7.060
   61ALA      H  961   6.376   5.496   7.089
   61ALA     CA  962   6.396   5.695   7.028
   61ALA     HA  963   6.437   5.726   6.930
   61ALA     CB  964   6.242   5.679   7.010
   61ALA    HB1  965   6.193   5.659   7.102
   61ALA    HB2  966   6.198   5.765   6.961
   61ALA    HB3  967   6.221   5.596   6.946
   61ALA      C  968   6.421   5.802   7.136
   61ALA      O  969   6.470   5.911   7.114
   62GLU      N  970   6.399   5.761   7.264
   62GLU      H  971   6.362   5.671   7.276
   62GLU     CA  972   6.459   5.836   7.374
   62GLU     HA  973   6.410   5.933   7.379
   62GLU     CB  974   6.420   5.773   7.506
   62GLU    HB1  975   6.460   5.833   7.582
   62GLU    HB2  976   6.464   5.677   7.517
   62GLU     CG  977   6.266   5.763   7.532
   62GLU    HG1  978   6.217   5.691   7.463
   62GLU    HG2  979   6.213   5.858   7.516
   62GLU     CD  980   6.243   5.715   7.678
   62GLU    OE1  981   6.180   5.781   7.760
   62GLU    OE2  982   6.307   5.615   7.723
   62GLU      C  983   6.612   5.850   7.359
   62GLU      O  984   6.668   5.958   7.382
   63ALA      N  985   6.685   5.746   7.320
   63ALA      H  986   6.632   5.666   7.290
   63ALA     CA  987   6.834   5.749   7.297
   63ALA     HA  988   6.875   5.783   7.388
   63ALA     CB  989   6.876   5.604   7.279
   63ALA    HB1  990   6.983   5.599   7.300
   63ALA    HB2  991   6.824   5.536   7.353
   63ALA    HB3  992   6.849   5.561   7.182
   63ALA      C  993   6.875   5.837   7.181
   63ALA      O  994   6.991   5.888   7.185
   64ILE      N  995   6.789   5.870   7.084
   64ILE      H  996   6.703   5.813   7.064
   64ILE     CA  997   6.817   5.978   6.987
   64ILE     HA  998   6.917   5.954   6.957
   64ILE     CB  999   6.715   5.979   6.868
   64ILE     HB 1000   6.613   5.981   6.904
   64ILE    CG2 1001   6.732   6.102   6.773
   64ILE   HG21 1002   6.834   6.110   6.731
   64ILE   HG22 1003   6.664   6.091   6.690
   64ILE   HG23 1004   6.710   6.201   6.818
   64ILE    CG1 1005   6.737   5.848   6.786
   64ILE   HG11 1006   6.732   5.765   6.859
   64ILE   HG12 1007   6.834   5.864   6.740
   64ILE     CD 1008   6.633   5.821   6.670
   64ILE    HD1 1009   6.674   5.838   6.570
   64ILE    HD2 1010   6.599   5.712   6.688
   64ILE    HD3 1011   6.549   5.894   6.680
   64ILE      C 1012   6.820   6.115   7.062
   64ILE      O 1013   6.910   6.193   7.033
   65LYS      N 1014   6.731   6.136   7.160
   65LYS      H 1015   6.679   6.053   7.189
   65LYS     CA 1016   6.739   6.260   7.241
   65LYS     HA 1017   6.728   6.341   7.166
   65LYS     CB 1018   6.619   6.284   7.336
   65LYS    HB1 1019   6.637   6.380   7.393
   65LYS    HB2 1020   6.625   6.210   7.417
   65LYS     CG 1021   6.479   6.287   7.272
   65LYS    HG1 1022   6.469   6.191   7.218
   65LYS    HG2 1023   6.479   6.362   7.199
   65LYS     CD 1024   6.366   6.309   7.373
   65LYS    HD1 1025   6.387   6.234   7.457
   65LYS    HD2 1026   6.264   6.288   7.337
   65LYS     CE 1027   6.359   6.442   7.446
   65LYS    HE1 1028   6.463   6.478   7.458
   65LYS    HE2 1029   6.303   6.439   7.542
   65LYS     NZ 1030   6.286   6.539   7.358
   65LYS    HZ1 1031   6.321   6.561   7.269
   65LYS    HZ2 1032   6.184   6.522   7.350
   65LYS    HZ3 1033   6.295   6.626   7.406
   65LYS      C 1034   6.874   6.275   7.313
   65LYS      O 1035   6.931   6.388   7.322
   66LYS      N 1036   6.934   6.162   7.348
   66LYS      H 1037   6.873   6.080   7.336
   66LYS     CA 1038   7.055   6.156   7.424
   66LYS     HA 1039   7.043   6.233   7.496
   66LYS     CB 1040   7.063   6.019   7.487
   66LYS    HB1 1041   7.165   5.987   7.499
   66LYS    HB2 1042   7.022   5.944   7.418
   66LYS     CG 1043   6.971   6.021   7.610
   66LYS    HG1 1044   6.871   6.043   7.574
   66LYS    HG2 1045   7.003   6.094   7.681
   66LYS     CD 1046   6.965   5.883   7.678
   66LYS    HD1 1047   6.920   5.812   7.611
   66LYS    HD2 1048   6.909   5.893   7.768
   66LYS     CE 1049   7.103   5.827   7.704
   66LYS    HE1 1050   7.158   5.893   7.758
   66LYS    HE2 1051   7.145   5.812   7.601
   66LYS     NZ 1052   7.107   5.692   7.762
   66LYS    HZ1 1053   7.084   5.621   7.696
   66LYS    HZ2 1054   7.204   5.679   7.794
   66LYS    HZ3 1055   7.044   5.678   7.840
   66LYS      C 1056   7.178   6.191   7.347
   66LYS      O 1057   7.285   6.209   7.404
   67HIS      N 1058   7.175   6.201   7.214
   67HIS      H 1059   7.093   6.182   7.159
   67HIS     CA 1060   7.293   6.237   7.131
   67HIS     HA 1061   7.369   6.274   7.192
   67HIS     CB 1062   7.349   6.110   7.066
   67HIS    HB1 1063   7.446   6.138   7.016
   67HIS    HB2 1064   7.291   6.079   6.979
   67HIS     CG 1065   7.376   5.993   7.160
   67HIS    ND1 1066   7.279   5.902   7.206
   67HIS    HD1 1067   7.186   5.903   7.176
   67HIS    CE1 1068   7.331   5.807   7.281
   67HIS    HE1 1069   7.269   5.728   7.324
   67HIS    NE2 1070   7.463   5.831   7.290
   67HIS    CD2 1071   7.492   5.947   7.218
   67HIS    HD2 1072   7.593   5.998   7.206
   67HIS      C 1073   7.257   6.344   7.028
   67HIS      O 1074   7.331   6.369   6.933
   68ASN      N 1075   7.132   6.396   7.035
   68ASN      H 1076   7.081   6.363   7.117
   68ASN     CA 1077   7.057   6.468   6.935
   68ASN     HA 1078   6.954   6.458   6.954
   68ASN     CB 1079   7.098   6.616   6.947
   68ASN    HB1 1080   7.040   6.676   6.880
   68ASN    HB2 1081   7.200   6.635   6.914
   68ASN     CG 1082   7.082   6.678   7.083
   68ASN    OD1 1083   7.180   6.687   7.151
   68ASN    ND2 1084   6.960   6.713   7.135
   68ASN   HD21 1085   6.874   6.693   7.088
   68ASN   HD22 1086   6.955   6.734   7.229
   68ASN      C 1087   7.057   6.425   6.789
   68ASN      O 1088   6.994   6.501   6.712
   69VAL      N 1089   7.116   6.311   6.748
   69VAL      H 1090   7.170   6.252   6.809
   69VAL     CA 1091   7.108   6.266   6.603
   69VAL     HA 1092   7.006   6.289   6.568
   69VAL     CB 1093   7.213   6.335   6.508
   69VAL     HB 1094   7.190   6.435   6.505
   69VAL    CG1 1095   7.352   6.319   6.560
   69VAL   HG11 1096   7.417   6.360   6.478
   69VAL   HG12 1097   7.363   6.384   6.643
   69VAL   HG13 1098   7.382   6.214   6.581
   69VAL    CG2 1099   7.195   6.285   6.359
   69VAL   HG21 1100   7.094   6.305   6.324
   69VAL   HG22 1101   7.264   6.340   6.295
   69VAL   HG23 1102   7.220   6.180   6.353
   69VAL      C 1103   7.117   6.116   6.591
   69VAL      O 1104   7.193   6.049   6.663
   70GLY      N 1105   7.034   6.055   6.502
   70GLY      H 1106   6.981   6.116   6.439
   70GLY     CA 1107   7.043   5.914   6.459
   70GLY    HA1 1108   6.966   5.859   6.509
   70GLY    HA2 1109   7.147   5.875   6.479
   70GLY      C 1110   7.013   5.894   6.309
   70GLY      O 1111   6.960   5.985   6.246
   71VAL      N 1112   7.054   5.779   6.256
   71VAL      H 1113   7.095   5.708   6.319
   71VAL     CA 1114   7.037   5.736   6.112
   71VAL     HA 1115   6.965   5.800   6.060
   71VAL     CB 1116   7.175   5.747   6.031
   71VAL     HB 1117   7.156   5.697   5.933
   71VAL    CG1 1118   7.209   5.895   6.018
   71VAL   HG11 1119   7.243   5.940   6.116
   71VAL   HG12 1120   7.286   5.905   5.944
   71VAL   HG13 1121   7.124   5.947   5.979
   71VAL    CG2 1122   7.291   5.675   6.109
   71VAL   HG21 1123   7.390   5.697   6.062
   71VAL   HG22 1124   7.300   5.707   6.212
   71VAL   HG23 1125   7.271   5.563   6.099
   71VAL      C 1126   6.976   5.594   6.102
   71VAL      O 1127   7.019   5.504   6.173
   72LYS      N 1128   6.880   5.567   6.013
   72LYS      H 1129   6.851   5.639   5.946
   72LYS     CA 1130   6.801   5.442   6.018
   72LYS     HA 1131   6.846   5.373   6.089
   72LYS     CB 1132   6.661   5.476   6.069
   72LYS    HB1 1133   6.618   5.549   6.001
   72LYS    HB2 1134   6.678   5.529   6.164
   72LYS     CG 1135   6.567   5.362   6.090
   72LYS    HG1 1136   6.600   5.303   6.176
   72LYS    HG2 1137   6.561   5.300   6.001
   72LYS     CD 1138   6.431   5.422   6.121
   72LYS    HD1 1139   6.400   5.488   6.037
   72LYS    HD2 1140   6.434   5.485   6.214
   72LYS     CE 1141   6.327   5.304   6.129
   72LYS    HE1 1142   6.231   5.337   6.172
   72LYS    HE2 1143   6.366   5.227   6.197
   72LYS     NZ 1144   6.321   5.245   5.990
   72LYS    HZ1 1145   6.245   5.179   5.991
   72LYS    HZ2 1146   6.295   5.315   5.921
   72LYS    HZ3 1147   6.417   5.210   5.978
   72LYS      C 1148   6.789   5.361   5.884
   72LYS      O 1149   6.740   5.417   5.785
   73CYS      N 1150   6.817   5.229   5.891
   73CYS      H 1151   6.849   5.192   5.977
   73CYS     CA 1152   6.793   5.132   5.782
   73CYS     HA 1153   6.843   5.173   5.690
   73CYS     CB 1154   6.865   5.003   5.814
   73CYS    HB1 1155   6.827   4.969   5.911
   73CYS    HB2 1156   6.970   5.021   5.832
   73CYS     SG 1157   6.843   4.863   5.698
   73CYS     HG 1158   6.943   4.794   5.760
   73CYS      C 1159   6.639   5.111   5.759
   73CYS      O 1160   6.560   5.116   5.852
   74ALA      N 1161   6.598   5.079   5.637
   74ALA      H 1162   6.666   5.073   5.564
   74ALA     CA 1163   6.453   5.061   5.606
   74ALA     HA 1164   6.397   5.152   5.641
   74ALA     CB 1165   6.444   5.054   5.451
   74ALA    HB1 1166   6.489   5.143   5.402
   74ALA    HB2 1167   6.484   4.960   5.416
   74ALA    HB3 1168   6.344   5.051   5.416
   74ALA      C 1169   6.394   4.930   5.665
   74ALA      O 1170   6.466   4.833   5.676
   75THR      N 1171   6.265   4.935   5.707
   75THR      H 1172   6.213   5.020   5.692
   75THR     CA 1173   6.204   4.835   5.803
   75THR     HA 1174   6.274   4.754   5.823
   75THR     CB 1175   6.165   4.898   5.938
   75THR     HB 1176   6.091   4.835   5.992
   75THR    CG2 1177   6.299   4.897   6.021
   75THR   HG21 1178   6.375   4.949   5.960
   75THR   HG22 1179   6.276   4.950   6.114
   75THR   HG23 1180   6.331   4.793   6.048
   75THR    OG1 1181   6.120   5.035   5.935
   75THR    HG1 1182   6.035   5.038   5.886
   75THR      C 1183   6.077   4.772   5.742
   75THR      O 1184   5.998   4.844   5.681
   76ILE      N 1185   6.049   4.646   5.773
   76ILE      H 1186   6.111   4.598   5.836
   76ILE     CA 1187   5.917   4.586   5.761
   76ILE     HA 1188   5.871   4.624   5.675
   76ILE     CB 1189   5.923   4.434   5.748
   76ILE     HB 1190   5.982   4.396   5.831
   76ILE    CG2 1191   5.783   4.370   5.751
   76ILE   HG21 1192   5.719   4.423   5.685
   76ILE   HG22 1193   5.794   4.269   5.715
   76ILE   HG23 1194   5.743   4.367   5.851
   76ILE    CG1 1195   5.988   4.395   5.618
   76ILE   HG11 1196   6.069   4.461   5.594
   76ILE   HG12 1197   5.917   4.393   5.536
   76ILE     CD 1198   6.048   4.248   5.622
   76ILE    HD1 1199   6.102   4.231   5.533
   76ILE    HD2 1200   6.115   4.232   5.707
   76ILE    HD3 1201   5.967   4.174   5.614
   76ILE      C 1202   5.826   4.629   5.876
   76ILE      O 1203   5.865   4.623   5.993
   77THR      N 1204   5.708   4.683   5.847
   77THR      H 1205   5.678   4.684   5.746
   77THR     CA 1206   5.601   4.694   5.943
   77THR     HA 1207   5.634   4.682   6.045
   77THR     CB 1208   5.533   4.835   5.930
   77THR     HB 1209   5.495   4.845   5.823
   77THR    CG2 1210   5.415   4.848   6.022
   77THR   HG21 1211   5.355   4.939   6.005
   77THR   HG22 1212   5.349   4.766   6.009
   77THR   HG23 1213   5.453   4.841   6.124
   77THR    OG1 1214   5.624   4.938   5.951
   77THR    HG1 1215   5.571   5.018   5.926
   77THR      C 1216   5.496   4.584   5.923
   77THR      O 1217   5.445   4.573   5.813
   78PRO      N 1218   5.467   4.490   6.017
   78PRO     CD 1219   5.500   4.483   6.157
   78PRO    HD1 1220   5.472   4.572   6.214
   78PRO    HD2 1221   5.605   4.467   6.160
   78PRO     CG 1222   5.427   4.360   6.209
   78PRO    HG1 1223   5.325   4.390   6.227
   78PRO    HG2 1224   5.473   4.323   6.301
   78PRO     CB 1225   5.441   4.265   6.088
   78PRO    HB1 1226   5.375   4.177   6.090
   78PRO    HB2 1227   5.544   4.221   6.074
   78PRO     CA 1228   5.410   4.362   5.970
   78PRO     HA 1229   5.476   4.340   5.886
   78PRO      C 1230   5.260   4.366   5.926
   78PRO      O 1231   5.182   4.455   5.970
   79ASP      N 1232   5.225   4.267   5.844
   79ASP      H 1233   5.292   4.196   5.812
   79ASP     CA 1234   5.084   4.245   5.820
   79ASP     HA 1235   5.022   4.283   5.898
   79ASP     CB 1236   5.058   4.305   5.684
   79ASP    HB1 1237   5.063   4.414   5.696
   79ASP    HB2 1238   4.958   4.273   5.651
   79ASP     CG 1239   5.150   4.259   5.569
   79ASP    OD1 1240   5.139   4.141   5.523
   79ASP    OD2 1241   5.231   4.344   5.525
   79ASP      C 1242   5.052   4.096   5.797
   79ASP      O 1243   5.146   4.018   5.800
   80GLU      N 1244   4.929   4.058   5.775
   80GLU      H 1245   4.859   4.126   5.808
   80GLU     CA 1246   4.881   3.921   5.752
   80GLU     HA 1247   4.851   3.882   5.847
   80GLU     CB 1248   4.749   3.934   5.678
   80GLU    HB1 1249   4.757   3.974   5.577
   80GLU    HB2 1250   4.691   3.998   5.746
   80GLU     CG 1251   4.666   3.802   5.667
   80GLU    HG1 1252   4.720   3.738   5.583
   80GLU    HG2 1253   4.570   3.834   5.637
   80GLU     CD 1254   4.656   3.722   5.798
   80GLU    OE1 1255   4.703   3.607   5.812
   80GLU    OE2 1256   4.595   3.778   5.898
   80GLU      C 1257   4.981   3.825   5.681
   80GLU      O 1258   5.015   3.720   5.735
   81LYS      N 1259   5.019   3.858   5.556
   81LYS      H 1260   5.002   3.952   5.520
   81LYS     CA 1261   5.094   3.764   5.470
   81LYS     HA 1262   5.058   3.661   5.486
   81LYS     CB 1263   5.073   3.813   5.325
   81LYS    HB1 1264   5.082   3.924   5.316
   81LYS    HB2 1265   4.969   3.793   5.311
   81LYS     CG 1266   5.156   3.737   5.221
   81LYS    HG1 1267   5.258   3.754   5.252
   81LYS    HG2 1268   5.133   3.780   5.122
   81LYS     CD 1269   5.124   3.587   5.229
   81LYS    HD1 1270   5.015   3.581   5.228
   81LYS    HD2 1271   5.171   3.543   5.319
   81LYS     CE 1272   5.175   3.509   5.110
   81LYS    HE1 1273   5.283   3.529   5.101
   81LYS    HE2 1274   5.127   3.548   5.020
   81LYS     NZ 1275   5.138   3.372   5.131
   81LYS    HZ1 1276   5.153   3.318   5.045
   81LYS    HZ2 1277   5.199   3.336   5.204
   81LYS    HZ3 1278   5.048   3.365   5.178
   81LYS      C 1279   5.246   3.766   5.512
   81LYS      O 1280   5.305   3.660   5.507
   82ARG      N 1281   5.305   3.874   5.559
   82ARG      H 1282   5.252   3.966   5.568
   82ARG     CA 1283   5.432   3.874   5.633
   82ARG     HA 1284   5.511   3.814   5.579
   82ARG     CB 1285   5.487   4.017   5.647
   82ARG    HB1 1286   5.580   4.012   5.699
   82ARG    HB2 1287   5.414   4.082   5.705
   82ARG     CG 1288   5.504   4.080   5.513
   82ARG    HG1 1289   5.534   4.187   5.541
   82ARG    HG2 1290   5.411   4.079   5.457
   82ARG     CD 1291   5.619   4.029   5.426
   82ARG    HD1 1292   5.578   3.968   5.342
   82ARG    HD2 1293   5.688   3.959   5.477
   82ARG     NE 1294   5.703   4.135   5.371
   82ARG     HE 1295   5.663   4.233   5.366
   82ARG     CZ 1296   5.826   4.122   5.325
   82ARG    NH1 1297   5.881   4.009   5.292
   82ARG   HH11 1298   5.827   3.921   5.296
   82ARG   HH12 1299   5.982   4.011   5.276
   82ARG    NH2 1300   5.899   4.228   5.310
   82ARG   HH21 1301   5.849   4.317   5.338
   82ARG   HH22 1302   6.000   4.224   5.276
   82ARG      C 1303   5.427   3.809   5.768
   82ARG      O 1304   5.527   3.747   5.798
   83VAL      N 1305   5.319   3.805   5.849
   83VAL      H 1306   5.236   3.860   5.821
   83VAL     CA 1307   5.309   3.703   5.958
   83VAL     HA 1308   5.391   3.713   6.018
   83VAL     CB 1309   5.189   3.730   6.051
   83VAL     HB 1310   5.094   3.736   5.996
   83VAL    CG1 1311   5.173   3.619   6.157
   83VAL   HG11 1312   5.094   3.645   6.229
   83VAL   HG12 1313   5.155   3.521   6.119
   83VAL   HG13 1314   5.266   3.618   6.215
   83VAL    CG2 1315   5.205   3.869   6.118
   83VAL   HG21 1316   5.139   3.881   6.202
   83VAL   HG22 1317   5.305   3.890   6.144
   83VAL   HG23 1318   5.175   3.951   6.051
   83VAL      C 1319   5.309   3.561   5.913
   83VAL      O 1320   5.385   3.482   5.970
   84GLU      N 1321   5.235   3.530   5.805
   84GLU      H 1322   5.181   3.604   5.763
   84GLU     CA 1323   5.257   3.410   5.725
   84GLU     HA 1324   5.246   3.325   5.793
   84GLU     CB 1325   5.140   3.391   5.624
   84GLU    HB1 1326   5.143   3.472   5.552
   84GLU    HB2 1327   5.051   3.392   5.685
   84GLU     CG 1328   5.142   3.248   5.549
   84GLU    HG1 1329   5.155   3.163   5.614
   84GLU    HG2 1330   5.221   3.253   5.474
   84GLU     CD 1331   5.022   3.226   5.467
   84GLU    OE1 1332   4.999   3.304   5.370
   84GLU    OE2 1333   4.939   3.142   5.504
   84GLU      C 1334   5.398   3.381   5.667
   84GLU      O 1335   5.428   3.263   5.656
   85GLU      N 1336   5.482   3.477   5.637
   85GLU      H 1337   5.447   3.576   5.643
   85GLU     CA 1338   5.624   3.458   5.599
   85GLU     HA 1339   5.645   3.372   5.533
   85GLU     CB 1340   5.659   3.580   5.506
   85GLU    HB1 1341   5.671   3.664   5.576
   85GLU    HB2 1342   5.584   3.599   5.431
   85GLU     CG 1343   5.788   3.548   5.429
   85GLU    HG1 1344   5.765   3.468   5.361
   85GLU    HG2 1345   5.856   3.502   5.504
   85GLU     CD 1346   5.852   3.665   5.356
   85GLU    OE1 1347   5.779   3.752   5.311
   85GLU    OE2 1348   5.968   3.648   5.318
   85GLU      C 1349   5.718   3.449   5.719
   85GLU      O 1350   5.815   3.375   5.713
   86PHE      N 1351   5.696   3.526   5.826
   86PHE      H 1352   5.625   3.602   5.816
   86PHE     CA 1353   5.798   3.534   5.933
   86PHE     HA 1354   5.893   3.478   5.908
   86PHE     CB 1355   5.829   3.683   5.952
   86PHE    HB1 1356   5.880   3.689   6.048
   86PHE    HB2 1357   5.731   3.733   5.956
   86PHE     CG 1358   5.921   3.744   5.842
   86PHE    CD1 1359   6.065   3.738   5.858
   86PHE    HD1 1360   6.104   3.699   5.954
   86PHE    CE1 1361   6.149   3.783   5.758
   86PHE    HE1 1362   6.259   3.759   5.768
   86PHE     CZ 1363   6.098   3.857   5.650
   86PHE     HZ 1364   6.170   3.904   5.578
   86PHE    CE2 1365   5.958   3.877   5.637
   86PHE    HE2 1366   5.916   3.938   5.551
   86PHE    CD2 1367   5.872   3.816   5.730
   86PHE    HD2 1368   5.765   3.824   5.718
   86PHE      C 1369   5.761   3.467   6.070
   86PHE      O 1370   5.835   3.481   6.169
   87LYS      N 1371   5.650   3.393   6.073
   87LYS      H 1372   5.607   3.383   5.983
   87LYS     CA 1373   5.589   3.328   6.190
   87LYS     HA 1374   5.485   3.330   6.161
   87LYS     CB 1375   5.621   3.176   6.192
   87LYS    HB1 1376   5.559   3.136   6.111
   87LYS    HB2 1377   5.582   3.141   6.281
   87LYS     CG 1378   5.764   3.130   6.170
   87LYS    HG1 1379   5.831   3.193   6.229
   87LYS    HG2 1380   5.784   3.152   6.065
   87LYS     CD 1381   5.788   2.979   6.184
   87LYS    HD1 1382   5.735   2.928   6.108
   87LYS    HD2 1383   5.750   2.946   6.286
   87LYS     CE 1384   5.929   2.939   6.168
   87LYS    HE1 1385   5.984   3.008   6.236
   87LYS    HE2 1386   5.948   2.969   6.064
   87LYS     NZ 1387   5.949   2.793   6.189
   87LYS    HZ1 1388   5.922   2.771   6.289
   87LYS    HZ2 1389   5.891   2.729   6.139
   87LYS    HZ3 1390   6.042   2.763   6.172
   87LYS      C 1391   5.597   3.410   6.316
   87LYS      O 1392   5.632   3.361   6.423
   88LEU      N 1393   5.571   3.543   6.306
   88LEU      H 1394   5.538   3.569   6.219
   88LEU     CA 1395   5.569   3.646   6.413
   88LEU     HA 1396   5.668   3.648   6.466
   88LEU     CB 1397   5.545   3.778   6.346
   88LEU    HB1 1398   5.548   3.862   6.416
   88LEU    HB2 1399   5.447   3.764   6.302
   88LEU     CG 1400   5.649   3.826   6.245
   88LEU     HG 1401   5.647   3.749   6.166
   88LEU    CD1 1402   5.615   3.961   6.170
   88LEU   HD11 1403   5.670   3.967   6.080
   88LEU   HD12 1404   5.506   3.963   6.143
   88LEU   HD13 1405   5.638   4.042   6.240
   88LEU    CD2 1406   5.787   3.834   6.306
   88LEU   HD21 1407   5.823   3.737   6.341
   88LEU   HD22 1408   5.854   3.873   6.234
   88LEU   HD23 1409   5.790   3.899   6.390
   88LEU      C 1410   5.468   3.614   6.516
   88LEU      O 1411   5.356   3.571   6.482
   89LYS      N 1412   5.506   3.627   6.643
   89LYS      H 1413   5.596   3.662   6.660
   89LYS     CA 1414   5.421   3.602   6.762
   89LYS     HA 1415   5.363   3.511   6.745
   89LYS     CB 1416   5.509   3.576   6.884
   89LYS    HB1 1417   5.457   3.626   6.969
   89LYS    HB2 1418   5.604   3.628   6.866
   89LYS     CG 1419   5.542   3.426   6.907
   89LYS    HG1 1420   5.449   3.375   6.933
   89LYS    HG2 1421   5.604   3.421   6.995
   89LYS     CD 1422   5.602   3.342   6.796
   89LYS    HD1 1423   5.541   3.336   6.699
   89LYS    HD2 1424   5.609   3.240   6.826
   89LYS     CE 1425   5.740   3.391   6.766
   89LYS    HE1 1426   5.802   3.369   6.860
   89LYS    HE2 1427   5.738   3.502   6.756
   89LYS     NZ 1428   5.807   3.325   6.648
   89LYS    HZ1 1429   5.816   3.228   6.663
   89LYS    HZ2 1430   5.751   3.348   6.569
   89LYS    HZ3 1431   5.894   3.369   6.636
   89LYS      C 1432   5.310   3.713   6.780
   89LYS      O 1433   5.200   3.678   6.818
   90GLN      N 1434   5.340   3.836   6.739
   90GLN      H 1435   5.435   3.860   6.705
   90GLN     CA 1436   5.251   3.953   6.739
   90GLN     HA 1437   5.153   3.907   6.744
   90GLN     CB 1438   5.260   4.026   6.875
   90GLN    HB1 1439   5.264   4.133   6.852
   90GLN    HB2 1440   5.349   4.007   6.934
   90GLN     CG 1441   5.146   3.984   6.971
   90GLN    HG1 1442   5.173   4.009   7.073
   90GLN    HG2 1443   5.137   3.871   6.966
   90GLN     CD 1444   5.007   4.053   6.944
   90GLN    OE1 1445   4.984   4.100   6.836
   90GLN    NE2 1446   4.919   4.053   7.043
   90GLN   HE21 1447   4.941   4.001   7.131
   90GLN   HE22 1448   4.831   4.098   7.037
   90GLN      C 1449   5.252   4.034   6.611
   90GLN      O 1450   5.328   4.007   6.519
   91MET      N 1451   5.165   4.132   6.609
   91MET      H 1452   5.106   4.149   6.692
   91MET     CA 1453   5.159   4.240   6.506
   91MET     HA 1454   5.243   4.218   6.435
   91MET     CB 1455   5.020   4.240   6.432
   91MET    HB1 1456   5.028   4.320   6.354
   91MET    HB2 1457   4.933   4.260   6.502
   91MET     CG 1458   4.991   4.108   6.355
   91MET    HG1 1459   4.994   4.031   6.435
   91MET    HG2 1460   5.076   4.101   6.286
   91MET     SD 1461   4.837   4.104   6.269
   91MET     CE 1462   4.855   4.229   6.134
   91MET    HE1 1463   4.917   4.312   6.166
   91MET    HE2 1464   4.894   4.180   6.043
   91MET    HE3 1465   4.757   4.270   6.108
   91MET      C 1466   5.190   4.372   6.573
   91MET      O 1467   5.164   4.390   6.692
   92TRP      N 1468   5.243   4.463   6.497
   92TRP      H 1469   5.252   4.443   6.400
   92TRP     CA 1470   5.311   4.590   6.538
   92TRP     HA 1471   5.269   4.628   6.630
   92TRP     CB 1472   5.458   4.556   6.565
   92TRP    HB1 1473   5.509   4.644   6.603
   92TRP    HB2 1474   5.506   4.534   6.470
   92TRP     CG 1475   5.485   4.441   6.661
   92TRP    CD1 1476   5.534   4.317   6.630
   92TRP    HD1 1477   5.556   4.281   6.535
   92TRP    NE1 1478   5.532   4.240   6.742
   92TRP    HE1 1479   5.555   4.138   6.744
   92TRP    CE2 1480   5.493   4.308   6.854
   92TRP    CZ2 1481   5.476   4.271   6.989
   92TRP    HZ2 1482   5.493   4.170   7.023
   92TRP    CH2 1483   5.413   4.361   7.076
   92TRP    HH2 1484   5.394   4.339   7.180
   92TRP    CZ3 1485   5.376   4.488   7.031
   92TRP    HZ3 1486   5.318   4.550   7.099
   92TRP    CE3 1487   5.389   4.523   6.895
   92TRP    HE3 1488   5.357   4.618   6.861
   92TRP    CD2 1489   5.455   4.433   6.806
   92TRP      C 1490   5.282   4.711   6.440
   92TRP      O 1491   5.283   4.690   6.319
   93LYS      N 1492   5.257   4.834   6.490
   93LYS      H 1493   5.247   4.851   6.593
   93LYS     CA 1494   5.240   4.958   6.411
   93LYS     HA 1495   5.172   4.945   6.331
   93LYS     CB 1496   5.174   5.070   6.502
   93LYS    HB1 1497   5.184   5.155   6.443
   93LYS    HB2 1498   5.238   5.089   6.590
   93LYS     CG 1499   5.028   5.047   6.532
   93LYS    HG1 1500   5.022   4.958   6.590
   93LYS    HG2 1501   4.981   5.039   6.436
   93LYS     CD 1502   4.974   5.169   6.618
   93LYS    HD1 1503   4.988   5.264   6.565
   93LYS    HD2 1504   5.033   5.166   6.710
   93LYS     CE 1505   4.830   5.154   6.657
   93LYS    HE1 1506   4.766   5.133   6.567
   93LYS    HE2 1507   4.793   5.253   6.696
   93LYS     NZ 1508   4.810   5.047   6.760
   93LYS    HZ1 1509   4.710   5.023   6.769
   93LYS    HZ2 1510   4.855   4.965   6.723
   93LYS    HZ3 1511   4.859   5.088   6.837
   93LYS      C 1512   5.376   5.000   6.359
   93LYS      O 1513   5.482   4.943   6.394
   94SER      N 1514   5.382   5.101   6.272
   94SER      H 1515   5.292   5.147   6.239
   94SER     CA 1516   5.504   5.170   6.221
   94SER     HA 1517   5.545   5.107   6.148
   94SER     CB 1518   5.468   5.302   6.147
   94SER    HB1 1519   5.437   5.378   6.220
   94SER    HB2 1520   5.388   5.267   6.078
   94SER     OG 1521   5.579   5.344   6.069
   94SER     HG 1522   5.574   5.300   5.982
   94SER      C 1523   5.612   5.206   6.324
   94SER      O 1524   5.578   5.262   6.432
   95PRO      N 1525   5.747   5.187   6.304
   95PRO     CD 1526   5.799   5.099   6.194
   95PRO    HD1 1527   5.787   5.145   6.098
   95PRO    HD2 1528   5.755   5.001   6.207
   95PRO     CG 1529   5.951   5.081   6.215
   95PRO    HG1 1530   6.009   5.151   6.154
   95PRO    HG2 1531   5.994   4.983   6.200
   95PRO     CB 1532   5.960   5.107   6.364
   95PRO    HB1 1533   6.063   5.140   6.393
   95PRO    HB2 1534   5.952   5.012   6.418
   95PRO     CA 1535   5.850   5.206   6.401
   95PRO     HA 1536   5.807   5.185   6.502
   95PRO      C 1537   5.898   5.351   6.402
   95PRO      O 1538   5.919   5.411   6.505
   96ASN      N 1539   5.902   5.415   6.284
   96ASN      H 1540   5.881   5.358   6.202
   96ASN     CA 1541   5.919   5.563   6.270
   96ASN     HA 1542   6.015   5.591   6.309
   96ASN     CB 1543   5.909   5.590   6.118
   96ASN    HB1 1544   5.941   5.694   6.094
   96ASN    HB2 1545   5.807   5.574   6.088
   96ASN     CG 1546   6.001   5.504   6.041
   96ASN    OD1 1547   5.962   5.404   5.981
   96ASN    ND2 1548   6.126   5.538   6.037
   96ASN   HD21 1549   6.152   5.622   6.085
   96ASN   HD22 1550   6.184   5.493   5.967
   96ASN      C 1551   5.808   5.629   6.348
   96ASN      O 1552   5.831   5.732   6.405
   97GLY      N 1553   5.686   5.569   6.349
   97GLY      H 1554   5.683   5.476   6.306
   97GLY     CA 1555   5.562   5.607   6.425
   97GLY    HA1 1556   5.480   5.544   6.380
   97GLY    HA2 1557   5.555   5.711   6.396
   97GLY      C 1558   5.582   5.586   6.578
   97GLY      O 1559   5.534   5.672   6.655
   98THR      N 1560   5.666   5.488   6.619
   98THR      H 1561   5.705   5.430   6.551
   98THR     CA 1562   5.690   5.473   6.763
   98THR     HA 1563   5.599   5.487   6.819
   98THR     CB 1564   5.736   5.334   6.797
   98THR     HB 1565   5.802   5.299   6.725
   98THR    CG2 1566   5.811   5.319   6.925
   98THR   HG21 1567   5.819   5.212   6.951
   98THR   HG22 1568   5.910   5.353   6.911
   98THR   HG23 1569   5.771   5.372   7.008
   98THR    OG1 1570   5.632   5.245   6.805
   98THR    HG1 1571   5.671   5.155   6.819
   98THR      C 1572   5.792   5.579   6.806
   98THR      O 1573   5.776   5.643   6.912
   99ILE      N 1574   5.900   5.593   6.725
   99ILE      H 1575   5.899   5.537   6.637
   99ILE     CA 1576   6.003   5.690   6.737
   99ILE     HA 1577   6.048   5.669   6.828
   99ILE     CB 1578   6.108   5.673   6.624
   99ILE     HB 1579   6.050   5.658   6.533
   99ILE    CG2 1580   6.200   5.797   6.615
   99ILE   HG21 1581   6.150   5.884   6.576
   99ILE   HG22 1582   6.233   5.818   6.718
   99ILE   HG23 1583   6.287   5.773   6.548
   99ILE    CG1 1584   6.192   5.549   6.661
   99ILE   HG11 1585   6.133   5.471   6.715
   99ILE   HG12 1586   6.281   5.580   6.716
   99ILE     CD 1587   6.248   5.488   6.528
   99ILE    HD1 1588   6.327   5.554   6.489
   99ILE    HD2 1589   6.302   5.394   6.557
   99ILE    HD3 1590   6.176   5.463   6.456
   99ILE      C 1591   5.937   5.826   6.747
   99ILE      O 1592   5.965   5.899   6.843
  100ARG      N 1593   5.841   5.864   6.660
  100ARG      H 1594   5.818   5.794   6.591
  100ARG     CA 1595   5.772   5.995   6.663
  100ARG     HA 1596   5.841   6.062   6.712
  100ARG     CB 1597   5.740   6.043   6.522
  100ARG    HB1 1598   5.677   6.128   6.532
  100ARG    HB2 1599   5.687   5.961   6.474
  100ARG     CG 1600   5.868   6.076   6.447
  100ARG    HG1 1601   5.951   6.023   6.489
  100ARG    HG2 1602   5.892   6.185   6.459
  100ARG     CD 1603   5.858   6.036   6.294
  100ARG    HD1 1604   5.794   6.106   6.234
  100ARG    HD2 1605   5.810   5.941   6.280
  100ARG     NE 1606   5.991   6.038   6.234
  100ARG     HE 1607   6.076   6.022   6.286
  100ARG     CZ 1608   6.012   5.993   6.107
  100ARG    NH1 1609   5.908   5.957   6.028
  100ARG   HH11 1610   5.810   5.974   6.059
  100ARG   HH12 1611   5.914   5.934   5.931
  100ARG    NH2 1612   6.140   5.986   6.060
  100ARG   HH21 1613   6.221   5.977   6.126
  100ARG   HH22 1614   6.144   5.923   5.974
  100ARG      C 1615   5.651   6.007   6.756
  100ARG      O 1616   5.573   6.102   6.750
  101ASN      N 1617   5.634   5.916   6.851
  101ASN      H 1618   5.696   5.839   6.848
  101ASN     CA 1619   5.562   5.934   6.977
  101ASN     HA 1620   5.491   6.011   6.967
  101ASN     CB 1621   5.498   5.802   7.022
  101ASN    HB1 1622   5.565   5.739   7.074
  101ASN    HB2 1623   5.473   5.748   6.931
  101ASN     CG 1624   5.375   5.815   7.112
  101ASN    OD1 1625   5.278   5.738   7.107
  101ASN    ND2 1626   5.372   5.912   7.199
  101ASN   HD21 1627   5.446   5.969   7.211
  101ASN   HD22 1628   5.303   5.905   7.269
  101ASN      C 1629   5.656   5.994   7.084
  101ASN      O 1630   5.605   6.073   7.161
  102ILE      N 1631   5.785   5.961   7.090
  102ILE      H 1632   5.815   5.894   7.022
  102ILE     CA 1633   5.888   6.029   7.171
  102ILE     HA 1634   5.853   6.048   7.276
  102ILE     CB 1635   6.011   5.938   7.187
  102ILE     HB 1636   6.047   5.921   7.085
  102ILE    CG2 1637   6.118   6.020   7.263
  102ILE   HG21 1638   6.078   6.071   7.359
  102ILE   HG22 1639   6.208   5.962   7.294
  102ILE   HG23 1640   6.165   6.099   7.196
  102ILE    CG1 1641   5.969   5.809   7.262
  102ILE   HG11 1642   6.058   5.743   7.268
  102ILE   HG12 1643   5.898   5.757   7.194
  102ILE     CD 1644   5.902   5.826   7.403
  102ILE    HD1 1645   5.900   5.734   7.453
  102ILE    HD2 1646   5.950   5.899   7.466
  102ILE    HD3 1647   5.794   5.852   7.397
  102ILE      C 1648   5.930   6.162   7.101
  102ILE      O 1649   5.933   6.263   7.164
  103LEU      N 1650   5.959   6.161   6.968
  103LEU      H 1651   5.965   6.075   6.919
  103LEU     CA 1652   6.009   6.266   6.885
  103LEU     HA 1653   6.059   6.341   6.947
  103LEU     CB 1654   6.116   6.210   6.793
  103LEU    HB1 1655   6.162   6.300   6.747
  103LEU    HB2 1656   6.072   6.136   6.722
  103LEU     CG 1657   6.233   6.143   6.863
  103LEU     HG 1658   6.201   6.048   6.910
  103LEU    CD1 1659   6.346   6.115   6.759
  103LEU   HD11 1660   6.304   6.061   6.673
  103LEU   HD12 1661   6.375   6.208   6.711
  103LEU   HD13 1662   6.435   6.060   6.795
  103LEU    CD2 1663   6.301   6.235   6.969
  103LEU   HD21 1664   6.349   6.324   6.930
  103LEU   HD22 1665   6.242   6.266   7.056
  103LEU   HD23 1666   6.386   6.180   7.006
  103LEU      C 1667   5.900   6.334   6.812
  103LEU      O 1668   5.874   6.291   6.704
  104GLY      N 1669   5.840   6.435   6.869
  104GLY      H 1670   5.857   6.460   6.963
  104GLY     CA 1671   5.744   6.526   6.795
  104GLY    HA1 1672   5.697   6.587   6.873
  104GLY    HA2 1673   5.675   6.469   6.732
  104GLY      C 1674   5.816   6.634   6.714
  104GLY      O 1675   5.929   6.665   6.748
  105GLY      N 1676   5.755   6.688   6.607
  105GLY      H 1677   5.664   6.671   6.588
  105GLY     CA 1678   5.840   6.739   6.497
  105GLY    HA1 1679   5.930   6.676   6.496
  105GLY    HA2 1680   5.873   6.838   6.520
  105GLY      C 1681   5.767   6.732   6.367
  105GLY      O 1682   5.650   6.690   6.358
  106THR      N 1683   5.844   6.747   6.262
  106THR      H 1684   5.938   6.769   6.274
  106THR     CA 1685   5.802   6.726   6.122
  106THR     HA 1686   5.705   6.672   6.117
  106THR     CB 1687   5.792   6.860   6.049
  106THR     HB 1688   5.887   6.919   6.053
  106THR    CG2 1689   5.750   6.841   5.909
  106THR   HG21 1690   5.832   6.798   5.849
  106THR   HG22 1691   5.661   6.780   5.899
  106THR   HG23 1692   5.724   6.942   5.866
  106THR    OG1 1693   5.692   6.942   6.108
  106THR    HG1 1694   5.694   7.032   6.066
  106THR      C 1695   5.908   6.636   6.050
  106THR      O 1696   6.023   6.656   6.081
  107VAL      N 1697   5.863   6.543   5.961
  107VAL      H 1698   5.767   6.549   5.931
  107VAL     CA 1699   5.957   6.465   5.877
  107VAL     HA 1700   6.053   6.485   5.916
  107VAL     CB 1701   5.941   6.316   5.896
  107VAL     HB 1702   5.932   6.290   6.000
  107VAL    CG1 1703   5.811   6.267   5.831
  107VAL   HG11 1704   5.790   6.163   5.863
  107VAL   HG12 1705   5.720   6.318   5.872
  107VAL   HG13 1706   5.813   6.276   5.729
  107VAL    CG2 1707   6.050   6.236   5.834
  107VAL   HG21 1708   6.020   6.131   5.835
  107VAL   HG22 1709   6.066   6.267   5.728
  107VAL   HG23 1710   6.140   6.252   5.888
  107VAL      C 1711   5.948   6.517   5.735
  107VAL      O 1712   5.840   6.532   5.687
  108PHE      N 1713   6.063   6.536   5.672
  108PHE      H 1714   6.150   6.519   5.717
  108PHE     CA 1715   6.076   6.607   5.542
  108PHE     HA 1716   5.981   6.632   5.514
  108PHE     CB 1717   6.161   6.738   5.568
  108PHE    HB1 1718   6.195   6.784   5.472
  108PHE    HB2 1719   6.258   6.703   5.609
  108PHE     CG 1720   6.107   6.853   5.650
  108PHE    CD1 1721   6.029   6.956   5.582
  108PHE    HD1 1722   6.006   6.952   5.476
  108PHE    CE1 1723   5.979   7.062   5.659
  108PHE    HE1 1724   5.926   7.142   5.614
  108PHE     CZ 1725   6.002   7.067   5.793
  108PHE     HZ 1726   5.979   7.159   5.850
  108PHE    CE2 1727   6.079   6.971   5.859
  108PHE    HE2 1728   6.106   6.975   5.964
  108PHE    CD2 1729   6.125   6.858   5.786
  108PHE    HD2 1730   6.181   6.781   5.839
  108PHE      C 1731   6.138   6.515   5.438
  108PHE      O 1732   6.246   6.460   5.459
  109ARG      N 1733   6.077   6.506   5.323
  109ARG      H 1734   5.990   6.558   5.311
  109ARG     CA 1735   6.127   6.427   5.210
  109ARG     HA 1736   6.220   6.371   5.232
  109ARG     CB 1737   6.020   6.323   5.170
  109ARG    HB1 1738   6.053   6.288   5.070
  109ARG    HB2 1739   5.917   6.362   5.176
  109ARG     CG 1740   6.029   6.202   5.260
  109ARG    HG1 1741   6.027   6.221   5.369
  109ARG    HG2 1742   6.116   6.153   5.239
  109ARG     CD 1743   5.910   6.105   5.232
  109ARG    HD1 1744   5.907   6.075   5.123
  109ARG    HD2 1745   5.815   6.158   5.253
  109ARG     NE 1746   5.925   5.989   5.319
  109ARG     HE 1747   6.018   5.961   5.352
  109ARG     CZ 1748   5.833   5.893   5.342
  109ARG    NH1 1749   5.713   5.882   5.276
  109ARG   HH11 1750   5.672   5.953   5.213
  109ARG   HH12 1751   5.653   5.805   5.296
  109ARG    NH2 1752   5.860   5.802   5.439
  109ARG   HH21 1753   5.949   5.798   5.484
  109ARG   HH22 1754   5.793   5.727   5.452
  109ARG      C 1755   6.152   6.513   5.089
  109ARG      O 1756   6.080   6.612   5.071
  110GLU      N 1757   6.261   6.477   5.024
  110GLU      H 1758   6.315   6.394   5.051
  110GLU     CA 1759   6.326   6.547   4.916
  110GLU     HA 1760   6.259   6.617   4.864
  110GLU     CB 1761   6.439   6.629   4.977
  110GLU    HB1 1762   6.512   6.560   5.025
  110GLU    HB2 1763   6.398   6.689   5.058
  110GLU     CG 1764   6.517   6.726   4.888
  110GLU    HG1 1765   6.451   6.799   4.841
  110GLU    HG2 1766   6.573   6.676   4.809
  110GLU     CD 1767   6.631   6.793   4.969
  110GLU    OE1 1768   6.618   6.803   5.093
  110GLU    OE2 1769   6.729   6.833   4.910
  110GLU      C 1770   6.392   6.449   4.819
  110GLU      O 1771   6.462   6.359   4.865
  111ALA      N 1772   6.371   6.465   4.689
  111ALA      H 1773   6.299   6.536   4.662
  111ALA     CA 1774   6.458   6.405   4.583
  111ALA     HA 1775   6.488   6.305   4.618
  111ALA     CB 1776   6.381   6.395   4.453
  111ALA    HB1 1777   6.352   6.498   4.422
  111ALA    HB2 1778   6.444   6.345   4.373
  111ALA    HB3 1779   6.290   6.341   4.468
  111ALA      C 1780   6.595   6.476   4.564
  111ALA      O 1781   6.607   6.597   4.577
  112ILE      N 1782   6.695   6.397   4.523
  112ILE      H 1783   6.676   6.300   4.496
  112ILE     CA 1784   6.829   6.450   4.485
  112ILE     HA 1785   6.836   6.556   4.520
  112ILE     CB 1786   6.940   6.369   4.558
  112ILE     HB 1787   6.947   6.269   4.525
  112ILE    CG2 1788   7.077   6.431   4.529
  112ILE   HG21 1789   7.106   6.442   4.427
  112ILE   HG22 1790   7.091   6.534   4.565
  112ILE   HG23 1791   7.154   6.374   4.583
  112ILE    CG1 1792   6.917   6.360   4.712
  112ILE   HG11 1793   7.004   6.317   4.760
  112ILE   HG12 1794   6.831   6.293   4.727
  112ILE     CD 1795   6.883   6.487   4.786
  112ILE    HD1 1796   6.957   6.561   4.769
  112ILE    HD2 1797   6.783   6.504   4.755
  112ILE    HD3 1798   6.885   6.469   4.895
  112ILE      C 1799   6.850   6.445   4.332
  112ILE      O 1800   6.806   6.351   4.265
  113ILE      N 1801   6.905   6.550   4.268
  113ILE      H 1802   6.942   6.623   4.334
  113ILE     CA 1803   6.908   6.564   4.123
  113ILE     HA 1804   6.875   6.471   4.078
  113ILE     CB 1805   6.812   6.674   4.082
  113ILE     HB 1806   6.811   6.682   3.971
  113ILE    CG2 1807   6.664   6.640   4.115
  113ILE   HG21 1808   6.656   6.646   4.225
  113ILE   HG22 1809   6.602   6.717   4.062
  113ILE   HG23 1810   6.639   6.540   4.082
  113ILE    CG1 1811   6.845   6.811   4.147
  113ILE   HG11 1812   6.824   6.803   4.254
  113ILE   HG12 1813   6.770   6.880   4.106
  113ILE     CD 1814   6.983   6.868   4.115
  113ILE    HD1 1815   7.015   6.852   4.013
  113ILE    HD2 1816   6.978   6.973   4.143
  113ILE    HD3 1817   7.065   6.827   4.178
  113ILE      C 1818   7.053   6.582   4.069
  113ILE      O 1819   7.148   6.607   4.147
  114CYS      N 1820   7.062   6.558   3.942
  114CYS      H 1821   6.977   6.543   3.893
  114CYS     CA 1822   7.183   6.542   3.863
  114CYS     HA 1823   7.269   6.586   3.912
  114CYS     CB 1824   7.220   6.395   3.842
  114CYS    HB1 1825   7.145   6.351   3.775
  114CYS    HB2 1826   7.221   6.347   3.945
  114CYS     SG 1827   7.378   6.381   3.754
  114CYS     HG 1828   7.465   6.440   3.836
  114CYS      C 1829   7.164   6.610   3.724
  114CYS      O 1830   7.062   6.600   3.659
  115LYS      N 1831   7.271   6.678   3.676
  115LYS      H 1832   7.357   6.680   3.733
  115LYS     CA 1833   7.273   6.738   3.543
  115LYS     HA 1834   7.169   6.767   3.526
  115LYS     CB 1835   7.356   6.863   3.539
  115LYS    HB1 1836   7.321   6.925   3.619
  115LYS    HB2 1837   7.338   6.919   3.445
  115LYS     CG 1838   7.504   6.846   3.539
  115LYS    HG1 1839   7.541   6.785   3.455
  115LYS    HG2 1840   7.537   6.803   3.632
  115LYS     CD 1841   7.563   6.990   3.536
  115LYS    HD1 1842   7.518   7.042   3.616
  115LYS    HD2 1843   7.544   7.041   3.438
  115LYS     CE 1844   7.715   7.002   3.562
  115LYS    HE1 1845   7.753   7.105   3.567
  115LYS    HE2 1846   7.759   6.963   3.473
  115LYS     NZ 1847   7.758   6.930   3.683
  115LYS    HZ1 1848   7.743   6.830   3.680
  115LYS    HZ2 1849   7.859   6.949   3.705
  115LYS    HZ3 1850   7.715   6.967   3.766
  115LYS      C 1851   7.288   6.648   3.429
  115LYS      O 1852   7.273   6.698   3.315
  116ASN      N 1853   7.316   6.517   3.450
  116ASN      H 1854   7.336   6.493   3.542
  116ASN     CA 1855   7.303   6.411   3.349
  116ASN     HA 1856   7.260   6.455   3.261
  116ASN     CB 1857   7.442   6.355   3.325
  116ASN    HB1 1858   7.438   6.268   3.260
  116ASN    HB2 1859   7.486   6.321   3.416
  116ASN     CG 1860   7.541   6.450   3.260
  116ASN    OD1 1861   7.605   6.533   3.324
  116ASN    ND2 1862   7.559   6.448   3.129
  116ASN   HD21 1863   7.504   6.396   3.068
  116ASN   HD22 1864   7.630   6.509   3.094
  116ASN      C 1865   7.205   6.299   3.386
  116ASN      O 1866   7.225   6.184   3.357
  117ILE      N 1867   7.096   6.340   3.444
  117ILE      H 1868   7.094   6.445   3.447
  117ILE     CA 1869   6.976   6.254   3.471
  117ILE     HA 1870   6.976   6.167   3.403
  117ILE     CB 1871   6.984   6.195   3.617
  117ILE     HB 1872   6.981   6.278   3.688
  117ILE    CG2 1873   6.851   6.126   3.649
  117ILE   HG21 1874   6.772   6.203   3.642
  117ILE   HG22 1875   6.825   6.050   3.576
  117ILE   HG23 1876   6.825   6.085   3.752
  117ILE    CG1 1877   7.103   6.095   3.642
  117ILE   HG11 1878   7.100   6.066   3.745
  117ILE   HG12 1879   7.200   6.140   3.621
  117ILE     CD 1880   7.102   5.969   3.561
  117ILE    HD1 1881   7.021   5.904   3.599
  117ILE    HD2 1882   7.093   5.980   3.450
  117ILE    HD3 1883   7.195   5.910   3.589
  117ILE      C 1884   6.858   6.347   3.442
  117ILE      O 1885   6.835   6.443   3.513
  118PRO      N 1886   6.783   6.323   3.330
  118PRO     CD 1887   6.810   6.228   3.224
  118PRO    HD1 1888   6.806   6.122   3.263
  118PRO    HD2 1889   6.901   6.263   3.175
  118PRO     CG 1890   6.698   6.248   3.116
  118PRO    HG1 1891   6.618   6.178   3.140
  118PRO    HG2 1892   6.734   6.230   3.010
  118PRO     CB 1893   6.640   6.390   3.148
  118PRO    HB1 1894   6.535   6.400   3.129
  118PRO    HB2 1895   6.700   6.472   3.102
  118PRO     CA 1896   6.667   6.404   3.300
  118PRO     HA 1897   6.686   6.509   3.335
  118PRO      C 1898   6.547   6.362   3.382
  118PRO      O 1899   6.514   6.242   3.393
  119ARG      N 1900   6.469   6.457   3.430
  119ARG      H 1901   6.483   6.549   3.382
  119ARG     CA 1902   6.354   6.441   3.520
  119ARG     HA 1903   6.378   6.367   3.599
  119ARG     CB 1904   6.311   6.578   3.576
  119ARG    HB1 1905   6.205   6.562   3.597
  119ARG    HB2 1906   6.322   6.660   3.500
  119ARG     CG 1907   6.382   6.616   3.711
  119ARG    HG1 1908   6.352   6.548   3.790
  119ARG    HG2 1909   6.348   6.715   3.739
  119ARG     CD 1910   6.533   6.619   3.704
  119ARG    HD1 1911   6.572   6.520   3.668
  119ARG    HD2 1912   6.557   6.635   3.809
  119ARG     NE 1913   6.583   6.730   3.626
  119ARG     HE 1914   6.529   6.774   3.558
  119ARG     CZ 1915   6.695   6.790   3.643
  119ARG    NH1 1916   6.797   6.753   3.718
  119ARG   HH11 1917   6.801   6.663   3.751
  119ARG   HH12 1918   6.888   6.798   3.701
  119ARG    NH2 1919   6.706   6.899   3.575
  119ARG   HH21 1920   6.629   6.921   3.512
  119ARG   HH22 1921   6.798   6.943   3.578
  119ARG      C 1922   6.245   6.389   3.430
  119ARG      O 1923   6.237   6.429   3.312
  120LEU      N 1924   6.150   6.312   3.483
  120LEU      H 1925   6.148   6.305   3.585
  120LEU     CA 1926   6.025   6.274   3.412
  120LEU     HA 1927   6.049   6.244   3.311
  120LEU     CB 1928   5.961   6.153   3.478
  120LEU    HB1 1929   5.921   6.191   3.572
  120LEU    HB2 1930   6.040   6.079   3.503
  120LEU     CG 1931   5.852   6.089   3.393
  120LEU     HG 1932   5.773   6.157   3.359
  120LEU    CD1 1933   5.915   6.026   3.263
  120LEU   HD11 1934   5.936   6.104   3.189
  120LEU   HD12 1935   6.013   5.977   3.276
  120LEU   HD13 1936   5.850   5.959   3.206
  120LEU    CD2 1937   5.782   5.991   3.481
  120LEU   HD21 1938   5.853   5.930   3.547
  120LEU   HD22 1939   5.716   6.040   3.550
  120LEU   HD23 1940   5.717   5.929   3.418
  120LEU      C 1941   5.918   6.389   3.405
  120LEU      O 1942   5.856   6.407   3.303
  121VAL      N 1943   5.918   6.473   3.508
  121VAL      H 1944   5.982   6.449   3.585
  121VAL     CA 1945   5.845   6.599   3.514
  121VAL     HA 1946   5.749   6.585   3.453
  121VAL     CB 1947   5.804   6.637   3.661
  121VAL     HB 1948   5.892   6.673   3.714
  121VAL    CG1 1949   5.701   6.746   3.657
  121VAL   HG11 1950   5.673   6.772   3.757
  121VAL   HG12 1951   5.750   6.830   3.603
  121VAL   HG13 1952   5.605   6.715   3.605
  121VAL    CG2 1953   5.729   6.526   3.737
  121VAL   HG21 1954   5.639   6.499   3.691
  121VAL   HG22 1955   5.793   6.443   3.741
  121VAL   HG23 1956   5.711   6.558   3.837
  121VAL      C 1957   5.930   6.703   3.441
  121VAL      O 1958   6.028   6.757   3.498
  122SER      N 1959   5.893   6.745   3.322
  122SER      H 1960   5.812   6.696   3.279
  122SER     CA 1961   5.975   6.834   3.234
  122SER     HA 1962   6.079   6.806   3.228
  122SER     CB 1963   5.927   6.819   3.093
  122SER    HB1 1964   5.963   6.901   3.030
  122SER    HB2 1965   5.815   6.831   3.098
  122SER     OG 1966   5.959   6.695   3.032
  122SER     HG 1967   5.946   6.712   2.934
  122SER      C 1968   5.973   6.984   3.273
  122SER      O 1969   6.054   7.059   3.220
  123GLY      N 1970   5.895   7.020   3.377
  123GLY      H 1971   5.832   6.953   3.414
  123GLY     CA 1972   5.891   7.149   3.439
  123GLY    HA1 1973   5.786   7.162   3.474
  123GLY    HA2 1974   5.905   7.232   3.366
  123GLY      C 1975   5.994   7.162   3.554
  123GLY      O 1976   6.046   7.270   3.579
  124TRP      N 1977   6.020   7.050   3.626
  124TRP      H 1978   5.983   6.961   3.588
  124TRP     CA 1979   6.102   7.045   3.750
  124TRP     HA 1980   6.080   7.133   3.809
  124TRP     CB 1981   6.062   6.926   3.838
  124TRP    HB1 1982   6.137   6.913   3.910
  124TRP    HB2 1983   6.059   6.835   3.781
  124TRP     CG 1984   5.932   6.927   3.914
  124TRP    CD1 1985   5.849   7.034   3.921
  124TRP    HD1 1986   5.873   7.130   3.889
  124TRP    NE1 1987   5.736   7.001   3.989
  124TRP    HE1 1988   5.657   7.063   4.003
  124TRP    CE2 1989   5.732   6.865   4.023
  124TRP    CZ2 1990   5.640   6.790   4.097
  124TRP    HZ2 1991   5.546   6.836   4.117
  124TRP    CH2 1992   5.668   6.657   4.123
  124TRP    HH2 1993   5.598   6.588   4.169
  124TRP    CZ3 1994   5.791   6.603   4.078
  124TRP    HZ3 1995   5.805   6.498   4.095
  124TRP    CE3 1996   5.884   6.678   4.002
  124TRP    HE3 1997   5.974   6.630   3.961
  124TRP    CD2 1998   5.859   6.816   3.978
  124TRP      C 1999   6.251   7.044   3.721
  124TRP      O 2000   6.302   6.959   3.645
  125VAL      N 2001   6.318   7.138   3.786
  125VAL      H 2002   6.256   7.206   3.830
  125VAL     CA 2003   6.464   7.159   3.781
  125VAL     HA 2004   6.512   7.073   3.730
  125VAL     CB 2005   6.503   7.282   3.692
  125VAL     HB 2006   6.610   7.293   3.693
  125VAL    CG1 2007   6.463   7.250   3.545
  125VAL   HG11 2008   6.507   7.156   3.513
  125VAL   HG12 2009   6.355   7.236   3.536
  125VAL   HG13 2010   6.492   7.319   3.473
  125VAL    CG2 2011   6.446   7.420   3.722
  125VAL   HG21 2012   6.481   7.452   3.820
  125VAL   HG22 2013   6.481   7.493   3.655
  125VAL   HG23 2014   6.338   7.417   3.725
  125VAL      C 2015   6.534   7.162   3.918
  125VAL      O 2016   6.652   7.120   3.928
  126LYS      N 2017   6.455   7.198   4.022
  126LYS      H 2018   6.358   7.211   4.010
  126LYS     CA 2019   6.503   7.198   4.158
  126LYS     HA 2020   6.607   7.170   4.165
  126LYS     CB 2021   6.488   7.338   4.221
  126LYS    HB1 2022   6.508   7.336   4.329
  126LYS    HB2 2023   6.382   7.362   4.214
  126LYS     CG 2024   6.565   7.447   4.147
  126LYS    HG1 2025   6.533   7.445   4.043
  126LYS    HG2 2026   6.669   7.421   4.147
  126LYS     CD 2027   6.539   7.584   4.204
  126LYS    HD1 2028   6.572   7.577   4.303
  126LYS    HD2 2029   6.430   7.604   4.206
  126LYS     CE 2030   6.604   7.698   4.126
  126LYS    HE1 2031   6.544   7.780   4.158
  126LYS    HE2 2032   6.592   7.682   4.020
  126LYS     NZ 2033   6.746   7.721   4.164
  126LYS    HZ1 2034   6.756   7.728   4.268
  126LYS    HZ2 2035   6.810   7.647   4.135
  126LYS    HZ3 2036   6.777   7.817   4.128
  126LYS      C 2037   6.419   7.095   4.242
  126LYS      O 2038   6.305   7.076   4.204
  127PRO      N 2039   6.474   7.046   4.358
  127PRO     CD 2040   6.609   7.069   4.405
  127PRO    HD1 2041   6.616   7.167   4.452
  127PRO    HD2 2042   6.690   7.064   4.333
  127PRO     CG 2043   6.637   6.955   4.499
  127PRO    HG1 2044   6.710   6.978   4.580
  127PRO    HG2 2045   6.665   6.869   4.444
  127PRO     CB 2046   6.501   6.923   4.559
  127PRO    HB1 2047   6.485   6.995   4.644
  127PRO    HB2 2048   6.499   6.815   4.588
  127PRO     CA 2049   6.402   6.957   4.449
  127PRO     HA 2050   6.374   6.866   4.397
  127PRO      C 2051   6.276   7.028   4.509
  127PRO      O 2052   6.275   7.151   4.520
  128ILE      N 2053   6.180   6.947   4.552
  128ILE      H 2054   6.203   6.847   4.553
  128ILE     CA 2055   6.076   6.992   4.643
  128ILE     HA 2056   6.092   7.099   4.662
  128ILE     CB 2057   5.931   6.980   4.595
  128ILE     HB 2058   5.914   6.876   4.561
  128ILE    CG2 2059   5.834   7.026   4.705
  128ILE   HG21 2060   5.727   7.013   4.665
  128ILE   HG22 2061   5.837   6.965   4.800
  128ILE   HG23 2062   5.856   7.130   4.727
  128ILE    CG1 2063   5.901   7.074   4.476
  128ILE   HG11 2064   5.989   7.082   4.416
  128ILE   HG12 2065   5.888   7.181   4.508
  128ILE     CD 2066   5.779   7.027   4.393
  128ILE    HD1 2067   5.786   6.922   4.369
  128ILE    HD2 2068   5.689   7.047   4.449
  128ILE    HD3 2069   5.774   7.084   4.305
  128ILE      C 2070   6.088   6.926   4.779
  128ILE      O 2071   6.089   6.804   4.785
  129ILE      N 2072   6.089   7.007   4.885
  129ILE      H 2073   6.081   7.111   4.869
  129ILE     CA 2074   6.093   6.955   5.026
  129ILE     HA 2075   6.133   6.851   5.025
  129ILE     CB 2076   6.195   7.044   5.104
  129ILE     HB 2077   6.158   7.147   5.095
  129ILE    CG2 2078   6.186   7.004   5.252
  129ILE   HG21 2079   6.087   7.024   5.295
  129ILE   HG22 2080   6.214   6.901   5.266
  129ILE   HG23 2081   6.259   7.057   5.312
  129ILE    CG1 2082   6.342   7.036   5.049
  129ILE   HG11 2083   6.335   7.040   4.938
  129ILE   HG12 2084   6.388   6.942   5.082
  129ILE     CD 2085   6.421   7.153   5.096
  129ILE    HD1 2086   6.379   7.246   5.070
  129ILE    HD2 2087   6.432   7.150   5.206
  129ILE    HD3 2088   6.526   7.153   5.053
  129ILE      C 2089   5.951   6.951   5.095
  129ILE      O 2090   5.883   7.053   5.114
  130ILE      N 2091   5.902   6.830   5.127
  130ILE      H 2092   5.963   6.748   5.111
  130ILE     CA 2093   5.764   6.795   5.172
  130ILE     HA 2094   5.703   6.891   5.161
  130ILE     CB 2095   5.693   6.687   5.087
  130ILE     HB 2096   5.741   6.595   5.108
  130ILE    CG2 2097   5.546   6.670   5.121
  130ILE   HG21 2098   5.529   6.654   5.231
  130ILE   HG22 2099   5.494   6.770   5.100
  130ILE   HG23 2100   5.494   6.592   5.071
  130ILE    CG1 2101   5.699   6.716   4.935
  130ILE   HG11 2102   5.798   6.758   4.911
  130ILE   HG12 2103   5.629   6.793   4.905
  130ILE     CD 2104   5.682   6.598   4.839
  130ILE    HD1 2105   5.711   6.626   4.745
  130ILE    HD2 2106   5.746   6.515   4.865
  130ILE    HD3 2107   5.581   6.564   4.846
  130ILE      C 2108   5.766   6.742   5.320
  130ILE      O 2109   5.807   6.630   5.350
  131GLY      N 2110   5.723   6.836   5.407
  131GLY      H 2111   5.712   6.928   5.368
  131GLY     CA 2112   5.710   6.816   5.551
  131GLY    HA1 2113   5.711   6.917   5.589
  131GLY    HA2 2114   5.796   6.760   5.598
  131GLY      C 2115   5.579   6.751   5.594
  131GLY      O 2116   5.478   6.818   5.599
  132ARG      N 2117   5.590   6.625   5.630
  132ARG      H 2118   5.680   6.581   5.628
  132ARG     CA 2119   5.478   6.543   5.678
  132ARG     HA 2120   5.393   6.582   5.626
  132ARG     CB 2121   5.513   6.397   5.637
  132ARG    HB1 2122   5.610   6.368   5.677
  132ARG    HB2 2123   5.527   6.396   5.526
  132ARG     CG 2124   5.402   6.294   5.679
  132ARG    HG1 2125   5.322   6.305   5.612
  132ARG    HG2 2126   5.362   6.320   5.777
  132ARG     CD 2127   5.460   6.144   5.658
  132ARG    HD1 2128   5.549   6.134   5.723
  132ARG    HD2 2129   5.490   6.135   5.553
  132ARG     NE 2130   5.378   6.050   5.691
  132ARG     HE 2131   5.282   6.067   5.728
  132ARG     CZ 2132   5.404   5.908   5.685
  132ARG    NH1 2133   5.527   5.865   5.657
  132ARG   HH11 2134   5.592   5.940   5.626
  132ARG   HH12 2135   5.544   5.770   5.632
  132ARG    NH2 2136   5.301   5.828   5.705
  132ARG   HH21 2137   5.209   5.867   5.727
  132ARG   HH22 2138   5.312   5.724   5.712
  132ARG      C 2139   5.466   6.552   5.827
  132ARG      O 2140   5.563   6.546   5.906
  133HIS      N 2141   5.344   6.578   5.878
  133HIS      H 2142   5.268   6.613   5.816
  133HIS     CA 2143   5.320   6.581   6.024
  133HIS     HA 2144   5.389   6.653   6.065
  133HIS     CB 2145   5.172   6.631   6.042
  133HIS    HB1 2146   5.102   6.566   5.992
  133HIS    HB2 2147   5.156   6.733   6.006
  133HIS     CG 2148   5.127   6.635   6.185
  133HIS    ND1 2149   5.206   6.661   6.296
  133HIS    CE1 2150   5.130   6.654   6.402
  133HIS    HE1 2151   5.168   6.677   6.504
  133HIS    NE2 2152   5.013   6.604   6.369
  133HIS    HE2 2153   4.936   6.581   6.437
  133HIS    CD2 2154   5.006   6.591   6.232
  133HIS    HD2 2155   4.923   6.545   6.182
  133HIS      C 2156   5.347   6.447   6.088
  133HIS      O 2157   5.291   6.344   6.048
  134ALA      N 2158   5.427   6.446   6.195
  134ALA      H 2159   5.452   6.537   6.230
  134ALA     CA 2160   5.493   6.329   6.250
  134ALA     HA 2161   5.525   6.265   6.169
  134ALA     CB 2162   5.623   6.375   6.323
  134ALA    HB1 2163   5.604   6.445   6.402
  134ALA    HB2 2164   5.680   6.286   6.358
  134ALA    HB3 2165   5.691   6.425   6.255
  134ALA      C 2166   5.405   6.249   6.346
  134ALA      O 2167   5.442   6.153   6.411
  135TYR      N 2168   5.279   6.292   6.368
  135TYR      H 2169   5.251   6.377   6.316
  135TYR     CA 2170   5.185   6.230   6.464
  135TYR     HA 2171   5.225   6.130   6.484
  135TYR     CB 2172   5.199   6.310   6.594
  135TYR    HB1 2173   5.174   6.408   6.577
  135TYR    HB2 2174   5.300   6.311   6.636
  135TYR     CG 2175   5.115   6.258   6.705
  135TYR    CD1 2176   5.166   6.181   6.810
  135TYR    HD1 2177   5.272   6.160   6.819
  135TYR    CE1 2178   5.080   6.129   6.909
  135TYR    HE1 2179   5.127   6.059   6.978
  135TYR     CZ 2180   4.940   6.165   6.905
  135TYR     OH 2181   4.850   6.119   6.993
  135TYR     HH 2182   4.899   6.087   7.070
  135TYR    CE2 2183   4.894   6.244   6.803
  135TYR    HE2 2184   4.786   6.265   6.800
  135TYR    CD2 2185   4.978   6.290   6.703
  135TYR    HD2 2186   4.935   6.343   6.621
  135TYR      C 2187   5.041   6.214   6.412
  135TYR      O 2188   4.985   6.299   6.341
  136GLY      N 2189   4.975   6.099   6.448
  136GLY      H 2190   5.028   6.024   6.490
  136GLY     CA 2191   4.824   6.084   6.450
  136GLY    HA1 2192   4.779   6.173   6.497
  136GLY    HA2 2193   4.798   6.000   6.513
  136GLY      C 2194   4.764   6.073   6.312
  136GLY      O 2195   4.835   6.036   6.219
  137ASP      N 2196   4.638   6.105   6.308
  137ASP      H 2197   4.584   6.130   6.391
  137ASP     CA 2198   4.557   6.080   6.188
  137ASP     HA 2199   4.458   6.120   6.216
  137ASP     CB 2200   4.595   6.159   6.055
  137ASP    HB1 2201   4.505   6.150   5.988
  137ASP    HB2 2202   4.673   6.103   6.002
  137ASP     CG 2203   4.622   6.309   6.053
  137ASP    OD1 2204   4.578   6.383   6.140
  137ASP    OD2 2205   4.692   6.350   5.956
  137ASP      C 2206   4.527   5.931   6.166
  137ASP      O 2207   4.518   5.858   6.267
  138GLN      N 2208   4.506   5.889   6.041
  138GLN      H 2209   4.519   5.952   5.961
  138GLN     CA 2210   4.468   5.750   6.004
  138GLN     HA 2211   4.366   5.733   6.039
  138GLN     CB 2212   4.473   5.736   5.850
  138GLN    HB1 2213   4.442   5.635   5.827
  138GLN    HB2 2214   4.576   5.762   5.817
  138GLN     CG 2215   4.371   5.821   5.765
  138GLN    HG1 2216   4.274   5.839   5.818
  138GLN    HG2 2217   4.349   5.774   5.669
  138GLN     CD 2218   4.422   5.959   5.724
  138GLN    OE1 2219   4.521   6.012   5.770
  138GLN    NE2 2220   4.375   6.013   5.613
  138GLN   HE21 2221   4.302   5.966   5.556
  138GLN   HE22 2222   4.422   6.101   5.590
  138GLN      C 2223   4.553   5.642   6.073
  138GLN      O 2224   4.509   5.527   6.085
  139TYR      N 2225   4.676   5.682   6.106
  139TYR      H 2226   4.697   5.783   6.091
  139TYR     CA 2227   4.772   5.595   6.167
  139TYR     HA 2228   4.792   5.506   6.102
  139TYR     CB 2229   4.915   5.671   6.167
  139TYR    HB1 2230   4.999   5.604   6.197
  139TYR    HB2 2231   4.902   5.759   6.233
  139TYR     CG 2232   4.936   5.710   6.022
  139TYR    CD1 2233   4.875   5.821   5.957
  139TYR    HD1 2234   4.811   5.891   6.009
  139TYR    CE1 2235   4.894   5.842   5.825
  139TYR    HE1 2236   4.854   5.933   5.783
  139TYR     CZ 2237   4.970   5.756   5.739
  139TYR     OH 2238   4.978   5.786   5.604
  139TYR     HH 2239   5.023   5.718   5.547
  139TYR    CE2 2240   5.025   5.639   5.799
  139TYR    HE2 2241   5.081   5.566   5.738
  139TYR    CD2 2242   5.007   5.626   5.939
  139TYR    HD2 2243   5.053   5.536   5.985
  139TYR      C 2244   4.737   5.551   6.312
  139TYR      O 2245   4.789   5.447   6.356
  140ARG      N 2246   4.656   5.631   6.381
  140ARG      H 2247   4.611   5.706   6.324
  140ARG     CA 2248   4.609   5.612   6.519
  140ARG     HA 2249   4.652   5.510   6.548
  140ARG     CB 2250   4.675   5.701   6.621
  140ARG    HB1 2251   4.644   5.666   6.718
  140ARG    HB2 2252   4.632   5.800   6.613
  140ARG     CG 2253   4.830   5.711   6.616
  140ARG    HG1 2254   4.862   5.743   6.516
  140ARG    HG2 2255   4.861   5.614   6.639
  140ARG     CD 2256   4.875   5.808   6.726
  140ARG    HD1 2257   4.832   5.783   6.822
  140ARG    HD2 2258   4.843   5.909   6.701
  140ARG     NE 2259   5.021   5.806   6.741
  140ARG     HE 2260   5.074   5.870   6.688
  140ARG     CZ 2261   5.094   5.715   6.800
  140ARG    NH1 2262   5.051   5.616   6.869
  140ARG   HH11 2263   4.951   5.596   6.875
  140ARG   HH12 2264   5.116   5.556   6.914
  140ARG    NH2 2265   5.223   5.722   6.799
  140ARG   HH21 2266   5.267   5.801   6.741
  140ARG   HH22 2267   5.272   5.651   6.847
  140ARG      C 2268   4.455   5.595   6.529
  140ARG      O 2269   4.396   5.629   6.633
  141ALA      N 2270   4.394   5.556   6.412
  141ALA      H 2271   4.453   5.522   6.337
  141ALA     CA 2272   4.251   5.551   6.390
  141ALA     HA 2273   4.197   5.614   6.459
  141ALA     CB 2274   4.223   5.600   6.244
  141ALA    HB1 2275   4.273   5.695   6.229
  141ALA    HB2 2276   4.261   5.529   6.174
  141ALA    HB3 2277   4.116   5.612   6.240
  141ALA      C 2278   4.181   5.413   6.416
  141ALA      O 2279   4.238   5.311   6.385
  142THR      N 2280   4.059   5.410   6.476
  142THR      H 2281   4.012   5.497   6.493
  142THR     CA 2282   3.991   5.280   6.507
  142THR     HA 2283   4.063   5.194   6.497
  142THR     CB 2284   3.930   5.286   6.646
  142THR     HB 2285   3.854   5.367   6.653
  142THR    CG2 2286   3.878   5.148   6.697
  142THR   HG21 2287   3.953   5.070   6.693
  142THR   HG22 2288   3.848   5.154   6.803
  142THR   HG23 2289   3.803   5.117   6.630
  142THR    OG1 2290   4.034   5.323   6.734
  142THR    HG1 2291   3.998   5.359   6.819
  142THR      C 2292   3.886   5.252   6.402
  142THR      O 2293   3.812   5.341   6.365
  143ASP      N 2294   3.887   5.129   6.344
  143ASP      H 2295   3.953   5.063   6.377
  143ASP     CA 2296   3.784   5.088   6.246
  143ASP     HA 2297   3.713   5.171   6.219
  143ASP     CB 2298   3.839   5.061   6.098
  143ASP    HB1 2299   3.851   5.154   6.051
  143ASP    HB2 2300   3.761   5.014   6.044
  143ASP     CG 2301   3.964   4.974   6.081
  143ASP    OD1 2302   4.024   4.923   6.178
  143ASP    OD2 2303   4.004   4.962   5.963
  143ASP      C 2304   3.699   4.970   6.291
  143ASP      O 2305   3.752   4.874   6.349
  144PHE      N 2306   3.568   4.978   6.268
  144PHE      H 2307   3.532   5.055   6.207
  144PHE     CA 2308   3.478   4.865   6.288
  144PHE     HA 2309   3.527   4.769   6.294
  144PHE     CB 2310   3.396   4.877   6.419
  144PHE    HB1 2311   3.472   4.892   6.494
  144PHE    HB2 2312   3.341   4.783   6.431
  144PHE     CG 2313   3.291   4.992   6.432
  144PHE    CD1 2314   3.327   5.114   6.493
  144PHE    HD1 2315   3.428   5.135   6.537
  144PHE    CE1 2316   3.230   5.214   6.514
  144PHE    HE1 2317   3.261   5.298   6.579
  144PHE     CZ 2318   3.101   5.195   6.472
  144PHE     HZ 2319   3.027   5.271   6.498
  144PHE    CE2 2320   3.065   5.075   6.410
  144PHE    HE2 2321   2.960   5.053   6.384
  144PHE    CD2 2322   3.159   4.976   6.387
  144PHE    HD2 2323   3.131   4.883   6.337
  144PHE      C 2324   3.382   4.850   6.162
  144PHE      O 2325   3.355   4.941   6.087
  145VAL      N 2326   3.334   4.732   6.145
  145VAL      H 2327   3.363   4.663   6.214
  145VAL     CA 2328   3.235   4.695   6.037
  145VAL     HA 2329   3.250   4.755   5.949
  145VAL     CB 2330   3.239   4.549   5.988
  145VAL     HB 2331   3.259   4.486   6.075
  145VAL    CG1 2332   3.106   4.503   5.921
  145VAL   HG11 2333   3.030   4.507   6.001
  145VAL   HG12 2334   3.084   4.564   5.833
  145VAL   HG13 2335   3.110   4.397   5.893
  145VAL    CG2 2336   3.353   4.524   5.884
  145VAL   HG21 2337   3.336   4.589   5.795
  145VAL   HG22 2338   3.447   4.555   5.921
  145VAL   HG23 2339   3.347   4.417   5.848
  145VAL      C 2340   3.100   4.715   6.097
  145VAL      O 2341   3.065   4.654   6.200
  146VAL      N 2342   3.024   4.807   6.031
  146VAL      H 2343   3.062   4.854   5.945
  146VAL     CA 2344   2.886   4.835   6.072
  146VAL     HA 2345   2.883   4.850   6.181
  146VAL     CB 2346   2.828   4.970   6.008
  146VAL     HB 2347   2.849   4.964   5.900
  146VAL    CG1 2348   2.678   4.993   6.031
  146VAL   HG11 2349   2.652   5.072   5.961
  146VAL   HG12 2350   2.620   4.901   6.001
  146VAL   HG13 2351   2.666   5.023   6.135
  146VAL    CG2 2352   2.901   5.088   6.064
  146VAL   HG21 2353   2.875   5.183   6.017
  146VAL   HG22 2354   2.888   5.088   6.174
  146VAL   HG23 2355   3.004   5.062   6.046
  146VAL      C 2356   2.797   4.714   6.043
  146VAL      O 2357   2.773   4.687   5.928
  147PRO      N 2358   2.758   4.630   6.141
  147PRO     CD 2359   2.741   4.674   6.278
  147PRO    HD1 2360   2.690   4.774   6.286
  147PRO    HD2 2361   2.833   4.690   6.332
  147PRO     CG 2362   2.663   4.573   6.353
  147PRO    HG1 2363   2.556   4.592   6.356
  147PRO    HG2 2364   2.699   4.553   6.452
  147PRO     CB 2365   2.686   4.447   6.275
  147PRO    HB1 2366   2.611   4.369   6.295
  147PRO    HB2 2367   2.786   4.414   6.305
  147PRO     CA 2368   2.690   4.496   6.133
  147PRO     HA 2369   2.742   4.423   6.076
  147PRO      C 2370   2.550   4.514   6.062
  147PRO      O 2371   2.507   4.414   6.009
  148GLY      N 2372   2.488   4.634   6.059
  148GLY      H 2373   2.534   4.710   6.111
  148GLY     CA 2374   2.348   4.653   6.015
  148GLY    HA1 2375   2.292   4.585   6.084
  148GLY    HA2 2376   2.333   4.617   5.914
  148GLY      C 2377   2.293   4.795   6.033
  148GLY      O 2378   2.363   4.888   6.075
  149PRO      N 2379   2.163   4.807   6.004
  149PRO     CD 2380   2.070   4.706   5.940
  149PRO    HD1 2381   2.045   4.626   6.012
  149PRO    HD2 2382   2.129   4.660   5.855
  149PRO     CG 2383   1.959   4.797   5.881
  149PRO    HG1 2384   1.867   4.742   5.875
  149PRO    HG2 2385   1.982   4.831   5.781
  149PRO     CB 2386   1.944   4.916   5.971
  149PRO    HB1 2387   1.874   4.900   6.053
  149PRO    HB2 2388   1.915   5.008   5.921
  149PRO     CA 2389   2.090   4.929   6.022
  149PRO     HA 2390   2.141   4.999   5.962
  149PRO      C 2391   2.088   4.984   6.168
  149PRO      O 2392   2.095   4.906   6.264
  150GLY      N 2393   2.067   5.115   6.189
  150GLY      H 2394   2.060   5.176   6.106
  150GLY     CA 2395   2.078   5.184   6.312
  150GLY    HA1 2396   2.108   5.121   6.395
  150GLY    HA2 2397   1.984   5.226   6.347
  150GLY      C 2398   2.172   5.301   6.291
  150GLY      O 2399   2.219   5.332   6.184
  151LYS      N 2400   2.203   5.368   6.403
  151LYS      H 2401   2.202   5.314   6.490
  151LYS     CA 2402   2.288   5.489   6.408
  151LYS     HA 2403   2.301   5.515   6.308
  151LYS     CB 2404   2.217   5.606   6.478
  151LYS    HB1 2405   2.124   5.625   6.424
  151LYS    HB2 2406   2.280   5.695   6.468
  151LYS     CG 2407   2.194   5.580   6.625
  151LYS    HG1 2408   2.285   5.545   6.671
  151LYS    HG2 2409   2.105   5.515   6.646
  151LYS     CD 2410   2.157   5.707   6.706
  151LYS    HD1 2411   2.061   5.742   6.677
  151LYS    HD2 2412   2.238   5.782   6.700
  151LYS     CE 2413   2.148   5.661   6.855
  151LYS    HE1 2414   2.243   5.617   6.892
  151LYS    HE2 2415   2.070   5.587   6.855
  151LYS     NZ 2416   2.118   5.781   6.939
  151LYS    HZ1 2417   2.029   5.826   6.913
  151LYS    HZ2 2418   2.104   5.765   7.039
  151LYS    HZ3 2419   2.186   5.855   6.921
  151LYS      C 2420   2.432   5.472   6.460
  151LYS      O 2421   2.461   5.392   6.547
  152VAL      N 2422   2.520   5.552   6.403
  152VAL      H 2423   2.475   5.618   6.338
  152VAL     CA 2424   2.666   5.560   6.436
  152VAL     HA 2425   2.689   5.489   6.515
  152VAL     CB 2426   2.752   5.529   6.315
  152VAL     HB 2427   2.726   5.596   6.237
  152VAL    CG1 2428   2.903   5.550   6.341
  152VAL   HG11 2429   2.958   5.552   6.249
  152VAL   HG12 2430   2.926   5.632   6.403
  152VAL   HG13 2431   2.935   5.461   6.398
  152VAL    CG2 2432   2.725   5.387   6.255
  152VAL   HG21 2433   2.782   5.370   6.165
  152VAL   HG22 2434   2.751   5.314   6.334
  152VAL   HG23 2435   2.619   5.371   6.231
  152VAL      C 2436   2.686   5.703   6.480
  152VAL      O 2437   2.631   5.797   6.423
  153GLU      N 2438   2.749   5.716   6.591
  153GLU      H 2439   2.781   5.631   6.642
  153GLU     CA 2440   2.773   5.840   6.660
  153GLU     HA 2441   2.737   5.926   6.602
  153GLU     CB 2442   2.680   5.849   6.785
  153GLU    HB1 2443   2.714   5.935   6.841
  153GLU    HB2 2444   2.689   5.758   6.840
  153GLU     CG 2445   2.530   5.861   6.763
  153GLU    HG1 2446   2.495   5.772   6.707
  153GLU    HG2 2447   2.498   5.946   6.703
  153GLU     CD 2448   2.453   5.862   6.892
  153GLU    OE1 2449   2.349   5.933   6.904
  153GLU    OE2 2450   2.483   5.780   6.986
  153GLU      C 2451   2.921   5.854   6.702
  153GLU      O 2452   2.994   5.754   6.712
  154ILE      N 2453   2.966   5.974   6.728
  154ILE      H 2454   2.891   6.044   6.721
  154ILE     CA 2455   3.097   5.998   6.791
  154ILE     HA 2456   3.129   5.904   6.834
  154ILE     CB 2457   3.198   6.050   6.692
  154ILE     HB 2458   3.204   5.979   6.607
  154ILE    CG2 2459   3.159   6.183   6.619
  154ILE   HG21 2460   3.153   6.264   6.694
  154ILE   HG22 2461   3.231   6.213   6.542
  154ILE   HG23 2462   3.060   6.165   6.577
  154ILE    CG1 2463   3.329   6.060   6.762
  154ILE   HG11 2464   3.347   5.982   6.840
  154ILE   HG12 2465   3.337   6.151   6.818
  154ILE     CD 2466   3.451   6.051   6.665
  154ILE    HD1 2467   3.463   5.947   6.629
  154ILE    HD2 2468   3.443   6.122   6.581
  154ILE    HD3 2469   3.536   6.096   6.720
  154ILE      C 2470   3.080   6.085   6.916
  154ILE      O 2471   3.013   6.186   6.915
  155THR      N 2472   3.147   6.050   7.030
  155THR      H 2473   3.206   5.965   7.029
  155THR     CA 2474   3.123   6.112   7.161
  155THR     HA 2475   3.068   6.201   7.139
  155THR     CB 2476   3.029   6.019   7.241
  155THR     HB 2477   2.934   6.009   7.186
  155THR    CG2 2478   3.081   5.873   7.262
  155THR   HG21 2479   3.169   5.877   7.332
  155THR   HG22 2480   2.994   5.822   7.293
  155THR   HG23 2481   3.115   5.822   7.168
  155THR    OG1 2482   2.998   6.069   7.372
  155THR    HG1 2483   2.954   6.149   7.363
  155THR      C 2484   3.253   6.145   7.236
  155THR      O 2485   3.361   6.093   7.221
  156TYR      N 2486   3.244   6.240   7.330
  156TYR      H 2487   3.147   6.276   7.340
  156TYR     CA 2488   3.347   6.299   7.409
  156TYR     HA 2489   3.430   6.233   7.405
  156TYR     CB 2490   3.400   6.428   7.341
  156TYR    HB1 2491   3.322   6.496   7.307
  156TYR    HB2 2492   3.454   6.406   7.251
  156TYR     CG 2493   3.494   6.506   7.430
  156TYR    CD1 2494   3.618   6.455   7.458
  156TYR    HD1 2495   3.645   6.359   7.418
  156TYR    CE1 2496   3.713   6.523   7.533
  156TYR    HE1 2497   3.814   6.485   7.538
  156TYR     CZ 2498   3.676   6.643   7.600
  156TYR     OH 2499   3.765   6.727   7.665
  156TYR     HH 2500   3.859   6.705   7.644
  156TYR    CE2 2501   3.549   6.696   7.571
  156TYR    HE2 2502   3.524   6.793   7.610
  156TYR    CD2 2503   3.454   6.627   7.490
  156TYR    HD2 2504   3.361   6.674   7.463
  156TYR      C 2505   3.307   6.328   7.556
  156TYR      O 2506   3.193   6.360   7.589
  157THR      N 2507   3.402   6.310   7.643
  157THR      H 2508   3.494   6.267   7.617
  157THR     CA 2509   3.383   6.334   7.784
  157THR     HA 2510   3.308   6.409   7.798
  157THR     CB 2511   3.347   6.204   7.858
  157THR     HB 2512   3.438   6.148   7.882
  157THR    CG2 2513   3.274   6.240   7.984
  157THR   HG21 2514   3.335   6.307   8.046
  157THR   HG22 2515   3.175   6.288   7.953
  157THR   HG23 2516   3.252   6.141   8.033
  157THR    OG1 2517   3.264   6.116   7.783
  157THR    HG1 2518   3.325   6.052   7.732
  157THR      C 2519   3.519   6.384   7.841
  157THR      O 2520   3.626   6.328   7.811
  158PRO      N 2521   3.517   6.481   7.933
  158PRO     CD 2522   3.410   6.582   7.951
  158PRO    HD1 2523   3.333   6.521   7.987
  158PRO    HD2 2524   3.383   6.626   7.856
  158PRO     CG 2525   3.455   6.684   8.052
  158PRO    HG1 2526   3.438   6.652   8.146
  158PRO    HG2 2527   3.406   6.780   8.025
  158PRO     CB 2528   3.610   6.683   8.032
  158PRO    HB1 2529   3.664   6.714   8.120
  158PRO    HB2 2530   3.626   6.735   7.941
  158PRO     CA 2531   3.641   6.533   7.993
  158PRO     HA 2532   3.724   6.537   7.919
  158PRO      C 2533   3.689   6.450   8.110
  158PRO      O 2534   3.610   6.376   8.168
  159SER      N 2535   3.816   6.456   8.146
  159SER      H 2536   3.876   6.517   8.090
  159SER     CA 2537   3.875   6.379   8.253
  159SER     HA 2538   3.860   6.274   8.228
  159SER     CB 2539   4.019   6.406   8.260
  159SER    HB1 2540   4.067   6.375   8.167
  159SER    HB2 2541   4.066   6.348   8.343
  159SER     OG 2542   4.041   6.542   8.281
  159SER     HG 2543   4.135   6.540   8.259
  159SER      C 2544   3.803   6.398   8.388
  159SER      O 2545   3.808   6.311   8.477
  160ASP      N 2546   3.729   6.505   8.408
  160ASP      H 2547   3.747   6.579   8.338
  160ASP     CA 2548   3.644   6.537   8.521
  160ASP     HA 2549   3.700   6.496   8.607
  160ASP     CB 2550   3.634   6.684   8.544
  160ASP    HB1 2551   3.734   6.720   8.569
  160ASP    HB2 2552   3.565   6.705   8.629
  160ASP     CG 2553   3.596   6.766   8.420
  160ASP    OD1 2554   3.679   6.844   8.370
  160ASP    OD2 2555   3.489   6.739   8.364
  160ASP      C 2556   3.507   6.473   8.520
  160ASP      O 2557   3.451   6.454   8.627
  161GLY      N 2558   3.453   6.441   8.401
  161GLY      H 2559   3.507   6.469   8.323
  161GLY     CA 2560   3.317   6.392   8.381
  161GLY    HA1 2561   3.309   6.310   8.449
  161GLY    HA2 2562   3.298   6.356   8.283
  161GLY      C 2563   3.203   6.494   8.402
  161GLY      O 2564   3.090   6.449   8.396
  162THR      N 2565   3.226   6.629   8.413
  162THR      H 2566   3.324   6.655   8.400
  162THR     CA 2567   3.130   6.736   8.426
  162THR     HA 2568   3.079   6.717   8.522
  162THR     CB 2569   3.201   6.875   8.430
  162THR     HB 2570   3.127   6.954   8.424
  162THR    CG2 2571   3.281   6.906   8.562
  162THR   HG21 2572   3.327   7.006   8.557
  162THR   HG22 2573   3.209   6.895   8.646
  162THR   HG23 2574   3.351   6.823   8.580
  162THR    OG1 2575   3.289   6.883   8.325
  162THR    HG1 2576   3.372   6.827   8.341
  162THR      C 2577   3.017   6.738   8.319
  162THR      O 2578   2.899   6.761   8.353
  163GLN      N 2579   3.046   6.699   8.194
  163GLN      H 2580   3.138   6.668   8.168
  163GLN     CA 2581   2.945   6.701   8.086
  163GLN     HA 2582   2.852   6.698   8.130
  163GLN     CB 2583   2.966   6.835   8.011
  163GLN    HB1 2584   2.931   6.915   8.079
  163GLN    HB2 2585   2.898   6.832   7.921
  163GLN     CG 2586   3.105   6.871   7.961
  163GLN    HG1 2587   3.140   6.793   7.895
  163GLN    HG2 2588   3.176   6.879   8.045
  163GLN     CD 2589   3.103   7.003   7.882
  163GLN    OE1 2590   3.109   7.011   7.760
  163GLN    NE2 2591   3.097   7.114   7.947
  163GLN   HE21 2592   3.106   7.117   8.047
  163GLN   HE22 2593   3.091   7.199   7.883
  163GLN      C 2594   2.972   6.589   7.989
  163GLN      O 2595   3.075   6.524   8.004
  164LYS      N 2596   2.882   6.557   7.896
  164LYS      H 2597   2.792   6.604   7.893
  164LYS     CA 2598   2.914   6.464   7.784
  164LYS     HA 2599   3.021   6.460   7.760
  164LYS     CB 2600   2.857   6.323   7.811
  164LYS    HB1 2601   2.757   6.310   7.791
  164LYS    HB2 2602   2.872   6.302   7.920
  164LYS     CG 2603   2.937   6.219   7.741
  164LYS    HG1 2604   3.027   6.200   7.801
  164LYS    HG2 2605   2.957   6.251   7.644
  164LYS     CD 2606   2.859   6.088   7.731
  164LYS    HD1 2607   2.806   6.093   7.628
  164LYS    HD2 2608   2.791   6.078   7.819
  164LYS     CE 2609   2.943   5.957   7.730
  164LYS    HE1 2610   2.877   5.879   7.692
  164LYS    HE2 2611   2.973   5.929   7.836
  164LYS     NZ 2612   3.070   5.969   7.643
  164LYS    HZ1 2613   3.107   5.880   7.628
  164LYS    HZ2 2614   3.050   6.001   7.552
  164LYS    HZ3 2615   3.138   6.021   7.697
  164LYS      C 2616   2.855   6.517   7.650
  164LYS      O 2617   2.741   6.565   7.643
  165VAL      N 2618   2.940   6.515   7.545
  165VAL      H 2619   3.026   6.463   7.560
  165VAL     CA 2620   2.908   6.568   7.414
  165VAL     HA 2621   2.807   6.613   7.417
  165VAL     CB 2622   3.015   6.673   7.375
  165VAL     HB 2623   3.109   6.620   7.392
  165VAL    CG1 2624   2.993   6.716   7.231
  165VAL   HG11 2625   2.892   6.756   7.215
  165VAL   HG12 2626   3.065   6.794   7.211
  165VAL   HG13 2627   3.005   6.634   7.160
  165VAL    CG2 2628   3.005   6.796   7.463
  165VAL   HG21 2629   3.027   6.778   7.566
  165VAL   HG22 2630   3.069   6.872   7.431
  165VAL   HG23 2631   2.905   6.842   7.451
  165VAL      C 2632   2.902   6.452   7.307
  165VAL      O 2633   2.976   6.357   7.312
  166THR      N 2634   2.806   6.464   7.210
  166THR      H 2635   2.744   6.535   7.221
  166THR     CA 2636   2.783   6.356   7.109
  166THR     HA 2637   2.875   6.302   7.096
  166THR     CB 2638   2.680   6.259   7.161
  166THR     HB 2639   2.587   6.309   7.179
  166THR    CG2 2640   2.642   6.146   7.062
  166THR   HG21 2641   2.578   6.071   7.106
  166THR   HG22 2642   2.576   6.193   6.982
  166THR   HG23 2643   2.729   6.093   7.032
  166THR    OG1 2644   2.726   6.199   7.277
  166THR    HG1 2645   2.706   6.252   7.353
  166THR      C 2646   2.738   6.411   6.974
  166THR      O 2647   2.663   6.507   6.972
  167TYR      N 2648   2.791   6.358   6.864
  167TYR      H 2649   2.867   6.293   6.875
  167TYR     CA 2650   2.740   6.392   6.729
  167TYR     HA 2651   2.655   6.465   6.739
  167TYR     CB 2652   2.862   6.462   6.653
  167TYR    HB1 2653   2.828   6.494   6.548
  167TYR    HB2 2654   2.944   6.395   6.649
  167TYR     CG 2655   2.922   6.581   6.733
  167TYR    CD1 2656   3.040   6.571   6.804
  167TYR    HD1 2657   3.095   6.478   6.813
  167TYR    CE1 2658   3.087   6.673   6.891
  167TYR    HE1 2659   3.173   6.656   6.957
  167TYR     CZ 2660   3.020   6.801   6.891
  167TYR     OH 2661   3.080   6.917   6.932
  167TYR     HH 2662   3.166   6.911   6.971
  167TYR    CE2 2663   2.908   6.814   6.808
  167TYR    HE2 2664   2.856   6.909   6.801
  167TYR    CD2 2665   2.858   6.705   6.738
  167TYR    HD2 2666   2.762   6.725   6.678
  167TYR      C 2667   2.694   6.267   6.649
  167TYR      O 2668   2.752   6.160   6.673
  168LEU      N 2669   2.603   6.286   6.552
  168LEU      H 2670   2.583   6.383   6.528
  168LEU     CA 2671   2.558   6.176   6.464
  168LEU     HA 2672   2.563   6.078   6.512
  168LEU     CB 2673   2.420   6.196   6.407
  168LEU    HB1 2674   2.427   6.276   6.331
  168LEU    HB2 2675   2.349   6.221   6.485
  168LEU     CG 2676   2.365   6.072   6.331
  168LEU     HG 2677   2.436   6.049   6.255
  168LEU    CD1 2678   2.334   5.951   6.418
  168LEU   HD11 2679   2.299   5.877   6.350
  168LEU   HD12 2680   2.424   5.913   6.464
  168LEU   HD13 2681   2.265   5.979   6.497
  168LEU    CD2 2682   2.231   6.109   6.267
  168LEU   HD21 2683   2.242   6.175   6.180
  168LEU   HD22 2684   2.186   6.019   6.218
  168LEU   HD23 2685   2.156   6.150   6.339
  168LEU      C 2686   2.656   6.166   6.344
  168LEU      O 2687   2.680   6.264   6.275
  169VAL      N 2688   2.711   6.046   6.319
  169VAL      H 2689   2.685   5.964   6.369
  169VAL     CA 2690   2.795   6.023   6.203
  169VAL     HA 2691   2.847   6.112   6.171
  169VAL     CB 2692   2.905   5.924   6.242
  169VAL     HB 2693   2.855   5.840   6.285
  169VAL    CG1 2694   2.989   5.881   6.122
  169VAL   HG11 2695   3.061   5.807   6.156
  169VAL   HG12 2696   2.929   5.828   6.048
  169VAL   HG13 2697   3.044   5.966   6.090
  169VAL    CG2 2698   2.995   5.981   6.355
  169VAL   HG21 2699   3.077   5.910   6.375
  169VAL   HG22 2700   3.034   6.066   6.316
  169VAL   HG23 2701   2.938   6.004   6.441
  169VAL      C 2702   2.714   5.980   6.086
  169VAL      O 2703   2.723   6.045   5.982
  170HIS      N 2704   2.629   5.876   6.110
  170HIS      H 2705   2.606   5.850   6.207
  170HIS     CA 2706   2.520   5.843   6.016
  170HIS     HA 2707   2.480   5.925   5.970
  170HIS     CB 2708   2.577   5.762   5.893
  170HIS    HB1 2709   2.614   5.657   5.925
  170HIS    HB2 2710   2.667   5.809   5.857
  170HIS     CG 2711   2.478   5.742   5.776
  170HIS    ND1 2712   2.399   5.839   5.717
  170HIS    CE1 2713   2.330   5.775   5.621
  170HIS    HE1 2714   2.250   5.821   5.568
  170HIS    NE2 2715   2.361   5.646   5.613
  170HIS    HE2 2716   2.321   5.575   5.546
  170HIS    CD2 2717   2.453   5.620   5.716
  170HIS    HD2 2718   2.497   5.522   5.733
  170HIS      C 2719   2.405   5.765   6.074
  170HIS      O 2720   2.420   5.714   6.187
  171ASN      N 2721   2.288   5.756   6.015
  171ASN      H 2722   2.280   5.797   5.921
  171ASN     CA 2723   2.178   5.661   6.047
  171ASN     HA 2724   2.219   5.594   6.129
  171ASN     CB 2725   2.055   5.747   6.093
  171ASN    HB1 2726   2.054   5.840   6.038
  171ASN    HB2 2727   2.069   5.782   6.196
  171ASN     CG 2728   1.923   5.676   6.078
  171ASN    OD1 2729   1.897   5.569   6.132
  171ASN    ND2 2730   1.834   5.749   6.012
  171ASN   HD21 2731   1.862   5.825   5.959
  171ASN   HD22 2732   1.750   5.707   5.987
  171ASN      C 2733   2.137   5.577   5.925
  171ASN      O 2734   2.098   5.628   5.821
  172PHE      N 2735   2.136   5.447   5.943
  172PHE      H 2736   2.152   5.408   6.037
  172PHE     CA 2737   2.132   5.344   5.835
  172PHE     HA 2738   2.160   5.388   5.741
  172PHE     CB 2739   2.233   5.236   5.863
  172PHE    HB1 2740   2.204   5.151   5.805
  172PHE    HB2 2741   2.217   5.209   5.969
  172PHE     CG 2742   2.381   5.272   5.832
  172PHE    CD1 2743   2.470   5.318   5.923
  172PHE    HD1 2744   2.445   5.338   6.026
  172PHE    CE1 2745   2.606   5.329   5.894
  172PHE    HE1 2746   2.673   5.351   5.979
  172PHE     CZ 2747   2.656   5.303   5.761
  172PHE     HZ 2748   2.762   5.302   5.745
  172PHE    CE2 2749   2.558   5.271   5.662
  172PHE    HE2 2750   2.587   5.254   5.559
  172PHE    CD2 2751   2.427   5.255   5.700
  172PHE    HD2 2752   2.362   5.225   5.622
  172PHE      C 2753   1.991   5.282   5.816
  172PHE      O 2754   1.924   5.254   5.915
  173GLU      N 2755   1.961   5.240   5.693
  173GLU      H 2756   2.026   5.268   5.616
  173GLU     CA 2757   1.839   5.169   5.655
  173GLU     HA 2758   1.802   5.117   5.744
  173GLU     CB 2759   1.732   5.269   5.615
  173GLU    HB1 2760   1.642   5.228   5.573
  173GLU    HB2 2761   1.778   5.325   5.536
  173GLU     CG 2762   1.695   5.361   5.730
  173GLU    HG1 2763   1.776   5.407   5.780
  173GLU    HG2 2764   1.644   5.300   5.802
  173GLU     CD 2765   1.609   5.479   5.680
  173GLU    OE1 2766   1.667   5.565   5.612
  173GLU    OE2 2767   1.489   5.480   5.702
  173GLU      C 2768   1.867   5.063   5.542
  173GLU      O 2769   1.807   4.956   5.542
  174GLU      N 2770   1.964   5.089   5.455
  174GLU      H 2771   2.028   5.168   5.460
  174GLU     CA 2772   2.006   5.005   5.343
  174GLU     HA 2773   1.920   4.949   5.310
  174GLU     CB 2774   2.048   5.090   5.224
  174GLU    HB1 2775   2.053   5.027   5.136
  174GLU    HB2 2776   2.145   5.136   5.248
  174GLU     CG 2777   1.951   5.206   5.189
  174GLU    HG1 2778   1.969   5.286   5.263
  174GLU    HG2 2779   1.850   5.174   5.200
  174GLU     CD 2780   1.964   5.271   5.053
  174GLU    OE1 2781   1.956   5.394   5.043
  174GLU    OE2 2782   1.976   5.198   4.953
  174GLU      C 2783   2.113   4.901   5.396
  174GLU      O 2784   2.218   4.878   5.341
  175GLY      N 2785   2.076   4.823   5.497
  175GLY      H 2786   1.993   4.834   5.541
  175GLY     CA 2787   2.166   4.722   5.565
  175GLY    HA1 2788   2.201   4.646   5.497
  175GLY    HA2 2789   2.111   4.664   5.639
  175GLY      C 2790   2.289   4.776   5.637
  175GLY      O 2791   2.274   4.870   5.716
  176GLY      N 2792   2.407   4.711   5.615
  176GLY      H 2793   2.406   4.635   5.542
  176GLY     CA 2794   2.530   4.742   5.690
  176GLY    HA1 2795   2.579   4.651   5.721
  176GLY    HA2 2796   2.512   4.788   5.790
  176GLY      C 2797   2.634   4.823   5.613
  176GLY      O 2798   2.601   4.878   5.509
  177GLY      N 2799   2.755   4.843   5.661
  177GLY      H 2800   2.786   4.786   5.741
  177GLY     CA 2801   2.854   4.939   5.614
  177GLY    HA1 2802   2.816   5.033   5.648
  177GLY    HA2 2803   2.863   4.942   5.505
  177GLY      C 2804   2.988   4.918   5.671
  177GLY      O 2805   3.024   4.808   5.720
  178VAL      N 2806   3.065   5.027   5.677
  178VAL      H 2807   3.038   5.119   5.633
  178VAL     CA 2808   3.191   5.030   5.753
  178VAL     HA 2809   3.193   4.956   5.834
  178VAL     CB 2810   3.317   4.997   5.667
  178VAL     HB 2811   3.408   5.015   5.725
  178VAL    CG1 2812   3.334   4.859   5.619
  178VAL   HG11 2813   3.257   4.840   5.548
  178VAL   HG12 2814   3.435   4.852   5.571
  178VAL   HG13 2815   3.326   4.778   5.696
  178VAL    CG2 2816   3.324   5.090   5.551
  178VAL   HG21 2817   3.329   5.191   5.580
  178VAL   HG22 2818   3.423   5.077   5.508
  178VAL   HG23 2819   3.254   5.071   5.472
  178VAL      C 2820   3.208   5.171   5.827
  178VAL      O 2821   3.167   5.268   5.759
  179ALA      N 2822   3.273   5.183   5.942
  179ALA      H 2823   3.320   5.099   5.982
  179ALA     CA 2824   3.290   5.306   6.021
  179ALA     HA 2825   3.272   5.396   5.954
  179ALA     CB 2826   3.192   5.302   6.141
  179ALA    HB1 2827   3.221   5.377   6.210
  179ALA    HB2 2828   3.088   5.320   6.111
  179ALA    HB3 2829   3.199   5.205   6.192
  179ALA      C 2830   3.435   5.311   6.071
  179ALA      O 2831   3.495   5.205   6.107
  180MET      N 2832   3.496   5.429   6.061
  180MET      H 2833   3.448   5.511   6.023
  180MET     CA 2834   3.626   5.465   6.125
  180MET     HA 2835   3.659   5.383   6.193
  180MET     CB 2836   3.727   5.467   6.012
  180MET    HB1 2837   3.728   5.368   5.959
  180MET    HB2 2838   3.825   5.477   6.057
  180MET     CG 2839   3.718   5.585   5.913
  180MET    HG1 2840   3.610   5.607   5.900
  180MET    HG2 2841   3.759   5.550   5.812
  180MET     SD 2842   3.807   5.736   5.951
  180MET     CE 2843   3.981   5.690   5.907
  180MET    HE1 2844   4.021   5.610   5.973
  180MET    HE2 2845   3.981   5.653   5.801
  180MET    HE3 2846   4.042   5.782   5.914
  180MET      C 2847   3.614   5.595   6.204
  180MET      O 2848   3.528   5.677   6.183
  181GLY      N 2849   3.709   5.619   6.296
  181GLY      H 2850   3.778   5.550   6.315
  181GLY     CA 2851   3.743   5.753   6.339
  181GLY    HA1 2852   3.670   5.781   6.416
  181GLY    HA2 2853   3.722   5.813   6.251
  181GLY      C 2854   3.891   5.779   6.385
  181GLY      O 2855   3.959   5.686   6.436
  182MET      N 2856   3.940   5.897   6.348
  182MET      H 2857   3.884   5.961   6.290
  182MET     CA 2858   4.077   5.944   6.373
  182MET     HA 2859   4.127   5.873   6.444
  182MET     CB 2860   4.153   5.942   6.237
  182MET    HB1 2861   4.140   5.838   6.197
  182MET    HB2 2862   4.256   5.962   6.249
  182MET     CG 2863   4.099   6.042   6.133
  182MET    HG1 2864   4.105   6.140   6.177
  182MET    HG2 2865   3.993   6.026   6.107
  182MET     SD 2866   4.200   6.032   5.981
  182MET     CE 2867   4.192   6.207   5.925
  182MET    HE1 2868   4.146   6.264   6.002
  182MET    HE2 2869   4.293   6.240   5.906
  182MET    HE3 2870   4.138   6.213   5.827
  182MET      C 2871   4.084   6.079   6.448
  182MET      O 2872   3.984   6.150   6.455
  183TYR      N 2873   4.206   6.113   6.495
  183TYR      H 2874   4.283   6.049   6.477
  183TYR     CA 2875   4.223   6.232   6.579
  183TYR     HA 2876   4.160   6.316   6.542
  183TYR     CB 2877   4.195   6.203   6.727
  183TYR    HB1 2878   4.116   6.129   6.722
  183TYR    HB2 2879   4.156   6.292   6.778
  183TYR     CG 2880   4.316   6.142   6.797
  183TYR    CD1 2881   4.409   6.217   6.869
  183TYR    HD1 2882   4.391   6.322   6.879
  183TYR    CE1 2883   4.524   6.154   6.927
  183TYR    HE1 2884   4.596   6.216   6.983
  183TYR     CZ 2885   4.553   6.014   6.899
  183TYR     OH 2886   4.666   5.947   6.935
  183TYR     HH 2887   4.730   6.008   6.971
  183TYR    CE2 2888   4.455   5.943   6.827
  183TYR    HE2 2889   4.473   5.836   6.806
  183TYR    CD2 2890   4.337   6.004   6.776
  183TYR    HD2 2891   4.263   5.949   6.717
  183TYR      C 2892   4.365   6.288   6.562
  183TYR      O 2893   4.455   6.226   6.514
  184ASN      N 2894   4.381   6.420   6.587
  184ASN      H 2895   4.303   6.475   6.631
  184ASN     CA 2896   4.510   6.482   6.603
  184ASN     HA 2897   4.583   6.403   6.638
  184ASN     CB 2898   4.562   6.550   6.477
  184ASN    HB1 2899   4.576   6.654   6.478
  184ASN    HB2 2900   4.503   6.523   6.386
  184ASN     CG 2901   4.708   6.499   6.464
  184ASN    OD1 2902   4.790   6.518   6.550
  184ASN    ND2 2903   4.740   6.441   6.358
  184ASN   HD21 2904   4.677   6.421   6.279
  184ASN   HD22 2905   4.833   6.408   6.357
  184ASN      C 2906   4.515   6.576   6.728
  184ASN      O 2907   4.408   6.605   6.785
  185GLN      N 2908   4.632   6.626   6.766
  185GLN      H 2909   4.707   6.591   6.711
  185GLN     CA 2910   4.652   6.717   6.885
  185GLN     HA 2911   4.557   6.734   6.929
  185GLN     CB 2912   4.737   6.652   6.996
  185GLN    HB1 2913   4.694   6.676   7.093
  185GLN    HB2 2914   4.833   6.701   6.997
  185GLN     CG 2915   4.740   6.502   6.997
  185GLN    HG1 2916   4.798   6.467   6.913
  185GLN    HG2 2917   4.633   6.474   6.989
  185GLN     CD 2918   4.804   6.455   7.122
  185GLN    OE1 2919   4.730   6.404   7.207
  185GLN    NE2 2920   4.932   6.470   7.142
  185GLN   HE21 2921   4.982   6.494   7.059
  185GLN   HE22 2922   4.977   6.413   7.217
  185GLN      C 2923   4.700   6.855   6.852
  185GLN      O 2924   4.781   6.878   6.771
  186ASP      N 2925   4.645   6.954   6.927
  186ASP      H 2926   4.592   6.931   7.013
  186ASP     CA 2927   4.676   7.095   6.909
  186ASP     HA 2928   4.674   7.116   6.802
  186ASP     CB 2929   4.568   7.186   6.976
  186ASP    HB1 2930   4.476   7.157   6.925
  186ASP    HB2 2931   4.581   7.294   6.956
  186ASP     CG 2932   4.541   7.167   7.122
  186ASP    OD1 2933   4.619   7.110   7.201
  186ASP    OD2 2934   4.426   7.203   7.161
  186ASP      C 2935   4.822   7.132   6.951
  186ASP      O 2936   4.884   7.216   6.886
  187LYS      N 2937   4.881   7.062   7.049
  187LYS      H 2938   4.819   6.999   7.097
  187LYS     CA 2939   5.027   7.054   7.080
  187LYS     HA 2940   5.066   7.161   7.081
  187LYS     CB 2941   5.054   6.986   7.215
  187LYS    HB1 2942   5.003   6.891   7.211
  187LYS    HB2 2943   5.009   7.043   7.293
  187LYS     CG 2944   5.195   6.951   7.256
  187LYS    HG1 2945   5.256   6.903   7.178
  187LYS    HG2 2946   5.191   6.885   7.346
  187LYS     CD 2947   5.278   7.069   7.297
  187LYS    HD1 2948   5.369   7.039   7.348
  187LYS    HD2 2949   5.231   7.128   7.376
  187LYS     CE 2950   5.318   7.161   7.176
  187LYS    HE1 2951   5.228   7.221   7.150
  187LYS    HE2 2952   5.351   7.092   7.095
  187LYS     NZ 2953   5.436   7.247   7.204
  187LYS    HZ1 2954   5.500   7.198   7.266
  187LYS    HZ2 2955   5.493   7.261   7.117
  187LYS    HZ3 2956   5.409   7.336   7.247
  187LYS      C 2957   5.104   6.976   6.973
  187LYS      O 2958   5.208   7.030   6.933
  188SER      N 2959   5.058   6.867   6.907
  188SER      H 2960   4.975   6.825   6.942
  188SER     CA 2961   5.134   6.799   6.798
  188SER     HA 2962   5.239   6.792   6.822
  188SER     CB 2963   5.079   6.658   6.775
  188SER    HB1 2964   5.150   6.600   6.723
  188SER    HB2 2965   4.981   6.669   6.718
  188SER     OG 2966   5.047   6.585   6.897
  188SER     HG 2967   5.130   6.582   6.958
  188SER      C 2968   5.132   6.882   6.673
  188SER      O 2969   5.226   6.875   6.600
  189ILE      N 2970   5.025   6.953   6.644
  189ILE      H 2971   4.943   6.952   6.695
  189ILE     CA 2972   5.015   7.040   6.533
  189ILE     HA 2973   5.055   6.990   6.444
  189ILE     CB 2974   4.868   7.084   6.502
  189ILE     HB 2975   4.829   7.127   6.595
  189ILE    CG2 2976   4.867   7.194   6.392
  189ILE   HG21 2977   4.934   7.161   6.314
  189ILE   HG22 2978   4.764   7.201   6.355
  189ILE   HG23 2979   4.905   7.282   6.436
  189ILE    CG1 2980   4.786   6.958   6.462
  189ILE   HG11 2981   4.790   6.883   6.534
  189ILE   HG12 2982   4.826   6.918   6.369
  189ILE     CD 2983   4.634   6.989   6.457
  189ILE    HD1 2984   4.602   7.055   6.371
  189ILE    HD2 2985   4.584   6.889   6.446
  189ILE    HD3 2986   4.603   7.026   6.549
  189ILE      C 2987   5.105   7.169   6.557
  189ILE      O 2988   5.175   7.208   6.466
  190GLU      N 2989   5.109   7.231   6.677
  190GLU      H 2990   5.037   7.208   6.746
  190GLU     CA 2991   5.214   7.329   6.715
  190GLU     HA 2992   5.204   7.416   6.645
  190GLU     CB 2993   5.181   7.373   6.857
  190GLU    HB1 2994   5.198   7.292   6.929
  190GLU    HB2 2995   5.071   7.394   6.855
  190GLU     CG 2996   5.270   7.493   6.886
  190GLU    HG1 2997   5.223   7.578   6.840
  190GLU    HG2 2998   5.368   7.487   6.843
  190GLU     CD 2999   5.284   7.522   7.039
  190GLU    OE1 3000   5.205   7.474   7.125
  190GLU    OE2 3001   5.382   7.598   7.075
  190GLU      C 3002   5.357   7.281   6.702
  190GLU      O 3003   5.437   7.346   6.635
  191ASP      N 3004   5.397   7.163   6.751
  191ASP      H 3005   5.334   7.106   6.810
  191ASP     CA 3006   5.530   7.106   6.718
  191ASP     HA 3007   5.604   7.178   6.750
  191ASP     CB 3008   5.559   6.968   6.795
  191ASP    HB1 3009   5.661   6.933   6.761
  191ASP    HB2 3010   5.485   6.894   6.777
  191ASP     CG 3011   5.571   6.983   6.944
  191ASP    OD1 3012   5.594   6.881   7.017
  191ASP    OD2 3013   5.549   7.098   6.989
  191ASP      C 3014   5.555   7.090   6.567
  191ASP      O 3015   5.665   7.109   6.519
  192PHE      N 3016   5.453   7.063   6.486
  192PHE      H 3017   5.364   7.037   6.529
  192PHE     CA 3018   5.463   7.060   6.339
  192PHE     HA 3019   5.551   6.997   6.304
  192PHE     CB 3020   5.338   6.989   6.289
  192PHE    HB1 3021   5.255   6.999   6.360
  192PHE    HB2 3022   5.365   6.884   6.305
  192PHE     CG 3023   5.292   7.012   6.150
  192PHE    CD1 3024   5.344   6.934   6.046
  192PHE    HD1 3025   5.423   6.860   6.067
  192PHE    CE1 3026   5.306   6.963   5.912
  192PHE    HE1 3027   5.341   6.909   5.827
  192PHE     CZ 3028   5.201   7.061   5.893
  192PHE     HZ 3029   5.161   7.070   5.793
  192PHE    CE2 3030   5.136   7.127   5.997
  192PHE    HE2 3031   5.055   7.196   5.988
  192PHE    CD2 3032   5.186   7.100   6.122
  192PHE    HD2 3033   5.131   7.147   6.202
  192PHE      C 3034   5.487   7.199   6.281
  192PHE      O 3035   5.570   7.207   6.189
  193ALA      N 3036   5.421   7.304   6.331
  193ALA      H 3037   5.353   7.284   6.405
  193ALA     CA 3038   5.437   7.439   6.277
  193ALA     HA 3039   5.428   7.438   6.168
  193ALA     CB 3040   5.315   7.516   6.338
  193ALA    HB1 3041   5.226   7.451   6.322
  193ALA    HB2 3042   5.329   7.527   6.443
  193ALA    HB3 3043   5.310   7.613   6.300
  193ALA      C 3044   5.568   7.504   6.309
  193ALA      O 3045   5.625   7.568   6.217
  194HIS      N 3046   5.611   7.486   6.433
  194HIS      H 3047   5.556   7.440   6.506
  194HIS     CA 3048   5.747   7.527   6.472
  194HIS     HA 3049   5.766   7.639   6.463
  194HIS     CB 3050   5.783   7.484   6.618
  194HIS    HB1 3051   5.895   7.483   6.628
  194HIS    HB2 3052   5.752   7.379   6.629
  194HIS     CG 3053   5.723   7.568   6.733
  194HIS    ND1 3054   5.742   7.703   6.753
  194HIS    CE1 3055   5.666   7.734   6.861
  194HIS    HE1 3056   5.660   7.834   6.898
  194HIS    NE2 3057   5.603   7.630   6.912
  194HIS    HE2 3058   5.533   7.636   6.986
  194HIS    CD2 3059   5.626   7.524   6.828
  194HIS    HD2 3060   5.574   7.431   6.815
  194HIS      C 3061   5.847   7.462   6.377
  194HIS      O 3062   5.922   7.529   6.305
  195SER      N 3063   5.845   7.332   6.367
  195SER      H 3064   5.777   7.284   6.420
  195SER     CA 3065   5.934   7.253   6.285
  195SER     HA 3066   6.034   7.280   6.316
  195SER     CB 3067   5.923   7.108   6.316
  195SER    HB1 3068   6.019   7.061   6.285
  195SER    HB2 3069   5.843   7.067   6.260
  195SER     OG 3070   5.916   7.078   6.455
  195SER     HG 3071   5.821   7.081   6.485
  195SER      C 3072   5.931   7.282   6.140
  195SER      O 3073   6.034   7.273   6.070
  196SER      N 3074   5.818   7.334   6.089
  196SER      H 3075   5.741   7.351   6.152
  196SER     CA 3076   5.804   7.385   5.952
  196SER     HA 3077   5.842   7.316   5.885
  196SER     CB 3078   5.660   7.401   5.919
  196SER    HB1 3079   5.637   7.441   5.822
  196SER    HB2 3080   5.617   7.466   5.999
  196SER     OG 3081   5.599   7.272   5.918
  196SER     HG 3082   5.603   7.234   6.009
  196SER      C 3083   5.868   7.522   5.938
  196SER      O 3084   5.944   7.528   5.838
  197PHE      N 3085   5.850   7.620   6.025
  197PHE      H 3086   5.802   7.604   6.114
  197PHE     CA 3087   5.910   7.755   5.998
  197PHE     HA 3088   5.900   7.776   5.893
  197PHE     CB 3089   5.835   7.853   6.095
  197PHE    HB1 3090   5.871   7.951   6.074
  197PHE    HB2 3091   5.863   7.823   6.197
  197PHE     CG 3092   5.681   7.871   6.087
  197PHE    CD1 3093   5.597   7.887   6.196
  197PHE    HD1 3094   5.638   7.887   6.298
  197PHE    CE1 3095   5.458   7.889   6.185
  197PHE    HE1 3096   5.397   7.888   6.273
  197PHE     CZ 3097   5.405   7.870   6.059
  197PHE     HZ 3098   5.302   7.872   6.041
  197PHE    CE2 3099   5.488   7.867   5.945
  197PHE    HE2 3100   5.448   7.869   5.847
  197PHE    CD2 3101   5.624   7.864   5.959
  197PHE    HD2 3102   5.697   7.861   5.876
  197PHE      C 3103   6.060   7.756   6.019
  197PHE      O 3104   6.141   7.818   5.948
  198GLN      N 3105   6.111   7.673   6.113
  198GLN      H 3106   6.049   7.615   6.163
  198GLN     CA 3107   6.252   7.667   6.139
  198GLN     HA 3108   6.291   7.763   6.155
  198GLN     CB 3109   6.272   7.581   6.265
  198GLN    HB1 3110   6.376   7.579   6.283
  198GLN    HB2 3111   6.241   7.476   6.246
  198GLN     CG 3112   6.209   7.641   6.387
  198GLN    HG1 3113   6.107   7.658   6.378
  198GLN    HG2 3114   6.256   7.736   6.404
  198GLN     CD 3115   6.236   7.557   6.510
  198GLN    OE1 3116   6.322   7.471   6.512
  198GLN    NE2 3117   6.160   7.586   6.608
  198GLN   HE21 3118   6.090   7.664   6.594
  198GLN   HE22 3119   6.174   7.522   6.688
  198GLN      C 3120   6.326   7.594   6.028
  198GLN      O 3121   6.431   7.637   5.982
  199MET      N 3122   6.265   7.490   5.968
  199MET      H 3123   6.181   7.453   6.014
  199MET     CA 3124   6.327   7.411   5.860
  199MET     HA 3125   6.431   7.386   5.889
  199MET     CB 3126   6.255   7.288   5.822
  199MET    HB1 3127   6.151   7.315   5.797
  199MET    HB2 3128   6.250   7.232   5.911
  199MET     CG 3129   6.313   7.205   5.709
  199MET    HG1 3130   6.342   7.268   5.628
  199MET    HG2 3131   6.230   7.150   5.668
  199MET     SD 3132   6.437   7.084   5.749
  199MET     CE 3133   6.453   7.011   5.587
  199MET    HE1 3134   6.514   6.918   5.597
  199MET    HE2 3135   6.355   6.994   5.539
  199MET    HE3 3136   6.499   7.090   5.528
  199MET      C 3137   6.333   7.498   5.731
  199MET      O 3138   6.435   7.499   5.663
  200ALA      N 3139   6.232   7.581   5.702
  200ALA      H 3140   6.155   7.578   5.773
  200ALA     CA 3141   6.231   7.687   5.605
  200ALA     HA 3142   6.253   7.650   5.505
  200ALA     CB 3143   6.083   7.738   5.597
  200ALA    HB1 3144   6.059   7.797   5.507
  200ALA    HB2 3145   6.015   7.656   5.601
  200ALA    HB3 3146   6.071   7.798   5.686
  200ALA      C 3147   6.348   7.790   5.627
  200ALA      O 3148   6.437   7.791   5.540
  201LEU      N 3149   6.355   7.861   5.741
  201LEU      H 3150   6.280   7.850   5.809
  201LEU     CA 3151   6.467   7.946   5.783
  201LEU     HA 3152   6.460   8.031   5.717
  201LEU     CB 3153   6.447   7.990   5.930
  201LEU    HB1 3154   6.539   8.030   5.966
  201LEU    HB2 3155   6.439   7.904   5.990
  201LEU     CG 3156   6.321   8.090   5.947
  201LEU     HG 3157   6.235   8.050   5.894
  201LEU    CD1 3158   6.279   8.113   6.095
  201LEU   HD11 3159   6.352   8.172   6.154
  201LEU   HD12 3160   6.192   8.177   6.091
  201LEU   HD13 3161   6.256   8.014   6.136
  201LEU    CD2 3162   6.363   8.228   5.898
  201LEU   HD21 3163   6.443   8.263   5.966
  201LEU   HD22 3164   6.394   8.221   5.793
  201LEU   HD23 3165   6.279   8.305   5.908
  201LEU      C 3166   6.604   7.879   5.760
  201LEU      O 3167   6.706   7.940   5.724
  202SER      N 3168   6.613   7.753   5.787
  202SER      H 3169   6.525   7.709   5.808
  202SER     CA 3170   6.734   7.667   5.780
  202SER     HA 3171   6.822   7.724   5.814
  202SER     CB 3172   6.722   7.547   5.875
  202SER    HB1 3173   6.821   7.494   5.877
  202SER    HB2 3174   6.640   7.479   5.840
  202SER     OG 3175   6.685   7.592   6.001
  202SER     HG 3176   6.586   7.592   6.012
  202SER      C 3177   6.771   7.623   5.637
  202SER      O 3178   6.886   7.588   5.612
  203LYS      N 3179   6.683   7.642   5.539
  203LYS      H 3180   6.594   7.676   5.566
  203LYS     CA 3181   6.708   7.611   5.394
  203LYS     HA 3182   6.805   7.564   5.380
  203LYS     CB 3183   6.594   7.522   5.337
  203LYS    HB1 3184   6.501   7.581   5.365
  203LYS    HB2 3185   6.578   7.430   5.394
  203LYS     CG 3186   6.609   7.490   5.187
  203LYS    HG1 3187   6.601   7.583   5.129
  203LYS    HG2 3188   6.522   7.439   5.154
  203LYS     CD 3189   6.739   7.418   5.145
  203LYS    HD1 3190   6.743   7.324   5.194
  203LYS    HD2 3191   6.824   7.477   5.179
  203LYS     CE 3192   6.741   7.405   4.987
  203LYS    HE1 3193   6.753   7.510   4.948
  203LYS    HE2 3194   6.645   7.362   4.953
  203LYS     NZ 3195   6.852   7.324   4.931
  203LYS    HZ1 3196   6.846   7.223   4.930
  203LYS    HZ2 3197   6.867   7.345   4.833
  203LYS    HZ3 3198   6.936   7.340   4.985
  203LYS      C 3199   6.717   7.743   5.315
  203LYS      O 3200   6.781   7.742   5.208
  204GLY      N 3201   6.661   7.857   5.358
  204GLY      H 3202   6.615   7.855   5.443
  204GLY     CA 3203   6.658   7.986   5.279
  204GLY    HA1 3204   6.760   8.011   5.248
  204GLY    HA2 3205   6.625   8.062   5.350
  204GLY      C 3206   6.555   7.979   5.169
  204GLY      O 3207   6.568   8.052   5.073
  205TRP      N 3208   6.456   7.888   5.171
  205TRP      H 3209   6.443   7.833   5.257
  205TRP     CA 3210   6.353   7.873   5.070
  205TRP     HA 3211   6.363   7.945   4.991
  205TRP     CB 3212   6.356   7.731   5.014
  205TRP    HB1 3213   6.257   7.722   4.966
  205TRP    HB2 3214   6.366   7.658   5.097
  205TRP     CG 3215   6.451   7.692   4.904
  205TRP    CD1 3216   6.554   7.755   4.850
  205TRP    HD1 3217   6.593   7.849   4.874
  205TRP    NE1 3218   6.612   7.677   4.751
  205TRP    HE1 3219   6.704   7.698   4.717
  205TRP    CE2 3220   6.554   7.554   4.744
  205TRP    CZ2 3221   6.586   7.440   4.673
  205TRP    HZ2 3222   6.678   7.447   4.614
  205TRP    CH2 3223   6.512   7.322   4.693
  205TRP    HH2 3224   6.533   7.223   4.651
  205TRP    CZ3 3225   6.400   7.325   4.786
  205TRP    HZ3 3226   6.342   7.238   4.799
  205TRP    CE3 3227   6.372   7.443   4.862
  205TRP    HE3 3228   6.295   7.451   4.931
  205TRP    CD2 3229   6.448   7.561   4.837
  205TRP      C 3230   6.212   7.894   5.132
  205TRP      O 3231   6.202   7.884   5.254
  206PRO      N 3232   6.106   7.939   5.057
  206PRO     CD 3233   6.125   7.971   4.916
  206PRO    HD1 3234   6.142   7.877   4.861
  206PRO    HD2 3235   6.206   8.044   4.901
  206PRO     CG 3236   5.992   8.020   4.866
  206PRO    HG1 3237   5.921   7.940   4.828
  206PRO    HG2 3238   6.003   8.089   4.781
  206PRO     CB 3239   5.927   8.085   4.993
  206PRO    HB1 3240   5.820   8.074   4.980
  206PRO    HB2 3241   5.960   8.185   5.012
  206PRO     CA 3242   5.972   7.987   5.102
  206PRO     HA 3243   5.983   8.036   5.199
  206PRO      C 3244   5.877   7.872   5.136
  206PRO      O 3245   5.916   7.759   5.119
  207LEU      N 3246   5.757   7.905   5.187
  207LEU      H 3247   5.736   8.005   5.202
  207LEU     CA 3248   5.675   7.806   5.260
  207LEU     HA 3249   5.723   7.710   5.246
  207LEU     CB 3250   5.682   7.833   5.408
  207LEU    HB1 3251   5.661   7.936   5.419
  207LEU    HB2 3252   5.786   7.813   5.442
  207LEU     CG 3253   5.592   7.745   5.502
  207LEU     HG 3254   5.486   7.767   5.487
  207LEU    CD1 3255   5.621   7.593   5.491
  207LEU   HD11 3256   5.544   7.533   5.546
  207LEU   HD12 3257   5.629   7.569   5.387
  207LEU   HD13 3258   5.718   7.572   5.535
  207LEU    CD2 3259   5.623   7.778   5.643
  207LEU   HD21 3260   5.728   7.752   5.667
  207LEU   HD22 3261   5.607   7.882   5.661
  207LEU   HD23 3262   5.561   7.720   5.708
  207LEU      C 3263   5.529   7.796   5.209
  207LEU      O 3264   5.456   7.895   5.203
  208TYR      N 3265   5.485   7.676   5.169
  208TYR      H 3266   5.551   7.599   5.157
  208TYR     CA 3267   5.349   7.637   5.143
  208TYR     HA 3268   5.280   7.729   5.131
  208TYR     CB 3269   5.330   7.558   5.013
  208TYR    HB1 3270   5.224   7.531   5.014
  208TYR    HB2 3271   5.379   7.463   5.015
  208TYR     CG 3272   5.353   7.630   4.882
  208TYR    CD1 3273   5.483   7.639   4.829
  208TYR    HD1 3274   5.560   7.585   4.876
  208TYR    CE1 3275   5.502   7.686   4.697
  208TYR    HE1 3276   5.600   7.677   4.648
  208TYR     CZ 3277   5.391   7.736   4.619
  208TYR     OH 3278   5.398   7.787   4.489
  208TYR     HH 3279   5.488   7.776   4.436
  208TYR    CE2 3280   5.261   7.732   4.677
  208TYR    HE2 3281   5.180   7.775   4.624
  208TYR    CD2 3282   5.242   7.680   4.808
  208TYR    HD2 3283   5.150   7.688   4.861
  208TYR      C 3284   5.295   7.549   5.254
  208TYR      O 3285   5.369   7.467   5.303
  209LEU      N 3286   5.168   7.557   5.289
  209LEU      H 3287   5.122   7.637   5.251
  209LEU     CA 3288   5.091   7.455   5.361
  209LEU     HA 3289   5.148   7.371   5.394
  209LEU     CB 3290   5.030   7.517   5.489
  209LEU    HB1 3291   4.982   7.611   5.458
  209LEU    HB2 3292   5.111   7.546   5.551
  209LEU     CG 3293   4.926   7.438   5.568
  209LEU     HG 3294   4.846   7.399   5.502
  209LEU    CD1 3295   4.986   7.323   5.652
  209LEU   HD11 3296   5.019   7.240   5.589
  209LEU   HD12 3297   5.072   7.356   5.709
  209LEU   HD13 3298   4.906   7.280   5.715
  209LEU    CD2 3299   4.855   7.535   5.664
  209LEU   HD21 3300   4.773   7.487   5.710
  209LEU   HD22 3301   4.928   7.565   5.740
  209LEU   HD23 3302   4.823   7.629   5.611
  209LEU      C 3303   4.983   7.402   5.265
  209LEU      O 3304   4.929   7.478   5.179
  210SER      N 3305   4.935   7.278   5.295
  210SER      H 3306   4.978   7.223   5.371
  210SER     CA 3307   4.811   7.227   5.237
  210SER     HA 3308   4.762   7.307   5.180
  210SER     CB 3309   4.847   7.119   5.130
  210SER    HB1 3310   4.897   7.166   5.050
  210SER    HB2 3311   4.757   7.066   5.089
  210SER     OG 3312   4.936   7.020   5.174
  210SER     HG 3313   4.891   6.971   5.246
  210SER      C 3314   4.712   7.175   5.338
  210SER      O 3315   4.755   7.099   5.425
  211THR      N 3316   4.585   7.216   5.324
  211THR      H 3317   4.566   7.274   5.244
  211THR     CA 3318   4.482   7.159   5.412
  211THR     HA 3319   4.511   7.061   5.450
  211THR     CB 3320   4.455   7.249   5.535
  211THR     HB 3321   4.368   7.218   5.582
  211THR    CG2 3322   4.563   7.260   5.641
  211THR   HG21 3323   4.654   7.309   5.605
  211THR   HG22 3324   4.522   7.314   5.731
  211THR   HG23 3325   4.584   7.155   5.675
  211THR    OG1 3326   4.430   7.378   5.487
  211THR    HG1 3327   4.373   7.414   5.558
  211THR      C 3328   4.347   7.149   5.332
  211THR      O 3329   4.319   7.231   5.247
  212LYS      N 3330   4.263   7.050   5.357
  212LYS      H 3331   4.295   6.977   5.419
  212LYS     CA 3332   4.125   7.027   5.310
  212LYS     HA 3333   4.120   7.063   5.205
  212LYS     CB 3334   4.094   6.874   5.312
  212LYS    HB1 3335   4.089   6.843   5.413
  212LYS    HB2 3336   4.182   6.820   5.268
  212LYS     CG 3337   3.966   6.829   5.238
  212LYS    HG1 3338   3.884   6.895   5.263
  212LYS    HG2 3339   3.945   6.733   5.279
  212LYS     CD 3340   3.987   6.817   5.087
  212LYS    HD1 3341   4.032   6.720   5.066
  212LYS    HD2 3342   4.052   6.893   5.052
  212LYS     CE 3343   3.852   6.831   5.010
  212LYS    HE1 3344   3.798   6.924   5.032
  212LYS    HE2 3345   3.780   6.750   5.033
  212LYS     NZ 3346   3.877   6.837   4.864
  212LYS    HZ1 3347   3.892   6.746   4.823
  212LYS    HZ2 3348   3.790   6.876   4.826
  212LYS    HZ3 3349   3.951   6.901   4.834
  212LYS      C 3350   4.033   7.118   5.384
  212LYS      O 3351   3.939   7.073   5.446
  213ASN      N 3352   4.063   7.248   5.372
  213ASN      H 3353   4.139   7.278   5.312
  213ASN     CA 3354   4.009   7.356   5.455
  213ASN     HA 3355   4.032   7.317   5.556
  213ASN     CB 3356   4.078   7.490   5.420
  213ASN    HB1 3357   4.014   7.555   5.362
  213ASN    HB2 3358   4.176   7.473   5.372
  213ASN     CG 3359   4.117   7.545   5.552
  213ASN    OD1 3360   4.214   7.507   5.617
  213ASN    ND2 3361   4.039   7.640   5.599
  213ASN   HD21 3362   3.957   7.670   5.551
  213ASN   HD22 3363   4.059   7.671   5.694
  213ASN      C 3364   3.854   7.377   5.448
  213ASN      O 3365   3.800   7.439   5.536
  214THR      N 3366   3.792   7.328   5.339
  214THR      H 3367   3.845   7.282   5.267
  214THR     CA 3368   3.648   7.353   5.310
  214THR     HA 3369   3.625   7.443   5.368
  214THR     CB 3370   3.619   7.396   5.169
  214THR     HB 3371   3.511   7.402   5.148
  214THR    CG2 3372   3.678   7.532   5.131
  214THR   HG21 3373   3.625   7.567   5.051
  214THR   HG22 3374   3.677   7.606   5.217
  214THR   HG23 3375   3.781   7.516   5.096
  214THR    OG1 3376   3.672   7.314   5.070
  214THR    HG1 3377   3.603   7.302   4.998
  214THR      C 3378   3.558   7.234   5.356
  214THR      O 3379   3.450   7.253   5.411
  215ILE      N 3380   3.603   7.114   5.337
  215ILE      H 3381   3.687   7.112   5.290
  215ILE     CA 3382   3.521   6.990   5.360
  215ILE     HA 3383   3.419   7.022   5.355
  215ILE     CB 3384   3.541   6.878   5.251
  215ILE     HB 3385   3.642   6.838   5.262
  215ILE    CG2 3386   3.441   6.759   5.280
  215ILE   HG21 3387   3.347   6.799   5.306
  215ILE   HG22 3388   3.430   6.695   5.193
  215ILE   HG23 3389   3.482   6.699   5.362
  215ILE    CG1 3390   3.521   6.935   5.111
  215ILE   HG11 3391   3.525   6.850   5.043
  215ILE   HG12 3392   3.602   7.002   5.083
  215ILE     CD 3393   3.387   7.001   5.089
  215ILE    HD1 3394   3.376   7.035   4.990
  215ILE    HD2 3395   3.314   6.925   5.100
  215ILE    HD3 3396   3.364   7.086   5.152
  215ILE      C 3397   3.539   6.940   5.506
  215ILE      O 3398   3.442   6.888   5.564
  216LEU      N 3399   3.660   6.967   5.562
  216LEU      H 3400   3.730   6.989   5.496
  216LEU     CA 3401   3.692   6.933   5.701
  216LEU     HA 3402   3.610   6.897   5.754
  216LEU     CB 3403   3.793   6.812   5.698
  216LEU    HB1 3404   3.836   6.790   5.797
  216LEU    HB2 3405   3.881   6.845   5.647
  216LEU     CG 3406   3.747   6.687   5.625
  216LEU     HG 3407   3.732   6.711   5.516
  216LEU    CD1 3408   3.860   6.575   5.630
  216LEU   HD11 3409   3.872   6.552   5.733
  216LEU   HD12 3410   3.816   6.488   5.584
  216LEU   HD13 3411   3.952   6.607   5.582
  216LEU    CD2 3412   3.628   6.622   5.685
  216LEU   HD21 3413   3.540   6.689   5.686
  216LEU   HD22 3414   3.605   6.534   5.623
  216LEU   HD23 3415   3.646   6.596   5.786
  216LEU      C 3416   3.746   7.061   5.769
  216LEU      O 3417   3.854   7.062   5.819
  217LYS      N 3418   3.669   7.174   5.765
  217LYS      H 3419   3.581   7.175   5.720
  217LYS     CA 3420   3.692   7.299   5.848
  217LYS     HA 3421   3.766   7.357   5.799
  217LYS     CB 3422   3.562   7.376   5.842
  217LYS    HB1 3423   3.486   7.328   5.904
  217LYS    HB2 3424   3.526   7.371   5.741
  217LYS     CG 3425   3.582   7.521   5.879
  217LYS    HG1 3426   3.670   7.560   5.828
  217LYS    HG2 3427   3.596   7.529   5.986
  217LYS     CD 3428   3.458   7.604   5.843
  217LYS    HD1 3429   3.430   7.576   5.739
  217LYS    HD2 3430   3.491   7.709   5.848
  217LYS     CE 3431   3.345   7.575   5.938
  217LYS    HE1 3432   3.361   7.622   6.038
  217LYS    HE2 3433   3.335   7.467   5.954
  217LYS     NZ 3434   3.218   7.633   5.885
  217LYS    HZ1 3435   3.141   7.602   5.938
  217LYS    HZ2 3436   3.220   7.731   5.887
  217LYS    HZ3 3437   3.198   7.601   5.796
  217LYS      C 3438   3.730   7.273   5.996
  217LYS      O 3439   3.807   7.353   6.052
  218LYS      N 3440   3.683   7.172   6.063
  218LYS      H 3441   3.618   7.101   6.014
  218LYS     CA 3442   3.707   7.145   6.205
  218LYS     HA 3443   3.747   7.241   6.249
  218LYS     CB 3444   3.577   7.104   6.283
  218LYS    HB1 3445   3.603   7.068   6.386
  218LYS    HB2 3446   3.530   7.026   6.226
  218LYS     CG 3447   3.483   7.219   6.293
  218LYS    HG1 3448   3.450   7.249   6.193
  218LYS    HG2 3449   3.526   7.307   6.340
  218LYS     CD 3450   3.362   7.173   6.374
  218LYS    HD1 3451   3.392   7.134   6.469
  218LYS    HD2 3452   3.301   7.096   6.326
  218LYS     CE 3453   3.275   7.295   6.409
  218LYS    HE1 3454   3.248   7.346   6.320
  218LYS    HE2 3455   3.330   7.362   6.478
  218LYS     NZ 3456   3.147   7.246   6.464
  218LYS    HZ1 3457   3.155   7.179   6.543
  218LYS    HZ2 3458   3.089   7.319   6.502
  218LYS    HZ3 3459   3.088   7.207   6.389
  218LYS      C 3460   3.822   7.053   6.230
  218LYS      O 3461   3.881   7.075   6.332
  219TYR      N 3462   3.857   6.969   6.133
  219TYR      H 3463   3.792   6.951   6.056
  219TYR     CA 3464   3.985   6.898   6.139
  219TYR     HA 3465   4.013   6.880   6.244
  219TYR     CB 3466   3.962   6.754   6.076
  219TYR    HB1 3467   3.956   6.759   5.964
  219TYR    HB2 3468   3.865   6.721   6.110
  219TYR     CG 3469   4.060   6.651   6.118
  219TYR    CD1 3470   4.188   6.658   6.061
  219TYR    HD1 3471   4.210   6.732   5.982
  219TYR    CE1 3472   4.286   6.562   6.095
  219TYR    HE1 3473   4.385   6.567   6.049
  219TYR     CZ 3474   4.253   6.463   6.196
  219TYR     OH 3475   4.343   6.369   6.242
  219TYR     HH 3476   4.432   6.386   6.209
  219TYR    CE2 3477   4.123   6.453   6.245
  219TYR    HE2 3478   4.105   6.371   6.313
  219TYR    CD2 3479   4.027   6.552   6.212
  219TYR    HD2 3480   3.930   6.548   6.257
  219TYR      C 3481   4.093   6.975   6.071
  219TYR      O 3482   4.187   7.023   6.135
  220ASP      N 3483   4.087   6.982   5.937
  220ASP      H 3484   4.007   6.943   5.895
  220ASP     CA 3485   4.187   7.041   5.850
  220ASP     HA 3486   4.277   7.009   5.897
  220ASP     CB 3487   4.176   6.996   5.705
  220ASP    HB1 3488   4.224   7.068   5.641
  220ASP    HB2 3489   4.071   7.006   5.682
  220ASP     CG 3490   4.231   6.858   5.669
  220ASP    OD1 3491   4.196   6.752   5.726
  220ASP    OD2 3492   4.307   6.858   5.569
  220ASP      C 3493   4.184   7.195   5.856
  220ASP      O 3494   4.291   7.254   5.852
  221GLY      N 3495   4.069   7.257   5.870
  221GLY      H 3496   3.986   7.203   5.865
  221GLY     CA 3497   4.056   7.397   5.891
  221GLY    HA1 3498   3.947   7.431   5.890
  221GLY    HA2 3499   4.107   7.459   5.820
  221GLY      C 3500   4.110   7.434   6.025
  221GLY      O 3501   4.172   7.545   6.030
  222ARG      N 3502   4.103   7.351   6.129
  222ARG      H 3503   4.051   7.268   6.124
  222ARG     CA 3504   4.175   7.371   6.257
  222ARG     HA 3505   4.157   7.477   6.285
  222ARG     CB 3506   4.118   7.281   6.369
  222ARG    HB1 3507   4.127   7.176   6.338
  222ARG    HB2 3508   4.010   7.300   6.364
  222ARG     CG 3509   4.180   7.302   6.511
  222ARG    HG1 3510   4.276   7.250   6.521
  222ARG    HG2 3511   4.116   7.255   6.586
  222ARG     CD 3512   4.184   7.452   6.548
  222ARG    HD1 3513   4.084   7.491   6.540
  222ARG    HD2 3514   4.247   7.509   6.485
  222ARG     NE 3515   4.229   7.468   6.687
  222ARG     HE 3516   4.226   7.379   6.739
  222ARG     CZ 3517   4.240   7.578   6.752
  222ARG    NH1 3518   4.243   7.697   6.704
  222ARG   HH11 3519   4.224   7.715   6.603
  222ARG   HH12 3520   4.281   7.778   6.754
  222ARG    NH2 3521   4.256   7.567   6.881
  222ARG   HH21 3522   4.256   7.477   6.917
  222ARG   HH22 3523   4.252   7.654   6.940
  222ARG      C 3524   4.328   7.357   6.238
  222ARG      O 3525   4.404   7.439   6.294
  223PHE      N 3526   4.377   7.255   6.168
  223PHE      H 3527   4.315   7.192   6.122
  223PHE     CA 3528   4.525   7.238   6.136
  223PHE     HA 3529   4.577   7.211   6.225
  223PHE     CB 3530   4.535   7.118   6.043
  223PHE    HB1 3531   4.494   7.149   5.945
  223PHE    HB2 3532   4.472   7.040   6.083
  223PHE     CG 3533   4.673   7.052   6.019
  223PHE    CD1 3534   4.757   7.099   5.913
  223PHE    HD1 3535   4.734   7.185   5.850
  223PHE    CE1 3536   4.876   7.027   5.887
  223PHE    HE1 3537   4.939   7.054   5.804
  223PHE     CZ 3538   4.913   6.920   5.968
  223PHE     HZ 3539   5.013   6.881   5.960
  223PHE    CE2 3540   4.836   6.875   6.072
  223PHE    HE2 3541   4.877   6.805   6.144
  223PHE    CD2 3542   4.711   6.939   6.092
  223PHE    HD2 3543   4.650   6.914   6.178
  223PHE      C 3544   4.582   7.372   6.077
  223PHE      O 3545   4.690   7.419   6.119
  224LYS      N 3546   4.510   7.438   5.979
  224LYS      H 3547   4.434   7.391   5.939
  224LYS     CA 3548   4.545   7.571   5.927
  224LYS     HA 3549   4.647   7.557   5.900
  224LYS     CB 3550   4.464   7.615   5.806
  224LYS    HB1 3551   4.354   7.609   5.828
  224LYS    HB2 3552   4.479   7.544   5.729
  224LYS     CG 3553   4.499   7.754   5.744
  224LYS    HG1 3554   4.608   7.753   5.724
  224LYS    HG2 3555   4.477   7.835   5.802
  224LYS     CD 3556   4.410   7.768   5.620
  224LYS    HD1 3557   4.309   7.774   5.651
  224LYS    HD2 3558   4.421   7.690   5.543
  224LYS     CE 3559   4.429   7.910   5.559
  224LYS    HE1 3560   4.532   7.928   5.528
  224LYS    HE2 3561   4.404   7.986   5.635
  224LYS     NZ 3562   4.345   7.933   5.440
  224LYS    HZ1 3563   4.362   7.852   5.376
  224LYS    HZ2 3564   4.247   7.933   5.453
  224LYS    HZ3 3565   4.357   8.016   5.388
  224LYS      C 3566   4.544   7.679   6.030
  224LYS      O 3567   4.631   7.767   6.039
  225ASP      N 3568   4.436   7.678   6.111
  225ASP      H 3569   4.364   7.604   6.100
  225ASP     CA 3570   4.405   7.787   6.205
  225ASP     HA 3571   4.405   7.876   6.152
  225ASP     CB 3572   4.260   7.766   6.256
  225ASP    HB1 3573   4.236   7.662   6.279
  225ASP    HB2 3574   4.186   7.782   6.177
  225ASP     CG 3575   4.234   7.861   6.368
  225ASP    OD1 3576   4.264   7.981   6.358
  225ASP    OD2 3577   4.171   7.814   6.462
  225ASP      C 3578   4.511   7.795   6.314
  225ASP      O 3579   4.552   7.907   6.346
  226ILE      N 3580   4.570   7.681   6.350
  226ILE      H 3581   4.536   7.593   6.309
  226ILE     CA 3582   4.686   7.678   6.440
  226ILE     HA 3583   4.677   7.753   6.523
  226ILE     CB 3584   4.698   7.536   6.501
  226ILE     HB 3585   4.682   7.463   6.424
  226ILE    CG2 3586   4.838   7.518   6.567
  226ILE   HG21 3587   4.855   7.420   6.616
  226ILE   HG22 3588   4.919   7.523   6.493
  226ILE   HG23 3589   4.850   7.594   6.640
  226ILE    CG1 3590   4.593   7.533   6.615
  226ILE   HG11 3591   4.498   7.561   6.574
  226ILE   HG12 3592   4.624   7.602   6.695
  226ILE     CD 3593   4.574   7.396   6.678
  226ILE    HD1 3594   4.665   7.368   6.736
  226ILE    HD2 3595   4.483   7.400   6.747
  226ILE    HD3 3596   4.555   7.320   6.606
  226ILE      C 3597   4.818   7.721   6.366
  226ILE      O 3598   4.892   7.800   6.422
  227PHE      N 3599   4.847   7.673   6.249
  227PHE      H 3600   4.782   7.606   6.205
  227PHE     CA 3601   4.977   7.695   6.184
  227PHE     HA 3602   5.052   7.655   6.245
  227PHE     CB 3603   4.972   7.613   6.053
  227PHE    HB1 3604   4.905   7.653   5.985
  227PHE    HB2 3605   4.936   7.512   6.084
  227PHE     CG 3606   5.107   7.596   5.985
  227PHE    CD1 3607   5.179   7.476   6.015
  227PHE    HD1 3608   5.142   7.401   6.082
  227PHE    CE1 3609   5.296   7.452   5.941
  227PHE    HE1 3610   5.356   7.361   5.950
  227PHE     CZ 3611   5.334   7.539   5.838
  227PHE     HZ 3612   5.424   7.513   5.785
  227PHE    CE2 3613   5.255   7.645   5.794
  227PHE    HE2 3614   5.288   7.699   5.705
  227PHE    CD2 3615   5.138   7.670   5.866
  227PHE    HD2 3616   5.073   7.753   5.841
  227PHE      C 3617   5.001   7.843   6.157
  227PHE      O 3618   5.099   7.894   6.210
  228GLN      N 3619   4.907   7.915   6.096
  228GLN      H 3620   4.826   7.864   6.058
  228GLN     CA 3621   4.911   8.060   6.068
  228GLN     HA 3622   5.006   8.076   6.017
  228GLN     CB 3623   4.802   8.086   5.962
  228GLN    HB1 3624   4.792   7.995   5.889
  228GLN    HB2 3625   4.828   8.170   5.903
  228GLN     CG 3626   4.663   8.106   6.022
  228GLN    HG1 3627   4.664   8.213   6.056
  228GLN    HG2 3628   4.668   8.033   6.105
  228GLN     CD 3629   4.550   8.074   5.931
  228GLN    OE1 3630   4.564   8.072   5.808
  228GLN    NE2 3631   4.433   8.057   5.975
  228GLN   HE21 3632   4.411   8.063   6.070
  228GLN   HE22 3633   4.366   8.042   5.905
  228GLN      C 3634   4.916   8.159   6.186
  228GLN      O 3635   4.966   8.271   6.186
  229GLU      N 3636   4.863   8.116   6.299
  229GLU      H 3637   4.838   8.018   6.304
  229GLU     CA 3638   4.856   8.190   6.426
  229GLU     HA 3639   4.830   8.294   6.403
  229GLU     CB 3640   4.746   8.121   6.514
  229GLU    HB1 3641   4.778   8.025   6.551
  229GLU    HB2 3642   4.654   8.106   6.464
  229GLU     CG 3643   4.697   8.208   6.632
  229GLU    HG1 3644   4.670   8.308   6.593
  229GLU    HG2 3645   4.779   8.213   6.710
  229GLU     CD 3646   4.568   8.151   6.696
  229GLU    OE1 3647   4.463   8.217   6.669
  229GLU    OE2 3648   4.570   8.046   6.762
  229GLU      C 3649   4.991   8.187   6.502
  229GLU      O 3650   5.034   8.292   6.547
  230ILE      N 3651   5.064   8.077   6.501
  230ILE      H 3652   5.028   7.992   6.464
  230ILE     CA 3653   5.209   8.068   6.542
  230ILE     HA 3654   5.207   8.105   6.642
  230ILE     CB 3655   5.267   7.920   6.551
  230ILE     HB 3656   5.244   7.879   6.453
  230ILE    CG2 3657   5.420   7.905   6.577
  230ILE   HG21 3658   5.448   7.944   6.678
  230ILE   HG22 3659   5.448   7.804   6.576
  230ILE   HG23 3660   5.480   7.950   6.503
  230ILE    CG1 3661   5.179   7.843   6.658
  230ILE   HG11 3662   5.177   7.734   6.643
  230ILE   HG12 3663   5.078   7.885   6.638
  230ILE     CD 3664   5.214   7.872   6.803
  230ILE    HD1 3665   5.236   7.977   6.812
  230ILE    HD2 3666   5.137   7.847   6.877
  230ILE    HD3 3667   5.303   7.817   6.828
  230ILE      C 3668   5.300   8.158   6.462
  230ILE      O 3669   5.384   8.228   6.520
  231TYR      N 3670   5.280   8.161   6.330
  231TYR      H 3671   5.215   8.092   6.292
  231TYR     CA 3672   5.359   8.238   6.233
  231TYR     HA 3673   5.462   8.199   6.240
  231TYR     CB 3674   5.298   8.211   6.092
  231TYR    HB1 3675   5.197   8.243   6.093
  231TYR    HB2 3676   5.285   8.105   6.070
  231TYR     CG 3677   5.371   8.273   5.975
  231TYR    CD1 3678   5.491   8.216   5.931
  231TYR    HD1 3679   5.530   8.127   5.980
  231TYR    CE1 3680   5.566   8.287   5.829
  231TYR    HE1 3681   5.649   8.235   5.784
  231TYR     CZ 3682   5.523   8.404   5.775
  231TYR     OH 3683   5.599   8.459   5.681
  231TYR     HH 3684   5.553   8.541   5.649
  231TYR    CE2 3685   5.400   8.459   5.821
  231TYR    HE2 3686   5.361   8.547   5.778
  231TYR    CD2 3687   5.331   8.399   5.931
  231TYR    HD2 3688   5.242   8.448   5.968
  231TYR      C 3689   5.358   8.389   6.261
  231TYR      O 3690   5.468   8.451   6.256
  232ASP      N 3691   5.245   8.441   6.305
  232ASP      H 3692   5.172   8.378   6.328
  232ASP     CA 3693   5.224   8.587   6.316
  232ASP     HA 3694   5.248   8.640   6.223
  232ASP     CB 3695   5.072   8.596   6.336
  232ASP    HB1 3696   5.036   8.553   6.435
  232ASP    HB2 3697   5.021   8.553   6.252
  232ASP     CG 3698   5.029   8.742   6.331
  232ASP    OD1 3699   4.918   8.767   6.382
  232ASP    OD2 3700   5.099   8.825   6.270
  232ASP      C 3701   5.298   8.648   6.432
  232ASP      O 3702   5.350   8.760   6.431
  233LYS      N 3703   5.301   8.573   6.538
  233LYS      H 3704   5.264   8.482   6.520
  233LYS     CA 3705   5.356   8.605   6.665
  233LYS     HA 3706   5.351   8.711   6.675
  233LYS     CB 3707   5.268   8.551   6.778
  233LYS    HB1 3708   5.166   8.595   6.757
  233LYS    HB2 3709   5.310   8.597   6.873
  233LYS     CG 3710   5.253   8.398   6.797
  233LYS    HG1 3711   5.346   8.351   6.815
  233LYS    HG2 3712   5.207   8.362   6.703
  233LYS     CD 3713   5.155   8.379   6.914
  233LYS    HD1 3714   5.060   8.433   6.893
  233LYS    HD2 3715   5.197   8.422   7.005
  233LYS     CE 3716   5.124   8.233   6.925
  233LYS    HE1 3717   5.219   8.187   6.962
  233LYS    HE2 3718   5.081   8.203   6.830
  233LYS     NZ 3719   5.022   8.216   7.028
  233LYS    HZ1 3720   5.009   8.117   7.038
  233LYS    HZ2 3721   5.053   8.248   7.119
  233LYS    HZ3 3722   4.930   8.260   7.006
  233LYS      C 3723   5.510   8.579   6.679
  233LYS      O 3724   5.580   8.657   6.752
  234GLN      N 3725   5.555   8.470   6.613
  234GLN      H 3726   5.484   8.424   6.560
  234GLN     CA 3727   5.694   8.417   6.623
  234GLN     HA 3728   5.747   8.484   6.695
  234GLN     CB 3729   5.689   8.277   6.692
  234GLN    HB1 3730   5.775   8.221   6.674
  234GLN    HB2 3731   5.601   8.224   6.659
  234GLN     CG 3732   5.674   8.292   6.843
  234GLN    HG1 3733   5.584   8.348   6.862
  234GLN    HG2 3734   5.765   8.339   6.881
  234GLN     CD 3735   5.673   8.160   6.913
  234GLN    OE1 3736   5.704   8.058   6.858
  234GLN    NE2 3737   5.652   8.158   7.044
  234GLN   HE21 3738   5.636   8.243   7.094
  234GLN   HE22 3739   5.659   8.069   7.089
  234GLN      C 3740   5.786   8.412   6.499
  234GLN      O 3741   5.907   8.394   6.522
  235TYR      N 3742   5.732   8.412   6.377
  235TYR      H 3743   5.634   8.445   6.359
  235TYR     CA 3744   5.815   8.380   6.260
  235TYR     HA 3745   5.921   8.390   6.291
  235TYR     CB 3746   5.788   8.230   6.229
  235TYR    HB1 3747   5.829   8.197   6.132
  235TYR    HB2 3748   5.677   8.219   6.216
  235TYR     CG 3749   5.838   8.137   6.336
  235TYR    CD1 3750   5.962   8.072   6.308
  235TYR    HD1 3751   6.021   8.103   6.225
  235TYR    CE1 3752   6.001   7.962   6.388
  235TYR    HE1 3753   6.088   7.910   6.358
  235TYR     CZ 3754   5.918   7.910   6.491
  235TYR     OH 3755   5.961   7.800   6.555
  235TYR     HH 3756   5.910   7.778   6.632
  235TYR    CE2 3757   5.795   7.975   6.522
  235TYR    HE2 3758   5.728   7.938   6.603
  235TYR    CD2 3759   5.753   8.086   6.438
  235TYR    HD2 3760   5.652   8.119   6.444
  235TYR      C 3761   5.817   8.465   6.143
  235TYR      O 3762   5.916   8.467   6.066
  236LYS      N 3763   5.708   8.542   6.114
  236LYS      H 3764   5.625   8.529   6.171
  236LYS     CA 3765   5.706   8.644   6.008
  236LYS     HA 3766   5.689   8.593   5.911
  236LYS     CB 3767   5.576   8.731   6.017
  236LYS    HB1 3768   5.488   8.667   6.028
  236LYS    HB2 3769   5.559   8.788   5.926
  236LYS     CG 3770   5.583   8.827   6.132
  236LYS    HG1 3771   5.657   8.901   6.123
  236LYS    HG2 3772   5.607   8.778   6.225
  236LYS     CD 3773   5.444   8.894   6.155
  236LYS    HD1 3774   5.366   8.817   6.170
  236LYS    HD2 3775   5.420   8.948   6.060
  236LYS     CE 3776   5.438   8.994   6.269
  236LYS    HE1 3777   5.506   9.083   6.254
  236LYS    HE2 3778   5.481   8.940   6.359
  236LYS     NZ 3779   5.294   9.031   6.290
  236LYS    HZ1 3780   5.275   9.088   6.372
  236LYS    HZ2 3781   5.258   9.082   6.208
  236LYS    HZ3 3782   5.242   8.935   6.300
  236LYS      C 3783   5.833   8.737   5.986
  236LYS      O 3784   5.880   8.762   5.875
  237SER      N 3785   5.889   8.788   6.098
  237SER      H 3786   5.849   8.772   6.192
  237SER     CA 3787   5.995   8.894   6.091
  237SER     HA 3788   5.978   8.966   6.013
  237SER     CB 3789   6.000   8.965   6.227
  237SER    HB1 3790   6.079   9.035   6.224
  237SER    HB2 3791   6.038   8.889   6.294
  237SER     OG 3792   5.876   9.023   6.255
  237SER     HG 3793   5.835   8.990   6.339
  237SER      C 3794   6.130   8.829   6.059
  237SER      O 3795   6.208   8.877   5.976
  238GLN      N 3796   6.159   8.711   6.118
  238GLN      H 3797   6.097   8.679   6.184
  238GLN     CA 3798   6.272   8.623   6.084
  238GLN     HA 3799   6.363   8.681   6.091
  238GLN     CB 3800   6.269   8.514   6.180
  238GLN    HB1 3801   6.355   8.451   6.152
  238GLN    HB2 3802   6.172   8.462   6.175
  238GLN     CG 3803   6.286   8.562   6.330
  238GLN    HG1 3804   6.345   8.653   6.341
  238GLN    HG2 3805   6.336   8.479   6.388
  238GLN     CD 3806   6.155   8.584   6.409
  238GLN    OE1 3807   6.054   8.620   6.353
  238GLN    NE2 3808   6.163   8.576   6.542
  238GLN   HE21 3809   6.247   8.543   6.588
  238GLN   HE22 3810   6.071   8.569   6.592
  238GLN      C 3811   6.263   8.581   5.938
  238GLN      O 3812   6.368   8.585   5.869
  239PHE      N 3813   6.142   8.548   5.889
  239PHE      H 3814   6.063   8.528   5.951
  239PHE     CA 3815   6.120   8.508   5.747
  239PHE     HA 3816   6.190   8.423   5.713
  239PHE     CB 3817   5.970   8.467   5.729
  239PHE    HB1 3818   5.925   8.524   5.647
  239PHE    HB2 3819   5.910   8.488   5.814
  239PHE     CG 3820   5.942   8.317   5.719
  239PHE    CD1 3821   5.975   8.228   5.825
  239PHE    HD1 3822   6.022   8.262   5.916
  239PHE    CE1 3823   5.957   8.088   5.806
  239PHE    HE1 3824   5.988   8.024   5.881
  239PHE     CZ 3825   5.898   8.043   5.687
  239PHE     HZ 3826   5.882   7.940   5.670
  239PHE    CE2 3827   5.843   8.133   5.593
  239PHE    HE2 3828   5.781   8.103   5.508
  239PHE    CD2 3829   5.868   8.270   5.604
  239PHE    HD2 3830   5.832   8.342   5.531
  239PHE      C 3831   6.162   8.627   5.655
  239PHE      O 3832   6.244   8.606   5.566
  240GLU      N 3833   6.114   8.751   5.684
  240GLU      H 3834   6.044   8.759   5.758
  240GLU     CA 3835   6.145   8.879   5.610
  240GLU     HA 3836   6.099   8.876   5.514
  240GLU     CB 3837   6.070   8.999   5.677
  240GLU    HB1 3838   6.116   9.011   5.776
  240GLU    HB2 3839   5.967   8.972   5.696
  240GLU     CG 3840   6.073   9.126   5.598
  240GLU    HG1 3841   6.045   9.101   5.495
  240GLU    HG2 3842   6.170   9.174   5.609
  240GLU     CD 3843   5.973   9.229   5.642
  240GLU    OE1 3844   5.853   9.206   5.607
  240GLU    OE2 3845   6.011   9.332   5.705
  240GLU      C 3846   6.298   8.906   5.604
  240GLU      O 3847   6.349   8.935   5.491
  241ALA      N 3848   6.368   8.875   5.712
  241ALA      H 3849   6.321   8.817   5.782
  241ALA     CA 3850   6.513   8.901   5.733
  241ALA     HA 3851   6.540   8.996   5.690
  241ALA     CB 3852   6.552   8.903   5.877
  241ALA    HB1 3853   6.490   8.980   5.922
  241ALA    HB2 3854   6.521   8.810   5.926
  241ALA    HB3 3855   6.660   8.932   5.884
  241ALA      C 3856   6.599   8.808   5.640
  241ALA      O 3857   6.719   8.838   5.621
  242GLN      N 3858   6.539   8.697   5.586
  242GLN      H 3859   6.442   8.672   5.608
  242GLN     CA 3860   6.607   8.607   5.493
  242GLN     HA 3861   6.710   8.629   5.474
  242GLN     CB 3862   6.606   8.467   5.552
  242GLN    HB1 3863   6.614   8.392   5.478
  242GLN    HB2 3864   6.510   8.442   5.598
  242GLN     CG 3865   6.710   8.451   5.661
  242GLN    HG1 3866   6.691   8.526   5.740
  242GLN    HG2 3867   6.812   8.458   5.622
  242GLN     CD 3868   6.705   8.304   5.720
  242GLN    OE1 3869   6.672   8.278   5.835
  242GLN    NE2 3870   6.745   8.210   5.641
  242GLN   HE21 3871   6.772   8.221   5.539
  242GLN   HE22 3872   6.746   8.118   5.682
  242GLN      C 3873   6.535   8.612   5.362
  242GLN      O 3874   6.563   8.525   5.278
  243LYS      N 3875   6.447   8.708   5.341
  243LYS      H 3876   6.427   8.768   5.423
  243LYS     CA 3877   6.369   8.751   5.219
  243LYS     HA 3878   6.295   8.828   5.257
  243LYS     CB 3879   6.462   8.827   5.118
  243LYS    HB1 3880   6.398   8.856   5.032
  243LYS    HB2 3881   6.544   8.756   5.090
  243LYS     CG 3882   6.521   8.956   5.171
  243LYS    HG1 3883   6.576   8.948   5.263
  243LYS    HG2 3884   6.435   9.022   5.195
  243LYS     CD 3885   6.611   9.021   5.069
  243LYS    HD1 3886   6.539   9.054   4.985
  243LYS    HD2 3887   6.678   8.946   5.022
  243LYS     CE 3888   6.690   9.144   5.118
  243LYS    HE1 3889   6.776   9.096   5.172
  243LYS    HE2 3890   6.633   9.191   5.198
  243LYS     NZ 3891   6.727   9.241   5.013
  243LYS    HZ1 3892   6.810   9.207   4.958
  243LYS    HZ2 3893   6.650   9.263   4.957
  243LYS    HZ3 3894   6.746   9.333   5.049
  243LYS      C 3895   6.289   8.636   5.155
  243LYS      O 3896   6.269   8.634   5.037
  244ILE      N 3897   6.247   8.534   5.235
  244ILE      H 3898   6.274   8.541   5.334
  244ILE     CA 3899   6.148   8.433   5.202
  244ILE     HA 3900   6.133   8.420   5.091
  244ILE     CB 3901   6.194   8.291   5.245
  244ILE     HB 3902   6.113   8.225   5.203
  244ILE    CG2 3903   6.326   8.252   5.173
  244ILE   HG21 3904   6.412   8.312   5.212
  244ILE   HG22 3905   6.348   8.148   5.199
  244ILE   HG23 3906   6.316   8.264   5.064
  244ILE    CG1 3907   6.201   8.272   5.394
  244ILE   HG11 3908   6.111   8.316   5.434
  244ILE   HG12 3909   6.281   8.330   5.428
  244ILE     CD 3910   6.206   8.127   5.444
  244ILE    HD1 3911   6.127   8.072   5.403
  244ILE    HD2 3912   6.300   8.075   5.418
  244ILE    HD3 3913   6.190   8.126   5.552
  244ILE      C 3914   6.009   8.474   5.253
  244ILE      O 3915   6.003   8.579   5.317
  245TRP      N 3916   5.904   8.400   5.217
  245TRP      H 3917   5.920   8.315   5.163
  245TRP     CA 3918   5.763   8.442   5.244
  245TRP     HA 3919   5.754   8.498   5.336
  245TRP     CB 3920   5.724   8.537   5.128
  245TRP    HB1 3921   5.796   8.617   5.125
  245TRP    HB2 3922   5.621   8.568   5.145
  245TRP     CG 3923   5.732   8.468   4.993
  245TRP    CD1 3924   5.631   8.401   4.932
  245TRP    HD1 3925   5.524   8.397   4.960
  245TRP    NE1 3926   5.674   8.344   4.818
  245TRP    HE1 3927   5.604   8.307   4.746
  245TRP    CE2 3928   5.803   8.370   4.791
  245TRP    CZ2 3929   5.895   8.334   4.686
  245TRP    HZ2 3930   5.861   8.272   4.608
  245TRP    CH2 3931   6.032   8.372   4.696
  245TRP    HH2 3932   6.107   8.342   4.622
  245TRP    CZ3 3933   6.070   8.453   4.806
  245TRP    HZ3 3934   6.178   8.464   4.828
  245TRP    CE3 3935   5.978   8.484   4.907
  245TRP    HE3 3936   6.006   8.549   4.988
  245TRP    CD2 3937   5.842   8.444   4.905
  245TRP      C 3938   5.671   8.319   5.249
  245TRP      O 3939   5.714   8.202   5.232
  246TYR      N 3940   5.543   8.341   5.283
  246TYR      H 3941   5.505   8.432   5.305
  246TYR     CA 3942   5.449   8.234   5.319
  246TYR     HA 3943   5.482   8.140   5.295
  246TYR     CB 3944   5.430   8.234   5.475
  246TYR    HB1 3945   5.407   8.338   5.506
  246TYR    HB2 3946   5.522   8.192   5.517
  246TYR     CG 3947   5.315   8.147   5.530
  246TYR    CD1 3948   5.311   8.005   5.521
  246TYR    HD1 3949   5.396   7.957   5.479
  246TYR    CE1 3950   5.197   7.927   5.553
  246TYR    HE1 3951   5.199   7.826   5.538
  246TYR     CZ 3952   5.078   7.993   5.596
  246TYR     OH 3953   4.969   7.920   5.638
  246TYR     HH 3954   4.897   7.975   5.634
  246TYR    CE2 3955   5.070   8.135   5.608
  246TYR    HE2 3956   4.976   8.181   5.641
  246TYR    CD2 3957   5.193   8.206   5.575
  246TYR    HD2 3958   5.189   8.315   5.590
  246TYR      C 3959   5.311   8.243   5.248
  246TYR      O 3960   5.259   8.355   5.238
  247GLU      N 3961   5.261   8.125   5.218
  247GLU      H 3962   5.311   8.043   5.244
  247GLU     CA 3963   5.129   8.112   5.156
  247GLU     HA 3964   5.056   8.185   5.197
  247GLU     CB 3965   5.138   8.133   5.006
  247GLU    HB1 3966   5.188   8.230   4.991
  247GLU    HB2 3967   5.039   8.139   4.968
  247GLU     CG 3968   5.221   8.032   4.924
  247GLU    HG1 3969   5.192   7.929   4.945
  247GLU    HG2 3970   5.329   8.039   4.944
  247GLU     CD 3971   5.205   8.052   4.773
  247GLU    OE1 3972   5.094   8.039   4.718
  247GLU    OE2 3973   5.306   8.091   4.710
  247GLU      C 3974   5.066   7.975   5.189
  247GLU      O 3975   5.130   7.879   5.236
  248HIS      N 3976   4.937   7.957   5.155
  248HIS      H 3977   4.886   8.039   5.122
  248HIS     CA 3978   4.856   7.838   5.171
  248HIS     HA 3979   4.919   7.756   5.206
  248HIS     CB 3980   4.757   7.865   5.282
  248HIS    HB1 3981   4.705   7.953   5.259
  248HIS    HB2 3982   4.804   7.877   5.376
  248HIS     CG 3983   4.650   7.760   5.291
  248HIS    ND1 3984   4.515   7.774   5.258
  248HIS    CE1 3985   4.449   7.655   5.277
  248HIS    HE1 3986   4.345   7.629   5.260
  248HIS    NE2 3987   4.539   7.575   5.328
  248HIS    HE2 3988   4.521   7.480   5.356
  248HIS    CD2 3989   4.665   7.633   5.333
  248HIS    HD2 3990   4.755   7.588   5.376
  248HIS      C 3991   4.777   7.798   5.036
  248HIS      O 3992   4.738   7.886   4.963
  249ARG      N 3993   4.757   7.668   5.008
  249ARG      H 3994   4.805   7.594   5.063
  249ARG     CA 3995   4.660   7.626   4.901
  249ARG     HA 3996   4.585   7.710   4.887
  249ARG     CB 3997   4.735   7.596   4.771
  249ARG    HB1 3998   4.664   7.556   4.703
  249ARG    HB2 3999   4.817   7.529   4.790
  249ARG     CG 4000   4.795   7.722   4.703
  249ARG    HG1 4001   4.864   7.771   4.769
  249ARG    HG2 4002   4.709   7.791   4.686
  249ARG     CD 4003   4.873   7.685   4.576
  249ARG    HD1 4004   4.819   7.605   4.521
  249ARG    HD2 4005   4.966   7.635   4.601
  249ARG     NE 4006   4.893   7.791   4.481
  249ARG     HE 4007   4.976   7.851   4.496
  249ARG     CZ 4008   4.808   7.826   4.379
  249ARG    NH1 4009   4.694   7.765   4.350
  249ARG   HH11 4010   4.657   7.678   4.384
  249ARG   HH12 4011   4.632   7.807   4.280
  249ARG    NH2 4012   4.847   7.928   4.309
  249ARG   HH21 4013   4.923   7.988   4.347
  249ARG   HH22 4014   4.797   7.947   4.219
  249ARG      C 4015   4.579   7.507   4.951
  249ARG      O 4016   4.625   7.421   5.031
  250LEU      N 4017   4.461   7.492   4.897
  250LEU      H 4018   4.430   7.566   4.838
  250LEU     CA 4019   4.371   7.375   4.921
  250LEU     HA 4020   4.362   7.362   5.028
  250LEU     CB 4021   4.235   7.399   4.856
  250LEU    HB1 4022   4.178   7.307   4.841
  250LEU    HB2 4023   4.247   7.450   4.759
  250LEU     CG 4024   4.151   7.496   4.948
  250LEU     HG 4025   4.208   7.592   4.964
  250LEU    CD1 4026   4.027   7.530   4.873
  250LEU   HD11 4027   4.049   7.588   4.784
  250LEU   HD12 4028   3.967   7.445   4.849
  250LEU   HD13 4029   3.965   7.595   4.929
  250LEU    CD2 4030   4.106   7.433   5.083
  250LEU   HD21 4031   4.041   7.350   5.066
  250LEU   HD22 4032   4.189   7.404   5.143
  250LEU   HD23 4033   4.046   7.510   5.133
  250LEU      C 4034   4.439   7.241   4.871
  250LEU      O 4035   4.515   7.242   4.773
  251ILE      N 4036   4.429   7.132   4.941
  251ILE      H 4037   4.374   7.134   5.026
  251ILE     CA 4038   4.519   7.018   4.919
  251ILE     HA 4039   4.617   7.058   4.929
  251ILE     CB 4040   4.498   6.902   5.019
  251ILE     HB 4041   4.538   6.944   5.107
  251ILE    CG2 4042   4.349   6.866   5.050
  251ILE   HG21 4043   4.305   6.845   4.956
  251ILE   HG22 4044   4.348   6.773   5.111
  251ILE   HG23 4045   4.297   6.945   5.109
  251ILE    CG1 4046   4.572   6.765   4.988
  251ILE   HG11 4047   4.543   6.725   4.890
  251ILE   HG12 4048   4.542   6.696   5.070
  251ILE     CD 4049   4.722   6.779   4.987
  251ILE    HD1 4050   4.771   6.681   4.965
  251ILE    HD2 4051   4.752   6.845   4.909
  251ILE    HD3 4052   4.760   6.818   5.077
  251ILE      C 4053   4.517   6.962   4.780
  251ILE      O 4054   4.625   6.942   4.720
  252ASP      N 4055   4.395   6.939   4.724
  252ASP      H 4056   4.314   6.968   4.776
  252ASP     CA 4057   4.373   6.891   4.584
  252ASP     HA 4058   4.444   6.811   4.567
  252ASP     CB 4059   4.235   6.817   4.565
  252ASP    HB1 4060   4.246   6.714   4.600
  252ASP    HB2 4061   4.223   6.812   4.455
  252ASP     CG 4062   4.110   6.883   4.622
  252ASP    OD1 4063   4.120   6.959   4.717
  252ASP    OD2 4064   4.002   6.868   4.560
  252ASP      C 4065   4.408   6.996   4.478
  252ASP      O 4066   4.428   6.968   4.361
  253ASP      N 4067   4.435   7.121   4.518
  253ASP      H 4068   4.423   7.143   4.619
  253ASP     CA 4069   4.494   7.223   4.430
  253ASP     HA 4070   4.480   7.200   4.323
  253ASP     CB 4071   4.423   7.355   4.462
  253ASP    HB1 4072   4.430   7.383   4.564
  253ASP    HB2 4073   4.322   7.352   4.424
  253ASP     CG 4074   4.489   7.466   4.381
  253ASP    OD1 4075   4.456   7.478   4.261
  253ASP    OD2 4076   4.569   7.544   4.431
  253ASP      C 4077   4.650   7.224   4.450
  253ASP      O 4078   4.731   7.233   4.352
  254MET      N 4079   4.701   7.202   4.570
  254MET      H 4080   4.641   7.189   4.654
  254MET     CA 4081   4.848   7.216   4.594
  254MET     HA 4082   4.874   7.316   4.553
  254MET     CB 4083   4.885   7.221   4.744
  254MET    HB1 4084   4.870   7.124   4.785
  254MET    HB2 4085   4.822   7.304   4.788
  254MET     CG 4086   5.031   7.249   4.779
  254MET    HG1 4087   5.089   7.162   4.748
  254MET    HG2 4088   5.044   7.252   4.886
  254MET     SD 4089   5.112   7.392   4.705
  254MET     CE 4090   5.284   7.349   4.735
  254MET    HE1 4091   5.292   7.330   4.840
  254MET    HE2 4092   5.312   7.261   4.681
  254MET    HE3 4093   5.345   7.431   4.705
  254MET      C 4094   4.923   7.102   4.519
  254MET      O 4095   5.023   7.134   4.454
  255VAL      N 4096   4.870   6.979   4.521
  255VAL      H 4097   4.780   6.973   4.568
  255VAL     CA 4098   4.923   6.871   4.434
  255VAL     HA 4099   5.026   6.849   4.469
  255VAL     CB 4100   4.831   6.753   4.435
  255VAL     HB 4101   4.876   6.676   4.368
  255VAL    CG1 4102   4.821   6.684   4.576
  255VAL   HG11 4103   4.771   6.752   4.642
  255VAL   HG12 4104   4.773   6.583   4.566
  255VAL   HG13 4105   4.923   6.675   4.614
  255VAL    CG2 4106   4.687   6.787   4.401
  255VAL   HG21 4107   4.682   6.821   4.297
  255VAL   HG22 4108   4.630   6.699   4.410
  255VAL   HG23 4109   4.645   6.858   4.467
  255VAL      C 4110   4.935   6.923   4.286
  255VAL      O 4111   5.027   6.882   4.215
  256ALA      N 4112   4.843   7.007   4.237
  256ALA      H 4113   4.767   7.039   4.298
  256ALA     CA 4114   4.856   7.050   4.099
  256ALA     HA 4115   4.901   6.967   4.042
  256ALA     CB 4116   4.719   7.084   4.037
  256ALA    HB1 4117   4.735   7.096   3.925
  256ALA    HB2 4118   4.644   7.000   4.046
  256ALA    HB3 4119   4.678   7.172   4.093
  256ALA      C 4120   4.949   7.173   4.084
  256ALA      O 4121   5.011   7.178   3.979
  257GLN      N 4122   4.963   7.265   4.183
  257GLN      H 4123   4.923   7.241   4.272
  257GLN     CA 4124   5.055   7.374   4.181
  257GLN     HA 4125   5.031   7.421   4.084
  257GLN     CB 4126   5.027   7.470   4.295
  257GLN    HB1 4127   5.019   7.417   4.387
  257GLN    HB2 4128   4.932   7.520   4.271
  257GLN     CG 4129   5.130   7.579   4.316
  257GLN    HG1 4130   5.225   7.538   4.344
  257GLN    HG2 4131   5.109   7.626   4.413
  257GLN     CD 4132   5.140   7.687   4.207
  257GLN    OE1 4133   5.063   7.699   4.114
  257GLN    NE2 4134   5.238   7.775   4.219
  257GLN   HE21 4135   5.294   7.765   4.304
  257GLN   HE22 4136   5.213   7.856   4.174
  257GLN      C 4137   5.195   7.322   4.188
  257GLN      O 4138   5.282   7.360   4.112
  258ALA      N 4139   5.224   7.215   4.267
  258ALA      H 4140   5.144   7.180   4.329
  258ALA     CA 4141   5.351   7.148   4.269
  258ALA     HA 4142   5.426   7.223   4.290
  258ALA     CB 4143   5.341   7.054   4.385
  258ALA    HB1 4144   5.337   7.116   4.476
  258ALA    HB2 4145   5.256   6.987   4.381
  258ALA    HB3 4146   5.432   6.991   4.379
  258ALA      C 4147   5.389   7.085   4.136
  258ALA      O 4148   5.503   7.099   4.093
  259MET      N 4149   5.293   7.024   4.069
  259MET      H 4150   5.208   7.002   4.119
  259MET     CA 4151   5.309   6.974   3.933
  259MET     HA 4152   5.400   6.911   3.928
  259MET     CB 4153   5.189   6.887   3.892
  259MET    HB1 4154   5.104   6.948   3.903
  259MET    HB2 4155   5.170   6.811   3.967
  259MET     CG 4156   5.205   6.820   3.758
  259MET    HG1 4157   5.203   6.891   3.678
  259MET    HG2 4158   5.124   6.748   3.742
  259MET     SD 4159   5.352   6.715   3.738
  259MET     CE 4160   5.315   6.586   3.862
  259MET    HE1 4161   5.224   6.529   3.837
  259MET    HE2 4162   5.403   6.520   3.871
  259MET    HE3 4163   5.301   6.631   3.966
  259MET      C 4164   5.336   7.088   3.838
  259MET      O 4165   5.444   7.087   3.779
  260LYS      N 4166   5.259   7.197   3.834
  260LYS      H 4167   5.179   7.195   3.897
  260LYS     CA 4168   5.288   7.323   3.756
  260LYS     HA 4169   5.328   7.294   3.663
  260LYS     CB 4170   5.159   7.396   3.713
  260LYS    HB1 4171   5.170   7.503   3.685
  260LYS    HB2 4172   5.094   7.413   3.799
  260LYS     CG 4173   5.088   7.319   3.600
  260LYS    HG1 4174   4.982   7.344   3.615
  260LYS    HG2 4175   5.088   7.213   3.623
  260LYS     CD 4176   5.128   7.352   3.457
  260LYS    HD1 4177   5.220   7.309   3.425
  260LYS    HD2 4178   5.139   7.460   3.452
  260LYS     CE 4179   5.007   7.312   3.368
  260LYS    HE1 4180   4.914   7.361   3.404
  260LYS    HE2 4181   4.978   7.206   3.382
  260LYS     NZ 4182   5.032   7.330   3.225
  260LYS    HZ1 4183   5.105   7.266   3.191
  260LYS    HZ2 4184   4.945   7.306   3.175
  260LYS    HZ3 4185   5.056   7.422   3.202
  260LYS      C 4186   5.389   7.418   3.825
  260LYS      O 4187   5.361   7.539   3.846
  261SER      N 4188   5.507   7.371   3.861
  261SER      H 4189   5.525   7.277   3.847
  261SER     CA 4190   5.613   7.451   3.928
  261SER     HA 4191   5.589   7.557   3.912
  261SER     CB 4192   5.614   7.423   4.079
  261SER    HB1 4193   5.708   7.458   4.121
  261SER    HB2 4194   5.608   7.319   4.095
  261SER     OG 4195   5.516   7.483   4.162
  261SER     HG 4196   5.426   7.449   4.137
  261SER      C 4197   5.752   7.413   3.868
  261SER      O 4198   5.762   7.316   3.796
  262GLU      N 4199   5.857   7.485   3.902
  262GLU      H 4200   5.841   7.564   3.964
  262GLU     CA 4201   6.001   7.450   3.876
  262GLU     HA 4202   5.999   7.384   3.795
  262GLU     CB 4203   6.085   7.575   3.825
  262GLU    HB1 4204   6.186   7.539   3.801
  262GLU    HB2 4205   6.090   7.642   3.905
  262GLU     CG 4206   6.008   7.638   3.712
  262GLU    HG1 4207   5.915   7.687   3.749
  262GLU    HG2 4208   5.984   7.568   3.634
  262GLU     CD 4209   6.086   7.748   3.639
  262GLU    OE1 4210   6.193   7.717   3.587
  262GLU    OE2 4211   6.027   7.856   3.610
  262GLU      C 4212   6.074   7.384   3.996
  262GLU      O 4213   6.180   7.324   3.979
  263GLY      N 4214   6.009   7.385   4.112
  263GLY      H 4215   5.921   7.433   4.119
  263GLY     CA 4216   6.062   7.337   4.239
  263GLY    HA1 4217   6.138   7.264   4.220
  263GLY    HA2 4218   5.992   7.275   4.289
  263GLY      C 4219   6.110   7.440   4.333
  263GLY      O 4220   6.077   7.559   4.309
  264GLY      N 4221   6.198   7.412   4.429
  264GLY      H 4222   6.217   7.316   4.450
  264GLY     CA 4223   6.275   7.513   4.500
  264GLY    HA1 4224   6.317   7.588   4.431
  264GLY    HA2 4225   6.359   7.463   4.541
  264GLY      C 4226   6.190   7.577   4.615
  264GLY      O 4227   6.203   7.694   4.639
  265PHE      N 4228   6.107   7.495   4.686
  265PHE      H 4229   6.106   7.393   4.666
  265PHE     CA 4230   6.032   7.553   4.795
  265PHE     HA 4231   6.085   7.633   4.848
  265PHE     CB 4232   5.894   7.599   4.747
  265PHE    HB1 4233   5.916   7.685   4.686
  265PHE    HB2 4234   5.837   7.631   4.833
  265PHE     CG 4235   5.808   7.502   4.674
  265PHE    CD1 4236   5.731   7.407   4.746
  265PHE    HD1 4237   5.729   7.400   4.853
  265PHE    CE1 4238   5.649   7.321   4.674
  265PHE    HE1 4239   5.586   7.255   4.729
  265PHE     CZ 4240   5.650   7.308   4.535
  265PHE     HZ 4241   5.584   7.238   4.485
  265PHE    CE2 4242   5.727   7.404   4.461
  265PHE    HE2 4243   5.724   7.400   4.353
  265PHE    CD2 4244   5.800   7.501   4.533
  265PHE    HD2 4245   5.859   7.572   4.483
  265PHE      C 4246   6.015   7.450   4.910
  265PHE      O 4247   6.048   7.330   4.893
  266ILE      N 4248   5.976   7.494   5.027
  266ILE      H 4249   5.963   7.594   5.033
  266ILE     CA 4250   5.921   7.411   5.135
  266ILE     HA 4251   5.955   7.308   5.130
  266ILE     CB 4252   5.955   7.455   5.280
  266ILE     HB 4253   5.884   7.534   5.310
  266ILE    CG2 4254   5.932   7.333   5.371
  266ILE   HG21 4255   6.004   7.254   5.340
  266ILE   HG22 4256   5.953   7.360   5.477
  266ILE   HG23 4257   5.832   7.295   5.372
  266ILE    CG1 4258   6.091   7.518   5.301
  266ILE   HG11 4259   6.113   7.529   5.403
  266ILE   HG12 4260   6.090   7.620   5.262
  266ILE     CD 4261   6.213   7.436   5.251
  266ILE    HD1 4262   6.220   7.437   5.147
  266ILE    HD2 4263   6.303   7.481   5.294
  266ILE    HD3 4264   6.202   7.331   5.288
  266ILE      C 4265   5.767   7.397   5.122
  266ILE      O 4266   5.691   7.493   5.096
  267TRP      N 4267   5.715   7.275   5.140
  267TRP      H 4268   5.781   7.204   5.164
  267TRP     CA 4269   5.575   7.237   5.154
  267TRP     HA 4270   5.520   7.330   5.153
  267TRP     CB 4271   5.539   7.163   5.026
  267TRP    HB1 4272   5.604   7.074   5.015
  267TRP    HB2 4273   5.550   7.227   4.939
  267TRP     CG 4274   5.395   7.119   5.007
  267TRP    CD1 4275   5.288   7.140   5.089
  267TRP    HD1 4276   5.287   7.201   5.179
  267TRP    NE1 4277   5.179   7.058   5.047
  267TRP    HE1 4278   5.097   7.043   5.101
  267TRP    CE2 4279   5.210   6.990   4.931
  267TRP    CZ2 4280   5.138   6.901   4.848
  267TRP    HZ2 4281   5.039   6.879   4.867
  267TRP    CH2 4282   5.206   6.840   4.742
  267TRP    HH2 4283   5.155   6.771   4.678
  267TRP    CZ3 4284   5.341   6.867   4.722
  267TRP    HZ3 4285   5.390   6.816   4.648
  267TRP    CE3 4286   5.411   6.957   4.803
  267TRP    HE3 4287   5.517   6.970   4.785
  267TRP    CD2 4288   5.347   7.024   4.907
  267TRP      C 4289   5.543   7.165   5.284
  267TRP      O 4290   5.600   7.058   5.314
  268ALA      N 4291   5.446   7.211   5.366
  268ALA      H 4292   5.399   7.293   5.340
  268ALA     CA 4293   5.397   7.142   5.488
  268ALA     HA 4294   5.469   7.061   5.503
  268ALA     CB 4295   5.420   7.237   5.605
  268ALA    HB1 4296   5.356   7.320   5.594
  268ALA    HB2 4297   5.411   7.192   5.705
  268ALA    HB3 4298   5.522   7.277   5.596
  268ALA      C 4299   5.259   7.069   5.471
  268ALA      O 4300   5.168   7.128   5.413
  269CYS      N 4301   5.246   6.944   5.516
  269CYS      H 4302   5.327   6.901   5.558
  269CYS     CA 4303   5.128   6.858   5.489
  269CYS     HA 4304   5.046   6.922   5.487
  269CYS     CB 4305   5.154   6.779   5.354
  269CYS    HB1 4306   5.192   6.845   5.276
  269CYS    HB2 4307   5.061   6.737   5.320
  269CYS     SG 4308   5.279   6.655   5.393
  269CYS     HG 4309   5.370   6.738   5.444
  269CYS      C 4310   5.096   6.771   5.613
  269CYS      O 4311   5.179   6.751   5.700
  270LYS      N 4312   4.974   6.718   5.627
  270LYS      H 4313   4.904   6.732   5.554
  270LYS     CA 4314   4.932   6.616   5.730
  270LYS     HA 4315   4.963   6.659   5.828
  270LYS     CB 4316   4.779   6.601   5.723
  270LYS    HB1 4317   4.755   6.541   5.808
  270LYS    HB2 4318   4.756   6.540   5.637
  270LYS     CG 4319   4.695   6.730   5.723
  270LYS    HG1 4320   4.695   6.779   5.625
  270LYS    HG2 4321   4.742   6.800   5.795
  270LYS     CD 4322   4.556   6.705   5.778
  270LYS    HD1 4323   4.500   6.797   5.769
  270LYS    HD2 4324   4.567   6.688   5.887
  270LYS     CE 4325   4.480   6.583   5.714
  270LYS    HE1 4326   4.402   6.544   5.781
  270LYS    HE2 4327   4.543   6.497   5.714
  270LYS     NZ 4328   4.427   6.606   5.576
  270LYS    HZ1 4329   4.503   6.621   5.512
  270LYS    HZ2 4330   4.375   6.524   5.544
  270LYS    HZ3 4331   4.362   6.685   5.581
  270LYS      C 4332   5.001   6.478   5.713
  270LYS      O 4333   5.080   6.458   5.624
  271ASN      N 4334   4.954   6.377   5.783
  271ASN      H 4335   4.879   6.389   5.854
  271ASN     CA 4336   5.032   6.253   5.792
  271ASN     HA 4337   5.140   6.284   5.802
  271ASN     CB 4338   5.001   6.184   5.923
  271ASN    HB1 4339   4.896   6.155   5.934
  271ASN    HB2 4340   5.014   6.256   6.007
  271ASN     CG 4341   5.088   6.065   5.953
  271ASN    OD1 4342   5.160   6.014   5.867
  271ASN    ND2 4343   5.084   6.009   6.074
  271ASN   HD21 4344   5.018   6.043   6.142
  271ASN   HD22 4345   5.115   5.913   6.089
  271ASN      C 4346   5.017   6.170   5.659
  271ASN      O 4347   5.119   6.141   5.589
  272TYR      N 4348   4.894   6.140   5.622
  272TYR      H 4349   4.819   6.180   5.679
  272TYR     CA 4350   4.853   6.067   5.498
  272TYR     HA 4351   4.915   5.973   5.500
  272TYR     CB 4352   4.707   6.013   5.507
  272TYR    HB1 4353   4.646   6.101   5.519
  272TYR    HB2 4354   4.693   5.957   5.603
  272TYR     CG 4355   4.648   5.933   5.392
  272TYR    CD1 4356   4.697   5.802   5.375
  272TYR    HD1 4357   4.762   5.763   5.450
  272TYR    CE1 4358   4.648   5.722   5.271
  272TYR    HE1 4359   4.683   5.619   5.258
  272TYR     CZ 4360   4.551   5.768   5.181
  272TYR     OH 4361   4.490   5.681   5.093
  272TYR     HH 4362   4.423   5.720   5.036
  272TYR    CE2 4363   4.503   5.899   5.199
  272TYR    HE2 4364   4.418   5.932   5.134
  272TYR    CD2 4365   4.554   5.983   5.304
  272TYR    HD2 4366   4.515   6.084   5.322
  272TYR      C 4367   4.885   6.151   5.375
  272TYR      O 4368   4.943   6.100   5.279
  273ASP      N 4369   4.842   6.281   5.375
  273ASP      H 4370   4.784   6.304   5.452
  273ASP     CA 4371   4.853   6.372   5.263
  273ASP     HA 4372   4.787   6.332   5.190
  273ASP     CB 4373   4.803   6.514   5.299
  273ASP    HB1 4374   4.805   6.575   5.201
  273ASP    HB2 4375   4.881   6.558   5.360
  273ASP     CG 4376   4.670   6.531   5.372
  273ASP    OD1 4377   4.641   6.648   5.401
  273ASP    OD2 4378   4.591   6.435   5.401
  273ASP      C 4379   4.995   6.366   5.200
  273ASP      O 4380   5.008   6.387   5.080
  274GLY      N 4381   5.101   6.342   5.279
  274GLY      H 4382   5.082   6.325   5.379
  274GLY     CA 4383   5.241   6.341   5.244
  274GLY    HA1 4384   5.299   6.381   5.325
  274GLY    HA2 4385   5.257   6.409   5.158
  274GLY      C 4386   5.292   6.203   5.207
  274GLY      O 4387   5.374   6.188   5.117
  275ASP      N 4388   5.239   6.103   5.282
  275ASP      H 4389   5.160   6.129   5.344
  275ASP     CA 4390   5.255   5.966   5.252
  275ASP     HA 4391   5.361   5.942   5.263
  275ASP     CB 4392   5.176   5.876   5.345
  275ASP    HB1 4393   5.067   5.889   5.327
  275ASP    HB2 4394   5.186   5.907   5.447
  275ASP     CG 4395   5.172   5.719   5.343
  275ASP    OD1 4396   5.088   5.656   5.421
  275ASP    OD2 4397   5.238   5.659   5.250
  275ASP      C 4398   5.220   5.936   5.106
  275ASP      O 4399   5.308   5.886   5.036
  276VAL      N 4400   5.099   5.981   5.063
  276VAL      H 4401   5.034   6.035   5.120
  276VAL     CA 4402   5.055   5.965   4.926
  276VAL     HA 4403   5.096   5.870   4.902
  276VAL     CB 4404   4.905   5.958   4.917
  276VAL     HB 4405   4.881   5.932   4.813
  276VAL    CG1 4406   4.852   5.844   5.002
  276VAL   HG11 4407   4.746   5.835   4.981
  276VAL   HG12 4408   4.894   5.745   4.973
  276VAL   HG13 4409   4.872   5.873   5.108
  276VAL    CG2 4410   4.829   6.092   4.947
  276VAL   HG21 4411   4.843   6.130   5.050
  276VAL   HG22 4412   4.874   6.166   4.885
  276VAL   HG23 4413   4.722   6.077   4.925
  276VAL      C 4414   5.118   6.064   4.822
  276VAL      O 4415   5.077   6.061   4.708
  277GLN      N 4416   5.219   6.142   4.859
  277GLN      H 4417   5.244   6.130   4.956
  277GLN     CA 4418   5.295   6.232   4.776
  277GLN     HA 4419   5.256   6.233   4.674
  277GLN     CB 4420   5.270   6.368   4.842
  277GLN    HB1 4421   5.339   6.382   4.925
  277GLN    HB2 4422   5.172   6.367   4.892
  277GLN     CG 4423   5.290   6.487   4.743
  277GLN    HG1 4424   5.401   6.491   4.720
  277GLN    HG2 4425   5.255   6.573   4.790
  277GLN     CD 4426   5.208   6.473   4.614
  277GLN    OE1 4427   5.099   6.418   4.613
  277GLN    NE2 4428   5.233   6.536   4.499
  277GLN   HE21 4429   5.311   6.600   4.484
  277GLN   HE22 4430   5.174   6.505   4.422
  277GLN      C 4431   5.443   6.187   4.767
  277GLN      O 4432   5.532   6.260   4.727
  278SER      N 4433   5.480   6.066   4.801
  278SER      H 4434   5.417   6.003   4.849
  278SER     CA 4435   5.621   6.030   4.812
  278SER     HA 4436   5.684   6.115   4.827
  278SER     CB 4437   5.633   5.953   4.943
  278SER    HB1 4438   5.735   5.919   4.961
  278SER    HB2 4439   5.562   5.871   4.948
  278SER     OG 4440   5.607   6.046   5.047
  278SER     HG 4441   5.513   6.067   5.066
  278SER      C 4442   5.677   5.946   4.692
  278SER      O 4443   5.783   5.972   4.642
  279ASP      N 4444   5.605   5.849   4.645
  279ASP      H 4445   5.515   5.832   4.694
  279ASP     CA 4446   5.656   5.757   4.554
  279ASP     HA 4447   5.763   5.736   4.551
  279ASP     CB 4448   5.585   5.620   4.572
  279ASP    HB1 4449   5.642   5.539   4.518
  279ASP    HB2 4450   5.486   5.628   4.536
  279ASP     CG 4451   5.580   5.588   4.722
  279ASP    OD1 4452   5.483   5.635   4.790
  279ASP    OD2 4453   5.675   5.516   4.770
  279ASP      C 4454   5.650   5.810   4.412
  279ASP      O 4455   5.747   5.793   4.341
  280SER      N 4456   5.542   5.875   4.367
  280SER      H 4457   5.458   5.868   4.422
  280SER     CA 4458   5.537   5.934   4.232
  280SER     HA 4459   5.574   5.863   4.160
  280SER     CB 4460   5.392   5.971   4.197
  280SER    HB1 4461   5.334   5.881   4.209
  280SER    HB2 4462   5.390   5.987   4.088
  280SER     OG 4463   5.333   6.074   4.274
  280SER     HG 4464   5.300   6.036   4.359
  280SER      C 4465   5.622   6.055   4.217
  280SER      O 4466   5.676   6.073   4.109
  281VAL      N 4467   5.635   6.135   4.323
  281VAL      H 4468   5.584   6.109   4.405
  281VAL     CA 4469   5.731   6.248   4.331
  281VAL     HA 4470   5.702   6.312   4.246
  281VAL     CB 4471   5.722   6.328   4.456
  281VAL     HB 4472   5.724   6.266   4.542
  281VAL    CG1 4473   5.829   6.430   4.461
  281VAL   HG11 4474   5.827   6.499   4.379
  281VAL   HG12 4475   5.824   6.491   4.551
  281VAL   HG13 4476   5.926   6.378   4.471
  281VAL    CG2 4477   5.592   6.401   4.453
  281VAL   HG21 4478   5.575   6.459   4.360
  281VAL   HG22 4479   5.506   6.330   4.464
  281VAL   HG23 4480   5.591   6.470   4.541
  281VAL      C 4481   5.868   6.197   4.307
  281VAL      O 4482   5.940   6.259   4.232
  282ALA      N 4483   5.912   6.086   4.371
  282ALA      H 4484   5.849   6.038   4.437
  282ALA     CA 4485   6.045   6.032   4.354
  282ALA     HA 4486   6.117   6.117   4.361
  282ALA     CB 4487   6.065   5.930   4.466
  282ALA    HB1 4488   5.989   5.855   4.450
  282ALA    HB2 4489   6.162   5.880   4.466
  282ALA    HB3 4490   6.061   5.978   4.569
  282ALA      C 4491   6.063   5.975   4.216
  282ALA      O 4492   6.159   6.011   4.146
  283GLN      N 4493   5.978   5.891   4.163
  283GLN      H 4494   5.908   5.846   4.220
  283GLN     CA 4495   5.983   5.850   4.023
  283GLN     HA 4496   6.073   5.792   3.998
  283GLN     CB 4497   5.858   5.765   4.000
  283GLN    HB1 4498   5.768   5.827   4.013
  283GLN    HB2 4499   5.861   5.680   4.077
  283GLN     CG 4500   5.851   5.694   3.862
  283GLN    HG1 4501   5.875   5.767   3.788
  283GLN    HG2 4502   5.750   5.653   3.853
  283GLN     CD 4503   5.955   5.579   3.850
  283GLN    OE1 4504   5.988   5.513   3.951
  283GLN    NE2 4505   6.009   5.554   3.732
  283GLN   HE21 4506   5.965   5.594   3.647
  283GLN   HE22 4507   6.067   5.469   3.720
  283GLN      C 4508   5.979   5.966   3.923
  283GLN      O 4509   6.049   5.968   3.822
  284GLY      N 4510   5.901   6.067   3.953
  284GLY      H 4511   5.853   6.061   4.045
  284GLY     CA 4512   5.886   6.188   3.870
  284GLY    HA1 4513   5.812   6.250   3.917
  284GLY    HA2 4514   5.850   6.158   3.769
  284GLY      C 4515   6.013   6.269   3.855
  284GLY      O 4516   6.041   6.319   3.747
  285TYR      N 4517   6.090   6.271   3.963
  285TYR      H 4518   6.050   6.243   4.053
  285TYR     CA 4519   6.223   6.337   3.964
  285TYR     HA 4520   6.214   6.424   3.909
  285TYR     CB 4521   6.258   6.379   4.113
  285TYR    HB1 4522   6.367   6.377   4.132
  285TYR    HB2 4523   6.215   6.312   4.186
  285TYR     CG 4524   6.218   6.523   4.144
  285TYR    CD1 4525   6.118   6.543   4.238
  285TYR    HD1 4526   6.065   6.456   4.285
  285TYR    CE1 4527   6.087   6.672   4.279
  285TYR    HE1 4528   6.005   6.694   4.341
  285TYR     CZ 4529   6.138   6.786   4.216
  285TYR     OH 4530   6.101   6.908   4.260
  285TYR     HH 4531   6.162   6.967   4.213
  285TYR    CE2 4532   6.238   6.772   4.115
  285TYR    HE2 4533   6.283   6.863   4.070
  285TYR    CD2 4534   6.280   6.637   4.087
  285TYR    HD2 4535   6.376   6.617   4.032
  285TYR      C 4536   6.330   6.247   3.910
  285TYR      O 4537   6.416   6.296   3.836
  286GLY      N 4538   6.323   6.118   3.936
  286GLY      H 4539   6.260   6.082   4.004
  286GLY     CA 4540   6.414   6.017   3.874
  286GLY    HA1 4541   6.518   6.045   3.889
  286GLY    HA2 4542   6.397   6.017   3.764
  286GLY      C 4543   6.389   5.875   3.918
  286GLY      O 4544   6.337   5.788   3.843
  287SER      N 4545   6.413   5.846   4.045
  287SER      H 4546   6.465   5.916   4.095
  287SER     CA 4547   6.381   5.721   4.113
  287SER     HA 4548   6.287   5.678   4.070
  287SER     CB 4549   6.491   5.611   4.095
  287SER    HB1 4550   6.518   5.609   3.991
  287SER    HB2 4551   6.440   5.513   4.118
  287SER     OG 4552   6.604   5.623   4.176
  287SER     HG 4553   6.652   5.541   4.145
  287SER      C 4554   6.353   5.729   4.265
  287SER      O 4555   6.395   5.826   4.330
  288LEU      N 4556   6.282   5.630   4.325
  288LEU      H 4557   6.240   5.554   4.265
  288LEU     CA 4558   6.272   5.607   4.472
  288LEU     HA 4559   6.222   5.691   4.519
  288LEU     CB 4560   6.188   5.480   4.502
  288LEU    HB1 4561   6.222   5.437   4.597
  288LEU    HB2 4562   6.202   5.408   4.420
  288LEU     CG 4563   6.036   5.510   4.522
  288LEU     HG 4564   6.016   5.593   4.594
  288LEU    CD1 4565   5.975   5.545   4.388
  288LEU   HD11 4566   5.867   5.536   4.398
  288LEU   HD12 4567   6.008   5.646   4.355
  288LEU   HD13 4568   6.015   5.470   4.320
  288LEU    CD2 4569   5.968   5.388   4.572
  288LEU   HD21 4570   5.984   5.304   4.505
  288LEU   HD22 4571   6.006   5.370   4.669
  288LEU   HD23 4572   5.865   5.410   4.584
  288LEU      C 4573   6.414   5.600   4.538
  288LEU      O 4574   6.425   5.670   4.640
  289GLY      N 4575   6.510   5.532   4.477
  289GLY      H 4576   6.482   5.478   4.395
  289GLY     CA 4577   6.648   5.525   4.523
  289GLY    HA1 4578   6.699   5.454   4.455
  289GLY    HA2 4579   6.651   5.474   4.623
  289GLY      C 4580   6.727   5.661   4.519
  289GLY      O 4581   6.838   5.676   4.565
  290MET      N 4582   6.659   5.769   4.479
  290MET      H 4583   6.564   5.746   4.439
  290MET     CA 4584   6.707   5.903   4.491
  290MET     HA 4585   6.814   5.902   4.524
  290MET     CB 4586   6.697   5.974   4.350
  290MET    HB1 4587   6.726   6.075   4.359
  290MET    HB2 4588   6.595   5.987   4.320
  290MET     CG 4589   6.787   5.919   4.236
  290MET    HG1 4590   6.782   5.989   4.152
  290MET    HG2 4591   6.744   5.819   4.207
  290MET     SD 4592   6.963   5.903   4.288
  290MET     CE 4593   7.019   6.075   4.271
  290MET    HE1 4594   7.130   6.078   4.287
  290MET    HE2 4595   6.997   6.107   4.168
  290MET    HE3 4596   6.976   6.140   4.346
  290MET      C 4597   6.640   5.993   4.596
  290MET      O 4598   6.682   6.108   4.611
  291MET      N 4599   6.541   5.942   4.668
  291MET      H 4600   6.518   5.841   4.658
  291MET     CA 4601   6.464   6.026   4.766
  291MET     HA 4602   6.486   6.126   4.748
  291MET     CB 4603   6.313   6.009   4.748
  291MET    HB1 4604   6.283   5.914   4.789
  291MET    HB2 4605   6.280   6.004   4.646
  291MET     CG 4606   6.240   6.128   4.816
  291MET    HG1 4607   6.267   6.221   4.763
  291MET    HG2 4608   6.283   6.137   4.917
  291MET     SD 4609   6.059   6.106   4.832
  291MET     CE 4610   5.992   6.265   4.772
  291MET    HE1 4611   5.986   6.330   4.861
  291MET    HE2 4612   6.057   6.308   4.698
  291MET    HE3 4613   5.889   6.248   4.732
  291MET      C 4614   6.511   5.996   4.911
  291MET      O 4615   6.491   5.883   4.960
  292THR      N 4616   6.566   6.094   4.983
  292THR      H 4617   6.571   6.183   4.938
  292THR     CA 4618   6.602   6.086   5.130
  292THR     HA 4619   6.599   5.975   5.149
  292THR     CB 4620   6.747   6.126   5.159
  292THR     HB 4621   6.817   6.061   5.102
  292THR    CG2 4622   6.764   6.274   5.139
  292THR   HG21 4623   6.760   6.294   5.036
  292THR   HG22 4624   6.689   6.346   5.178
  292THR   HG23 4625   6.859   6.306   5.179
  292THR    OG1 4626   6.784   6.101   5.293
  292THR    HG1 4627   6.811   6.014   5.295
  292THR      C 4628   6.504   6.159   5.223
  292THR      O 4629   6.435   6.253   5.182
  293SER      N 4630   6.499   6.124   5.351
  293SER      H 4631   6.571   6.060   5.384
  293SER     CA 4632   6.409   6.171   5.454
  293SER     HA 4633   6.346   6.248   5.416
  293SER     CB 4634   6.318   6.060   5.509
  293SER    HB1 4635   6.254   6.105   5.584
  293SER    HB2 4636   6.382   5.987   5.561
  293SER     OG 4637   6.243   6.007   5.406
  293SER     HG 4638   6.215   5.917   5.445
  293SER      C 4639   6.489   6.220   5.580
  293SER      O 4640   6.602   6.176   5.601
  294VAL      N 4641   6.429   6.307   5.657
  294VAL      H 4642   6.344   6.346   5.624
  294VAL     CA 4643   6.479   6.355   5.789
  294VAL     HA 4644   6.526   6.271   5.836
  294VAL     CB 4645   6.578   6.467   5.757
  294VAL     HB 4646   6.649   6.419   5.687
  294VAL    CG1 4647   6.516   6.589   5.687
  294VAL   HG11 4648   6.469   6.555   5.600
  294VAL   HG12 4649   6.448   6.643   5.751
  294VAL   HG13 4650   6.597   6.662   5.663
  294VAL    CG2 4651   6.656   6.513   5.879
  294VAL   HG21 4652   6.705   6.424   5.912
  294VAL   HG22 4653   6.735   6.586   5.852
  294VAL   HG23 4654   6.597   6.550   5.961
  294VAL      C 4655   6.366   6.405   5.883
  294VAL      O 4656   6.277   6.477   5.835
  295LEU      N 4657   6.371   6.372   6.009
  295LEU      H 4658   6.444   6.309   6.032
  295LEU     CA 4659   6.283   6.423   6.111
  295LEU     HA 4660   6.194   6.459   6.060
  295LEU     CB 4661   6.252   6.308   6.211
  295LEU    HB1 4662   6.342   6.254   6.221
  295LEU    HB2 4663   6.186   6.242   6.162
  295LEU     CG 4664   6.191   6.339   6.350
  295LEU     HG 4665   6.165   6.241   6.387
  295LEU    CD1 4666   6.286   6.403   6.453
  295LEU   HD11 4667   6.246   6.394   6.553
  295LEU   HD12 4668   6.383   6.351   6.456
  295LEU   HD13 4669   6.307   6.509   6.424
  295LEU    CD2 4670   6.063   6.422   6.351
  295LEU   HD21 4671   5.986   6.379   6.288
  295LEU   HD22 4672   6.018   6.444   6.448
  295LEU   HD23 4673   6.083   6.526   6.323
  295LEU      C 4674   6.358   6.543   6.175
  295LEU      O 4675   6.470   6.527   6.229
  296VAL      N 4676   6.289   6.657   6.187
  296VAL      H 4677   6.196   6.662   6.157
  296VAL     CA 4678   6.339   6.772   6.263
  296VAL     HA 4679   6.435   6.752   6.314
  296VAL     CB 4680   6.357   6.885   6.164
  296VAL     HB 4681   6.271   6.885   6.102
  296VAL    CG1 4682   6.355   7.028   6.227
  296VAL   HG11 4683   6.354   7.107   6.148
  296VAL   HG12 4684   6.269   7.030   6.291
  296VAL   HG13 4685   6.446   7.042   6.279
  296VAL    CG2 4686   6.489   6.867   6.082
  296VAL   HG21 4687   6.556   6.947   6.099
  296VAL   HG22 4688   6.532   6.775   6.101
  296VAL   HG23 4689   6.466   6.867   5.970
  296VAL      C 4690   6.235   6.797   6.376
  296VAL      O 4691   6.117   6.806   6.350
  297CYS      N 4692   6.286   6.808   6.501
  297CYS      H 4693   6.381   6.789   6.523
  297CYS     CA 4694   6.203   6.848   6.616
  297CYS     HA 4695   6.106   6.805   6.601
  297CYS     CB 4696   6.269   6.789   6.742
  297CYS    HB1 4697   6.222   6.827   6.834
  297CYS    HB2 4698   6.373   6.814   6.736
  297CYS     SG 4699   6.250   6.613   6.725
  297CYS     HG 4700   6.115   6.619   6.700
  297CYS      C 4701   6.193   7.004   6.616
  297CYS      O 4702   6.269   7.064   6.541
  298PRO      N 4703   6.122   7.065   6.714
  298PRO     CD 4704   6.015   6.997   6.787
  298PRO    HD1 4705   6.056   6.968   6.885
  298PRO    HD2 4706   5.968   6.919   6.731
  298PRO     CG 4707   5.899   7.097   6.812
  298PRO    HG1 4708   5.845   7.067   6.902
  298PRO    HG2 4709   5.835   7.104   6.725
  298PRO     CB 4710   5.980   7.232   6.827
  298PRO    HB1 4711   5.995   7.247   6.936
  298PRO    HB2 4712   5.928   7.316   6.790
  298PRO     CA 4713   6.110   7.203   6.740
  298PRO     HA 4714   6.098   7.245   6.638
  298PRO      C 4715   6.227   7.282   6.797
  298PRO      O 4716   6.231   7.408   6.799
  299ASP      N 4717   6.312   7.211   6.865
  299ASP      H 4718   6.304   7.112   6.844
  299ASP     CA 4719   6.418   7.253   6.956
  299ASP     HA 4720   6.387   7.333   7.029
  299ASP     CB 4721   6.468   7.138   7.045
  299ASP    HB1 4722   6.383   7.098   7.108
  299ASP    HB2 4723   6.548   7.173   7.115
  299ASP     CG 4724   6.522   7.011   6.978
  299ASP    OD1 4725   6.544   6.904   7.043
  299ASP    OD2 4726   6.563   7.019   6.859
  299ASP      C 4727   6.545   7.302   6.889
  299ASP      O 4728   6.643   7.334   6.961
  300GLY      N 4729   6.548   7.313   6.754
  300GLY      H 4730   6.458   7.317   6.711
  300GLY     CA 4731   6.663   7.362   6.682
  300GLY    HA1 4732   6.687   7.462   6.722
  300GLY    HA2 4733   6.630   7.378   6.576
  300GLY      C 4734   6.786   7.271   6.687
  300GLY      O 4735   6.892   7.318   6.644
  301LYS      N 4736   6.783   7.151   6.748
  301LYS      H 4737   6.693   7.117   6.779
  301LYS     CA 4738   6.901   7.071   6.795
  301LYS     HA 4739   6.986   7.091   6.734
  301LYS     CB 4740   6.942   7.115   6.940
  301LYS    HB1 4741   6.865   7.090   7.010
  301LYS    HB2 4742   6.939   7.222   6.937
  301LYS     CG 4743   7.079   7.062   6.993
  301LYS    HG1 4744   7.157   7.074   6.916
  301LYS    HG2 4745   7.063   6.956   7.004
  301LYS     CD 4746   7.128   7.117   7.126
  301LYS    HD1 4747   7.058   7.102   7.205
  301LYS    HD2 4748   7.151   7.219   7.122
  301LYS     CE 4749   7.258   7.042   7.167
  301LYS    HE1 4750   7.333   7.048   7.088
  301LYS    HE2 4751   7.233   6.938   7.190
  301LYS     NZ 4752   7.320   7.095   7.297
  301LYS    HZ1 4753   7.392   7.034   7.340
  301LYS    HZ2 4754   7.371   7.183   7.282
  301LYS    HZ3 4755   7.249   7.117   7.367
  301LYS      C 4756   6.889   6.917   6.774
  301LYS      O 4757   6.994   6.857   6.743
  302THR      N 4758   6.777   6.851   6.788
  302THR      H 4759   6.698   6.909   6.818
  302THR     CA 4760   6.739   6.708   6.766
  302THR     HA 4761   6.820   6.645   6.780
  302THR     CB 4762   6.641   6.659   6.873
  302THR     HB 4763   6.546   6.710   6.847
  302THR    CG2 4764   6.618   6.511   6.864
  302THR   HG21 4765   6.531   6.493   6.799
  302THR   HG22 4766   6.704   6.458   6.830
  302THR   HG23 4767   6.599   6.469   6.966
  302THR    OG1 4768   6.688   6.693   7.005
  302THR    HG1 4769   6.641   6.777   7.028
  302THR      C 4770   6.678   6.674   6.626
  302THR      O 4771   6.575   6.726   6.577
  303VAL      N 4772   6.742   6.574   6.558
  303VAL      H 4773   6.821   6.527   6.603
  303VAL     CA 4774   6.701   6.527   6.428
  303VAL     HA 4775   6.596   6.549   6.421
  303VAL     CB 4776   6.778   6.609   6.317
  303VAL     HB 4777   6.741   6.571   6.224
  303VAL    CG1 4778   6.741   6.756   6.303
  303VAL   HG11 4779   6.779   6.823   6.387
  303VAL   HG12 4780   6.773   6.796   6.208
  303VAL   HG13 4781   6.632   6.765   6.303
  303VAL    CG2 4782   6.928   6.592   6.318
  303VAL   HG21 4783   6.963   6.488   6.304
  303VAL   HG22 4784   6.970   6.657   6.243
  303VAL   HG23 4785   6.970   6.634   6.412
  303VAL      C 4786   6.725   6.367   6.404
  303VAL      O 4787   6.818   6.307   6.460
  304GLU      N 4788   6.655   6.303   6.309
  304GLU      H 4789   6.585   6.354   6.256
  304GLU     CA 4790   6.691   6.163   6.259
  304GLU     HA 4791   6.800   6.151   6.270
  304GLU     CB 4792   6.634   6.044   6.344
  304GLU    HB1 4793   6.699   6.034   6.430
  304GLU    HB2 4794   6.647   5.949   6.292
  304GLU     CG 4795   6.486   6.051   6.394
  304GLU    HG1 4796   6.470   6.162   6.406
  304GLU    HG2 4797   6.479   6.002   6.490
  304GLU     CD 4798   6.376   5.996   6.305
  304GLU    OE1 4799   6.255   5.988   6.336
  304GLU    OE2 4800   6.396   5.975   6.183
  304GLU      C 4801   6.657   6.144   6.117
  304GLU      O 4802   6.587   6.225   6.063
  305ALA      N 4803   6.714   6.041   6.052
  305ALA      H 4804   6.774   5.980   6.101
  305ALA     CA 4805   6.717   6.029   5.905
  305ALA     HA 4806   6.641   6.089   5.868
  305ALA     CB 4807   6.853   6.088   5.856
  305ALA    HB1 4808   6.858   6.094   5.747
  305ALA    HB2 4809   6.852   6.192   5.894
  305ALA    HB3 4810   6.927   6.019   5.897
  305ALA      C 4811   6.693   5.885   5.848
  305ALA      O 4812   6.713   5.785   5.916
  306GLU      N 4813   6.656   5.870   5.722
  306GLU      H 4814   6.655   5.952   5.663
  306GLU     CA 4815   6.606   5.742   5.668
  306GLU     HA 4816   6.672   5.657   5.691
  306GLU     CB 4817   6.461   5.717   5.715
  306GLU    HB1 4818   6.395   5.785   5.658
  306GLU    HB2 4819   6.458   5.735   5.821
  306GLU     CG 4820   6.422   5.572   5.691
  306GLU    HG1 4821   6.493   5.510   5.752
  306GLU    HG2 4822   6.432   5.548   5.591
  306GLU     CD 4823   6.282   5.550   5.747
  306GLU    OE1 4824   6.193   5.639   5.725
  306GLU    OE2 4825   6.264   5.442   5.812
  306GLU      C 4826   6.606   5.762   5.515
  306GLU      O 4827   6.609   5.877   5.465
  307ALA      N 4828   6.600   5.655   5.433
  307ALA      H 4829   6.622   5.561   5.478
  307ALA     CA 4830   6.557   5.656   5.294
  307ALA     HA 4831   6.592   5.750   5.242
  307ALA     CB 4832   6.628   5.544   5.216
  307ALA    HB1 4833   6.613   5.561   5.111
  307ALA    HB2 4834   6.734   5.548   5.228
  307ALA    HB3 4835   6.590   5.444   5.240
  307ALA      C 4836   6.402   5.646   5.274
  307ALA      O 4837   6.339   5.571   5.350
  308ALA      N 4838   6.350   5.718   5.175
  308ALA      H 4839   6.412   5.786   5.121
  308ALA     CA 4840   6.204   5.726   5.147
  308ALA     HA 4841   6.147   5.709   5.243
  308ALA     CB 4842   6.168   5.861   5.081
  308ALA    HB1 4843   6.199   5.940   5.149
  308ALA    HB2 4844   6.230   5.874   4.991
  308ALA    HB3 4845   6.065   5.872   5.057
  308ALA      C 4846   6.155   5.610   5.057
  308ALA      O 4847   6.057   5.627   4.983
  309HIS      N 4848   6.220   5.493   5.069
  309HIS      H 4849   6.278   5.482   5.147
  309HIS     CA 4850   6.185   5.373   4.995
  309HIS     HA 4851   6.085   5.383   4.958
  309HIS     CB 4852   6.275   5.356   4.869
  309HIS    HB1 4853   6.265   5.448   4.810
  309HIS    HB2 4854   6.231   5.276   4.806
  309HIS     CG 4855   6.424   5.324   4.898
  309HIS    ND1 4856   6.483   5.209   4.945
  309HIS    HD1 4857   6.432   5.125   4.977
  309HIS    CE1 4858   6.616   5.215   4.930
  309HIS    HE1 4859   6.684   5.136   4.955
  309HIS    NE2 4860   6.648   5.332   4.872
  309HIS    CD2 4861   6.528   5.403   4.857
  309HIS    HD2 4862   6.516   5.501   4.822
  309HIS      C 4863   6.183   5.258   5.097
  309HIS      O 4864   6.253   5.263   5.198
  310GLY      N 4865   6.105   5.152   5.071
  310GLY      H 4866   6.049   5.155   4.989
  310GLY     CA 4867   6.098   5.026   5.146
  310GLY    HA1 4868   6.011   4.968   5.128
  310GLY    HA2 4869   6.096   5.051   5.251
  310GLY      C 4870   6.218   4.935   5.127
  310GLY      O 4871   6.316   4.977   5.064
  311THR      N 4872   6.210   4.812   5.181
  311THR      H 4873   6.125   4.792   5.234
  311THR     CA 4874   6.325   4.718   5.193
  311THR     HA 4875   6.407   4.771   5.237
  311THR     CB 4876   6.292   4.604   5.289
  311THR     HB 4877   6.370   4.531   5.291
  311THR    CG2 4878   6.279   4.660   5.427
  311THR   HG21 4879   6.212   4.744   5.431
  311THR   HG22 4880   6.234   4.588   5.485
  311THR   HG23 4881   6.375   4.682   5.458
  311THR    OG1 4882   6.178   4.536   5.249
  311THR    HG1 4883   6.197   4.441   5.243
  311THR      C 4884   6.383   4.663   5.059
  311THR      O 4885   6.480   4.584   5.050
  312VAL      N 4886   6.317   4.698   4.943
  312VAL      H 4887   6.239   4.765   4.949
  312VAL     CA 4888   6.348   4.651   4.805
  312VAL     HA 4889   6.268   4.689   4.741
  312VAL     CB 4890   6.487   4.703   4.756
  312VAL     HB 4891   6.565   4.636   4.783
  312VAL    CG1 4892   6.489   4.718   4.605
  312VAL   HG11 4893   6.413   4.791   4.573
  312VAL   HG12 4894   6.594   4.745   4.572
  312VAL   HG13 4895   6.462   4.621   4.559
  312VAL    CG2 4896   6.543   4.836   4.816
  312VAL   HG21 4897   6.548   4.830   4.924
  312VAL   HG22 4898   6.635   4.871   4.768
  312VAL   HG23 4899   6.476   4.919   4.795
  312VAL      C 4900   6.330   4.493   4.790
  312VAL      O 4901   6.411   4.433   4.719
  313THR      N 4902   6.235   4.431   4.863
  313THR      H 4903   6.180   4.490   4.917
  313THR     CA 4904   6.209   4.286   4.880
  313THR     HA 4905   6.279   4.249   4.958
  313THR     CB 4906   6.060   4.264   4.919
  313THR     HB 4907   6.002   4.294   4.837
  313THR    CG2 4908   6.023   4.119   4.950
  313THR   HG21 4909   6.101   4.072   5.013
  313THR   HG22 4910   5.920   4.106   4.996
  313THR   HG23 4911   6.026   4.066   4.861
  313THR    OG1 4912   6.028   4.327   5.038
  313THR    HG1 4913   6.097   4.305   5.103
  313THR      C 4914   6.236   4.198   4.754
  313THR      O 4915   6.285   4.087   4.766
  314ARG      N 4916   6.195   4.236   4.631
  314ARG      H 4917   6.130   4.315   4.624
  314ARG     CA 4918   6.223   4.152   4.513
  314ARG     HA 4919   6.200   4.046   4.538
  314ARG     CB 4920   6.137   4.201   4.393
  314ARG    HB1 4921   6.193   4.180   4.302
  314ARG    HB2 4922   6.116   4.304   4.405
  314ARG     CG 4923   5.999   4.129   4.386
  314ARG    HG1 4924   5.943   4.143   4.483
  314ARG    HG2 4925   6.025   4.025   4.366
  314ARG     CD 4926   5.906   4.192   4.279
  314ARG    HD1 4927   5.818   4.132   4.254
  314ARG    HD2 4928   5.963   4.199   4.184
  314ARG     NE 4929   5.866   4.329   4.322
  314ARG     HE 4930   5.813   4.327   4.403
  314ARG     CZ 4931   5.860   4.448   4.260
  314ARG    NH1 4932   5.920   4.475   4.150
  314ARG   HH11 4933   5.997   4.413   4.122
  314ARG   HH12 4934   5.914   4.569   4.112
  314ARG    NH2 4935   5.801   4.549   4.314
  314ARG   HH21 4936   5.760   4.530   4.405
  314ARG   HH22 4937   5.810   4.637   4.277
  314ARG      C 4938   6.371   4.145   4.473
  314ARG      O 4939   6.416   4.043   4.427
  315HIS      N 4940   6.450   4.254   4.498
  315HIS      H 4941   6.407   4.335   4.547
  315HIS     CA 4942   6.597   4.245   4.490
  315HIS     HA 4943   6.622   4.208   4.389
  315HIS     CB 4944   6.665   4.383   4.499
  315HIS    HB1 4945   6.773   4.371   4.515
  315HIS    HB2 4946   6.623   4.449   4.577
  315HIS     CG 4947   6.646   4.460   4.372
  315HIS    ND1 4948   6.743   4.498   4.283
  315HIS    CE1 4949   6.683   4.568   4.186
  315HIS    HE1 4950   6.731   4.617   4.103
  315HIS    NE2 4951   6.551   4.575   4.211
  315HIS    HE2 4952   6.480   4.632   4.165
  315HIS    CD2 4953   6.527   4.506   4.327
  315HIS    HD2 4954   6.430   4.503   4.385
  315HIS      C 4955   6.655   4.150   4.598
  315HIS      O 4956   6.751   4.080   4.578
  316TYR      N 4957   6.581   4.133   4.711
  316TYR      H 4958   6.497   4.183   4.718
  316TYR     CA 4959   6.625   4.036   4.807
  316TYR     HA 4960   6.732   4.039   4.812
  316TYR     CB 4961   6.560   4.066   4.941
  316TYR    HB1 4962   6.459   4.040   4.943
  316TYR    HB2 4963   6.564   4.174   4.953
  316TYR     CG 4964   6.621   4.007   5.066
  316TYR    CD1 4965   6.752   4.045   5.108
  316TYR    HD1 4966   6.812   4.127   5.063
  316TYR    CE1 4967   6.811   3.982   5.222
  316TYR    HE1 4968   6.911   4.005   5.254
  316TYR     CZ 4969   6.744   3.875   5.283
  316TYR     OH 4970   6.799   3.798   5.376
  316TYR     HH 4971   6.896   3.816   5.379
  316TYR    CE2 4972   6.611   3.838   5.241
  316TYR    HE2 4973   6.562   3.759   5.299
  316TYR    CD2 4974   6.548   3.914   5.139
  316TYR    HD2 4975   6.447   3.886   5.121
  316TYR      C 4976   6.585   3.894   4.769
  316TYR      O 4977   6.672   3.805   4.784
  317ARG      N 4978   6.463   3.868   4.709
  317ARG      H 4979   6.395   3.939   4.689
  317ARG     CA 4980   6.429   3.734   4.659
  317ARG     HA 4981   6.431   3.661   4.744
  317ARG     CB 4982   6.297   3.729   4.585
  317ARG    HB1 4983   6.277   3.626   4.552
  317ARG    HB2 4984   6.308   3.796   4.496
  317ARG     CG 4985   6.172   3.772   4.660
  317ARG    HG1 4986   6.082   3.768   4.597
  317ARG    HG2 4987   6.185   3.875   4.691
  317ARG     CD 4988   6.140   3.703   4.791
  317ARG    HD1 4989   6.231   3.708   4.849
  317ARG    HD2 4990   6.120   3.596   4.761
  317ARG     NE 4991   6.028   3.769   4.858
  317ARG     HE 4992   5.969   3.817   4.797
  317ARG     CZ 4993   6.001   3.756   4.986
  317ARG    NH1 4994   6.074   3.681   5.064
  317ARG   HH11 4995   6.172   3.657   5.048
  317ARG   HH12 4996   6.034   3.659   5.158
  317ARG    NH2 4997   5.895   3.808   5.040
  317ARG   HH21 4998   5.835   3.873   4.984
  317ARG   HH22 4999   5.876   3.801   5.138
  317ARG      C 5000   6.536   3.686   4.562
  317ARG      O 5001   6.565   3.566   4.566
  318MET      N 5002   6.605   3.771   4.490
  318MET      H 5003   6.567   3.867   4.488
  318MET     CA 5004   6.727   3.742   4.406
  318MET     HA 5005   6.710   3.649   4.348
  318MET     CB 5006   6.747   3.862   4.309
  318MET    HB1 5007   6.842   3.854   4.252
  318MET    HB2 5008   6.755   3.951   4.370
  318MET     CG 5009   6.634   3.886   4.206
  318MET    HG1 5010   6.534   3.876   4.250
  318MET    HG2 5011   6.646   3.810   4.130
  318MET     SD 5012   6.643   4.050   4.131
  318MET     CE 5013   6.471   4.090   4.110
  318MET    HE1 5014   6.419   3.997   4.077
  318MET    HE2 5015   6.426   4.116   4.205
  318MET    HE3 5016   6.464   4.172   4.044
  318MET      C 5017   6.861   3.723   4.488
  318MET      O 5018   6.931   3.624   4.476
  319TYR      N 5019   6.890   3.823   4.573
  319TYR      H 5020   6.827   3.902   4.567
  319TYR     CA 5021   7.020   3.828   4.633
  319TYR     HA 5022   7.098   3.829   4.556
  319TYR     CB 5023   7.041   3.957   4.714
  319TYR    HB1 5024   6.950   3.990   4.765
  319TYR    HB2 5025   7.062   4.039   4.652
  319TYR     CG 5026   7.149   3.947   4.819
  319TYR    CD1 5027   7.279   4.001   4.791
  319TYR    HD1 5028   7.303   4.047   4.695
  319TYR    CE1 5029   7.377   3.987   4.890
  319TYR    HE1 5030   7.478   4.013   4.860
  319TYR     CZ 5031   7.345   3.936   5.019
  319TYR     OH 5032   7.440   3.922   5.111
  319TYR     HH 5033   7.406   3.883   5.186
  319TYR    CE2 5034   7.215   3.897   5.054
  319TYR    HE2 5035   7.184   3.858   5.158
  319TYR    CD2 5036   7.117   3.908   4.957
  319TYR    HD2 5037   7.024   3.865   4.975
  319TYR      C 5038   7.045   3.704   4.719
  319TYR      O 5039   7.156   3.640   4.718
  320GLN      N 5040   6.943   3.650   4.789
  320GLN      H 5041   6.864   3.711   4.806
  320GLN     CA 5042   6.937   3.528   4.866
  320GLN     HA 5043   7.015   3.540   4.940
  320GLN     CB 5044   6.799   3.513   4.936
  320GLN    HB1 5045   6.790   3.406   4.954
  320GLN    HB2 5046   6.729   3.541   4.862
  320GLN     CG 5047   6.780   3.589   5.064
  320GLN    HG1 5048   6.674   3.587   5.099
  320GLN    HG2 5049   6.800   3.691   5.051
  320GLN     CD 5050   6.875   3.530   5.172
  320GLN    OE1 5051   6.985   3.590   5.198
  320GLN    NE2 5052   6.841   3.415   5.227
  320GLN   HE21 5053   6.760   3.361   5.195
  320GLN   HE22 5054   6.905   3.377   5.294
  320GLN      C 5055   6.960   3.396   4.794
  320GLN      O 5056   7.009   3.294   4.841
  321LYS      N 5057   6.930   3.398   4.667
  321LYS      H 5058   6.898   3.490   4.637
  321LYS     CA 5059   6.953   3.293   4.563
  321LYS     HA 5060   6.958   3.190   4.597
  321LYS     CB 5061   6.845   3.307   4.464
  321LYS    HB1 5062   6.862   3.238   4.385
  321LYS    HB2 5063   6.827   3.406   4.423
  321LYS     CG 5064   6.711   3.259   4.522
  321LYS    HG1 5065   6.681   3.317   4.608
  321LYS    HG2 5066   6.715   3.152   4.547
  321LYS     CD 5067   6.602   3.269   4.418
  321LYS    HD1 5068   6.623   3.190   4.339
  321LYS    HD2 5069   6.593   3.374   4.376
  321LYS     CE 5070   6.470   3.231   4.483
  321LYS    HE1 5071   6.487   3.162   4.567
  321LYS    HE2 5072   6.394   3.181   4.420
  321LYS     NZ 5073   6.399   3.346   4.537
  321LYS    HZ1 5074   6.350   3.398   4.460
  321LYS    HZ2 5075   6.326   3.323   4.605
  321LYS    HZ3 5076   6.461   3.408   4.585
  321LYS      C 5077   7.087   3.320   4.489
  321LYS      O 5078   7.112   3.254   4.387
  322GLY      N 5079   7.161   3.424   4.521
  322GLY      H 5080   7.127   3.474   4.604
  322GLY     CA 5081   7.286   3.470   4.463
  322GLY    HA1 5082   7.363   3.394   4.480
  322GLY    HA2 5083   7.319   3.563   4.513
  322GLY      C 5084   7.283   3.514   4.314
  322GLY      O 5085   7.380   3.492   4.239
  323GLN      N 5086   7.166   3.561   4.268
  323GLN      H 5087   7.093   3.578   4.339
  323GLN     CA 5088   7.153   3.622   4.141
  323GLN     HA 5089   7.212   3.571   4.062
  323GLN     CB 5090   7.009   3.606   4.094
  323GLN    HB1 5091   7.006   3.659   3.999
  323GLN    HB2 5092   6.936   3.655   4.153
  323GLN     CG 5093   6.958   3.465   4.065
  323GLN    HG1 5094   6.937   3.413   4.160
  323GLN    HG2 5095   7.037   3.404   4.007
  323GLN     CD 5096   6.828   3.455   3.997
  323GLN    OE1 5097   6.728   3.472   4.066
  323GLN    NE2 5098   6.821   3.409   3.879
  323GLN   HE21 5099   6.903   3.376   3.829
  323GLN   HE22 5100   6.739   3.417   3.828
  323GLN      C 5101   7.205   3.765   4.147
  323GLN      O 5102   7.207   3.826   4.255
  324GLU      N 5103   7.248   3.820   4.032
  324GLU      H 5104   7.273   3.762   3.958
  324GLU     CA 5105   7.290   3.965   4.024
  324GLU     HA 5106   7.359   3.984   4.106
  324GLU     CB 5107   7.367   3.982   3.895
  324GLU    HB1 5108   7.298   3.968   3.815
  324GLU    HB2 5109   7.448   3.907   3.881
  324GLU     CG 5110   7.439   4.117   3.884
  324GLU    HG1 5111   7.502   4.121   3.971
  324GLU    HG2 5112   7.374   4.201   3.877
  324GLU     CD 5113   7.530   4.105   3.760
  324GLU    OE1 5114   7.481   4.101   3.643
  324GLU    OE2 5115   7.653   4.136   3.769
  324GLU      C 5116   7.181   4.073   4.038
  324GLU      O 5117   7.078   4.072   3.971
  325THR      N 5118   7.208   4.173   4.124
  325THR      H 5119   7.304   4.188   4.159
  325THR     CA 5120   7.110   4.287   4.162
  325THR     HA 5121   7.020   4.280   4.103
  325THR     CB 5122   7.082   4.292   4.313
  325THR     HB 5123   7.019   4.379   4.328
  325THR    CG2 5124   7.002   4.176   4.362
  325THR   HG21 5125   6.918   4.176   4.291
  325THR   HG22 5126   7.050   4.080   4.360
  325THR   HG23 5127   6.964   4.183   4.462
  325THR    OG1 5128   7.205   4.303   4.378
  325THR    HG1 5129   7.239   4.210   4.388
  325THR      C 5130   7.171   4.415   4.114
  325THR      O 5131   7.285   4.419   4.080
  326SER      N 5132   7.096   4.523   4.119
  326SER      H 5133   7.001   4.507   4.128
  326SER     CA 5134   7.134   4.664   4.090
  326SER     HA 5135   7.246   4.670   4.117
  326SER     CB 5136   7.119   4.692   3.935
  326SER    HB1 5137   7.018   4.709   3.903
  326SER    HB2 5138   7.151   4.602   3.891
  326SER     OG 5139   7.198   4.805   3.901
  326SER     HG 5140   7.292   4.776   3.901
  326SER      C 5141   7.054   4.762   4.177
  326SER      O 5142   6.983   4.843   4.122
  327THR      N 5143   7.067   4.757   4.308
  327THR      H 5144   7.136   4.685   4.344
  327THR     CA 5145   7.000   4.843   4.406
  327THR     HA 5146   6.895   4.858   4.373
  327THR     CB 5147   6.992   4.751   4.533
  327THR     HB 5148   7.098   4.729   4.557
  327THR    CG2 5149   6.938   4.837   4.644
  327THR   HG21 5150   7.021   4.906   4.676
  327THR   HG22 5151   6.851   4.894   4.615
  327THR   HG23 5152   6.910   4.771   4.728
  327THR    OG1 5153   6.920   4.630   4.517
  327THR    HG1 5154   6.869   4.637   4.433
  327THR      C 5155   7.076   4.977   4.425
  327THR      O 5156   7.186   4.979   4.480
  328ASN      N 5157   7.010   5.089   4.412
  328ASN      H 5158   6.912   5.084   4.387
  328ASN     CA 5159   7.069   5.225   4.427
  328ASN     HA 5160   7.169   5.228   4.378
  328ASN     CB 5161   6.974   5.314   4.341
  328ASN    HB1 5162   6.875   5.305   4.385
  328ASN    HB2 5163   6.968   5.276   4.240
  328ASN     CG 5164   7.017   5.464   4.342
  328ASN    OD1 5165   7.124   5.499   4.397
  328ASN    ND2 5166   6.951   5.549   4.266
  328ASN   HD21 5167   6.875   5.522   4.204
  328ASN   HD22 5168   6.989   5.647   4.276
  328ASN      C 5169   7.079   5.268   4.574
  328ASN      O 5170   6.978   5.278   4.641
  329PRO      N 5171   7.202   5.301   4.623
  329PRO     CD 5172   7.333   5.294   4.556
  329PRO    HD1 5173   7.336   5.372   4.477
  329PRO    HD2 5174   7.342   5.199   4.506
  329PRO     CG 5175   7.446   5.310   4.663
  329PRO    HG1 5176   7.485   5.411   4.664
  329PRO    HG2 5177   7.528   5.243   4.642
  329PRO     CB 5178   7.363   5.279   4.787
  329PRO    HB1 5179   7.411   5.327   4.869
  329PRO    HB2 5180   7.367   5.170   4.798
  329PRO     CA 5181   7.221   5.328   4.763
  329PRO     HA 5182   7.150   5.270   4.830
  329PRO      C 5183   7.214   5.479   4.794
  329PRO      O 5184   7.226   5.517   4.908
  330ILE      N 5185   7.205   5.566   4.693
  330ILE      H 5186   7.199   5.530   4.598
  330ILE     CA 5187   7.224   5.713   4.715
  330ILE     HA 5188   7.323   5.731   4.760
  330ILE     CB 5189   7.215   5.782   4.579
  330ILE     HB 5190   7.127   5.751   4.528
  330ILE    CG2 5191   7.210   5.935   4.591
  330ILE   HG21 5192   7.110   5.960   4.639
  330ILE   HG22 5193   7.297   5.977   4.647
  330ILE   HG23 5194   7.197   5.978   4.494
  330ILE    CG1 5195   7.335   5.744   4.495
  330ILE   HG11 5196   7.341   5.634   4.490
  330ILE   HG12 5197   7.423   5.778   4.552
  330ILE     CD 5198   7.338   5.790   4.351
  330ILE    HD1 5199   7.409   5.742   4.286
  330ILE    HD2 5200   7.240   5.772   4.311
  330ILE    HD3 5201   7.361   5.892   4.351
  330ILE      C 5202   7.122   5.771   4.813
  330ILE      O 5203   7.155   5.846   4.908
  331ALA      N 5204   6.995   5.728   4.814
  331ALA      H 5205   6.956   5.675   4.732
  331ALA     CA 5206   6.895   5.768   4.918
  331ALA     HA 5207   6.881   5.873   4.912
  331ALA     CB 5208   6.763   5.704   4.880
  331ALA    HB1 5209   6.779   5.598   4.849
  331ALA    HB2 5210   6.701   5.706   4.968
  331ALA    HB3 5211   6.724   5.763   4.797
  331ALA      C 5212   6.930   5.737   5.063
  331ALA      O 5213   6.905   5.820   5.151
  332SER      N 5214   6.985   5.616   5.081
  332SER      H 5215   6.990   5.552   5.004
  332SER     CA 5216   7.030   5.574   5.213
  332SER     HA 5217   6.946   5.603   5.275
  332SER     CB 5218   7.055   5.420   5.219
  332SER    HB1 5219   7.086   5.402   5.322
  332SER    HB2 5220   7.143   5.399   5.158
  332SER     OG 5221   6.941   5.340   5.177
  332SER     HG 5222   6.934   5.348   5.076
  332SER      C 5223   7.163   5.649   5.260
  332SER      O 5224   7.179   5.699   5.370
  333ILE      N 5225   7.261   5.654   5.166
  333ILE      H 5226   7.243   5.606   5.081
  333ILE     CA 5227   7.387   5.727   5.184
  333ILE     HA 5228   7.441   5.687   5.272
  333ILE     CB 5229   7.486   5.718   5.069
  333ILE     HB 5230   7.435   5.755   4.983
  333ILE    CG2 5231   7.609   5.816   5.085
  333ILE   HG21 5232   7.582   5.924   5.075
  333ILE   HG22 5233   7.662   5.803   5.179
  333ILE   HG23 5234   7.679   5.788   5.006
  333ILE    CG1 5235   7.535   5.573   5.053
  333ILE   HG11 5236   7.454   5.502   5.059
  333ILE   HG12 5237   7.602   5.549   5.136
  333ILE     CD 5238   7.609   5.549   4.923
  333ILE    HD1 5239   7.706   5.597   4.934
  333ILE    HD2 5240   7.625   5.440   4.911
  333ILE    HD3 5241   7.545   5.597   4.849
  333ILE      C 5242   7.360   5.878   5.216
  333ILE      O 5243   7.418   5.936   5.307
  334PHE      N 5244   7.262   5.937   5.152
  334PHE      H 5245   7.211   5.894   5.069
  334PHE     CA 5246   7.221   6.078   5.184
  334PHE     HA 5247   7.315   6.135   5.175
  334PHE     CB 5248   7.128   6.125   5.079
  334PHE    HB1 5249   7.045   6.190   5.120
  334PHE    HB2 5250   7.087   6.044   5.029
  334PHE     CG 5251   7.192   6.218   4.977
  334PHE    CD1 5252   7.161   6.350   4.969
  334PHE    HD1 5253   7.091   6.391   5.042
  334PHE    CE1 5254   7.226   6.433   4.878
  334PHE    HE1 5255   7.200   6.540   4.881
  334PHE     CZ 5256   7.315   6.384   4.784
  334PHE     HZ 5257   7.363   6.452   4.714
  334PHE    CE2 5258   7.351   6.248   4.790
  334PHE    HE2 5259   7.424   6.204   4.721
  334PHE    CD2 5260   7.294   6.169   4.891
  334PHE    HD2 5261   7.325   6.059   4.889
  334PHE      C 5262   7.155   6.099   5.319
  334PHE      O 5263   7.163   6.203   5.387
  335ALA      N 5264   7.099   5.989   5.374
  335ALA      H 5265   7.078   5.912   5.319
  335ALA     CA 5266   7.061   5.993   5.522
  335ALA     HA 5267   7.012   6.083   5.542
  335ALA     CB 5268   6.956   5.884   5.553
  335ALA    HB1 5269   7.004   5.788   5.542
  335ALA    HB2 5270   6.920   5.900   5.654
  335ALA    HB3 5271   6.870   5.893   5.486
  335ALA      C 5272   7.189   5.998   5.607
  335ALA      O 5273   7.199   6.063   5.712
  336TRP      N 5274   7.297   5.923   5.569
  336TRP      H 5275   7.282   5.858   5.492
  336TRP     CA 5276   7.424   5.923   5.639
  336TRP     HA 5277   7.408   5.913   5.745
  336TRP     CB 5278   7.512   5.806   5.588
  336TRP    HB1 5279   7.619   5.822   5.607
  336TRP    HB2 5280   7.504   5.796   5.480
  336TRP     CG 5281   7.474   5.678   5.661
  336TRP    CD1 5282   7.377   5.589   5.627
  336TRP    HD1 5283   7.320   5.589   5.534
  336TRP    NE1 5284   7.375   5.486   5.725
  336TRP    HE1 5285   7.307   5.409   5.722
  336TRP    CE2 5286   7.464   5.513   5.824
  336TRP    CZ2 5287   7.504   5.441   5.935
  336TRP    HZ2 5288   7.455   5.356   5.972
  336TRP    CH2 5289   7.615   5.494   6.013
  336TRP    HH2 5290   7.656   5.438   6.093
  336TRP    CZ3 5291   7.683   5.607   5.969
  336TRP    HZ3 5292   7.763   5.642   6.031
  336TRP    CE3 5293   7.634   5.677   5.862
  336TRP    HE3 5294   7.682   5.776   5.845
  336TRP    CD2 5295   7.532   5.628   5.784
  336TRP      C 5296   7.498   6.061   5.627
  336TRP      O 5297   7.533   6.114   5.733
  337THR      N 5298   7.514   6.115   5.509
  337THR      H 5299   7.479   6.062   5.429
  337THR     CA 5300   7.580   6.243   5.491
  337THR     HA 5301   7.685   6.228   5.527
  337THR     CB 5302   7.600   6.274   5.341
  337THR     HB 5303   7.667   6.365   5.339
  337THR    CG2 5304   7.672   6.172   5.257
  337THR   HG21 5305   7.649   6.189   5.158
  337THR   HG22 5306   7.774   6.183   5.274
  337THR   HG23 5307   7.640   6.070   5.284
  337THR    OG1 5308   7.479   6.311   5.286
  337THR    HG1 5309   7.497   6.399   5.251
  337THR      C 5310   7.518   6.362   5.570
  337THR      O 5311   7.598   6.438   5.627
  338ARG      N 5312   7.384   6.368   5.580
  338ARG      H 5313   7.325   6.307   5.526
  338ARG     CA 5314   7.308   6.476   5.647
  338ARG     HA 5315   7.360   6.571   5.642
  338ARG     CB 5316   7.170   6.491   5.582
  338ARG    HB1 5317   7.109   6.563   5.639
  338ARG    HB2 5318   7.117   6.388   5.577
  338ARG     CG 5319   7.188   6.549   5.436
  338ARG    HG1 5320   7.248   6.486   5.370
  338ARG    HG2 5321   7.235   6.646   5.449
  338ARG     CD 5322   7.051   6.562   5.373
  338ARG    HD1 5323   6.987   6.621   5.433
  338ARG    HD2 5324   7.006   6.463   5.360
  338ARG     NE 5325   7.051   6.627   5.237
  338ARG     HE 5326   7.138   6.643   5.189
  338ARG     CZ 5327   6.941   6.664   5.170
  338ARG    NH1 5328   6.819   6.651   5.212
  338ARG   HH11 5329   6.802   6.617   5.306
  338ARG   HH12 5330   6.745   6.676   5.150
  338ARG    NH2 5331   6.952   6.709   5.051
  338ARG   HH21 5332   7.050   6.741   5.019
  338ARG   HH22 5333   6.868   6.742   5.005
  338ARG      C 5334   7.313   6.450   5.802
  338ARG      O 5335   7.317   6.541   5.879
  339GLY      N 5336   7.326   6.326   5.839
  339GLY      H 5337   7.327   6.250   5.774
  339GLY     CA 5338   7.364   6.291   5.975
  339GLY    HA1 5339   7.355   6.186   5.981
  339GLY    HA2 5340   7.295   6.345   6.047
  339GLY      C 5341   7.502   6.331   6.023
  339GLY      O 5342   7.526   6.379   6.137
  340LEU      N 5343   7.603   6.316   5.937
  340LEU      H 5344   7.587   6.264   5.854
  340LEU     CA 5345   7.748   6.360   5.963
  340LEU     HA 5346   7.765   6.326   6.066
  340LEU     CB 5347   7.838   6.296   5.856
  340LEU    HB1 5348   7.938   6.337   5.870
  340LEU    HB2 5349   7.806   6.333   5.760
  340LEU     CG 5350   7.859   6.146   5.852
  340LEU     HG 5351   7.761   6.100   5.843
  340LEU    CD1 5352   7.934   6.114   5.718
  340LEU   HD11 5353   8.017   6.179   5.693
  340LEU   HD12 5354   7.980   6.011   5.718
  340LEU   HD13 5355   7.857   6.126   5.642
  340LEU    CD2 5356   7.931   6.106   5.981
  340LEU   HD21 5357   7.977   6.011   5.960
  340LEU   HD22 5358   8.012   6.177   6.002
  340LEU   HD23 5359   7.859   6.097   6.065
  340LEU      C 5360   7.761   6.515   5.968
  340LEU      O 5361   7.821   6.574   6.061
  341ALA      N 5362   7.694   6.587   5.873
  341ALA      H 5363   7.658   6.531   5.800
  341ALA     CA 5364   7.684   6.733   5.873
  341ALA     HA 5365   7.786   6.774   5.868
  341ALA     CB 5366   7.613   6.787   5.750
  341ALA    HB1 5367   7.659   6.767   5.654
  341ALA    HB2 5368   7.511   6.754   5.747
  341ALA    HB3 5369   7.611   6.894   5.758
  341ALA      C 5370   7.620   6.789   6.001
  341ALA      O 5371   7.684   6.871   6.063
  342HIS      N 5372   7.511   6.727   6.048
  342HIS      H 5373   7.465   6.661   5.986
  342HIS     CA 5374   7.455   6.761   6.182
  342HIS     HA 5375   7.439   6.871   6.191
  342HIS     CB 5376   7.316   6.697   6.201
  342HIS    HB1 5377   7.331   6.592   6.232
  342HIS    HB2 5378   7.261   6.712   6.110
  342HIS     CG 5379   7.227   6.769   6.303
  342HIS    ND1 5380   7.152   6.886   6.276
  342HIS    CE1 5381   7.097   6.910   6.395
  342HIS    HE1 5382   7.031   6.995   6.412
  342HIS    NE2 5383   7.148   6.831   6.494
  342HIS    HE2 5384   7.114   6.830   6.590
  342HIS    CD2 5385   7.222   6.737   6.435
  342HIS    HD2 5386   7.261   6.654   6.487
  342HIS      C 5387   7.541   6.722   6.308
  342HIS      O 5388   7.560   6.807   6.394
  343ARG      N 5389   7.603   6.600   6.308
  343ARG      H 5390   7.566   6.531   6.237
  343ARG     CA 5391   7.697   6.563   6.412
  343ARG     HA 5392   7.645   6.574   6.505
  343ARG     CB 5393   7.753   6.421   6.388
  343ARG    HB1 5394   7.795   6.419   6.290
  343ARG    HB2 5395   7.673   6.349   6.391
  343ARG     CG 5396   7.860   6.367   6.484
  343ARG    HG1 5397   7.951   6.431   6.488
  343ARG    HG2 5398   7.887   6.271   6.431
  343ARG     CD 5399   7.815   6.324   6.622
  343ARG    HD1 5400   7.892   6.265   6.679
  343ARG    HD2 5401   7.727   6.265   6.611
  343ARG     NE 5402   7.775   6.439   6.700
  343ARG     HE 5403   7.830   6.520   6.695
  343ARG     CZ 5404   7.675   6.445   6.791
  343ARG    NH1 5405   7.594   6.347   6.823
  343ARG   HH11 5406   7.613   6.257   6.796
  343ARG   HH12 5407   7.520   6.362   6.890
  343ARG    NH2 5408   7.647   6.563   6.843
  343ARG   HH21 5409   7.727   6.634   6.846
  343ARG   HH22 5410   7.570   6.572   6.912
  343ARG      C 5411   7.816   6.665   6.417
  343ARG      O 5412   7.852   6.713   6.526
  344ALA      N 5413   7.873   6.701   6.303
  344ALA      H 5414   7.851   6.646   6.219
  344ALA     CA 5415   7.972   6.807   6.286
  344ALA     HA 5416   8.062   6.791   6.348
  344ALA     CB 5417   8.022   6.805   6.142
  344ALA    HB1 5418   8.106   6.867   6.134
  344ALA    HB2 5419   8.064   6.708   6.133
  344ALA    HB3 5420   7.949   6.823   6.067
  344ALA      C 5421   7.920   6.952   6.326
  344ALA      O 5422   8.003   7.036   6.366
  345LYS      N 5423   7.792   6.989   6.305
  345LYS      H 5424   7.737   6.933   6.240
  345LYS     CA 5425   7.725   7.114   6.339
  345LYS     HA 5426   7.788   7.192   6.294
  345LYS     CB 5427   7.593   7.107   6.262
  345LYS    HB1 5428   7.525   7.035   6.308
  345LYS    HB2 5429   7.606   7.073   6.159
  345LYS     CG 5430   7.516   7.239   6.261
  345LYS    HG1 5431   7.577   7.318   6.221
  345LYS    HG2 5432   7.485   7.266   6.363
  345LYS     CD 5433   7.399   7.239   6.166
  345LYS    HD1 5434   7.435   7.192   6.073
  345LYS    HD2 5435   7.358   7.336   6.145
  345LYS     CE 5436   7.286   7.155   6.220
  345LYS    HE1 5437   7.243   7.192   6.312
  345LYS    HE2 5438   7.328   7.052   6.239
  345LYS     NZ 5439   7.173   7.148   6.126
  345LYS    HZ1 5440   7.097   7.089   6.170
  345LYS    HZ2 5441   7.137   7.235   6.113
  345LYS    HZ3 5442   7.206   7.106   6.036
  345LYS      C 5443   7.721   7.147   6.485
  345LYS      O 5444   7.759   7.256   6.526
  346LEU      N 5445   7.687   7.041   6.564
  346LEU      H 5446   7.657   6.952   6.524
  346LEU     CA 5447   7.693   7.045   6.714
  346LEU     HA 5448   7.647   7.139   6.751
  346LEU     CB 5449   7.619   6.925   6.775
  346LEU    HB1 5450   7.627   6.935   6.884
  346LEU    HB2 5451   7.667   6.835   6.739
  346LEU     CG 5452   7.467   6.915   6.740
  346LEU     HG 5453   7.469   6.885   6.634
  346LEU    CD1 5454   7.375   6.815   6.810
  346LEU   HD11 5455   7.366   6.852   6.914
  346LEU   HD12 5456   7.275   6.802   6.767
  346LEU   HD13 5457   7.439   6.728   6.811
  346LEU    CD2 5458   7.397   7.051   6.747
  346LEU   HD21 5459   7.300   7.046   6.714
  346LEU   HD22 5460   7.395   7.097   6.849
  346LEU   HD23 5461   7.443   7.119   6.679
  346LEU      C 5462   7.834   7.046   6.774
  346LEU      O 5463   7.870   7.123   6.867
  347ASP      N 5464   7.925   6.966   6.712
  347ASP      H 5465   7.880   6.911   6.640
  347ASP     CA 5466   8.054   6.932   6.771
  347ASP     HA 5467   8.029   6.939   6.878
  347ASP     CB 5468   8.091   6.786   6.743
  347ASP    HB1 5469   8.180   6.763   6.804
  347ASP    HB2 5470   8.122   6.768   6.641
  347ASP     CG 5471   7.985   6.679   6.775
  347ASP    OD1 5472   8.016   6.564   6.740
  347ASP    OD2 5473   7.884   6.697   6.850
  347ASP      C 5474   8.172   7.028   6.722
  347ASP      O 5475   8.282   7.020   6.772
  348ASN      N 5476   8.143   7.113   6.625
  348ASN      H 5477   8.043   7.119   6.603
  348ASN     CA 5478   8.239   7.204   6.557
  348ASN     HA 5479   8.181   7.249   6.477
  348ASN     CB 5480   8.272   7.317   6.652
  348ASN    HB1 5481   8.338   7.286   6.737
  348ASN    HB2 5482   8.176   7.369   6.691
  348ASN     CG 5483   8.348   7.428   6.576
  348ASN    OD1 5484   8.305   7.473   6.470
  348ASN    ND2 5485   8.452   7.484   6.636
  348ASN   HD21 5486   8.487   7.450   6.725
  348ASN   HD22 5487   8.502   7.560   6.587
  348ASN      C 5488   8.352   7.138   6.473
  348ASN      O 5489   8.466   7.187   6.458
  349ASN      N 5490   8.322   7.017   6.424
  349ASN      H 5491   8.229   6.988   6.430
  349ASN     CA 5492   8.421   6.924   6.370
  349ASN     HA 5493   8.515   6.946   6.408
  349ASN     CB 5494   8.385   6.783   6.421
  349ASN    HB1 5495   8.288   6.752   6.378
  349ASN    HB2 5496   8.382   6.777   6.534
  349ASN     CG 5497   8.476   6.662   6.367
  349ASN    OD1 5498   8.565   6.685   6.287
  349ASN    ND2 5499   8.466   6.545   6.416
  349ASN   HD21 5500   8.401   6.526   6.492
  349ASN   HD22 5501   8.531   6.469   6.386
  349ASN      C 5502   8.422   6.940   6.219
  349ASN      O 5503   8.361   6.865   6.145
  350LYS      N 5504   8.512   7.029   6.176
  350LYS      H 5505   8.549   7.091   6.243
  350LYS     CA 5506   8.535   7.070   6.033
  350LYS     HA 5507   8.444   7.109   5.990
  350LYS     CB 5508   8.630   7.194   6.032
  350LYS    HB1 5509   8.643   7.225   5.932
  350LYS    HB2 5510   8.726   7.153   6.066
  350LYS     CG 5511   8.595   7.313   6.127
  350LYS    HG1 5512   8.675   7.385   6.125
  350LYS    HG2 5513   8.588   7.273   6.228
  350LYS     CD 5514   8.459   7.376   6.097
  350LYS    HD1 5515   8.386   7.298   6.116
  350LYS    HD2 5516   8.452   7.398   5.995
  350LYS     CE 5517   8.418   7.501   6.178
  350LYS    HE1 5518   8.493   7.575   6.147
  350LYS    HE2 5519   8.439   7.490   6.284
  350LYS     NZ 5520   8.274   7.540   6.151
  350LYS    HZ1 5521   8.206   7.467   6.184
  350LYS    HZ2 5522   8.258   7.632   6.194
  350LYS    HZ3 5523   8.261   7.535   6.049
  350LYS      C 5524   8.592   6.958   5.957
  350LYS      O 5525   8.554   6.947   5.839
  351GLU      N 5526   8.668   6.868   6.016
  351GLU      H 5527   8.697   6.893   6.113
  351GLU     CA 5528   8.720   6.751   5.948
  351GLU     HA 5529   8.763   6.785   5.855
  351GLU     CB 5530   8.830   6.676   6.025
  351GLU    HB1 5531   8.876   6.597   5.962
  351GLU    HB2 5532   8.778   6.635   6.110
  351GLU     CG 5533   8.955   6.765   6.056
  351GLU    HG1 5534   8.912   6.852   6.099
  351GLU    HG2 5535   9.007   6.796   5.965
  351GLU     CD 5536   9.049   6.701   6.150
  351GLU    OE1 5537   9.171   6.704   6.116
  351GLU    OE2 5538   9.004   6.650   6.257
  351GLU      C 5539   8.606   6.651   5.910
  351GLU      O 5540   8.601   6.607   5.795
  352LEU      N 5541   8.516   6.623   6.000
  352LEU      H 5542   8.533   6.654   6.094
  352LEU     CA 5543   8.392   6.551   5.968
  352LEU     HA 5544   8.425   6.453   5.933
  352LEU     CB 5545   8.324   6.517   6.100
  352LEU    HB1 5546   8.276   6.608   6.143
  352LEU    HB2 5547   8.403   6.494   6.162
  352LEU     CG 5548   8.216   6.405   6.099
  352LEU     HG 5549   8.155   6.422   6.013
  352LEU    CD1 5550   8.288   6.269   6.086
  352LEU   HD11 5551   8.378   6.270   6.147
  352LEU   HD12 5552   8.221   6.187   6.119
  352LEU   HD13 5553   8.320   6.249   5.980
  352LEU    CD2 5554   8.133   6.395   6.231
  352LEU   HD21 5555   8.076   6.303   6.225
  352LEU   HD22 5556   8.198   6.389   6.322
  352LEU   HD23 5557   8.056   6.478   6.238
  352LEU      C 5558   8.290   6.622   5.877
  352LEU      O 5559   8.222   6.553   5.799
  353ALA      N 5560   8.275   6.753   5.883
  353ALA      H 5561   8.322   6.802   5.961
  353ALA     CA 5562   8.192   6.828   5.788
  353ALA     HA 5563   8.096   6.779   5.777
  353ALA     CB 5564   8.168   6.974   5.839
  353ALA    HB1 5565   8.092   7.025   5.780
  353ALA    HB2 5566   8.131   6.963   5.935
  353ALA    HB3 5567   8.256   7.034   5.828
  353ALA      C 5568   8.265   6.827   5.645
  353ALA      O 5569   8.194   6.832   5.547
  354PHE      N 5570   8.400   6.824   5.637
  354PHE      H 5571   8.455   6.830   5.722
  354PHE     CA 5572   8.473   6.797   5.511
  354PHE     HA 5573   8.445   6.867   5.432
  354PHE     CB 5574   8.622   6.805   5.534
  354PHE    HB1 5575   8.639   6.753   5.626
  354PHE    HB2 5576   8.648   6.909   5.560
  354PHE     CG 5577   8.715   6.754   5.423
  354PHE    CD1 5578   8.726   6.823   5.297
  354PHE    HD1 5579   8.658   6.910   5.279
  354PHE    CE1 5580   8.818   6.774   5.204
  354PHE    HE1 5581   8.817   6.828   5.115
  354PHE     CZ 5582   8.902   6.663   5.244
  354PHE     HZ 5583   8.979   6.635   5.169
  354PHE    CE2 5584   8.902   6.602   5.372
  354PHE    HE2 5585   8.970   6.519   5.405
  354PHE    CD2 5586   8.804   6.648   5.459
  354PHE    HD2 5587   8.804   6.617   5.563
  354PHE      C 5588   8.437   6.663   5.458
  354PHE      O 5589   8.407   6.651   5.340
  355PHE      N 5590   8.438   6.560   5.544
  355PHE      H 5591   8.461   6.581   5.637
  355PHE     CA 5592   8.413   6.420   5.502
  355PHE     HA 5593   8.490   6.399   5.425
  355PHE     CB 5594   8.437   6.327   5.622
  355PHE    HB1 5595   8.387   6.363   5.708
  355PHE    HB2 5596   8.547   6.324   5.639
  355PHE     CG 5597   8.402   6.185   5.588
  355PHE    CD1 5598   8.478   6.117   5.494
  355PHE    HD1 5599   8.559   6.172   5.439
  355PHE    CE1 5600   8.447   5.983   5.465
  355PHE    HE1 5601   8.492   5.925   5.383
  355PHE     CZ 5602   8.345   5.914   5.535
  355PHE     HZ 5603   8.314   5.811   5.508
  355PHE    CE2 5604   8.266   5.984   5.626
  355PHE    HE2 5605   8.188   5.929   5.675
  355PHE    CD2 5606   8.300   6.119   5.661
  355PHE    HD2 5607   8.239   6.157   5.737
  355PHE      C 5608   8.276   6.402   5.449
  355PHE      O 5609   8.247   6.346   5.345
  356ALA      N 5610   8.177   6.460   5.521
  356ALA      H 5611   8.203   6.504   5.613
  356ALA     CA 5612   8.040   6.465   5.474
  356ALA     HA 5613   8.021   6.361   5.458
  356ALA     CB 5614   7.954   6.517   5.586
  356ALA    HB1 5615   7.851   6.504   5.577
  356ALA    HB2 5616   7.982   6.467   5.682
  356ALA    HB3 5617   7.969   6.623   5.587
  356ALA      C 5618   8.024   6.539   5.337
  356ALA      O 5619   7.954   6.482   5.254
  357ASN      N 5620   8.098   6.649   5.306
  357ASN      H 5621   8.157   6.686   5.380
  357ASN     CA 5622   8.089   6.718   5.176
  357ASN     HA 5623   7.977   6.719   5.155
  357ASN     CB 5624   8.150   6.862   5.194
  357ASN    HB1 5625   8.251   6.855   5.232
  357ASN    HB2 5626   8.101   6.918   5.269
  357ASN     CG 5627   8.136   6.953   5.077
  357ASN    OD1 5628   8.233   6.990   5.006
  357ASN    ND2 5629   8.019   6.983   5.043
  357ASN   HD21 5630   7.939   6.940   5.093
  357ASN   HD22 5631   8.009   7.045   4.967
  357ASN      C 5632   8.161   6.645   5.064
  357ASN      O 5633   8.123   6.651   4.945
  358ALA      N 5634   8.273   6.566   5.094
  358ALA      H 5635   8.302   6.563   5.189
  358ALA     CA 5636   8.337   6.482   4.994
  358ALA     HA 5637   8.370   6.534   4.910
  358ALA     CB 5638   8.462   6.421   5.068
  358ALA    HB1 5639   8.522   6.505   5.096
  358ALA    HB2 5640   8.424   6.361   5.155
  358ALA    HB3 5641   8.522   6.370   4.993
  358ALA      C 5642   8.240   6.370   4.950
  358ALA      O 5643   8.208   6.359   4.830
  359LEU      N 5644   8.184   6.288   5.045
  359LEU      H 5645   8.205   6.311   5.141
  359LEU     CA 5646   8.094   6.180   5.020
  359LEU     HA 5647   8.134   6.108   4.952
  359LEU     CB 5648   8.063   6.113   5.153
  359LEU    HB1 5649   8.027   6.190   5.224
  359LEU    HB2 5650   8.158   6.069   5.197
  359LEU     CG 5651   7.959   6.004   5.148
  359LEU     HG 5652   7.859   6.040   5.122
  359LEU    CD1 5653   7.992   5.886   5.055
  359LEU   HD11 5654   7.910   5.815   5.063
  359LEU   HD12 5655   7.989   5.917   4.951
  359LEU   HD13 5656   8.087   5.836   5.081
  359LEU    CD2 5657   7.951   5.934   5.286
  359LEU   HD21 5658   8.048   5.888   5.310
  359LEU   HD22 5659   7.921   6.003   5.363
  359LEU   HD23 5660   7.873   5.860   5.292
  359LEU      C 5661   7.969   6.226   4.947
  359LEU      O 5662   7.924   6.158   4.861
  360GLU      N 5663   7.917   6.345   4.978
  360GLU      H 5664   7.956   6.391   5.057
  360GLU     CA 5665   7.792   6.394   4.914
  360GLU     HA 5666   7.721   6.318   4.901
  360GLU     CB 5667   7.733   6.503   5.007
  360GLU    HB1 5668   7.774   6.600   4.999
  360GLU    HB2 5669   7.747   6.469   5.109
  360GLU     CG 5670   7.584   6.518   4.997
  360GLU    HG1 5671   7.538   6.425   5.008
  360GLU    HG2 5672   7.555   6.558   4.901
  360GLU     CD 5673   7.528   6.609   5.109
  360GLU    OE1 5674   7.521   6.566   5.228
  360GLU    OE2 5675   7.501   6.730   5.091
  360GLU      C 5676   7.817   6.445   4.778
  360GLU      O 5677   7.723   6.451   4.700
  361GLU      N 5678   7.941   6.473   4.735
  361GLU      H 5679   8.009   6.474   4.811
  361GLU     CA 5680   7.988   6.529   4.609
  361GLU     HA 5681   7.909   6.595   4.574
  361GLU     CB 5682   8.113   6.621   4.628
  361GLU    HB1 5683   8.201   6.573   4.668
  361GLU    HB2 5684   8.074   6.705   4.687
  361GLU     CG 5685   8.161   6.689   4.496
  361GLU    HG1 5686   8.067   6.731   4.445
  361GLU    HG2 5687   8.216   6.624   4.431
  361GLU     CD 5688   8.246   6.816   4.526
  361GLU    OE1 5689   8.197   6.931   4.501
  361GLU    OE2 5690   8.367   6.803   4.551
  361GLU      C 5691   8.013   6.405   4.518
  361GLU      O 5692   7.963   6.394   4.406
  362VAL      N 5693   8.100   6.313   4.556
  362VAL      H 5694   8.137   6.327   4.647
  362VAL     CA 5695   8.137   6.189   4.475
  362VAL     HA 5696   8.170   6.227   4.374
  362VAL     CB 5697   8.258   6.113   4.524
  362VAL     HB 5698   8.254   6.019   4.464
  362VAL    CG1 5699   8.385   6.195   4.501
  362VAL   HG11 5700   8.377   6.293   4.551
  362VAL   HG12 5701   8.466   6.132   4.538
  362VAL   HG13 5702   8.402   6.206   4.393
  362VAL    CG2 5703   8.250   6.067   4.670
  362VAL   HG21 5704   8.342   6.014   4.692
  362VAL   HG22 5705   8.226   6.145   4.741
  362VAL   HG23 5706   8.173   5.988   4.678
  362VAL      C 5707   8.017   6.101   4.451
  362VAL      O 5708   8.001   6.038   4.346
  363SER      N 5709   7.921   6.108   4.549
  363SER      H 5710   7.938   6.164   4.633
  363SER     CA 5711   7.795   6.039   4.529
  363SER     HA 5712   7.810   5.928   4.525
  363SER     CB 5713   7.697   6.061   4.642
  363SER    HB1 5714   7.605   6.007   4.621
  363SER    HB2 5715   7.678   6.166   4.664
  363SER     OG 5716   7.765   5.997   4.745
  363SER     HG 5717   7.836   6.052   4.774
  363SER      C 5718   7.725   6.073   4.397
  363SER      O 5719   7.686   5.981   4.329
  364ILE      N 5720   7.731   6.203   4.358
  364ILE      H 5721   7.768   6.270   4.422
  364ILE     CA 5722   7.669   6.256   4.235
  364ILE     HA 5723   7.592   6.184   4.207
  364ILE     CB 5724   7.608   6.396   4.267
  364ILE     HB 5725   7.696   6.454   4.296
  364ILE    CG2 5726   7.541   6.456   4.141
  364ILE   HG21 5727   7.497   6.551   4.159
  364ILE   HG22 5728   7.614   6.471   4.057
  364ILE   HG23 5729   7.466   6.386   4.106
  364ILE    CG1 5730   7.508   6.403   4.388
  364ILE   HG11 5731   7.475   6.507   4.402
  364ILE   HG12 5732   7.560   6.364   4.477
  364ILE     CD 5733   7.388   6.308   4.366
  364ILE    HD1 5734   7.318   6.347   4.288
  364ILE    HD2 5735   7.429   6.208   4.339
  364ILE    HD3 5736   7.329   6.298   4.461
  364ILE      C 5737   7.770   6.254   4.121
  364ILE      O 5738   7.730   6.244   4.002
  365GLU      N 5739   7.900   6.272   4.150
  365GLU      H 5740   7.916   6.296   4.244
  365GLU     CA 5741   7.998   6.274   4.043
  365GLU     HA 5742   7.955   6.339   3.967
  365GLU     CB 5743   8.134   6.331   4.072
  365GLU    HB1 5744   8.176   6.270   4.155
  365GLU    HB2 5745   8.116   6.425   4.115
  365GLU     CG 5746   8.235   6.337   3.949
  365GLU    HG1 5747   8.168   6.365   3.869
  365GLU    HG2 5748   8.283   6.240   3.932
  365GLU     CD 5749   8.345   6.438   3.975
  365GLU    OE1 5750   8.330   6.558   3.928
  365GLU    OE2 5751   8.440   6.392   4.044
  365GLU      C 5752   8.007   6.135   3.981
  365GLU      O 5753   8.047   6.113   3.867
  366THR      N 5754   7.978   6.026   4.051
  366THR      H 5755   7.973   6.046   4.150
  366THR     CA 5756   7.982   5.886   4.012
  366THR     HA 5757   8.073   5.861   3.968
  366THR     CB 5758   7.978   5.802   4.144
  366THR     HB 5759   7.884   5.812   4.193
  366THR    CG2 5760   7.985   5.651   4.106
  366THR   HG21 5761   7.897   5.624   4.053
  366THR   HG22 5762   8.072   5.625   4.042
  366THR   HG23 5763   7.997   5.592   4.201
  366THR    OG1 5764   8.089   5.823   4.226
  366THR    HG1 5765   8.057   5.899   4.282
  366THR      C 5766   7.881   5.858   3.906
  366THR      O 5767   7.915   5.785   3.816
  367ILE      N 5768   7.756   5.912   3.917
  367ILE      H 5769   7.732   5.965   4.001
  367ILE     CA 5770   7.650   5.903   3.826
  367ILE     HA 5771   7.667   5.812   3.760
  367ILE     CB 5772   7.519   5.879   3.902
  367ILE     HB 5773   7.441   5.856   3.830
  367ILE    CG2 5774   7.536   5.756   3.994
  367ILE   HG21 5775   7.588   5.678   3.949
  367ILE   HG22 5776   7.586   5.783   4.085
  367ILE   HG23 5777   7.435   5.717   4.018
  367ILE    CG1 5778   7.479   6.006   3.982
  367ILE   HG11 5779   7.503   6.102   3.938
  367ILE   HG12 5780   7.534   6.008   4.075
  367ILE     CD 5781   7.334   5.997   4.022
  367ILE    HD1 5782   7.274   6.008   3.931
  367ILE    HD2 5783   7.321   5.900   4.077
  367ILE    HD3 5784   7.309   6.077   4.090
  367ILE      C 5785   7.646   6.020   3.722
  367ILE      O 5786   7.597   6.007   3.609
  368GLU      N 5787   7.704   6.134   3.752
  368GLU      H 5788   7.728   6.153   3.845
  368GLU     CA 5789   7.735   6.235   3.648
  368GLU     HA 5790   7.647   6.257   3.585
  368GLU     CB 5791   7.775   6.371   3.706
  368GLU    HB1 5792   7.876   6.381   3.743
  368GLU    HB2 5793   7.725   6.406   3.789
  368GLU     CG 5794   7.773   6.476   3.592
  368GLU    HG1 5795   7.669   6.488   3.556
  368GLU    HG2 5796   7.841   6.442   3.517
  368GLU     CD 5797   7.820   6.610   3.651
  368GLU    OE1 5798   7.905   6.673   3.586
  368GLU    OE2 5799   7.770   6.652   3.756
  368GLU      C 5800   7.848   6.178   3.556
  368GLU      O 5801   7.831   6.200   3.435
  369ALA      N 5802   7.939   6.093   3.608
  369ALA      H 5803   7.953   6.090   3.710
  369ALA     CA 5804   8.038   6.021   3.531
  369ALA     HA 5805   8.065   6.091   3.448
  369ALA     CB 5806   8.164   5.984   3.608
  369ALA    HB1 5807   8.231   5.927   3.546
  369ALA    HB2 5808   8.203   6.085   3.632
  369ALA    HB3 5809   8.131   5.931   3.698
  369ALA      C 5810   7.979   5.892   3.458
  369ALA      O 5811   8.048   5.817   3.388
  370GLY      N 5812   7.847   5.871   3.473
  370GLY      H 5813   7.790   5.936   3.532
  370GLY     CA 5814   7.776   5.770   3.391
  370GLY    HA1 5815   7.816   5.763   3.295
  370GLY    HA2 5816   7.677   5.807   3.365
  370GLY      C 5817   7.768   5.622   3.441
  370GLY      O 5818   7.716   5.532   3.373
  371PHE      N 5819   7.828   5.598   3.559
  371PHE      H 5820   7.865   5.674   3.611
  371PHE     CA 5821   7.836   5.469   3.636
  371PHE     HA 5822   7.821   5.391   3.559
  371PHE     CB 5823   7.975   5.457   3.695
  371PHE    HB1 5824   7.977   5.361   3.750
  371PHE    HB2 5825   7.989   5.530   3.773
  371PHE     CG 5826   8.102   5.461   3.606
  371PHE    CD1 5827   8.171   5.581   3.578
  371PHE    HD1 5828   8.145   5.673   3.627
  371PHE    CE1 5829   8.285   5.587   3.493
  371PHE    HE1 5830   8.334   5.682   3.479
  371PHE     CZ 5831   8.334   5.464   3.442
  371PHE     HZ 5832   8.424   5.458   3.388
  371PHE    CE2 5833   8.267   5.342   3.477
  371PHE    HE2 5834   8.318   5.256   3.445
  371PHE    CD2 5835   8.144   5.342   3.547
  371PHE    HD2 5836   8.091   5.247   3.579
  371PHE      C 5837   7.727   5.463   3.740
  371PHE      O 5838   7.742   5.512   3.855
  372MET      N 5839   7.611   5.403   3.697
  372MET      H 5840   7.612   5.348   3.613
  372MET     CA 5841   7.483   5.404   3.771
  372MET     HA 5842   7.509   5.430   3.872
  372MET     CB 5843   7.390   5.514   3.709
  372MET    HB1 5844   7.448   5.607   3.733
  372MET    HB2 5845   7.300   5.520   3.763
  372MET     CG 5846   7.357   5.511   3.559
  372MET    HG1 5847   7.297   5.420   3.553
  372MET    HG2 5848   7.445   5.499   3.502
  372MET     SD 5849   7.272   5.651   3.481
  372MET     CE 5850   7.408   5.774   3.477
  372MET    HE1 5851   7.469   5.764   3.383
  372MET    HE2 5852   7.368   5.873   3.472
  372MET    HE3 5853   7.473   5.773   3.568
  372MET      C 5854   7.418   5.262   3.779
  372MET      O 5855   7.464   5.167   3.713
  373THR      N 5856   7.306   5.250   3.856
  373THR      H 5857   7.284   5.331   3.915
  373THR     CA 5858   7.211   5.138   3.852
  373THR     HA 5859   7.267   5.048   3.821
  373THR     CB 5860   7.161   5.112   3.994
  373THR     HB 5861   7.080   5.044   3.987
  373THR    CG2 5862   7.269   5.059   4.086
  373THR   HG21 5863   7.336   4.986   4.039
  373THR   HG22 5864   7.322   5.135   4.132
  373THR   HG23 5865   7.216   5.003   4.169
  373THR    OG1 5866   7.103   5.232   4.046
  373THR    HG1 5867   7.006   5.223   4.043
  373THR      C 5868   7.090   5.159   3.761
  373THR      O 5869   7.060   5.270   3.715
  374LYS      N 5870   7.030   5.045   3.729
  374LYS      H 5871   7.073   4.965   3.773
  374LYS     CA 5872   6.920   5.024   3.630
  374LYS     HA 5873   6.965   5.033   3.528
  374LYS     CB 5874   6.882   4.871   3.646
  374LYS    HB1 5875   6.858   4.851   3.745
  374LYS    HB2 5876   6.966   4.812   3.615
  374LYS     CG 5877   6.767   4.833   3.552
  374LYS    HG1 5878   6.785   4.888   3.459
  374LYS    HG2 5879   6.675   4.879   3.589
  374LYS     CD 5880   6.752   4.683   3.532
  374LYS    HD1 5881   6.833   4.642   3.475
  374LYS    HD2 5882   6.656   4.679   3.473
  374LYS     CE 5883   6.740   4.603   3.665
  374LYS    HE1 5884   6.685   4.658   3.743
  374LYS    HE2 5885   6.841   4.588   3.716
  374LYS     NZ 5886   6.680   4.471   3.639
  374LYS    HZ1 5887   6.603   4.481   3.569
  374LYS    HZ2 5888   6.745   4.405   3.602
  374LYS    HZ3 5889   6.642   4.433   3.726
  374LYS      C 5890   6.800   5.122   3.641
  374LYS      O 5891   6.745   5.150   3.538
  375ASP      N 5892   6.768   5.170   3.761
  375ASP      H 5893   6.815   5.131   3.841
  375ASP     CA 5894   6.666   5.267   3.780
  375ASP     HA 5895   6.579   5.236   3.724
  375ASP     CB 5896   6.634   5.281   3.932
  375ASP    HB1 5897   6.584   5.190   3.974
  375ASP    HB2 5898   6.560   5.357   3.945
  375ASP     CG 5899   6.754   5.312   4.023
  375ASP    OD1 5900   6.747   5.415   4.094
  375ASP    OD2 5901   6.844   5.230   4.036
  375ASP      C 5902   6.703   5.401   3.717
  375ASP      O 5903   6.618   5.456   3.646
  376LEU      N 5904   6.823   5.452   3.742
  376LEU      H 5905   6.885   5.394   3.795
  376LEU     CA 5906   6.876   5.568   3.682
  376LEU     HA 5907   6.799   5.645   3.672
  376LEU     CB 5908   6.994   5.625   3.761
  376LEU    HB1 5909   7.045   5.697   3.698
  376LEU    HB2 5910   7.061   5.543   3.785
  376LEU     CG 5911   6.966   5.680   3.903
  376LEU     HG 5912   6.943   5.603   3.976
  376LEU    CD1 5913   7.091   5.756   3.954
  376LEU   HD11 5914   7.075   5.791   4.058
  376LEU   HD12 5915   7.177   5.687   3.945
  376LEU   HD13 5916   7.102   5.839   3.887
  376LEU    CD2 5917   6.844   5.775   3.906
  376LEU   HD21 5918   6.755   5.714   3.893
  376LEU   HD22 5919   6.840   5.829   3.999
  376LEU   HD23 5920   6.849   5.848   3.829
  376LEU      C 5921   6.913   5.546   3.533
  376LEU      O 5922   6.867   5.628   3.453
  377ALA      N 5923   6.983   5.442   3.494
  377ALA      H 5924   7.021   5.376   3.562
  377ALA     CA 5925   7.005   5.418   3.353
  377ALA     HA 5926   7.066   5.496   3.316
  377ALA     CB 5927   7.066   5.278   3.353
  377ALA    HB1 5928   7.165   5.289   3.402
  377ALA    HB2 5929   7.005   5.213   3.406
  377ALA    HB3 5930   7.087   5.248   3.252
  377ALA      C 5931   6.873   5.418   3.264
  377ALA      O 5932   6.876   5.470   3.153
  378ALA      N 5933   6.755   5.371   3.312
  378ALA      H 5934   6.757   5.318   3.399
  378ALA     CA 5935   6.624   5.380   3.249
  378ALA     HA 5936   6.634   5.340   3.147
  378ALA     CB 5937   6.526   5.295   3.324
  378ALA    HB1 5938   6.427   5.319   3.277
  378ALA    HB2 5939   6.549   5.197   3.307
  378ALA    HB3 5940   6.529   5.323   3.430
  378ALA      C 5941   6.567   5.517   3.234
  378ALA      O 5942   6.482   5.553   3.156
  379CYS      N 5943   6.606   5.610   3.324
  379CYS      H 5944   6.665   5.575   3.400
  379CYS     CA 5945   6.584   5.752   3.315
  379CYS     HA 5946   6.477   5.778   3.302
  379CYS     CB 5947   6.632   5.820   3.444
  379CYS    HB1 5948   6.626   5.926   3.422
  379CYS    HB2 5949   6.736   5.806   3.459
  379CYS     SG 5950   6.520   5.781   3.583
  379CYS     HG 5951   6.571   5.660   3.625
  379CYS      C 5952   6.659   5.816   3.199
  379CYS      O 5953   6.607   5.901   3.132
  380ILE      N 5954   6.788   5.790   3.170
  380ILE      H 5955   6.830   5.712   3.217
  380ILE     CA 5956   6.880   5.861   3.076
  380ILE     HA 5957   6.842   5.963   3.058
  380ILE     CB 5958   7.022   5.878   3.143
  380ILE     HB 5959   7.004   5.932   3.236
  380ILE    CG2 5960   7.066   5.741   3.185
  380ILE   HG21 5961   6.988   5.694   3.237
  380ILE   HG22 5962   7.095   5.682   3.104
  380ILE   HG23 5963   7.158   5.754   3.251
  380ILE    CG1 5964   7.134   5.955   3.064
  380ILE   HG11 5965   7.155   5.903   2.971
  380ILE   HG12 5966   7.222   5.944   3.124
  380ILE     CD 5967   7.114   6.101   3.030
  380ILE    HD1 5968   7.129   6.169   3.113
  380ILE    HD2 5969   7.192   6.128   2.958
  380ILE    HD3 5970   7.019   6.121   2.982
  380ILE      C 5971   6.886   5.802   2.935
  380ILE      O 5972   6.919   5.872   2.840
  381LYS      N 5973   6.842   5.675   2.922
  381LYS      H 5974   6.831   5.617   3.003
  381LYS     CA 5975   6.833   5.587   2.801
  381LYS     HA 5976   6.859   5.649   2.718
  381LYS     CB 5977   6.939   5.481   2.819
  381LYS    HB1 5978   6.901   5.407   2.884
  381LYS    HB2 5979   7.023   5.520   2.871
  381LYS     CG 5980   6.989   5.421   2.687
  381LYS    HG1 5981   7.030   5.505   2.624
  381LYS    HG2 5982   6.906   5.367   2.642
  381LYS     CD 5983   7.093   5.316   2.714
  381LYS    HD1 5984   7.047   5.236   2.768
  381LYS    HD2 5985   7.175   5.358   2.767
  381LYS     CE 5986   7.151   5.259   2.586
  381LYS    HE1 5987   7.165   5.333   2.510
  381LYS    HE2 5988   7.092   5.181   2.551
  381LYS     NZ 5989   7.283   5.203   2.610
  381LYS    HZ1 5990   7.343   5.266   2.658
  381LYS    HZ2 5991   7.271   5.113   2.659
  381LYS    HZ3 5992   7.325   5.175   2.524
  381LYS      C 5993   6.692   5.516   2.777
  381LYS      O 5994   6.676   5.449   2.677
  382GLY      N 5995   6.589   5.525   2.869
  382GLY      H 5996   6.600   5.584   2.947
  382GLY     CA 5997   6.467   5.453   2.861
  382GLY    HA1 5998   6.417   5.452   2.764
  382GLY    HA2 5999   6.393   5.496   2.925
  382GLY      C 6000   6.472   5.302   2.894
  382GLY      O 6001   6.567   5.238   2.842
  383LEU      N 6002   6.381   5.241   2.971
  383LEU      H 6003   6.311   5.299   3.018
  383LEU     CA 6004   6.389   5.101   3.027
  383LEU     HA 6005   6.474   5.106   3.096
  383LEU     CB 6006   6.271   5.062   3.120
  383LEU    HB1 6007   6.180   5.058   3.064
  383LEU    HB2 6008   6.264   5.136   3.193
  383LEU     CG 6009   6.275   4.933   3.201
  383LEU     HG 6010   6.298   4.848   3.128
  383LEU    CD1 6011   6.380   4.937   3.317
  383LEU   HD11 6012   6.474   4.935   3.269
  383LEU   HD12 6013   6.361   5.032   3.373
  383LEU   HD13 6014   6.370   4.855   3.387
  383LEU    CD2 6015   6.144   4.898   3.275
  383LEU   HD21 6016   6.126   4.969   3.347
  383LEU   HD22 6017   6.060   4.887   3.205
  383LEU   HD23 6018   6.151   4.796   3.314
  383LEU      C 6019   6.409   4.989   2.926
  383LEU      O 6020   6.498   4.908   2.942
  384PRO      N 6021   6.331   4.988   2.812
  384PRO     CD 6022   6.221   5.072   2.771
  384PRO    HD1 6023   6.251   5.176   2.762
  384PRO    HD2 6024   6.137   5.058   2.837
  384PRO     CG 6025   6.195   5.027   2.627
  384PRO    HG1 6026   6.266   5.078   2.554
  384PRO    HG2 6027   6.095   5.040   2.593
  384PRO     CB 6028   6.220   4.882   2.628
  384PRO    HB1 6029   6.239   4.847   2.524
  384PRO    HB2 6030   6.131   4.829   2.666
  384PRO     CA 6031   6.343   4.878   2.717
  384PRO     HA 6032   6.346   4.780   2.769
  384PRO      C 6033   6.475   4.886   2.639
  384PRO      O 6034   6.505   4.801   2.558
  385ASN      N 6035   6.557   4.992   2.666
  385ASN      H 6036   6.523   5.062   2.729
  385ASN     CA 6037   6.682   5.018   2.596
  385ASN     HA 6038   6.686   4.945   2.517
  385ASN     CB 6039   6.686   5.153   2.532
  385ASN    HB1 6040   6.768   5.160   2.463
  385ASN    HB2 6041   6.692   5.230   2.606
  385ASN     CG 6042   6.567   5.179   2.442
  385ASN    OD1 6043   6.545   5.125   2.333
  385ASN    ND2 6044   6.494   5.282   2.468
  385ASN   HD21 6045   6.512   5.336   2.552
  385ASN   HD22 6046   6.417   5.293   2.404
  385ASN      C 6047   6.802   4.993   2.684
  385ASN      O 6048   6.914   5.019   2.639
  386VAL      N 6049   6.782   4.941   2.803
  386VAL      H 6050   6.683   4.921   2.822
  386VAL     CA 6051   6.891   4.925   2.901
  386VAL     HA 6052   6.980   4.978   2.870
  386VAL     CB 6053   6.849   4.994   3.033
  386VAL     HB 6054   6.747   4.964   3.052
  386VAL    CG1 6055   6.937   4.950   3.151
  386VAL   HG11 6056   7.042   4.950   3.126
  386VAL   HG12 6057   6.917   5.009   3.241
  386VAL   HG13 6058   6.909   4.847   3.191
  386VAL    CG2 6059   6.856   5.147   3.022
  386VAL   HG21 6060   6.959   5.183   3.010
  386VAL   HG22 6061   6.802   5.191   2.936
  386VAL   HG23 6062   6.820   5.179   3.115
  386VAL      C 6063   6.931   4.782   2.918
  386VAL      O 6064   6.846   4.700   2.960
  387GLN      N 6065   7.055   4.751   2.892
  387GLN      H 6066   7.122   4.821   2.868
  387GLN     CA 6067   7.112   4.616   2.897
  387GLN     HA 6068   7.038   4.548   2.939
  387GLN     CB 6069   7.147   4.554   2.757
  387GLN    HB1 6070   7.164   4.450   2.779
  387GLN    HB2 6071   7.234   4.602   2.720
  387GLN     CG 6072   7.041   4.572   2.643
  387GLN    HG1 6073   7.067   4.510   2.556
  387GLN    HG2 6074   7.052   4.681   2.634
  387GLN     CD 6075   6.895   4.544   2.679
  387GLN    OE1 6076   6.856   4.455   2.757
  387GLN    NE2 6077   6.809   4.599   2.599
  387GLN   HE21 6078   6.825   4.682   2.548
  387GLN   HE22 6079   6.715   4.571   2.606
  387GLN      C 6080   7.236   4.617   2.995
  387GLN      O 6081   7.277   4.727   3.043
  388ARG      N 6082   7.289   4.503   3.034
  388ARG      H 6083   7.249   4.415   2.986
  388ARG     CA 6084   7.386   4.487   3.144
  388ARG     HA 6085   7.343   4.526   3.238
  388ARG     CB 6086   7.404   4.337   3.166
  388ARG    HB1 6087   7.432   4.291   3.071
  388ARG    HB2 6088   7.308   4.291   3.194
  388ARG     CG 6089   7.502   4.292   3.270
  388ARG    HG1 6090   7.600   4.315   3.232
  388ARG    HG2 6091   7.493   4.185   3.277
  388ARG     CD 6092   7.472   4.354   3.412
  388ARG    HD1 6093   7.375   4.316   3.448
  388ARG    HD2 6094   7.465   4.459   3.405
  388ARG     NE 6095   7.583   4.322   3.496
  388ARG     HE 6096   7.583   4.227   3.536
  388ARG     CZ 6097   7.666   4.404   3.559
  388ARG    NH1 6098   7.682   4.530   3.529
  388ARG   HH11 6099   7.648   4.573   3.447
  388ARG   HH12 6100   7.757   4.580   3.568
  388ARG    NH2 6101   7.746   4.370   3.650
  388ARG   HH21 6102   7.725   4.283   3.697
  388ARG   HH22 6103   7.811   4.445   3.686
  388ARG      C 6104   7.521   4.568   3.132
  388ARG      O 6105   7.592   4.584   3.227
  389SER      N 6106   7.556   4.620   3.014
  389SER      H 6107   7.515   4.580   2.934
  389SER     CA 6108   7.662   4.717   2.989
  389SER     HA 6109   7.742   4.699   3.054
  389SER     CB 6110   7.718   4.703   2.847
  389SER    HB1 6111   7.795   4.782   2.829
  389SER    HB2 6112   7.643   4.728   2.773
  389SER     OG 6113   7.760   4.568   2.814
  389SER     HG 6114   7.687   4.506   2.810
  389SER      C 6115   7.630   4.861   3.017
  389SER      O 6116   7.712   4.956   2.996
  390ASP      N 6117   7.508   4.894   3.061
  390ASP      H 6118   7.431   4.827   3.054
  390ASP     CA 6119   7.464   5.036   3.089
  390ASP     HA 6120   7.536   5.106   3.054
  390ASP     CB 6121   7.337   5.068   3.011
  390ASP    HB1 6122   7.323   5.177   3.015
  390ASP    HB2 6123   7.256   5.016   3.064
  390ASP     CG 6124   7.318   5.024   2.865
  390ASP    OD1 6125   7.209   4.979   2.826
  390ASP    OD2 6126   7.412   5.053   2.786
  390ASP      C 6127   7.449   5.064   3.241
  390ASP      O 6128   7.434   5.177   3.281
  391TYR      N 6129   7.457   4.958   3.325
  391TYR      H 6130   7.472   4.868   3.286
  391TYR     CA 6131   7.451   4.965   3.473
  391TYR     HA 6132   7.475   5.065   3.506
  391TYR     CB 6133   7.309   4.940   3.513
  391TYR    HB1 6134   7.240   5.007   3.460
  391TYR    HB2 6135   7.290   4.948   3.620
  391TYR     CG 6136   7.260   4.801   3.476
  391TYR    CD1 6137   7.250   4.701   3.577
  391TYR    HD1 6138   7.279   4.726   3.676
  391TYR    CE1 6139   7.177   4.582   3.552
  391TYR    HE1 6140   7.154   4.505   3.623
  391TYR     CZ 6141   7.133   4.558   3.424
  391TYR     OH 6142   7.077   4.440   3.389
  391TYR     HH 6143   7.034   4.433   3.303
  391TYR    CE2 6144   7.137   4.653   3.319
  391TYR    HE2 6145   7.100   4.634   3.223
  391TYR    CD2 6146   7.208   4.776   3.347
  391TYR    HD2 6147   7.215   4.853   3.273
  391TYR      C 6148   7.547   4.867   3.536
  391TYR      O 6149   7.605   4.785   3.464
  392LEU      N 6150   7.582   4.894   3.667
  392LEU      H 6151   7.559   4.989   3.708
  392LEU     CA 6152   7.667   4.811   3.751
  392LEU     HA 6153   7.727   4.738   3.694
  392LEU     CB 6154   7.753   4.907   3.829
  392LEU    HB1 6155   7.798   4.855   3.915
  392LEU    HB2 6156   7.689   4.984   3.878
  392LEU     CG 6157   7.880   4.964   3.754
  392LEU     HG 6158   7.933   4.880   3.715
  392LEU    CD1 6159   7.837   5.052   3.641
  392LEU   HD11 6160   7.920   5.104   3.590
  392LEU   HD12 6161   7.784   5.001   3.565
  392LEU   HD13 6162   7.789   5.130   3.690
  392LEU    CD2 6163   7.972   5.047   3.843
  392LEU   HD21 6164   7.988   5.001   3.943
  392LEU   HD22 6165   8.071   5.059   3.795
  392LEU   HD23 6166   7.925   5.141   3.866
  392LEU      C 6167   7.578   4.726   3.842
  392LEU      O 6168   7.463   4.755   3.867
  393ASN      N 6169   7.627   4.620   3.903
  393ASN      H 6170   7.724   4.600   3.886
  393ASN     CA 6171   7.556   4.547   4.012
  393ASN     HA 6172   7.452   4.540   3.984
  393ASN     CB 6173   7.609   4.402   4.013
  393ASN    HB1 6174   7.668   4.374   3.924
  393ASN    HB2 6175   7.522   4.340   4.011
  393ASN     CG 6176   7.683   4.362   4.136
  393ASN    OD1 6177   7.639   4.374   4.249
  393ASN    ND2 6178   7.804   4.320   4.120
  393ASN   HD21 6179   7.842   4.315   4.032
  393ASN   HD22 6180   7.853   4.283   4.198
  393ASN      C 6181   7.570   4.633   4.143
  393ASN      O 6182   7.663   4.716   4.160
  394THR      N 6183   7.481   4.618   4.244
  394THR      H 6184   7.407   4.553   4.227
  394THR     CA 6185   7.479   4.692   4.372
  394THR     HA 6186   7.431   4.793   4.361
  394THR     CB 6187   7.388   4.610   4.465
  394THR     HB 6188   7.446   4.522   4.492
  394THR    CG2 6189   7.353   4.687   4.589
  394THR   HG21 6190   7.319   4.788   4.572
  394THR   HG22 6191   7.271   4.632   4.644
  394THR   HG23 6192   7.431   4.697   4.656
  394THR    OG1 6193   7.265   4.570   4.401
  394THR    HG1 6194   7.263   4.473   4.409
  394THR      C 6195   7.614   4.705   4.446
  394THR      O 6196   7.658   4.815   4.481
  395PHE      N 6197   7.687   4.596   4.455
  395PHE      H 6198   7.655   4.511   4.411
  395PHE     CA 6199   7.818   4.588   4.520
  395PHE     HA 6200   7.827   4.656   4.604
  395PHE     CB 6201   7.833   4.442   4.559
  395PHE    HB1 6202   7.929   4.428   4.612
  395PHE    HB2 6203   7.844   4.369   4.472
  395PHE     CG 6204   7.723   4.391   4.648
  395PHE    CD1 6205   7.615   4.323   4.590
  395PHE    HD1 6206   7.619   4.305   4.482
  395PHE    CE1 6207   7.506   4.279   4.666
  395PHE    HE1 6208   7.427   4.225   4.618
  395PHE     CZ 6209   7.506   4.294   4.805
  395PHE     HZ 6210   7.420   4.256   4.862
  395PHE    CE2 6211   7.626   4.340   4.861
  395PHE    HE2 6212   7.631   4.335   4.971
  395PHE    CD2 6213   7.736   4.392   4.787
  395PHE    HD2 6214   7.823   4.435   4.837
  395PHE      C 6215   7.925   4.637   4.421
  395PHE      O 6216   8.030   4.677   4.465
  396GLU      N 6217   7.902   4.644   4.291
  396GLU      H 6218   7.813   4.616   4.254
  396GLU     CA 6219   7.998   4.697   4.189
  396GLU     HA 6220   8.104   4.668   4.209
  396GLU     CB 6221   7.961   4.632   4.057
  396GLU    HB1 6222   7.858   4.657   4.031
  396GLU    HB2 6223   7.970   4.527   4.077
  396GLU     CG 6224   8.049   4.673   3.940
  396GLU    HG1 6225   8.151   4.644   3.970
  396GLU    HG2 6226   8.042   4.782   3.924
  396GLU     CD 6227   8.006   4.601   3.807
  396GLU    OE1 6228   7.887   4.569   3.788
  396GLU    OE2 6229   8.101   4.570   3.724
  396GLU      C 6230   7.989   4.847   4.180
  396GLU      O 6231   8.093   4.913   4.160
  397PHE      N 6232   7.869   4.902   4.201
  397PHE      H 6233   7.790   4.839   4.196
  397PHE     CA 6234   7.835   5.045   4.224
  397PHE     HA 6235   7.883   5.099   4.138
  397PHE     CB 6236   7.682   5.068   4.226
  397PHE    HB1 6237   7.639   5.016   4.309
  397PHE    HB2 6238   7.632   5.018   4.136
  397PHE     CG 6239   7.643   5.212   4.235
  397PHE    CD1 6240   7.649   5.274   4.361
  397PHE    HD1 6241   7.688   5.218   4.451
  397PHE    CE1 6242   7.601   5.402   4.382
  397PHE    HE1 6243   7.607   5.452   4.481
  397PHE     CZ 6244   7.569   5.482   4.272
  397PHE     HZ 6245   7.544   5.588   4.279
  397PHE    CE2 6246   7.574   5.425   4.140
  397PHE    HE2 6247   7.549   5.490   4.056
  397PHE    CD2 6248   7.608   5.293   4.123
  397PHE    HD2 6249   7.601   5.246   4.026
  397PHE      C 6250   7.907   5.098   4.349
  397PHE      O 6251   7.971   5.206   4.338
  398MET      N 6252   7.906   5.030   4.464
  398MET      H 6253   7.847   4.952   4.464
  398MET     CA 6254   7.968   5.081   4.590
  398MET     HA 6255   7.960   5.188   4.587
  398MET     CB 6256   7.894   5.020   4.709
  398MET    HB1 6257   7.949   5.038   4.798
  398MET    HB2 6258   7.885   4.908   4.695
  398MET     CG 6259   7.756   5.081   4.720
  398MET    HG1 6260   7.700   5.043   4.632
  398MET    HG2 6261   7.770   5.192   4.717
  398MET     SD 6262   7.665   5.040   4.873
  398MET     CE 6263   7.569   4.895   4.823
  398MET    HE1 6264   7.626   4.825   4.764
  398MET    HE2 6265   7.548   4.841   4.914
  398MET    HE3 6266   7.487   4.923   4.765
  398MET      C 6267   8.120   5.067   4.580
  398MET      O 6268   8.185   5.145   4.646
  399ASP      N 6269   8.177   4.974   4.495
  399ASP      H 6270   8.118   4.906   4.444
  399ASP     CA 6271   8.317   4.966   4.475
  399ASP     HA 6272   8.364   4.974   4.573
  399ASP     CB 6273   8.357   4.827   4.420
  399ASP    HB1 6274   8.325   4.819   4.319
  399ASP    HB2 6275   8.306   4.751   4.484
  399ASP     CG 6276   8.508   4.801   4.430
  399ASP    OD1 6277   8.568   4.749   4.334
  399ASP    OD2 6278   8.558   4.811   4.544
  399ASP      C 6279   8.372   5.078   4.383
  399ASP      O 6280   8.487   5.131   4.392
  400LYS      N 6281   8.280   5.121   4.283
  400LYS      H 6282   8.186   5.071   4.271
  400LYS     CA 6283   8.319   5.238   4.200
  400LYS     HA 6284   8.418   5.228   4.166
  400LYS     CB 6285   8.233   5.237   4.080
  400LYS    HB1 6286   8.131   5.243   4.113
  400LYS    HB2 6287   8.249   5.141   4.021
  400LYS     CG 6288   8.248   5.347   3.969
  400LYS    HG1 6289   8.234   5.442   4.012
  400LYS    HG2 6290   8.170   5.339   3.898
  400LYS     CD 6291   8.389   5.344   3.902
  400LYS    HD1 6292   8.398   5.257   3.841
  400LYS    HD2 6293   8.465   5.349   3.982
  400LYS     CE 6294   8.393   5.470   3.818
  400LYS    HE1 6295   8.377   5.560   3.883
  400LYS    HE2 6296   8.317   5.472   3.744
  400LYS     NZ 6297   8.525   5.484   3.758
  400LYS    HZ1 6298   8.546   5.390   3.721
  400LYS    HZ2 6299   8.528   5.556   3.685
  400LYS    HZ3 6300   8.599   5.503   3.821
  400LYS      C 6301   8.310   5.365   4.281
  400LYS      O 6302   8.408   5.441   4.281
  401LEU      N 6303   8.203   5.390   4.357
  401LEU      H 6304   8.125   5.326   4.340
  401LEU     CA 6305   8.189   5.504   4.445
  401LEU     HA 6306   8.195   5.596   4.388
  401LEU     CB 6307   8.052   5.489   4.504
  401LEU    HB1 6308   8.044   5.395   4.553
  401LEU    HB2 6309   7.974   5.482   4.423
  401LEU     CG 6310   8.015   5.606   4.607
  401LEU     HG 6311   8.078   5.589   4.686
  401LEU    CD1 6312   8.021   5.746   4.555
  401LEU   HD11 6313   8.006   5.812   4.633
  401LEU   HD12 6314   8.116   5.767   4.508
  401LEU   HD13 6315   7.944   5.759   4.485
  401LEU    CD2 6316   7.875   5.574   4.661
  401LEU   HD21 6317   7.863   5.471   4.693
  401LEU   HD22 6318   7.847   5.635   4.746
  401LEU   HD23 6319   7.806   5.613   4.585
  401LEU      C 6320   8.309   5.508   4.547
  401LEU      O 6321   8.365   5.615   4.561
  402GLY      N 6322   8.350   5.397   4.609
  402GLY      H 6323   8.286   5.323   4.604
  402GLY     CA 6324   8.470   5.392   4.698
  402GLY    HA1 6325   8.473   5.294   4.749
  402GLY    HA2 6326   8.457   5.464   4.780
  402GLY      C 6327   8.605   5.406   4.633
  402GLY      O 6328   8.692   5.461   4.698
  403GLU      N 6329   8.623   5.369   4.508
  403GLU      H 6330   8.548   5.324   4.464
  403GLU     CA 6331   8.741   5.418   4.433
  403GLU     HA 6332   8.831   5.395   4.489
  403GLU     CB 6333   8.746   5.342   4.302
  403GLU    HB1 6334   8.665   5.370   4.236
  403GLU    HB2 6335   8.736   5.239   4.328
  403GLU     CG 6336   8.878   5.379   4.244
  403GLU    HG1 6337   8.956   5.362   4.317
  403GLU    HG2 6338   8.886   5.487   4.228
  403GLU     CD 6339   8.905   5.301   4.111
  403GLU    OE1 6340   8.873   5.353   3.999
  403GLU    OE2 6341   8.952   5.187   4.124
  403GLU      C 6342   8.743   5.573   4.416
  403GLU      O 6343   8.849   5.634   4.444
  404ASN      N 6344   8.628   5.634   4.387
  404ASN      H 6345   8.548   5.581   4.366
  404ASN     CA 6346   8.615   5.777   4.371
  404ASN     HA 6347   8.692   5.819   4.304
  404ASN     CB 6348   8.486   5.810   4.297
  404ASN    HB1 6349   8.463   5.916   4.306
  404ASN    HB2 6350   8.403   5.754   4.345
  404ASN     CG 6351   8.491   5.774   4.148
  404ASN    OD1 6352   8.594   5.751   4.084
  404ASN    ND2 6353   8.379   5.782   4.085
  404ASN   HD21 6354   8.295   5.786   4.142
  404ASN   HD22 6355   8.381   5.788   3.988
  404ASN      C 6356   8.632   5.858   4.493
  404ASN      O 6357   8.693   5.965   4.483
  405LEU      N 6358   8.575   5.810   4.604
  405LEU      H 6359   8.516   5.727   4.596
  405LEU     CA 6360   8.591   5.864   4.734
  405LEU     HA 6361   8.551   5.970   4.733
  405LEU     CB 6362   8.514   5.779   4.844
  405LEU    HB1 6363   8.556   5.686   4.857
  405LEU    HB2 6364   8.412   5.760   4.808
  405LEU     CG 6365   8.504   5.849   4.983
  405LEU     HG 6366   8.600   5.839   5.037
  405LEU    CD1 6367   8.456   5.993   4.982
  405LEU   HD11 6368   8.365   5.998   4.926
  405LEU   HD12 6369   8.445   6.033   5.087
  405LEU   HD13 6370   8.520   6.056   4.920
  405LEU    CD2 6371   8.410   5.768   5.070
  405LEU   HD21 6372   8.311   5.771   5.025
  405LEU   HD22 6373   8.452   5.669   5.075
  405LEU   HD23 6374   8.396   5.805   5.174
  405LEU      C 6375   8.741   5.880   4.763
  405LEU      O 6376   8.785   5.984   4.804
  406LYS      N 6377   8.810   5.768   4.748
  406LYS      H 6378   8.769   5.687   4.706
  406LYS     CA 6379   8.951   5.754   4.796
  406LYS     HA 6380   8.955   5.780   4.902
  406LYS     CB 6381   8.999   5.609   4.774
  406LYS    HB1 6382   9.005   5.596   4.664
  406LYS    HB2 6383   8.938   5.533   4.821
  406LYS     CG 6384   9.135   5.594   4.843
  406LYS    HG1 6385   9.131   5.595   4.955
  406LYS    HG2 6386   9.206   5.668   4.811
  406LYS     CD 6387   9.213   5.468   4.791
  406LYS    HD1 6388   9.315   5.492   4.793
  406LYS    HD2 6389   9.191   5.470   4.687
  406LYS     CE 6390   9.166   5.334   4.856
  406LYS    HE1 6391   9.199   5.258   4.793
  406LYS    HE2 6392   9.056   5.325   4.857
  406LYS     NZ 6393   9.232   5.316   4.991
  406LYS    HZ1 6394   9.189   5.246   5.047
  406LYS    HZ2 6395   9.329   5.299   4.977
  406LYS    HZ3 6396   9.221   5.400   5.046
  406LYS      C 6397   9.035   5.845   4.706
  406LYS      O 6398   9.124   5.913   4.757
  407ILE      N 6399   9.014   5.858   4.571
  407ILE      H 6400   8.954   5.795   4.524
  407ILE     CA 6401   9.080   5.958   4.488
  407ILE     HA 6402   9.187   5.951   4.502
  407ILE     CB 6403   9.040   5.926   4.339
  407ILE     HB 6404   8.931   5.924   4.330
  407ILE    CG2 6405   9.103   6.037   4.251
  407ILE   HG21 6406   9.084   6.015   4.146
  407ILE   HG22 6407   9.060   6.131   4.283
  407ILE   HG23 6408   9.213   6.036   4.267
  407ILE    CG1 6409   9.096   5.789   4.293
  407ILE   HG11 6410   9.070   5.708   4.361
  407ILE   HG12 6411   9.208   5.788   4.282
  407ILE     CD 6412   9.040   5.746   4.159
  407ILE    HD1 6413   8.933   5.749   4.152
  407ILE    HD2 6414   9.081   5.808   4.079
  407ILE    HD3 6415   9.064   5.639   4.152
  407ILE      C 6416   9.047   6.104   4.524
  407ILE      O 6417   9.137   6.186   4.536
  408LYS      N 6418   8.922   6.143   4.546
  408LYS      H 6419   8.846   6.069   4.543
  408LYS     CA 6420   8.888   6.280   4.592
  408LYS     HA 6421   8.922   6.351   4.522
  408LYS     CB 6422   8.738   6.280   4.612
  408LYS    HB1 6423   8.715   6.196   4.679
  408LYS    HB2 6424   8.697   6.258   4.513
  408LYS     CG 6425   8.667   6.407   4.666
  408LYS    HG1 6426   8.702   6.432   4.770
  408LYS    HG2 6427   8.565   6.376   4.684
  408LYS     CD 6428   8.668   6.537   4.585
  408LYS    HD1 6429   8.767   6.558   4.544
  408LYS    HD2 6430   8.650   6.620   4.653
  408LYS     CE 6431   8.556   6.537   4.476
  408LYS    HE1 6432   8.461   6.532   4.528
  408LYS    HE2 6433   8.566   6.450   4.403
  408LYS     NZ 6434   8.556   6.664   4.396
  408LYS    HZ1 6435   8.509   6.734   4.453
  408LYS    HZ2 6436   8.644   6.691   4.365
  408LYS    HZ3 6437   8.506   6.658   4.307
  408LYS      C 6438   8.955   6.317   4.723
  408LYS      O 6439   8.997   6.431   4.738
  409LEU      N 6440   8.965   6.223   4.819
  409LEU      H 6441   8.931   6.131   4.806
  409LEU     CA 6442   9.042   6.244   4.948
  409LEU     HA 6443   9.031   6.349   4.969
  409LEU     CB 6444   8.975   6.156   5.060
  409LEU    HB1 6445   9.037   6.182   5.147
  409LEU    HB2 6446   8.988   6.059   5.027
  409LEU     CG 6447   8.824   6.189   5.081
  409LEU     HG 6448   8.767   6.177   4.988
  409LEU    CD1 6449   8.764   6.084   5.175
  409LEU   HD11 6450   8.780   5.989   5.133
  409LEU   HD12 6451   8.813   6.099   5.274
  409LEU   HD13 6452   8.656   6.099   5.178
  409LEU    CD2 6453   8.811   6.334   5.134
  409LEU   HD21 6454   8.881   6.346   5.217
  409LEU   HD22 6455   8.828   6.405   5.054
  409LEU   HD23 6456   8.714   6.355   5.177
  409LEU      C 6457   9.192   6.223   4.937
  409LEU      O 6458   9.260   6.226   5.039
  410ALA      N 6459   9.242   6.201   4.816
  410ALA      H 6460   9.184   6.200   4.735
  410ALA     CA 6461   9.383   6.188   4.786
  410ALA     HA 6462   9.436   6.159   4.881
  410ALA     CB 6463   9.415   6.060   4.701
  410ALA    HB1 6464   9.352   5.974   4.734
  410ALA    HB2 6465   9.391   6.084   4.602
  410ALA    HB3 6466   9.524   6.043   4.708
  410ALA      C 6467   9.447   6.316   4.734
  410ALA      O 6468   9.566   6.334   4.753
  411GLN      N 6469   9.374   6.411   4.686
  411GLN      H 6470   9.274   6.399   4.693
  411GLN     CA 6471   9.416   6.532   4.615
  411GLN     HA 6472   9.510   6.569   4.659
  411GLN     CB 6473   9.430   6.501   4.466
  411GLN    HB1 6474   9.524   6.450   4.453
  411GLN    HB2 6475   9.451   6.592   4.409
  411GLN     CG 6476   9.318   6.415   4.407
  411GLN    HG1 6477   9.218   6.456   4.435
  411GLN    HG2 6478   9.323   6.313   4.444
  411GLN     CD 6479   9.326   6.419   4.256
  411GLN    OE1 6480   9.355   6.519   4.186
  411GLN    NE2 6481   9.314   6.306   4.188
  411GLN   HE21 6482   9.288   6.224   4.244
  411GLN   HE22 6483   9.296   6.306   4.087
  411GLN      C 6484   9.326   6.662   4.639
  411GLN      O 6485   9.366   6.770   4.595
  412ALA      N 6486   9.212   6.660   4.713
  412ALA      H 6487   9.186   6.575   4.773
  412ALA     CA 6488   9.126   6.777   4.724
  412ALA     HA 6489   9.182   6.869   4.695
  412ALA     CB 6490   8.999   6.768   4.642
  412ALA    HB1 6491   8.943   6.678   4.665
  412ALA    HB2 6492   8.944   6.856   4.660
  412ALA    HB3 6493   9.021   6.766   4.538
  412ALA      C 6494   9.084   6.805   4.872
  412ALA      O 6495   9.050   6.716   4.948
  413LYS      N 6496   9.068   6.933   4.905
  413LYS      H 6497   9.083   6.995   4.827
  413LYS     CA 6498   9.051   6.994   5.035
  413LYS     HA 6499   9.007   6.923   5.102
  413LYS     CB 6500   9.186   7.035   5.098
  413LYS    HB1 6501   9.166   7.093   5.185
  413LYS    HB2 6502   9.243   7.090   5.019
  413LYS     CG 6503   9.274   6.922   5.136
  413LYS    HG1 6504   9.295   6.851   5.054
  413LYS    HG2 6505   9.220   6.869   5.222
  413LYS     CD 6506   9.405   6.968   5.205
  413LYS    HD1 6507   9.379   7.029   5.297
  413LYS    HD2 6508   9.456   7.035   5.142
  413LYS     CE 6509   9.516   6.861   5.230
  413LYS    HE1 6510   9.608   6.907   5.270
  413LYS    HE2 6511   9.541   6.822   5.132
  413LYS     NZ 6512   9.475   6.751   5.318
  413LYS    HZ1 6513   9.459   6.783   5.417
  413LYS    HZ2 6514   9.385   6.705   5.287
  413LYS    HZ3 6515   9.546   6.680   5.315
  413LYS      C 6516   8.954   7.118   5.038
  413LYS      O 6517   8.941   7.190   4.936
  414LEU      N 6518   8.888   7.139   5.155
  414LEU      H 6519   8.914   7.078   5.233
  414LEU     CA 6520   8.787   7.241   5.182
  414LEU     HA 6521   8.766   7.283   5.086
  414LEU     CB 6522   8.658   7.173   5.236
  414LEU    HB1 6523   8.679   7.138   5.340
  414LEU    HB2 6524   8.624   7.085   5.169
  414LEU     CG 6525   8.531   7.264   5.254
  414LEU     HG 6526   8.551   7.367   5.292
  414LEU    CD1 6527   8.485   7.275   5.111
  414LEU   HD11 6528   8.405   7.345   5.098
  414LEU   HD12 6529   8.566   7.313   5.044
  414LEU   HD13 6530   8.451   7.179   5.075
  414LEU    CD2 6531   8.415   7.202   5.332
  414LEU   HD21 6532   8.331   7.266   5.329
  414LEU   HD22 6533   8.376   7.118   5.281
  414LEU   HD23 6534   8.439   7.170   5.432
  414LEU      C 6535   8.839   7.357   5.263
  414LEU    OC1 6536   8.811   7.471   5.218
  414LEU    OC2 6537   8.887   7.335   5.376
  415MET      N 6538   2.521   6.729   0.239
  415MET     H1 6539   2.599   6.668   0.250
  415MET     H2 6540   2.463   6.695   0.161
  415MET     H3 6541   2.558   6.820   0.216
  415MET     CA 6542   2.428   6.718   0.356
  415MET     HA 6543   2.403   6.614   0.371
  415MET     CB 6544   2.494   6.764   0.485
  415MET    HB1 6545   2.491   6.872   0.497
  415MET    HB2 6546   2.597   6.738   0.484
  415MET     CG 6547   2.424   6.700   0.610
  415MET    HG1 6548   2.316   6.714   0.587
  415MET    HG2 6549   2.450   6.752   0.705
  415MET     SD 6550   2.451   6.523   0.626
  415MET     CE 6551   2.589   6.511   0.737
  415MET    HE1 6552   2.676   6.569   0.698
  415MET    HE2 6553   2.557   6.555   0.828
  415MET    HE3 6554   2.617   6.407   0.760
  415MET      C 6555   2.293   6.788   0.322
  415MET      O 6556   2.268   6.900   0.364
  416SER      N 6557   2.208   6.722   0.241
  416SER      H 6558   2.240   6.632   0.199
  416SER     CA 6559   2.068   6.760   0.221
  416SER     HA 6560   2.050   6.866   0.251
  416SER     CB 6561   2.032   6.749   0.075
  416SER    HB1 6562   2.086   6.819   0.017
  416SER    HB2 6563   1.928   6.777   0.051
  416SER     OG 6564   2.055   6.618   0.035
  416SER     HG 6565   1.991   6.593  10.898
  416SER      C 6566   1.974   6.662   0.292
  416SER      O 6567   1.855   6.686   0.302
  417LYS      N 6568   2.027   6.550   0.348
  417LYS      H 6569   2.121   6.527   0.318
  417LYS     CA 6570   1.967   6.456   0.436
  417LYS     HA 6571   1.880   6.501   0.475
  417LYS     CB 6572   1.929   6.338   0.349
  417LYS    HB1 6573   1.901   6.259   0.410
  417LYS    HB2 6574   2.013   6.309   0.285
  417LYS     CG 6575   1.815   6.367   0.253
  417LYS    HG1 6576   1.851   6.434   0.178
  417LYS    HG2 6577   1.733   6.407   0.312
  417LYS     CD 6578   1.763   6.238   0.183
  417LYS    HD1 6579   1.676   6.267   0.126
  417LYS    HD2 6580   1.736   6.165   0.268
  417LYS     CE 6581   1.873   6.176   0.093
  417LYS    HE1 6582   1.973   6.187   0.135
  417LYS    HE2 6583   1.868   6.242   0.001
  417LYS     NZ 6584   1.836   6.032   0.064
  417LYS    HZ1 6585   1.738   6.026   0.020
  417LYS    HZ2 6586   1.909   5.973   0.012
  417LYS    HZ3 6587   1.814   5.984   0.157
  417LYS      C 6588   2.060   6.422   0.548
  417LYS      O 6589   2.168   6.371   0.524
  418LYS      N 6590   2.026   6.465   0.674
  418LYS      H 6591   1.935   6.497   0.694
  418LYS     CA 6592   2.114   6.440   0.790
  418LYS     HA 6593   2.213   6.467   0.760
  418LYS     CB 6594   2.077   6.532   0.908
  418LYS    HB1 6595   2.143   6.516   0.996
  418LYS    HB2 6596   1.982   6.504   0.943
  418LYS     CG 6597   2.085   6.680   0.873
  418LYS    HG1 6598   2.026   6.708   0.789
  418LYS    HG2 6599   2.190   6.701   0.849
  418LYS     CD 6600   2.046   6.755   1.006
  418LYS    HD1 6601   2.116   6.743   1.087
  418LYS    HD2 6602   1.950   6.718   1.039
  418LYS     CE 6603   2.040   6.906   0.974
  418LYS    HE1 6604   2.120   6.935   0.909
  418LYS    HE2 6605   2.047   6.959   1.073
  418LYS     NZ 6606   1.913   6.952   0.908
  418LYS    HZ1 6607   1.825   6.924   0.956
  418LYS    HZ2 6608   1.920   7.052   0.897
  418LYS    HZ3 6609   1.901   6.915   0.811
  418LYS      C 6610   2.122   6.291   0.823
  418LYS      O 6611   2.033   6.211   0.791
  419ILE      N 6612   2.219   6.266   0.908
  419ILE      H 6613   2.276   6.347   0.937
  419ILE     CA 6614   2.240   6.136   0.979
  419ILE     HA 6615   2.225   6.046   0.916
  419ILE     CB 6616   2.387   6.138   1.033
  419ILE     HB 6617   2.392   6.229   1.102
  419ILE    CG2 6618   2.409   6.012   1.117
  419ILE   HG21 6619   2.508   6.006   1.154
  419ILE   HG22 6620   2.344   6.021   1.202
  419ILE   HG23 6621   2.378   5.919   1.059
  419ILE    CG1 6622   2.499   6.173   0.932
  419ILE   HG11 6623   2.476   6.269   0.889
  419ILE   HG12 6624   2.502   6.110   0.842
  419ILE     CD 6625   2.637   6.186   0.993
  419ILE    HD1 6626   2.712   6.196   0.913
  419ILE    HD2 6627   2.638   6.272   1.058
  419ILE    HD3 6628   2.664   6.103   1.054
  419ILE      C 6629   2.141   6.121   1.096
  419ILE      O 6630   2.121   6.212   1.176
  420SER      N 6631   2.082   5.998   1.107
  420SER      H 6632   2.111   5.927   1.036
  420SER     CA 6633   1.967   5.970   1.200
  420SER     HA 6634   1.909   6.065   1.219
  420SER     CB 6635   1.880   5.868   1.131
  420SER    HB1 6636   1.795   5.850   1.188
  420SER    HB2 6637   1.937   5.774   1.118
  420SER     OG 6638   1.832   5.920   1.005
  420SER     HG 6639   1.753   5.862   0.982
  420SER      C 6640   2.022   5.923   1.333
  420SER      O 6641   2.069   5.810   1.356
  421GLY      N 6642   2.027   6.024   1.422
  421GLY      H 6643   1.988   6.110   1.402
  421GLY     CA 6644   2.094   6.016   1.557
  421GLY    HA1 6645   2.134   6.113   1.588
  421GLY    HA2 6646   2.172   5.944   1.553
  421GLY      C 6647   2.009   5.963   1.675
  421GLY      O 6648   2.051   5.976   1.790
  422GLY      N 6649   1.895   5.900   1.644
  422GLY      H 6650   1.874   5.901   1.546
  422GLY     CA 6651   1.811   5.845   1.750
  422GLY    HA1 6652   1.858   5.760   1.799
  422GLY    HA2 6653   1.717   5.811   1.697
  422GLY      C 6654   1.768   5.952   1.856
  422GLY      O 6655   1.701   6.045   1.821
  423SER      N 6656   1.795   5.936   1.988
  423SER      H 6657   1.849   5.860   2.012
  423SER     CA 6658   1.745   6.024   2.100
  423SER     HA 6659   1.723   6.124   2.061
  423SER     CB 6660   1.613   5.971   2.151
  423SER    HB1 6661   1.542   5.977   2.068
  423SER    HB2 6662   1.576   6.034   2.227
  423SER     OG 6663   1.600   5.837   2.202
  423SER     HG 6664   1.614   5.771   2.128
  423SER      C 6665   1.845   6.024   2.220
  423SER      O 6666   1.901   5.921   2.263
  424VAL      N 6667   1.876   6.145   2.270
  424VAL      H 6668   1.811   6.221   2.239
  424VAL     CA 6669   1.977   6.186   2.372
  424VAL     HA 6670   1.993   6.096   2.434
  424VAL     CB 6671   2.114   6.229   2.306
  424VAL     HB 6672   2.096   6.300   2.235
  424VAL    CG1 6673   2.218   6.300   2.395
  424VAL   HG11 6674   2.247   6.239   2.477
  424VAL   HG12 6675   2.312   6.315   2.337
  424VAL   HG13 6676   2.183   6.395   2.432
  424VAL    CG2 6677   2.195   6.121   2.228
  424VAL   HG21 6678   2.257   6.166   2.147
  424VAL   HG22 6679   2.256   6.059   2.301
  424VAL   HG23 6680   2.130   6.059   2.168
  424VAL      C 6681   1.921   6.285   2.469
  424VAL      O 6682   1.832   6.364   2.437
  425VAL      N 6683   1.978   6.292   2.590
  425VAL      H 6684   2.053   6.229   2.607
  425VAL     CA 6685   1.943   6.395   2.687
  425VAL     HA 6686   1.842   6.433   2.670
  425VAL     CB 6687   1.938   6.325   2.830
  425VAL     HB 6688   2.034   6.290   2.860
  425VAL    CG1 6689   1.887   6.420   2.939
  425VAL   HG11 6690   1.962   6.488   2.973
  425VAL   HG12 6691   1.796   6.468   2.905
  425VAL   HG13 6692   1.857   6.363   3.033
  425VAL    CG2 6693   1.842   6.211   2.831
  425VAL   HG21 6694   1.876   6.132   2.772
  425VAL   HG22 6695   1.822   6.169   2.927
  425VAL   HG23 6696   1.744   6.244   2.783
  425VAL      C 6697   2.045   6.507   2.688
  425VAL      O 6698   2.163   6.481   2.687
  426GLU      N 6699   2.006   6.634   2.700
  426GLU      H 6700   1.911   6.659   2.711
  426GLU     CA 6701   2.095   6.749   2.683
  426GLU     HA 6702   2.202   6.724   2.676
  426GLU     CB 6703   2.062   6.794   2.538
  426GLU    HB1 6704   1.955   6.842   2.529
  426GLU    HB2 6705   2.050   6.718   2.464
  426GLU     CG 6706   2.156   6.908   2.487
  426GLU    HG1 6707   2.171   6.905   2.376
  426GLU    HG2 6708   2.255   6.896   2.528
  426GLU     CD 6709   2.119   7.050   2.523
  426GLU    OE1 6710   2.216   7.131   2.523
  426GLU    OE2 6711   2.000   7.082   2.550
  426GLU      C 6712   2.072   6.853   2.793
  426GLU      O 6713   1.957   6.897   2.821
  427MET      N 6714   2.181   6.892   2.854
  427MET      H 6715   2.273   6.864   2.815
  427MET     CA 6716   2.173   6.958   2.991
  427MET     HA 6717   2.068   6.984   3.003
  427MET     CB 6718   2.213   6.859   3.098
  427MET    HB1 6719   2.223   6.916   3.188
  427MET    HB2 6720   2.304   6.820   3.069
  427MET     CG 6721   2.102   6.754   3.118
  427MET    HG1 6722   2.070   6.721   3.022
  427MET    HG2 6723   2.028   6.803   3.179
  427MET     SD 6724   2.130   6.604   3.219
  427MET     CE 6725   2.221   6.505   3.088
  427MET    HE1 6726   2.150   6.448   3.027
  427MET    HE2 6727   2.274   6.564   3.020
  427MET    HE3 6728   2.291   6.440   3.142
  427MET      C 6729   2.257   7.086   2.999
  427MET      O 6730   2.379   7.071   3.004
  428GLN      N 6731   2.191   7.203   3.007
  428GLN      H 6732   2.092   7.196   2.990
  428GLN     CA 6733   2.261   7.333   2.999
  428GLN     HA 6734   2.350   7.325   2.939
  428GLN     CB 6735   2.177   7.448   2.940
  428GLN    HB1 6736   2.173   7.540   2.999
  428GLN    HB2 6737   2.072   7.415   2.941
  428GLN     CG 6738   2.214   7.495   2.795
  428GLN    HG1 6739   2.131   7.562   2.763
  428GLN    HG2 6740   2.216   7.407   2.729
  428GLN     CD 6741   2.346   7.559   2.783
  428GLN    OE1 6742   2.427   7.563   2.879
  428GLN    NE2 6743   2.371   7.615   2.669
  428GLN   HE21 6744   2.293   7.622   2.602
  428GLN   HE22 6745   2.458   7.669   2.652
  428GLN      C 6746   2.305   7.367   3.144
  428GLN      O 6747   2.253   7.321   3.245
  429GLY      N 6748   2.416   7.439   3.142
  429GLY      H 6749   2.446   7.472   3.057
  429GLY     CA 6750   2.508   7.450   3.259
  429GLY    HA1 6751   2.605   7.414   3.223
  429GLY    HA2 6752   2.474   7.389   3.336
  429GLY      C 6753   2.514   7.598   3.300
  429GLY      O 6754   2.401   7.650   3.312
  430ASP      N 6755   2.632   7.659   3.324
  430ASP      H 6756   2.713   7.600   3.302
  430ASP     CA 6757   2.648   7.801   3.376
  430ASP     HA 6758   2.556   7.851   3.355
  430ASP     CB 6759   2.663   7.805   3.528
  430ASP    HB1 6760   2.658   7.909   3.549
  430ASP    HB2 6761   2.761   7.770   3.550
  430ASP     CG 6762   2.555   7.736   3.615
  430ASP    OD1 6763   2.437   7.779   3.606
  430ASP    OD2 6764   2.587   7.648   3.696
  430ASP      C 6765   2.764   7.875   3.313
  430ASP      O 6766   2.855   7.818   3.254
  431GLU      N 6767   2.770   8.006   3.318
  431GLU      H 6768   2.686   8.053   3.363
  431GLU     CA 6769   2.879   8.095   3.274
  431GLU     HA 6770   2.833   8.192   3.252
  431GLU     CB 6771   2.989   8.121   3.383
  431GLU    HB1 6772   3.055   8.203   3.347
  431GLU    HB2 6773   3.044   8.029   3.408
  431GLU     CG 6774   2.934   8.165   3.518
  431GLU    HG1 6775   2.885   8.086   3.568
  431GLU    HG2 6776   2.869   8.257   3.509
  431GLU     CD 6777   3.050   8.198   3.609
  431GLU    OE1 6778   3.100   8.110   3.688
  431GLU    OE2 6779   3.096   8.316   3.610
  431GLU      C 6780   2.941   8.059   3.141
  431GLU      O 6781   2.865   8.025   3.050
  432MET      N 6782   3.075   8.064   3.123
  432MET      H 6783   3.131   8.086   3.200
  432MET     CA 6784   3.135   8.054   2.986
  432MET     HA 6785   3.079   8.125   2.929
  432MET     CB 6786   3.281   8.100   2.987
  432MET    HB1 6787   3.329   8.017   3.027
  432MET    HB2 6788   3.301   8.183   3.053
  432MET     CG 6789   3.329   8.142   2.851
  432MET    HG1 6790   3.327   8.074   2.774
  432MET    HG2 6791   3.440   8.151   2.859
  432MET     SD 6792   3.275   8.302   2.807
  432MET     CE 6793   3.363   8.319   2.649
  432MET    HE1 6794   3.306   8.266   2.567
  432MET    HE2 6795   3.357   8.429   2.624
  432MET    HE3 6796   3.469   8.292   2.653
  432MET      C 6797   3.118   7.914   2.922
  432MET      O 6798   3.102   7.902   2.802
  433THR      N 6799   3.106   7.810   3.011
  433THR      H 6800   3.123   7.835   3.108
  433THR     CA 6801   3.072   7.673   2.964
  433THR     HA 6802   3.141   7.651   2.883
  433THR     CB 6803   3.098   7.568   3.075
  433THR     HB 6804   3.053   7.471   3.053
  433THR    CG2 6805   3.251   7.548   3.079
  433THR   HG21 6806   3.299   7.643   3.089
  433THR   HG22 6807   3.273   7.485   3.161
  433THR   HG23 6808   3.292   7.504   2.988
  433THR    OG1 6809   3.060   7.617   3.202
  433THR    HG1 6810   2.968   7.602   3.226
  433THR      C 6811   2.934   7.673   2.899
  433THR      O 6812   2.917   7.613   2.794
  434ARG      N 6813   2.833   7.747   2.953
  434ARG      H 6814   2.847   7.787   3.049
  434ARG     CA 6815   2.704   7.760   2.881
  434ARG     HA 6816   2.658   7.663   2.865
  434ARG     CB 6817   2.599   7.840   2.967
  434ARG    HB1 6818   2.647   7.924   3.020
  434ARG    HB2 6819   2.560   7.775   3.044
  434ARG     CG 6820   2.466   7.893   2.898
  434ARG    HG1 6821   2.405   7.804   2.860
  434ARG    HG2 6822   2.493   7.959   2.816
  434ARG     CD 6823   2.375   7.960   2.998
  434ARG    HD1 6824   2.303   8.024   2.945
  434ARG    HD2 6825   2.438   8.029   3.053
  434ARG     NE 6826   2.317   7.865   3.097
  434ARG     HE 6827   2.378   7.825   3.167
  434ARG     CZ 6828   2.188   7.837   3.109
  434ARG    NH1 6829   2.089   7.878   3.030
  434ARG   HH11 6830   2.109   7.947   2.959
  434ARG   HH12 6831   1.992   7.842   3.046
  434ARG    NH2 6832   2.155   7.746   3.195
  434ARG   HH21 6833   2.224   7.698   3.248
  434ARG   HH22 6834   2.060   7.724   3.210
  434ARG      C 6835   2.710   7.830   2.746
  434ARG      O 6836   2.632   7.794   2.656
  435ILE      N 6837   2.801   7.930   2.734
  435ILE      H 6838   2.847   7.949   2.823
  435ILE     CA 6839   2.817   8.023   2.622
  435ILE     HA 6840   2.719   8.055   2.583
  435ILE     CB 6841   2.896   8.148   2.667
  435ILE     HB 6842   2.987   8.115   2.723
  435ILE    CG2 6843   2.927   8.235   2.551
  435ILE   HG21 6844   2.994   8.316   2.583
  435ILE   HG22 6845   2.986   8.173   2.479
  435ILE   HG23 6846   2.841   8.275   2.500
  435ILE    CG1 6847   2.819   8.232   2.771
  435ILE   HG11 6848   2.879   8.312   2.806
  435ILE   HG12 6849   2.802   8.172   2.858
  435ILE     CD 6850   2.682   8.298   2.738
  435ILE    HD1 6851   2.612   8.220   2.719
  435ILE    HD2 6852   2.657   8.372   2.818
  435ILE    HD3 6853   2.688   8.350   2.642
  435ILE      C 6854   2.874   7.942   2.509
  435ILE      O 6855   2.816   7.954   2.401
  436ILE      N 6856   2.970   7.851   2.525
  436ILE      H 6857   2.998   7.838   2.619
  436ILE     CA 6858   3.029   7.761   2.422
  436ILE     HA 6859   3.031   7.812   2.325
  436ILE     CB 6860   3.171   7.717   2.453
  436ILE     HB 6861   3.201   7.644   2.373
  436ILE    CG2 6862   3.267   7.837   2.440
  436ILE   HG21 6863   3.244   7.883   2.345
  436ILE   HG22 6864   3.242   7.897   2.530
  436ILE   HG23 6865   3.370   7.797   2.454
  436ILE    CG1 6866   3.182   7.643   2.591
  436ILE   HG11 6867   3.098   7.580   2.605
  436ILE   HG12 6868   3.186   7.715   2.675
  436ILE     CD 6869   3.301   7.551   2.608
  436ILE    HD1 6870   3.295   7.500   2.705
  436ILE    HD2 6871   3.319   7.492   2.522
  436ILE    HD3 6872   3.389   7.616   2.631
  436ILE      C 6873   2.933   7.644   2.391
  436ILE      O 6874   2.928   7.598   2.279
  437TRP      N 6875   2.850   7.598   2.483
  437TRP      H 6876   2.855   7.636   2.575
  437TRP     CA 6877   2.762   7.484   2.452
  437TRP     HA 6878   2.819   7.399   2.405
  437TRP     CB 6879   2.710   7.446   2.589
  437TRP    HB1 6880   2.641   7.522   2.630
  437TRP    HB2 6881   2.796   7.438   2.648
  437TRP     CG 6882   2.643   7.313   2.603
  437TRP    CD1 6883   2.514   7.290   2.572
  437TRP    HD1 6884   2.443   7.367   2.543
  437TRP    NE1 6885   2.481   7.151   2.587
  437TRP    HE1 6886   2.385   7.111   2.572
  437TRP    CE2 6887   2.592   7.087   2.637
  437TRP    CZ2 6888   2.609   6.949   2.663
  437TRP    HZ2 6889   2.525   6.882   2.645
  437TRP    CH2 6890   2.735   6.901   2.702
  437TRP    HH2 6891   2.752   6.795   2.731
  437TRP    CZ3 6892   2.846   6.990   2.707
  437TRP    HZ3 6893   2.947   6.948   2.740
  437TRP    CE3 6894   2.827   7.128   2.677
  437TRP    HE3 6895   2.915   7.193   2.673
  437TRP    CD2 6896   2.700   7.181   2.641
  437TRP      C 6897   2.655   7.509   2.339
  437TRP      O 6898   2.633   7.423   2.253
  438GLU      N 6899   2.599   7.630   2.332
  438GLU      H 6900   2.633   7.699   2.399
  438GLU     CA 6901   2.526   7.681   2.213
  438GLU     HA 6902   2.452   7.610   2.187
  438GLU     CB 6903   2.449   7.811   2.248
  438GLU    HB1 6904   2.403   7.855   2.159
  438GLU    HB2 6905   2.526   7.880   2.287
  438GLU     CG 6906   2.346   7.792   2.366
  438GLU    HG1 6907   2.299   7.891   2.386
  438GLU    HG2 6908   2.400   7.767   2.456
  438GLU     CD 6909   2.246   7.679   2.348
  438GLU    OE1 6910   2.209   7.637   2.237
  438GLU    OE2 6911   2.193   7.636   2.451
  438GLU      C 6912   2.605   7.696   2.085
  438GLU      O 6913   2.548   7.695   1.978
  439LEU      N 6914   2.739   7.689   2.088
  439LEU      H 6915   2.787   7.696   2.181
  439LEU     CA 6916   2.827   7.677   1.969
  439LEU     HA 6917   2.775   7.715   1.883
  439LEU     CB 6918   2.940   7.770   1.990
  439LEU    HB1 6919   3.009   7.744   1.907
  439LEU    HB2 6920   3.000   7.741   2.078
  439LEU     CG 6921   2.903   7.920   1.989
  439LEU     HG 6922   2.839   7.936   2.072
  439LEU    CD1 6923   3.030   8.001   2.011
  439LEU   HD11 6924   3.092   7.971   2.099
  439LEU   HD12 6925   3.091   8.002   1.921
  439LEU   HD13 6926   2.997   8.102   2.029
  439LEU    CD2 6927   2.834   7.967   1.864
  439LEU   HD21 6928   2.890   7.924   1.781
  439LEU   HD22 6929   2.734   7.928   1.853
  439LEU   HD23 6930   2.826   8.077   1.865
  439LEU      C 6931   2.864   7.537   1.932
  439LEU      O 6932   2.874   7.504   1.816
  440ILE      N 6933   2.870   7.441   2.023
  440ILE      H 6934   2.861   7.465   2.119
  440ILE     CA 6935   2.899   7.300   1.995
  440ILE     HA 6936   2.986   7.296   1.927
  440ILE     CB 6937   2.932   7.226   2.126
  440ILE     HB 6938   2.845   7.232   2.195
  440ILE    CG2 6939   2.966   7.075   2.104
  440ILE   HG21 6940   3.047   7.069   2.034
  440ILE   HG22 6941   2.999   7.016   2.186
  440ILE   HG23 6942   2.875   7.028   2.065
  440ILE    CG1 6943   3.053   7.290   2.193
  440ILE   HG11 6944   3.041   7.402   2.197
  440ILE   HG12 6945   3.135   7.268   2.125
  440ILE     CD 6946   3.085   7.238   2.333
  440ILE    HD1 6947   2.991   7.231   2.389
  440ILE    HD2 6948   3.140   7.140   2.328
  440ILE    HD3 6949   3.146   7.311   2.380
  440ILE      C 6950   2.780   7.237   1.921
  440ILE      O 6951   2.788   7.164   1.820
  441LYS      N 6952   2.659   7.277   1.971
  441LYS      H 6953   2.654   7.331   2.057
  441LYS     CA 6954   2.536   7.238   1.911
  441LYS     HA 6955   2.542   7.128   1.895
  441LYS     CB 6956   2.415   7.279   2.000
  441LYS    HB1 6957   2.321   7.273   1.944
  441LYS    HB2 6958   2.437   7.384   2.029
  441LYS     CG 6959   2.407   7.172   2.109
  441LYS    HG1 6960   2.500   7.176   2.169
  441LYS    HG2 6961   2.391   7.079   2.065
  441LYS     CD 6962   2.288   7.209   2.202
  441LYS    HD1 6963   2.267   7.127   2.264
  441LYS    HD2 6964   2.201   7.239   2.147
  441LYS     CE 6965   2.313   7.330   2.287
  441LYS    HE1 6966   2.318   7.414   2.218
  441LYS    HE2 6967   2.404   7.320   2.334
  441LYS     NZ 6968   2.201   7.358   2.380
  441LYS    HZ1 6969   2.190   7.283   2.448
  441LYS    HZ2 6970   2.199   7.450   2.423
  441LYS    HZ3 6971   2.117   7.355   2.331
  441LYS      C 6972   2.527   7.301   1.773
  441LYS      O 6973   2.520   7.233   1.670
  442GLU      N 6974   2.535   7.437   1.767
  442GLU      H 6975   2.541   7.483   1.854
  442GLU     CA 6976   2.503   7.513   1.646
  442GLU     HA 6977   2.414   7.474   1.591
  442GLU     CB 6978   2.469   7.657   1.686
  442GLU    HB1 6979   2.563   7.706   1.710
  442GLU    HB2 6980   2.406   7.653   1.775
  442GLU     CG 6981   2.404   7.746   1.575
  442GLU    HG1 6982   2.320   7.693   1.529
  442GLU    HG2 6983   2.478   7.769   1.496
  442GLU     CD 6984   2.356   7.877   1.633
  442GLU    OE1 6985   2.236   7.912   1.612
  442GLU    OE2 6986   2.434   7.951   1.691
  442GLU      C 6987   2.614   7.514   1.537
  442GLU      O 6988   2.581   7.538   1.418
  443LYS      N 6989   2.739   7.480   1.570
  443LYS      H 6990   2.760   7.472   1.666
  443LYS     CA 6991   2.846   7.489   1.477
  443LYS     HA 6992   2.808   7.512   1.380
  443LYS     CB 6993   2.936   7.610   1.508
  443LYS    HB1 6994   3.006   7.622   1.419
  443LYS    HB2 6995   2.988   7.601   1.605
  443LYS     CG 6996   2.867   7.748   1.509
  443LYS    HG1 6997   2.805   7.764   1.599
  443LYS    HG2 6998   2.808   7.754   1.419
  443LYS     CD 6999   2.962   7.865   1.495
  443LYS    HD1 7000   3.031   7.853   1.419
  443LYS    HD2 7001   3.027   7.868   1.579
  443LYS     CE 7002   2.879   7.998   1.475
  443LYS    HE1 7003   2.852   8.029   1.575
  443LYS    HE2 7004   2.779   7.988   1.425
  443LYS     NZ 7005   2.954   8.102   1.401
  443LYS    HZ1 7006   3.035   8.115   1.453
  443LYS    HZ2 7007   2.966   8.072   1.308
  443LYS    HZ3 7008   2.915   8.193   1.404
  443LYS      C 7009   2.922   7.358   1.456
  443LYS      O 7010   2.996   7.351   1.363
  444LEU      N 7011   2.902   7.254   1.534
  444LEU      H 7012   2.826   7.263   1.595
  444LEU     CA 7013   2.970   7.122   1.515
  444LEU     HA 7014   3.024   7.128   1.424
  444LEU     CB 7015   3.061   7.093   1.638
  444LEU    HB1 7016   3.103   6.993   1.620
  444LEU    HB2 7017   2.998   7.085   1.726
  444LEU     CG 7018   3.170   7.202   1.665
  444LEU     HG 7019   3.119   7.292   1.696
  444LEU    CD1 7020   3.263   7.151   1.780
  444LEU   HD11 7021   3.328   7.070   1.738
  444LEU   HD12 7022   3.327   7.234   1.812
  444LEU   HD13 7023   3.199   7.126   1.864
  444LEU    CD2 7024   3.268   7.230   1.555
  444LEU   HD21 7025   3.307   7.138   1.514
  444LEU   HD22 7026   3.216   7.277   1.471
  444LEU   HD23 7027   3.343   7.297   1.585
  444LEU      C 7028   2.870   7.009   1.494
  444LEU      O 7029   2.914   6.911   1.435
  445ILE      N 7030   2.738   7.019   1.532
  445ILE      H 7031   2.716   7.102   1.587
  445ILE     CA 7032   2.646   6.900   1.538
  445ILE     HA 7033   2.695   6.811   1.503
  445ILE     CB 7034   2.616   6.880   1.689
  445ILE     HB 7035   2.565   6.969   1.732
  445ILE    CG2 7036   2.515   6.764   1.712
  445ILE   HG21 7037   2.571   6.670   1.681
  445ILE   HG22 7038   2.493   6.758   1.817
  445ILE   HG23 7039   2.422   6.774   1.653
  445ILE    CG1 7040   2.754   6.849   1.764
  445ILE   HG11 7041   2.829   6.933   1.765
  445ILE   HG12 7042   2.805   6.771   1.707
  445ILE     CD 7043   2.740   6.808   1.911
  445ILE    HD1 7044   2.682   6.712   1.916
  445ILE    HD2 7045   2.840   6.798   1.965
  445ILE    HD3 7046   2.675   6.878   1.967
  445ILE      C 7047   2.514   6.909   1.458
  445ILE      O 7048   2.476   6.820   1.378
  446PHE      N 7049   2.433   7.013   1.480
  446PHE      H 7050   2.471   7.081   1.542
  446PHE     CA 7051   2.293   7.041   1.439
  446PHE     HA 7052   2.235   6.954   1.477
  446PHE     CB 7053   2.246   7.168   1.511
  446PHE    HB1 7054   2.161   7.216   1.453
  446PHE    HB2 7055   2.328   7.240   1.511
  446PHE     CG 7056   2.196   7.145   1.656
  446PHE    CD1 7057   2.111   7.241   1.717
  446PHE    HD1 7058   2.067   7.322   1.656
  446PHE    CE1 7059   2.067   7.227   1.848
  446PHE    HE1 7060   1.999   7.294   1.896
  446PHE     CZ 7061   2.106   7.117   1.922
  446PHE     HZ 7062   2.072   7.101   2.022
  446PHE    CE2 7063   2.187   7.019   1.862
  446PHE    HE2 7064   2.213   6.936   1.916
  446PHE    CD2 7065   2.234   7.031   1.729
  446PHE    HD2 7066   2.298   6.954   1.681
  446PHE      C 7067   2.282   7.051   1.283
  446PHE      O 7068   2.186   7.001   1.232
  447PRO      N 7069   2.378   7.112   1.210
  447PRO     CD 7070   2.490   7.194   1.256
  447PRO    HD1 7071   2.579   7.136   1.268
  447PRO    HD2 7072   2.464   7.244   1.346
  447PRO     CG 7073   2.506   7.293   1.143
  447PRO    HG1 7074   2.606   7.339   1.148
  447PRO    HG2 7075   2.422   7.364   1.142
  447PRO     CB 7076   2.502   7.196   1.025
  447PRO    HB1 7077   2.589   7.137   1.017
  447PRO    HB2 7078   2.474   7.240   0.929
  447PRO     CA 7079   2.385   7.112   1.062
  447PRO     HA 7080   2.302   7.160   1.023
  447PRO      C 7081   2.397   6.969   0.999
  447PRO      O 7082   2.399   6.957   0.879
  448TYR      N 7083   2.423   6.870   1.081
  448TYR      H 7084   2.412   6.891   1.180
  448TYR     CA 7085   2.474   6.732   1.055
  448TYR     HA 7086   2.475   6.717   0.945
  448TYR     CB 7087   2.624   6.726   1.097
  448TYR    HB1 7088   2.677   6.634   1.053
  448TYR    HB2 7089   2.628   6.712   1.209
  448TYR     CG 7090   2.703   6.850   1.051
  448TYR    CD1 7091   2.776   6.922   1.146
  448TYR    HD1 7092   2.756   6.902   1.249
  448TYR    CE1 7093   2.844   7.040   1.104
  448TYR    HE1 7094   2.888   7.108   1.177
  448TYR     CZ 7095   2.856   7.069   0.969
  448TYR     OH 7096   2.928   7.173   0.926
  448TYR     HH 7097   2.957   7.216   1.009
  448TYR    CE2 7098   2.785   6.988   0.870
  448TYR    HE2 7099   2.804   7.011   0.768
  448TYR    CD2 7100   2.708   6.881   0.915
  448TYR    HD2 7101   2.659   6.825   0.840
  448TYR      C 7102   2.393   6.613   1.114
  448TYR      O 7103   2.390   6.506   1.052
  449VAL      N 7104   2.334   6.618   1.232
  449VAL      H 7105   2.364   6.690   1.295
  449VAL     CA 7106   2.259   6.501   1.288
  449VAL     HA 7107   2.267   6.411   1.224
  449VAL     CB 7108   2.320   6.462   1.425
  449VAL     HB 7109   2.294   6.540   1.496
  449VAL    CG1 7110   2.265   6.320   1.459
  449VAL   HG11 7111   2.154   6.323   1.458
  449VAL   HG12 7112   2.297   6.252   1.383
  449VAL   HG13 7113   2.308   6.286   1.554
  449VAL    CG2 7114   2.477   6.466   1.417
  449VAL   HG21 7115   2.510   6.402   1.336
  449VAL   HG22 7116   2.512   6.568   1.395
  449VAL   HG23 7117   2.530   6.437   1.507
  449VAL      C 7118   2.118   6.543   1.307
  449VAL      O 7119   2.092   6.657   1.356
  450GLU      N 7120   2.024   6.454   1.271
  450GLU      H 7121   2.052   6.366   1.233
  450GLU     CA 7122   1.880   6.457   1.313
  450GLU     HA 7123   1.858   6.559   1.348
  450GLU     CB 7124   1.793   6.443   1.187
  450GLU    HB1 7125   1.796   6.334   1.171
  450GLU    HB2 7126   1.841   6.509   1.117
  450GLU     CG 7127   1.644   6.494   1.212
  450GLU    HG1 7128   1.659   6.594   1.247
  450GLU    HG2 7129   1.591   6.435   1.291
  450GLU     CD 7130   1.555   6.485   1.087
  450GLU    OE1 7131   1.439   6.529   1.091
  450GLU    OE2 7132   1.591   6.427   0.983
  450GLU      C 7133   1.842   6.361   1.423
  450GLU      O 7134   1.852   6.242   1.405
  451LEU      N 7135   1.821   6.414   1.540
  451LEU      H 7136   1.821   6.510   1.552
  451LEU     CA 7137   1.790   6.329   1.663
  451LEU     HA 7138   1.736   6.237   1.638
  451LEU     CB 7139   1.924   6.287   1.728
  451LEU    HB1 7140   1.977   6.243   1.645
  451LEU    HB2 7141   1.910   6.203   1.796
  451LEU     CG 7142   2.014   6.387   1.804
  451LEU     HG 7143   1.948   6.431   1.883
  451LEU    CD1 7144   2.130   6.314   1.857
  451LEU   HD11 7145   2.202   6.368   1.926
  451LEU   HD12 7146   2.097   6.232   1.915
  451LEU   HD13 7147   2.190   6.278   1.773
  451LEU    CD2 7148   2.073   6.496   1.719
  451LEU   HD21 7149   2.144   6.561   1.773
  451LEU   HD22 7150   2.126   6.460   1.629
  451LEU   HD23 7151   1.995   6.562   1.687
  451LEU      C 7152   1.695   6.400   1.765
  451LEU      O 7153   1.693   6.522   1.780
  452ASP      N 7154   1.620   6.324   1.841
  452ASP      H 7155   1.639   6.223   1.842
  452ASP     CA 7156   1.521   6.375   1.935
  452ASP     HA 7157   1.484   6.464   1.885
  452ASP     CB 7158   1.410   6.271   1.951
  452ASP    HB1 7159   1.451   6.185   1.993
  452ASP    HB2 7160   1.377   6.247   1.847
  452ASP     CG 7161   1.286   6.316   2.028
  452ASP    OD1 7162   1.213   6.228   2.074
  452ASP    OD2 7163   1.263   6.440   2.047
  452ASP      C 7164   1.583   6.423   2.066
  452ASP      O 7165   1.604   6.346   2.157
  453LEU      N 7166   1.628   6.549   2.067
  453LEU      H 7167   1.609   6.612   1.991
  453LEU     CA 7168   1.703   6.603   2.183
  453LEU     HA 7169   1.764   6.521   2.220
  453LEU     CB 7170   1.791   6.717   2.142
  453LEU    HB1 7171   1.833   6.762   2.233
  453LEU    HB2 7172   1.733   6.798   2.091
  453LEU     CG 7173   1.897   6.669   2.043
  453LEU     HG 7174   1.859   6.614   1.962
  453LEU    CD1 7175   1.969   6.787   1.978
  453LEU   HD11 7176   2.046   6.747   1.901
  453LEU   HD12 7177   1.898   6.852   1.931
  453LEU   HD13 7178   2.019   6.843   2.053
  453LEU    CD2 7179   2.004   6.582   2.116
  453LEU   HD21 7180   2.060   6.643   2.174
  453LEU   HD22 7181   1.952   6.508   2.176
  453LEU   HD23 7182   2.074   6.534   2.042
  453LEU      C 7183   1.607   6.640   2.297
  453LEU      O 7184   1.515   6.720   2.287
  454HIS      N 7185   1.631   6.574   2.409
  454HIS      H 7186   1.706   6.505   2.405
  454HIS     CA 7187   1.563   6.595   2.535
  454HIS     HA 7188   1.471   6.641   2.508
  454HIS     CB 7189   1.540   6.460   2.604
  454HIS    HB1 7190   1.496   6.483   2.699
  454HIS    HB2 7191   1.630   6.399   2.621
  454HIS     CG 7192   1.438   6.373   2.534
  454HIS    ND1 7193   1.453   6.311   2.412
  454HIS    HD1 7194   1.518   6.337   2.334
  454HIS    CE1 7195   1.339   6.239   2.400
  454HIS    HE1 7196   1.320   6.179   2.312
  454HIS    NE2 7197   1.255   6.250   2.504
  454HIS    CD2 7198   1.321   6.330   2.592
  454HIS    HD2 7199   1.283   6.366   2.692
  454HIS      C 7200   1.632   6.696   2.624
  454HIS      O 7201   1.720   6.666   2.703
  455SER      N 7202   1.603   6.825   2.601
  455SER      H 7203   1.526   6.852   2.537
  455SER     CA 7204   1.676   6.936   2.661
  455SER     HA 7205   1.782   6.907   2.676
  455SER     CB 7206   1.675   7.057   2.566
  455SER    HB1 7207   1.725   7.135   2.619
  455SER    HB2 7208   1.573   7.090   2.537
  455SER     OG 7209   1.757   7.020   2.456
  455SER     HG 7210   1.849   7.041   2.484
  455SER      C 7211   1.615   6.962   2.797
  455SER      O 7212   1.492   6.968   2.814
  456TYR      N 7213   1.702   6.973   2.900
  456TYR      H 7214   1.794   6.938   2.881
  456TYR     CA 7215   1.678   7.025   3.037
  456TYR     HA 7216   1.576   7.057   3.044
  456TYR     CB 7217   1.702   6.904   3.133
  456TYR    HB1 7218   1.714   6.946   3.232
  456TYR    HB2 7219   1.797   6.850   3.113
  456TYR     CG 7220   1.585   6.807   3.151
  456TYR    CD1 7221   1.573   6.696   3.068
  456TYR    HD1 7222   1.647   6.686   2.989
  456TYR    CE1 7223   1.469   6.603   3.086
  456TYR    HE1 7224   1.462   6.513   3.022
  456TYR     CZ 7225   1.373   6.629   3.186
  456TYR     OH 7226   1.267   6.551   3.197
  456TYR     HH 7227   1.209   6.609   3.251
  456TYR    CE2 7228   1.396   6.734   3.277
  456TYR    HE2 7229   1.328   6.748   3.362
  456TYR    CD2 7230   1.495   6.826   3.262
  456TYR    HD2 7231   1.501   6.908   3.323
  456TYR      C 7232   1.767   7.140   3.079
  456TYR      O 7233   1.890   7.129   3.068
  457ASP      N 7234   1.712   7.251   3.129
  457ASP      H 7235   1.612   7.260   3.137
  457ASP     CA 7236   1.794   7.366   3.173
  457ASP     HA 7237   1.892   7.364   3.119
  457ASP     CB 7238   1.739   7.507   3.132
  457ASP    HB1 7239   1.654   7.513   3.200
  457ASP    HB2 7240   1.699   7.505   3.034
  457ASP     CG 7241   1.838   7.620   3.153
  457ASP    OD1 7242   1.873   7.688   3.052
  457ASP    OD2 7243   1.886   7.655   3.264
  457ASP      C 7244   1.845   7.357   3.319
  457ASP      O 7245   1.769   7.372   3.411
  458LEU      N 7246   1.969   7.318   3.340
  458LEU      H 7247   2.017   7.274   3.264
  458LEU     CA 7248   2.024   7.297   3.474
  458LEU     HA 7249   1.935   7.289   3.537
  458LEU     CB 7250   2.089   7.159   3.485
  458LEU    HB1 7251   2.115   7.146   3.591
  458LEU    HB2 7252   2.183   7.150   3.435
  458LEU     CG 7253   2.007   7.045   3.437
  458LEU     HG 7254   1.998   7.053   3.326
  458LEU    CD1 7255   2.079   6.911   3.462
  458LEU   HD11 7256   2.018   6.829   3.417
  458LEU   HD12 7257   2.185   6.915   3.433
  458LEU   HD13 7258   2.090   6.899   3.571
  458LEU    CD2 7259   1.864   7.043   3.490
  458LEU   HD21 7260   1.809   6.961   3.441
  458LEU   HD22 7261   1.860   7.044   3.599
  458LEU   HD23 7262   1.817   7.140   3.461
  458LEU      C 7263   2.103   7.417   3.522
  458LEU      O 7264   2.192   7.400   3.605
  459GLY      N 7265   2.064   7.531   3.478
  459GLY      H 7266   1.981   7.541   3.418
  459GLY     CA 7267   2.123   7.655   3.523
  459GLY    HA1 7268   2.093   7.743   3.473
  459GLY    HA2 7269   2.235   7.650   3.513
  459GLY      C 7270   2.101   7.691   3.672
  459GLY      O 7271   2.000   7.647   3.728
  460ILE      N 7272   2.191   7.760   3.737
  460ILE      H 7273   2.278   7.799   3.696
  460ILE     CA 7274   2.174   7.797   3.879
  460ILE     HA 7275   2.171   7.706   3.936
  460ILE     CB 7276   2.297   7.878   3.926
  460ILE     HB 7277   2.386   7.820   3.907
  460ILE    CG2 7278   2.320   8.018   3.863
  460ILE   HG21 7279   2.320   8.004   3.756
  460ILE   HG22 7280   2.233   8.077   3.895
  460ILE   HG23 7281   2.417   8.065   3.881
  460ILE    CG1 7282   2.284   7.905   4.080
  460ILE   HG11 7283   2.193   7.958   4.098
  460ILE   HG12 7284   2.362   7.971   4.112
  460ILE     CD 7285   2.297   7.778   4.166
  460ILE    HD1 7286   2.385   7.723   4.140
  460ILE    HD2 7287   2.295   7.800   4.274
  460ILE    HD3 7288   2.211   7.713   4.156
  460ILE      C 7289   2.034   7.869   3.904
  460ILE      O 7290   1.966   7.836   4.005
  461GLU      N 7291   1.984   7.948   3.807
  461GLU      H 7292   2.039   7.955   3.719
  461GLU     CA 7293   1.859   8.022   3.818
  461GLU     HA 7294   1.852   8.069   3.918
  461GLU     CB 7295   1.856   8.135   3.713
  461GLU    HB1 7296   1.763   8.197   3.726
  461GLU    HB2 7297   1.856   8.087   3.615
  461GLU     CG 7298   1.974   8.233   3.725
  461GLU    HG1 7299   2.070   8.181   3.745
  461GLU    HG2 7300   1.953   8.302   3.810
  461GLU     CD 7301   1.998   8.321   3.597
  461GLU    OE1 7302   2.052   8.267   3.496
  461GLU    OE2 7303   1.970   8.440   3.604
  461GLU      C 7304   1.733   7.937   3.799
  461GLU      O 7305   1.633   7.959   3.867
  462ASN      N 7306   1.743   7.829   3.722
  462ASN      H 7307   1.827   7.815   3.671
  462ASN     CA 7308   1.638   7.727   3.727
  462ASN     HA 7309   1.549   7.785   3.748
  462ASN     CB 7310   1.622   7.664   3.586
  462ASN    HB1 7311   1.712   7.609   3.556
  462ASN    HB2 7312   1.614   7.750   3.517
  462ASN     CG 7313   1.496   7.574   3.572
  462ASN    OD1 7314   1.385   7.603   3.610
  462ASN    ND2 7315   1.521   7.455   3.519
  462ASN   HD21 7316   1.608   7.438   3.463
  462ASN   HD22 7317   1.442   7.387   3.509
  462ASN      C 7318   1.652   7.625   3.841
  462ASN      O 7319   1.551   7.572   3.883
  463ARG      N 7320   1.772   7.594   3.899
  463ARG      H 7321   1.854   7.640   3.861
  463ARG     CA 7322   1.770   7.515   4.021
  463ARG     HA 7323   1.717   7.425   4.004
  463ARG     CB 7324   1.906   7.463   4.063
  463ARG    HB1 7325   1.895   7.403   4.154
  463ARG    HB2 7326   1.977   7.542   4.083
  463ARG     CG 7327   1.969   7.363   3.965
  463ARG    HG1 7328   1.962   7.397   3.863
  463ARG    HG2 7329   1.920   7.263   3.977
  463ARG     CD 7330   2.122   7.333   3.996
  463ARG    HD1 7331   2.137   7.225   3.996
  463ARG    HD2 7332   2.149   7.363   4.097
  463ARG     NE 7333   2.216   7.390   3.894
  463ARG     HE 7334   2.193   7.390   3.799
  463ARG     CZ 7335   2.335   7.448   3.913
  463ARG    NH1 7336   2.386   7.462   4.033
  463ARG   HH11 7337   2.346   7.422   4.112
  463ARG   HH12 7338   2.481   7.496   4.042
  463ARG    NH2 7339   2.387   7.506   3.810
  463ARG   HH21 7340   2.332   7.492   3.726
  463ARG   HH22 7341   2.471   7.571   3.801
  463ARG      C 7342   1.698   7.581   4.135
  463ARG      O 7343   1.642   7.507   4.210
  464ASP      N 7344   1.715   7.707   4.155
  464ASP      H 7345   1.788   7.753   4.102
  464ASP     CA 7346   1.641   7.780   4.254
  464ASP     HA 7347   1.641   7.737   4.349
  464ASP     CB 7348   1.704   7.920   4.268
  464ASP    HB1 7349   1.695   7.977   4.173
  464ASP    HB2 7350   1.811   7.911   4.284
  464ASP     CG 7351   1.644   7.988   4.393
  464ASP    OD1 7352   1.554   8.073   4.384
  464ASP    OD2 7353   1.690   7.958   4.504
  464ASP      C 7354   1.488   7.785   4.213
  464ASP      O 7355   1.411   7.750   4.305
  465ALA      N 7356   1.448   7.816   4.091
  465ALA      H 7357   1.505   7.840   4.010
  465ALA     CA 7358   1.303   7.816   4.057
  465ALA     HA 7359   1.248   7.889   4.116
  465ALA     CB 7360   1.295   7.870   3.910
  465ALA    HB1 7361   1.344   7.966   3.898
  465ALA    HB2 7362   1.356   7.802   3.843
  465ALA    HB3 7363   1.193   7.868   3.880
  465ALA      C 7364   1.232   7.680   4.072
  465ALA      O 7365   1.110   7.684   4.094
  466THR      N 7366   1.304   7.572   4.064
  466THR      H 7367   1.401   7.578   4.044
  466THR     CA 7368   1.242   7.433   4.076
  466THR     HA 7369   1.140   7.451   4.103
  466THR     CB 7370   1.243   7.359   3.942
  466THR     HB 7371   1.194   7.261   3.944
  466THR    CG2 7372   1.177   7.444   3.828
  466THR   HG21 7373   1.190   7.390   3.738
  466THR   HG22 7374   1.075   7.457   3.857
  466THR   HG23 7375   1.215   7.549   3.823
  466THR    OG1 7376   1.377   7.339   3.910
  466THR    HG1 7377   1.409   7.412   3.855
  466THR      C 7378   1.298   7.349   4.186
  466THR      O 7379   1.279   7.227   4.185
  467ASN      N 7380   1.368   7.400   4.285
  467ASN      H 7381   1.392   7.496   4.270
  467ASN     CA 7382   1.436   7.326   4.397
  467ASN     HA 7383   1.511   7.394   4.431
  467ASN     CB 7384   1.338   7.281   4.508
  467ASN    HB1 7385   1.381   7.204   4.574
  467ASN    HB2 7386   1.255   7.236   4.461
  467ASN     CG 7387   1.280   7.400   4.585
  467ASN    OD1 7388   1.301   7.418   4.703
  467ASN    ND2 7389   1.202   7.482   4.516
  467ASN   HD21 7390   1.200   7.473   4.417
  467ASN   HD22 7391   1.161   7.569   4.550
  467ASN      C 7392   1.524   7.208   4.345
  467ASN      O 7393   1.523   7.099   4.399
  468ASP      N 7394   1.597   7.229   4.234
  468ASP      H 7395   1.601   7.325   4.197
  468ASP     CA 7396   1.684   7.131   4.171
  468ASP     HA 7397   1.722   7.183   4.081
  468ASP     CB 7398   1.810   7.101   4.258
  468ASP    HB1 7399   1.781   7.070   4.362
  468ASP    HB2 7400   1.851   7.198   4.275
  468ASP     CG 7401   1.916   7.010   4.197
  468ASP    OD1 7402   1.994   7.052   4.107
  468ASP    OD2 7403   1.934   6.899   4.255
  468ASP      C 7404   1.608   7.000   4.128
  468ASP      O 7405   1.667   6.896   4.101
  469GLN      N 7406   1.475   7.008   4.119
  469GLN      H 7407   1.426   7.095   4.144
  469GLN     CA 7408   1.396   6.891   4.082
  469GLN     HA 7409   1.438   6.808   4.142
  469GLN     CB 7410   1.243   6.898   4.102
  469GLN    HB1 7411   1.201   6.814   4.050
  469GLN    HB2 7412   1.192   6.982   4.049
  469GLN     CG 7413   1.206   6.901   4.244
  469GLN    HG1 7414   1.278   6.957   4.305
  469GLN    HG2 7415   1.211   6.793   4.278
  469GLN     CD 7416   1.067   6.948   4.277
  469GLN    OE1 7417   0.975   6.874   4.321
  469GLN    NE2 7418   1.042   7.078   4.249
  469GLN   HE21 7419   1.124   7.134   4.219
  469GLN   HE22 7420   0.945   7.120   4.269
  469GLN      C 7421   1.416   6.862   3.932
  469GLN      O 7422   1.402   6.751   3.890
  470VAL      N 7423   1.445   6.963   3.846
  470VAL      H 7424   1.458   7.054   3.885
  470VAL     CA 7425   1.480   6.942   3.705
  470VAL     HA 7426   1.394   6.893   3.655
  470VAL     CB 7427   1.512   7.072   3.631
  470VAL     HB 7428   1.564   7.033   3.539
  470VAL    CG1 7429   1.387   7.147   3.583
  470VAL   HG11 7430   1.330   7.196   3.661
  470VAL   HG12 7431   1.427   7.217   3.502
  470VAL   HG13 7432   1.319   7.081   3.532
  470VAL    CG2 7433   1.600   7.176   3.700
  470VAL   HG21 7434   1.615   7.268   3.641
  470VAL   HG22 7435   1.563   7.212   3.796
  470VAL   HG23 7436   1.696   7.129   3.719
  470VAL      C 7437   1.592   6.845   3.693
  470VAL      O 7438   1.593   6.763   3.602
  471THR      N 7439   1.686   6.841   3.792
  471THR      H 7440   1.679   6.902   3.875
  471THR     CA 7441   1.795   6.742   3.797
  471THR     HA 7442   1.844   6.750   3.702
  471THR     CB 7443   1.904   6.790   3.897
  471THR     HB 7444   1.869   6.761   4.000
  471THR    CG2 7445   2.036   6.734   3.870
  471THR   HG21 7446   2.113   6.770   3.940
  471THR   HG22 7447   2.025   6.626   3.877
  471THR   HG23 7448   2.071   6.744   3.766
  471THR    OG1 7449   1.917   6.931   3.880
  471THR    HG1 7450   1.979   6.964   3.953
  471THR      C 7451   1.755   6.599   3.819
  471THR      O 7452   1.813   6.513   3.754
  472LYS      N 7453   1.655   6.574   3.905
  472LYS      H 7454   1.616   6.653   3.954
  472LYS     CA 7455   1.601   6.439   3.929
  472LYS     HA 7456   1.681   6.371   3.933
  472LYS     CB 7457   1.508   6.448   4.054
  472LYS    HB1 7458   1.468   6.349   4.085
  472LYS    HB2 7459   1.420   6.505   4.025
  472LYS     CG 7460   1.559   6.518   4.184
  472LYS    HG1 7461   1.488   6.485   4.259
  472LYS    HG2 7462   1.565   6.623   4.157
  472LYS     CD 7463   1.706   6.482   4.222
  472LYS    HD1 7464   1.778   6.503   4.135
  472LYS    HD2 7465   1.722   6.377   4.243
  472LYS     CE 7466   1.756   6.566   4.346
  472LYS    HE1 7467   1.857   6.538   4.370
  472LYS    HE2 7468   1.692   6.522   4.427
  472LYS     NZ 7469   1.751   6.710   4.328
  472LYS    HZ1 7470   1.660   6.750   4.325
  472LYS    HZ2 7471   1.801   6.754   4.402
  472LYS    HZ3 7472   1.802   6.744   4.246
  472LYS      C 7473   1.511   6.384   3.811
  472LYS      O 7474   1.497   6.259   3.798
  473ASP      N 7475   1.445   6.472   3.742
  473ASP      H 7476   1.454   6.573   3.763
  473ASP     CA 7477   1.363   6.443   3.621
  473ASP     HA 7478   1.310   6.345   3.630
  473ASP     CB 7479   1.259   6.551   3.606
  473ASP    HB1 7480   1.294   6.639   3.563
  473ASP    HB2 7481   1.238   6.586   3.706
  473ASP     CG 7482   1.128   6.508   3.542
  473ASP    OD1 7483   1.094   6.391   3.507
  473ASP    OD2 7484   1.050   6.604   3.519
  473ASP      C 7485   1.455   6.428   3.499
  473ASP      O 7486   1.422   6.351   3.405
  474ALA      N 7487   1.574   6.493   3.501
  474ALA      H 7488   1.593   6.565   3.561
  474ALA     CA 7489   1.678   6.462   3.399
  474ALA     HA 7490   1.636   6.454   3.302
  474ALA     CB 7491   1.789   6.570   3.399
  474ALA    HB1 7492   1.744   6.669   3.401
  474ALA    HB2 7493   1.853   6.559   3.488
  474ALA    HB3 7494   1.846   6.557   3.311
  474ALA      C 7495   1.731   6.321   3.423
  474ALA      O 7496   1.749   6.246   3.331
  475ALA      N 7497   1.753   6.283   3.549
  475ALA      H 7498   1.736   6.350   3.625
  475ALA     CA 7499   1.814   6.152   3.582
  475ALA     HA 7500   1.912   6.139   3.529
  475ALA     CB 7501   1.836   6.155   3.740
  475ALA    HB1 7502   1.750   6.175   3.795
  475ALA    HB2 7503   1.895   6.067   3.764
  475ALA    HB3 7504   1.908   6.236   3.760
  475ALA      C 7505   1.727   6.041   3.524
  475ALA      O 7506   1.781   5.942   3.476
  476GLU      N 7507   1.592   6.047   3.533
  476GLU      H 7508   1.556   6.136   3.571
  476GLU     CA 7509   1.504   5.939   3.478
  476GLU     HA 7510   1.536   5.846   3.519
  476GLU     CB 7511   1.360   5.958   3.522
  476GLU    HB1 7512   1.302   5.886   3.477
  476GLU    HB2 7513   1.330   6.054   3.476
  476GLU     CG 7514   1.326   5.950   3.672
  476GLU    HG1 7515   1.221   5.982   3.692
  476GLU    HG2 7516   1.398   6.016   3.723
  476GLU     CD 7517   1.346   5.815   3.716
  476GLU    OE1 7518   1.250   5.734   3.700
  476GLU    OE2 7519   1.457   5.779   3.757
  476GLU      C 7520   1.508   5.930   3.328
  476GLU      O 7521   1.512   5.822   3.269
  477ALA      N 7522   1.515   6.049   3.267
  477ALA      H 7523   1.526   6.133   3.325
  477ALA     CA 7524   1.536   6.060   3.122
  477ALA     HA 7525   1.455   6.007   3.075
  477ALA     CB 7526   1.515   6.203   3.067
  477ALA    HB1 7527   1.419   6.238   3.099
  477ALA    HB2 7528   1.588   6.266   3.108
  477ALA    HB3 7529   1.515   6.213   2.960
  477ALA      C 7530   1.670   6.005   3.072
  477ALA      O 7531   1.670   5.938   2.966
  478ILE      N 7532   1.785   6.030   3.144
  478ILE      H 7533   1.769   6.083   3.231
  478ILE     CA 7534   1.916   5.962   3.123
  478ILE     HA 7535   1.952   5.997   3.025
  478ILE     CB 7536   2.019   6.011   3.226
  478ILE     HB 7537   1.984   5.990   3.329
  478ILE    CG2 7538   2.142   5.934   3.195
  478ILE   HG21 7539   2.126   5.825   3.217
  478ILE   HG22 7540   2.166   5.947   3.082
  478ILE   HG23 7541   2.221   5.967   3.259
  478ILE    CG1 7542   2.048   6.161   3.219
  478ILE   HG11 7543   1.954   6.212   3.217
  478ILE   HG12 7544   2.114   6.181   3.136
  478ILE     CD 7545   2.129   6.211   3.337
  478ILE    HD1 7546   2.100   6.159   3.424
  478ILE    HD2 7547   2.234   6.188   3.326
  478ILE    HD3 7548   2.110   6.321   3.357
  478ILE      C 7549   1.893   5.813   3.119
  478ILE      O 7550   1.932   5.749   3.018
  479LYS      N 7551   1.836   5.759   3.226
  479LYS      H 7552   1.811   5.811   3.310
  479LYS     CA 7553   1.807   5.614   3.244
  479LYS     HA 7554   1.901   5.553   3.230
  479LYS     CB 7555   1.764   5.592   3.393
  479LYS    HB1 7556   1.669   5.638   3.409
  479LYS    HB2 7557   1.837   5.644   3.457
  479LYS     CG 7558   1.758   5.444   3.448
  479LYS    HG1 7559   1.669   5.388   3.403
  479LYS    HG2 7560   1.742   5.448   3.553
  479LYS     CD 7561   1.889   5.364   3.420
  479LYS    HD1 7562   1.968   5.426   3.457
  479LYS    HD2 7563   1.908   5.347   3.318
  479LYS     CE 7564   1.879   5.231   3.497
  479LYS    HE1 7565   1.815   5.158   3.440
  479LYS    HE2 7566   1.824   5.248   3.592
  479LYS     NZ 7567   2.008   5.168   3.526
  479LYS    HZ1 7568   2.000   5.077   3.570
  479LYS    HZ2 7569   2.069   5.162   3.440
  479LYS    HZ3 7570   2.062   5.230   3.588
  479LYS      C 7571   1.714   5.555   3.138
  479LYS      O 7572   1.732   5.443   3.097
  480LYS      N 7573   1.619   5.635   3.092
  480LYS      H 7574   1.603   5.723   3.142
  480LYS     CA 7575   1.526   5.603   2.981
  480LYS     HA 7576   1.473   5.510   2.993
  480LYS     CB 7577   1.407   5.707   2.975
  480LYS    HB1 7578   1.441   5.806   2.949
  480LYS    HB2 7579   1.355   5.703   3.074
  480LYS     CG 7580   1.304   5.663   2.872
  480LYS    HG1 7581   1.291   5.552   2.873
  480LYS    HG2 7582   1.342   5.687   2.776
  480LYS     CD 7583   1.159   5.725   2.883
  480LYS    HD1 7584   1.160   5.835   2.884
  480LYS    HD2 7585   1.117   5.697   2.976
  480LYS     CE 7586   1.072   5.674   2.770
  480LYS    HE1 7587   0.971   5.699   2.785
  480LYS    HE2 7588   1.072   5.562   2.777
  480LYS     NZ 7589   1.125   5.722   2.640
  480LYS    HZ1 7590   1.216   5.694   2.628
  480LYS    HZ2 7591   1.074   5.681   2.559
  480LYS    HZ3 7592   1.118   5.821   2.638
  480LYS      C 7593   1.592   5.601   2.842
  480LYS      O 7594   1.544   5.526   2.759
  481HIS      N 7595   1.694   5.680   2.821
  481HIS      H 7596   1.726   5.739   2.892
  481HIS     CA 7597   1.757   5.689   2.693
  481HIS     HA 7598   1.696   5.627   2.625
  481HIS     CB 7599   1.746   5.832   2.637
  481HIS    HB1 7600   1.785   5.826   2.537
  481HIS    HB2 7601   1.812   5.898   2.683
  481HIS     CG 7602   1.613   5.890   2.630
  481HIS    ND1 7603   1.562   5.975   2.723
  481HIS    HD1 7604   1.614   5.997   2.804
  481HIS    CE1 7605   1.438   6.013   2.686
  481HIS    HE1 7606   1.376   6.077   2.746
  481HIS    NE2 7607   1.404   5.954   2.571
  481HIS    CD2 7608   1.514   5.878   2.533
  481HIS    HD2 7609   1.524   5.821   2.443
  481HIS      C 7610   1.894   5.619   2.687
  481HIS      O 7611   1.951   5.615   2.576
  482ASN      N 7612   1.949   5.571   2.800
  482ASN      H 7613   1.898   5.589   2.884
  482ASN     CA 7614   2.091   5.536   2.817
  482ASN     HA 7615   2.099   5.526   2.922
  482ASN     CB 7616   2.118   5.398   2.757
  482ASN    HB1 7617   2.221   5.369   2.780
  482ASN    HB2 7618   2.109   5.406   2.650
  482ASN     CG 7619   2.026   5.293   2.804
  482ASN    OD1 7620   1.959   5.228   2.727
  482ASN    ND2 7621   2.016   5.267   2.933
  482ASN   HD21 7622   2.077   5.320   2.992
  482ASN   HD22 7623   1.962   5.192   2.966
  482ASN      C 7624   2.203   5.638   2.786
  482ASN      O 7625   2.318   5.605   2.811
  483VAL      N 7626   2.174   5.760   2.738
  483VAL      H 7627   2.078   5.784   2.716
  483VAL     CA 7628   2.279   5.858   2.711
  483VAL     HA 7629   2.354   5.840   2.787
  483VAL     CB 7630   2.342   5.837   2.568
  483VAL     HB 7631   2.386   5.737   2.565
  483VAL    CG1 7632   2.233   5.828   2.452
  483VAL   HG11 7633   2.288   5.813   2.362
  483VAL   HG12 7634   2.172   5.739   2.475
  483VAL   HG13 7635   2.177   5.921   2.442
  483VAL    CG2 7636   2.455   5.938   2.539
  483VAL   HG21 7637   2.521   5.958   2.623
  483VAL   HG22 7638   2.520   5.897   2.459
  483VAL   HG23 7639   2.410   6.028   2.493
  483VAL      C 7640   2.237   6.001   2.724
  483VAL      O 7641   2.132   6.044   2.673
  484GLY      N 7642   2.312   6.066   2.815
  484GLY      H 7643   2.381   6.014   2.868
  484GLY     CA 7644   2.309   6.209   2.835
  484GLY    HA1 7645   2.288   6.224   2.939
  484GLY    HA2 7646   2.230   6.257   2.776
  484GLY      C 7647   2.440   6.287   2.820
  484GLY      O 7648   2.548   6.226   2.828
  485VAL      N 7649   2.430   6.416   2.788
  485VAL      H 7650   2.340   6.461   2.767
  485VAL     CA 7651   2.546   6.509   2.782
  485VAL     HA 7652   2.638   6.467   2.818
  485VAL     CB 7653   2.575   6.543   2.635
  485VAL     HB 7654   2.639   6.631   2.628
  485VAL    CG1 7655   2.656   6.438   2.559
  485VAL   HG11 7656   2.605   6.341   2.557
  485VAL   HG12 7657   2.673   6.466   2.457
  485VAL   HG13 7658   2.751   6.414   2.613
  485VAL    CG2 7659   2.452   6.577   2.552
  485VAL   HG21 7660   2.402   6.489   2.508
  485VAL   HG22 7661   2.386   6.636   2.614
  485VAL   HG23 7662   2.481   6.640   2.470
  485VAL      C 7663   2.512   6.634   2.865
  485VAL      O 7664   2.399   6.686   2.857
  486LYS      N 7665   2.611   6.678   2.943
  486LYS      H 7666   2.693   6.622   2.945
  486LYS     CA 7667   2.593   6.780   3.046
  486LYS     HA 7668   2.502   6.823   3.021
  486LYS     CB 7669   2.580   6.707   3.180
  486LYS    HB1 7670   2.678   6.665   3.205
  486LYS    HB2 7671   2.519   6.618   3.178
  486LYS     CG 7672   2.539   6.800   3.298
  486LYS    HG1 7673   2.443   6.843   3.277
  486LYS    HG2 7674   2.614   6.882   3.294
  486LYS     CD 7675   2.532   6.720   3.432
  486LYS    HD1 7676   2.460   6.634   3.427
  486LYS    HD2 7677   2.498   6.785   3.516
  486LYS     CE 7678   2.668   6.681   3.471
  486LYS    HE1 7679   2.723   6.771   3.500
  486LYS    HE2 7680   2.723   6.634   3.388
  486LYS     NZ 7681   2.673   6.589   3.582
  486LYS    HZ1 7682   2.633   6.632   3.667
  486LYS    HZ2 7683   2.625   6.504   3.556
  486LYS    HZ3 7684   2.769   6.566   3.595
  486LYS      C 7685   2.702   6.890   3.043
  486LYS      O 7686   2.820   6.864   3.055
  487CYS      N 7687   2.657   7.010   3.024
  487CYS      H 7688   2.560   7.028   3.004
  487CYS     CA 7689   2.740   7.130   3.029
  487CYS     HA 7690   2.826   7.112   2.966
  487CYS     CB 7691   2.655   7.248   2.967
  487CYS    HB1 7692   2.569   7.269   3.025
  487CYS    HB2 7693   2.612   7.228   2.866
  487CYS     SG 7694   2.746   7.400   2.972
  487CYS     HG 7695   2.828   7.376   2.872
  487CYS      C 7696   2.780   7.160   3.172
  487CYS      O 7697   2.709   7.132   3.265
  488ALA      N 7698   2.898   7.216   3.198
  488ALA      H 7699   2.950   7.245   3.115
  488ALA     CA 7700   2.960   7.250   3.330
  488ALA     HA 7701   2.957   7.159   3.388
  488ALA     CB 7702   3.111   7.278   3.322
  488ALA    HB1 7703   3.162   7.272   3.415
  488ALA    HB2 7704   3.161   7.207   3.256
  488ALA    HB3 7705   3.130   7.377   3.281
  488ALA      C 7706   2.884   7.358   3.414
  488ALA      O 7707   2.823   7.448   3.357
  489THR      N 7708   2.890   7.344   3.546
  489THR      H 7709   2.943   7.265   3.584
  489THR     CA 7710   2.801   7.417   3.639
  489THR     HA 7711   2.766   7.505   3.593
  489THR     CB 7712   2.679   7.334   3.679
  489THR     HB 7713   2.633   7.383   3.767
  489THR    CG2 7714   2.567   7.324   3.579
  489THR   HG21 7715   2.520   7.420   3.563
  489THR   HG22 7716   2.599   7.283   3.479
  489THR   HG23 7717   2.505   7.243   3.613
  489THR    OG1 7718   2.722   7.201   3.703
  489THR    HG1 7719   2.758   7.162   3.619
  489THR      C 7720   2.872   7.467   3.769
  489THR      O 7721   2.969   7.410   3.814
  490ILE      N 7722   2.812   7.567   3.834
  490ILE      H 7723   2.744   7.616   3.776
  490ILE     CA 7724   2.854   7.638   3.955
  490ILE     HA 7725   2.957   7.598   3.974
  490ILE     CB 7726   2.868   7.791   3.932
  490ILE     HB 7727   2.919   7.831   4.020
  490ILE    CG2 7728   2.971   7.816   3.820
  490ILE   HG21 7729   3.068   7.762   3.838
  490ILE   HG22 7730   2.927   7.786   3.722
  490ILE   HG23 7731   2.999   7.923   3.816
  490ILE    CG1 7732   2.735   7.867   3.915
  490ILE   HG11 7733   2.667   7.830   3.983
  490ILE   HG12 7734   2.697   7.845   3.817
  490ILE     CD 7735   2.748   8.022   3.928
  490ILE    HD1 7736   2.645   8.057   3.943
  490ILE    HD2 7737   2.817   8.050   4.010
  490ILE    HD3 7738   2.772   8.059   3.830
  490ILE      C 7739   2.768   7.597   4.079
  490ILE      O 7740   2.646   7.564   4.065
  491THR      N 7741   2.836   7.604   4.193
  491THR      H 7742   2.926   7.640   4.186
  491THR     CA 7743   2.773   7.598   4.327
  491THR     HA 7744   2.665   7.569   4.317
  491THR     CB 7745   2.839   7.491   4.407
  491THR     HB 7746   2.946   7.503   4.404
  491THR    CG2 7747   2.791   7.484   4.549
  491THR   HG21 7748   2.831   7.392   4.597
  491THR   HG22 7749   2.836   7.564   4.601
  491THR   HG23 7750   2.680   7.490   4.556
  491THR    OG1 7751   2.812   7.363   4.352
  491THR    HG1 7752   2.857   7.292   4.400
  491THR      C 7753   2.795   7.745   4.390
  491THR      O 7754   2.910   7.785   4.389
  492PRO      N 7755   2.697   7.812   4.444
  492PRO     CD 7756   2.561   7.765   4.469
  492PRO    HD1 7757   2.559   7.692   4.550
  492PRO    HD2 7758   2.512   7.732   4.377
  492PRO     CG 7759   2.483   7.883   4.518
  492PRO    HG1 7760   2.492   7.879   4.629
  492PRO    HG2 7761   2.377   7.881   4.488
  492PRO     CB 7762   2.564   8.006   4.469
  492PRO    HB1 7763   2.543   8.101   4.519
  492PRO    HB2 7764   2.539   8.021   4.360
  492PRO     CA 7765   2.707   7.949   4.478
  492PRO     HA 7766   2.768   7.995   4.403
  492PRO      C 7767   2.765   7.968   4.622
  492PRO      O 7768   2.759   7.876   4.708
  493ASP      N 7769   2.805   8.090   4.659
  493ASP      H 7770   2.795   8.154   4.589
  493ASP     CA 7771   2.851   8.142   4.788
  493ASP     HA 7772   2.820   8.078   4.867
  493ASP     CB 7773   3.006   8.118   4.798
  493ASP    HB1 7774   3.033   8.015   4.769
  493ASP    HB2 7775   3.030   8.123   4.903
  493ASP     CG 7776   3.090   8.210   4.719
  493ASP    OD1 7777   3.075   8.331   4.721
  493ASP    OD2 7778   3.176   8.154   4.649
  493ASP      C 7779   2.803   8.286   4.819
  493ASP      O 7780   2.727   8.339   4.738
  494GLU      N 7781   2.836   8.335   4.937
  494GLU      H 7782   2.899   8.282   4.997
  494GLU     CA 7783   2.780   8.458   4.987
  494GLU     HA 7784   2.673   8.441   4.997
  494GLU     CB 7785   2.835   8.492   5.131
  494GLU    HB1 7786   2.800   8.597   5.160
  494GLU    HB2 7787   2.949   8.485   5.138
  494GLU     CG 7788   2.779   8.389   5.235
  494GLU    HG1 7789   2.671   8.384   5.217
  494GLU    HG2 7790   2.788   8.433   5.334
  494GLU     CD 7791   2.852   8.250   5.234
  494GLU    OE1 7792   2.951   8.230   5.159
  494GLU    OE2 7793   2.817   8.160   5.313
  494GLU      C 7794   2.794   8.581   4.892
  494GLU      O 7795   2.704   8.660   4.894
  495LYS      N 7796   2.896   8.589   4.811
  495LYS      H 7797   2.963   8.515   4.828
  495LYS     CA 7798   2.925   8.693   4.716
  495LYS     HA 7799   2.876   8.780   4.750
  495LYS     CB 7800   3.075   8.735   4.722
  495LYS    HB1 7801   3.077   8.816   4.647
  495LYS    HB2 7802   3.142   8.654   4.694
  495LYS     CG 7803   3.125   8.806   4.854
  495LYS    HG1 7804   3.140   8.734   4.939
  495LYS    HG2 7805   3.048   8.876   4.878
  495LYS     CD 7806   3.252   8.891   4.832
  495LYS    HD1 7807   3.255   8.933   4.731
  495LYS    HD2 7808   3.342   8.828   4.845
  495LYS     CE 7809   3.254   8.997   4.940
  495LYS    HE1 7810   3.236   8.946   5.039
  495LYS    HE2 7811   3.169   9.062   4.932
  495LYS     NZ 7812   3.381   9.073   4.953
  495LYS    HZ1 7813   3.369   9.124   5.039
  495LYS    HZ2 7814   3.456   9.012   4.977
  495LYS    HZ3 7815   3.401   9.137   4.877
  495LYS      C 7816   2.872   8.667   4.572
  495LYS      O 7817   2.891   8.748   4.483
  496ARG      N 7818   2.811   8.551   4.543
  496ARG      H 7819   2.809   8.489   4.622
  496ARG     CA 7820   2.735   8.523   4.420
  496ARG     HA 7821   2.747   8.609   4.349
  496ARG     CB 7822   2.796   8.399   4.360
  496ARG    HB1 7823   2.747   8.378   4.265
  496ARG    HB2 7824   2.780   8.311   4.421
  496ARG     CG 7825   2.950   8.406   4.321
  496ARG    HG1 7826   3.012   8.368   4.397
  496ARG    HG2 7827   2.973   8.511   4.303
  496ARG     CD 7828   2.977   8.318   4.198
  496ARG    HD1 7829   2.903   8.238   4.198
  496ARG    HD2 7830   3.073   8.267   4.204
  496ARG     NE 7831   2.961   8.377   4.061
  496ARG     HE 7832   2.914   8.461   4.055
  496ARG     CZ 7833   2.993   8.323   3.946
  496ARG    NH1 7834   3.027   8.199   3.933
  496ARG   HH11 7835   3.030   8.134   4.011
  496ARG   HH12 7836   3.051   8.155   3.843
  496ARG    NH2 7837   2.983   8.401   3.844
  496ARG   HH21 7838   2.936   8.491   3.848
  496ARG   HH22 7839   3.027   8.383   3.757
  496ARG      C 7840   2.582   8.501   4.434
  496ARG      O 7841   2.513   8.513   4.329
  497VAL      N 7842   2.522   8.492   4.552
  497VAL      H 7843   2.582   8.507   4.630
  497VAL     CA 7844   2.370   8.479   4.575
  497VAL     HA 7845   2.335   8.392   4.516
  497VAL     CB 7846   2.331   8.452   4.726
  497VAL     HB 7847   2.224   8.473   4.742
  497VAL    CG1 7848   2.361   8.309   4.770
  497VAL   HG11 7849   2.464   8.280   4.758
  497VAL   HG12 7850   2.319   8.288   4.868
  497VAL   HG13 7851   2.296   8.252   4.710
  497VAL    CG2 7852   2.409   8.531   4.823
  497VAL   HG21 7853   2.399   8.641   4.800
  497VAL   HG22 7854   2.376   8.518   4.924
  497VAL   HG23 7855   2.510   8.504   4.807
  497VAL      C 7856   2.292   8.603   4.526
  497VAL      O 7857   2.179   8.590   4.481
  498GLU      N 7858   2.356   8.718   4.513
  498GLU      H 7859   2.447   8.731   4.557
  498GLU     CA 7860   2.287   8.839   4.457
  498GLU     HA 7861   2.180   8.829   4.444
  498GLU     CB 7862   2.321   8.970   4.531
  498GLU    HB1 7863   2.421   9.009   4.499
  498GLU    HB2 7864   2.338   8.943   4.631
  498GLU     CG 7865   2.218   9.075   4.529
  498GLU    HG1 7866   2.126   9.031   4.564
  498GLU    HG2 7867   2.197   9.113   4.428
  498GLU     CD 7868   2.250   9.190   4.627
  498GLU    OE1 7869   2.305   9.176   4.740
  498GLU    OE2 7870   2.202   9.298   4.594
  498GLU      C 7871   2.325   8.848   4.310
  498GLU      O 7872   2.234   8.873   4.231
  499GLU      N 7873   2.445   8.810   4.263
  499GLU      H 7874   2.511   8.776   4.336
  499GLU     CA 7875   2.479   8.795   4.119
  499GLU     HA 7876   2.469   8.901   4.088
  499GLU     CB 7877   2.625   8.740   4.099
  499GLU    HB1 7878   2.625   8.633   4.123
  499GLU    HB2 7879   2.690   8.787   4.169
  499GLU     CG 7880   2.681   8.755   3.956
  499GLU    HG1 7881   2.696   8.858   3.940
  499GLU    HG2 7882   2.613   8.712   3.883
  499GLU     CD 7883   2.822   8.690   3.942
  499GLU    OE1 7884   2.888   8.659   4.048
  499GLU    OE2 7885   2.863   8.659   3.830
  499GLU      C 7886   2.365   8.715   4.046
  499GLU      O 7887   2.323   8.762   3.940
  500PHE      N 7888   2.316   8.601   4.092
  500PHE      H 7889   2.364   8.561   4.171
  500PHE     CA 7890   2.206   8.529   4.025
  500PHE     HA 7891   2.191   8.568   3.924
  500PHE     CB 7892   2.244   8.387   3.995
  500PHE    HB1 7893   2.168   8.340   3.932
  500PHE    HB2 7894   2.245   8.339   4.092
  500PHE     CG 7895   2.376   8.362   3.926
  500PHE    CD1 7896   2.492   8.366   4.006
  500PHE    HD1 7897   2.487   8.371   4.110
  500PHE    CE1 7898   2.617   8.333   3.948
  500PHE    HE1 7899   2.702   8.328   4.013
  500PHE     CZ 7900   2.625   8.307   3.809
  500PHE     HZ 7901   2.723   8.283   3.761
  500PHE    CE2 7902   2.511   8.317   3.729
  500PHE    HE2 7903   2.521   8.295   3.621
  500PHE    CD2 7904   2.381   8.343   3.786
  500PHE    HD2 7905   2.287   8.340   3.732
  500PHE      C 7906   2.070   8.540   4.102
  500PHE      O 7907   1.983   8.456   4.073
  501LYS      N 7908   2.055   8.641   4.193
  501LYS      H 7909   2.133   8.709   4.206
  501LYS     CA 7910   1.915   8.660   4.251
  501LYS     HA 7911   1.925   8.731   4.330
  501LYS     CB 7912   1.830   8.738   4.155
  501LYS    HB1 7913   1.792   8.669   4.078
  501LYS    HB2 7914   1.901   8.814   4.117
  501LYS     CG 7915   1.714   8.814   4.221
  501LYS    HG1 7916   1.751   8.866   4.304
  501LYS    HG2 7917   1.639   8.740   4.260
  501LYS     CD 7918   1.641   8.915   4.128
  501LYS    HD1 7919   1.623   8.864   4.034
  501LYS    HD2 7920   1.711   8.998   4.115
  501LYS     CE 7921   1.507   8.971   4.183
  501LYS    HE1 7922   1.442   8.890   4.203
  501LYS    HE2 7923   1.458   9.035   4.110
  501LYS     NZ 7924   1.531   9.049   4.306
  501LYS    HZ1 7925   1.436   9.070   4.344
  501LYS    HZ2 7926   1.594   9.000   4.371
  501LYS    HZ3 7927   1.571   9.138   4.287
  501LYS      C 7928   1.844   8.525   4.306
  501LYS      O 7929   1.732   8.495   4.267
  502LEU      N 7930   1.921   8.452   4.383
  502LEU      H 7931   2.014   8.488   4.403
  502LEU     CA 7932   1.888   8.323   4.441
  502LEU     HA 7933   1.812   8.278   4.380
  502LEU     CB 7934   2.013   8.240   4.448
  502LEU    HB1 7935   1.990   8.147   4.493
  502LEU    HB2 7936   2.079   8.299   4.514
  502LEU     CG 7937   2.086   8.206   4.319
  502LEU     HG 7938   2.139   8.290   4.287
  502LEU    CD1 7939   2.196   8.106   4.340
  502LEU   HD11 7940   2.253   8.129   4.433
  502LEU   HD12 7941   2.153   8.004   4.347
  502LEU   HD13 7942   2.265   8.115   4.256
  502LEU    CD2 7943   2.000   8.158   4.201
  502LEU   HD21 7944   2.058   8.172   4.109
  502LEU   HD22 7945   1.972   8.058   4.218
  502LEU   HD23 7946   1.914   8.226   4.199
  502LEU      C 7947   1.842   8.338   4.583
  502LEU      O 7948   1.879   8.427   4.661
  503LYS      N 7949   1.746   8.250   4.625
  503LYS      H 7950   1.711   8.171   4.561
  503LYS     CA 7951   1.683   8.256   4.758
  503LYS     HA 7952   1.695   8.350   4.803
  503LYS     CB 7953   1.529   8.247   4.747
  503LYS    HB1 7954   1.483   8.228   4.844
  503LYS    HB2 7955   1.507   8.163   4.685
  503LYS     CG 7956   1.463   8.372   4.689
  503LYS    HG1 7957   1.518   8.402   4.603
  503LYS    HG2 7958   1.461   8.447   4.759
  503LYS     CD 7959   1.316   8.349   4.659
  503LYS    HD1 7960   1.253   8.439   4.669
  503LYS    HD2 7961   1.282   8.266   4.726
  503LYS     CE 7962   1.303   8.291   4.517
  503LYS    HE1 7963   1.377   8.212   4.492
  503LYS    HE2 7964   1.322   8.366   4.447
  503LYS     NZ 7965   1.170   8.239   4.490
  503LYS    HZ1 7966   1.099   8.317   4.490
  503LYS    HZ2 7967   1.175   8.195   4.394
  503LYS    HZ3 7968   1.156   8.163   4.562
  503LYS      C 7969   1.741   8.149   4.854
  503LYS      O 7970   1.736   8.163   4.976
  504GLN      N 7971   1.801   8.039   4.797
  504GLN      H 7972   1.806   8.037   4.694
  504GLN     CA 7973   1.877   7.941   4.869
  504GLN     HA 7974   1.908   7.980   4.964
  504GLN     CB 7975   1.788   7.817   4.887
  504GLN    HB1 7976   1.851   7.741   4.936
  504GLN    HB2 7977   1.767   7.774   4.787
  504GLN     CG 7978   1.650   7.837   4.958
  504GLN    HG1 7979   1.588   7.756   4.939
  504GLN    HG2 7980   1.601   7.930   4.928
  504GLN     CD 7981   1.665   7.841   5.109
  504GLN    OE1 7982   1.672   7.734   5.167
  504GLN    NE2 7983   1.704   7.957   5.167
  504GLN   HE21 7984   1.727   8.042   5.108
  504GLN   HE22 7985   1.717   7.953   5.266
  504GLN      C 7986   2.003   7.905   4.785
  504GLN      O 7987   2.006   7.937   4.667
  505MET      N 7988   2.101   7.844   4.856
  505MET      H 7989   2.089   7.831   4.955
  505MET     CA 7990   2.213   7.796   4.782
  505MET     HA 7991   2.228   7.856   4.693
  505MET     CB 7992   2.339   7.809   4.869
  505MET    HB1 7993   2.427   7.760   4.818
  505MET    HB2 7994   2.324   7.763   4.965
  505MET     CG 7995   2.375   7.958   4.885
  505MET    HG1 7996   2.313   8.006   4.957
  505MET    HG2 7997   2.364   8.009   4.786
  505MET     SD 7998   2.550   7.993   4.916
  505MET     CE 7999   2.542   8.101   5.063
  505MET    HE1 8000   2.553   8.044   5.158
  505MET    HE2 8001   2.620   8.180   5.064
  505MET    HE3 8002   2.445   8.151   5.067
  505MET      C 8003   2.187   7.651   4.736
  505MET      O 8004   2.100   7.584   4.787
  506TRP      N 8005   2.257   7.609   4.631
  506TRP      H 8006   2.337   7.661   4.602
  506TRP     CA 8007   2.226   7.494   4.552
  506TRP     HA 8008   2.158   7.428   4.605
  506TRP     CB 8009   2.139   7.533   4.429
  506TRP    HB1 8010   2.123   7.447   4.358
  506TRP    HB2 8011   2.175   7.608   4.363
  506TRP     CG 8012   2.000   7.575   4.472
  506TRP    CD1 8013   1.951   7.698   4.453
  506TRP    HD1 8014   2.007   7.785   4.411
  506TRP    NE1 8015   1.834   7.714   4.524
  506TRP    HE1 8016   1.793   7.807   4.533
  506TRP    CE2 8017   1.784   7.592   4.566
  506TRP    CZ2 8018   1.669   7.554   4.634
  506TRP    HZ2 8019   1.595   7.627   4.669
  506TRP    CH2 8020   1.654   7.417   4.662
  506TRP    HH2 8021   1.567   7.370   4.712
  506TRP    CZ3 8022   1.744   7.322   4.606
  506TRP    HZ3 8023   1.719   7.211   4.605
  506TRP    CE3 8024   1.862   7.364   4.542
  506TRP    HE3 8025   1.926   7.292   4.503
  506TRP    CD2 8026   1.886   7.501   4.524
  506TRP      C 8027   2.349   7.425   4.490
  506TRP      O 8028   2.445   7.490   4.450
  507LYS      N 8029   2.356   7.290   4.486
  507LYS      H 8030   2.283   7.239   4.532
  507LYS     CA 8031   2.467   7.213   4.432
  507LYS     HA 8032   2.562   7.249   4.463
  507LYS     CB 8033   2.453   7.071   4.482
  507LYS    HB1 8034   2.530   7.002   4.437
  507LYS    HB2 8035   2.350   7.034   4.462
  507LYS     CG 8036   2.472   7.073   4.631
  507LYS    HG1 8037   2.397   7.133   4.688
  507LYS    HG2 8038   2.573   7.111   4.655
  507LYS     CD 8039   2.448   6.932   4.675
  507LYS    HD1 8040   2.504   6.861   4.615
  507LYS    HD2 8041   2.342   6.918   4.663
  507LYS     CE 8042   2.497   6.913   4.820
  507LYS    HE1 8043   2.448   6.827   4.856
  507LYS    HE2 8044   2.456   6.999   4.879
  507LYS     NZ 8045   2.648   6.891   4.828
  507LYS    HZ1 8046   2.678   6.861   4.919
  507LYS    HZ2 8047   2.676   6.818   4.758
  507LYS    HZ3 8048   2.703   6.970   4.803
  507LYS      C 8049   2.475   7.221   4.283
  507LYS      O 8050   2.373   7.230   4.214
  508SER      N 8051   2.594   7.227   4.224
  508SER      H 8052   2.670   7.233   4.288
  508SER     CA 8053   2.630   7.207   4.081
  508SER     HA 8054   2.575   7.275   4.022
  508SER     CB 8055   2.777   7.235   4.057
  508SER    HB1 8056   2.795   7.336   4.087
  508SER    HB2 8057   2.802   7.235   3.952
  508SER     OG 8058   2.858   7.147   4.123
  508SER     HG 8059   2.950   7.187   4.111
  508SER      C 8060   2.596   7.062   4.045
  508SER      O 8061   2.651   6.966   4.108
  509PRO      N 8062   2.511   7.045   3.942
  509PRO     CD 8063   2.420   7.139   3.885
  509PRO    HD1 8064   2.475   7.215   3.827
  509PRO    HD2 8065   2.370   7.196   3.964
  509PRO     CG 8066   2.317   7.063   3.801
  509PRO    HG1 8067   2.288   7.119   3.714
  509PRO    HG2 8068   2.229   7.048   3.868
  509PRO     CB 8069   2.392   6.933   3.757
  509PRO    HB1 8070   2.458   6.956   3.670
  509PRO    HB2 8071   2.324   6.857   3.738
  509PRO     CA 8072   2.473   6.911   3.884
  509PRO     HA 8073   2.408   6.853   3.948
  509PRO      C 8074   2.593   6.822   3.849
  509PRO      O 8075   2.583   6.703   3.823
  510ASN      N 8076   2.712   6.888   3.836
  510ASN      H 8077   2.718   6.993   3.846
  510ASN     CA 8078   2.837   6.810   3.819
  510ASN     HA 8079   2.829   6.753   3.725
  510ASN     CB 8080   2.957   6.905   3.819
  510ASN    HB1 8081   2.960   6.975   3.903
  510ASN    HB2 8082   2.953   6.965   3.727
  510ASN     CG 8083   3.090   6.835   3.840
  510ASN    OD1 8084   3.160   6.857   3.938
  510ASN    ND2 8085   3.127   6.739   3.754
  510ASN   HD21 8086   3.070   6.714   3.679
  510ASN   HD22 8087   3.205   6.683   3.782
  510ASN      C 8088   2.849   6.704   3.929
  510ASN      O 8089   2.887   6.593   3.898
  511GLY      N 8090   2.805   6.727   4.053
  511GLY      H 8091   2.765   6.818   4.080
  511GLY     CA 8092   2.827   6.629   4.159
  511GLY    HA1 8093   2.908   6.665   4.231
  511GLY    HA2 8094   2.871   6.535   4.126
  511GLY      C 8095   2.701   6.605   4.237
  511GLY      O 8096   2.705   6.599   4.361
  512THR      N 8097   2.593   6.574   4.165
  512THR      H 8098   2.602   6.579   4.064
  512THR     CA 8099   2.462   6.529   4.231
  512THR     HA 8100   2.492   6.489   4.320
  512THR     CB 8101   2.368   6.648   4.258
  512THR     HB 8102   2.280   6.618   4.308
  512THR    CG2 8103   2.432   6.742   4.358
  512THR   HG21 8104   2.486   6.687   4.434
  512THR   HG22 8105   2.494   6.814   4.306
  512THR   HG23 8106   2.358   6.807   4.399
  512THR    OG1 8107   2.343   6.715   4.134
  512THR    HG1 8108   2.308   6.811   4.138
  512THR      C 8109   2.384   6.419   4.158
  512THR      O 8110   2.301   6.347   4.215
  513ILE      N 8111   2.422   6.395   4.032
  513ILE      H 8112   2.498   6.455   3.988
  513ILE     CA 8113   2.355   6.292   3.948
  513ILE     HA 8114   2.251   6.281   3.988
  513ILE     CB 8115   2.341   6.322   3.798
  513ILE     HB 8116   2.437   6.331   3.746
  513ILE    CG2 8117   2.262   6.201   3.736
  513ILE   HG21 8118   2.301   6.108   3.773
  513ILE   HG22 8119   2.161   6.198   3.767
  513ILE   HG23 8120   2.273   6.195   3.630
  513ILE    CG1 8121   2.257   6.454   3.777
  513ILE   HG11 8122   2.307   6.530   3.835
  513ILE   HG12 8123   2.156   6.434   3.816
  513ILE     CD 8124   2.242   6.500   3.636
  513ILE    HD1 8125   2.187   6.427   3.582
  513ILE    HD2 8126   2.193   6.596   3.626
  513ILE    HD3 8127   2.344   6.509   3.605
  513ILE      C 8128   2.425   6.154   3.974
  513ILE      O 8129   2.354   6.052   4.000
  514ARG      N 8130   2.560   6.148   3.979
  514ARG      H 8131   2.618   6.226   3.945
  514ARG     CA 8132   2.639   6.036   4.038
  514ARG     HA 8133   2.637   5.956   3.961
  514ARG     CB 8134   2.784   6.081   4.041
  514ARG    HB1 8135   2.815   6.122   3.949
  514ARG    HB2 8136   2.849   5.997   4.058
  514ARG     CG 8137   2.826   6.161   4.157
  514ARG    HG1 8138   2.849   6.093   4.243
  514ARG    HG2 8139   2.745   6.222   4.189
  514ARG     CD 8140   2.958   6.234   4.130
  514ARG    HD1 8141   2.936   6.312   4.052
  514ARG    HD2 8142   3.032   6.161   4.088
  514ARG     NE 8143   3.014   6.300   4.251
  514ARG     HE 8144   2.999   6.255   4.340
  514ARG     CZ 8145   3.113   6.387   4.244
  514ARG    NH1 8146   3.167   6.438   4.136
  514ARG   HH11 8147   3.126   6.424   4.045
  514ARG   HH12 8148   3.242   6.503   4.141
  514ARG    NH2 8149   3.166   6.436   4.351
  514ARG   HH21 8150   3.137   6.401   4.445
  514ARG   HH22 8151   3.233   6.514   4.351
  514ARG      C 8152   2.587   5.983   4.176
  514ARG      O 8153   2.599   5.865   4.204
  515ASN      N 8154   2.515   6.068   4.255
  515ASN      H 8155   2.504   6.164   4.220
  515ASN     CA 8156   2.482   6.033   4.394
  515ASN     HA 8157   2.556   5.955   4.434
  515ASN     CB 8158   2.523   6.155   4.484
  515ASN    HB1 8159   2.499   6.129   4.586
  515ASN    HB2 8160   2.458   6.243   4.460
  515ASN     CG 8161   2.669   6.203   4.482
  515ASN    OD1 8162   2.697   6.305   4.423
  515ASN    ND2 8163   2.759   6.127   4.537
  515ASN   HD21 8164   2.742   6.037   4.579
  515ASN   HD22 8165   2.854   6.158   4.532
  515ASN      C 8166   2.336   5.984   4.403
  515ASN      O 8167   2.298   5.928   4.505
  516ILE      N 8168   2.260   5.997   4.292
  516ILE      H 8169   2.296   6.033   4.206
  516ILE     CA 8170   2.121   5.948   4.279
  516ILE     HA 8171   2.086   5.894   4.366
  516ILE     CB 8172   2.018   6.062   4.268
  516ILE     HB 8173   1.916   6.021   4.280
  516ILE    CG2 8174   2.046   6.162   4.390
  516ILE   HG21 8175   2.059   6.107   4.481
  516ILE   HG22 8176   2.140   6.214   4.383
  516ILE   HG23 8177   1.967   6.235   4.399
  516ILE    CG1 8178   2.031   6.131   4.134
  516ILE   HG11 8179   2.002   6.062   4.057
  516ILE   HG12 8180   2.135   6.167   4.120
  516ILE     CD 8181   1.929   6.238   4.111
  516ILE    HD1 8182   1.830   6.204   4.130
  516ILE    HD2 8183   1.955   6.324   4.179
  516ILE    HD3 8184   1.925   6.269   4.008
  516ILE      C 8185   2.091   5.845   4.168
  516ILE      O 8186   1.979   5.792   4.160
  517LEU      N 8187   2.194   5.808   4.087
  517LEU      H 8188   2.277   5.867   4.098
  517LEU     CA 8189   2.187   5.721   3.972
  517LEU     HA 8190   2.086   5.682   3.957
  517LEU     CB 8191   2.208   5.815   3.847
  517LEU    HB1 8192   2.307   5.857   3.851
  517LEU    HB2 8193   2.142   5.900   3.849
  517LEU     CG 8194   2.193   5.752   3.708
  517LEU     HG 8195   2.278   5.686   3.689
  517LEU    CD1 8196   2.060   5.677   3.687
  517LEU   HD11 8197   2.064   5.631   3.587
  517LEU   HD12 8198   2.042   5.600   3.768
  517LEU   HD13 8199   1.978   5.741   3.688
  517LEU    CD2 8200   2.213   5.860   3.598
  517LEU   HD21 8201   2.121   5.919   3.579
  517LEU   HD22 8202   2.301   5.924   3.621
  517LEU   HD23 8203   2.227   5.800   3.508
  517LEU      C 8204   2.274   5.588   3.979
  517LEU      O 8205   2.291   5.515   3.880
  518GLY      N 8206   2.332   5.554   4.095
  518GLY      H 8207   2.307   5.609   4.172
  518GLY     CA 8208   2.419   5.443   4.118
  518GLY    HA1 8209   2.381   5.358   4.074
  518GLY    HA2 8210   2.417   5.418   4.222
  518GLY      C 8211   2.566   5.454   4.067
  518GLY      O 8212   2.656   5.383   4.119
  519GLY      N 8213   2.601   5.538   3.970
  519GLY      H 8214   2.523   5.583   3.926
  519GLY     CA 8215   2.729   5.539   3.894
  519GLY    HA1 8216   2.708   5.584   3.796
  519GLY    HA2 8217   2.746   5.435   3.868
  519GLY      C 8218   2.857   5.581   3.960
  519GLY      O 8219   2.855   5.642   4.072
  520THR      N 8220   2.965   5.559   3.885
  520THR      H 8221   2.955   5.509   3.794
  520THR     CA 8222   3.103   5.611   3.902
  520THR     HA 8223   3.104   5.674   3.991
  520THR     CB 8224   3.187   5.487   3.922
  520THR     HB 8225   3.177   5.431   3.831
  520THR    CG2 8226   3.334   5.506   3.937
  520THR   HG21 8227   3.382   5.558   3.856
  520THR   HG22 8228   3.353   5.563   4.034
  520THR   HG23 8229   3.385   5.405   3.948
  520THR    OG1 8230   3.137   5.412   4.031
  520THR    HG1 8231   3.117   5.323   3.991
  520THR      C 8232   3.150   5.706   3.792
  520THR      O 8233   3.133   5.679   3.675
  521VAL      N 8234   3.217   5.819   3.831
  521VAL      H 8235   3.219   5.841   3.932
  521VAL     CA 8236   3.268   5.924   3.742
  521VAL     HA 8237   3.213   5.920   3.651
  521VAL     CB 8238   3.240   6.055   3.805
  521VAL     HB 8239   3.290   6.057   3.907
  521VAL    CG1 8240   3.301   6.175   3.733
  521VAL   HG11 8241   3.275   6.262   3.791
  521VAL   HG12 8242   3.410   6.177   3.747
  521VAL   HG13 8243   3.268   6.188   3.627
  521VAL    CG2 8244   3.087   6.074   3.806
  521VAL   HG21 8245   3.061   6.173   3.831
  521VAL   HG22 8246   3.055   6.053   3.706
  521VAL   HG23 8247   3.041   6.001   3.874
  521VAL      C 8248   3.415   5.907   3.703
  521VAL      O 8249   3.505   5.928   3.786
  522PHE      N 8250   3.444   5.858   3.582
  522PHE      H 8251   3.367   5.818   3.536
  522PHE     CA 8252   3.574   5.833   3.526
  522PHE     HA 8253   3.634   5.806   3.611
  522PHE     CB 8254   3.566   5.714   3.433
  522PHE    HB1 8255   3.661   5.701   3.383
  522PHE    HB2 8256   3.496   5.731   3.359
  522PHE     CG 8257   3.531   5.585   3.509
  522PHE    CD1 8258   3.623   5.514   3.586
  522PHE    HD1 8259   3.729   5.546   3.587
  522PHE    CE1 8260   3.578   5.409   3.669
  522PHE    HE1 8261   3.643   5.358   3.736
  522PHE     CZ 8262   3.444   5.369   3.668
  522PHE     HZ 8263   3.408   5.290   3.730
  522PHE    CE2 8264   3.350   5.442   3.594
  522PHE    HE2 8265   3.245   5.418   3.596
  522PHE    CD2 8266   3.392   5.553   3.515
  522PHE    HD2 8267   3.317   5.610   3.459
  522PHE      C 8268   3.627   5.956   3.455
  522PHE      O 8269   3.559   6.023   3.378
  523ARG      N 8270   3.756   5.986   3.480
  523ARG      H 8271   3.803   5.928   3.548
  523ARG     CA 8272   3.828   6.102   3.431
  523ARG     HA 8273   3.762   6.161   3.376
  523ARG     CB 8274   3.880   6.180   3.558
  523ARG    HB1 8275   3.954   6.257   3.527
  523ARG    HB2 8276   3.937   6.112   3.615
  523ARG     CG 8277   3.772   6.245   3.648
  523ARG    HG1 8278   3.699   6.169   3.676
  523ARG    HG2 8279   3.716   6.322   3.599
  523ARG     CD 8280   3.833   6.300   3.778
  523ARG    HD1 8281   3.871   6.217   3.841
  523ARG    HD2 8282   3.756   6.349   3.841
  523ARG     NE 8283   3.946   6.385   3.747
  523ARG     HE 8284   4.036   6.341   3.747
  523ARG     CZ 8285   3.951   6.514   3.728
  523ARG    NH1 8286   3.851   6.593   3.748
  523ARG   HH11 8287   3.768   6.557   3.784
  523ARG   HH12 8288   3.866   6.690   3.762
  523ARG    NH2 8289   4.064   6.576   3.695
  523ARG   HH21 8290   4.154   6.527   3.689
  523ARG   HH22 8291   4.053   6.672   3.669
  523ARG      C 8292   3.946   6.062   3.341
  523ARG      O 8293   4.027   5.979   3.372
  524GLU      N 8294   3.953   6.136   3.235
  524GLU      H 8295   3.878   6.208   3.231
  524GLU     CA 8296   4.037   6.113   3.113
  524GLU     HA 8297   4.123   6.047   3.140
  524GLU     CB 8298   3.944   6.038   3.013
  524GLU    HB1 8299   3.862   6.106   2.980
  524GLU    HB2 8300   3.898   5.950   3.065
  524GLU     CG 8301   4.017   5.997   2.885
  524GLU    HG1 8302   4.088   5.923   2.916
  524GLU    HG2 8303   4.075   6.074   2.847
  524GLU     CD 8304   3.917   5.936   2.786
  524GLU    OE1 8305   3.935   5.950   2.659
  524GLU    OE2 8306   3.816   5.875   2.822
  524GLU      C 8307   4.098   6.240   3.049
  524GLU      O 8308   4.023   6.334   3.016
  525ALA      N 8309   4.230   6.246   3.036
  525ALA      H 8310   4.284   6.166   3.067
  525ALA     CA 8311   4.292   6.349   2.953
  525ALA     HA 8312   4.243   6.444   2.975
  525ALA     CB 8313   4.432   6.370   2.993
  525ALA    HB1 8314   4.472   6.269   2.998
  525ALA    HB2 8315   4.481   6.433   2.922
  525ALA    HB3 8316   4.430   6.410   3.103
  525ALA      C 8317   4.292   6.314   2.801
  525ALA      O 8318   4.292   6.200   2.752
  526ILE      N 8319   4.305   6.421   2.719
  526ILE      H 8320   4.318   6.511   2.762
  526ILE     CA 8321   4.314   6.413   2.576
  526ILE     HA 8322   4.286   6.313   2.540
  526ILE     CB 8323   4.216   6.517   2.520
  526ILE     HB 8324   4.244   6.615   2.557
  526ILE    CG2 8325   4.215   6.533   2.372
  526ILE   HG21 8326   4.313   6.566   2.331
  526ILE   HG22 8327   4.178   6.448   2.317
  526ILE   HG23 8328   4.144   6.612   2.346
  526ILE    CG1 8329   4.072   6.472   2.564
  526ILE   HG11 8330   4.075   6.417   2.653
  526ILE   HG12 8331   4.031   6.403   2.489
  526ILE     CD 8332   3.968   6.582   2.576
  526ILE    HD1 8333   3.970   6.633   2.483
  526ILE    HD2 8334   3.866   6.539   2.599
  526ILE    HD3 8335   4.002   6.647   2.651
  526ILE      C 8336   4.456   6.443   2.528
  526ILE      O 8337   4.523   6.531   2.579
  527ILE      N 8338   4.500   6.370   2.426
  527ILE      H 8339   4.439   6.304   2.383
  527ILE     CA 8340   4.640   6.369   2.379
  527ILE     HA 8341   4.696   6.436   2.441
  527ILE     CB 8342   4.693   6.222   2.397
  527ILE     HB 8343   4.628   6.154   2.337
  527ILE    CG2 8344   4.837   6.210   2.350
  527ILE   HG21 8345   4.897   6.280   2.403
  527ILE   HG22 8346   4.874   6.109   2.364
  527ILE   HG23 8347   4.838   6.232   2.245
  527ILE    CG1 8348   4.678   6.160   2.537
  527ILE   HG11 8349   4.717   6.061   2.538
  527ILE   HG12 8350   4.570   6.140   2.558
  527ILE     CD 8351   4.737   6.247   2.648
  527ILE    HD1 8352   4.844   6.251   2.644
  527ILE    HD2 8353   4.697   6.348   2.635
  527ILE    HD3 8354   4.700   6.200   2.746
  527ILE      C 8355   4.651   6.424   2.236
  527ILE      O 8356   4.564   6.394   2.152
  528CYS      N 8357   4.763   6.492   2.209
  528CYS      H 8358   4.837   6.500   2.273
  528CYS     CA 8359   4.798   6.543   2.075
  528CYS     HA 8360   4.745   6.476   2.005
  528CYS     CB 8361   4.744   6.688   2.069
  528CYS    HB1 8362   4.799   6.736   2.144
  528CYS    HB2 8363   4.635   6.696   2.098
  528CYS     SG 8364   4.790   6.764   1.910
  528CYS     HG 8365   4.696   6.697   1.839
  528CYS      C 8366   4.949   6.528   2.036
  528CYS      O 8367   5.034   6.550   2.121
  529LYS      N 8368   4.977   6.507   1.907
  529LYS      H 8369   4.899   6.491   1.845
  529LYS     CA 8370   5.113   6.492   1.858
  529LYS     HA 8371   5.163   6.413   1.916
  529LYS     CB 8372   5.110   6.431   1.715
  529LYS    HB1 8373   5.209   6.451   1.669
  529LYS    HB2 8374   5.035   6.472   1.652
  529LYS     CG 8375   5.107   6.274   1.721
  529LYS    HG1 8376   5.010   6.244   1.771
  529LYS    HG2 8377   5.189   6.233   1.779
  529LYS     CD 8378   5.101   6.203   1.585
  529LYS    HD1 8379   5.086   6.096   1.607
  529LYS    HD2 8380   5.201   6.207   1.541
  529LYS     CE 8381   4.993   6.256   1.496
  529LYS    HE1 8382   5.011   6.363   1.471
  529LYS    HE2 8383   4.898   6.252   1.549
  529LYS     NZ 8384   4.991   6.177   1.370
  529LYS    HZ1 8385   4.913   6.195   1.305
  529LYS    HZ2 8386   5.075   6.185   1.315
  529LYS    HZ3 8387   4.976   6.082   1.395
  529LYS      C 8388   5.196   6.618   1.852
  529LYS      O 8389   5.322   6.617   1.853
  530ASN      N 8390   5.127   6.734   1.861
  530ASN      H 8391   5.026   6.736   1.854
  530ASN     CA 8392   5.195   6.864   1.869
  530ASN     HA 8393   5.294   6.853   1.830
  530ASN     CB 8394   5.132   6.963   1.772
  530ASN    HB1 8395   5.038   6.997   1.809
  530ASN    HB2 8396   5.121   6.914   1.680
  530ASN     CG 8397   5.205   7.096   1.735
  530ASN    OD1 8398   5.327   7.104   1.723
  530ASN    ND2 8399   5.127   7.203   1.726
  530ASN   HD21 8400   5.027   7.195   1.717
  530ASN   HD22 8401   5.167   7.288   1.697
  530ASN      C 8402   5.194   6.918   2.016
  530ASN      O 8403   5.238   7.033   2.032
  531ILE      N 8404   5.160   6.843   2.120
  531ILE      H 8405   5.140   6.747   2.097
  531ILE     CA 8406   5.170   6.889   2.261
  531ILE     HA 8407   5.229   6.980   2.266
  531ILE     CB 8408   5.026   6.923   2.323
  531ILE     HB 8409   4.969   6.829   2.328
  531ILE    CG2 8410   5.035   6.969   2.469
  531ILE   HG21 8411   4.938   6.997   2.510
  531ILE   HG22 8412   5.073   6.888   2.532
  531ILE   HG23 8413   5.104   7.054   2.478
  531ILE    CG1 8414   4.945   7.035   2.245
  531ILE   HG11 8415   4.842   7.030   2.278
  531ILE   HG12 8416   4.937   7.008   2.136
  531ILE     CD 8417   5.000   7.174   2.256
  531ILE    HD1 8418   5.101   7.172   2.226
  531ILE    HD2 8419   4.946   7.240   2.190
  531ILE    HD3 8420   4.988   7.207   2.358
  531ILE      C 8421   5.247   6.786   2.344
  531ILE      O 8422   5.186   6.679   2.362
  532PRO      N 8423   5.371   6.807   2.383
  532PRO     CD 8424   5.450   6.932   2.371
  532PRO    HD1 8425   5.391   7.019   2.404
  532PRO    HD2 8426   5.484   6.936   2.271
  532PRO     CG 8427   5.564   6.918   2.463
  532PRO    HG1 8428   5.534   6.958   2.562
  532PRO    HG2 8429   5.646   6.975   2.425
  532PRO     CB 8430   5.587   6.765   2.477
  532PRO    HB1 8431   5.635   6.747   2.574
  532PRO    HB2 8432   5.646   6.720   2.394
  532PRO     CA 8433   5.441   6.716   2.481
  532PRO     HA 8434   5.436   6.611   2.449
  532PRO      C 8435   5.379   6.730   2.621
  532PRO      O 8436   5.323   6.833   2.658
  533ARG      N 8437   5.386   6.621   2.700
  533ARG      H 8438   5.439   6.541   2.674
  533ARG     CA 8439   5.321   6.615   2.830
  533ARG     HA 8440   5.235   6.684   2.828
  533ARG     CB 8441   5.264   6.476   2.863
  533ARG    HB1 8442   5.230   6.473   2.971
  533ARG    HB2 8443   5.345   6.401   2.842
  533ARG     CG 8444   5.136   6.433   2.785
  533ARG    HG1 8445   5.052   6.500   2.814
  533ARG    HG2 8446   5.107   6.333   2.817
  533ARG     CD 8447   5.137   6.439   2.635
  533ARG    HD1 8448   5.166   6.537   2.603
  533ARG    HD2 8449   5.033   6.426   2.598
  533ARG     NE 8450   5.230   6.337   2.578
  533ARG     HE 8451   5.293   6.295   2.642
  533ARG     CZ 8452   5.237   6.310   2.447
  533ARG    NH1 8453   5.177   6.369   2.349
  533ARG   HH11 8454   5.111   6.446   2.361
  533ARG   HH12 8455   5.204   6.353   2.253
  533ARG    NH2 8456   5.333   6.222   2.413
  533ARG   HH21 8457   5.382   6.171   2.488
  533ARG   HH22 8458   5.363   6.225   2.315
  533ARG      C 8459   5.418   6.651   2.939
  533ARG      O 8460   5.528   6.598   2.930
  534LEU      N 8461   5.380   6.739   3.036
  534LEU      H 8462   5.285   6.778   3.024
  534LEU     CA 8463   5.463   6.782   3.151
  534LEU     HA 8464   5.547   6.842   3.116
  534LEU     CB 8465   5.376   6.869   3.244
  534LEU    HB1 8466   5.285   6.808   3.261
  534LEU    HB2 8467   5.344   6.955   3.187
  534LEU     CG 8468   5.430   6.922   3.376
  534LEU     HG 8469   5.444   6.841   3.445
  534LEU    CD1 8470   5.565   6.996   3.367
  534LEU   HD11 8471   5.635   6.934   3.308
  534LEU   HD12 8472   5.563   7.099   3.319
  534LEU   HD13 8473   5.598   7.003   3.468
  534LEU    CD2 8474   5.335   7.025   3.439
  534LEU   HD21 8475   5.376   7.068   3.534
  534LEU   HD22 8476   5.302   7.095   3.359
  534LEU   HD23 8477   5.246   6.978   3.483
  534LEU      C 8478   5.526   6.660   3.224
  534LEU      O 8479   5.644   6.660   3.258
  535VAL      N 8480   5.451   6.552   3.236
  535VAL      H 8481   5.349   6.556   3.206
  535VAL     CA 8482   5.502   6.418   3.261
  535VAL     HA 8483   5.595   6.429   3.317
  535VAL     CB 8484   5.404   6.340   3.348
  535VAL     HB 8485   5.316   6.326   3.290
  535VAL    CG1 8486   5.462   6.199   3.384
  535VAL   HG11 8487   5.489   6.153   3.292
  535VAL   HG12 8488   5.552   6.208   3.446
  535VAL   HG13 8489   5.385   6.139   3.441
  535VAL    CG2 8490   5.367   6.408   3.475
  535VAL   HG21 8491   5.453   6.421   3.540
  535VAL   HG22 8492   5.312   6.497   3.444
  535VAL   HG23 8493   5.295   6.349   3.529
  535VAL      C 8494   5.543   6.361   3.124
  535VAL      O 8495   5.458   6.318   3.048
  536SER      N 8496   5.673   6.353   3.097
  536SER      H 8497   5.738   6.390   3.168
  536SER     CA 8498   5.727   6.327   2.962
  536SER     HA 8499   5.666   6.388   2.900
  536SER     CB 8500   5.879   6.377   2.942
  536SER    HB1 8501   5.879   6.481   2.913
  536SER    HB2 8502   5.918   6.326   2.855
  536SER     OG 8503   5.969   6.361   3.058
  536SER     HG 8504   5.921   6.386   3.137
  536SER      C 8505   5.712   6.179   2.918
  536SER      O 8506   5.715   6.156   2.796
  537GLY      N 8507   5.693   6.079   3.007
  537GLY      H 8508   5.699   6.107   3.106
  537GLY     CA 8509   5.673   5.935   2.976
  537GLY    HA1 8510   5.688   5.875   3.065
  537GLY    HA2 8511   5.740   5.897   2.903
  537GLY      C 8512   5.532   5.906   2.926
  537GLY      O 8513   5.512   5.791   2.883
  538TRP      N 8514   5.436   5.997   2.933
  538TRP      H 8515   5.463   6.089   2.973
  538TRP     CA 8516   5.296   5.963   2.905
  538TRP     HA 8517   5.276   5.862   2.924
  538TRP     CB 8518   5.204   6.039   2.998
  538TRP    HB1 8519   5.101   6.031   2.953
  538TRP    HB2 8520   5.231   6.144   3.002
  538TRP     CG 8521   5.190   6.001   3.141
  538TRP    CD1 8522   5.219   5.880   3.192
  538TRP    HD1 8523   5.261   5.791   3.142
  538TRP    NE1 8524   5.186   5.883   3.328
  538TRP    HE1 8525   5.186   5.801   3.383
  538TRP    CE2 8526   5.130   6.002   3.365
  538TRP    CZ2 8527   5.083   6.048   3.488
  538TRP    HZ2 8528   5.081   5.982   3.572
  538TRP    CH2 8529   5.029   6.173   3.500
  538TRP    HH2 8530   4.978   6.198   3.589
  538TRP    CZ3 8531   5.023   6.257   3.391
  538TRP    HZ3 8532   4.978   6.347   3.406
  538TRP    CE3 8533   5.078   6.216   3.264
  538TRP    HE3 8534   5.074   6.284   3.179
  538TRP    CD2 8535   5.132   6.083   3.250
  538TRP      C 8536   5.257   5.983   2.761
  538TRP      O 8537   5.274   6.092   2.707
  539VAL      N 8538   5.206   5.884   2.692
  539VAL      H 8539   5.207   5.794   2.738
  539VAL     CA 8540   5.149   5.889   2.557
  539VAL     HA 8541   5.156   5.998   2.526
  539VAL     CB 8542   5.245   5.809   2.460
  539VAL     HB 8543   5.351   5.824   2.488
  539VAL    CG1 8544   5.219   5.661   2.471
  539VAL   HG11 8545   5.296   5.600   2.420
  539VAL   HG12 8546   5.224   5.621   2.575
  539VAL   HG13 8547   5.125   5.638   2.429
  539VAL    CG2 8548   5.229   5.843   2.312
  539VAL   HG21 8549   5.250   5.951   2.304
  539VAL   HG22 8550   5.304   5.795   2.252
  539VAL   HG23 8551   5.131   5.815   2.265
  539VAL      C 8552   5.002   5.852   2.547
  539VAL      O 8553   4.939   5.880   2.445
  540LYS      N 8554   4.939   5.791   2.644
  540LYS      H 8555   4.980   5.782   2.736
  540LYS     CA 8556   4.792   5.755   2.654
  540LYS     HA 8557   4.738   5.798   2.571
  540LYS     CB 8558   4.767   5.602   2.642
  540LYS    HB1 8559   4.662   5.579   2.660
  540LYS    HB2 8560   4.832   5.549   2.712
  540LYS     CG 8561   4.806   5.543   2.506
  540LYS    HG1 8562   4.916   5.532   2.495
  540LYS    HG2 8563   4.763   5.599   2.428
  540LYS     CD 8564   4.754   5.400   2.492
  540LYS    HD1 8565   4.641   5.408   2.483
  540LYS    HD2 8566   4.772   5.337   2.582
  540LYS     CE 8567   4.804   5.327   2.363
  540LYS    HE1 8568   4.739   5.242   2.348
  540LYS    HE2 8569   4.901   5.278   2.394
  540LYS     NZ 8570   4.805   5.409   2.242
  540LYS    HZ1 8571   4.716   5.441   2.208
  540LYS    HZ2 8572   4.865   5.490   2.253
  540LYS    HZ3 8573   4.842   5.352   2.168
  540LYS      C 8574   4.736   5.800   2.792
  540LYS      O 8575   4.818   5.810   2.877
  541PRO      N 8576   4.607   5.818   2.812
  541PRO     CD 8577   4.503   5.818   2.709
  541PRO    HD1 8578   4.500   5.726   2.652
  541PRO    HD2 8579   4.518   5.905   2.644
  541PRO     CG 8580   4.369   5.837   2.783
  541PRO    HG1 8581   4.331   5.736   2.796
  541PRO    HG2 8582   4.306   5.903   2.721
  541PRO     CB 8583   4.414   5.906   2.906
  541PRO    HB1 8584   4.346   5.881   2.989
  541PRO    HB2 8585   4.425   6.011   2.893
  541PRO     CA 8586   4.548   5.849   2.939
  541PRO     HA 8587   4.603   5.935   2.988
  541PRO      C 8588   4.553   5.727   3.032
  541PRO      O 8589   4.532   5.613   2.984
  542ILE      N 8590   4.571   5.743   3.164
  542ILE      H 8591   4.610   5.832   3.194
  542ILE     CA 8592   4.516   5.655   3.271
  542ILE     HA 8593   4.487   5.560   3.227
  542ILE     CB 8594   4.621   5.618   3.384
  542ILE     HB 8595   4.579   5.530   3.430
  542ILE    CG2 8596   4.755   5.574   3.321
  542ILE   HG21 8597   4.798   5.648   3.254
  542ILE   HG22 8598   4.832   5.553   3.395
  542ILE   HG23 8599   4.733   5.485   3.259
  542ILE    CG1 8600   4.641   5.717   3.496
  542ILE   HG11 8601   4.708   5.673   3.572
  542ILE   HG12 8602   4.544   5.732   3.546
  542ILE     CD 8603   4.693   5.856   3.462
  542ILE    HD1 8604   4.700   5.917   3.549
  542ILE    HD2 8605   4.786   5.840   3.410
  542ILE    HD3 8606   4.613   5.900   3.403
  542ILE      C 8607   4.389   5.717   3.319
  542ILE      O 8608   4.374   5.842   3.330
  543ILE      N 8609   4.289   5.631   3.360
  543ILE      H 8610   4.307   5.529   3.351
  543ILE     CA 8611   4.154   5.682   3.371
  543ILE     HA 8612   4.156   5.786   3.347
  543ILE     CB 8613   4.064   5.611   3.268
  543ILE     HB 8614   4.061   5.510   3.299
  543ILE    CG2 8615   3.919   5.664   3.270
  543ILE   HG21 8616   3.919   5.767   3.248
  543ILE   HG22 8617   3.862   5.612   3.200
  543ILE   HG23 8618   3.868   5.650   3.366
  543ILE    CG1 8619   4.133   5.630   3.127
  543ILE   HG11 8620   4.218   5.566   3.113
  543ILE   HG12 8621   4.171   5.733   3.113
  543ILE     CD 8622   4.042   5.604   3.005
  543ILE    HD1 8623   4.002   5.501   3.020
  543ILE    HD2 8624   3.968   5.680   3.003
  543ILE    HD3 8625   4.107   5.605   2.916
  543ILE      C 8626   4.109   5.655   3.515
  543ILE      O 8627   4.074   5.540   3.548
  544ILE      N 8628   4.100   5.764   3.593
  544ILE      H 8629   4.138   5.848   3.558
  544ILE     CA 8630   4.074   5.757   3.737
  544ILE     HA 8631   4.107   5.659   3.770
  544ILE     CB 8632   4.167   5.864   3.800
  544ILE     HB 8633   4.147   5.964   3.761
  544ILE    CG2 8634   4.136   5.877   3.951
  544ILE   HG21 8635   4.122   5.781   4.001
  544ILE   HG22 8636   4.220   5.921   4.005
  544ILE   HG23 8637   4.051   5.937   3.964
  544ILE    CG1 8638   4.313   5.820   3.772
  544ILE   HG11 8639   4.327   5.818   3.663
  544ILE   HG12 8640   4.334   5.720   3.821
  544ILE     CD 8641   4.417   5.909   3.837
  544ILE    HD1 8642   4.512   5.899   3.778
  544ILE    HD2 8643   4.389   6.016   3.842
  544ILE    HD3 8644   4.435   5.872   3.943
  544ILE      C 8645   3.928   5.775   3.770
  544ILE      O 8646   3.859   5.866   3.726
  545GLY      N 8647   3.874   5.691   3.862
  545GLY      H 8648   3.938   5.618   3.891
  545GLY     CA 8649   3.735   5.679   3.895
  545GLY    HA1 8650   3.702   5.584   3.866
  545GLY    HA2 8651   3.681   5.763   3.850
  545GLY      C 8652   3.721   5.686   4.051
  545GLY      O 8653   3.762   5.589   4.122
  546ARG      N 8654   3.681   5.799   4.107
  546ARG      H 8655   3.648   5.879   4.050
  546ARG     CA 8656   3.663   5.814   4.254
  546ARG     HA 8657   3.755   5.781   4.306
  546ARG     CB 8658   3.627   5.960   4.292
  546ARG    HB1 8659   3.584   5.962   4.393
  546ARG    HB2 8660   3.553   5.997   4.221
  546ARG     CG 8661   3.747   6.050   4.305
  546ARG    HG1 8662   3.802   6.044   4.220
  546ARG    HG2 8663   3.803   6.012   4.393
  546ARG     CD 8664   3.714   6.197   4.335
  546ARG    HD1 8665   3.675   6.234   4.236
  546ARG    HD2 8666   3.803   6.259   4.352
  546ARG     NE 8667   3.616   6.212   4.442
  546ARG     HE 8668   3.635   6.155   4.525
  546ARG     CZ 8669   3.538   6.311   4.459
  546ARG    NH1 8670   3.514   6.401   4.371
  546ARG   HH11 8671   3.569   6.404   4.289
  546ARG   HH12 8672   3.458   6.477   4.393
  546ARG    NH2 8673   3.469   6.332   4.568
  546ARG   HH21 8674   3.495   6.279   4.657
  546ARG   HH22 8675   3.403   6.409   4.569
  546ARG      C 8676   3.545   5.728   4.296
  546ARG      O 8677   3.449   5.726   4.223
  547HIS      N 8678   3.548   5.666   4.416
  547HIS      H 8679   3.637   5.657   4.463
  547HIS     CA 8680   3.425   5.611   4.478
  547HIS     HA 8681   3.380   5.528   4.415
  547HIS     CB 8682   3.470   5.534   4.605
  547HIS    HB1 8683   3.523   5.600   4.669
  547HIS    HB2 8684   3.534   5.453   4.575
  547HIS     CG 8685   3.359   5.468   4.679
  547HIS    ND1 8686   3.242   5.428   4.622
  547HIS    CE1 8687   3.166   5.397   4.723
  547HIS    HE1 8688   3.066   5.352   4.718
  547HIS    NE2 8689   3.221   5.413   4.842
  547HIS    HE2 8690   3.185   5.370   4.922
  547HIS    CD2 8691   3.351   5.453   4.813
  547HIS    HD2 8692   3.434   5.461   4.879
  547HIS      C 8693   3.318   5.721   4.497
  547HIS      O 8694   3.353   5.825   4.559
  548ALA      N 8695   3.198   5.712   4.442
  548ALA      H 8696   3.181   5.632   4.379
  548ALA     CA 8697   3.090   5.813   4.456
  548ALA     HA 8698   3.138   5.910   4.437
  548ALA     CB 8699   2.988   5.793   4.345
  548ALA    HB1 8700   2.927   5.886   4.345
  548ALA    HB2 8701   3.035   5.788   4.244
  548ALA    HB3 8702   2.934   5.704   4.364
  548ALA      C 8703   3.028   5.824   4.593
  548ALA      O 8704   2.942   5.910   4.605
  549TYR      N 8705   3.059   5.747   4.695
  549TYR      H 8706   3.147   5.691   4.687
  549TYR     CA 8707   2.984   5.749   4.824
  549TYR     HA 8708   2.900   5.816   4.821
  549TYR     CB 8709   2.914   5.613   4.838
  549TYR    HB1 8710   2.989   5.538   4.855
  549TYR    HB2 8711   2.866   5.584   4.739
  549TYR     CG 8712   2.811   5.612   4.943
  549TYR    CD1 8713   2.673   5.640   4.912
  549TYR    HD1 8714   2.648   5.668   4.814
  549TYR    CE1 8715   2.574   5.634   5.012
  549TYR    HE1 8716   2.469   5.653   4.997
  549TYR     CZ 8717   2.617   5.607   5.147
  549TYR     OH 8718   2.528   5.604   5.254
  549TYR     HH 8719   2.435   5.608   5.224
  549TYR    CE2 8720   2.755   5.592   5.175
  549TYR    HE2 8721   2.787   5.583   5.278
  549TYR    CD2 8722   2.852   5.591   5.075
  549TYR    HD2 8723   2.957   5.571   5.091
  549TYR      C 8724   3.077   5.781   4.941
  549TYR      O 8725   3.186   5.732   4.951
  550GLY      N 8726   3.029   5.860   5.038
  550GLY      H 8727   2.940   5.901   5.025
  550GLY     CA 8728   3.077   5.854   5.174
  550GLY    HA1 8729   3.055   5.759   5.221
  550GLY    HA2 8730   3.020   5.923   5.241
  550GLY      C 8731   3.229   5.887   5.196
  550GLY      O 8732   3.281   5.964   5.119
  551ASP      N 8733   3.292   5.842   5.309
  551ASP      H 8734   3.242   5.774   5.368
  551ASP     CA 8735   3.416   5.897   5.354
  551ASP     HA 8736   3.431   5.848   5.456
  551ASP     CB 8737   3.547   5.851   5.276
  551ASP    HB1 8738   3.627   5.884   5.336
  551ASP    HB2 8739   3.541   5.894   5.177
  551ASP     CG 8740   3.564   5.699   5.265
  551ASP    OD1 8741   3.474   5.624   5.312
  551ASP    OD2 8742   3.673   5.661   5.218
  551ASP      C 8743   3.408   6.052   5.375
  551ASP      O 8744   3.314   6.100   5.431
  552GLN      N 8745   3.509   6.128   5.337
  552GLN      H 8746   3.589   6.083   5.288
  552GLN     CA 8747   3.531   6.266   5.391
  552GLN     HA 8748   3.542   6.262   5.499
  552GLN     CB 8749   3.666   6.322   5.338
  552GLN    HB1 8750   3.671   6.430   5.361
  552GLN    HB2 8751   3.679   6.318   5.228
  552GLN     CG 8752   3.787   6.268   5.415
  552GLN    HG1 8753   3.766   6.273   5.524
  552GLN    HG2 8754   3.868   6.336   5.397
  552GLN     CD 8755   3.835   6.134   5.368
  552GLN    OE1 8756   3.775   6.063   5.284
  552GLN    NE2 8757   3.939   6.082   5.432
  552GLN   HE21 8758   3.992   6.149   5.497
  552GLN   HE22 8759   3.972   5.990   5.418
  552GLN      C 8760   3.419   6.362   5.353
  552GLN      O 8761   3.394   6.457   5.427
  553TYR      N 8762   3.349   6.332   5.247
  553TYR      H 8763   3.355   6.238   5.208
  553TYR     CA 8764   3.244   6.414   5.190
  553TYR     HA 8765   3.258   6.523   5.214
  553TYR     CB 8766   3.239   6.393   5.037
  553TYR    HB1 8767   3.174   6.463   4.986
  553TYR    HB2 8768   3.206   6.292   5.016
  553TYR     CG 8769   3.383   6.396   4.978
  553TYR    CD1 8770   3.466   6.283   4.994
  553TYR    HD1 8771   3.432   6.183   5.029
  553TYR    CE1 8772   3.605   6.289   4.966
  553TYR    HE1 8773   3.670   6.203   4.974
  553TYR     CZ 8774   3.656   6.408   4.912
  553TYR     OH 8775   3.789   6.406   4.882
  553TYR     HH 8776   3.811   6.480   4.823
  553TYR    CE2 8777   3.579   6.525   4.901
  553TYR    HE2 8778   3.627   6.615   4.874
  553TYR    CD2 8779   3.445   6.518   4.944
  553TYR    HD2 8780   3.384   6.605   4.944
  553TYR      C 8781   3.109   6.388   5.265
  553TYR      O 8782   3.019   6.470   5.250
  554ARG      N 8783   3.104   6.282   5.350
  554ARG      H 8784   3.186   6.220   5.350
  554ARG     CA 8785   2.998   6.250   5.440
  554ARG     HA 8786   2.921   6.331   5.435
  554ARG     CB 8787   2.921   6.122   5.395
  554ARG    HB1 8788   2.835   6.115   5.467
  554ARG    HB2 8789   2.981   6.033   5.404
  554ARG     CG 8790   2.853   6.135   5.262
  554ARG    HG1 8791   2.814   6.038   5.233
  554ARG    HG2 8792   2.920   6.177   5.189
  554ARG     CD 8793   2.741   6.246   5.263
  554ARG    HD1 8794   2.795   6.347   5.258
  554ARG    HD2 8795   2.675   6.239   5.352
  554ARG     NE 8796   2.662   6.236   5.143
  554ARG     HE 8797   2.661   6.145   5.095
  554ARG     CZ 8798   2.572   6.331   5.104
  554ARG    NH1 8799   2.549   6.438   5.179
  554ARG   HH11 8800   2.587   6.456   5.270
  554ARG   HH12 8801   2.485   6.508   5.146
  554ARG    NH2 8802   2.507   6.317   4.996
  554ARG   HH21 8803   2.507   6.241   4.932
  554ARG   HH22 8804   2.428   6.384   4.993
  554ARG      C 8805   3.046   6.248   5.587
  554ARG      O 8806   2.959   6.229   5.671
  555ALA      N 8807   3.175   6.276   5.613
  555ALA      H 8808   3.239   6.285   5.539
  555ALA     CA 8809   3.234   6.282   5.749
  555ALA     HA 8810   3.209   6.181   5.785
  555ALA     CB 8811   3.390   6.285   5.745
  555ALA    HB1 8812   3.424   6.194   5.691
  555ALA    HB2 8813   3.428   6.374   5.696
  555ALA    HB3 8814   3.434   6.285   5.844
  555ALA      C 8815   3.177   6.389   5.835
  555ALA      O 8816   3.121   6.484   5.788
  556THR      N 8817   3.195   6.370   5.966
  556THR      H 8818   3.255   6.292   5.996
  556THR     CA 8819   3.159   6.457   6.076
  556THR     HA 8820   3.121   6.546   6.037
  556THR     CB 8821   3.046   6.382   6.156
  556THR     HB 8822   3.081   6.290   6.204
  556THR    CG2 8823   2.986   6.473   6.262
  556THR   HG21 8824   3.064   6.494   6.338
  556THR   HG22 8825   2.954   6.569   6.221
  556THR   HG23 8826   2.895   6.423   6.294
  556THR    OG1 8827   2.942   6.350   6.066
  556THR    HG1 8828   2.980   6.287   6.001
  556THR      C 8829   3.288   6.488   6.158
  556THR      O 8830   3.344   6.393   6.199
  557ASP      N 8831   3.337   6.610   6.161
  557ASP      H 8832   3.288   6.689   6.115
  557ASP     CA 8833   3.458   6.656   6.230
  557ASP     HA 8834   3.503   6.574   6.288
  557ASP     CB 8835   3.562   6.699   6.130
  557ASP    HB1 8836   3.603   6.614   6.080
  557ASP    HB2 8837   3.643   6.735   6.190
  557ASP     CG 8838   3.523   6.806   6.021
  557ASP    OD1 8839   3.600   6.902   5.999
  557ASP    OD2 8840   3.416   6.797   5.956
  557ASP      C 8841   3.424   6.761   6.340
  557ASP      O 8842   3.323   6.833   6.319
  558PHE      N 8843   3.499   6.755   6.450
  558PHE      H 8844   3.578   6.695   6.459
  558PHE     CA 8845   3.483   6.842   6.566
  558PHE     HA 8846   3.445   6.944   6.534
  558PHE     CB 8847   3.382   6.792   6.668
  558PHE    HB1 8848   3.283   6.776   6.623
  558PHE    HB2 8849   3.357   6.867   6.744
  558PHE     CG 8850   3.413   6.659   6.730
  558PHE    CD1 8851   3.400   6.545   6.652
  558PHE    HD1 8852   3.357   6.554   6.554
  558PHE    CE1 8853   3.417   6.419   6.710
  558PHE    HE1 8854   3.403   6.331   6.648
  558PHE     CZ 8855   3.453   6.408   6.847
  558PHE     HZ 8856   3.468   6.311   6.885
  558PHE    CE2 8857   3.478   6.524   6.921
  558PHE    HE2 8858   3.506   6.517   7.025
  558PHE    CD2 8859   3.455   6.650   6.865
  558PHE    HD2 8860   3.469   6.738   6.925
  558PHE      C 8861   3.618   6.871   6.640
  558PHE      O 8862   3.708   6.789   6.647
  559VAL      N 8863   3.623   6.988   6.704
  559VAL      H 8864   3.540   7.046   6.701
  559VAL     CA 8865   3.743   7.033   6.777
  559VAL     HA 8866   3.827   6.990   6.725
  559VAL     CB 8867   3.750   7.189   6.796
  559VAL     HB 8868   3.662   7.217   6.857
  559VAL    CG1 8869   3.877   7.233   6.869
  559VAL   HG11 8870   3.883   7.195   6.974
  559VAL   HG12 8871   3.963   7.210   6.808
  559VAL   HG13 8872   3.873   7.341   6.879
  559VAL    CG2 8873   3.740   7.253   6.659
  559VAL   HG21 8874   3.652   7.222   6.603
  559VAL   HG22 8875   3.728   7.363   6.678
  559VAL   HG23 8876   3.835   7.245   6.603
  559VAL      C 8877   3.732   6.977   6.917
  559VAL      O 8878   3.622   6.983   6.973
  560VAL      N 8879   3.836   6.912   6.973
  560VAL      H 8880   3.929   6.924   6.925
  560VAL     CA 8881   3.842   6.859   7.109
  560VAL     HA 8882   3.742   6.822   7.130
  560VAL     CB 8883   3.937   6.744   7.122
  560VAL     HB 8884   4.039   6.765   7.098
  560VAL    CG1 8885   3.934   6.702   7.270
  560VAL   HG11 8886   3.986   6.773   7.334
  560VAL   HG12 8887   3.829   6.693   7.297
  560VAL   HG13 8888   3.989   6.604   7.275
[truncated: 5,487,335 more chars]
