# Supplementary material for: Drug Design in the Exascale Era: A Perspective from Massively Parallel QM/MM Simulations
Source: J Chem Inf Model. 2023 Jun 15;63(12):3647–58. doi: 10.1021/acs.jcim.3c00557 (PMC10302481; doi:10.1021/acs.jcim.3c00557)
Supplement: Supplementary file 1 — ci3c00557_si_001.zip [file ci3c00557_si_001.zip › idh1/ti/step-2/cpmd.inp]

&MIMIC
    PATHS
        1
<TPR PATH>
    BOX
        206.6927633058053 206.69465303192996 206.69446405931748
    OVERLAPS
        142
        2 13077 1 1
        2 13079 1 2
        2 13081 1 3
        2 13083 1 4
        2 13084 1 5
        2 13089 1 6
        2 13092 1 7
        2 13094 1 8
        2 13098 1 9
        2 13102 1 10
        2 1743 1 11
        2 1748 1 12
        2 1603 1 13
        2 1608 1 14
        2 2127 1 15
        2 2132 1 16
        2 4448 1 17
        2 4451 1 18
        2 10596 1 19
        2 10599 1 20
        2 4392 1 21
        2 4395 1 22
        2 9877 1 23
        2 9880 1 24
        2 2229 1 25
        2 2232 1 26
        2 2233 1 27
        2 2235 1 28
        2 2237 1 29
        2 2240 1 30
        2 2242 1 31
        2 13224 1 32
        2 13226 1 33
        2 13230 1 34
        2 13231 1 35
        2 13235 1 36
        2 13238 1 37
        2 13078 1 38
        2 13080 1 39
        2 13082 1 40
        2 13087 1 41
        2 13088 1 42
        2 13090 1 43
        2 13093 1 44
        2 13095 1 45
        2 13097 1 46
        2 13099 1 47
        2 13101 1 48
        2 13103 1 49
        2 1744 1 50
        2 1745 1 51
        2 1747 1 52
        2 1750 1 53
        2 1751 1 54
        2 1753 1 55
        2 1754 1 56
        2 1604 1 57
        2 1605 1 58
        2 1607 1 59
        2 1610 1 60
        2 1611 1 61
        2 1613 1 62
        2 1614 1 63
        2 2131 1 64
        2 2134 1 65
        2 2135 1 66
        2 2137 1 67
        2 2138 1 68
        2 4449 1 69
        2 4450 1 70
        2 10597 1 71
        2 10598 1 72
        2 4393 1 73
        2 4394 1 74
        2 9878 1 75
        2 9879 1 76
        2 9881 1 77
        2 9882 1 78
        2 9884 1 79
        2 9885 1 80
        2 9886 1 81
        2 2230 1 82
        2 2231 1 83
        2 2234 1 84
        2 2236 1 85
        2 2239 1 86
        2 2241 1 87
        2 2243 1 88
        2 13228 1 89
        2 13229 1 90
        2 13234 1 91
        2 13236 1 92
        2 13237 1 93
        2 13260 1 94
        2 13261 1 95
        2 13275 1 96
        2 13276 1 97
        2 86349 1 98
        2 86350 1 99
        2 13075 1 100
        2 13086 1 101
        2 13091 1 102
        2 1746 1 103
        2 1749 1 104
        2 1752 1 105
        2 1606 1 106
        2 1609 1 107
        2 1612 1 108
        2 2130 1 109
        2 2133 1 110
        2 2136 1 111
        2 9883 1 112
        2 13085 1 113
        2 13096 1 114
        2 13100 1 115
        2 13104 1 116
        2 4452 1 117
        2 4453 1 118
        2 10600 1 119
        2 10601 1 120
        2 4396 1 121
        2 4397 1 122
        2 2238 1 123
        2 13223 1 124
        2 13225 1 125
        2 13227 1 126
        2 13232 1 127
        2 13233 1 128
        2 13239 1 129
        2 13240 1 130
        2 13259 1 131
        2 13274 1 132
        2 86348 1 133
        2 1600 1 134
        2 1740 1 135
        2 2124 1 136
        2 2227 1 137
        2 4390 1 138
        2 4446 1 139
        2 9874 1 140
        2 10594 1 141
        2 13105 1 142
    LONG-RANGE COUPLING
    FRAGMENT SORTING ATOM-WISE UPDATE
        100
    CUTOFF DISTANCE
        32.0
    MULTIPOLE ORDER
        5
&END

&CPMD
    RESTART COORDINATES VELOCITIES WAVEFUNCTION
    MIMIC
    MOLECULAR DYNAMICS BO
    ISOLATED MOLECULE
    NOSE IONS
        300  4000
    TIMESTEP
        20.0
    MAXSTEP
	    1400
    TRAJECTORY SAMPLE
	    5
    STORE
        500
    RESTFILE
        1
&END

&SYSTEM
    POISSON SOLVER TUCKERMAN
    SYMMETRY
        0
    CUTOFF
        100.
    CELL
        46.0 1.0 1.0 0.0 0.0 0.0
    CHARGE
        1
&END

&DFT
    FUNCTIONAL BLYP
&END

&ATOMS
*C_MT_BLYP.psp KLEINMAN-BYLANDER
    LMAX=P
    37
   110.851334470548    97.566559814429    99.286210587838
   111.229279695473   100.136587343920    98.870470840420
   111.852889316599   101.742854549851   100.911375055016
   112.249731802771   100.571224352583   103.273532710798
   113.100108558852   102.423155954717   105.295539664148
   111.796197532861    98.020094084339   103.632580674477
   110.586772813100    93.768210303931   102.158594297269
   107.846669932393    92.880039025357   102.007416207299
   108.035642544855    90.026552577172   101.119244928725
   110.794642686809    89.837579964709   100.287765433890
   112.552087982711   115.462266214635    97.868915994369
   111.191485172980   111.229279695473    99.399594155316
   110.586772813100   112.533190721465   118.107882789111
   113.534745567516   111.569430397905   114.536300413568
   102.933382008366   116.350437493209   106.504964383908
   102.139697036023   111.777300271614   106.807320563849
   107.638800058684   106.977395915065    86.625045552845
   107.241957572512   106.127019158983    89.421840217291
   101.043655883740   100.873580532524    91.576127999365
    99.872025686472   101.213731234956    94.202847312595
    97.358689940720   111.418252307935   100.325559956382
    97.793326949384   108.772635733459    99.437388677808
    91.991867746783   101.440498369911    99.607464029024
    94.372922663811   101.780649072344   101.157039451217
    92.180840359245   106.145916420230   116.142567619500
    93.069011637819   107.071882221296   113.591437351255
    91.897381440551   109.150580958384   112.382012631495
    92.634374629155   109.906471408235   110.000957714466
    94.561895276274   108.659252165982   108.659252165982
    95.979189869743   106.807320563849   109.944265930727
    95.204402158646   106.051430113998   112.400909892741
   106.278197248953   105.030978006700   101.723957288605
   104.974286222962   102.460950477209   102.026313468545
   104.407368385574   101.761751811098   104.823108132991
   102.253080603500   103.368019017030   105.862457501536
   104.010525899402    98.964957146652   105.012080745454
   103.254635449552    97.642148859414   107.487621968714

*H_MT_BLYP.psp KLEINMAN-BYLANDER
    LMAX=S
    62
   110.416697461884    96.205957004698    97.812224210630
   111.040307083010   100.911375055016    96.980744715795
   112.022964667816   103.764861503201   100.722402442554
   112.930033207636   100.060998298935   108.583663120997
   114.536300413568   102.914484747119   108.867122039691
   112.117450974047    97.018539238287   105.390025970379
   111.304868740458    93.503648646483   104.086114944387
   106.882909608834    93.919388393901   100.476738046352
   104.860902655484    93.276881511528   104.199498511865
   106.675039735125    89.667504613493    99.607464029024
   105.730176672812    88.325799065009   103.538094368246
   111.663916704137    88.741538812426   101.837340856083
   112.873341423897   115.178807295941    95.828011779773
   110.624567335593   116.180362141992    98.133477651816
   114.460711368583   113.005622252621   100.514532568845
   108.319101463549   113.175697603837    97.528765291936
   107.789978148654   109.963163191974    98.114580390570
   113.307978432561   108.848224778444   101.497190153650
   110.208827588175   107.903361716131   101.081450406232
   109.358450832093   113.950485314934   117.257506033029
   109.660807012033   110.681259119331   117.975601960387
   114.706375764784   112.703266072681   117.937807437894
   109.774190579511   110.681259119331   113.629231873748
   111.947375622831   109.963163191974   111.304868740458
   117.465375906738   111.852889316599   114.536300413568
   115.991389529530   111.153690650488   111.645019442891
   100.004306515196   114.517403152322   108.489176814765
   104.785313610499   112.608779766450   104.161703989372
   104.237293034357   109.339553570847   104.690827304268
    99.834231163979   110.870231731794   109.755293318265
   101.175936712464   108.243512418564   108.073437067348
   108.753738472213   105.616793105334    85.529004400562
   105.730176672812   106.920704131326    85.755771535517
   102.895587485873   101.818443594836    91.424949909395
   101.157039451217    98.851573579174    91.235977296932
    95.374477509863   111.815094794107    99.853128425226
    97.755532426891   111.682813965383   102.347566909732
    91.576127999365   103.084560098336    98.454731093003
    92.161943097999    99.758642118994    98.398039309264
    94.826456933721   100.042101037688   102.196388819762
    94.202847312595   103.273532710798   102.574334044687
    96.565004968377   104.426265646820    99.021648930390
    98.341347525525   102.385361432224   100.684607920061
    97.018539238287   101.364909324926    98.020094084339
    93.484751385237   104.766416349253   116.955149853089
    91.916278701797   107.733286364915   117.446478645492
    90.480086847082   110.303313894406   113.345772955054
    91.689511566842   111.493841352920   109.093889174646
    96.262648788437   108.678149427228   105.333334186640
    97.623251598167   105.881354762782   109.131683697138
    96.262648788437   104.539649214298   113.307978432561
   102.290875125993   100.609018875076   100.079895560181
   106.353786293938   101.062553144986   101.327114802434
   106.145916420230   102.253080603500   105.843560240289
   105.900252024028    98.152374913063   104.634135520529
   102.687717612164    98.265758480540   103.613683413231
   104.256190295604   108.281306941057    93.295778772774
   102.120799774777   109.925368669481    94.826456933721
   106.089224636491   103.443608062015    93.749313042684
   107.412032923729   104.709724565514    95.960292608497
   100.042101037688    98.209066696801    97.774429688137
   102.895587485873    97.585457075675    97.982299561846

*Mg_MT_BLYP_SEMI.psp KLEINMAN-BYLANDER
    LMAX=P
    1
   102.404258693470   105.371128709133    97.585457075675

*N_MT_BLYP.psp KLEINMAN-BYLANDER
    LMAX=P
    12
   113.478053783777   101.723957288605   107.771080887408
   111.021409821764    96.565004968377   101.648368243620
   112.930033207636   113.100108558852    99.342902371577
   108.923813823429   111.493841352920    98.265758480540
   111.663916704137   109.037197390907   100.533429830091
   113.100108558852   112.457601676480   116.879560808104
   111.607224920398   110.813539948055   113.005622252621
   115.859108700806   111.474944091674   113.534745567516
   101.591676459881   114.441814107337   107.336443878744
   103.708169719462   111.172587911734   104.974286222962
   100.911375055016   110.171033065682   108.319101463549
    96.735080319593   102.479847738456    99.645258551517

*O_MT_BLYP.psp KLEINMAN-BYLANDER
    LMAX=P
    21
   113.553642828763   104.577443736790   104.501854691805
   106.693936996371    93.409162340252   104.388471124328
   107.544313752453    88.004545623822   103.084560098336
   111.985170145323    92.350915710461   100.306662695136
   106.334889032692   107.752183626161    90.971415639485
   107.638800058684   103.859347809432    90.083244360910
    98.530320137988    99.324005110330    95.034326807430
   100.193279127658   103.273532710798    95.468963816094
    95.922498086004   107.544313752453    98.549217399234
   100.079895560181   107.922258977378    99.550772245286
    94.864251456214   109.490731660817   106.202608203968
   108.224615157318   105.541204060349   103.065662837090
   105.352231447887   106.429375338923   100.042101037688
   102.801101179642   102.423155954717   100.420046262613
   100.060998298935   102.347566909732   105.862457501536
   102.706614873411   105.635690366581   106.410478077677
   104.029423160649    98.133477651816   109.717498795772
   101.912929901068    95.657936428556   107.090779482542
   103.141251882075   108.337998724795    94.939840501199
   105.900252024028   103.802656025694    95.601244644818
   101.346012063680    97.887813255615    99.116135236622

*C_GIA_DUM_AN_BLYP KLEINMAN-BYLANDER
    LMAX=P
    9
   111.078101605503   113.648129134994   120.904677453557
   114.120560666150   117.786629347924    98.794881795435
   102.234183342254   119.109437635162   107.393135662483
    89.421840217291   104.823108132991   115.745725133328
    99.097237975375   113.326875693807    98.794881795435
   108.300204202303   109.736396057018    85.982538670473
    89.837579964709   100.892477793770   101.478292892404
    99.361799632823   101.969621684807    89.157278559844
   111.512738614167    88.817127857411    97.604354336921

CONSTRAINTS
FIX STRUCTURE
1
DIFFER 3 90 33 -999
END CONSTRAINTS
&END
