# Supplementary material for: Drug Design in the Exascale Era: A Perspective from Massively Parallel QM/MM Simulations
Source: J Chem Inf Model. 2023 Jun 15;63(12):3647–58. doi: 10.1021/acs.jcim.3c00557 (PMC10302481; doi:10.1021/acs.jcim.3c00557)
Supplement: Supplementary file 1 — ci3c00557_si_001.zip [file ci3c00557_si_001.zip › idh1/ti/step-1/cv_0.5/CONSTRAINT]

      1     1         1.1540169584E+00   -4.9999988591E-01
      6     1         2.6151368572E-02   -5.0000017476E-01
     11     1         2.5264834850E-02   -4.9999982580E-01
     16     1         2.4765329190E-02   -4.9999982634E-01
     21     1         2.4315685195E-02   -5.0000017423E-01
     26     1         2.2567989747E-02   -4.9999982615E-01
     31     1         2.0270583054E-02   -4.9999999900E-01
     36     1         1.8445850640E-02   -4.9999982249E-01
     41     1         1.6894037035E-02   -4.9999982146E-01
     46     1         1.5735076449E-02   -4.9999982178E-01
     51     1         1.5181712148E-02   -5.0000017701E-01
     56     1         1.4475203950E-02   -5.0000016329E-01
     61     1         1.2488700762E-02   -4.9999999982E-01
     66     1         1.0356217922E-02   -5.0000011196E-01
     71     1         9.4854115596E-03   -5.0000017828E-01
     76     1         1.0264474051E-02   -5.0000017781E-01
     81     1         1.2186533346E-02   -4.9999982405E-01
     86     1         1.3691705233E-02   -4.9999982451E-01
     91     1         1.3850948819E-02   -4.9999982599E-01
     96     1         1.3428951589E-02   -4.9999982568E-01
    101     1         1.3691179043E-02   -4.9999982493E-01
    106     1         1.4813630654E-02   -5.0000017536E-01
    111     1         1.5953628527E-02   -4.9999982378E-01
    116     1         1.6022087571E-02   -4.9999982344E-01
    121     1         1.5383624710E-02   -4.9999982241E-01
    126     1         1.4128936908E-02   -5.0000017804E-01
    131     1         1.2576676045E-02   -5.0000017826E-01
    136     1         1.1426817390E-02   -5.0000017849E-01
    141     1         1.1878425032E-02   -4.9999986667E-01
    146     1         1.4235203748E-02   -5.0000017787E-01
    151     1         1.7150335711E-02   -5.0000017830E-01
    156     1         1.8647233456E-02   -5.0000009789E-01
    161     1         1.8371289197E-02   -4.9999999933E-01
    166     1         1.7085161776E-02   -4.9999991569E-01
    171     1         1.5908471099E-02   -4.9999999780E-01
    176     1         1.5554373411E-02   -5.0000013012E-01
    181     1         1.5206599159E-02   -5.0000017749E-01
    186     1         1.3941565947E-02   -5.0000017777E-01
    191     1         1.1897443660E-02   -5.0000017722E-01
    196     1         1.1077085180E-02   -5.0000017798E-01
    201     1         1.2203522535E-02   -4.9999982213E-01
    206     1         1.4534945191E-02   -4.9999982175E-01
    211     1         1.6957325304E-02   -5.0000017860E-01
    216     1         1.8038609089E-02   -5.0000017796E-01
    221     1         1.7264205648E-02   -4.9999982262E-01
    226     1         1.6392544538E-02   -5.0000017771E-01
    231     1         1.7191147807E-02   -4.9999982255E-01
    236     1         1.8917458095E-02   -4.9999982271E-01
    241     1         1.9736546977E-02   -5.0000017750E-01
    246     1         1.9662124195E-02   -5.0000017693E-01
    251     1         2.0066695773E-02   -5.0000017624E-01
    256     1         2.0357768926E-02   -4.9999982242E-01
    261     1         1.9755774251E-02   -4.9999982250E-01
    266     1         1.8426833489E-02   -4.9999982190E-01
    271     1         1.6571870908E-02   -4.9999982189E-01
    276     1         1.3900478669E-02   -5.0000017834E-01
    281     1         1.0581422196E-02   -5.0000017715E-01
    286     1         7.7052269262E-03   -5.0000017788E-01
    291     1         6.3439346340E-03   -5.0000000696E-01
    296     1         6.4337277701E-03   -5.0000017803E-01
    301     1         6.9245550815E-03   -4.9999982133E-01
    306     1         7.4178114764E-03   -4.9999982129E-01
    311     1         7.9939569873E-03   -5.0000017895E-01
    316     1         9.3441323529E-03   -5.0000017834E-01
    321     1         1.1335486056E-02   -4.9999982163E-01
    326     1         1.2840180229E-02   -4.9999982356E-01
    331     1         1.4014951563E-02   -4.9999982328E-01
    336     1         1.5632397945E-02   -4.9999982439E-01
    341     1         1.7400781595E-02   -5.0000017707E-01
    346     1         1.8387188762E-02   -5.0000017738E-01
    351     1         1.8637871005E-02   -5.0000017685E-01
    356     1         1.9514649392E-02   -5.0000017842E-01
    361     1         2.1556641735E-02   -5.0000017759E-01
    366     1         2.2799490349E-02   -4.9999983401E-01
    371     1         2.1745927170E-02   -4.9999982120E-01
    376     1         2.0116183715E-02   -4.9999982091E-01
    381     1         1.9413461413E-02   -5.0000017889E-01
    386     1         1.8994798528E-02   -5.0000017808E-01
    391     1         1.8514945598E-02   -4.9999982143E-01
    396     1         1.7714320840E-02   -4.9999982168E-01
    401     1         1.7030808517E-02   -4.9999982259E-01
    406     1         1.7001338995E-02   -4.9999982411E-01
    411     1         1.7648339478E-02   -5.0000017574E-01
    416     1         1.8575813204E-02   -5.0000017513E-01
    421     1         1.9405709711E-02   -4.9999982330E-01
    426     1         1.9908214180E-02   -4.9999982369E-01
    431     1         1.9738812974E-02   -4.9999982297E-01
    436     1         1.8918382832E-02   -4.9999982209E-01
    441     1         1.7619894215E-02   -5.0000017844E-01
    446     1         1.7166376687E-02   -5.0000017731E-01
    451     1         1.7395621406E-02   -4.9999982174E-01
    456     1         1.6394703265E-02   -5.0000007578E-01
    461     1         1.4604699899E-02   -4.9999994968E-01
    466     1         1.4065699477E-02   -4.9999982103E-01
    471     1         1.4731730876E-02   -4.9999982182E-01
    476     1         1.4889597250E-02   -4.9999982345E-01
    481     1         1.4360969385E-02   -5.0000017553E-01
    486     1         1.3710553061E-02   -5.0000017385E-01
    491     1         1.2712041763E-02   -5.0000017513E-01
    496     1         1.0846718821E-02   -5.0000017608E-01
    501     1         8.9477520155E-03   -5.0000017585E-01
    506     1         7.7157779723E-03   -4.9999982361E-01
    511     1         7.4102529669E-03   -4.9999993032E-01
    516     1         7.9854555799E-03   -4.9999988651E-01
    521     1         8.3974540263E-03   -4.9999982272E-01
    526     1         7.3964244359E-03   -5.0000000039E-01
    531     1         5.4237546082E-03   -5.0000000132E-01
    536     1         4.1630128120E-03   -5.0000014006E-01
    541     1         4.6970195551E-03   -5.0000017672E-01
    546     1         6.7093768191E-03   -4.9999982225E-01
    551     1         9.4490304826E-03   -5.0000017845E-01
    556     1         1.2589530064E-02   -4.9999982205E-01
    561     1         1.4419465625E-02   -5.0000013644E-01
    566     1         1.4253440458E-02   -5.0000017441E-01
    571     1         1.3984386329E-02   -5.0000017296E-01
    576     1         1.5082058728E-02   -5.0000017277E-01
    581     1         1.6737796174E-02   -4.9999999864E-01
    586     1         1.8397952713E-02   -5.0000017444E-01
    591     1         1.9486440871E-02   -4.9999982357E-01
    596     1         1.9144069571E-02   -5.0000017538E-01
    601     1         1.7089718668E-02   -4.9999982486E-01
    606     1         1.5738517783E-02   -4.9999982598E-01
    611     1         1.6316192775E-02   -4.9999982537E-01
    616     1         1.7932866694E-02   -4.9999999933E-01
    621     1         1.8505992003E-02   -4.9999982562E-01
    626     1         1.7605619439E-02   -4.9999983664E-01
    631     1         1.6889006705E-02   -5.0000017892E-01
    636     1         1.6734400865E-02   -4.9999982191E-01
    641     1         1.6658443259E-02   -4.9999982152E-01
    646     1         1.5567867768E-02   -4.9999982285E-01
    651     1         1.2458459621E-02   -5.0000017601E-01
    656     1         8.6318299304E-03   -5.0000000119E-01
    661     1         7.3729831014E-03   -5.0000017436E-01
    666     1         9.2706919447E-03   -5.0000017601E-01
    671     1         1.1823583318E-02   -5.0000017758E-01
    676     1         1.3204200142E-02   -5.0000001381E-01
    681     1         1.4032330481E-02   -5.0000011833E-01
    686     1         1.5104841104E-02   -4.9999982204E-01
    691     1         1.5841662159E-02   -5.0000000144E-01
    696     1         1.6440564835E-02   -5.0000000025E-01
    701     1         1.6384876251E-02   -4.9999982183E-01
    706     1         1.4452003030E-02   -4.9999999966E-01
    711     1         1.0682519868E-02   -4.9999982064E-01
    716     1         7.3468984608E-03   -4.9999999860E-01
    721     1         6.0938712454E-03   -4.9999994848E-01
    726     1         6.0305709803E-03   -5.0000017664E-01
    731     1         6.8782728097E-03   -5.0000000094E-01
    736     1         8.4611212994E-03   -5.0000017513E-01
    741     1         9.6450982442E-03   -4.9999982455E-01
    746     1         9.9518775154E-03   -4.9999982226E-01
    751     1         9.8020077586E-03   -5.0000017819E-01
    756     1         9.6239075404E-03   -5.0000017877E-01
    761     1         9.6134040701E-03   -4.9999982220E-01
    766     1         9.4183021009E-03   -4.9999982293E-01
    771     1         9.2764420176E-03   -4.9999982319E-01
    776     1         8.9512285969E-03   -4.9999982212E-01
    781     1         8.3085316741E-03   -5.0000017698E-01
    786     1         8.9075488998E-03   -5.0000017698E-01
    791     1         1.1416319413E-02   -5.0000017725E-01
    796     1         1.4163916324E-02   -4.9999999358E-01
    801     1         1.5593919786E-02   -5.0000017813E-01
    806     1         1.6226560721E-02   -4.9999982103E-01
    811     1         1.7135173531E-02   -5.0000017929E-01
    816     1         1.8313034897E-02   -5.0000017832E-01
    821     1         1.9578477925E-02   -4.9999982112E-01
    826     1         2.0472283098E-02   -5.0000017886E-01
    831     1         2.0789537865E-02   -5.0000017901E-01
    836     1         2.0856640697E-02   -4.9999982125E-01
    841     1         2.1527880411E-02   -4.9999982062E-01
    846     1         2.2793485971E-02   -4.9999982075E-01
    851     1         2.3127162526E-02   -5.0000017769E-01
    856     1         2.2055509877E-02   -5.0000017762E-01
    861     1         2.1212182133E-02   -4.9999982210E-01
    866     1         2.1114696915E-02   -4.9999982177E-01
    871     1         2.0439975897E-02   -5.0000017781E-01
    876     1         1.8721889555E-02   -4.9999982151E-01
    881     1         1.6511722147E-02   -4.9999982167E-01
    886     1         1.4052471835E-02   -4.9999982122E-01
    891     1         1.2029167587E-02   -4.9999986228E-01
    896     1         1.1348228677E-02   -5.0000017917E-01
    901     1         1.1231581399E-02   -5.0000000224E-01
    906     1         1.0851294318E-02   -4.9999982226E-01
    911     1         9.4912954846E-03   -4.9999982242E-01
    916     1         7.4251643576E-03   -5.0000017914E-01
    921     1         5.6521627213E-03   -4.9999982144E-01
    926     1         4.1469763672E-03   -4.9999982145E-01
    931     1         3.2206423223E-03   -5.0000017726E-01
    936     1         3.2882987180E-03   -4.9999994115E-01
    941     1         3.7324064099E-03   -5.0000000011E-01
    946     1         4.2088536135E-03   -4.9999982254E-01
    951     1         4.5638821093E-03   -4.9999982179E-01
    956     1         3.9774147343E-03   -4.9999982076E-01
    961     1         2.9582622735E-03   -4.9999999960E-01
    966     1         2.2414473049E-03   -4.9999982230E-01
    971     1         2.2987276960E-03   -5.0000017818E-01
    976     1         2.5605067948E-03   -5.0000000175E-01
    981     1         2.4797209356E-03   -5.0000000093E-01
    986     1         2.9255256276E-03   -5.0000000004E-01
    991     1         4.3505092010E-03   -5.0000012767E-01
    996     1         5.8272510562E-03   -4.9999999949E-01
   1001     1         7.5076048474E-03   -4.9999982198E-01
   1006     1         8.9257790382E-03   -4.9999999966E-01
   1011     1         9.6859477592E-03   -4.9999999996E-01
   1016     1         1.0432285206E-02   -5.0000017818E-01
   1021     1         1.1387698524E-02   -4.9999982210E-01
   1026     1         1.2654790079E-02   -4.9999996531E-01
   1031     1         1.4206733605E-02   -4.9999982167E-01
   1036     1         1.4583998073E-02   -5.0000006956E-01
   1041     1         1.3452953303E-02   -5.0000017767E-01
   1046     1         1.1526201937E-02   -4.9999982122E-01
   1051     1         9.2022453825E-03   -5.0000017876E-01
   1056     1         7.8226084875E-03   -5.0000017677E-01
   1061     1         7.8259528159E-03   -4.9999982472E-01
   1066     1         8.3031772946E-03   -5.0000000013E-01
   1071     1         9.9798279474E-03   -5.0000008849E-01
   1076     1         1.3316811222E-02   -5.0000017847E-01
   1081     1         1.5700452935E-02   -5.0000005479E-01
   1086     1         1.4811225750E-02   -5.0000017815E-01
   1091     1         1.1839840934E-02   -4.9999999970E-01
   1096     1         8.9527359099E-03   -5.0000017798E-01
   1101     1         7.1858951771E-03   -5.0000017751E-01
   1106     1         6.3968116987E-03   -5.0000017599E-01
   1111     1         6.1358401578E-03   -5.0000000030E-01
   1116     1         7.1233222048E-03   -4.9999982455E-01
   1121     1         8.5681324922E-03   -5.0000000055E-01
   1126     1         9.3840749918E-03   -5.0000008592E-01
   1131     1         1.0001476720E-02   -5.0000017795E-01
   1136     1         9.9329024581E-03   -4.9999982243E-01
   1141     1         9.4599281719E-03   -4.9999997400E-01
   1146     1         1.0375394771E-02   -5.0000000022E-01
   1151     1         1.2538323030E-02   -4.9999982442E-01
   1156     1         1.4282376444E-02   -4.9999982278E-01
   1161     1         1.4879571729E-02   -5.0000012067E-01
   1166     1         1.4100983249E-02   -4.9999982105E-01
   1171     1         1.2003449385E-02   -5.0000017863E-01
   1176     1         9.4325173142E-03   -5.0000013475E-01
   1181     1         7.9452045887E-03   -5.0000000444E-01
   1186     1         9.1797043694E-03   -5.0000000167E-01
   1191     1         1.1478545801E-02   -5.0000001897E-01
   1196     1         1.1975135585E-02   -4.9999999753E-01
   1201     1         1.1574367496E-02   -4.9999982140E-01
   1206     1         1.2425038299E-02   -5.0000000046E-01
   1211     1         1.4397311310E-02   -4.9999989130E-01
   1216     1         1.6440734089E-02   -4.9999992461E-01
   1221     1         1.6982173284E-02   -5.0000004381E-01
   1226     1         1.5451214235E-02   -4.9999998492E-01
   1231     1         1.3887139895E-02   -4.9999994893E-01
   1236     1         1.4056505829E-02   -5.0000017509E-01
   1241     1         1.6136216555E-02   -4.9999982199E-01
   1246     1         1.8390281833E-02   -4.9999999925E-01
   1251     1         1.8888388875E-02   -4.9999982282E-01
   1256     1         1.8483014722E-02   -5.0000002100E-01
   1261     1         1.8584995142E-02   -5.0000017685E-01
   1266     1         1.9110952178E-02   -5.0000012924E-01
   1271     1         1.9968974646E-02   -5.0000017670E-01
   1276     1         2.1426246089E-02   -5.0000000022E-01
   1281     1         2.2016175553E-02   -4.9999982401E-01
   1286     1         2.1069662909E-02   -4.9999999953E-01
   1291     1         2.0024595024E-02   -5.0000000067E-01
   1296     1         1.9405203583E-02   -5.0000017797E-01
   1301     1         1.8657522995E-02   -5.0000000072E-01
   1306     1         1.7333289942E-02   -5.0000000109E-01
   1311     1         1.5187844843E-02   -4.9999982464E-01
   1316     1         1.4218216008E-02   -4.9999999811E-01
   1321     1         1.5445866262E-02   -4.9999982235E-01
   1326     1         1.7223738325E-02   -5.0000000116E-01
   1331     1         1.7551476075E-02   -5.0000017621E-01
   1336     1         1.5830185790E-02   -4.9999982340E-01
   1341     1         1.3635012113E-02   -4.9999982309E-01
   1346     1         1.3424295004E-02   -4.9999982220E-01
   1351     1         1.4610661561E-02   -4.9999982208E-01
   1356     1         1.4346196462E-02   -4.9999982105E-01
   1361     1         1.3310274550E-02   -5.0000017914E-01
   1366     1         1.3955324715E-02   -5.0000017821E-01
   1371     1         1.5741937254E-02   -5.0000017657E-01
   1376     1         1.6500318802E-02   -4.9999982444E-01
   1381     1         1.5874038816E-02   -4.9999982392E-01
   1386     1         1.4770582940E-02   -5.0000017554E-01
   1391     1         1.4258908222E-02   -4.9999982527E-01
   1396     1         1.4623842867E-02   -4.9999982374E-01
