# Supplementary material for: Drug Design in the Exascale Era: A Perspective from Massively Parallel QM/MM Simulations
Source: J Chem Inf Model. 2023 Jun 15;63(12):3647–58. doi: 10.1021/acs.jcim.3c00557 (PMC10302481; doi:10.1021/acs.jcim.3c00557)
Supplement: Supplementary file 1 — ci3c00557_si_001.zip [file ci3c00557_si_001.zip › idh1/ti/step-1/cv0.6/CONSTRAINT]

      1     1         4.6159994423E-01    6.0000001579E-01
      6     1         1.8290270561E-02    5.9999982198E-01
     11     1         1.6966338494E-02    5.9999986347E-01
     16     1         1.5076573242E-02    6.0000007454E-01
     21     1         1.2878821048E-02    6.0000017696E-01
     26     1         1.0570048896E-02    6.0000015609E-01
     31     1         8.4081521742E-03    6.0000017863E-01
     36     1         6.9896119000E-03    6.0000017810E-01
     41     1         7.3563444678E-03    6.0000017716E-01
     46     1         9.8796147210E-03    6.0000017623E-01
     51     1         1.3352860615E-02    5.9999982772E-01
     56     1         1.5817209533E-02    5.9999999975E-01
     61     1         1.6415074999E-02    5.9999985216E-01
     66     1         1.5570887721E-02    6.0000017404E-01
     71     1         1.4641585221E-02    6.0000000005E-01
     76     1         1.4862622381E-02    6.0000017782E-01
     81     1         1.6013275634E-02    5.9999983439E-01
     86     1         1.7396980333E-02    6.0000017756E-01
     91     1         1.9120029972E-02    6.0000005042E-01
     96     1         2.0403678435E-02    5.9999999942E-01
    101     1         1.9655551630E-02    6.0000010798E-01
    106     1         1.6712467668E-02    5.9999999953E-01
    111     1         1.3218663385E-02    5.9999999956E-01
    116     1         1.1005202866E-02    6.0000006406E-01
    121     1         1.0604116969E-02    6.0000016703E-01
    126     1         1.1639650521E-02    5.9999999935E-01
    131     1         1.3562441672E-02    6.0000000007E-01
    136     1         1.5454006727E-02    6.0000017093E-01
    141     1         1.6213920056E-02    5.9999983032E-01
    146     1         1.5513316383E-02    5.9999990709E-01
    151     1         1.3799056726E-02    5.9999982567E-01
    156     1         1.2188303999E-02    5.9999989837E-01
    161     1         1.1675014633E-02    6.0000000120E-01
    166     1         1.1989095149E-02    6.0000017820E-01
    171     1         1.2627731004E-02    5.9999982158E-01
    176     1         1.4002601987E-02    6.0000017664E-01
    181     1         1.6081641836E-02    6.0000017467E-01
    186     1         1.7543799448E-02    5.9999999973E-01
    191     1         1.7145128246E-02    5.9999982436E-01
    196     1         1.5396496082E-02    6.0000017744E-01
    201     1         1.4409113904E-02    6.0000000222E-01
    206     1         1.5173670991E-02    5.9999982092E-01
    211     1         1.6440201229E-02    6.0000000019E-01
    216     1         1.7301390205E-02    5.9999999932E-01
    221     1         1.7699864209E-02    5.9999992395E-01
    226     1         1.7495007028E-02    5.9999996423E-01
    231     1         1.6842406914E-02    6.0000017229E-01
    236     1         1.5777263779E-02    5.9999982560E-01
    241     1         1.3817835518E-02    6.0000017723E-01
    246     1         1.1503650712E-02    6.0000000173E-01
    251     1         1.0242380832E-02    6.0000017876E-01
    256     1         1.0551205362E-02    5.9999999865E-01
    261     1         1.2155762755E-02    5.9999982283E-01
    266     1         1.4393284486E-02    6.0000017657E-01
    271     1         1.5922666774E-02    6.0000000131E-01
    276     1         1.5990398059E-02    6.0000017596E-01
    281     1         1.5300604252E-02    6.0000017805E-01
    286     1         1.5386186787E-02    6.0000017890E-01
    291     1         1.6467749285E-02    6.0000004686E-01
    296     1         1.7407132318E-02    6.0000005366E-01
    301     1         1.7659830194E-02    5.9999998010E-01
    306     1         1.7543401381E-02    6.0000000115E-01
    311     1         1.7142700999E-02    5.9999997675E-01
    316     1         1.6132242548E-02    5.9999999860E-01
    321     1         1.4570027721E-02    6.0000000004E-01
    326     1         1.3021876749E-02    6.0000000030E-01
    331     1         1.2171856318E-02    6.0000000193E-01
    336     1         1.1910315106E-02    6.0000000010E-01
    341     1         1.1636912254E-02    6.0000000030E-01
    346     1         1.1187411057E-02    5.9999985263E-01
    351     1         1.1364778275E-02    5.9999982331E-01
    356     1         1.2506568808E-02    6.0000010266E-01
    361     1         1.3449893170E-02    5.9999999963E-01
    366     1         1.2940140991E-02    6.0000017256E-01
    371     1         1.1436006590E-02    6.0000017521E-01
    376     1         1.0355610376E-02    6.0000017767E-01
    381     1         1.0187960018E-02    6.0000017819E-01
    386     1         1.0782354728E-02    6.0000006782E-01
    391     1         1.1991265683E-02    5.9999982256E-01
    396     1         1.3176720366E-02    5.9999999828E-01
    401     1         1.3608187764E-02    5.9999999955E-01
    406     1         1.3420949517E-02    5.9999999845E-01
    411     1         1.3598959170E-02    5.9999982382E-01
    416     1         1.4652170528E-02    6.0000005819E-01
    421     1         1.5828977416E-02    5.9999988037E-01
    426     1         1.6113960111E-02    6.0000017657E-01
    431     1         1.5449662238E-02    5.9999982420E-01
    436     1         1.4367600039E-02    5.9999982344E-01
    441     1         1.3027295301E-02    5.9999982207E-01
    446     1         1.1631995814E-02    6.0000010390E-01
    451     1         1.0739708936E-02    6.0000017688E-01
    456     1         1.0625146707E-02    6.0000017770E-01
    461     1         1.0550094695E-02    5.9999999923E-01
    466     1         1.0053853070E-02    6.0000017892E-01
    471     1         9.5492843276E-03    5.9999982177E-01
    476     1         9.7111897231E-03    5.9999982311E-01
    481     1         1.0700932877E-02    6.0000017444E-01
    486     1         1.2135337965E-02    5.9999982756E-01
    491     1         1.3571495860E-02    5.9999999804E-01
    496     1         1.4734545404E-02    6.0000000014E-01
    501     1         1.5583259093E-02    6.0000000002E-01
    506     1         1.6233506148E-02    6.0000017776E-01
    511     1         1.7043334260E-02    5.9999990975E-01
    516     1         1.7844117400E-02    6.0000017387E-01
    521     1         1.8106299380E-02    6.0000000062E-01
    526     1         1.7623735326E-02    6.0000017886E-01
    531     1         1.7355378025E-02    6.0000017797E-01
    536     1         1.7784630823E-02    6.0000017886E-01
    541     1         1.8247173455E-02    5.9999982121E-01
    546     1         1.8173582374E-02    6.0000000119E-01
    551     1         1.7899015613E-02    5.9999982181E-01
    556     1         1.7527218761E-02    6.0000017756E-01
    561     1         1.6537559906E-02    6.0000017886E-01
    566     1         1.4943830879E-02    6.0000017773E-01
    571     1         1.3680350730E-02    6.0000017712E-01
    576     1         1.3106558332E-02    6.0000003348E-01
    581     1         1.2332893626E-02    5.9999999995E-01
    586     1         1.0681976938E-02    5.9999998249E-01
    591     1         8.6492715615E-03    5.9999999830E-01
    596     1         7.7475241423E-03    6.0000000181E-01
    601     1         8.2136388264E-03    6.0000000112E-01
    606     1         9.0601896515E-03    6.0000017903E-01
    611     1         1.0182253363E-02    5.9999999936E-01
    616     1         1.2309287038E-02    5.9999982215E-01
    621     1         1.5131383774E-02    6.0000017581E-01
    626     1         1.7381944025E-02    6.0000017647E-01
    631     1         1.8225064383E-02    5.9999999795E-01
    636     1         1.7629490832E-02    5.9999999985E-01
    641     1         1.6437223704E-02    5.9999985490E-01
    646     1         1.5512954511E-02    5.9999991810E-01
    651     1         1.5200720015E-02    5.9999999983E-01
    656     1         1.5481093630E-02    5.9999982233E-01
    661     1         1.5872935837E-02    5.9999999741E-01
    666     1         1.5651928051E-02    5.9999999845E-01
    671     1         1.4720492829E-02    6.0000017631E-01
    676     1         1.3471344679E-02    6.0000000134E-01
    681     1         1.1970317457E-02    6.0000017687E-01
    686     1         1.0256778065E-02    5.9999982336E-01
    691     1         8.6233736390E-03    5.9999999996E-01
    696     1         7.8203799406E-03    6.0000016071E-01
    701     1         8.4943272606E-03    5.9999982368E-01
    706     1         1.0118045336E-02    6.0000017683E-01
    711     1         1.1657611438E-02    6.0000017564E-01
    716     1         1.2758192554E-02    6.0000017491E-01
    721     1         1.3417069384E-02    6.0000017654E-01
    726     1         1.3627191600E-02    5.9999999784E-01
    731     1         1.3682411272E-02    6.0000017805E-01
    736     1         1.4139651785E-02    5.9999999794E-01
    741     1         1.5260732752E-02    5.9999987655E-01
    746     1         1.6796807645E-02    5.9999982243E-01
    751     1         1.8034706429E-02    5.9999998090E-01
    756     1         1.8219596199E-02    6.0000000033E-01
    761     1         1.7309552444E-02    5.9999994367E-01
    766     1         1.5850917522E-02    5.9999982183E-01
    771     1         1.4624404248E-02    5.9999982201E-01
    776     1         1.4021103505E-02    6.0000017909E-01
    781     1         1.3986382281E-02    5.9999982155E-01
    786     1         1.4096360050E-02    5.9999982186E-01
    791     1         1.4145013833E-02    6.0000017795E-01
    796     1         1.4173505769E-02    6.0000017725E-01
    801     1         1.3866956395E-02    5.9999982311E-01
    806     1         1.3161209586E-02    5.9999999728E-01
    811     1         1.2576713405E-02    5.9999999999E-01
    816     1         1.2282304096E-02    5.9999982107E-01
    821     1         1.2078320331E-02    5.9999982204E-01
    826     1         1.2457446124E-02    6.0000017667E-01
    831     1         1.3577369318E-02    6.0000000231E-01
    836     1         1.4260867535E-02    6.0000017461E-01
    841     1         1.3509762063E-02    5.9999999731E-01
    846     1         1.2282769387E-02    6.0000000025E-01
    851     1         1.2223772532E-02    5.9999982051E-01
    856     1         1.3415304549E-02    6.0000014140E-01
    861     1         1.4812764289E-02    6.0000005906E-01
    866     1         1.5771002619E-02    5.9999999978E-01
    871     1         1.6255954202E-02    6.0000017816E-01
    876     1         1.6137555610E-02    6.0000017891E-01
    881     1         1.5876141402E-02    5.9999982193E-01
    886     1         1.6214193826E-02    5.9999982316E-01
    891     1         1.6920653807E-02    5.9999982396E-01
    896     1         1.6795118278E-02    5.9999999705E-01
    901     1         1.5073614374E-02    5.9999999910E-01
    906     1         1.2306659387E-02    5.9999982226E-01
    911     1         9.8035895388E-03    6.0000017830E-01
    916     1         8.3719578079E-03    6.0000017899E-01
    921     1         7.7155692663E-03    6.0000017810E-01
    926     1         7.1401498118E-03    6.0000004494E-01
    931     1         6.5971534436E-03    5.9999982143E-01
    936     1         6.8433602712E-03    6.0000017879E-01
    941     1         8.0088533167E-03    6.0000017791E-01
    946     1         9.4964158733E-03    5.9999982221E-01
    951     1         1.1392144996E-02    5.9999982457E-01
    956     1         1.3955259316E-02    6.0000017410E-01
    961     1         1.6020444991E-02    5.9999982569E-01
    966     1         1.6716292903E-02    5.9999994185E-01
    971     1         1.6900022045E-02    5.9999982139E-01
    976     1         1.7746582082E-02    6.0000017936E-01
    981     1         1.8835643464E-02    5.9999990448E-01
    986     1         1.9274540772E-02    6.0000000030E-01
    991     1         1.8766949069E-02    5.9999990474E-01
    996     1         1.7415280560E-02    5.9999999751E-01
   1001     1         1.6051691782E-02    5.9999982196E-01
   1006     1         1.5699937071E-02    6.0000017753E-01
   1011     1         1.5956615648E-02    6.0000017641E-01
   1016     1         1.5629059645E-02    5.9999982513E-01
   1021     1         1.4448479365E-02    5.9999999908E-01
   1026     1         1.3051095463E-02    6.0000000543E-01
   1031     1         1.2002873387E-02    5.9999982222E-01
   1036     1         1.1591062806E-02    6.0000000170E-01
   1041     1         1.2125862927E-02    6.0000000191E-01
   1046     1         1.3168764796E-02    6.0000017434E-01
   1051     1         1.3404149165E-02    5.9999982498E-01
   1056     1         1.2505728205E-02    5.9999982438E-01
   1061     1         1.2273357763E-02    6.0000017738E-01
   1066     1         1.3822126641E-02    6.0000017703E-01
   1071     1         1.5478202069E-02    6.0000017763E-01
   1076     1         1.5902295245E-02    5.9999982323E-01
   1081     1         1.6022198699E-02    5.9999999402E-01
   1086     1         1.6582487020E-02    6.0000017785E-01
   1091     1         1.7226800481E-02    6.0000000199E-01
   1096     1         1.7906422893E-02    6.0000017829E-01
   1101     1         1.8553317294E-02    5.9999983077E-01
   1106     1         1.8451829251E-02    6.0000000101E-01
   1111     1         1.7192660592E-02    5.9999999828E-01
   1116     1         1.5596005154E-02    5.9999982058E-01
   1121     1         1.4629486723E-02    6.0000011038E-01
   1126     1         1.4238030594E-02    6.0000000157E-01
   1131     1         1.3817668432E-02    6.0000017562E-01
   1136     1         1.2800897621E-02    5.9999982360E-01
   1141     1         1.1309353013E-02    5.9999982223E-01
   1146     1         1.0567827944E-02    6.0000017934E-01
   1151     1         1.1491319119E-02    6.0000017797E-01
   1156     1         1.3157244889E-02    6.0000017781E-01
   1161     1         1.4349299018E-02    6.0000017645E-01
   1166     1         1.5179373635E-02    5.9999982359E-01
   1171     1         1.6074877750E-02    5.9999982335E-01
   1176     1         1.6750635033E-02    5.9999982300E-01
   1181     1         1.7329896688E-02    5.9999982250E-01
   1186     1         1.8588570011E-02    6.0000017634E-01
   1191     1         1.9866543357E-02    6.0000000009E-01
   1196     1         1.9642320688E-02    6.0000017511E-01
   1201     1         1.8479034873E-02    5.9999982333E-01
   1206     1         1.8268831280E-02    5.9999982250E-01
   1211     1         1.9335968551E-02    5.9999982341E-01
   1216     1         2.0557992606E-02    6.0000017598E-01
   1221     1         2.1561708344E-02    6.0000017401E-01
   1226     1         2.2102551773E-02    5.9999982518E-01
   1231     1         2.1535108345E-02    5.9999982323E-01
   1236     1         1.9986426627E-02    6.0000017897E-01
   1241     1         1.8589754270E-02    6.0000017841E-01
   1246     1         1.8010124189E-02    6.0000000187E-01
   1251     1         1.8028227836E-02    6.0000017348E-01
   1256     1         1.8005426341E-02    5.9999982780E-01
   1261     1         1.7499678147E-02    5.9999999977E-01
   1266     1         1.6172878976E-02    6.0000002604E-01
   1271     1         1.4533314698E-02    5.9999982425E-01
   1276     1         1.3821477195E-02    6.0000000133E-01
   1281     1         1.4087597811E-02    6.0000000051E-01
   1286     1         1.4122351557E-02    6.0000002149E-01
   1291     1         1.3679269745E-02    6.0000017555E-01
   1296     1         1.3628344209E-02    6.0000017674E-01
   1301     1         1.4351929404E-02    5.9999999977E-01
   1306     1         1.5701918892E-02    6.0000017433E-01
   1311     1         1.7536851280E-02    5.9999982647E-01
   1316     1         1.8915713796E-02    6.0000011490E-01
   1321     1         1.8324463389E-02    6.0000000063E-01
   1326     1         1.6124691443E-02    6.0000000493E-01
   1331     1         1.4632229515E-02    5.9999982122E-01
   1336     1         1.4506169357E-02    6.0000014570E-01
   1341     1         1.4506670454E-02    6.0000009524E-01
   1346     1         1.4226883773E-02    5.9999999995E-01
   1351     1         1.3934138891E-02    5.9999982443E-01
   1356     1         1.2915028249E-02    6.0000004430E-01
   1361     1         1.1196064038E-02    5.9999998383E-01
   1366     1         1.0306951000E-02    5.9999982213E-01
   1371     1         1.0977475942E-02    6.0000000111E-01
   1376     1         1.2038160291E-02    5.9999988565E-01
   1381     1         1.2245185939E-02    5.9999999963E-01
   1386     1         1.1549369265E-02    6.0000017515E-01
   1391     1         1.0903821115E-02    6.0000017628E-01
   1396     1         1.1334192096E-02    6.0000017801E-01
