# Supplementary material for: Drug Design in the Exascale Era: A Perspective from Massively Parallel QM/MM Simulations
Source: J Chem Inf Model. 2023 Jun 15;63(12):3647–58. doi: 10.1021/acs.jcim.3c00557 (PMC10302481; doi:10.1021/acs.jcim.3c00557)
Supplement: Supplementary file 1 — ci3c00557_si_001.zip [file ci3c00557_si_001.zip › idh1/ti/step-1/cv0.8/CONSTRAINT]

      1     1         4.6349443695E-01    8.0000003832E-01
      6     1         1.9983030724E-02    7.9999982357E-01
     11     1         1.9181549648E-02    8.0000008983E-01
     16     1         1.8646669884E-02    7.9999982194E-01
     21     1         1.8643862618E-02    8.0000017868E-01
     26     1         1.8899987934E-02    7.9999999989E-01
     31     1         1.8852397333E-02    7.9999999989E-01
     36     1         1.7635012197E-02    8.0000017628E-01
     41     1         1.4970779160E-02    7.9999982284E-01
     46     1         1.2410708583E-02    7.9999982195E-01
     51     1         1.1458623108E-02    8.0000017689E-01
     56     1         1.1529569810E-02    8.0000017528E-01
     61     1         1.1634261527E-02    7.9999982643E-01
     66     1         1.1622594015E-02    7.9999982689E-01
     71     1         1.1188508147E-02    7.9999982593E-01
     76     1         1.0234073238E-02    7.9999982428E-01
     81     1         9.9058488657E-03    7.9999982327E-01
     86     1         1.0701455466E-02    7.9999983825E-01
     91     1         1.1324665662E-02    7.9999982372E-01
     96     1         1.0841679407E-02    7.9999982276E-01
    101     1         1.0096588896E-02    7.9999982163E-01
    106     1         1.0086401002E-02    7.9999982175E-01
    111     1         1.1200911185E-02    8.0000017666E-01
    116     1         1.3477413815E-02    7.9999998165E-01
    121     1         1.5792928943E-02    8.0000000265E-01
    126     1         1.6364500964E-02    7.9999982682E-01
    131     1         1.5080508046E-02    7.9999983430E-01
    136     1         1.3894667171E-02    8.0000017711E-01
    141     1         1.4141291810E-02    8.0000017855E-01
    146     1         1.5100174316E-02    8.0000017686E-01
    151     1         1.5801169645E-02    7.9999999942E-01
    156     1         1.6021248215E-02    7.9999999964E-01
    161     1         1.5501183714E-02    7.9999985174E-01
    166     1         1.4476573114E-02    7.9999982583E-01
    171     1         1.3782754083E-02    8.0000017317E-01
    176     1         1.3633668327E-02    7.9999987348E-01
    181     1         1.3186872493E-02    8.0000006249E-01
    186     1         1.1901919078E-02    7.9999988195E-01
    191     1         1.0313379936E-02    8.0000017301E-01
    196     1         8.9346800334E-03    7.9999982521E-01
    201     1         8.6955104910E-03    7.9999982474E-01
    206     1         1.0715134660E-02    8.0000017538E-01
    211     1         1.4206174050E-02    8.0000017339E-01
    216     1         1.6910374646E-02    8.0000000439E-01
    221     1         1.7852732662E-02    8.0000006958E-01
    226     1         1.7486790099E-02    8.0000000080E-01
    231     1         1.6384296959E-02    7.9999982266E-01
    236     1         1.5287973775E-02    7.9999999942E-01
    241     1         1.5622014366E-02    7.9999982289E-01
    246     1         1.7399900845E-02    8.0000000148E-01
    251     1         1.8813438188E-02    7.9999983637E-01
    256     1         1.8649439477E-02    7.9999994930E-01
    261     1         1.7388530634E-02    7.9999982640E-01
    266     1         1.5762244078E-02    7.9999999876E-01
    271     1         1.4539126212E-02    7.9999982254E-01
    276     1         1.4557684977E-02    8.0000000098E-01
    281     1         1.5683183306E-02    7.9999990612E-01
    286     1         1.6523084815E-02    8.0000017663E-01
    291     1         1.6244562139E-02    8.0000017733E-01
    296     1         1.5515881145E-02    7.9999982257E-01
    301     1         1.5477919892E-02    7.9999996319E-01
    306     1         1.6173446495E-02    8.0000017573E-01
    311     1         1.6604820245E-02    7.9999982650E-01
    316     1         1.5854575905E-02    7.9999999964E-01
    321     1         1.3775006846E-02    7.9999999976E-01
    326     1         1.1323651095E-02    8.0000000240E-01
    331     1         9.8164039581E-03    7.9999982201E-01
    336     1         1.0040452834E-02    8.0000006278E-01
    341     1         1.1311478738E-02    8.0000009271E-01
    346     1         1.2129951956E-02    8.0000007746E-01
    351     1         1.1524907619E-02    7.9999999767E-01
    356     1         9.8229244205E-03    7.9999999937E-01
    361     1         8.8267413666E-03    8.0000017886E-01
    366     1         1.0097664324E-02    7.9999983255E-01
    371     1         1.2581523539E-02    8.0000017582E-01
    376     1         1.4016434051E-02    8.0000007883E-01
    381     1         1.4041293310E-02    8.0000006092E-01
    386     1         1.3639931669E-02    7.9999982294E-01
    391     1         1.3081229992E-02    8.0000017718E-01
    396     1         1.2434853679E-02    8.0000017690E-01
    401     1         1.2355678062E-02    8.0000017610E-01
    406     1         1.2864315226E-02    7.9999999915E-01
    411     1         1.2730914925E-02    8.0000017636E-01
    416     1         1.1475743180E-02    7.9999996771E-01
    421     1         1.0462581896E-02    7.9999982083E-01
    426     1         1.1314190580E-02    8.0000017846E-01
    431     1         1.3742067790E-02    8.0000017672E-01
    436     1         1.5844171611E-02    8.0000017492E-01
    441     1         1.6172744758E-02    7.9999982465E-01
    446     1         1.4897115543E-02    7.9999982294E-01
    451     1         1.3754440764E-02    8.0000006314E-01
    456     1         1.3849826789E-02    8.0000001196E-01
    461     1         1.4415065388E-02    8.0000000012E-01
    466     1         1.4718263745E-02    7.9999988736E-01
    471     1         1.5069481778E-02    8.0000000004E-01
    476     1         1.5474472178E-02    8.0000017518E-01
    481     1         1.5041822390E-02    8.0000017353E-01
    486     1         1.3078786281E-02    7.9999982535E-01
    491     1         1.0366169669E-02    8.0000017605E-01
    496     1         8.5260304981E-03    8.0000003887E-01
    501     1         8.1261199096E-03    8.0000017752E-01
    506     1         8.4693878049E-03    8.0000000035E-01
    511     1         9.1388183677E-03    8.0000015985E-01
    516     1         1.0463408612E-02    8.0000017663E-01
    521     1         1.2289456612E-02    8.0000000083E-01
    526     1         1.3280002442E-02    7.9999995026E-01
    531     1         1.2471823040E-02    8.0000005525E-01
    536     1         1.0497058460E-02    7.9999982167E-01
    541     1         9.1794604941E-03    7.9999989092E-01
    546     1         9.1805937170E-03    7.9999982063E-01
    551     1         9.3939444225E-03    8.0000000056E-01
    556     1         9.1849881736E-03    8.0000006095E-01
    561     1         9.1353720437E-03    8.0000017812E-01
    566     1         9.3129319516E-03    8.0000005243E-01
    571     1         9.1696548767E-03    7.9999999948E-01
    576     1         8.6759585933E-03    8.0000017811E-01
    581     1         8.3196843819E-03    7.9999982184E-01
    586     1         8.4927048943E-03    8.0000011761E-01
    591     1         9.2543601306E-03    7.9999999997E-01
    596     1         1.0446242113E-02    8.0000000056E-01
    601     1         1.1959731483E-02    7.9999982190E-01
    606     1         1.4094418889E-02    8.0000000102E-01
    611     1         1.6646630119E-02    8.0000003501E-01
    616     1         1.8132769981E-02    7.9999990544E-01
    621     1         1.7567686301E-02    7.9999996670E-01
    626     1         1.6147394777E-02    8.0000017917E-01
    631     1         1.5674493009E-02    8.0000017824E-01
    636     1         1.6030097291E-02    7.9999982140E-01
    641     1         1.6070183348E-02    7.9999999976E-01
    646     1         1.5810682059E-02    7.9999982183E-01
    651     1         1.5565729962E-02    7.9999982254E-01
    656     1         1.4939540384E-02    8.0000017722E-01
    661     1         1.3924841189E-02    8.0000017677E-01
    666     1         1.2993352726E-02    8.0000017628E-01
    671     1         1.2183643177E-02    8.0000017557E-01
    676     1         1.0795001596E-02    7.9999982427E-01
    681     1         8.6409626486E-03    7.9999999857E-01
    686     1         6.8486349455E-03    8.0000005760E-01
    691     1         7.2483383825E-03    8.0000000048E-01
    696     1         9.6613653631E-03    8.0000000140E-01
    701     1         1.1797084900E-02    8.0000000054E-01
    706     1         1.1941259527E-02    7.9999999971E-01
    711     1         1.0854421404E-02    7.9999982188E-01
    716     1         1.1133003942E-02    7.9999995498E-01
    721     1         1.3561388094E-02    8.0000008791E-01
    726     1         1.5950555289E-02    7.9999982407E-01
    731     1         1.7035561601E-02    8.0000004596E-01
    736     1         1.7484187885E-02    7.9999998675E-01
    741     1         1.7557765860E-02    7.9999996069E-01
    746     1         1.6631426354E-02    8.0000000059E-01
    751     1         1.5381141371E-02    7.9999982356E-01
    756     1         1.5243528653E-02    7.9999993292E-01
    761     1         1.5465438998E-02    7.9999993722E-01
    766     1         1.3957537527E-02    7.9999999941E-01
    771     1         1.0471315284E-02    7.9999982391E-01
    776     1         7.3426994200E-03    8.0000009127E-01
    781     1         7.4659919896E-03    8.0000008232E-01
    786     1         1.1089295846E-02    7.9999991329E-01
    791     1         1.4847524838E-02    7.9999989531E-01
    796     1         1.5740711326E-02    8.0000000226E-01
    801     1         1.3750195953E-02    7.9999982677E-01
    806     1         1.1222395830E-02    7.9999982399E-01
    811     1         1.0481410261E-02    7.9999982175E-01
    816     1         1.1642281761E-02    7.9999982227E-01
    821     1         1.3953248655E-02    7.9999982335E-01
    826     1         1.6794178229E-02    8.0000017528E-01
    831     1         1.9168985075E-02    8.0000017411E-01
    836     1         2.0237480676E-02    7.9999982552E-01
    841     1         2.0405219197E-02    8.0000000182E-01
    846     1         2.0140561844E-02    8.0000017835E-01
    851     1         1.9120184784E-02    8.0000000017E-01
    856     1         1.7417745470E-02    7.9999982202E-01
    861     1         1.5892817702E-02    8.0000004111E-01
    866     1         1.4903167371E-02    8.0000008779E-01
    871     1         1.4173852905E-02    8.0000000118E-01
    876     1         1.3831872233E-02    8.0000000057E-01
    881     1         1.3604354401E-02    7.9999988160E-01
    886     1         1.2531156602E-02    8.0000000020E-01
    891     1         1.0559307871E-02    8.0000017666E-01
    896     1         8.8740092229E-03    7.9999982153E-01
    901     1         8.0530917576E-03    7.9999982098E-01
    906     1         7.6998746949E-03    7.9999999868E-01
    911     1         7.6115586767E-03    7.9999999904E-01
    916     1         7.8293794054E-03    7.9999982223E-01
    921     1         8.3117467332E-03    8.0000017768E-01
    926     1         9.4774716384E-03    7.9999982194E-01
    931     1         1.1372288336E-02    7.9999982178E-01
    936     1         1.3356104368E-02    7.9999985103E-01
    941     1         1.4934732252E-02    8.0000015229E-01
    946     1         1.6262774128E-02    8.0000017820E-01
    951     1         1.7631359245E-02    7.9999982076E-01
    956     1         1.8675247410E-02    7.9999982063E-01
    961     1         1.8975373353E-02    8.0000017801E-01
    966     1         1.8476535967E-02    8.0000017795E-01
    971     1         1.7276194964E-02    7.9999982256E-01
    976     1         1.5377698316E-02    7.9999982273E-01
    981     1         1.3181779391E-02    8.0000017869E-01
    986     1         1.1253918635E-02    8.0000017852E-01
    991     1         9.3768784544E-03    7.9999999991E-01
    996     1         7.6639244413E-03    7.9999984159E-01
   1001     1         7.1067655644E-03    8.0000000088E-01
   1006     1         8.2506128602E-03    7.9999998107E-01
   1011     1         1.0297566985E-02    7.9999990440E-01
   1016     1         1.2272043210E-02    8.0000000158E-01
   1021     1         1.3704879203E-02    8.0000017363E-01
   1026     1         1.4279328771E-02    7.9999982558E-01
   1031     1         1.4135073134E-02    7.9999982494E-01
   1036     1         1.4001021536E-02    7.9999999927E-01
   1041     1         1.4377769991E-02    7.9999982098E-01
   1046     1         1.5567091872E-02    7.9999999975E-01
   1051     1         1.7183286329E-02    7.9999990414E-01
   1056     1         1.8121804413E-02    7.9999982534E-01
   1061     1         1.7571513639E-02    8.0000000491E-01
   1066     1         1.6157248415E-02    8.0000002671E-01
   1071     1         1.5684324709E-02    8.0000017883E-01
   1076     1         1.6656131490E-02    8.0000017620E-01
   1081     1         1.7359798027E-02    8.0000017287E-01
   1086     1         1.6606850409E-02    7.9999982854E-01
   1091     1         1.4400989795E-02    7.9999982920E-01
   1096     1         1.0879083742E-02    8.0000017283E-01
   1101     1         6.7508923741E-03    7.9999982353E-01
   1106     1         3.7018447244E-03    7.9999982260E-01
   1111     1         3.0613051867E-03    7.9999999954E-01
   1116     1         4.4369045378E-03    7.9999999945E-01
   1121     1         6.1807937223E-03    7.9999992302E-01
   1126     1         7.0496672504E-03    8.0000002154E-01
   1131     1         7.3665499052E-03    7.9999982900E-01
   1136     1         8.7489465705E-03    8.0000017642E-01
   1141     1         1.2310934750E-02    7.9999983289E-01
   1146     1         1.6772038173E-02    8.0000015468E-01
   1151     1         2.0049647539E-02    8.0000016100E-01
   1156     1         2.1712490250E-02    7.9999982420E-01
   1161     1         2.2496116674E-02    7.9999982300E-01
   1166     1         2.2961664056E-02    7.9999982164E-01
   1171     1         2.3347661195E-02    8.0000017929E-01
   1176     1         2.3611063507E-02    8.0000000212E-01
   1181     1         2.3222327100E-02    8.0000017804E-01
   1186     1         2.1728755441E-02    7.9999982297E-01
   1191     1         1.9336574942E-02    7.9999999924E-01
   1196     1         1.6528781460E-02    7.9999982250E-01
   1201     1         1.3573633893E-02    7.9999982320E-01
   1206     1         1.0936961729E-02    7.9999996492E-01
   1211     1         8.7696745114E-03    7.9999999921E-01
   1216     1         6.6309629411E-03    8.0000017566E-01
   1221     1         4.7876637269E-03    7.9999998405E-01
   1226     1         4.5414606627E-03    7.9999982466E-01
   1231     1         6.0287273788E-03    7.9999982552E-01
   1236     1         7.5314393501E-03    7.9999999894E-01
   1241     1         8.0739755203E-03    8.0000000022E-01
   1246     1         8.5182539309E-03    7.9999982292E-01
   1251     1         9.7654462468E-03    8.0000017829E-01
   1256     1         1.1428227319E-02    7.9999999951E-01
   1261     1         1.2994181419E-02    8.0000017871E-01
   1266     1         1.4737469178E-02    7.9999982192E-01
   1271     1         1.6897409989E-02    7.9999982236E-01
   1276     1         1.8987546812E-02    8.0000017508E-01
   1281     1         2.0139341940E-02    8.0000017510E-01
   1286     1         1.9792857233E-02    7.9999982559E-01
   1291     1         1.8282749097E-02    7.9999982410E-01
   1296     1         1.6705914756E-02    8.0000017728E-01
   1301     1         1.5658197240E-02    8.0000017846E-01
   1306     1         1.4579005948E-02    7.9999982079E-01
   1311     1         1.3340718331E-02    7.9999982175E-01
   1316     1         1.2588257892E-02    8.0000017722E-01
   1321     1         1.2377913853E-02    8.0000012805E-01
   1326     1         1.1837239588E-02    8.0000017445E-01
   1331     1         1.0943205002E-02    7.9999988277E-01
   1336     1         1.0155913052E-02    7.9999982320E-01
   1341     1         9.5364745626E-03    8.0000000780E-01
   1346     1         8.9600694281E-03    7.9999999849E-01
   1351     1         8.8695664493E-03    7.9999999973E-01
   1356     1         1.0036254683E-02    7.9999982291E-01
   1361     1         1.2482657214E-02    8.0000010956E-01
   1366     1         1.5363045623E-02    8.0000000067E-01
   1371     1         1.7422265489E-02    7.9999982705E-01
   1376     1         1.7915839001E-02    7.9999999983E-01
   1381     1         1.7267754281E-02    7.9999982302E-01
   1386     1         1.6490270371E-02    7.9999995415E-01
   1391     1         1.5587442998E-02    8.0000000149E-01
   1396     1         1.4365723814E-02    8.0000000045E-01
