# Supplementary material for: Drug Design in the Exascale Era: A Perspective from Massively Parallel QM/MM Simulations
Source: J Chem Inf Model. 2023 Jun 15;63(12):3647–58. doi: 10.1021/acs.jcim.3c00557 (PMC10302481; doi:10.1021/acs.jcim.3c00557)
Supplement: Supplementary file 1 — ci3c00557_si_001.zip [file ci3c00557_si_001.zip › idh1/ti/step-1/cv_1/CONSTRAINT]

      1     1         2.2236667927E-01   -1.0000000049E+00
      6     1         3.0468521236E-03   -1.0000000003E+00
     11     1         2.5544629778E-03   -9.9999982191E-01
     16     1         3.1338440096E-03   -9.9999990583E-01
     21     1         3.0455505973E-03   -9.9999982135E-01
     26     1         1.2552410711E-03   -1.0000000020E+00
     31     1        -9.0099053242E-04   -1.0000001760E+00
     36     1        -2.4116050660E-03   -9.9999982369E-01
     41     1        -2.7035729218E-03   -1.0000000002E+00
     46     1        -2.4050871533E-03   -9.9999982177E-01
     51     1        -2.1231261644E-03   -1.0000000002E+00
     56     1        -3.9378857765E-04   -1.0000000008E+00
     61     1         1.4624832789E-03   -1.0000001782E+00
     66     1         2.4233819470E-03   -1.0000001786E+00
     71     1         3.8803373076E-03   -9.9999982249E-01
     76     1         5.7860850384E-03   -9.9999982293E-01
     81     1         7.4217679004E-03   -1.0000001296E+00
     86     1         8.6801808900E-03   -1.0000000006E+00
     91     1         8.0169285870E-03   -1.0000000288E+00
     96     1         5.8038550401E-03   -9.9999999983E-01
    101     1         3.9665638128E-03   -1.0000001790E+00
    106     1         2.7930498034E-03   -1.0000001782E+00
    111     1         2.6250556374E-03   -1.0000001772E+00
    116     1         3.3296051619E-03   -1.0000001621E+00
    121     1         4.3056361441E-03   -9.9999999957E-01
    126     1         5.8469230198E-03   -1.0000000019E+00
    131     1         6.3874277380E-03   -1.0000001785E+00
    136     1         4.9072388197E-03   -9.9999999989E-01
    141     1         3.5337207748E-03   -9.9999982111E-01
    146     1         2.2810411524E-03   -1.0000001782E+00
    151     1         3.0190746498E-04   -9.9999999947E-01
    156     1        -1.4333258796E-03   -1.0000001774E+00
    161     1        -2.3830210653E-03   -1.0000001776E+00
    166     1        -2.9507310360E-03   -9.9999982150E-01
    171     1        -3.5058882729E-03   -9.9999982164E-01
    176     1        -3.8027385018E-03   -9.9999982163E-01
    181     1        -2.9204251739E-03   -1.0000000725E+00
    186     1        -8.7799259585E-04   -1.0000000006E+00
    191     1         5.0641862855E-04   -1.0000000008E+00
    196     1         1.8845568794E-03   -9.9999988923E-01
    201     1         3.6128625727E-03   -1.0000001767E+00
    206     1         5.1927759533E-03   -1.0000001765E+00
    211     1         6.7697518802E-03   -9.9999982303E-01
    216     1         7.3700480241E-03   -1.0000000551E+00
    221     1         6.2497420976E-03   -9.9999982235E-01
    226     1         5.4229747536E-03   -9.9999990856E-01
    231     1         4.6362506613E-03   -1.0000000004E+00
    236     1         2.3259248611E-03   -1.0000001782E+00
    241     1        -8.0795912957E-04   -9.9999986825E-01
    246     1        -3.3851186258E-03   -1.0000000010E+00
    251     1        -4.9484075063E-03   -9.9999983580E-01
    256     1        -6.0504485203E-03   -1.0000001774E+00
    261     1        -7.2349467341E-03   -1.0000001780E+00
    266     1        -7.9743796596E-03   -1.0000000008E+00
    271     1        -8.4205558524E-03   -9.9999982129E-01
    276     1        -9.6863162984E-03   -1.0000000006E+00
    281     1        -1.0224024446E-02   -1.0000001780E+00
    286     1        -9.7052686206E-03   -1.0000001783E+00
    291     1        -9.7380306574E-03   -9.9999982125E-01
    296     1        -9.9069007038E-03   -9.9999982190E-01
    301     1        -9.5321866018E-03   -1.0000001783E+00
    306     1        -8.8513998664E-03   -9.9999982155E-01
    311     1        -7.1848087497E-03   -1.0000000003E+00
    316     1        -4.0399345907E-03   -9.9999982255E-01
    321     1        -4.1988572993E-04   -9.9999999964E-01
    326     1         2.9606689254E-03   -1.0000000004E+00
    331     1         5.7061898539E-03   -9.9999999998E-01
    336     1         7.7663304960E-03   -1.0000001787E+00
    341     1         8.8237729413E-03   -9.9999982084E-01
    346     1         8.2413458875E-03   -9.9999982046E-01
    351     1         6.5554701341E-03   -9.9999982181E-01
    356     1         4.4334113039E-03   -1.0000001786E+00
    361     1         1.2090861818E-03   -1.0000001776E+00
    366     1        -1.3916510723E-03   -9.9999982331E-01
    371     1        -1.9388116316E-03   -9.9999988861E-01
    376     1        -1.7255289454E-03   -9.9999999921E-01
    381     1        -1.3306874956E-03   -9.9999982145E-01
    386     1        -9.2807323007E-04   -1.0000000008E+00
    391     1        -5.4295390390E-04   -1.0000001784E+00
    396     1        -5.4916812610E-04   -9.9999998933E-01
    401     1        -1.9595155407E-03   -1.0000000005E+00
    406     1        -2.9037895221E-03   -9.9999982380E-01
    411     1        -2.7477443451E-03   -9.9999994645E-01
    416     1        -3.4321893216E-03   -9.9999982296E-01
    421     1        -4.4493871891E-03   -1.0000001775E+00
    426     1        -5.7806095866E-03   -1.0000000002E+00
    431     1        -7.5523836328E-03   -1.0000001775E+00
    436     1        -7.7613643415E-03   -9.9999993171E-01
    441     1        -6.3470146991E-03   -1.0000001779E+00
    446     1        -4.9366182189E-03   -1.0000001785E+00
    451     1        -3.7555358997E-03   -9.9999982194E-01
    456     1        -2.8491522610E-03   -1.0000001782E+00
    461     1        -1.1555613281E-03   -1.0000001789E+00
    466     1         6.4820781702E-04   -1.0000000007E+00
    471     1         6.3664994902E-04   -9.9999982789E-01
    476     1        -4.0987841211E-04   -9.9999982467E-01
    481     1        -1.3909839430E-03   -9.9999983531E-01
    486     1        -2.7745632519E-03   -1.0000001749E+00
    491     1        -3.1822979688E-03   -1.0000000003E+00
    496     1        -2.9547116427E-03   -1.0000000100E+00
    501     1        -3.8624803120E-03   -1.0000000007E+00
    506     1        -4.9640013912E-03   -1.0000001778E+00
    511     1        -4.8785229353E-03   -9.9999982188E-01
    516     1        -2.8763650128E-03   -9.9999990697E-01
    521     1         3.0678863693E-04   -9.9999987645E-01
    526     1         2.8616308681E-03   -1.0000000784E+00
    531     1         4.1675392019E-03   -1.0000000008E+00
    536     1         4.9623094302E-03   -1.0000001763E+00
    541     1         5.2261585846E-03   -9.9999982242E-01
    546     1         5.8856990264E-03   -9.9999986647E-01
    551     1         6.2291476004E-03   -9.9999982370E-01
    556     1         3.7864823365E-03   -9.9999999939E-01
    561     1         9.0297900518E-04   -1.0000000008E+00
    566     1         3.6994767032E-04   -1.0000000008E+00
    571     1         6.7915025083E-04   -9.9999999207E-01
    576     1         5.5929518650E-04   -1.0000000446E+00
    581     1        -7.3473570151E-04   -9.9999997443E-01
    586     1        -2.1846844409E-03   -9.9999988172E-01
    591     1        -1.8306337733E-03   -9.9999989310E-01
    596     1        -3.8522112479E-05   -1.0000000185E+00
    601     1         2.4793038368E-03   -9.9999982135E-01
    606     1         3.5242325185E-03   -9.9999999825E-01
    611     1         1.6705946959E-03   -1.0000001074E+00
    616     1        -2.1501726522E-04   -1.0000000340E+00
    621     1        -9.0505095200E-04   -9.9999982348E-01
    626     1        -1.9983870265E-03   -9.9999982320E-01
    631     1        -3.2869219055E-03   -9.9999982369E-01
    636     1        -4.7411954227E-03   -1.0000001750E+00
    641     1        -6.2855771232E-03   -1.0000001754E+00
    646     1        -6.4591232402E-03   -1.0000001745E+00
    651     1        -4.9987179138E-03   -9.9999999937E-01
    656     1        -3.6664967855E-03   -9.9999987091E-01
    661     1        -3.9250217957E-03   -9.9999982092E-01
    666     1        -5.9736999427E-03   -9.9999994617E-01
    671     1        -7.2595986127E-03   -1.0000001775E+00
    676     1        -6.6939980380E-03   -1.0000000049E+00
    681     1        -6.2489902928E-03   -9.9999982265E-01
    686     1        -5.8930552709E-03   -9.9999999983E-01
    691     1        -5.7579186275E-03   -1.0000000020E+00
    696     1        -6.9680495286E-03   -1.0000001759E+00
    701     1        -8.0834897667E-03   -9.9999982357E-01
    706     1        -8.1239411510E-03   -9.9999982249E-01
    711     1        -7.5919770409E-03   -9.9999982237E-01
    716     1        -5.9373687483E-03   -9.9999982267E-01
    721     1        -4.4193116964E-03   -1.0000001763E+00
    726     1        -3.5451828659E-03   -1.0000001748E+00
    731     1        -2.6184850945E-03   -9.9999982567E-01
    736     1        -1.3530267404E-03   -9.9999999917E-01
    741     1         4.1659072824E-04   -9.9999999926E-01
    746     1         1.4258857712E-03   -1.0000001779E+00
    751     1        -1.0484570064E-04   -9.9999993705E-01
    756     1        -1.7467871268E-03   -9.9999999095E-01
    761     1        -1.5712054629E-03   -9.9999999788E-01
    766     1        -1.1324148350E-03   -1.0000001784E+00
    771     1        -8.9769507588E-04   -1.0000000773E+00
    776     1        -8.5754966067E-04   -9.9999993242E-01
    781     1        -1.5348528614E-03   -1.0000000007E+00
    786     1        -2.4813215390E-03   -9.9999982522E-01
    791     1        -2.9823374381E-03   -9.9999982507E-01
    796     1        -3.1763439826E-03   -9.9999982408E-01
    801     1        -3.2810809677E-03   -9.9999982470E-01
    806     1        -4.2564600034E-03   -9.9999982623E-01
    811     1        -4.6943531582E-03   -9.9999982480E-01
    816     1        -4.1109022307E-03   -9.9999997593E-01
    821     1        -4.4592476914E-03   -9.9999985994E-01
    826     1        -6.0568288658E-03   -9.9999999947E-01
    831     1        -7.6420912571E-03   -1.0000001014E+00
    836     1        -8.8865266995E-03   -9.9999985209E-01
    841     1        -7.9718687959E-03   -9.9999999876E-01
    846     1        -5.0960202659E-03   -9.9999982234E-01
    851     1        -3.5668599551E-03   -1.0000000000E+00
    856     1        -4.1129324751E-03   -9.9999982615E-01
    861     1        -4.5121739283E-03   -9.9999999899E-01
    866     1        -2.9992873353E-03   -9.9999986860E-01
    871     1        -6.8872188390E-04   -9.9999982683E-01
    876     1         1.3656067871E-04   -1.0000000784E+00
    881     1        -5.9913326826E-04   -1.0000000937E+00
    886     1        -1.0617057119E-03   -1.0000001773E+00
    891     1        -1.6915874466E-03   -9.9999982174E-01
    896     1        -2.5916055717E-03   -1.0000001788E+00
    901     1        -3.4843848176E-03   -1.0000000344E+00
    906     1        -4.9211980755E-03   -1.0000001765E+00
    911     1        -5.7206959892E-03   -9.9999987788E-01
    916     1        -3.6819165564E-03   -9.9999991496E-01
    921     1         3.0816330316E-04   -9.9999996945E-01
    926     1         2.9524926883E-03   -1.0000000002E+00
    931     1         2.7321716815E-03   -1.0000000419E+00
    936     1         3.8518441155E-04   -9.9999987439E-01
    941     1        -1.4931466969E-03   -1.0000000001E+00
    946     1        -1.4658135501E-03   -9.9999999969E-01
    951     1         8.2182286317E-04   -1.0000001318E+00
    956     1         3.6564754749E-03   -1.0000000013E+00
    961     1         4.3790812880E-03   -1.0000000012E+00
    966     1         3.6387384640E-03   -1.0000000002E+00
    971     1         4.0437476365E-03   -1.0000000015E+00
    976     1         5.0614373299E-03   -9.9999982264E-01
    981     1         5.2171511424E-03   -9.9999982249E-01
    986     1         5.2909399124E-03   -9.9999996231E-01
    991     1         5.6109777442E-03   -1.0000001787E+00
    996     1         5.1922317841E-03   -1.0000000064E+00
   1001     1         3.6323969471E-03   -9.9999982147E-01
   1006     1         1.6734963345E-03   -9.9999982150E-01
   1011     1        -6.7587475204E-04   -1.0000000172E+00
   1016     1        -2.8857402346E-03   -1.0000001771E+00
   1021     1        -4.3192501311E-03   -9.9999997268E-01
   1026     1        -4.8503424922E-03   -1.0000001763E+00
   1031     1        -5.3188220823E-03   -9.9999982346E-01
   1036     1        -6.0863805546E-03   -9.9999982169E-01
   1041     1        -6.3946598080E-03   -9.9999982123E-01
   1046     1        -6.4977684711E-03   -1.0000001779E+00
   1051     1        -6.5266439636E-03   -1.0000000018E+00
   1056     1        -5.0744234676E-03   -9.9999982156E-01
   1061     1        -2.3241255790E-03   -9.9999982137E-01
   1066     1        -6.7292713568E-05   -1.0000001787E+00
   1071     1         2.0662945573E-03   -1.0000001787E+00
   1076     1         4.6169802339E-03   -1.0000001780E+00
   1081     1         6.3517743733E-03   -1.0000001781E+00
   1086     1         5.4664407495E-03   -1.0000001779E+00
   1091     1         2.1908685079E-03   -1.0000001763E+00
   1096     1        -1.8088287293E-03   -9.9999982347E-01
   1101     1        -4.9737210588E-03   -9.9999982439E-01
   1106     1        -6.1420821703E-03   -9.9999990967E-01
   1111     1        -4.7587517054E-03   -1.0000001391E+00
   1116     1        -3.1410811319E-03   -9.9999982193E-01
   1121     1        -3.3549206311E-03   -9.9999999920E-01
   1126     1        -3.7131750768E-03   -1.0000000010E+00
   1131     1        -2.5610346339E-03   -1.0000000748E+00
   1136     1        -9.1432420417E-04   -1.0000001785E+00
   1141     1        -9.3932187345E-05   -9.9999982154E-01
   1146     1        -2.7718520904E-04   -1.0000001781E+00
   1151     1        -9.9469948281E-04   -1.0000001777E+00
   1156     1        -1.6240535312E-03   -9.9999982220E-01
   1161     1        -1.9186388860E-03   -9.9999982156E-01
   1166     1        -1.8061336509E-03   -9.9999982288E-01
   1171     1        -2.4538374470E-03   -1.0000001775E+00
   1176     1        -3.2636215354E-03   -1.0000001771E+00
   1181     1        -1.8535936010E-03   -9.9999982367E-01
   1186     1         1.1889695789E-03   -9.9999982331E-01
   1191     1         2.4940477310E-03   -9.9999999946E-01
   1196     1         1.7998990071E-03   -9.9999982126E-01
   1201     1         3.2621396756E-04   -9.9999999993E-01
   1206     1        -8.0119636496E-04   -1.0000000010E+00
   1211     1        -1.4411894200E-03   -9.9999982173E-01
   1216     1        -2.3060971595E-03   -9.9999982119E-01
   1221     1        -3.4531043754E-03   -9.9999982186E-01
   1226     1        -4.9603759147E-03   -1.0000001789E+00
   1231     1        -6.0535414816E-03   -1.0000001787E+00
   1236     1        -5.4194246309E-03   -9.9999982184E-01
   1241     1        -4.2421227514E-03   -9.9999982110E-01
   1246     1        -4.2122456940E-03   -1.0000001780E+00
   1251     1        -3.9404098775E-03   -1.0000001786E+00
   1256     1        -2.8156270408E-03   -1.0000001785E+00
   1261     1        -1.0804263759E-03   -1.0000001774E+00
   1266     1         1.6429232131E-03   -9.9999982199E-01
   1271     1         5.0830826660E-03   -9.9999982309E-01
   1276     1         8.2607805395E-03   -9.9999999963E-01
   1281     1         1.0352637786E-02   -9.9999982230E-01
   1286     1         1.0873062433E-02   -1.0000001414E+00
   1291     1         1.1443419092E-02   -1.0000001779E+00
   1296     1         1.1553371502E-02   -9.9999982171E-01
   1301     1         9.9539519404E-03   -9.9999991558E-01
   1306     1         7.4141322586E-03   -9.9999982173E-01
   1311     1         4.0046046379E-03   -1.0000001761E+00
   1316     1        -6.8388329887E-05   -9.9999982171E-01
   1321     1        -2.5832111254E-03   -9.9999982186E-01
   1326     1        -3.0289610203E-03   -1.0000001788E+00
   1331     1        -2.6080290133E-03   -1.0000001172E+00
   1336     1        -2.9544664284E-03   -9.9999982118E-01
   1341     1        -4.1759711077E-03   -9.9999982130E-01
   1346     1        -5.0801522119E-03   -1.0000001782E+00
   1351     1        -5.1603947691E-03   -1.0000001782E+00
   1356     1        -5.0371718975E-03   -1.0000001791E+00
   1361     1        -5.0442967649E-03   -9.9999982129E-01
   1366     1        -5.7859608224E-03   -1.0000001782E+00
   1371     1        -6.2612061289E-03   -9.9999982210E-01
   1376     1        -3.9226002746E-03   -1.0000000001E+00
   1381     1        -1.1029682085E-04   -9.9999982202E-01
   1386     1         2.5112003587E-03   -1.0000001776E+00
   1391     1         3.7019696374E-03   -1.0000000005E+00
   1396     1         4.7498318145E-03   -1.0000001635E+00
