# Supplementary material for: Drug Design in the Exascale Era: A Perspective from Massively Parallel QM/MM Simulations
Source: J Chem Inf Model. 2023 Jun 15;63(12):3647–58. doi: 10.1021/acs.jcim.3c00557 (PMC10302481; doi:10.1021/acs.jcim.3c00557)
Supplement: Supplementary file 1 — ci3c00557_si_001.zip [file ci3c00557_si_001.zip › idh1/ti/step-1/cv_1.1/CONSTRAINT]

      1     1         2.3105201547E-01   -1.1000000058E+00
      6     1         1.3442777888E-02   -1.0999998230E+00
     11     1         1.0846338534E-02   -1.1000001784E+00
     16     1         6.4599977368E-03   -1.0999998221E+00
     21     1         1.4272565050E-03   -1.0999998218E+00
     26     1        -3.0476903023E-03   -1.0999998214E+00
     31     1        -5.7879877850E-03   -1.1000001784E+00
     36     1        -8.1217941814E-03   -1.1000001787E+00
     41     1        -1.0894486604E-02   -1.0999998218E+00
     46     1        -1.2059472902E-02   -1.0999998215E+00
     51     1        -1.0975260518E-02   -1.1000000873E+00
     56     1        -9.5234681257E-03   -1.0999998228E+00
     61     1        -8.6032151645E-03   -1.0999998215E+00
     66     1        -7.5444487704E-03   -1.1000000008E+00
     71     1        -5.5970840032E-03   -1.1000001784E+00
     76     1        -3.4851959501E-03   -1.0999998222E+00
     81     1        -1.5155354686E-03   -1.0999998210E+00
     86     1         9.3753198626E-04   -1.0999999353E+00
     91     1         3.4018941388E-03   -1.0999998207E+00
     96     1         5.9761485946E-03   -1.1000001779E+00
    101     1         9.6887950976E-03   -1.1000000014E+00
    106     1         1.2633052040E-02   -1.1000000857E+00
    111     1         1.3196502143E-02   -1.1000001766E+00
    116     1         1.2623067096E-02   -1.0999998238E+00
    121     1         1.2342757053E-02   -1.1000000734E+00
    126     1         1.1536943972E-02   -1.0999998232E+00
    131     1         8.9124336068E-03   -1.1000001784E+00
    136     1         4.8026444113E-03   -1.0999999985E+00
    141     1         4.5056116722E-04   -1.1000001775E+00
    146     1        -3.0668583221E-03   -1.1000001781E+00
    151     1        -5.3105530278E-03   -1.1000001765E+00
    156     1        -6.2225227981E-03   -1.0999998233E+00
    161     1        -7.3411079733E-03   -1.0999998236E+00
    166     1        -8.8821198035E-03   -1.0999998236E+00
    171     1        -9.5377163836E-03   -1.0999998226E+00
    176     1        -8.9304935664E-03   -1.1000000013E+00
    181     1        -7.8309379521E-03   -1.1000001780E+00
    186     1        -5.7072462305E-03   -1.0999998221E+00
    191     1        -3.1783922388E-03   -1.0999998228E+00
    196     1        -9.6558522857E-04   -1.0999998235E+00
    201     1         1.7543883356E-03   -1.0999998237E+00
    206     1         6.0230699440E-03   -1.1000001763E+00
    211     1         1.0613296008E-02   -1.1000001761E+00
    216     1         1.2575361474E-02   -1.1000001759E+00
    221     1         1.0964143281E-02   -1.0999998238E+00
    226     1         7.7531257025E-03   -1.0999998254E+00
    231     1         3.6449820888E-03   -1.1000001730E+00
    236     1        -1.9719993036E-03   -1.1000001720E+00
    241     1        -6.8399112635E-03   -1.0999998272E+00
    246     1        -9.0270312217E-03   -1.0999998263E+00
    251     1        -8.7115653707E-03   -1.0999998249E+00
    256     1        -8.0908025344E-03   -1.0999998227E+00
    261     1        -8.6287875152E-03   -1.1000000017E+00
    266     1        -9.6464933331E-03   -1.1000001790E+00
    271     1        -9.5772679563E-03   -1.0999998212E+00
    276     1        -9.2437688712E-03   -1.0999998207E+00
    281     1        -9.0838493433E-03   -1.1000001780E+00
    286     1        -9.5757517036E-03   -1.1000001788E+00
    291     1        -9.9662273407E-03   -1.1000001781E+00
    296     1        -9.2240966825E-03   -1.1000001782E+00
    301     1        -7.7489308904E-03   -1.1000001784E+00
    306     1        -5.8013351507E-03   -1.1000000000E+00
    311     1        -2.8655470899E-03   -1.0999999076E+00
    316     1        -1.5630122215E-03   -1.1000001748E+00
    321     1        -2.6850835703E-03   -1.0999998913E+00
    326     1        -3.7546985644E-03   -1.1000000019E+00
    331     1        -3.0014599182E-03   -1.0999998294E+00
    336     1        -1.2353065044E-03   -1.0999998411E+00
    341     1        -6.5770993521E-04   -1.0999998230E+00
    346     1        -2.3922596898E-03   -1.1000000381E+00
    351     1        -4.5211094425E-03   -1.1000001795E+00
    356     1        -7.0740407961E-03   -1.0999998219E+00
    361     1        -9.8159721164E-03   -1.0999998219E+00
    366     1        -1.1743770732E-02   -1.0999998215E+00
    371     1        -1.2793613071E-02   -1.1000001783E+00
    376     1        -1.3247013933E-02   -1.1000001779E+00
    381     1        -1.2487153320E-02   -1.1000001782E+00
    386     1        -1.1243926749E-02   -1.0999998215E+00
    391     1        -1.0310372782E-02   -1.0999998650E+00
    396     1        -9.3486448478E-03   -1.1000001753E+00
    401     1        -8.2130142372E-03   -1.1000001754E+00
    406     1        -6.1788465174E-03   -1.1000001133E+00
    411     1        -2.9175310846E-03   -1.0999999994E+00
    416     1         1.0707215294E-03   -1.0999999994E+00
    421     1         5.4167725491E-03   -1.1000001116E+00
    426     1         7.9589021042E-03   -1.1000000457E+00
    431     1         7.3729771064E-03   -1.0999998921E+00
    436     1         5.8121335863E-03   -1.1000001760E+00
    441     1         4.0088452174E-03   -1.0999998252E+00
    446     1         2.8181766978E-03   -1.0999998247E+00
    451     1         3.9329393621E-03   -1.0999998246E+00
    456     1         6.2343550870E-03   -1.0999998232E+00
    461     1         7.0569705447E-03   -1.0999998233E+00
    466     1         6.1887807542E-03   -1.1000001777E+00
    471     1         4.3725809856E-03   -1.1000001777E+00
    476     1         2.5957308233E-03   -1.1000001018E+00
    481     1         5.9385905503E-04   -1.0999998211E+00
    486     1        -2.4543813521E-03   -1.0999999881E+00
    491     1        -6.0416959307E-03   -1.0999999016E+00
    496     1        -9.7636916659E-03   -1.0999998279E+00
    501     1        -1.1841987610E-02   -1.1000000788E+00
    506     1        -1.0563031670E-02   -1.0999998768E+00
    511     1        -8.4811724814E-03   -1.0999999026E+00
    516     1        -7.6690367421E-03   -1.1000000002E+00
    521     1        -6.9530757711E-03   -1.1000000437E+00
    526     1        -5.0049847213E-03   -1.1000001787E+00
    531     1        -1.4752071393E-03   -1.0999998217E+00
    536     1         1.8774859381E-03   -1.0999999997E+00
    541     1         3.1727907181E-03   -1.0999999994E+00
    546     1         3.2841224379E-03   -1.0999998222E+00
    551     1         3.2033888818E-03   -1.1000000475E+00
    556     1         4.1026400801E-03   -1.1000000017E+00
    561     1         5.8702516037E-03   -1.1000000005E+00
    566     1         5.8013231498E-03   -1.0999998217E+00
    571     1         4.1840085547E-03   -1.1000000693E+00
    576     1         3.1474886753E-03   -1.1000001759E+00
    581     1         2.2191939614E-03   -1.0999999766E+00
    586     1         1.3903420369E-03   -1.0999999722E+00
    591     1         1.1947760516E-03   -1.1000001775E+00
    596     1         8.2239300801E-04   -1.1000001760E+00
    601     1         1.4811782652E-05   -1.1000000005E+00
    606     1        -1.3704618306E-03   -1.0999998384E+00
    611     1        -2.5472137521E-03   -1.1000001782E+00
    616     1        -2.5651717733E-03   -1.0999998219E+00
    621     1        -2.4543692880E-03   -1.0999999969E+00
    626     1        -2.8603773695E-03   -1.0999999440E+00
    631     1        -3.1546759458E-03   -1.1000001785E+00
    636     1        -3.5931989571E-03   -1.1000000009E+00
    641     1        -3.2285350054E-03   -1.0999999995E+00
    646     1        -1.5625772359E-03   -1.0999999989E+00
    651     1        -1.3720920036E-03   -1.1000001781E+00
    656     1        -2.8319132057E-03   -1.1000000665E+00
    661     1        -3.1008070860E-03   -1.1000001740E+00
    666     1        -1.6678395611E-03   -1.1000000003E+00
    671     1         4.3946620526E-04   -1.0999999990E+00
    676     1         1.7818886740E-03   -1.0999999998E+00
    681     1         1.7402393691E-03   -1.0999999986E+00
    686     1         1.2723968857E-03   -1.0999999996E+00
    691     1        -5.3808359730E-04   -1.0999998713E+00
    696     1        -3.0998671487E-03   -1.1000000010E+00
    701     1        -4.2170061987E-03   -1.1000000708E+00
    706     1        -4.9542465537E-03   -1.1000001760E+00
    711     1        -6.3471488020E-03   -1.0999999987E+00
    716     1        -6.6200451050E-03   -1.0999998232E+00
    721     1        -5.7642421718E-03   -1.0999998227E+00
    726     1        -4.3708270336E-03   -1.1000001661E+00
    731     1        -2.9306876749E-03   -1.1000001061E+00
    736     1        -3.0665998608E-03   -1.0999998946E+00
    741     1        -4.1450343625E-03   -1.0999998276E+00
    746     1        -4.5234960880E-03   -1.1000001184E+00
    751     1        -3.9005980431E-03   -1.0999998240E+00
    756     1        -2.8959125873E-03   -1.0999998229E+00
    761     1        -3.5787407396E-03   -1.1000001791E+00
    766     1        -5.2772945003E-03   -1.0999998213E+00
    771     1        -5.2030254840E-03   -1.1000000799E+00
    776     1        -4.8368924390E-03   -1.0999998219E+00
    781     1        -5.8159545084E-03   -1.1000000010E+00
    786     1        -6.2999238307E-03   -1.1000001759E+00
    791     1        -5.4829668248E-03   -1.1000000410E+00
    796     1        -3.9558852132E-03   -1.0999998226E+00
    801     1        -2.0909099515E-03   -1.1000001790E+00
    806     1        -6.2110232082E-04   -1.1000001790E+00
    811     1         5.1277126934E-05   -1.0999998244E+00
    816     1         3.1378369232E-04   -1.0999998229E+00
    821     1        -1.9565176254E-04   -1.0999998668E+00
    826     1        -9.4623458680E-04   -1.1000001530E+00
    831     1        -2.3403889205E-03   -1.0999998601E+00
    836     1        -4.2310865675E-03   -1.0999999983E+00
    841     1        -4.4723030153E-03   -1.1000001776E+00
    846     1        -4.3551493986E-03   -1.1000001422E+00
    851     1        -5.8197102957E-03   -1.1000000013E+00
    856     1        -6.9811707188E-03   -1.0999998225E+00
    861     1        -6.6949969623E-03   -1.1000001767E+00
    866     1        -6.3621394390E-03   -1.1000001766E+00
    871     1        -5.7522498083E-03   -1.0999999157E+00
    876     1        -4.3060025967E-03   -1.1000000012E+00
    881     1        -2.1867914660E-03   -1.0999998228E+00
    886     1        -6.0404352864E-04   -1.1000000020E+00
    891     1         3.5176757130E-04   -1.1000000009E+00
    896     1         1.8188552816E-03   -1.0999998224E+00
    901     1         3.1504435835E-03   -1.1000001754E+00
    906     1         2.6114016775E-03   -1.1000000019E+00
    911     1         2.8077370713E-03   -1.0999998257E+00
    916     1         5.2041691809E-03   -1.0999999991E+00
    921     1         8.5834519375E-03   -1.0999998248E+00
    926     1         1.1224705264E-02   -1.1000001772E+00
    931     1         1.1332196052E-02   -1.0999999998E+00
    936     1         8.1618231203E-03   -1.1000001597E+00
    941     1         3.9595205460E-03   -1.0999998229E+00
    946     1         3.0043592502E-04   -1.1000001761E+00
    951     1        -2.1793417462E-03   -1.0999998251E+00
    956     1        -4.2076909040E-03   -1.0999998253E+00
    961     1        -5.3001719225E-03   -1.0999998235E+00
    966     1        -4.4606922202E-03   -1.0999998228E+00
    971     1        -3.0914470431E-03   -1.1000001780E+00
    976     1        -2.4747645525E-03   -1.0999998218E+00
    981     1        -1.0924148918E-03   -1.0999999990E+00
    986     1        -2.2881805961E-04   -1.1000001769E+00
    991     1        -9.2971666925E-04   -1.1000001746E+00
    996     1        -8.5109279177E-04   -1.1000001740E+00
   1001     1         2.1608456049E-03   -1.1000001742E+00
   1006     1         6.4103344025E-03   -1.0999998237E+00
   1011     1         8.7712942384E-03   -1.1000001773E+00
   1016     1         9.3689556171E-03   -1.0999998226E+00
   1021     1         1.0544292780E-02   -1.0999999425E+00
   1026     1         9.7284712330E-03   -1.0999998237E+00
   1031     1         4.8683745860E-03   -1.1000000003E+00
   1036     1        -4.6238482238E-04   -1.1000000015E+00
   1041     1        -3.6996935500E-03   -1.1000001719E+00
   1046     1        -5.6402478879E-03   -1.0999998273E+00
   1051     1        -6.7910633896E-03   -1.0999998247E+00
   1056     1        -7.6623816992E-03   -1.1000001762E+00
   1061     1        -8.9807421378E-03   -1.1000001775E+00
   1066     1        -1.0462579839E-02   -1.0999998232E+00
   1071     1        -1.1520054853E-02   -1.0999998228E+00
   1076     1        -1.1548517774E-02   -1.0999998222E+00
   1081     1        -1.1456704315E-02   -1.0999998228E+00
   1086     1        -1.1604017164E-02   -1.1000001780E+00
   1091     1        -1.1196695209E-02   -1.1000001773E+00
   1096     1        -1.0860792137E-02   -1.1000001780E+00
   1101     1        -1.1416708684E-02   -1.1000001785E+00
   1106     1        -1.0722010428E-02   -1.1000000002E+00
   1111     1        -8.8421515042E-03   -1.0999998218E+00
   1116     1        -8.5229719722E-03   -1.0999999340E+00
   1121     1        -9.0213021001E-03   -1.1000001771E+00
   1126     1        -8.3490368467E-03   -1.1000001761E+00
   1131     1        -6.3315163028E-03   -1.0999998233E+00
   1136     1        -3.8873340547E-03   -1.0999998218E+00
   1141     1        -1.8211889723E-03   -1.1000001785E+00
   1146     1        -4.0743636180E-04   -1.1000001783E+00
   1151     1         1.2765168943E-04   -1.0999998234E+00
   1156     1        -7.2667751854E-04   -1.0999998234E+00
   1161     1        -1.0636291222E-03   -1.0999998238E+00
   1166     1        -6.7149670268E-04   -1.0999998224E+00
   1171     1        -1.4489957852E-03   -1.0999998215E+00
   1176     1        -3.0155274554E-03   -1.1000001782E+00
   1181     1        -4.5464039669E-03   -1.1000000005E+00
   1186     1        -5.9075103262E-03   -1.1000001776E+00
   1191     1        -5.6609788907E-03   -1.1000000009E+00
   1196     1        -4.0119797429E-03   -1.0999998212E+00
   1201     1        -2.4862777585E-03   -1.1000000004E+00
   1206     1        -2.2779183313E-03   -1.1000001768E+00
   1211     1        -2.7532073349E-03   -1.0999998243E+00
   1216     1        -9.6687947145E-04   -1.0999999245E+00
   1221     1         3.1347529023E-03   -1.0999998232E+00
   1226     1         6.7945496309E-03   -1.1000001784E+00
   1231     1         9.4019410027E-03   -1.1000001783E+00
   1236     1         1.1075069937E-02   -1.1000001793E+00
   1241     1         1.1404761978E-02   -1.1000001789E+00
   1246     1         1.1369844803E-02   -1.0999998219E+00
   1251     1         1.0814467577E-02   -1.1000000000E+00
   1256     1         8.1165635063E-03   -1.0999998211E+00
   1261     1         3.5481415215E-03   -1.1000001780E+00
   1266     1        -6.2902746696E-04   -1.1000000018E+00
   1271     1        -2.5718169147E-03   -1.1000001782E+00
   1276     1        -3.2145520309E-03   -1.0999998218E+00
   1281     1        -4.8600697707E-03   -1.1000001784E+00
   1286     1        -6.6465170451E-03   -1.1000001782E+00
   1291     1        -7.2329416230E-03   -1.0999998215E+00
   1296     1        -7.6309646019E-03   -1.0999998209E+00
   1301     1        -8.0970141647E-03   -1.0999998216E+00
   1306     1        -8.7062970883E-03   -1.1000001794E+00
   1311     1        -9.7165627190E-03   -1.1000001795E+00
   1316     1        -9.3047193650E-03   -1.0999998208E+00
   1321     1        -6.4516489214E-03   -1.1000001781E+00
   1326     1        -3.1272568514E-03   -1.1000001772E+00
   1331     1        -5.2055933011E-04   -1.0999999997E+00
   1336     1         1.2407853861E-03   -1.0999999987E+00
   1341     1         3.3913679707E-03   -1.0999998216E+00
   1346     1         5.9848557444E-03   -1.1000001793E+00
   1351     1         7.1594601987E-03   -1.0999999998E+00
   1356     1         7.1414381826E-03   -1.1000000015E+00
   1361     1         7.2489605210E-03   -1.1000001780E+00
   1366     1         7.0252201752E-03   -1.1000001792E+00
   1371     1         6.8885781939E-03   -1.0999998215E+00
   1376     1         6.4779214631E-03   -1.0999999992E+00
   1381     1         4.6072674329E-03   -1.1000001791E+00
   1386     1         1.8846382925E-03   -1.1000000027E+00
   1391     1        -5.7064506678E-04   -1.0999999935E+00
   1396     1        -2.1541468662E-03   -1.0999998219E+00
