# Supplementary material for: Drug Design in the Exascale Era: A Perspective from Massively Parallel QM/MM Simulations
Source: J Chem Inf Model. 2023 Jun 15;63(12):3647–58. doi: 10.1021/acs.jcim.3c00557 (PMC10302481; doi:10.1021/acs.jcim.3c00557)
Supplement: Supplementary file 1 — ci3c00557_si_001.zip [file ci3c00557_si_001.zip › idh1/ti/step-1/cv1.5/CONSTRAINT]

      1     1        -8.4483532321E-01    1.5000000744E+00
      6     1        -3.7550480220E-02    1.4999999720E+00
     11     1        -2.7063214925E-02    1.4999999009E+00
     16     1        -2.0239193336E-02    1.5000001063E+00
     21     1        -1.8120110260E-02    1.5000000739E+00
     26     1        -1.5241682410E-02    1.4999998238E+00
     31     1        -7.5552638986E-03    1.4999999685E+00
     36     1         1.1029044947E-03    1.5000000020E+00
     41     1         6.0830189387E-03    1.5000000846E+00
     46     1         8.3653926172E-03    1.5000000540E+00
     51     1         1.2118012751E-02    1.5000001790E+00
     56     1         1.7984555213E-02    1.5000000230E+00
     61     1         2.1878188501E-02    1.5000000480E+00
     66     1         2.1316826736E-02    1.5000000002E+00
     71     1         1.7249005684E-02    1.4999998878E+00
     76     1         1.2712845978E-02    1.4999999518E+00
     81     1         9.6889937945E-03    1.5000000132E+00
     86     1         6.0185666872E-03    1.4999999546E+00
     91     1         1.9359917321E-04    1.5000000389E+00
     96     1        -4.4609059456E-03    1.5000000525E+00
    101     1        -3.3790500877E-03    1.4999998808E+00
    106     1         1.1543554690E-03    1.4999999876E+00
    111     1         2.9557778930E-03    1.5000001721E+00
    116     1         6.0701608079E-05    1.4999999950E+00
    121     1        -3.8924819570E-03    1.4999999160E+00
    126     1        -3.3290670950E-03    1.4999999527E+00
    131     1         1.4581011933E-03    1.4999999879E+00
    136     1         5.7951985355E-03    1.4999999712E+00
    141     1         8.0009330528E-03    1.4999998910E+00
    146     1         1.0249122120E-02    1.4999999993E+00
    151     1         1.3655159948E-02    1.4999999464E+00
    156     1         1.6068372414E-02    1.4999998783E+00
    161     1         1.5752259030E-02    1.4999999211E+00
    166     1         1.2848474771E-02    1.4999999789E+00
    171     1         1.0136945227E-02    1.5000001075E+00
    176     1         9.7512060650E-03    1.4999999619E+00
    181     1         9.0174179126E-03    1.4999999904E+00
    186     1         4.2115860481E-03    1.4999999457E+00
    191     1        -4.7531568639E-03    1.5000000011E+00
    196     1        -1.2597013747E-02    1.5000000469E+00
    201     1        -1.4863654784E-02    1.4999999683E+00
    206     1        -1.4796471963E-02    1.5000000011E+00
    211     1        -1.7386217577E-02    1.5000000577E+00
    216     1        -2.2067961566E-02    1.5000000121E+00
    221     1        -2.2645557713E-02    1.5000000753E+00
    226     1        -1.5896189313E-02    1.5000000587E+00
    231     1        -6.7601994813E-03    1.4999999854E+00
    236     1        -5.8186408702E-04    1.4999999999E+00
    241     1         2.6610163825E-03    1.5000000255E+00
    246     1         5.4886514201E-03    1.4999999977E+00
    251     1         8.1695889290E-03    1.5000001149E+00
    256     1         8.4997943104E-03    1.4999999555E+00
    261     1         5.4755642803E-03    1.5000000216E+00
    266     1         1.3493205203E-03    1.4999999712E+00
    271     1         2.2559666487E-04    1.5000000741E+00
    276     1         2.8149134133E-03    1.4999999554E+00
    281     1         5.7313603015E-03    1.4999999516E+00
    286     1         6.5732420715E-03    1.4999999335E+00
    291     1         6.2695222616E-03    1.5000000010E+00
    296     1         6.8566206771E-03    1.4999998546E+00
    301     1         7.9883730270E-03    1.4999999981E+00
    306     1         7.7044494591E-03    1.4999999911E+00
    311     1         5.5152004311E-03    1.4999999837E+00
    316     1         3.5947105576E-03    1.5000000008E+00
    321     1         3.5601327766E-03    1.4999999430E+00
    326     1         3.3227327515E-03    1.5000000797E+00
    331     1        -3.1068108977E-04    1.4999999066E+00
    336     1        -6.5918879822E-03    1.5000000008E+00
    341     1        -9.6019978609E-03    1.4999999311E+00
    346     1        -6.1522146713E-03    1.5000000265E+00
    351     1        -1.8121239388E-03    1.5000000059E+00
    356     1        -2.5372532982E-03    1.5000000302E+00
    361     1        -8.3617489218E-03    1.5000000336E+00
    366     1        -1.3481997602E-02    1.5000000002E+00
    371     1        -1.2874461160E-02    1.4999999756E+00
    376     1        -9.0117583234E-03    1.5000000703E+00
    381     1        -6.4063942521E-03    1.5000000055E+00
    386     1        -5.0473394359E-03    1.4999999384E+00
    391     1        -2.2705934145E-03    1.4999998235E+00
    396     1         2.2371022773E-03    1.4999998771E+00
    401     1         5.5504973446E-03    1.5000000002E+00
    406     1         6.0547951473E-03    1.4999998249E+00
    411     1         5.2064500016E-03    1.4999999987E+00
    416     1         5.4237574735E-03    1.5000000005E+00
    421     1         6.0621935582E-03    1.4999998255E+00
    426     1         4.6489625519E-03    1.4999999945E+00
    431     1         8.2629357815E-04    1.5000000599E+00
    436     1        -2.1629957898E-03    1.4999999998E+00
    441     1        -8.5169259880E-04    1.5000000093E+00
    446     1         2.1115151684E-03    1.4999998935E+00
    451     1         1.7015767752E-03    1.4999998266E+00
    456     1        -3.0423817762E-03    1.5000000300E+00
    461     1        -7.9883344744E-03    1.5000000683E+00
    466     1        -8.5783952597E-03    1.5000000536E+00
    471     1        -7.0043403115E-03    1.5000000689E+00
    476     1        -7.8312253066E-03    1.4999999403E+00
    481     1        -1.0271295958E-02    1.4999999226E+00
    486     1        -9.5103678410E-03    1.5000001773E+00
    491     1        -4.0204520480E-03    1.4999999477E+00
    496     1         1.7482326269E-03    1.5000000313E+00
    501     1         3.8170201564E-03    1.4999999361E+00
    506     1         2.9129172128E-03    1.4999999203E+00
    511     1         2.5028733373E-03    1.5000000009E+00
    516     1         3.9597683552E-03    1.5000000870E+00
    521     1         5.5891631303E-03    1.5000000008E+00
    526     1         6.2514682452E-03    1.5000000000E+00
    531     1         7.0515883763E-03    1.5000000003E+00
    536     1         9.2167679917E-03    1.4999998647E+00
    541     1         1.1574776985E-02    1.4999999794E+00
    546     1         1.2005231468E-02    1.5000000489E+00
    551     1         1.0247815514E-02    1.4999998989E+00
    556     1         7.6910038796E-03    1.4999998217E+00
    561     1         5.8770793405E-03    1.5000000076E+00
    566     1         3.8849848808E-03    1.4999999656E+00
    571     1        -1.4735018193E-04    1.4999999828E+00
    576     1        -4.6131585728E-03    1.4999999206E+00
    581     1        -4.9343182036E-03    1.5000001739E+00
    586     1        -5.2218230676E-04    1.4999999333E+00
    591     1         3.1654937703E-03    1.5000001057E+00
    596     1         1.6502667850E-03    1.5000000128E+00
    601     1        -5.0173454092E-03    1.4999999911E+00
    606     1        -1.2551904710E-02    1.5000000009E+00
    611     1        -1.5792742120E-02    1.5000000279E+00
    616     1        -1.3865348883E-02    1.5000000334E+00
    621     1        -8.6700305849E-03    1.4999999997E+00
    626     1        -1.7278203711E-03    1.4999999992E+00
    631     1         5.3814076537E-03    1.5000001732E+00
    636     1         1.0205339323E-02    1.5000001713E+00
    641     1         1.1146187988E-02    1.5000000581E+00
    646     1         8.6890398632E-03    1.4999999756E+00
    651     1         5.1316203601E-03    1.4999999525E+00
    656     1         2.3320738165E-03    1.5000000075E+00
    661     1        -5.1510195362E-04    1.4999999997E+00
    666     1        -4.7133814426E-03    1.5000000380E+00
    671     1        -8.9593424270E-03    1.4999998631E+00
    676     1        -1.0668002251E-02    1.5000000029E+00
    681     1        -1.0011147561E-02    1.5000000578E+00
    686     1        -9.7213973710E-03    1.4999999516E+00
    691     1        -1.1612931358E-02    1.5000000125E+00
    696     1        -1.4663139276E-02    1.4999999996E+00
    701     1        -1.5693178323E-02    1.5000000002E+00
    706     1        -1.2723239117E-02    1.5000001060E+00
    711     1        -7.4444923824E-03    1.4999998279E+00
    716     1        -2.2409422294E-03    1.4999999472E+00
    721     1         2.6811117779E-03    1.4999999454E+00
    726     1         7.9654776895E-03    1.5000000000E+00
    731     1         1.2415856455E-02    1.5000000317E+00
    736     1         1.4084643757E-02    1.4999998286E+00
    741     1         1.3099763385E-02    1.5000000575E+00
    746     1         1.1726405090E-02    1.5000000657E+00
    751     1         1.2241296444E-02    1.5000000665E+00
    756     1         1.3530737593E-02    1.4999999657E+00
    761     1         1.2592201269E-02    1.4999998636E+00
    766     1         8.7939989116E-03    1.4999999845E+00
    771     1         4.7810363907E-03    1.5000000200E+00
    776     1         3.4913920474E-03    1.5000000004E+00
    781     1         4.0210733747E-03    1.5000001019E+00
    786     1         2.8125182032E-03    1.5000001711E+00
    791     1        -1.6397672488E-03    1.5000001199E+00
    796     1        -6.8089725402E-03    1.5000001721E+00
    801     1        -8.7991751919E-03    1.5000000785E+00
    806     1        -6.8442647619E-03    1.4999999146E+00
    811     1        -2.7594654207E-03    1.4999999992E+00
    816     1         1.5371019988E-03    1.4999998359E+00
    821     1         4.7842483812E-03    1.4999999284E+00
    826     1         6.3272690350E-03    1.5000001646E+00
    831     1         5.4130161909E-03    1.5000000836E+00
    836     1         1.5534847240E-03    1.4999999398E+00
    841     1        -3.6381307792E-03    1.5000000003E+00
    846     1        -6.1786996192E-03    1.5000000007E+00
    851     1        -3.8734671576E-03    1.5000000889E+00
    856     1         8.6920304205E-04    1.5000001575E+00
    861     1         4.9662872361E-03    1.4999999995E+00
    866     1         7.6113601331E-03    1.5000001729E+00
    871     1         8.4493788476E-03    1.5000000008E+00
    876     1         7.4206228437E-03    1.4999999999E+00
    881     1         5.7695203442E-03    1.4999999948E+00
    886     1         4.9491575366E-03    1.4999998239E+00
    891     1         5.3230938063E-03    1.5000000653E+00
    896     1         5.7284771375E-03    1.4999999999E+00
    901     1         5.0186866818E-03    1.5000000778E+00
    906     1         2.9411272184E-03    1.5000001749E+00
    911     1         3.5844100309E-04    1.4999998251E+00
    916     1        -1.6580148257E-03    1.5000000894E+00
    921     1        -1.6798688063E-03    1.4999998241E+00
    926     1         1.1751078528E-03    1.5000000010E+00
    931     1         5.9622601267E-03    1.4999999990E+00
    936     1         1.0236766380E-02    1.4999998282E+00
    941     1         1.2407221381E-02    1.4999999041E+00
    946     1         1.3037315041E-02    1.4999999987E+00
    951     1         1.3372155413E-02    1.4999998260E+00
    956     1         1.4031737097E-02    1.5000001755E+00
    961     1         1.5087983879E-02    1.5000001746E+00
    966     1         1.6751140153E-02    1.5000001744E+00
    971     1         1.8321855340E-02    1.5000001731E+00
    976     1         1.8463062308E-02    1.5000001710E+00
    981     1         1.6145354543E-02    1.4999998282E+00
    986     1         1.1721938668E-02    1.5000000168E+00
    991     1         6.2786766405E-03    1.4999998241E+00
    996     1         1.3488869798E-03    1.5000001780E+00
   1001     1        -1.7158130353E-03    1.4999998231E+00
   1006     1        -2.2778705967E-03    1.4999998233E+00
   1011     1        -8.8185329772E-04    1.5000001748E+00
   1016     1         8.3935194326E-04    1.5000001159E+00
   1021     1         1.3820274200E-03    1.5000000001E+00
   1026     1        -8.8107748141E-05    1.5000001738E+00
   1031     1        -3.6038076155E-03    1.4999998250E+00
   1036     1        -7.9801822429E-03    1.4999999987E+00
   1041     1        -1.0676417635E-02    1.4999998218E+00
   1046     1        -1.0505771481E-02    1.4999998225E+00
   1051     1        -8.0014779478E-03    1.4999998237E+00
   1056     1        -4.0077624427E-03    1.5000001746E+00
   1061     1         9.2875871196E-04    1.5000000439E+00
   1066     1         4.6492711797E-03    1.5000001093E+00
   1071     1         4.6936696653E-03    1.4999998311E+00
   1076     1         6.2683853541E-04    1.4999999201E+00
   1081     1        -5.2172933655E-03    1.4999998271E+00
   1086     1        -9.7441994993E-03    1.5000001757E+00
   1091     1        -1.1911727068E-02    1.5000001782E+00
   1096     1        -1.1797486646E-02    1.5000001793E+00
   1101     1        -9.2318371637E-03    1.5000001792E+00
   1106     1        -4.6991768717E-03    1.5000000014E+00
   1111     1        -8.2911420027E-05    1.5000001769E+00
   1116     1         3.0598135833E-03    1.5000001620E+00
   1121     1         4.4565709893E-03    1.5000001116E+00
   1126     1         5.3474964800E-03    1.4999999997E+00
   1131     1         6.2018283221E-03    1.5000000024E+00
   1136     1         6.5266674278E-03    1.5000001781E+00
   1141     1         5.9726726650E-03    1.4999998214E+00
   1146     1         5.4987888433E-03    1.4999998230E+00
   1151     1         5.7526486577E-03    1.5000000001E+00
   1156     1         5.7046628987E-03    1.4999998862E+00
   1161     1         3.7652000874E-03    1.5000000002E+00
   1166     1        -8.8953490105E-04    1.4999998296E+00
   1171     1        -7.6304659189E-03    1.4999998273E+00
   1176     1        -1.4849634892E-02    1.5000001742E+00
   1181     1        -2.0575317559E-02    1.5000001748E+00
   1186     1        -2.3085000483E-02    1.4999998244E+00
   1191     1        -2.1274212614E-02    1.5000001751E+00
   1196     1        -1.6142003886E-02    1.5000001753E+00
   1201     1        -1.0376959866E-02    1.4999998256E+00
   1206     1        -6.1038285396E-03    1.4999998290E+00
   1211     1        -2.9900658073E-03    1.4999998226E+00
   1216     1         3.9986752170E-04    1.5000001775E+00
   1221     1         3.9510434295E-03    1.5000000993E+00
   1226     1         6.2784188473E-03    1.4999998205E+00
   1231     1         7.3233770963E-03    1.5000000116E+00
   1236     1         8.6294067560E-03    1.4999998209E+00
   1241     1         1.0328062573E-02    1.5000001692E+00
   1246     1         1.1214066449E-02    1.4999999995E+00
   1251     1         1.0724336021E-02    1.5000001766E+00
   1256     1         9.2368487049E-03    1.4999998232E+00
   1261     1         6.9713183477E-03    1.4999998235E+00
   1266     1         3.8570184472E-03    1.5000001781E+00
   1271     1         3.2201276064E-04    1.4999998229E+00
   1276     1        -2.3401949648E-03    1.4999998224E+00
   1281     1        -3.0350032228E-03    1.5000001758E+00
   1286     1        -2.2713168898E-03    1.5000001742E+00
   1291     1        -1.2975628135E-03    1.5000001725E+00
   1296     1        -1.1547778195E-03    1.4999998284E+00
   1301     1        -1.7891214942E-03    1.4999998284E+00
   1306     1        -3.1113900186E-03    1.4999998282E+00
   1311     1        -5.0669065840E-03    1.5000001725E+00
   1316     1        -6.6029268182E-03    1.5000001729E+00
   1321     1        -5.4257894375E-03    1.5000001730E+00
   1326     1        -1.3661725232E-03    1.4999998289E+00
   1331     1         2.9547060899E-03    1.5000001696E+00
   1336     1         5.6051146912E-03    1.5000001696E+00
   1341     1         6.6020448994E-03    1.4999999998E+00
   1346     1         6.3428707284E-03    1.4999999997E+00
   1351     1         4.7624836269E-03    1.4999998259E+00
   1356     1         3.1026084126E-03    1.5000001758E+00
   1361     1         2.9808216677E-03    1.5000000013E+00
   1366     1         4.5140881993E-03    1.4999999995E+00
   1371     1         6.3212823987E-03    1.5000001784E+00
   1376     1         7.9540944811E-03    1.4999998223E+00
   1381     1         9.5311584829E-03    1.4999998232E+00
   1386     1         1.0357209889E-02    1.5000001758E+00
   1391     1         9.9411083224E-03    1.4999998242E+00
   1396     1         8.2978818459E-03    1.4999998234E+00
