# Supplementary material for: Drug Design in the Exascale Era: A Perspective from Massively Parallel QM/MM Simulations
Source: J Chem Inf Model. 2023 Jun 15;63(12):3647–58. doi: 10.1021/acs.jcim.3c00557 (PMC10302481; doi:10.1021/acs.jcim.3c00557)
Supplement: Supplementary file 1 — ci3c00557_si_001.zip [file ci3c00557_si_001.zip › idh1/ti/step-1/cv1.3/CONSTRAINT]

      1     1        -3.9624835130E-01    1.3000000193E+00
      6     1        -1.2294874437E-02    1.2999998902E+00
     11     1        -9.3373724885E-03    1.3000000017E+00
     16     1        -9.9639280367E-03    1.2999999775E+00
     21     1        -1.2987809586E-02    1.3000000732E+00
     26     1        -1.3358695058E-02    1.3000000003E+00
     31     1        -8.9923960312E-03    1.2999998883E+00
     36     1        -3.4280797072E-03    1.3000001768E+00
     41     1         5.5839294304E-04    1.2999999541E+00
     46     1         4.2388332938E-03    1.2999998643E+00
     51     1         9.5620061967E-03    1.3000000004E+00
     56     1         1.4910548315E-02    1.3000000434E+00
     61     1         1.7089010442E-02    1.2999998266E+00
     66     1         1.5544392153E-02    1.2999999345E+00
     71     1         1.2785721418E-02    1.3000001778E+00
     76     1         1.1487350676E-02    1.2999999222E+00
     81     1         1.0618330995E-02    1.3000001771E+00
     86     1         7.8083509869E-03    1.3000000357E+00
     91     1         4.0045224552E-03    1.3000000322E+00
     96     1         2.9903216720E-03    1.3000000010E+00
    101     1         5.3954458338E-03    1.3000000534E+00
    106     1         7.2278707092E-03    1.2999999393E+00
    111     1         5.7723170782E-03    1.3000001346E+00
    116     1         2.7040692458E-03    1.2999999896E+00
    121     1         1.6155896347E-03    1.2999998281E+00
    126     1         3.0415211427E-03    1.2999999205E+00
    131     1         4.5559705341E-03    1.3000000323E+00
    136     1         5.1163421832E-03    1.2999999550E+00
    141     1         6.9503882716E-03    1.3000000007E+00
    146     1         1.1217528420E-02    1.2999999440E+00
    151     1         1.4771655058E-02    1.3000000759E+00
    156     1         1.5146022295E-02    1.3000000262E+00
    161     1         1.3165925810E-02    1.2999998906E+00
    166     1         1.1509895711E-02    1.3000001788E+00
    171     1         1.1484431193E-02    1.3000000670E+00
    176     1         1.0637110260E-02    1.2999999997E+00
    181     1         6.9655209644E-03    1.2999999285E+00
    186     1         1.9018886440E-03    1.3000000065E+00
    191     1        -1.0892995720E-03    1.3000000003E+00
    196     1        -1.0909754375E-03    1.3000000499E+00
    201     1        -1.4627609115E-03    1.3000001738E+00
    206     1        -5.0726767454E-03    1.3000000532E+00
    211     1        -1.0535643378E-02    1.2999998856E+00
    216     1        -1.3524281610E-02    1.2999999069E+00
    221     1        -1.2563447316E-02    1.3000000181E+00
    226     1        -1.0681241725E-02    1.2999999114E+00
    231     1        -9.8760678411E-03    1.2999999480E+00
    236     1        -7.8220238838E-03    1.2999999988E+00
    241     1        -1.9383539119E-03    1.2999999627E+00
    246     1         4.9831092140E-03    1.3000000877E+00
    251     1         8.4327874518E-03    1.2999998379E+00
    256     1         7.5465455677E-03    1.3000000767E+00
    261     1         4.9030460974E-03    1.3000000003E+00
    266     1         4.0173116074E-03    1.3000000131E+00
    271     1         4.7806070572E-03    1.2999999678E+00
    276     1         5.2791735263E-03    1.2999998215E+00
    281     1         6.0793289271E-03    1.2999999806E+00
    286     1         9.3199652554E-03    1.2999999998E+00
    291     1         1.3734162971E-02    1.2999999989E+00
    296     1         1.5470191664E-02    1.2999999128E+00
    301     1         1.2786438674E-02    1.2999999498E+00
    306     1         7.2635839421E-03    1.3000000427E+00
    311     1         2.8158223680E-03    1.3000000723E+00
    316     1         9.1451707441E-04    1.2999999871E+00
    321     1        -5.2645812481E-04    1.3000000009E+00
    326     1        -2.3684413400E-03    1.3000001570E+00
    331     1        -2.2636058364E-03    1.2999999099E+00
    336     1         1.4733309589E-03    1.2999999720E+00
    341     1         5.3300924325E-03    1.3000000259E+00
    346     1         4.7527676293E-03    1.3000000004E+00
    351     1        -1.1790394048E-03    1.2999999388E+00
    356     1        -8.7266242322E-03    1.3000000006E+00
    361     1        -1.2181474599E-02    1.3000000107E+00
    366     1        -1.1293541208E-02    1.3000001788E+00
    371     1        -9.0481690254E-03    1.2999999353E+00
    376     1        -5.9312979332E-03    1.3000000532E+00
    381     1        -5.5442624876E-04    1.2999999424E+00
    386     1         5.4982806767E-03    1.2999999468E+00
    391     1         9.0088934733E-03    1.3000000014E+00
    396     1         9.0315348998E-03    1.2999999994E+00
    401     1         7.6468358645E-03    1.3000001783E+00
    406     1         7.2451605147E-03    1.2999999997E+00
    411     1         7.2698771886E-03    1.3000000000E+00
    416     1         5.5900017503E-03    1.2999999385E+00
    421     1         2.7764138831E-03    1.3000000746E+00
    426     1         2.0239240461E-03    1.2999998591E+00
    431     1         3.8757544626E-03    1.2999999447E+00
    436     1         4.6400768366E-03    1.2999999488E+00
    441     1         1.6289155510E-03    1.2999999217E+00
    446     1        -3.5805169944E-03    1.2999998711E+00
    451     1        -6.3376203201E-03    1.3000000010E+00
    456     1        -5.4783883508E-03    1.3000001091E+00
    461     1        -4.3769041911E-03    1.2999999143E+00
    466     1        -4.4055381445E-03    1.3000001200E+00
    471     1        -3.7620363634E-03    1.2999998233E+00
    476     1        -1.2223917498E-03    1.3000001259E+00
    481     1         1.3388058838E-03    1.2999999484E+00
    486     1         1.9999257925E-03    1.2999999357E+00
    491     1         1.2317235514E-03    1.2999999634E+00
    496     1         1.0620255610E-03    1.2999999905E+00
    501     1         2.5766622412E-03    1.2999999784E+00
    506     1         4.4766226904E-03    1.3000001770E+00
    511     1         5.4338580893E-03    1.3000001039E+00
    516     1         6.2887715356E-03    1.3000000005E+00
    521     1         8.9549177417E-03    1.2999999998E+00
    526     1         1.2466934764E-02    1.3000000702E+00
    531     1         1.4275450119E-02    1.2999999620E+00
    536     1         1.3543131909E-02    1.2999999836E+00
    541     1         1.2082301932E-02    1.3000000002E+00
    546     1         1.2085281473E-02    1.3000000358E+00
    551     1         1.2674716904E-02    1.2999999645E+00
    556     1         1.0853201321E-02    1.2999998234E+00
    561     1         6.5896244645E-03    1.3000000923E+00
    566     1         4.0579933493E-03    1.2999998238E+00
    571     1         5.5350882468E-03    1.3000000771E+00
    576     1         6.9356450106E-03    1.3000001690E+00
    581     1         3.8224750234E-03    1.2999998787E+00
    586     1        -3.8403077823E-03    1.3000000910E+00
    591     1        -1.0829395219E-02    1.3000000339E+00
    596     1        -1.2065849980E-02    1.3000000279E+00
    601     1        -8.6729374314E-03    1.2999998556E+00
    606     1        -2.8678429252E-03    1.3000000907E+00
    611     1         4.7677478049E-03    1.2999999971E+00
    616     1         1.2221773469E-02    1.3000000014E+00
    621     1         1.5815318898E-02    1.3000000002E+00
    626     1         1.4496730246E-02    1.3000000164E+00
    631     1         1.0247509655E-02    1.2999999866E+00
    636     1         6.7004964310E-03    1.2999999108E+00
    641     1         5.4957462242E-03    1.2999998669E+00
    646     1         4.8626102924E-03    1.3000001778E+00
    651     1         3.6050897081E-03    1.2999999993E+00
    656     1         1.9064559713E-03    1.3000001737E+00
    661     1        -1.9266656240E-04    1.2999999854E+00
    666     1        -3.8032697249E-03    1.3000001480E+00
    671     1        -9.4479609117E-03    1.2999998571E+00
    676     1        -1.5620370110E-02    1.3000000004E+00
    681     1        -1.8038945704E-02    1.3000001749E+00
    686     1        -1.4195869696E-02    1.2999999998E+00
    691     1        -6.7974675473E-03    1.3000000006E+00
    696     1        -5.7524047055E-04    1.2999999996E+00
    701     1         2.5028691008E-03    1.2999999760E+00
    706     1         3.1428524335E-03    1.2999999743E+00
    711     1         2.8854368640E-03    1.2999998306E+00
    716     1         2.8983519367E-03    1.2999999407E+00
    721     1         3.9921864154E-03    1.2999998273E+00
    726     1         6.5135357299E-03    1.3000001760E+00
    731     1         9.9955658134E-03    1.3000000007E+00
    736     1         1.3402231295E-02    1.3000001367E+00
    741     1         1.5575766333E-02    1.3000001768E+00
    746     1         1.6108824929E-02    1.3000000757E+00
    751     1         1.5317752805E-02    1.3000001094E+00
    756     1         1.3917627695E-02    1.2999998209E+00
    761     1         1.2745672823E-02    1.3000001780E+00
    766     1         1.1996426686E-02    1.3000000007E+00
    771     1         1.0542814984E-02    1.3000000011E+00
    776     1         7.4822672910E-03    1.3000001751E+00
    781     1         3.2153906312E-03    1.3000001752E+00
    786     1        -1.0547433007E-03    1.3000001757E+00
    791     1        -3.9325030435E-03    1.3000000005E+00
    796     1        -4.7066793727E-03    1.3000000001E+00
    801     1        -3.2498710400E-03    1.2999998250E+00
    806     1        -9.1028792234E-05    1.3000000016E+00
    811     1         3.5321280001E-03    1.2999998921E+00
    816     1         5.7342241080E-03    1.2999998278E+00
    821     1         5.7490916784E-03    1.2999999342E+00
    826     1         4.7284183709E-03    1.2999998250E+00
    831     1         4.4821508458E-03    1.2999998236E+00
    836     1         4.8367884821E-03    1.3000000776E+00
    841     1         4.7623359741E-03    1.2999998228E+00
    846     1         5.0478165784E-03    1.3000001784E+00
    851     1         6.4524049820E-03    1.3000001769E+00
    856     1         8.1216691370E-03    1.2999998230E+00
    861     1         8.7215337720E-03    1.2999999999E+00
    866     1         8.1066388157E-03    1.2999999998E+00
    871     1         6.8450874321E-03    1.3000001781E+00
    876     1         5.6460380505E-03    1.2999999998E+00
    881     1         4.8498739958E-03    1.3000000007E+00
    886     1         4.4966219625E-03    1.2999998214E+00
    891     1         4.6994900007E-03    1.2999998217E+00
    896     1         5.5706344930E-03    1.2999998231E+00
    901     1         6.5914121150E-03    1.3000001744E+00
    906     1         6.8482701008E-03    1.3000000396E+00
    911     1         5.8493946681E-03    1.2999999989E+00
    916     1         4.1006196266E-03    1.2999998258E+00
    921     1         2.7036382196E-03    1.3000001755E+00
    926     1         2.7319428213E-03    1.2999998253E+00
    931     1         4.8777437614E-03    1.2999998261E+00
    936     1         9.0550257397E-03    1.3000001702E+00
    941     1         1.3623699356E-02    1.3000000000E+00
    946     1         1.6434627287E-02    1.2999998334E+00
    951     1         1.6432306570E-02    1.3000000415E+00
    956     1         1.4180855439E-02    1.2999999980E+00
    961     1         1.1372870181E-02    1.2999998250E+00
    966     1         9.7210785420E-03    1.3000001767E+00
    971     1         1.0284360368E-02    1.3000001778E+00
    976     1         1.2870778075E-02    1.3000001767E+00
    981     1         1.6134806300E-02    1.3000000016E+00
    986     1         1.8216865188E-02    1.3000000020E+00
    991     1         1.7862722257E-02    1.2999998276E+00
    996     1         1.4870173479E-02    1.2999999998E+00
   1001     1         1.0528705367E-02    1.2999998236E+00
   1006     1         6.7470344961E-03    1.3000001688E+00
   1011     1         4.5085288708E-03    1.3000001774E+00
   1016     1         3.5341078487E-03    1.2999998245E+00
   1021     1         3.4462785558E-03    1.2999998266E+00
   1026     1         3.7556088018E-03    1.2999998282E+00
   1031     1         3.2849136017E-03    1.3000001707E+00
   1036     1         1.0723913729E-03    1.3000001710E+00
   1041     1        -2.5431879825E-03    1.3000001715E+00
   1046     1        -6.0988012280E-03    1.3000001727E+00
   1051     1        -8.9202547076E-03    1.3000001743E+00
   1056     1        -1.0997874503E-02    1.3000001748E+00
   1061     1        -1.1625460468E-02    1.3000001767E+00
   1066     1        -1.0008149801E-02    1.2999998241E+00
   1071     1        -6.6014580289E-03    1.2999998232E+00
   1076     1        -2.6858255314E-03    1.2999998227E+00
   1081     1         1.1400864250E-03    1.2999998227E+00
   1086     1         4.8173542047E-03    1.3000001779E+00
   1091     1         8.1614804983E-03    1.3000001782E+00
   1096     1         1.0779424161E-02    1.2999998212E+00
   1101     1         1.2518689136E-02    1.2999998218E+00
   1106     1         1.3335841394E-02    1.2999998211E+00
   1111     1         1.3489836543E-02    1.3000001785E+00
   1116     1         1.2844298798E-02    1.3000001768E+00
   1121     1         1.1232426865E-02    1.3000001368E+00
   1126     1         8.8412400462E-03    1.2999998219E+00
   1131     1         5.9851289482E-03    1.2999998213E+00
   1136     1         2.4837887086E-03    1.2999998220E+00
   1141     1        -1.3232773989E-03    1.2999998231E+00
   1146     1        -3.9918198536E-03    1.2999998242E+00
   1151     1        -4.2145702774E-03    1.2999998269E+00
   1156     1        -2.3776142037E-03    1.3000001698E+00
   1161     1        -2.0399215439E-04    1.3000000002E+00
   1166     1         6.9601821280E-04    1.3000001658E+00
   1171     1        -6.7390249570E-04    1.3000001665E+00
   1176     1        -4.1665415382E-03    1.2999998310E+00
   1181     1        -8.2814140788E-03    1.2999998286E+00
   1186     1        -1.0602935274E-02    1.2999998253E+00
   1191     1        -9.7423758298E-03    1.3000001769E+00
   1196     1        -5.7877880693E-03    1.2999998224E+00
   1201     1        -4.7431251232E-04    1.2999998222E+00
   1206     1         4.5919388976E-03    1.3000001765E+00
   1211     1         8.6059325526E-03    1.3000001773E+00
   1216     1         1.1226628164E-02    1.3000001769E+00
   1221     1         1.1868799236E-02    1.2999998221E+00
   1226     1         1.0398207001E-02    1.2999998210E+00
   1231     1         8.0625168207E-03    1.2999999994E+00
   1236     1         6.5567603892E-03    1.2999999974E+00
   1241     1         6.0401750763E-03    1.2999998218E+00
   1246     1         5.3822276062E-03    1.3000000009E+00
   1251     1         4.2181274759E-03    1.3000000027E+00
   1256     1         2.4004802613E-03    1.3000001737E+00
   1261     1        -8.1984290096E-04    1.2999999028E+00
   1266     1        -5.6055746071E-03    1.3000000341E+00
   1271     1        -1.0090931861E-02    1.2999998222E+00
   1276     1        -1.1747616466E-02    1.3000001782E+00
   1281     1        -9.6645838779E-03    1.3000001787E+00
   1286     1        -5.4005116875E-03    1.3000001772E+00
   1291     1        -7.7134524117E-04    1.3000001774E+00
   1296     1         3.3794586594E-03    1.3000001754E+00
   1301     1         7.0498903998E-03    1.3000001762E+00
   1306     1         1.0052436874E-02    1.2999998244E+00
   1311     1         1.1849203324E-02    1.2999998232E+00
   1316     1         1.2769181877E-02    1.3000001776E+00
   1321     1         1.3891161467E-02    1.3000001772E+00
   1326     1         1.5327442897E-02    1.2999998233E+00
   1331     1         1.5864630088E-02    1.2999998231E+00
