# Supplementary material for: Drug Design in the Exascale Era: A Perspective from Massively Parallel QM/MM Simulations
Source: J Chem Inf Model. 2023 Jun 15;63(12):3647–58. doi: 10.1021/acs.jcim.3c00557 (PMC10302481; doi:10.1021/acs.jcim.3c00557)
Supplement: Supplementary file 1 — ci3c00557_si_001.zip [file ci3c00557_si_001.zip › idh1/ti/step-1/cv1.4/CONSTRAINT]

      1     1        -6.2053187976E-01    1.4000000438E+00
      6     1        -2.3807574327E-02    1.4000000003E+00
     11     1        -1.7910730420E-02    1.4000001645E+00
     16     1        -1.5606487036E-02    1.3999999230E+00
     21     1        -1.6507149276E-02    1.3999999749E+00
     26     1        -1.5348821442E-02    1.4000001774E+00
     31     1        -9.2392890464E-03    1.4000000517E+00
     36     1        -1.9636341564E-03    1.3999999999E+00
     41     1         2.7691450522E-03    1.3999999849E+00
     46     1         6.0603009582E-03    1.4000000411E+00
     51     1         1.0933067282E-02    1.3999998351E+00
     56     1         1.6644557210E-02    1.4000000412E+00
     61     1         1.9636250374E-02    1.3999998271E+00
     66     1         1.8470824869E-02    1.4000000275E+00
     71     1         1.4954010410E-02    1.3999999999E+00
     76     1         1.2119486218E-02    1.3999998217E+00
     81     1         1.0321682029E-02    1.3999999257E+00
     86     1         7.0704039446E-03    1.3999999092E+00
     91     1         2.2166821615E-03    1.3999999291E+00
     96     1        -4.6486888492E-04    1.3999999998E+00
    101     1         1.3535534826E-03    1.4000000145E+00
    106     1         4.1889886779E-03    1.3999999310E+00
    111     1         3.7994912632E-03    1.4000000132E+00
    116     1         3.8218858124E-04    1.3999998486E+00
    121     1        -2.0155354842E-03    1.4000001774E+00
    126     1        -5.1112711567E-04    1.4000000038E+00
    131     1         2.7666791282E-03    1.4000000011E+00
    136     1         4.9335863513E-03    1.4000000666E+00
    141     1         6.6357162726E-03    1.4000000973E+00
    146     1         1.0069195431E-02    1.3999999636E+00
    151     1         1.4052232414E-02    1.3999999597E+00
    156     1         1.5712432751E-02    1.4000001734E+00
    161     1         1.4570247405E-02    1.4000000750E+00
    166     1         1.2223675463E-02    1.3999999071E+00
    171     1         1.1184855460E-02    1.4000000202E+00
    176     1         1.0911733505E-02    1.4000000480E+00
    181     1         8.4054426370E-03    1.4000000002E+00
    186     1         2.4866941659E-03    1.3999998645E+00
    191     1        -4.2401445007E-03    1.4000000003E+00
    196     1        -7.4518431991E-03    1.4000000577E+00
    201     1        -7.4352706648E-03    1.3999999962E+00
    206     1        -8.7348554889E-03    1.4000001073E+00
    211     1        -1.3250126753E-02    1.3999999362E+00
    216     1        -1.7590573056E-02    1.3999998239E+00
    221     1        -1.6928285734E-02    1.3999999815E+00
    226     1        -1.2173711470E-02    1.4000001293E+00
    231     1        -8.0562525321E-03    1.4000001568E+00
    236     1        -5.8033368432E-03    1.3999999393E+00
    241     1        -2.5133986050E-03    1.4000000906E+00
    246     1         2.9814676172E-03    1.3999999887E+00
    251     1         7.3828163282E-03    1.3999998413E+00
    256     1         7.7044323975E-03    1.3999999979E+00
    261     1         4.5560369276E-03    1.4000000226E+00
    266     1         1.8290339282E-03    1.3999998513E+00
    271     1         2.4289951862E-03    1.3999999573E+00
    276     1         4.6040232415E-03    1.4000000690E+00
    281     1         5.9018580860E-03    1.3999999975E+00
    286     1         6.8920853015E-03    1.4000000128E+00
    291     1         9.3472181029E-03    1.3999998252E+00
    296     1         1.2332675839E-02    1.3999998264E+00
    301     1         1.3055065027E-02    1.3999998757E+00
    306     1         1.0422564497E-02    1.4000000203E+00
    311     1         6.1757528805E-03    1.3999999646E+00
    316     1         3.3530836611E-03    1.3999999591E+00
    321     1         2.1425514730E-03    1.4000000277E+00
    326     1        -1.4475011732E-04    1.3999998271E+00
    331     1        -4.2233160411E-03    1.3999999487E+00
    336     1        -6.2157017968E-03    1.3999999811E+00
    341     1        -2.8367232549E-03    1.4000000637E+00
    346     1         1.4636082023E-03    1.3999999851E+00
    351     1         7.8403772274E-04    1.3999999949E+00
    356     1        -5.7991739542E-03    1.3999999761E+00
    361     1        -1.3138129632E-02    1.4000001070E+00
    366     1        -1.4881297042E-02    1.4000000027E+00
    371     1        -1.2089536989E-02    1.3999999998E+00
    376     1        -9.1147090644E-03    1.4000000001E+00
    381     1        -6.2320725537E-03    1.4000000328E+00
    386     1        -1.3040470143E-03    1.4000000219E+00
    391     1         4.7162829659E-03    1.4000000783E+00
    396     1         8.5619510130E-03    1.3999999666E+00
    401     1         9.1575431044E-03    1.3999999959E+00
    406     1         8.2015677324E-03    1.4000001782E+00
    411     1         7.9253057705E-03    1.3999999749E+00
    416     1         7.7532375297E-03    1.3999998934E+00
    421     1         5.7393034085E-03    1.4000000024E+00
    426     1         2.3077869436E-03    1.4000001347E+00
    431     1         5.7054632191E-04    1.4000001783E+00
    436     1         1.9004331895E-03    1.3999999805E+00
    441     1         3.1787657963E-03    1.4000000521E+00
    446     1         8.0377344728E-04    1.3999998793E+00
    451     1        -4.8781870261E-03    1.4000000034E+00
    456     1        -9.6013683626E-03    1.4000001786E+00
    461     1        -1.0099268309E-02    1.3999999745E+00
    466     1        -8.3633433318E-03    1.4000001774E+00
    471     1        -7.8001313623E-03    1.4000000369E+00
    476     1        -7.8791756218E-03    1.3999999987E+00
    481     1        -5.4963417454E-03    1.3999999753E+00
    486     1        -8.0010201853E-04    1.4000000002E+00
    491     1         2.6182498331E-03    1.3999998268E+00
    496     1         2.8568337660E-03    1.4000001134E+00
    501     1         1.6245282807E-03    1.3999998225E+00
    506     1         2.2762592151E-03    1.3999999968E+00
    511     1         4.7042000522E-03    1.4000000010E+00
    516     1         6.2766976984E-03    1.4000000043E+00
    521     1         6.9000056376E-03    1.3999999312E+00
    526     1         8.7251874089E-03    1.4000000020E+00
    531     1         1.1921915913E-02    1.4000000000E+00
    536     1         1.3775755096E-02    1.4000001613E+00
    541     1         1.2941487103E-02    1.3999999540E+00
    546     1         1.0915511599E-02    1.3999999839E+00
    551     1         1.0099490743E-02    1.4000000458E+00
    556     1         9.9071669035E-03    1.4000000714E+00
    561     1         7.9009418985E-03    1.4000000013E+00
    566     1         3.3178102916E-03    1.3999999682E+00
    571     1        -5.0343639059E-04    1.3999999859E+00
    576     1        -7.3825694596E-05    1.4000000166E+00
    581     1         2.1750300648E-03    1.4000000748E+00
    586     1         1.1044892048E-03    1.4000000271E+00
    591     1        -4.9337822171E-03    1.4000000314E+00
    596     1        -1.2316402687E-02    1.3999998252E+00
    601     1        -1.5449163523E-02    1.4000000529E+00
    606     1        -1.3193040674E-02    1.4000001086E+00
    611     1        -7.7158352618E-03    1.3999998241E+00
    616     1        -2.5163420271E-04    1.3999998515E+00
    621     1         7.5295323128E-03    1.4000001728E+00
    626     1         1.2730602976E-02    1.3999999988E+00
    631     1         1.4016766433E-02    1.4000001062E+00
    636     1         1.2488168454E-02    1.3999999457E+00
    641     1         9.6384520985E-03    1.3999998228E+00
    646     1         7.0237249667E-03    1.3999999692E+00
    651     1         4.8747507211E-03    1.4000000005E+00
    656     1         2.1061650471E-03    1.3999999986E+00
    661     1        -1.6768653764E-03    1.3999999993E+00
    666     1        -5.2540553284E-03    1.3999999946E+00
    671     1        -7.8253228902E-03    1.4000000007E+00
    676     1        -1.0925122361E-02    1.4000001722E+00
    681     1        -1.5627508850E-02    1.4000000006E+00
    686     1        -1.9775582658E-02    1.3999999972E+00
    691     1        -1.9728169584E-02    1.4000001738E+00
    696     1        -1.4883958471E-02    1.4000000014E+00
    701     1        -7.7785427178E-03    1.4000001693E+00
    706     1        -1.2982336271E-03    1.4000000273E+00
    711     1         3.5337073149E-03    1.3999999760E+00
    716     1         6.4742415536E-03    1.3999999982E+00
    721     1         8.0310618549E-03    1.4000001708E+00
    726     1         8.9419547654E-03    1.3999998271E+00
    731     1         1.0051848230E-02    1.3999998256E+00
    736     1         1.1729608854E-02    1.3999999759E+00
    741     1         1.3954929376E-02    1.3999998837E+00
    746     1         1.5977153018E-02    1.4000000011E+00
    751     1         1.6584849777E-02    1.4000001756E+00
    756     1         1.4830176378E-02    1.4000000836E+00
    761     1         1.1177018860E-02    1.3999999996E+00
    766     1         7.7166803178E-03    1.3999998216E+00
    771     1         5.9368609147E-03    1.3999999626E+00
    776     1         5.1526561986E-03    1.3999998443E+00
    781     1         3.8556809177E-03    1.4000000006E+00
    786     1         1.1506297819E-03    1.4000001728E+00
    791     1        -2.1039019832E-03    1.4000001716E+00
    796     1        -4.3744310083E-03    1.4000000006E+00
    801     1        -5.1170737530E-03    1.3999998280E+00
    806     1        -4.4000184975E-03    1.3999999998E+00
    811     1        -1.9369247770E-03    1.4000000018E+00
    816     1         1.4511601224E-03    1.4000000053E+00
    821     1         3.7443237851E-03    1.4000000011E+00
    826     1         4.1482201725E-03    1.4000000015E+00
    831     1         3.2089084427E-03    1.3999999674E+00
    836     1         1.6209109475E-03    1.3999998245E+00
    841     1         2.1975273383E-04    1.4000000273E+00
    846     1         5.4677307814E-04    1.3999999993E+00
    851     1         2.6026302551E-03    1.4000000003E+00
    856     1         4.6543417566E-03    1.4000001765E+00
    861     1         6.2424781939E-03    1.4000001767E+00
    866     1         7.6325899091E-03    1.3999998236E+00
    871     1         8.4549961938E-03    1.4000000557E+00
    876     1         7.9702714153E-03    1.3999998232E+00
    881     1         6.7252112107E-03    1.4000001769E+00
    886     1         5.4417979388E-03    1.4000001779E+00
    891     1         4.4433539852E-03    1.3999998786E+00
    896     1         2.8632575076E-03    1.4000001776E+00
    901     1         7.7876665470E-04    1.3999998224E+00
    906     1        -4.6725496645E-04    1.3999998232E+00
    911     1         1.0603314260E-04    1.4000001764E+00
    916     1         1.5786057576E-03    1.4000001747E+00
    921     1         3.1144435499E-03    1.4000001740E+00
    926     1         4.6580631102E-03    1.3999998277E+00
    931     1         6.3847576995E-03    1.3999998266E+00
    936     1         7.6259949311E-03    1.3999998267E+00
    941     1         8.7149042532E-03    1.3999998264E+00
    946     1         1.0895093569E-02    1.4000001724E+00
    951     1         1.4276795223E-02    1.4000001724E+00
    956     1         1.7136300229E-02    1.4000001709E+00
    961     1         1.8170106310E-02    1.3999998297E+00
    966     1         1.7486773101E-02    1.3999999983E+00
    971     1         1.5755975935E-02    1.3999998267E+00
    976     1         1.3330210563E-02    1.4000000000E+00
    981     1         1.1029896025E-02    1.3999998233E+00
    986     1         1.0282411735E-02    1.4000001516E+00
    991     1         1.0960649573E-02    1.4000000000E+00
    996     1         1.1775068952E-02    1.4000000007E+00
   1001     1         1.0947217030E-02    1.4000001736E+00
   1006     1         8.5587521986E-03    1.4000001735E+00
   1011     1         4.8292338292E-03    1.3999998250E+00
   1016     1         5.7605072927E-04    1.3999998233E+00
   1021     1        -3.4568131825E-03    1.4000001171E+00
   1026     1        -5.7587718108E-03    1.3999998225E+00
   1031     1        -5.7837783130E-03    1.3999998243E+00
   1036     1        -3.8953505065E-03    1.4000001728E+00
   1041     1        -1.5464703111E-03    1.4000000373E+00
   1046     1         5.3120917756E-05    1.4000001688E+00
   1051     1        -2.8606391803E-04    1.4000001683E+00
   1056     1        -3.0807318239E-03    1.3999998298E+00
   1061     1        -6.8786949888E-03    1.3999999982E+00
   1066     1        -9.9867765956E-03    1.3999998266E+00
   1071     1        -1.1731137823E-02    1.4000001748E+00
   1076     1        -1.1684278528E-02    1.4000001767E+00
   1081     1        -9.1862722262E-03    1.4000001774E+00
   1086     1        -5.0600100343E-03    1.3999998226E+00
   1091     1        -8.8692561831E-04    1.4000001777E+00
   1096     1         2.6152344572E-03    1.4000001786E+00
   1101     1         5.8900493641E-03    1.3999998211E+00
   1106     1         8.8757244828E-03    1.3999998209E+00
   1111     1         1.0976025288E-02    1.3999998218E+00
   1116     1         1.1894072892E-02    1.3999998210E+00
   1121     1         1.1961085805E-02    1.3999998210E+00
   1126     1         1.1693077170E-02    1.4000001781E+00
   1131     1         1.0838561649E-02    1.4000001783E+00
   1136     1         8.5116515051E-03    1.3999998223E+00
   1141     1         4.9525661285E-03    1.4000001780E+00
   1146     1         1.4640661932E-03    1.4000001770E+00
   1151     1        -1.5712723290E-03    1.4000000292E+00
   1156     1        -4.5617159502E-03    1.3999998251E+00
   1161     1        -6.9061121494E-03    1.4000000505E+00
   1166     1        -7.1163723216E-03    1.4000001724E+00
   1171     1        -5.7229469137E-03    1.4000001699E+00
   1176     1        -5.2100505386E-03    1.4000001693E+00
   1181     1        -6.7888754047E-03    1.3999998305E+00
   1186     1        -9.0744188639E-03    1.3999999987E+00
   1191     1        -1.0095984255E-02    1.3999998274E+00
   1196     1        -9.4481415610E-03    1.4000001741E+00
   1201     1        -8.0067502100E-03    1.4000001758E+00
   1206     1        -6.0788337775E-03    1.3999998223E+00
   1211     1        -2.9030713903E-03    1.3999998223E+00
   1216     1         1.2537139296E-03    1.3999998425E+00
   1221     1         4.7707477532E-03    1.4000001772E+00
   1226     1         6.0780695913E-03    1.4000000009E+00
   1231     1         5.9686795781E-03    1.4000001782E+00
   1236     1         5.9488766387E-03    1.3999998213E+00
   1241     1         5.8008981107E-03    1.4000001782E+00
   1246     1         4.5281641617E-03    1.4000000336E+00
   1251     1         2.6757640289E-03    1.4000001604E+00
   1256     1         2.5615587927E-03    1.4000001122E+00
   1261     1         3.8887770202E-03    1.3999998818E+00
   1266     1         4.3617592257E-03    1.4000000018E+00
   1271     1         2.6265337621E-03    1.3999998279E+00
   1276     1        -4.5871583161E-04    1.4000000925E+00
   1281     1        -3.5965815873E-03    1.3999998257E+00
   1286     1        -5.8854585841E-03    1.4000001754E+00
   1291     1        -7.1092602686E-03    1.4000001769E+00
   1296     1        -6.4107164918E-03    1.3999998237E+00
   1301     1        -2.9134190483E-03    1.3999998254E+00
   1306     1         2.2301203282E-03    1.4000001731E+00
   1311     1         6.3497337277E-03    1.4000001219E+00
   1316     1         8.1012325799E-03    1.4000001709E+00
   1321     1         8.3523212350E-03    1.3999999984E+00
   1326     1         8.2475392820E-03    1.4000001741E+00
   1331     1         7.8218271785E-03    1.3999998695E+00
   1336     1         7.1090039840E-03    1.4000001764E+00
   1341     1         7.8505847742E-03    1.3999998234E+00
   1346     1         1.0155199854E-02    1.3999998266E+00
   1351     1         1.2211157730E-02    1.4000001759E+00
   1356     1         1.2930998938E-02    1.3999998250E+00
   1361     1         1.2683941454E-02    1.3999999997E+00
   1366     1         1.1898363982E-02    1.3999999950E+00
   1371     1         1.0240991124E-02    1.4000001764E+00
   1376     1         7.6433849432E-03    1.4000001783E+00
   1381     1         4.8373160264E-03    1.4000001777E+00
