# Supplementary material for: Drug Design in the Exascale Era: A Perspective from Massively Parallel QM/MM Simulations
Source: J Chem Inf Model. 2023 Jun 15;63(12):3647–58. doi: 10.1021/acs.jcim.3c00557 (PMC10302481; doi:10.1021/acs.jcim.3c00557)
Supplement: Supplementary file 1 — ci3c00557_si_001.zip [file ci3c00557_si_001.zip › idh1/ti/step-1/cv_0.9/CONSTRAINT]

      1     1         2.3419226303E-01   -9.0000001946E-01
      6     1         8.5037556873E-03   -9.0000017265E-01
     11     1         9.2407569448E-03   -8.9999982584E-01
     16     1         8.9565497032E-03   -8.9999999911E-01
     21     1         6.9908988049E-03   -9.0000001385E-01
     26     1         3.6401853214E-03   -9.0000000098E-01
     31     1         3.1323557722E-04   -9.0000017844E-01
     36     1        -1.3426566427E-03   -8.9999999704E-01
     41     1        -2.1414707966E-03   -8.9999982233E-01
     46     1        -3.6231242444E-03   -9.0000017612E-01
     51     1        -6.0153407066E-03   -9.0000017304E-01
     56     1        -8.0060130559E-03   -9.0000017035E-01
     61     1        -8.0637496966E-03   -9.0000017097E-01
     66     1        -6.5168862112E-03   -8.9999990239E-01
     71     1        -5.0526682577E-03   -9.0000017334E-01
     76     1        -3.9901826536E-03   -9.0000017441E-01
     81     1        -2.7870501613E-03   -9.0000017538E-01
     86     1        -2.1094494254E-03   -9.0000017514E-01
     91     1        -1.4172153111E-03   -9.0000017653E-01
     96     1        -6.5034491808E-04   -9.0000017704E-01
    101     1        -1.2097495813E-03   -9.0000017747E-01
    106     1        -2.7100889033E-03   -8.9999982257E-01
    111     1        -3.8745739370E-03   -8.9999982515E-01
    116     1        -4.1619743940E-03   -9.0000012447E-01
    121     1        -3.0682876040E-03   -9.0000001567E-01
    126     1        -1.3356551356E-03   -9.0000013187E-01
    131     1        -4.3511071314E-05   -9.0000017504E-01
    136     1         1.0039931968E-04   -9.0000007655E-01
    141     1        -1.0312252594E-03   -8.9999997268E-01
    146     1        -2.2996513484E-03   -9.0000000042E-01
    151     1        -3.4341651350E-03   -8.9999994835E-01
    156     1        -4.9535561189E-03   -9.0000007179E-01
    161     1        -5.7139184397E-03   -9.0000000166E-01
    166     1        -4.8259294573E-03   -9.0000017516E-01
    171     1        -3.5736764122E-03   -8.9999982474E-01
    176     1        -2.6629433629E-03   -8.9999999905E-01
    181     1        -2.2937723509E-03   -8.9999982310E-01
    186     1        -2.6618885385E-03   -9.0000000003E-01
    191     1        -3.6346482080E-03   -8.9999982395E-01
    196     1        -4.6622843183E-03   -9.0000017565E-01
    201     1        -4.3291265582E-03   -8.9999999986E-01
    206     1        -2.4991004683E-03   -8.9999993390E-01
    211     1        -2.1327036976E-03   -9.0000017857E-01
    216     1        -3.8065376668E-03   -9.0000000001E-01
    221     1        -5.6970520677E-03   -9.0000000077E-01
    226     1        -6.7001226603E-03   -9.0000017186E-01
    231     1        -6.1722430855E-03   -8.9999982844E-01
    236     1        -4.2728394377E-03   -8.9999982705E-01
    241     1        -2.2726905378E-03   -9.0000017444E-01
    246     1        -6.0530231182E-04   -9.0000017572E-01
    251     1         8.4304794105E-04   -9.0000017559E-01
    256     1         2.3596096532E-03   -8.9999982374E-01
    261     1         4.1373246938E-03   -8.9999982347E-01
    266     1         5.3178076667E-03   -9.0000017749E-01
    271     1         5.4991999128E-03   -9.0000017737E-01
    276     1         4.9593173516E-03   -9.0000017803E-01
    281     1         3.4932388281E-03   -9.0000017829E-01
    286     1         1.7511777246E-03   -8.9999999966E-01
    291     1         1.8168173001E-04   -8.9999982202E-01
    296     1        -2.6721287816E-03   -9.0000006416E-01
    301     1        -6.1062827852E-03   -9.0000000023E-01
    306     1        -8.4893687465E-03   -9.0000011758E-01
    311     1        -8.7027511505E-03   -8.9999999986E-01
    316     1        -6.8257747219E-03   -8.9999999927E-01
    321     1        -4.7913270991E-03   -9.0000003036E-01
    326     1        -3.9769886493E-03   -8.9999995625E-01
    331     1        -3.3080342698E-03   -9.0000017714E-01
    336     1        -3.1567245276E-03   -9.0000017824E-01
    341     1        -3.4909698621E-03   -8.9999982751E-01
    346     1        -3.8636684934E-03   -9.0000000038E-01
    351     1        -5.0358886432E-03   -8.9999998983E-01
    356     1        -6.5350835228E-03   -8.9999982122E-01
    361     1        -7.6158754230E-03   -9.0000000046E-01
    366     1        -8.7066280682E-03   -9.0000000654E-01
    371     1        -9.0360967538E-03   -8.9999982177E-01
    376     1        -8.8190445224E-03   -8.9999982347E-01
    381     1        -9.3588080771E-03   -9.0000000204E-01
    386     1        -9.9263775089E-03   -8.9999982698E-01
    391     1        -9.5864043066E-03   -8.9999999977E-01
    396     1        -7.6475873227E-03   -8.9999988849E-01
    401     1        -4.3429708977E-03   -9.0000000143E-01
    406     1        -2.1114550855E-03   -8.9999999116E-01
    411     1        -1.7932505266E-03   -9.0000000080E-01
    416     1        -1.7490481047E-03   -8.9999982141E-01
    421     1        -2.1372138329E-03   -8.9999982297E-01
    426     1        -2.9633843712E-03   -9.0000017653E-01
    431     1        -3.2557947852E-03   -9.0000017476E-01
    436     1        -2.1536058572E-03   -9.0000017535E-01
    441     1         8.9515881166E-04   -8.9999982510E-01
    446     1         5.2285329496E-03   -8.9999982331E-01
    451     1         8.6975174711E-03   -8.9999982317E-01
    456     1         1.0524557068E-02   -9.0000000078E-01
    461     1         1.0539624091E-02   -8.9999982421E-01
    466     1         7.7396871258E-03   -8.9999999077E-01
    471     1         4.2432269576E-03   -8.9999993697E-01
    476     1         2.3753904372E-03   -9.0000017053E-01
    481     1         1.8987445861E-03   -8.9999985642E-01
    486     1         1.8895661729E-03   -8.9999999971E-01
    491     1         6.4836655110E-04   -8.9999991379E-01
    496     1        -2.0341611810E-03   -9.0000015216E-01
    501     1        -4.0940751368E-03   -8.9999995692E-01
    506     1        -5.5673700091E-03   -8.9999999655E-01
    511     1        -6.9130528653E-03   -9.0000000031E-01
    516     1        -7.6898518952E-03   -9.0000017787E-01
    521     1        -8.5077919812E-03   -9.0000017642E-01
    526     1        -9.3981198497E-03   -8.9999982277E-01
    531     1        -9.6707294427E-03   -8.9999982580E-01
    536     1        -9.7735924437E-03   -9.0000017801E-01
    541     1        -9.8221239613E-03   -8.9999999876E-01
    546     1        -9.4127493990E-03   -8.9999982274E-01
    551     1        -9.5350052710E-03   -9.0000000081E-01
    556     1        -9.4281769516E-03   -9.0000017564E-01
    561     1        -8.0667061765E-03   -8.9999982474E-01
    566     1        -5.9447807962E-03   -8.9999999969E-01
    571     1        -3.5880226354E-03   -8.9999982143E-01
    576     1        -1.9796617714E-03   -9.0000001760E-01
    581     1        -1.4126931213E-03   -9.0000008661E-01
    586     1         5.8479340532E-05   -8.9999994010E-01
    591     1         2.3479470542E-03   -8.9999982204E-01
    596     1         2.8143887854E-03   -9.0000005240E-01
    601     1         1.7522700068E-03   -9.0000017627E-01
    606     1        -2.5379094998E-05   -8.9999982532E-01
    611     1        -1.8345014071E-03   -8.9999999935E-01
    616     1        -2.9488784245E-03   -8.9999982320E-01
    621     1        -4.3798869367E-03   -8.9999994084E-01
    626     1        -6.7312804044E-03   -9.0000017749E-01
    631     1        -8.6875898721E-03   -9.0000017744E-01
    636     1        -9.7217488607E-03   -9.0000017655E-01
    641     1        -9.2326698716E-03   -8.9999999908E-01
    646     1        -7.5654868605E-03   -9.0000007708E-01
    651     1        -5.4353967784E-03   -8.9999999972E-01
    656     1        -2.4249527391E-03   -9.0000017900E-01
    661     1         7.6049508758E-04   -8.9999999510E-01
    666     1         3.1016566715E-03   -9.0000000141E-01
    671     1         5.3383523735E-03   -8.9999999994E-01
    676     1         6.2681304106E-03   -8.9999982276E-01
    681     1         4.3112895823E-03   -8.9999996135E-01
    686     1         1.7353607686E-03   -9.0000017364E-01
    691     1         4.7859501863E-04   -8.9999982759E-01
    696     1         6.6995592342E-04   -8.9999982523E-01
    701     1         1.0518112534E-03   -8.9999982368E-01
    706     1         5.5225622063E-04   -9.0000000069E-01
    711     1         7.6936166194E-05   -8.9999982199E-01
    716     1        -5.0652523752E-05   -8.9999982274E-01
    721     1        -1.8523490592E-03   -9.0000017672E-01
    726     1        -4.2804011145E-03   -9.0000017640E-01
    731     1        -6.1524394208E-03   -9.0000017789E-01
    736     1        -7.8161597816E-03   -9.0000017884E-01
    741     1        -9.4880004448E-03   -8.9999982178E-01
    746     1        -1.1393909916E-02   -9.0000017862E-01
    751     1        -1.3373361635E-02   -8.9999992072E-01
    756     1        -1.4249139294E-02   -8.9999999970E-01
    761     1        -1.4409786704E-02   -8.9999993727E-01
    766     1        -1.4490210853E-02   -8.9999999991E-01
    771     1        -1.4250586898E-02   -9.0000017514E-01
    776     1        -1.3447890720E-02   -8.9999982478E-01
    781     1        -1.1067575948E-02   -9.0000000018E-01
    786     1        -8.1255068658E-03   -9.0000017747E-01
    791     1        -7.0230147969E-03   -9.0000017834E-01
    796     1        -6.5821644076E-03   -8.9999982171E-01
    801     1        -5.5524423042E-03   -8.9999982203E-01
    806     1        -5.3788548010E-03   -9.0000000110E-01
    811     1        -5.6380728282E-03   -9.0000000179E-01
    816     1        -6.0207461169E-03   -8.9999999888E-01
    821     1        -6.3588348965E-03   -8.9999982232E-01
    826     1        -6.6311775946E-03   -8.9999982106E-01
    831     1        -7.2236224555E-03   -8.9999982058E-01
    836     1        -7.2493048650E-03   -8.9999999885E-01
    841     1        -6.6492603805E-03   -8.9999982246E-01
    846     1        -7.2162631171E-03   -8.9999999998E-01
    851     1        -6.9812194438E-03   -9.0000017445E-01
    856     1        -4.8883130147E-03   -8.9999982395E-01
    861     1        -2.7413664048E-03   -9.0000013252E-01
    866     1        -8.0632936269E-04   -8.9999982216E-01
    871     1         4.8640282179E-04   -8.9999999942E-01
    876     1         8.7164013022E-04   -9.0000017798E-01
    881     1         2.0739087371E-03   -8.9999999987E-01
    886     1         3.3302474967E-03   -9.0000017788E-01
    891     1         3.1001973128E-03   -9.0000000009E-01
    896     1         1.9712509039E-03   -9.0000017534E-01
    901     1         1.0297084492E-03   -8.9999982511E-01
    906     1         1.8960489948E-03   -8.9999982447E-01
    911     1         3.6526356074E-03   -9.0000017664E-01
    916     1         3.5392849663E-03   -9.0000017746E-01
    921     1         2.0784728389E-03   -8.9999982310E-01
    926     1         1.7497153814E-03   -8.9999982356E-01
    931     1         1.1512496974E-03   -8.9999982348E-01
    936     1         1.2099352502E-04   -8.9999999650E-01
    941     1        -6.1546694479E-04   -9.0000017666E-01
    946     1        -1.7836752316E-03   -9.0000000095E-01
    951     1        -3.0259722035E-03   -9.0000001497E-01
    956     1        -3.6996088153E-03   -9.0000017812E-01
    961     1        -3.8067470779E-03   -8.9999982159E-01
    966     1        -4.1916664139E-03   -8.9999986464E-01
    971     1        -4.8012905098E-03   -9.0000017705E-01
    976     1        -4.9462695422E-03   -8.9999989474E-01
    981     1        -3.5064592584E-03   -8.9999982512E-01
    986     1        -1.5284475476E-03   -8.9999982576E-01
    991     1         1.1356658964E-03   -9.0000017585E-01
    996     1         4.6142304209E-03   -9.0000017699E-01
   1001     1         5.8844414139E-03   -9.0000017802E-01
   1006     1         4.5986547727E-03   -9.0000017257E-01
   1011     1         3.6158038944E-03   -8.9999982362E-01
   1016     1         2.9252057909E-03   -8.9999982312E-01
   1021     1         1.8338119537E-03   -9.0000009075E-01
   1026     1         7.4900854422E-04   -9.0000017874E-01
   1031     1         3.0946593673E-05   -9.0000000087E-01
   1036     1         5.1791180390E-04   -9.0000017884E-01
   1041     1         5.4818022498E-04   -9.0000017815E-01
   1046     1        -4.5799375199E-04   -8.9999982169E-01
   1051     1        -2.0843662928E-03   -9.0000016782E-01
   1056     1        -4.4966592687E-03   -9.0000017373E-01
   1061     1        -7.3192229945E-03   -8.9999982846E-01
   1066     1        -8.3801897728E-03   -8.9999999970E-01
   1071     1        -8.4348600826E-03   -9.0000017578E-01
   1076     1        -8.8429589268E-03   -9.0000002087E-01
   1081     1        -8.9012589909E-03   -8.9999994226E-01
   1086     1        -8.8695629766E-03   -9.0000000285E-01
   1091     1        -8.9190913382E-03   -8.9999988352E-01
   1096     1        -8.0859953842E-03   -8.9999982096E-01
   1101     1        -6.3592311966E-03   -9.0000001247E-01
   1106     1        -4.5575678727E-03   -9.0000017857E-01
   1111     1        -2.2503980225E-03   -9.0000017767E-01
   1116     1         2.8429595735E-04   -9.0000017813E-01
   1121     1         3.6024024847E-03   -8.9999982263E-01
   1126     1         5.8194938878E-03   -8.9999999935E-01
   1131     1         5.3647732162E-03   -8.9999982374E-01
   1136     1         3.9179907328E-03   -9.0000017442E-01
   1141     1         1.8632431767E-03   -8.9999983357E-01
   1146     1        -1.0537496548E-03   -8.9999982735E-01
   1151     1        -2.4363264881E-03   -8.9999988315E-01
   1156     1        -2.9736755397E-03   -9.0000017827E-01
   1161     1        -4.2106143971E-03   -9.0000000161E-01
   1166     1        -5.8577408885E-03   -9.0000017894E-01
   1171     1        -7.0007103946E-03   -8.9999989122E-01
   1176     1        -6.6113513887E-03   -9.0000017799E-01
   1181     1        -5.3767429318E-03   -8.9999982185E-01
   1186     1        -4.7408566393E-03   -8.9999983484E-01
   1191     1        -3.9795518199E-03   -8.9999999888E-01
   1196     1        -3.2312526802E-03   -9.0000001373E-01
   1201     1        -2.6995230340E-03   -9.0000000076E-01
   1206     1        -1.1234274245E-03   -9.0000000065E-01
   1211     1        -5.2660174124E-04   -8.9999982222E-01
   1216     1        -1.8778893288E-03   -9.0000017493E-01
   1221     1        -2.9555624498E-03   -9.0000017363E-01
   1226     1        -2.9389193594E-03   -8.9999997513E-01
   1231     1        -2.9879731172E-03   -9.0000007828E-01
   1236     1        -3.4394125539E-03   -8.9999982189E-01
   1241     1        -4.1674641812E-03   -9.0000009232E-01
   1246     1        -3.4639176725E-03   -8.9999995844E-01
   1251     1        -7.5233604315E-04   -8.9999985858E-01
   1256     1         1.7159092185E-03   -9.0000017931E-01
   1261     1         3.1549998762E-03   -9.0000000140E-01
   1266     1         3.2748221587E-03   -9.0000017606E-01
   1271     1         2.3676617500E-03   -9.0000017605E-01
   1276     1         2.6745910372E-03   -8.9999986472E-01
   1281     1         3.4471210010E-03   -8.9999982355E-01
   1286     1         2.1130322661E-03   -9.0000017808E-01
   1291     1         4.3677622926E-04   -9.0000000091E-01
   1296     1         1.3283890402E-04   -8.9999982224E-01
   1301     1         1.3049139923E-06   -8.9999993653E-01
   1306     1         1.3187276202E-04   -9.0000017751E-01
   1311     1         6.6030125827E-04   -8.9999993916E-01
   1316     1         1.0022081128E-03   -8.9999982094E-01
   1321     1         9.2210939159E-04   -9.0000017898E-01
   1326     1        -4.8508373825E-05   -8.9999999923E-01
   1331     1        -9.2659854270E-04   -9.0000000034E-01
   1336     1        -1.4157054701E-03   -8.9999993089E-01
   1341     1        -3.0714138325E-03   -9.0000000177E-01
   1346     1        -4.4633145715E-03   -8.9999995131E-01
   1351     1        -5.0759362884E-03   -9.0000017569E-01
   1356     1        -6.1028545464E-03   -8.9999999868E-01
   1361     1        -6.6941894067E-03   -8.9999995450E-01
   1366     1        -6.6031970090E-03   -9.0000017808E-01
   1371     1        -6.1975566669E-03   -9.0000017939E-01
   1376     1        -5.3277176463E-03   -8.9999982098E-01
   1381     1        -4.9810912621E-03   -9.0000017815E-01
   1386     1        -4.4249266172E-03   -9.0000017709E-01
   1391     1        -3.6247102717E-03   -9.0000017557E-01
   1396     1        -3.3571196113E-03   -8.9999982367E-01
