# Supplementary material for: Drug Design in the Exascale Era: A Perspective from Massively Parallel QM/MM Simulations
Source: J Chem Inf Model. 2023 Jun 15;63(12):3647–58. doi: 10.1021/acs.jcim.3c00557 (PMC10302481; doi:10.1021/acs.jcim.3c00557)
Supplement: Supplementary file 1 — ci3c00557_si_001.zip [file ci3c00557_si_001.zip › idh1/ti/step-1/cv_0.7/last_frame.gro]

Generated by MiMiCPy
130828
    1MET      N    1   9.582   4.995   5.832
    1MET     H1    2   9.526   4.954   5.759
    1MET     H2    3   9.668   5.025   5.791
    1MET     H3    4   9.596   4.924   5.900
    1MET     CA    5   9.516   5.110   5.887
    1MET     HA    6   9.422   5.076   5.927
    1MET     CB    7   9.597   5.178   6.007
    1MET    HB1    8   9.620   5.103   6.079
    1MET    HB2    9   9.531   5.252   6.044
    1MET     CG   10   9.734   5.241   5.978
    1MET    HG1   11   9.779   5.286   6.067
    1MET    HG2   12   9.720   5.319   5.903
    1MET     SD   13   9.854   5.133   5.896
    1MET     CE   14   9.950   5.077   6.042
    1MET    HE1   15   9.962   5.156   6.118
    1MET    HE2   16   9.895   4.993   6.087
    1MET    HE3   17  10.049   5.044   6.009
    1MET      C   18   9.484   5.207   5.767
    1MET      O   19   9.561   5.219   5.672
    2SER      N   20   9.366   5.272   5.767
    2SER      H   21   9.300   5.238   5.838
    2SER     CA   22   9.317   5.367   5.667
    2SER     HA   23   9.404   5.395   5.613
    2SER     CB   24   9.230   5.290   5.562
    2SER    HB1   25   9.295   5.237   5.491
    2SER    HB2   26   9.166   5.357   5.505
    2SER     OG   27   9.141   5.207   5.634
    2SER     HG   28   9.114   5.135   5.570
    2SER      C   29   9.242   5.484   5.726
    2SER      O   30   9.246   5.591   5.671
    3LYS      N   31   9.176   5.472   5.840
    3LYS      H   32   9.165   5.382   5.879
    3LYS     CA   33   9.099   5.580   5.907
    3LYS     HA   34   9.024   5.617   5.839
    3LYS     CB   35   9.027   5.517   6.026
    3LYS    HB1   36   8.973   5.596   6.076
    3LYS    HB2   37   9.103   5.477   6.091
    3LYS     CG   38   8.921   5.409   5.994
    3LYS    HG1   39   8.976   5.331   5.947
    3LYS    HG2   40   8.836   5.450   5.944
    3LYS     CD   41   8.868   5.351   6.128
    3LYS    HD1   42   8.790   5.409   6.175
    3LYS    HD2   43   8.954   5.336   6.193
    3LYS     CE   44   8.804   5.218   6.107
    3LYS    HE1   45   8.865   5.147   6.055
    3LYS    HE2   46   8.719   5.232   6.042
    3LYS     NZ   47   8.765   5.161   6.236
    3LYS    HZ1   48   8.703   5.080   6.217
    3LYS    HZ2   49   8.850   5.121   6.279
    3LYS    HZ3   50   8.716   5.222   6.292
    3LYS      C   51   9.194   5.700   5.945
    3LYS      O   52   9.313   5.692   5.976
    4LYS      N   53   9.145   5.824   5.923
    4LYS      H   54   9.048   5.814   5.894
    4LYS     CA   55   9.211   5.955   5.914
    4LYS     HA   56   9.304   5.945   5.966
    4LYS     CB   57   9.245   5.983   5.767
    4LYS    HB1   58   9.157   6.004   5.707
    4LYS    HB2   59   9.301   5.902   5.733
    4LYS     CG   60   9.341   6.104   5.743
    4LYS    HG1   61   9.290   6.191   5.774
    4LYS    HG2   62   9.350   6.111   5.633
    4LYS     CD   63   9.482   6.088   5.803
    4LYS    HD1   64   9.531   5.999   5.763
    4LYS    HD2   65   9.471   6.082   5.907
    4LYS     CE   66   9.566   6.214   5.773
    4LYS    HE1   67   9.637   6.235   5.854
    4LYS    HE2   68   9.504   6.298   5.771
    4LYS     NZ   69   9.642   6.196   5.646
    4LYS    HZ1   70   9.589   6.220   5.564
    4LYS    HZ2   71   9.730   6.251   5.642
    4LYS    HZ3   72   9.673   6.101   5.627
    4LYS      C   73   9.135   6.061   5.989
    4LYS      O   74   9.192   6.166   6.021
    5ILE      N   75   9.004   6.039   6.015
    5ILE      H   76   8.965   5.958   5.973
    5ILE     CA   77   8.901   6.128   6.082
    5ILE     HA   78   8.943   6.214   6.132
    5ILE     CB   79   8.792   6.170   5.977
    5ILE     HB   80   8.738   6.084   5.931
    5ILE    CG2   81   8.682   6.248   6.049
    5ILE   HG21   82   8.731   6.330   6.104
    5ILE   HG22   83   8.608   6.287   5.974
    5ILE   HG23   84   8.626   6.180   6.112
    5ILE    CG1   85   8.853   6.269   5.873
    5ILE   HG11   86   8.931   6.330   5.917
    5ILE   HG12   87   8.772   6.336   5.841
    5ILE     CD   88   8.888   6.202   5.742
    5ILE    HD1   89   8.963   6.123   5.756
    5ILE    HD2   90   8.800   6.175   5.687
    5ILE    HD3   91   8.943   6.281   5.685
    5ILE      C   92   8.841   6.058   6.203
    5ILE      O   93   8.835   5.934   6.202
    6SER      N   94   8.795   6.132   6.303
    6SER      H   95   8.811   6.229   6.292
    6SER     CA   96   8.722   6.087   6.423
    6SER     HA   97   8.698   5.982   6.406
    6SER     CB   98   8.796   6.112   6.555
    6SER    HB1   99   8.726   6.078   6.627
    6SER    HB2  100   8.800   6.223   6.561
    6SER     OG  101   8.925   6.048   6.571
    6SER     HG  102   8.985   6.097   6.510
    6SER      C  103   8.582   6.154   6.431
    6SER      O  104   8.565   6.269   6.390
    7GLY      N  105   8.478   6.092   6.488
    7GLY      H  106   8.482   5.993   6.508
    7GLY     CA  107   8.347   6.157   6.512
    7GLY    HA1  108   8.286   6.153   6.428
    7GLY    HA2  109   8.359   6.263   6.538
    7GLY      C  110   8.270   6.102   6.630
    7GLY      O  111   8.282   5.982   6.674
    8GLY      N  112   8.183   6.188   6.675
    8GLY      H  113   8.163   6.263   6.615
    8GLY     CA  114   8.098   6.166   6.794
    8GLY    HA1  115   8.047   6.260   6.815
    8GLY    HA2  116   8.153   6.135   6.885
    8GLY      C  117   7.987   6.058   6.776
    8GLY      O  118   7.974   5.989   6.674
    9SER      N  119   7.899   6.048   6.875
    9SER      H  120   7.919   6.105   6.955
    9SER     CA  121   7.799   5.944   6.867
    9SER     HA  122   7.851   5.851   6.854
    9SER     CB  123   7.733   5.938   7.005
    9SER    HB1  124   7.645   5.879   7.004
    9SER    HB2  125   7.702   6.043   7.028
    9SER     OG  126   7.822   5.902   7.103
    9SER     HG  127   7.776   5.832   7.153
    9SER      C  128   7.689   5.966   6.762
    9SER      O  129   7.621   6.071   6.768
   10VAL      N  130   7.657   5.864   6.682
   10VAL      H  131   7.721   5.784   6.677
   10VAL     CA  132   7.525   5.858   6.607
   10VAL     HA  133   7.466   5.947   6.634
   10VAL     CB  134   7.546   5.871   6.453
   10VAL     HB  135   7.449   5.869   6.404
   10VAL    CG1  136   7.630   5.996   6.414
   10VAL   HG11  137   7.643   5.998   6.305
   10VAL   HG12  138   7.583   6.086   6.447
   10VAL   HG13  139   7.730   5.988   6.464
   10VAL    CG2  140   7.629   5.761   6.384
   10VAL   HG21  141   7.717   5.741   6.447
   10VAL   HG22  142   7.571   5.670   6.368
   10VAL   HG23  143   7.668   5.792   6.286
   10VAL      C  144   7.462   5.726   6.640
   10VAL      O  145   7.522   5.619   6.627
   11VAL      N  146   7.331   5.734   6.671
   11VAL      H  147   7.285   5.822   6.657
   11VAL     CA  148   7.247   5.618   6.681
   11VAL     HA  149   7.290   5.540   6.747
   11VAL     CB  150   7.103   5.653   6.734
   11VAL     HB  151   7.057   5.704   6.658
   11VAL    CG1  152   7.031   5.517   6.765
   11VAL   HG11  153   7.048   5.440   6.694
   11VAL   HG12  154   7.073   5.484   6.858
   11VAL   HG13  155   6.929   5.543   6.787
   11VAL    CG2  156   7.114   5.746   6.855
   11VAL   HG21  157   7.129   5.848   6.811
   11VAL   HG22  158   7.016   5.744   6.907
   11VAL   HG23  159   7.197   5.719   6.923
   11VAL      C  160   7.240   5.555   6.542
   11VAL      O  161   7.192   5.622   6.450
   12GLU      N  162   7.283   5.428   6.526
   12GLU      H  163   7.316   5.374   6.608
   12GLU     CA  164   7.286   5.360   6.398
   12GLU     HA  165   7.245   5.429   6.323
   12GLU     CB  166   7.439   5.339   6.368
   12GLU    HB1  167   7.489   5.272   6.437
   12GLU    HB2  168   7.484   5.437   6.371
   12GLU     CG  169   7.463   5.279   6.230
   12GLU    HG1  170   7.569   5.308   6.205
   12GLU    HG2  171   7.395   5.329   6.163
   12GLU     CD  172   7.462   5.127   6.221
   12GLU    OE1  173   7.388   5.076   6.137
   12GLU    OE2  174   7.544   5.059   6.289
   12GLU      C  175   7.194   5.236   6.395
   12GLU      O  176   7.208   5.145   6.478
   13MET      N  177   7.095   5.238   6.311
   13MET      H  178   7.087   5.313   6.246
   13MET     CA  179   6.972   5.151   6.323
   13MET     HA  180   6.988   5.090   6.416
   13MET     CB  181   6.846   5.233   6.342
   13MET    HB1  182   6.763   5.166   6.332
   13MET    HB2  183   6.833   5.309   6.259
   13MET     CG  184   6.831   5.318   6.472
   13MET    HG1  185   6.930   5.351   6.503
   13MET    HG2  186   6.786   5.248   6.536
   13MET     SD  187   6.727   5.467   6.477
   13MET     CE  188   6.833   5.569   6.371
   13MET    HE1  189   6.781   5.668   6.359
   13MET    HE2  190   6.925   5.577   6.420
   13MET    HE3  191   6.840   5.522   6.273
   13MET      C  192   6.960   5.056   6.203
   13MET      O  193   6.923   5.099   6.092
   14GLN      N  194   7.003   4.930   6.219
   14GLN      H  195   7.029   4.904   6.314
   14GLN     CA  196   6.988   4.827   6.113
   14GLN     HA  197   7.017   4.879   6.019
   14GLN     CB  198   7.094   4.714   6.133
   14GLN    HB1  199   7.038   4.621   6.110
   14GLN    HB2  200   7.130   4.724   6.235
   14GLN     CG  201   7.225   4.713   6.044
   14GLN    HG1  202   7.296   4.638   6.083
   14GLN    HG2  203   7.268   4.811   6.043
   14GLN     CD  204   7.192   4.689   5.894
   14GLN    OE1  205   7.078   4.710   5.856
   14GLN    NE2  206   7.287   4.652   5.811
   14GLN   HE21  207   7.380   4.629   5.843
   14GLN   HE22  208   7.267   4.635   5.710
   14GLN      C  209   6.842   4.784   6.078
   14GLN      O  210   6.751   4.803   6.158
   15GLY      N  211   6.822   4.734   5.960
   15GLY      H  212   6.904   4.733   5.901
   15GLY     CA  213   6.687   4.724   5.903
   15GLY    HA1  214   6.676   4.795   5.825
   15GLY    HA2  215   6.604   4.750   5.973
   15GLY      C  216   6.662   4.585   5.839
   15GLY      O  217   6.711   4.484   5.889
   16ASP      N  218   6.583   4.579   5.732
   16ASP      H  219   6.558   4.671   5.693
   16ASP     CA  220   6.532   4.463   5.664
   16ASP     HA  221   6.587   4.378   5.711
   16ASP     CB  222   6.381   4.441   5.690
   16ASP    HB1  223   6.349   4.357   5.628
   16ASP    HB2  224   6.324   4.522   5.651
   16ASP     CG  225   6.341   4.412   5.833
   16ASP    OD1  226   6.383   4.309   5.888
   16ASP    OD2  227   6.264   4.492   5.891
   16ASP      C  228   6.574   4.443   5.512
   16ASP      O  229   6.612   4.541   5.453
   17GLU      N  230   6.576   4.319   5.465
   17GLU      H  231   6.558   4.242   5.531
   17GLU     CA  232   6.597   4.271   5.328
   17GLU     HA  233   6.624   4.172   5.337
   17GLU     CB  234   6.462   4.271   5.254
   17GLU    HB1  235   6.470   4.249   5.147
   17GLU    HB2  236   6.415   4.373   5.266
   17GLU     CG  237   6.363   4.161   5.301
   17GLU    HG1  238   6.354   4.153   5.411
   17GLU    HG2  239   6.404   4.063   5.278
   17GLU     CD  240   6.220   4.168   5.242
   17GLU    OE1  241   6.169   4.275   5.198
   17GLU    OE2  242   6.148   4.068   5.249
   17GLU      C  243   6.712   4.335   5.246
   17GLU      O  244   6.826   4.326   5.293
   18MET      N  245   6.689   4.397   5.130
   18MET      H  246   6.597   4.422   5.104
   18MET     CA  247   6.808   4.435   5.046
   18MET     HA  248   6.879   4.352   5.046
   18MET     CB  249   6.764   4.459   4.902
   18MET    HB1  250   6.723   4.558   4.891
   18MET    HB2  251   6.690   4.386   4.876
   18MET     CG  252   6.885   4.447   4.812
   18MET    HG1  253   6.962   4.520   4.842
   18MET    HG2  254   6.850   4.477   4.714
   18MET     SD  255   6.960   4.285   4.799
   18MET     CE  256   7.052   4.319   4.645
   18MET    HE1  257   7.109   4.232   4.614
   18MET    HE2  258   6.982   4.340   4.562
   18MET    HE3  259   7.117   4.408   4.666
   18MET      C  260   6.876   4.557   5.105
   18MET      O  261   6.998   4.566   5.100
   19THR      N  262   6.797   4.641   5.172
   19THR      H  263   6.695   4.625   5.169
   19THR     CA  264   6.855   4.758   5.239
   19THR     HA  265   6.921   4.809   5.161
   19THR     CB  266   6.751   4.857   5.285
   19THR     HB  267   6.788   4.919   5.367
   19THR    CG2  268   6.714   4.953   5.172
   19THR   HG21  269   6.797   5.005   5.135
   19THR   HG22  270   6.665   4.902   5.087
   19THR   HG23  271   6.640   5.023   5.219
   19THR    OG1  272   6.630   4.794   5.332
   19THR    HG1  273   6.643   4.720   5.394
   19THR      C  274   6.943   4.721   5.352
   19THR      O  275   7.047   4.789   5.357
   20ARG      N  276   6.917   4.615   5.428
   20ARG      H  277   6.826   4.570   5.418
   20ARG     CA  278   7.010   4.563   5.529
   20ARG     HA  279   7.022   4.636   5.611
   20ARG     CB  280   6.952   4.436   5.593
   20ARG    HB1  281   6.977   4.353   5.531
   20ARG    HB2  282   6.843   4.445   5.601
   20ARG     CG  283   7.012   4.414   5.732
   20ARG    HG1  284   6.985   4.502   5.800
   20ARG    HG2  285   7.121   4.417   5.721
   20ARG     CD  286   6.967   4.279   5.798
   20ARG    HD1  287   6.972   4.198   5.727
   20ARG    HD2  288   6.858   4.280   5.813
   20ARG     NE  289   7.045   4.253   5.920
   20ARG     HE  290   7.139   4.215   5.910
   20ARG     CZ  291   7.003   4.295   6.040
   20ARG    NH1  292   6.892   4.357   6.056
   20ARG   HH11  293   6.820   4.367   5.987
   20ARG   HH12  294   6.885   4.415   6.144
   20ARG    NH2  295   7.082   4.278   6.141
   20ARG   HH21  296   7.184   4.255   6.131
   20ARG   HH22  297   7.049   4.310   6.228
   20ARG      C  298   7.152   4.539   5.476
   20ARG      O  299   7.246   4.593   5.527
   21ILE      N  300   7.156   4.456   5.370
   21ILE      H  301   7.068   4.412   5.344
   21ILE     CA  302   7.272   4.421   5.295
   21ILE     HA  303   7.332   4.357   5.355
   21ILE     CB  304   7.240   4.344   5.168
   21ILE     HB  305   7.219   4.417   5.087
   21ILE    CG2  306   7.369   4.277   5.114
   21ILE   HG21  307   7.440   4.358   5.084
   21ILE   HG22  308   7.418   4.212   5.190
   21ILE   HG23  309   7.343   4.216   5.026
   21ILE    CG1  310   7.130   4.230   5.172
   21ILE   HG11  311   7.135   4.181   5.074
   21ILE   HG12  312   7.031   4.276   5.176
   21ILE     CD  313   7.147   4.121   5.278
   21ILE    HD1  314   7.153   4.167   5.377
   21ILE    HD2  315   7.059   4.055   5.271
   21ILE    HD3  316   7.234   4.065   5.257
   21ILE      C  317   7.353   4.543   5.264
   21ILE      O  318   7.467   4.558   5.302
   22ILE      N  319   7.294   4.638   5.192
   22ILE      H  320   7.196   4.627   5.156
   22ILE     CA  321   7.376   4.749   5.143
   22ILE     HA  322   7.470   4.709   5.108
   22ILE     CB  323   7.316   4.810   5.015
   22ILE     HB  324   7.395   4.877   4.978
   22ILE    CG2  325   7.297   4.706   4.902
   22ILE   HG21  326   7.381   4.639   4.895
   22ILE   HG22  327   7.216   4.637   4.931
   22ILE   HG23  328   7.283   4.751   4.802
   22ILE    CG1  329   7.196   4.900   5.046
   22ILE   HG11  330   7.244   4.990   5.098
   22ILE   HG12  331   7.125   4.861   5.120
   22ILE     CD  332   7.119   4.950   4.928
   22ILE    HD1  333   7.187   4.997   4.862
   22ILE    HD2  334   7.068   4.869   4.884
   22ILE    HD3  335   7.041   5.012   4.965
   22ILE      C  336   7.412   4.845   5.252
   22ILE      O  337   7.515   4.907   5.240
   23TRP      N  338   7.333   4.860   5.362
   23TRP      H  339   7.247   4.807   5.362
   23TRP     CA  340   7.362   4.937   5.478
   23TRP     HA  341   7.380   5.034   5.439
   23TRP     CB  342   7.238   4.935   5.567
   23TRP    HB1  343   7.212   4.833   5.596
   23TRP    HB2  344   7.158   4.971   5.507
   23TRP     CG  345   7.242   5.033   5.684
   23TRP    CD1  346   7.299   5.011   5.802
   23TRP    HD1  347   7.343   4.917   5.825
   23TRP    NE1  348   7.283   5.116   5.887
   23TRP    HE1  349   7.293   5.106   5.986
   23TRP    CE2  350   7.227   5.228   5.822
   23TRP    CZ2  351   7.192   5.361   5.849
   23TRP    HZ2  352   7.208   5.401   5.948
   23TRP    CH2  353   7.119   5.438   5.753
   23TRP    HH2  354   7.088   5.539   5.771
   23TRP    CZ3  355   7.100   5.381   5.624
   23TRP    HZ3  356   7.047   5.435   5.542
   23TRP    CE3  357   7.143   5.251   5.598
   23TRP    HE3  358   7.123   5.213   5.500
   23TRP    CD2  359   7.198   5.168   5.694
   23TRP      C  360   7.486   4.883   5.553
   23TRP      O  361   7.548   4.957   5.629
   24GLU      N  362   7.525   4.755   5.538
   24GLU      H  363   7.468   4.690   5.480
   24GLU     CA  364   7.655   4.710   5.584
   24GLU     HA  365   7.680   4.761   5.678
   24GLU     CB  366   7.652   4.562   5.607
   24GLU    HB1  367   7.758   4.537   5.631
   24GLU    HB2  368   7.615   4.515   5.511
   24GLU     CG  369   7.579   4.513   5.733
   24GLU    HG1  370   7.614   4.407   5.744
   24GLU    HG2  371   7.472   4.512   5.716
   24GLU     CD  372   7.627   4.587   5.859
   24GLU    OE1  373   7.545   4.654   5.926
   24GLU    OE2  374   7.742   4.574   5.900
   24GLU      C  375   7.769   4.763   5.493
   24GLU      O  376   7.876   4.789   5.547
   25LEU      N  377   7.746   4.769   5.361
   25LEU      H  378   7.656   4.739   5.332
   25LEU     CA  379   7.853   4.806   5.266
   25LEU     HA  380   7.949   4.755   5.299
   25LEU     CB  381   7.813   4.776   5.120
   25LEU    HB1  382   7.818   4.865   5.055
   25LEU    HB2  383   7.707   4.756   5.123
   25LEU     CG  384   7.880   4.661   5.051
   25LEU     HG  385   7.841   4.651   4.948
   25LEU    CD1  386   8.034   4.676   5.046
   25LEU   HD11  387   8.074   4.596   4.984
   25LEU   HD12  388   8.057   4.776   5.000
   25LEU   HD13  389   8.080   4.679   5.147
   25LEU    CD2  390   7.848   4.533   5.126
   25LEU   HD21  391   7.748   4.543   5.174
   25LEU   HD22  392   7.840   4.452   5.052
   25LEU   HD23  393   7.924   4.515   5.199
   25LEU      C  394   7.881   4.954   5.268
   25LEU      O  395   7.997   4.992   5.272
   26ILE      N  396   7.776   5.038   5.266
   26ILE      H  397   7.684   4.994   5.259
   26ILE     CA  398   7.782   5.183   5.289
   26ILE     HA  399   7.813   5.229   5.191
   26ILE     CB  400   7.635   5.240   5.314
   26ILE     HB  401   7.593   5.174   5.388
   26ILE    CG2  402   7.635   5.382   5.373
   26ILE   HG21  403   7.539   5.417   5.400
   26ILE   HG22  404   7.699   5.387   5.468
   26ILE   HG23  405   7.675   5.457   5.302
   26ILE    CG1  406   7.556   5.233   5.184
   26ILE   HG11  407   7.571   5.141   5.134
   26ILE   HG12  408   7.597   5.303   5.109
   26ILE     CD  409   7.402   5.264   5.193
   26ILE    HD1  410   7.352   5.181   5.239
   26ILE    HD2  411   7.375   5.353   5.252
   26ILE    HD3  412   7.362   5.271   5.091
   26ILE      C  413   7.866   5.215   5.413
   26ILE      O  414   7.954   5.301   5.410
   27LYS      N  415   7.849   5.138   5.520
   27LYS      H  416   7.764   5.079   5.527
   27LYS     CA  417   7.937   5.145   5.637
   27LYS     HA  418   7.955   5.249   5.666
   27LYS     CB  419   7.878   5.072   5.758
   27LYS    HB1  420   7.954   5.064   5.838
   27LYS    HB2  421   7.840   4.969   5.727
   27LYS     CG  422   7.754   5.145   5.816
   27LYS    HG1  423   7.677   5.143   5.738
   27LYS    HG2  424   7.786   5.243   5.834
   27LYS     CD  425   7.706   5.094   5.950
   27LYS    HD1  426   7.642   5.164   6.000
   27LYS    HD2  427   7.796   5.089   6.014
   27LYS     CE  428   7.659   4.951   5.939
   27LYS    HE1  429   7.737   4.894   5.883
   27LYS    HE2  430   7.561   4.953   5.887
   27LYS     NZ  431   7.637   4.895   6.071
   27LYS    HZ1  432   7.594   4.800   6.069
   27LYS    HZ2  433   7.724   4.879   6.119
   27LYS    HZ3  434   7.575   4.953   6.122
   27LYS      C  435   8.076   5.087   5.611
   27LYS      O  436   8.179   5.159   5.612
   28GLU      N  437   8.091   4.957   5.584
   28GLU      H  438   8.010   4.898   5.573
   28GLU     CA  439   8.221   4.890   5.581
   28GLU     HA  440   8.272   4.905   5.678
   28GLU     CB  441   8.189   4.739   5.570
   28GLU    HB1  442   8.132   4.720   5.479
   28GLU    HB2  443   8.134   4.710   5.656
   28GLU     CG  444   8.316   4.647   5.566
   28GLU    HG1  445   8.382   4.664   5.664
   28GLU    HG2  446   8.384   4.668   5.480
   28GLU     CD  447   8.282   4.498   5.560
   28GLU    OE1  448   8.291   4.428   5.667
   28GLU    OE2  449   8.233   4.450   5.453
   28GLU      C  450   8.320   4.931   5.470
   28GLU      O  451   8.441   4.921   5.481
   29LYS      N  452   8.260   4.973   5.358
   29LYS      H  453   8.156   4.970   5.355
   29LYS     CA  454   8.334   5.011   5.236
   29LYS     HA  455   8.436   4.978   5.259
   29LYS     CB  456   8.292   4.933   5.114
   29LYS    HB1  457   8.185   4.943   5.088
   29LYS    HB2  458   8.315   4.829   5.129
   29LYS     CG  459   8.364   4.973   4.985
   29LYS    HG1  460   8.468   4.970   5.010
   29LYS    HG2  461   8.338   5.079   4.954
   29LYS     CD  462   8.335   4.886   4.861
   29LYS    HD1  463   8.396   4.922   4.779
   29LYS    HD2  464   8.230   4.908   4.830
   29LYS     CE  465   8.346   4.735   4.871
   29LYS    HE1  466   8.305   4.692   4.780
   29LYS    HE2  467   8.282   4.693   4.953
   29LYS     NZ  468   8.487   4.693   4.889
   29LYS    HZ1  469   8.536   4.721   4.805
   29LYS    HZ2  470   8.525   4.737   4.976
   29LYS    HZ3  471   8.496   4.592   4.894
   29LYS      C  472   8.344   5.163   5.203
   29LYS      O  473   8.439   5.208   5.144
   30LEU      N  474   8.235   5.240   5.234
   30LEU      H  475   8.157   5.195   5.288
   30LEU     CA  476   8.233   5.385   5.208
   30LEU     HA  477   8.303   5.411   5.127
   30LEU     CB  478   8.099   5.430   5.145
   30LEU    HB1  479   8.128   5.517   5.091
   30LEU    HB2  480   8.028   5.458   5.218
   30LEU     CG  481   8.033   5.343   5.041
   30LEU     HG  482   8.010   5.243   5.082
   30LEU    CD1  483   7.902   5.406   4.992
   30LEU   HD11  484   7.854   5.332   4.926
   30LEU   HD12  485   7.844   5.439   5.078
   30LEU   HD13  486   7.928   5.497   4.938
   30LEU    CD2  487   8.126   5.330   4.926
   30LEU   HD21  488   8.226   5.293   4.951
   30LEU   HD22  489   8.085   5.269   4.843
   30LEU   HD23  490   8.149   5.418   4.870
   30LEU      C  491   8.276   5.475   5.329
   30LEU      O  492   8.310   5.586   5.315
   31ILE      N  493   8.266   5.427   5.455
   31ILE      H  494   8.239   5.332   5.470
   31ILE     CA  495   8.278   5.512   5.576
   31ILE     HA  496   8.300   5.611   5.547
   31ILE     CB  497   8.142   5.520   5.658
   31ILE     HB  498   8.108   5.418   5.673
   31ILE    CG2  499   8.166   5.583   5.796
   31ILE   HG21  500   8.082   5.561   5.862
   31ILE   HG22  501   8.248   5.540   5.848
   31ILE   HG23  502   8.178   5.689   5.791
   31ILE    CG1  503   8.039   5.609   5.580
   31ILE   HG11  504   8.040   5.578   5.474
   31ILE   HG12  505   8.063   5.718   5.577
   31ILE     CD  506   7.899   5.590   5.635
   31ILE    HD1  507   7.890   5.641   5.732
   31ILE    HD2  508   7.832   5.633   5.562
   31ILE    HD3  509   7.872   5.488   5.649
   31ILE      C  510   8.395   5.467   5.657
   31ILE      O  511   8.485   5.544   5.694
   32PHE      N  512   8.402   5.336   5.684
   32PHE      H  513   8.330   5.274   5.651
   32PHE     CA  514   8.501   5.268   5.762
   32PHE     HA  515   8.501   5.323   5.859
   32PHE     CB  516   8.459   5.122   5.787
   32PHE    HB1  517   8.546   5.072   5.817
   32PHE    HB2  518   8.417   5.074   5.695
   32PHE     CG  519   8.348   5.091   5.894
   32PHE    CD1  520   8.255   5.191   5.932
   32PHE    HD1  521   8.258   5.289   5.890
   32PHE    CE1  522   8.155   5.154   6.027
   32PHE    HE1  523   8.075   5.225   6.060
   32PHE     CZ  524   8.146   5.021   6.077
   32PHE     HZ  525   8.071   4.992   6.151
   32PHE    CE2  526   8.245   4.930   6.044
   32PHE    HE2  527   8.243   4.836   6.092
   32PHE    CD2  528   8.341   4.962   5.945
   32PHE    HD2  529   8.414   4.892   5.922
   32PHE      C  530   8.648   5.273   5.718
   32PHE      O  531   8.734   5.263   5.805
   33PRO      N  532   8.684   5.298   5.591
   33PRO     CD  533   8.607   5.268   5.472
   33PRO    HD1  534   8.566   5.357   5.421
   33PRO    HD2  535   8.522   5.204   5.495
   33PRO     CG  536   8.702   5.200   5.374
   33PRO    HG1  537   8.658   5.219   5.275
   33PRO    HG2  538   8.717   5.097   5.387
   33PRO     CB  539   8.826   5.288   5.392
   33PRO    HB1  540   8.810   5.380   5.331
   33PRO    HB2  541   8.913   5.226   5.363
   33PRO     CA  542   8.823   5.324   5.544
   33PRO     HA  543   8.889   5.253   5.595
   33PRO      C  544   8.870   5.466   5.576
   33PRO      O  545   8.978   5.509   5.533
   34TYR      N  546   8.788   5.549   5.645
   34TYR      H  547   8.695   5.510   5.671
   34TYR     CA  548   8.810   5.693   5.652
   34TYR     HA  549   8.913   5.714   5.635
   34TYR     CB  550   8.721   5.762   5.549
   34TYR    HB1  551   8.739   5.869   5.540
   34TYR    HB2  552   8.615   5.744   5.572
   34TYR     CG  553   8.737   5.711   5.403
   34TYR    CD1  554   8.636   5.633   5.343
   34TYR    HD1  555   8.547   5.615   5.392
   34TYR    CE1  556   8.648   5.583   5.208
   34TYR    HE1  557   8.569   5.520   5.170
   34TYR     CZ  558   8.762   5.618   5.126
   34TYR     OH  559   8.776   5.572   4.997
   34TYR     HH  560   8.710   5.508   4.974
   34TYR    CE2  561   8.857   5.702   5.184
   34TYR    HE2  562   8.934   5.735   5.122
   34TYR    CD2  563   8.845   5.751   5.315
   34TYR    HD2  564   8.920   5.819   5.360
   34TYR      C  565   8.781   5.747   5.793
   34TYR      O  566   8.869   5.812   5.856
   35VAL      N  567   8.667   5.712   5.853
   35VAL      H  568   8.602   5.650   5.804
   35VAL     CA  569   8.631   5.773   5.985
   35VAL     HA  570   8.707   5.837   6.011
   35VAL     CB  571   8.507   5.871   5.980
   35VAL     HB  572   8.538   5.951   5.913
   35VAL    CG1  573   8.387   5.815   5.901
   35VAL   HG11  574   8.419   5.776   5.804
   35VAL   HG12  575   8.332   5.748   5.968
   35VAL   HG13  576   8.333   5.909   5.871
   35VAL    CG2  577   8.475   5.943   6.112
   35VAL   HG21  578   8.406   5.885   6.170
   35VAL   HG22  579   8.565   5.961   6.174
   35VAL   HG23  580   8.438   6.044   6.084
   35VAL      C  581   8.638   5.666   6.092
   35VAL      O  582   8.590   5.555   6.070
   36GLU      N  583   8.672   5.711   6.215
   36GLU      H  584   8.697   5.807   6.232
   36GLU     CA  585   8.650   5.644   6.341
   36GLU     HA  586   8.628   5.536   6.326
   36GLU     CB  587   8.773   5.648   6.437
   36GLU    HB1  588   8.742   5.604   6.532
   36GLU    HB2  589   8.801   5.753   6.452
   36GLU     CG  590   8.874   5.554   6.380
   36GLU    HG1  591   8.897   5.576   6.278
   36GLU    HG2  592   8.824   5.458   6.390
   36GLU     CD  593   9.008   5.549   6.459
   36GLU    OE1  594   9.101   5.628   6.430
   36GLU    OE2  595   9.019   5.466   6.557
   36GLU      C  596   8.523   5.710   6.396
   36GLU      O  597   8.532   5.817   6.445
   37LEU      N  598   8.403   5.656   6.392
   37LEU      H  599   8.398   5.573   6.338
   37LEU     CA  600   8.275   5.705   6.436
   37LEU     HA  601   8.287   5.809   6.460
   37LEU     CB  602   8.202   5.696   6.304
   37LEU    HB1  603   8.200   5.590   6.264
   37LEU    HB2  604   8.261   5.751   6.227
   37LEU     CG  605   8.062   5.756   6.314
   37LEU     HG  606   8.013   5.686   6.379
   37LEU    CD1  607   8.059   5.897   6.374
   37LEU   HD11  608   8.146   5.951   6.348
   37LEU   HD12  609   7.976   5.948   6.323
   37LEU   HD13  610   8.056   5.888   6.478
   37LEU    CD2  611   7.999   5.767   6.178
   37LEU   HD21  612   7.895   5.793   6.187
   37LEU   HD22  613   8.051   5.838   6.109
   37LEU   HD23  614   7.993   5.666   6.139
   37LEU      C  615   8.216   5.623   6.554
   37LEU      O  616   8.217   5.502   6.553
   38ASP      N  617   8.166   5.692   6.658
   38ASP      H  618   8.170   5.791   6.654
   38ASP     CA  619   8.120   5.629   6.783
   38ASP     HA  620   8.189   5.545   6.798
   38ASP     CB  621   8.151   5.723   6.896
   38ASP    HB1  622   8.090   5.816   6.878
   38ASP    HB2  623   8.259   5.741   6.891
   38ASP     CG  624   8.133   5.662   7.036
   38ASP    OD1  625   8.143   5.739   7.130
   38ASP    OD2  626   8.124   5.536   7.052
   38ASP      C  627   7.975   5.570   6.771
   38ASP      O  628   7.878   5.630   6.816
   39LEU      N  629   7.955   5.462   6.699
   39LEU      H  630   8.041   5.424   6.658
   39LEU     CA  631   7.819   5.404   6.674
   39LEU     HA  632   7.753   5.477   6.633
   39LEU     CB  633   7.829   5.293   6.563
   39LEU    HB1  634   7.731   5.251   6.552
   39LEU    HB2  635   7.901   5.221   6.607
   39LEU     CG  636   7.893   5.331   6.431
   39LEU     HG  637   7.993   5.355   6.443
   39LEU    CD1  638   7.878   5.215   6.333
   39LEU   HD11  639   7.925   5.228   6.237
   39LEU   HD12  640   7.929   5.131   6.383
   39LEU   HD13  641   7.772   5.182   6.313
   39LEU    CD2  642   7.813   5.440   6.361
   39LEU   HD21  643   7.844   5.540   6.397
   39LEU   HD22  644   7.825   5.441   6.256
   39LEU   HD23  645   7.705   5.422   6.372
   39LEU      C  646   7.749   5.347   6.794
   39LEU      O  647   7.797   5.243   6.847
   40HIS      N  648   7.645   5.416   6.836
   40HIS      H  649   7.606   5.486   6.775
   40HIS     CA  650   7.565   5.372   6.952
   40HIS     HA  651   7.628   5.321   7.017
   40HIS     CB  652   7.515   5.495   7.022
   40HIS    HB1  653   7.453   5.551   6.952
   40HIS    HB2  654   7.594   5.557   7.050
   40HIS     CG  655   7.429   5.468   7.143
   40HIS    ND1  656   7.473   5.429   7.264
   40HIS    HD1  657   7.565   5.426   7.297
   40HIS    CE1  658   7.368   5.420   7.351
   40HIS    HE1  659   7.371   5.377   7.449
   40HIS    NE2  660   7.254   5.453   7.283
   40HIS    CD2  661   7.292   5.481   7.154
   40HIS    HD2  662   7.227   5.518   7.076
   40HIS      C  663   7.456   5.279   6.898
   40HIS      O  664   7.339   5.319   6.880
   41SER      N  665   7.497   5.158   6.866
   41SER      H  666   7.588   5.128   6.906
   41SER     CA  667   7.431   5.079   6.764
   41SER     HA  668   7.406   5.152   6.689
   41SER     CB  669   7.529   4.975   6.713
   41SER    HB1  670   7.483   4.925   6.629
   41SER    HB2  671   7.537   4.900   6.791
   41SER     OG  672   7.653   5.029   6.677
   41SER     HG  673   7.684   5.067   6.764
   41SER      C  674   7.302   5.004   6.808
   41SER      O  675   7.290   4.980   6.927
   42TYR      N  676   7.201   4.980   6.721
   42TYR      H  677   7.210   5.015   6.626
   42TYR     CA  678   7.087   4.896   6.749
   42TYR     HA  679   7.115   4.821   6.827
   42TYR     CB  680   6.965   4.975   6.800
   42TYR    HB1  681   6.886   4.902   6.819
   42TYR    HB2  682   6.934   5.038   6.724
   42TYR     CG  683   6.974   5.060   6.932
   42TYR    CD1  684   7.032   5.195   6.926
   42TYR    HD1  685   7.057   5.246   6.833
   42TYR    CE1  686   7.044   5.271   7.043
   42TYR    HE1  687   7.085   5.366   7.054
   42TYR     CZ  688   7.005   5.213   7.163
   42TYR     OH  689   7.022   5.286   7.281
   42TYR     HH  690   7.080   5.361   7.274
   42TYR    CE2  691   6.939   5.087   7.171
   42TYR    HE2  692   6.907   5.047   7.272
   42TYR    CD2  693   6.921   5.012   7.053
   42TYR    HD2  694   6.884   4.911   7.054
   42TYR      C  695   7.041   4.827   6.622
   42TYR      O  696   7.048   4.884   6.515
   43ASP      N  697   6.982   4.706   6.634
   43ASP      H  698   6.977   4.659   6.725
   43ASP     CA  699   6.932   4.641   6.520
   43ASP     HA  700   6.964   4.694   6.429
   43ASP     CB  701   6.984   4.496   6.517
   43ASP    HB1  702   6.948   4.447   6.605
   43ASP    HB2  703   7.094   4.492   6.517
   43ASP     CG  704   6.922   4.425   6.393
   43ASP    OD1  705   6.877   4.494   6.299
   43ASP    OD2  706   6.926   4.302   6.381
   43ASP      C  707   6.772   4.633   6.519
   43ASP      O  708   6.707   4.573   6.601
   44LEU      N  709   6.707   4.689   6.412
   44LEU      H  710   6.758   4.734   6.341
   44LEU     CA  711   6.560   4.705   6.409
   44LEU     HA  712   6.520   4.648   6.490
   44LEU     CB  713   6.515   4.850   6.415
   44LEU    HB1  714   6.411   4.868   6.381
   44LEU    HB2  715   6.577   4.911   6.344
   44LEU     CG  716   6.524   4.936   6.544
   44LEU     HG  717   6.453   4.894   6.616
   44LEU    CD1  718   6.661   4.946   6.613
   44LEU   HD11  719   6.669   5.030   6.684
   44LEU   HD12  720   6.673   4.851   6.661
   44LEU   HD13  721   6.745   4.965   6.542
   44LEU    CD2  722   6.491   5.086   6.519
   44LEU   HD21  723   6.461   5.140   6.613
   44LEU   HD22  724   6.570   5.143   6.469
   44LEU   HD23  725   6.403   5.095   6.451
   44LEU      C  726   6.497   4.628   6.290
   44LEU      O  727   6.393   4.664   6.239
   45GLY      N  728   6.558   4.521   6.246
   45GLY      H  729   6.655   4.505   6.278
   45GLY     CA  730   6.486   4.421   6.167
   45GLY    HA1  731   6.547   4.342   6.129
   45GLY    HA2  732   6.447   4.470   6.078
   45GLY      C  733   6.359   4.366   6.233
   45GLY      O  734   6.355   4.354   6.354
   46ILE      N  735   6.253   4.348   6.155
   46ILE      H  736   6.261   4.360   6.053
   46ILE     CA  737   6.125   4.297   6.212
   46ILE     HA  738   6.084   4.383   6.263
   46ILE     CB  739   6.025   4.270   6.105
   46ILE     HB  740   6.007   4.356   6.049
   46ILE    CG2  741   6.061   4.159   5.998
   46ILE   HG21  742   5.968   4.138   5.942
   46ILE   HG22  743   6.139   4.196   5.928
   46ILE   HG23  744   6.086   4.061   6.038
   46ILE    CG1  745   5.891   4.237   6.177
   46ILE   HG11  746   5.894   4.144   6.225
   46ILE   HG12  747   5.819   4.216   6.097
   46ILE     CD  748   5.832   4.342   6.270
   46ILE    HD1  749   5.812   4.436   6.213
   46ILE    HD2  750   5.734   4.308   6.310
   46ILE    HD3  751   5.894   4.355   6.354
   46ILE      C  752   6.143   4.179   6.316
   46ILE      O  753   6.076   4.173   6.422
   47GLU      N  754   6.237   4.085   6.295
   47GLU      H  755   6.286   4.086   6.207
   47GLU     CA  756   6.270   3.977   6.389
   47GLU     HA  757   6.177   3.920   6.409
   47GLU     CB  758   6.373   3.883   6.330
   47GLU    HB1  759   6.326   3.810   6.260
   47GLU    HB2  760   6.418   3.822   6.409
   47GLU     CG  761   6.496   3.952   6.268
   47GLU    HG1  762   6.516   4.049   6.320
   47GLU    HG2  763   6.487   3.963   6.157
   47GLU     CD  764   6.622   3.876   6.292
   47GLU    OE1  765   6.710   3.936   6.348
   47GLU    OE2  766   6.636   3.762   6.252
   47GLU      C  767   6.306   4.036   6.526
   47GLU      O  768   6.260   3.979   6.625
   48ASN      N  769   6.388   4.142   6.536
   48ASN      H  770   6.416   4.188   6.452
   48ASN     CA  771   6.443   4.192   6.661
   48ASN     HA  772   6.462   4.108   6.730
   48ASN     CB  773   6.576   4.263   6.643
   48ASN    HB1  774   6.563   4.352   6.582
   48ASN    HB2  775   6.642   4.202   6.577
   48ASN     CG  776   6.634   4.282   6.783
   48ASN    OD1  777   6.644   4.183   6.859
   48ASN    ND2  778   6.683   4.400   6.811
   48ASN   HD21  779   6.676   4.479   6.746
   48ASN   HD22  780   6.728   4.412   6.896
   48ASN      C  781   6.342   4.282   6.727
   48ASN      O  782   6.335   4.290   6.847
   49ARG      N  783   6.255   4.349   6.650
   49ARG      H  784   6.264   4.344   6.548
   49ARG     CA  785   6.132   4.418   6.697
   49ARG     HA  786   6.168   4.476   6.790
   49ARG     CB  787   6.076   4.513   6.590
   49ARG    HB1  788   5.979   4.550   6.619
   49ARG    HB2  789   6.070   4.465   6.494
   49ARG     CG  790   6.166   4.635   6.570
   49ARG    HG1  791   6.264   4.615   6.535
   49ARG    HG2  792   6.178   4.691   6.663
   49ARG     CD  793   6.116   4.737   6.466
   49ARG    HD1  794   6.176   4.831   6.479
   49ARG    HD2  795   6.016   4.766   6.495
   49ARG     NE  796   6.133   4.689   6.331
   49ARG     HE  797   6.228   4.676   6.309
   49ARG     CZ  798   6.052   4.678   6.231
   49ARG    NH1  799   5.926   4.705   6.234
   49ARG   HH11  800   5.877   4.744   6.321
   49ARG   HH12  801   5.874   4.686   6.148
   49ARG    NH2  802   6.102   4.636   6.120
   49ARG   HH21  803   6.202   4.619   6.105
   49ARG   HH22  804   6.039   4.630   6.041
   49ARG      C  805   6.020   4.326   6.754
   49ARG      O  806   5.986   4.338   6.870
   50ASP      N  807   5.981   4.223   6.680
   50ASP      H  808   6.010   4.211   6.590
   50ASP     CA  809   5.888   4.125   6.741
   50ASP     HA  810   5.791   4.178   6.763
   50ASP     CB  811   5.863   4.022   6.629
   50ASP    HB1  812   5.957   3.973   6.598
   50ASP    HB2  813   5.828   4.082   6.543
   50ASP     CG  814   5.743   3.918   6.651
   50ASP    OD1  815   5.629   3.963   6.690
   50ASP    OD2  816   5.764   3.797   6.625
   50ASP      C  817   5.944   4.056   6.863
   50ASP      O  818   5.872   4.049   6.964
   51ALA      N  819   6.070   4.022   6.862
   51ALA      H  820   6.115   4.027   6.774
   51ALA     CA  821   6.136   3.964   6.978
   51ALA     HA  822   6.075   3.881   7.013
   51ALA     CB  823   6.271   3.908   6.938
   51ALA    HB1  824   6.327   3.987   6.892
   51ALA    HB2  825   6.332   3.871   7.019
   51ALA    HB3  826   6.247   3.828   6.875
   51ALA      C  827   6.144   4.057   7.097
   51ALA      O  828   6.117   4.018   7.208
   52THR      N  829   6.174   4.187   7.077
   52THR      H  830   6.217   4.210   6.989
   52THR     CA  831   6.178   4.283   7.190
   52THR     HA  832   6.197   4.224   7.282
   52THR     CB  833   6.297   4.379   7.183
   52THR     HB  834   6.290   4.439   7.275
   52THR    CG2  835   6.434   4.305   7.173
   52THR   HG21  836   6.430   4.228   7.095
   52THR   HG22  837   6.515   4.370   7.153
   52THR   HG23  838   6.444   4.245   7.265
   52THR    OG1  839   6.292   4.456   7.070
   52THR    HG1  840   6.319   4.388   7.009
   52THR      C  841   6.039   4.348   7.223
   52THR      O  842   6.027   4.415   7.324
   53ASN      N  843   5.935   4.317   7.147
   53ASN      H  844   5.952   4.277   7.060
   53ASN     CA  845   5.806   4.381   7.152
   53ASN     HA  846   5.750   4.346   7.060
   53ASN     CB  847   5.725   4.336   7.275
   53ASN    HB1  848   5.644   4.408   7.297
   53ASN    HB2  849   5.791   4.348   7.362
   53ASN     CG  850   5.662   4.198   7.279
   53ASN    OD1  851   5.558   4.175   7.343
   53ASN    ND2  852   5.714   4.093   7.225
   53ASN   HD21  853   5.808   4.108   7.191
   53ASN   HD22  854   5.684   3.998   7.246
   53ASN      C  855   5.819   4.533   7.124
   53ASN      O  856   5.762   4.618   7.193
   54ASP      N  857   5.900   4.562   7.019
   54ASP      H  858   5.943   4.484   6.978
   54ASP     CA  859   5.913   4.696   6.964
   54ASP     HA  860   5.992   4.691   6.894
   54ASP     CB  861   5.782   4.730   6.888
   54ASP    HB1  862   5.692   4.738   6.949
   54ASP    HB2  863   5.759   4.648   6.825
   54ASP     CG  864   5.807   4.856   6.805
   54ASP    OD1  865   5.899   4.858   6.723
   54ASP    OD2  866   5.712   4.934   6.797
   54ASP      C  867   5.969   4.798   7.064
   54ASP      O  868   5.938   4.919   7.054
   55GLN      N  869   6.050   4.755   7.160
   55GLN      H  870   6.069   4.658   7.172
   55GLN     CA  871   6.110   4.832   7.269
   55GLN     HA  872   6.047   4.918   7.285
   55GLN     CB  873   6.120   4.747   7.395
   55GLN    HB1  874   6.185   4.798   7.465
   55GLN    HB2  875   6.156   4.644   7.380
   55GLN     CG  876   5.982   4.757   7.458
   55GLN    HG1  877   5.913   4.731   7.379
   55GLN    HG2  878   5.962   4.862   7.480
   55GLN     CD  879   5.955   4.670   7.579
   55GLN    OE1  880   6.042   4.651   7.667
   55GLN    NE2  881   5.832   4.634   7.603
   55GLN   HE21  882   5.765   4.653   7.532
   55GLN   HE22  883   5.795   4.615   7.695
   55GLN      C  884   6.246   4.878   7.223
   55GLN      O  885   6.285   4.991   7.252
   56VAL      N  886   6.318   4.788   7.153
   56VAL      H  887   6.285   4.694   7.138
   56VAL     CA  888   6.443   4.831   7.085
   56VAL     HA  889   6.522   4.842   7.165
   56VAL     CB  890   6.506   4.720   7.001
   56VAL     HB  891   6.497   4.623   7.048
   56VAL    CG1  892   6.431   4.699   6.869
   56VAL   HG11  893   6.476   4.612   6.823
   56VAL   HG12  894   6.327   4.669   6.884
   56VAL   HG13  895   6.439   4.787   6.806
   56VAL    CG2  896   6.649   4.744   6.951
   56VAL   HG21  897   6.652   4.824   6.878
   56VAL   HG22  898   6.707   4.790   7.030
   56VAL   HG23  899   6.698   4.654   6.920
   56VAL      C  900   6.428   4.957   7.010
   56VAL      O  901   6.517   5.041   7.014
   57THR      N  902   6.312   4.980   6.948
   57THR      H  903   6.245   4.904   6.940
   57THR     CA  904   6.279   5.095   6.866
   57THR     HA  905   6.363   5.109   6.796
   57THR     CB  906   6.151   5.071   6.781
   57THR     HB  907   6.058   5.086   6.836
   57THR    CG2  908   6.142   5.172   6.669
   57THR   HG21  909   6.231   5.163   6.607
   57THR   HG22  910   6.049   5.168   6.612
   57THR   HG23  911   6.149   5.277   6.702
   57THR    OG1  912   6.154   4.937   6.736
   57THR    HG1  913   6.064   4.901   6.745
   57THR      C  914   6.265   5.217   6.951
   57THR      O  915   6.285   5.329   6.898
   58LYS      N  916   6.236   5.208   7.078
   58LYS      H  917   6.234   5.121   7.123
   58LYS     CA  918   6.203   5.316   7.164
   58LYS     HA  919   6.172   5.397   7.105
   58LYS     CB  920   6.074   5.264   7.234
   58LYS    HB1  921   6.079   5.160   7.256
   58LYS    HB2  922   5.996   5.279   7.163
   58LYS     CG  923   6.032   5.343   7.362
   58LYS    HG1  924   6.038   5.450   7.348
   58LYS    HG2  925   6.098   5.319   7.445
   58LYS     CD  926   5.887   5.316   7.386
   58LYS    HD1  927   5.877   5.213   7.419
   58LYS    HD2  928   5.829   5.337   7.299
   58LYS     CE  929   5.828   5.414   7.499
   58LYS    HE1  930   5.823   5.523   7.470
   58LYS    HE2  931   5.902   5.420   7.582
   58LYS     NZ  932   5.691   5.361   7.546
   58LYS    HZ1  933   5.667   5.421   7.628
   58LYS    HZ2  934   5.623   5.376   7.473
   58LYS    HZ3  935   5.695   5.266   7.575
   58LYS      C  936   6.316   5.355   7.255
   58LYS      O  937   6.334   5.470   7.279
   59ASP      N  938   6.391   5.254   7.294
   59ASP      H  939   6.363   5.166   7.266
   59ASP     CA  940   6.530   5.269   7.334
   59ASP     HA  941   6.540   5.332   7.420
   59ASP     CB  942   6.581   5.131   7.376
   59ASP    HB1  943   6.689   5.137   7.405
   59ASP    HB2  944   6.565   5.061   7.287
   59ASP     CG  945   6.509   5.072   7.500
   59ASP    OD1  946   6.522   4.948   7.517
   59ASP    OD2  947   6.454   5.144   7.582
   59ASP      C  948   6.623   5.339   7.223
   59ASP      O  949   6.711   5.420   7.253
   60ALA      N  950   6.603   5.309   7.099
   60ALA      H  951   6.547   5.231   7.081
   60ALA     CA  952   6.676   5.375   6.985
   60ALA     HA  953   6.785   5.372   6.997
   60ALA     CB  954   6.641   5.300   6.856
   60ALA    HB1  955   6.536   5.305   6.835
   60ALA    HB2  956   6.693   5.347   6.775
   60ALA    HB3  957   6.680   5.197   6.863
   60ALA      C  958   6.631   5.524   6.977
   60ALA      O  959   6.714   5.617   6.976
   61ALA      N  960   6.499   5.547   6.978
   61ALA      H  961   6.437   5.465   6.961
   61ALA     CA  962   6.440   5.681   6.977
   61ALA     HA  963   6.464   5.732   6.885
   61ALA     CB  964   6.287   5.655   6.986
   61ALA    HB1  965   6.262   5.617   7.085
   61ALA    HB2  966   6.240   5.748   6.961
   61ALA    HB3  967   6.259   5.574   6.914
   61ALA      C  968   6.487   5.766   7.090
   61ALA      O  969   6.507   5.883   7.070
   62GLU      N  970   6.500   5.708   7.206
   62GLU      H  971   6.484   5.611   7.214
   62GLU     CA  972   6.540   5.781   7.329
   62GLU     HA  973   6.487   5.877   7.326
   62GLU     CB  974   6.483   5.711   7.457
   62GLU    HB1  975   6.530   5.758   7.549
   62GLU    HB2  976   6.504   5.610   7.446
   62GLU     CG  977   6.335   5.726   7.465
   62GLU    HG1  978   6.291   5.702   7.366
   62GLU    HG2  979   6.301   5.828   7.488
   62GLU     CD  980   6.266   5.632   7.568
   62GLU    OE1  981   6.141   5.634   7.560
   62GLU    OE2  982   6.333   5.577   7.661
   62GLU      C  983   6.693   5.808   7.323
   62GLU      O  984   6.737   5.909   7.377
   63ALA      N  985   6.767   5.725   7.250
   63ALA      H  986   6.717   5.653   7.198
   63ALA     CA  987   6.909   5.753   7.229
   63ALA     HA  988   6.960   5.775   7.323
   63ALA     CB  989   6.983   5.630   7.178
   63ALA    HB1  990   7.085   5.656   7.180
   63ALA    HB2  991   6.967   5.542   7.242
   63ALA    HB3  992   6.949   5.597   7.075
   63ALA      C  993   6.934   5.867   7.131
   63ALA      O  994   7.033   5.936   7.145
   64ILE      N  995   6.845   5.886   7.028
   64ILE      H  996   6.776   5.815   7.011
   64ILE     CA  997   6.853   6.005   6.950
   64ILE     HA  998   6.956   6.014   6.905
   64ILE     CB  999   6.760   5.991   6.827
   64ILE     HB 1000   6.654   5.970   6.862
   64ILE    CG2 1001   6.760   6.126   6.740
   64ILE   HG21 1002   6.859   6.151   6.705
   64ILE   HG22 1003   6.695   6.121   6.652
   64ILE   HG23 1004   6.726   6.210   6.805
   64ILE    CG1 1005   6.817   5.877   6.739
   64ILE   HG11 1006   6.840   5.789   6.802
   64ILE   HG12 1007   6.908   5.910   6.689
   64ILE     CD 1008   6.715   5.820   6.644
   64ILE    HD1 1009   6.676   5.896   6.578
   64ILE    HD2 1010   6.764   5.745   6.580
   64ILE    HD3 1011   6.629   5.774   6.693
   64ILE      C 1012   6.832   6.134   7.033
   64ILE      O 1013   6.914   6.225   7.015
   65LYS      N 1014   6.731   6.146   7.121
   65LYS      H 1015   6.671   6.059   7.132
   65LYS     CA 1016   6.728   6.251   7.224
   65LYS     HA 1017   6.711   6.350   7.178
   65LYS     CB 1018   6.606   6.226   7.321
   65LYS    HB1 1019   6.614   6.290   7.404
   65LYS    HB2 1020   6.619   6.126   7.372
   65LYS     CG 1021   6.473   6.255   7.250
   65LYS    HG1 1022   6.440   6.166   7.195
   65LYS    HG2 1023   6.472   6.329   7.170
   65LYS     CD 1024   6.368   6.286   7.353
   65LYS    HD1 1025   6.365   6.214   7.436
   65LYS    HD2 1026   6.274   6.286   7.304
   65LYS     CE 1027   6.381   6.425   7.412
   65LYS    HE1 1028   6.478   6.427   7.465
   65LYS    HE2 1029   6.299   6.421   7.486
   65LYS     NZ 1030   6.359   6.541   7.324
   65LYS    HZ1 1031   6.449   6.570   7.298
   65LYS    HZ2 1032   6.314   6.521   7.236
   65LYS    HZ3 1033   6.314   6.621   7.365
   65LYS      C 1034   6.857   6.271   7.300
   65LYS      O 1035   6.890   6.386   7.322
   66LYS      N 1036   6.932   6.161   7.336
   66LYS      H 1037   6.885   6.069   7.326
   66LYS     CA 1038   7.052   6.176   7.417
   66LYS     HA 1039   7.029   6.254   7.489
   66LYS     CB 1040   7.072   6.047   7.500
   66LYS    HB1 1041   7.175   6.038   7.542
   66LYS    HB2 1042   7.070   5.958   7.433
   66LYS     CG 1043   6.974   6.034   7.616
   66LYS    HG1 1044   6.872   6.072   7.583
   66LYS    HG2 1045   6.997   6.100   7.698
   66LYS     CD 1046   6.967   5.890   7.669
   66LYS    HD1 1047   6.967   5.823   7.590
   66LYS    HD2 1048   6.872   5.887   7.720
   66LYS     CE 1049   7.076   5.862   7.769
   66LYS    HE1 1050   7.093   5.950   7.833
   66LYS    HE2 1051   7.163   5.835   7.714
   66LYS     NZ 1052   7.038   5.743   7.853
   66LYS    HZ1 1053   7.039   5.664   7.793
   66LYS    HZ2 1054   7.094   5.732   7.933
   66LYS    HZ3 1055   6.943   5.755   7.883
   66LYS      C 1056   7.183   6.225   7.345
   66LYS      O 1057   7.281   6.282   7.399
   67HIS      N 1058   7.186   6.185   7.217
   67HIS      H 1059   7.109   6.133   7.177
   67HIS     CA 1060   7.307   6.220   7.130
   67HIS     HA 1061   7.386   6.270   7.189
   67HIS     CB 1062   7.370   6.094   7.069
   67HIS    HB1 1063   7.460   6.117   7.015
   67HIS    HB2 1064   7.305   6.065   6.986
   67HIS     CG 1065   7.396   5.988   7.172
   67HIS    ND1 1066   7.330   5.873   7.186
   67HIS    HD1 1067   7.246   5.849   7.137
   67HIS    CE1 1068   7.365   5.811   7.300
   67HIS    HE1 1069   7.328   5.712   7.328
   67HIS    NE2 1070   7.459   5.886   7.366
   67HIS    CD2 1071   7.471   6.001   7.288
   67HIS    HD2 1072   7.537   6.086   7.300
   67HIS      C 1073   7.272   6.319   7.023
   67HIS      O 1074   7.361   6.355   6.946
   68ASN      N 1075   7.148   6.361   7.002
   68ASN      H 1076   7.085   6.324   7.069
   68ASN     CA 1077   7.087   6.452   6.903
   68ASN     HA 1078   6.978   6.453   6.930
   68ASN     CB 1079   7.151   6.586   6.925
   68ASN    HB1 1080   7.104   6.662   6.861
   68ASN    HB2 1081   7.255   6.576   6.903
   68ASN     CG 1082   7.129   6.636   7.069
   68ASN    OD1 1083   7.223   6.674   7.139
   68ASN    ND2 1084   7.006   6.643   7.111
   68ASN   HD21 1085   6.930   6.633   7.048
   68ASN   HD22 1086   7.001   6.672   7.208
   68ASN      C 1087   7.098   6.405   6.753
   68ASN      O 1088   7.035   6.468   6.667
   69VAL      N 1089   7.157   6.283   6.717
   69VAL      H 1090   7.211   6.234   6.787
   69VAL     CA 1091   7.172   6.232   6.577
   69VAL     HA 1092   7.090   6.274   6.519
   69VAL     CB 1093   7.297   6.292   6.510
   69VAL     HB 1094   7.266   6.393   6.485
   69VAL    CG1 1095   7.422   6.299   6.597
   69VAL   HG11 1096   7.496   6.352   6.535
   69VAL   HG12 1097   7.410   6.355   6.688
   69VAL   HG13 1098   7.463   6.197   6.609
   69VAL    CG2 1099   7.329   6.214   6.381
   69VAL   HG21 1100   7.242   6.217   6.313
   69VAL   HG22 1101   7.414   6.258   6.326
   69VAL   HG23 1102   7.352   6.108   6.411
   69VAL      C 1103   7.151   6.077   6.572
   69VAL      O 1104   7.208   6.007   6.656
   70GLY      N 1105   7.065   6.038   6.475
   70GLY      H 1106   7.004   6.107   6.426
   70GLY     CA 1107   7.061   5.904   6.425
   70GLY    HA1 1108   6.996   5.844   6.483
   70GLY    HA2 1109   7.159   5.860   6.440
   70GLY      C 1110   7.035   5.888   6.272
   70GLY      O 1111   6.976   5.973   6.210
   71VAL      N 1112   7.080   5.774   6.223
   71VAL      H 1113   7.144   5.714   6.276
   71VAL     CA 1114   7.065   5.736   6.082
   71VAL     HA 1115   7.003   5.806   6.027
   71VAL     CB 1116   7.202   5.746   6.014
   71VAL     HB 1117   7.200   5.670   5.935
   71VAL    CG1 1118   7.213   5.882   5.946
   71VAL   HG11 1119   7.193   5.959   6.018
   71VAL   HG12 1120   7.307   5.895   5.895
   71VAL   HG13 1121   7.137   5.883   5.866
   71VAL    CG2 1122   7.332   5.729   6.097
   71VAL   HG21 1123   7.413   5.716   6.027
   71VAL   HG22 1124   7.345   5.821   6.151
   71VAL   HG23 1125   7.331   5.642   6.164
   71VAL      C 1126   6.998   5.594   6.073
   71VAL      O 1127   7.037   5.506   6.149
   72LYS      N 1128   6.896   5.581   5.985
   72LYS      H 1129   6.858   5.665   5.938
   72LYS     CA 1130   6.814   5.461   5.976
   72LYS     HA 1131   6.850   5.403   6.062
   72LYS     CB 1132   6.670   5.504   6.011
   72LYS    HB1 1133   6.631   5.562   5.929
   72LYS    HB2 1134   6.676   5.574   6.098
   72LYS     CG 1135   6.584   5.379   6.024
   72LYS    HG1 1136   6.631   5.299   6.080
   72LYS    HG2 1137   6.563   5.344   5.922
   72LYS     CD 1138   6.454   5.417   6.089
   72LYS    HD1 1139   6.405   5.502   6.031
   72LYS    HD2 1140   6.473   5.450   6.189
   72LYS     CE 1141   6.356   5.298   6.103
   72LYS    HE1 1142   6.268   5.335   6.154
   72LYS    HE2 1143   6.399   5.217   6.167
   72LYS     NZ 1144   6.315   5.242   5.965
   72LYS    HZ1 1145   6.254   5.163   5.958
   72LYS    HZ2 1146   6.284   5.316   5.899
   72LYS    HZ3 1147   6.402   5.212   5.916
   72LYS      C 1148   6.815   5.376   5.845
   72LYS      O 1149   6.799   5.436   5.737
   73CYS      N 1150   6.827   5.247   5.861
   73CYS      H 1151   6.843   5.213   5.953
   73CYS     CA 1152   6.804   5.144   5.755
   73CYS     HA 1153   6.840   5.184   5.660
   73CYS     CB 1154   6.890   5.023   5.779
   73CYS    HB1 1155   6.855   4.967   5.864
   73CYS    HB2 1156   6.991   5.057   5.802
   73CYS     SG 1157   6.897   4.912   5.635
   73CYS     HG 1158   7.015   4.856   5.675
   73CYS      C 1159   6.656   5.109   5.739
   73CYS      O 1160   6.579   5.113   5.835
   74ALA      N 1161   6.623   5.077   5.615
   74ALA      H 1162   6.691   5.065   5.545
   74ALA     CA 1163   6.480   5.068   5.586
   74ALA     HA 1164   6.434   5.147   5.645
   74ALA     CB 1165   6.457   5.097   5.436
   74ALA    HB1 1166   6.505   5.187   5.403
   74ALA    HB2 1167   6.491   5.014   5.381
   74ALA    HB3 1168   6.349   5.102   5.413
   74ALA      C 1169   6.420   4.938   5.633
   74ALA      O 1170   6.484   4.836   5.632
   75THR      N 1171   6.294   4.934   5.678
   75THR      H 1172   6.243   5.026   5.682
   75THR     CA 1173   6.235   4.826   5.753
   75THR     HA 1174   6.304   4.744   5.771
   75THR     CB 1175   6.193   4.885   5.895
   75THR     HB 1176   6.116   4.822   5.938
   75THR    CG2 1177   6.314   4.888   5.986
   75THR   HG21 1178   6.397   4.929   5.925
   75THR   HG22 1179   6.287   4.947   6.081
   75THR   HG23 1180   6.342   4.787   6.014
   75THR    OG1 1181   6.148   5.022   5.889
   75THR    HG1 1182   6.066   5.037   5.837
   75THR      C 1183   6.103   4.766   5.701
   75THR      O 1184   6.022   4.834   5.642
   76ILE      N 1185   6.076   4.646   5.743
   76ILE      H 1186   6.143   4.599   5.801
   76ILE     CA 1187   5.943   4.581   5.726
   76ILE     HA 1188   5.898   4.610   5.627
   76ILE     CB 1189   5.956   4.427   5.726
   76ILE     HB 1190   6.029   4.398   5.806
   76ILE    CG2 1191   5.824   4.358   5.748
   76ILE   HG21 1192   5.751   4.386   5.671
   76ILE   HG22 1193   5.826   4.247   5.756
   76ILE   HG23 1194   5.786   4.384   5.845
   76ILE    CG1 1195   6.014   4.379   5.595
   76ILE   HG11 1196   6.112   4.430   5.571
   76ILE   HG12 1197   5.941   4.408   5.519
   76ILE     CD 1198   6.038   4.227   5.580
   76ILE    HD1 1199   6.102   4.212   5.494
   76ILE    HD2 1200   6.081   4.189   5.670
   76ILE    HD3 1201   5.941   4.179   5.562
   76ILE      C 1202   5.851   4.626   5.842
   76ILE      O 1203   5.882   4.604   5.961
   77THR      N 1204   5.742   4.690   5.806
   77THR      H 1205   5.732   4.721   5.710
   77THR     CA 1206   5.625   4.705   5.892
   77THR     HA 1207   5.650   4.692   5.997
   77THR     CB 1208   5.562   4.845   5.884
   77THR     HB 1209   5.524   4.853   5.785
   77THR    CG2 1210   5.450   4.874   5.984
   77THR   HG21 1211   5.413   4.977   5.976
   77THR   HG22 1212   5.367   4.797   5.986
   77THR   HG23 1213   5.494   4.865   6.085
   77THR    OG1 1214   5.648   4.956   5.893
   77THR    HG1 1215   5.592   5.032   5.872
   77THR      C 1216   5.523   4.598   5.858
   77THR      O 1217   5.459   4.613   5.751
   78PRO      N 1218   5.503   4.496   5.941
   78PRO     CD 1219   5.516   4.493   6.090
   78PRO    HD1 1220   5.475   4.583   6.130
   78PRO    HD2 1221   5.624   4.492   6.116
   78PRO     CG 1222   5.444   4.363   6.136
   78PRO    HG1 1223   5.337   4.381   6.159
   78PRO    HG2 1224   5.500   4.327   6.225
   78PRO     CB 1225   5.460   4.274   6.013
   78PRO    HB1 1226   5.397   4.189   6.008
   78PRO    HB2 1227   5.564   4.240   5.997
   78PRO     CA 1228   5.433   4.374   5.898
   78PRO     HA 1229   5.486   4.345   5.807
   78PRO      C 1230   5.286   4.386   5.870
   78PRO      O 1231   5.210   4.472   5.916
   79ASP      N 1232   5.237   4.288   5.798
   79ASP      H 1233   5.309   4.228   5.755
   79ASP     CA 1234   5.098   4.259   5.768
   79ASP     HA 1235   5.034   4.302   5.849
   79ASP     CB 1236   5.060   4.324   5.638
   79ASP    HB1 1237   5.071   4.434   5.637
   79ASP    HB2 1238   4.959   4.302   5.618
   79ASP     CG 1239   5.134   4.275   5.520
   79ASP    OD1 1240   5.102   4.166   5.464
   79ASP    OD2 1241   5.226   4.346   5.479
   79ASP      C 1242   5.073   4.108   5.766
   79ASP      O 1243   5.166   4.027   5.781
   80GLU      N 1244   4.952   4.065   5.749
   80GLU      H 1245   4.881   4.139   5.738
   80GLU     CA 1246   4.909   3.925   5.756
   80GLU     HA 1247   4.934   3.883   5.857
   80GLU     CB 1248   4.757   3.901   5.726
   80GLU    HB1 1249   4.742   3.915   5.616
   80GLU    HB2 1250   4.708   3.976   5.777
   80GLU     CG 1251   4.712   3.760   5.770
   80GLU    HG1 1252   4.758   3.685   5.706
   80GLU    HG2 1253   4.611   3.742   5.736
   80GLU     CD 1254   4.718   3.713   5.916
   80GLU    OE1 1255   4.784   3.611   5.941
   80GLU    OE2 1256   4.638   3.762   6.000
   80GLU      C 1257   4.993   3.843   5.663
   80GLU      O 1258   5.047   3.743   5.700
   81LYS      N 1259   5.005   3.892   5.540
   81LYS      H 1260   4.978   3.986   5.526
   81LYS     CA 1261   5.078   3.822   5.439
   81LYS     HA 1262   5.040   3.721   5.433
   81LYS     CB 1263   5.064   3.888   5.304
   81LYS    HB1 1264   5.118   3.986   5.308
   81LYS    HB2 1265   4.959   3.911   5.293
   81LYS     CG 1266   5.109   3.808   5.181
   81LYS    HG1 1267   5.218   3.793   5.183
   81LYS    HG2 1268   5.087   3.876   5.098
   81LYS     CD 1269   5.027   3.680   5.163
   81LYS    HD1 1270   4.919   3.699   5.164
   81LYS    HD2 1271   5.057   3.607   5.239
   81LYS     CE 1272   5.055   3.630   5.024
   81LYS    HE1 1273   5.155   3.599   5.017
   81LYS    HE2 1274   5.035   3.705   4.950
   81LYS     NZ 1275   4.974   3.510   5.008
   81LYS    HZ1 1276   5.013   3.454   4.932
   81LYS    HZ2 1277   4.989   3.454   5.089
   81LYS    HZ3 1278   4.881   3.519   4.979
   81LYS      C 1279   5.228   3.807   5.470
   81LYS      O 1280   5.291   3.719   5.408
   82ARG      N 1281   5.287   3.885   5.565
   82ARG      H 1282   5.232   3.960   5.613
   82ARG     CA 1283   5.423   3.868   5.614
   82ARG     HA 1284   5.485   3.816   5.537
   82ARG     CB 1285   5.484   4.007   5.618
   82ARG    HB1 1286   5.578   4.020   5.670
   82ARG    HB2 1287   5.409   4.072   5.675
   82ARG     CG 1288   5.498   4.068   5.472
   82ARG    HG1 1289   5.499   4.175   5.487
   82ARG    HG2 1290   5.409   4.051   5.411
   82ARG     CD 1291   5.615   4.016   5.389
   82ARG    HD1 1292   5.573   3.985   5.296
   82ARG    HD2 1293   5.654   3.933   5.448
   82ARG     NE 1294   5.718   4.119   5.362
   82ARG     HE 1295   5.699   4.213   5.380
   82ARG     CZ 1296   5.841   4.107   5.322
   82ARG    NH1 1297   5.896   3.991   5.291
   82ARG   HH11 1298   5.838   3.906   5.293
   82ARG   HH12 1299   5.996   3.985   5.272
   82ARG    NH2 1300   5.911   4.217   5.316
   82ARG   HH21 1301   5.873   4.304   5.352
   82ARG   HH22 1302   6.003   4.201   5.277
   82ARG      C 1303   5.424   3.786   5.745
   82ARG      O 1304   5.520   3.710   5.766
   83VAL      N 1305   5.321   3.788   5.834
   83VAL      H 1306   5.248   3.855   5.824
   83VAL     CA 1307   5.302   3.688   5.939
   83VAL     HA 1308   5.382   3.683   6.009
   83VAL     CB 1309   5.183   3.708   6.035
   83VAL     HB 1310   5.092   3.704   5.976
   83VAL    CG1 1311   5.172   3.605   6.147
   83VAL   HG11 1312   5.067   3.605   6.178
   83VAL   HG12 1313   5.196   3.500   6.121
   83VAL   HG13 1314   5.233   3.642   6.231
   83VAL    CG2 1315   5.201   3.849   6.093
   83VAL   HG21 1316   5.156   3.849   6.194
   83VAL   HG22 1317   5.308   3.880   6.101
   83VAL   HG23 1318   5.150   3.920   6.030
   83VAL      C 1319   5.296   3.550   5.868
   83VAL      O 1320   5.368   3.460   5.913
   84GLU      N 1321   5.236   3.533   5.749
   84GLU      H 1322   5.173   3.609   5.716
   84GLU     CA 1323   5.239   3.408   5.667
   84GLU     HA 1324   5.200   3.324   5.731
   84GLU     CB 1325   5.148   3.420   5.541
   84GLU    HB1 1326   5.207   3.463   5.466
   84GLU    HB2 1327   5.061   3.476   5.561
   84GLU     CG 1328   5.090   3.287   5.487
   84GLU    HG1 1329   5.031   3.239   5.571
   84GLU    HG2 1330   5.170   3.217   5.469
   84GLU     CD 1331   4.991   3.294   5.372
   84GLU    OE1 1332   4.952   3.402   5.321
   84GLU    OE2 1333   4.949   3.186   5.330
   84GLU      C 1334   5.380   3.357   5.619
   84GLU      O 1335   5.403   3.239   5.602
   85GLU      N 1336   5.478   3.450   5.602
   85GLU      H 1337   5.450   3.546   5.614
   85GLU     CA 1338   5.614   3.436   5.555
   85GLU     HA 1339   5.613   3.352   5.479
   85GLU     CB 1340   5.648   3.560   5.472
   85GLU    HB1 1341   5.643   3.647   5.532
   85GLU    HB2 1342   5.571   3.560   5.390
   85GLU     CG 1343   5.795   3.558   5.421
   85GLU    HG1 1344   5.810   3.467   5.373
   85GLU    HG2 1345   5.867   3.567   5.509
   85GLU     CD 1346   5.830   3.675   5.328
   85GLU    OE1 1347   5.745   3.759   5.296
   85GLU    OE2 1348   5.951   3.692   5.295
   85GLU      C 1349   5.711   3.416   5.669
   85GLU      O 1350   5.812   3.347   5.644
   86PHE      N 1351   5.686   3.470   5.790
   86PHE      H 1352   5.596   3.516   5.797
   86PHE     CA 1353   5.779   3.472   5.902
   86PHE     HA 1354   5.864   3.405   5.878
   86PHE     CB 1355   5.840   3.613   5.921
   86PHE    HB1 1356   5.900   3.621   6.006
   86PHE    HB2 1357   5.755   3.677   5.944
   86PHE     CG 1358   5.918   3.683   5.809
   86PHE    CD1 1359   6.058   3.681   5.801
   86PHE    HD1 1360   6.117   3.614   5.872
   86PHE    CE1 1361   6.122   3.765   5.704
   86PHE    HE1 1362   6.230   3.776   5.710
   86PHE     CZ 1363   6.052   3.843   5.609
   86PHE     HZ 1364   6.110   3.906   5.539
   86PHE    CE2 1365   5.910   3.844   5.612
   86PHE    HE2 1366   5.857   3.908   5.542
   86PHE    CD2 1367   5.849   3.770   5.716
   86PHE    HD2 1368   5.743   3.796   5.724
   86PHE      C 1369   5.736   3.434   6.046
   86PHE      O 1370   5.810   3.447   6.143
   87LYS      N 1371   5.612   3.383   6.058
   87LYS      H 1372   5.563   3.382   5.969
   87LYS     CA 1373   5.537   3.329   6.174
   87LYS     HA 1374   5.433   3.329   6.150
   87LYS     CB 1375   5.567   3.180   6.207
   87LYS    HB1 1376   5.540   3.109   6.128
   87LYS    HB2 1377   5.509   3.160   6.296
   87LYS     CG 1378   5.711   3.148   6.225
   87LYS    HG1 1379   5.761   3.212   6.303
   87LYS    HG2 1380   5.752   3.155   6.122
   87LYS     CD 1381   5.716   3.000   6.266
   87LYS    HD1 1382   5.673   2.939   6.191
   87LYS    HD2 1383   5.664   2.991   6.357
   87LYS     CE 1384   5.861   2.964   6.295
   87LYS    HE1 1385   5.908   3.031   6.369
   87LYS    HE2 1386   5.912   2.967   6.197
   87LYS     NZ 1387   5.871   2.829   6.350
   87LYS    HZ1 1388   5.813   2.817   6.438
   87LYS    HZ2 1389   5.845   2.753   6.287
   87LYS    HZ3 1390   5.966   2.814   6.377
   87LYS      C 1391   5.557   3.415   6.297
   87LYS      O 1392   5.577   3.370   6.409
   88LEU      N 1393   5.543   3.544   6.274
   88LEU      H 1394   5.525   3.568   6.177
   88LEU     CA 1395   5.566   3.650   6.382
   88LEU     HA 1396   5.672   3.638   6.427
   88LEU     CB 1397   5.558   3.791   6.319
   88LEU    HB1 1398   5.566   3.859   6.408
   88LEU    HB2 1399   5.454   3.809   6.279
   88LEU     CG 1400   5.650   3.827   6.211
   88LEU     HG 1401   5.625   3.760   6.127
   88LEU    CD1 1402   5.631   3.966   6.167
   88LEU   HD11 1403   5.699   3.985   6.083
   88LEU   HD12 1404   5.523   3.986   6.138
   88LEU   HD13 1405   5.647   4.031   6.253
   88LEU    CD2 1406   5.804   3.811   6.235
   88LEU   HD21 1407   5.835   3.702   6.244
   88LEU   HD22 1408   5.859   3.844   6.146
   88LEU   HD23 1409   5.841   3.861   6.324
   88LEU      C 1410   5.463   3.637   6.497
   88LEU      O 1411   5.352   3.591   6.466
   89LYS      N 1412   5.497   3.684   6.615
   89LYS      H 1413   5.588   3.731   6.635
   89LYS     CA 1414   5.417   3.655   6.738
   89LYS     HA 1415   5.354   3.575   6.719
   89LYS     CB 1416   5.512   3.624   6.848
   89LYS    HB1 1417   5.465   3.633   6.949
   89LYS    HB2 1418   5.590   3.698   6.846
   89LYS     CG 1419   5.550   3.476   6.861
   89LYS    HG1 1420   5.457   3.424   6.884
   89LYS    HG2 1421   5.604   3.459   6.955
   89LYS     CD 1422   5.615   3.401   6.745
   89LYS    HD1 1423   5.554   3.414   6.657
   89LYS    HD2 1424   5.610   3.294   6.771
   89LYS     CE 1425   5.763   3.442   6.704
   89LYS    HE1 1426   5.837   3.420   6.776
   89LYS    HE2 1427   5.770   3.555   6.697
   89LYS     NZ 1428   5.799   3.384   6.574
   89LYS    HZ1 1429   5.814   3.284   6.574
   89LYS    HZ2 1430   5.726   3.407   6.502
   89LYS    HZ3 1431   5.881   3.431   6.540
   89LYS      C 1432   5.325   3.768   6.781
   89LYS      O 1433   5.236   3.748   6.868
   90GLN      N 1434   5.350   3.886   6.733
   90GLN      H 1435   5.429   3.895   6.675
   90GLN     CA 1436   5.250   3.993   6.722
   90GLN     HA 1437   5.147   3.956   6.724
   90GLN     CB 1438   5.266   4.090   6.841
   90GLN    HB1 1439   5.249   4.188   6.799
   90GLN    HB2 1440   5.369   4.084   6.877
   90GLN     CG 1441   5.166   4.071   6.960
   90GLN    HG1 1442   5.207   4.117   7.052
   90GLN    HG2 1443   5.155   3.964   6.979
   90GLN     CD 1444   5.029   4.128   6.928
   90GLN    OE1 1445   4.996   4.170   6.819
   90GLN    NE2 1446   4.936   4.131   7.022
   90GLN   HE21 1447   4.966   4.104   7.112
   90GLN   HE22 1448   4.847   4.166   7.005
   90GLN      C 1449   5.261   4.060   6.582
   90GLN      O 1450   5.356   4.042   6.513
   91MET      N 1451   5.163   4.142   6.540
   91MET      H 1452   5.081   4.153   6.606
   91MET     CA 1453   5.184   4.254   6.440
   91MET     HA 1454   5.278   4.228   6.383
   91MET     CB 1455   5.066   4.264   6.341
   91MET    HB1 1456   5.076   4.351   6.273
   91MET    HB2 1457   4.976   4.277   6.400
   91MET     CG 1458   5.052   4.141   6.261
   91MET    HG1 1459   5.026   4.057   6.324
   91MET    HG2 1460   5.144   4.116   6.205
   91MET     SD 1461   4.920   4.163   6.143
   91MET     CE 1462   4.842   3.996   6.161
   91MET    HE1 1463   4.905   3.912   6.131
   91MET    HE2 1464   4.807   3.987   6.261
   91MET    HE3 1465   4.757   3.993   6.099
   91MET      C 1466   5.213   4.392   6.513
   91MET      O 1467   5.192   4.408   6.636
   92TRP      N 1468   5.264   4.495   6.446
   92TRP      H 1469   5.254   4.499   6.347
   92TRP     CA 1470   5.339   4.610   6.501
   92TRP     HA 1471   5.311   4.643   6.599
   92TRP     CB 1472   5.487   4.572   6.504
   92TRP    HB1 1473   5.548   4.660   6.540
   92TRP    HB2 1474   5.521   4.546   6.402
   92TRP     CG 1475   5.516   4.461   6.600
   92TRP    CD1 1476   5.545   4.331   6.567
   92TRP    HD1 1477   5.555   4.295   6.468
   92TRP    NE1 1478   5.549   4.248   6.684
   92TRP    HE1 1479   5.566   4.150   6.687
   92TRP    CE2 1480   5.531   4.331   6.794
   92TRP    CZ2 1481   5.527   4.300   6.931
   92TRP    HZ2 1482   5.528   4.201   6.972
   92TRP    CH2 1483   5.497   4.398   7.022
   92TRP    HH2 1484   5.483   4.372   7.127
   92TRP    CZ3 1485   5.475   4.532   6.982
   92TRP    HZ3 1486   5.446   4.615   7.043
   92TRP    CE3 1487   5.488   4.561   6.843
   92TRP    HE3 1488   5.473   4.662   6.817
   92TRP    CD2 1489   5.514   4.463   6.744
   92TRP      C 1490   5.312   4.724   6.402
   92TRP      O 1491   5.325   4.705   6.279
   93LYS      N 1492   5.283   4.838   6.457
   93LYS      H 1493   5.273   4.833   6.559
   93LYS     CA 1494   5.276   4.973   6.390
   93LYS     HA 1495   5.208   4.956   6.302
   93LYS     CB 1496   5.212   5.080   6.478
   93LYS    HB1 1497   5.214   5.173   6.427
   93LYS    HB2 1498   5.262   5.100   6.576
   93LYS     CG 1499   5.062   5.052   6.502
   93LYS    HG1 1500   5.062   4.964   6.570
   93LYS    HG2 1501   5.011   5.026   6.410
   93LYS     CD 1502   5.005   5.184   6.557
   93LYS    HD1 1503   5.021   5.269   6.484
   93LYS    HD2 1504   5.064   5.220   6.645
   93LYS     CE 1505   4.855   5.178   6.581
   93LYS    HE1 1506   4.800   5.151   6.488
   93LYS    HE2 1507   4.836   5.279   6.614
   93LYS     NZ 1508   4.833   5.084   6.692
   93LYS    HZ1 1509   4.743   5.097   6.731
   93LYS    HZ2 1510   4.848   4.992   6.655
   93LYS    HZ3 1511   4.903   5.103   6.759
   93LYS      C 1512   5.408   5.020   6.340
   93LYS      O 1513   5.514   4.978   6.391
   94SER      N 1514   5.401   5.111   6.241
   94SER      H 1515   5.311   5.121   6.198
   94SER     CA 1516   5.519   5.169   6.183
   94SER     HA 1517   5.558   5.095   6.111
   94SER     CB 1518   5.477   5.294   6.107
   94SER    HB1 1519   5.437   5.373   6.171
   94SER    HB2 1520   5.396   5.274   6.038
   94SER     OG 1521   5.586   5.336   6.033
   94SER     HG 1522   5.586   5.275   5.955
   94SER      C 1523   5.629   5.207   6.282
   94SER      O 1524   5.609   5.292   6.368
   95PRO      N 1525   5.753   5.154   6.265
   95PRO     CD 1526   5.796   5.063   6.158
   95PRO    HD1 1527   5.758   5.105   6.063
   95PRO    HD2 1528   5.758   4.964   6.179
   95PRO     CG 1529   5.949   5.058   6.155
   95PRO    HG1 1530   5.984   5.142   6.095
   95PRO    HG2 1531   5.982   4.963   6.124
   95PRO     CB 1532   5.970   5.083   6.302
   95PRO    HB1 1533   6.069   5.118   6.324
   95PRO    HB2 1534   5.949   4.995   6.356
   95PRO     CA 1535   5.862   5.180   6.354
   95PRO     HA 1536   5.837   5.165   6.457
   95PRO      C 1537   5.910   5.325   6.337
   95PRO      O 1538   5.950   5.382   6.439
   96ASN      N 1539   5.891   5.395   6.221
   96ASN      H 1540   5.859   5.349   6.135
   96ASN     CA 1541   5.903   5.541   6.209
   96ASN     HA 1542   6.007   5.565   6.238
   96ASN     CB 1543   5.867   5.577   6.067
   96ASN    HB1 1544   5.859   5.684   6.051
   96ASN    HB2 1545   5.773   5.533   6.033
   96ASN     CG 1546   5.970   5.518   5.974
   96ASN    OD1 1547   5.950   5.419   5.902
   96ASN    ND2 1548   6.087   5.572   5.966
   96ASN   HD21 1549   6.127   5.636   6.032
   96ASN   HD22 1550   6.152   5.534   5.899
   96ASN      C 1551   5.802   5.617   6.300
   96ASN      O 1552   5.826   5.728   6.361
   97GLY      N 1553   5.684   5.555   6.315
   97GLY      H 1554   5.661   5.468   6.274
   97GLY     CA 1555   5.577   5.600   6.409
   97GLY    HA1 1556   5.484   5.547   6.384
   97GLY    HA2 1557   5.563   5.712   6.397
   97GLY      C 1558   5.613   5.573   6.556
   97GLY      O 1559   5.587   5.654   6.642
   98THR      N 1560   5.687   5.467   6.589
   98THR      H 1561   5.707   5.399   6.515
   98THR     CA 1562   5.746   5.457   6.725
   98THR     HA 1563   5.665   5.471   6.799
   98THR     CB 1564   5.813   5.317   6.738
   98THR     HB 1565   5.904   5.323   6.685
   98THR    CG2 1566   5.845   5.279   6.881
   98THR   HG21 1567   5.871   5.170   6.890
   98THR   HG22 1568   5.925   5.341   6.914
   98THR   HG23 1569   5.763   5.295   6.945
   98THR    OG1 1570   5.742   5.217   6.678
   98THR    HG1 1571   5.752   5.136   6.726
   98THR      C 1572   5.855   5.560   6.755
   98THR      O 1573   5.854   5.622   6.861
   99ILE      N 1574   5.950   5.577   6.662
   99ILE      H 1575   5.947   5.526   6.576
   99ILE     CA 1576   6.055   5.673   6.678
   99ILE     HA 1577   6.103   5.655   6.770
   99ILE     CB 1578   6.157   5.660   6.564
   99ILE     HB 1579   6.107   5.660   6.464
   99ILE    CG2 1580   6.249   5.782   6.575
   99ILE   HG21 1581   6.187   5.871   6.551
   99ILE   HG22 1582   6.292   5.798   6.670
   99ILE   HG23 1583   6.325   5.766   6.498
   99ILE    CG1 1584   6.243   5.537   6.569
   99ILE   HG11 1585   6.177   5.450   6.554
   99ILE   HG12 1586   6.290   5.527   6.672
   99ILE     CD 1587   6.359   5.518   6.470
   99ILE    HD1 1588   6.444   5.581   6.483
   99ILE    HD2 1589   6.396   5.416   6.486
   99ILE    HD3 1590   6.328   5.527   6.369
   99ILE      C 1591   5.998   5.813   6.698
   99ILE      O 1592   6.038   5.889   6.784
  100ARG      N 1593   5.899   5.855   6.616
  100ARG      H 1594   5.870   5.790   6.543
  100ARG     CA 1595   5.833   5.990   6.619
  100ARG     HA 1596   5.908   6.068   6.647
  100ARG     CB 1597   5.791   6.023   6.473
  100ARG    HB1 1598   5.723   6.107   6.473
  100ARG    HB2 1599   5.729   5.941   6.435
  100ARG     CG 1600   5.918   6.041   6.385
  100ARG    HG1 1601   5.976   5.947   6.393
  100ARG    HG2 1602   5.974   6.133   6.418
  100ARG     CD 1603   5.871   6.051   6.236
  100ARG    HD1 1604   5.811   6.146   6.215
  100ARG    HD2 1605   5.797   5.975   6.225
  100ARG     NE 1606   6.000   6.032   6.157
  100ARG     HE 1607   6.087   6.049   6.208
  100ARG     CZ 1608   6.014   5.973   6.037
  100ARG    NH1 1609   5.911   5.928   5.969
  100ARG   HH11 1610   5.817   5.963   6.002
  100ARG   HH12 1611   5.913   5.899   5.868
  100ARG    NH2 1612   6.141   5.949   5.992
  100ARG   HH21 1613   6.219   5.959   6.058
  100ARG   HH22 1614   6.164   5.880   5.922
  100ARG      C 1615   5.715   5.993   6.717
  100ARG      O 1616   5.637   6.085   6.717
  101ASN      N 1617   5.702   5.898   6.809
  101ASN      H 1618   5.764   5.822   6.795
  101ASN     CA 1619   5.636   5.912   6.936
  101ASN     HA 1620   5.563   5.989   6.917
  101ASN     CB 1621   5.580   5.781   6.983
  101ASN    HB1 1622   5.634   5.743   7.071
  101ASN    HB2 1623   5.584   5.711   6.901
  101ASN     CG 1624   5.431   5.789   7.018
  101ASN    OD1 1625   5.363   5.686   7.003
  101ASN    ND2 1626   5.375   5.893   7.069
  101ASN   HD21 1627   5.427   5.980   7.068
  101ASN   HD22 1628   5.277   5.890   7.101
  101ASN      C 1629   5.725   5.979   7.036
  101ASN      O 1630   5.675   6.042   7.132
  102ILE      N 1631   5.854   5.969   7.022
  102ILE      H 1632   5.882   5.903   6.949
  102ILE     CA 1633   5.959   6.035   7.099
  102ILE     HA 1634   5.918   6.062   7.194
  102ILE     CB 1635   6.075   5.933   7.125
  102ILE     HB 1636   6.121   5.915   7.024
  102ILE    CG2 1637   6.182   5.996   7.213
  102ILE   HG21 1638   6.138   6.034   7.308
  102ILE   HG22 1639   6.261   5.925   7.235
  102ILE   HG23 1640   6.223   6.085   7.160
  102ILE    CG1 1641   6.026   5.800   7.176
  102ILE   HG11 1642   6.111   5.739   7.189
  102ILE   HG12 1643   5.975   5.752   7.095
  102ILE     CD 1644   5.949   5.791   7.303
  102ILE    HD1 1645   5.937   5.685   7.317
  102ILE    HD2 1646   6.007   5.839   7.384
  102ILE    HD3 1647   5.851   5.834   7.292
  102ILE      C 1648   6.013   6.160   7.027
  102ILE      O 1649   6.018   6.274   7.076
  103LEU      N 1650   6.018   6.150   6.893
  103LEU      H 1651   6.017   6.055   6.856
  103LEU     CA 1652   6.070   6.258   6.806
  103LEU     HA 1653   6.102   6.345   6.869
  103LEU     CB 1654   6.185   6.201   6.726
  103LEU    HB1 1655   6.231   6.281   6.673
  103LEU    HB2 1656   6.139   6.129   6.653
  103LEU     CG 1657   6.288   6.124   6.805
  103LEU     HG 1658   6.239   6.040   6.856
  103LEU    CD1 1659   6.390   6.061   6.713
  103LEU   HD11 1660   6.331   6.002   6.642
  103LEU   HD12 1661   6.453   6.134   6.664
  103LEU   HD13 1662   6.454   5.997   6.770
  103LEU    CD2 1663   6.367   6.205   6.905
  103LEU   HD21 1664   6.428   6.274   6.844
  103LEU   HD22 1665   6.302   6.246   6.982
  103LEU   HD23 1666   6.426   6.141   6.972
  103LEU      C 1667   5.960   6.326   6.724
  103LEU      O 1668   5.957   6.326   6.602
  104GLY      N 1669   5.860   6.383   6.797
  104GLY      H 1670   5.870   6.381   6.897
  104GLY     CA 1671   5.763   6.475   6.741
  104GLY    HA1 1672   5.693   6.509   6.815
  104GLY    HA2 1673   5.706   6.426   6.660
  104GLY      C 1674   5.832   6.596   6.675
  104GLY      O 1675   5.939   6.646   6.714
  105GLY      N 1676   5.767   6.638   6.567
  105GLY      H 1677   5.675   6.600   6.542
  105GLY     CA 1678   5.827   6.734   6.472
  105GLY    HA1 1679   5.929   6.696   6.456
  105GLY    HA2 1680   5.821   6.835   6.512
  105GLY      C 1681   5.762   6.732   6.335
  105GLY      O 1682   5.640   6.718   6.325
  106THR      N 1683   5.845   6.751   6.232
  106THR      H 1684   5.948   6.758   6.250
  106THR     CA 1685   5.807   6.732   6.090
  106THR     HA 1686   5.711   6.674   6.091
  106THR     CB 1687   5.784   6.863   6.013
  106THR     HB 1688   5.874   6.913   5.997
  106THR    CG2 1689   5.726   6.854   5.874
  106THR   HG21 1690   5.800   6.821   5.801
  106THR   HG22 1691   5.634   6.793   5.869
  106THR   HG23 1692   5.688   6.953   5.843
  106THR    OG1 1693   5.696   6.943   6.089
  106THR    HG1 1694   5.680   7.031   6.047
  106THR      C 1695   5.915   6.656   6.008
  106THR      O 1696   6.033   6.688   6.019
  107VAL      N 1697   5.869   6.553   5.937
  107VAL      H 1698   5.770   6.543   5.920
  107VAL     CA 1699   5.953   6.476   5.843
  107VAL     HA 1700   6.058   6.500   5.874
  107VAL     CB 1701   5.934   6.325   5.861
  107VAL     HB 1702   5.952   6.290   5.965
  107VAL    CG1 1703   5.791   6.287   5.837
  107VAL   HG11 1704   5.779   6.179   5.850
  107VAL   HG12 1705   5.726   6.332   5.910
  107VAL   HG13 1706   5.763   6.296   5.731
  107VAL    CG2 1707   6.023   6.248   5.765
  107VAL   HG21 1708   6.017   6.144   5.792
  107VAL   HG22 1709   5.994   6.255   5.660
  107VAL   HG23 1710   6.125   6.278   5.775
  107VAL      C 1711   5.955   6.526   5.698
  107VAL      O 1712   5.846   6.541   5.644
  108PHE      N 1713   6.072   6.556   5.639
  108PHE      H 1714   6.150   6.559   5.699
  108PHE     CA 1715   6.084   6.632   5.509
  108PHE     HA 1716   5.989   6.664   5.481
  108PHE     CB 1717   6.166   6.758   5.535
  108PHE    HB1 1718   6.202   6.799   5.440
  108PHE    HB2 1719   6.263   6.732   5.586
  108PHE     CG 1720   6.096   6.865   5.617
  108PHE    CD1 1721   6.000   6.958   5.562
  108PHE    HD1 1722   5.977   6.951   5.460
  108PHE    CE1 1723   5.930   7.052   5.638
  108PHE    HE1 1724   5.855   7.111   5.591
  108PHE     CZ 1725   5.969   7.068   5.774
  108PHE     HZ 1726   5.930   7.144   5.835
  108PHE    CE2 1727   6.065   6.981   5.834
  108PHE    HE2 1728   6.093   6.987   5.938
  108PHE    CD2 1729   6.131   6.886   5.751
  108PHE    HD2 1730   6.198   6.821   5.798
  108PHE      C 1731   6.147   6.551   5.401
  108PHE      O 1732   6.266   6.514   5.406
  109ARG      N 1733   6.069   6.515   5.298
  109ARG      H 1734   5.979   6.565   5.288
  109ARG     CA 1735   6.120   6.447   5.183
  109ARG     HA 1736   6.207   6.382   5.206
  109ARG     CB 1737   6.009   6.358   5.132
  109ARG    HB1 1738   6.019   6.327   5.030
  109ARG    HB2 1739   5.915   6.410   5.144
  109ARG     CG 1740   6.017   6.228   5.211
  109ARG    HG1 1741   6.015   6.246   5.322
  109ARG    HG2 1742   6.111   6.179   5.188
  109ARG     CD 1743   5.904   6.131   5.178
  109ARG    HD1 1744   5.875   6.113   5.071
  109ARG    HD2 1745   5.812   6.167   5.226
  109ARG     NE 1746   5.937   5.992   5.240
  109ARG     HE 1747   6.035   5.975   5.268
  109ARG     CZ 1748   5.850   5.900   5.282
  109ARG    NH1 1749   5.716   5.903   5.250
  109ARG   HH11 1750   5.683   5.954   5.162
  109ARG   HH12 1751   5.668   5.816   5.268
  109ARG    NH2 1752   5.894   5.794   5.352
  109ARG   HH21 1753   5.986   5.789   5.394
  109ARG   HH22 1754   5.825   5.730   5.391
  109ARG      C 1755   6.165   6.541   5.068
  109ARG      O 1756   6.097   6.637   5.034
  110GLU      N 1757   6.275   6.510   5.007
  110GLU      H 1758   6.315   6.424   5.035
  110GLU     CA 1759   6.348   6.589   4.903
  110GLU     HA 1760   6.281   6.655   4.854
  110GLU     CB 1761   6.465   6.662   4.968
  110GLU    HB1 1762   6.542   6.589   5.002
  110GLU    HB2 1763   6.420   6.713   5.053
  110GLU     CG 1764   6.544   6.762   4.877
  110GLU    HG1 1765   6.474   6.830   4.831
  110GLU    HG2 1766   6.582   6.704   4.790
  110GLU     CD 1767   6.659   6.833   4.946
  110GLU    OE1 1768   6.647   6.881   5.060
  110GLU    OE2 1769   6.769   6.811   4.893
  110GLU      C 1770   6.403   6.495   4.793
  110GLU      O 1771   6.469   6.397   4.826
  111ALA      N 1772   6.382   6.534   4.665
  111ALA      H 1773   6.331   6.619   4.648
  111ALA     CA 1774   6.456   6.472   4.553
  111ALA     HA 1775   6.462   6.365   4.579
  111ALA     CB 1776   6.384   6.483   4.418
  111ALA    HB1 1777   6.380   6.585   4.382
  111ALA    HB2 1778   6.439   6.431   4.342
  111ALA    HB3 1779   6.284   6.437   4.426
  111ALA      C 1780   6.596   6.529   4.541
  111ALA      O 1781   6.616   6.647   4.523
  112ILE      N 1782   6.695   6.441   4.535
  112ILE      H 1783   6.673   6.344   4.543
  112ILE     CA 1784   6.833   6.464   4.483
  112ILE     HA 1785   6.869   6.560   4.511
  112ILE     CB 1786   6.936   6.367   4.555
  112ILE     HB 1787   6.903   6.268   4.521
  112ILE    CG2 1788   7.088   6.401   4.518
  112ILE   HG21 1789   7.101   6.391   4.410
  112ILE   HG22 1790   7.115   6.502   4.553
  112ILE   HG23 1791   7.152   6.328   4.559
  112ILE    CG1 1792   6.915   6.364   4.708
  112ILE   HG11 1793   6.992   6.296   4.747
  112ILE   HG12 1794   6.821   6.309   4.738
  112ILE     CD 1795   6.935   6.497   4.787
  112ILE    HD1 1796   7.034   6.544   4.771
  112ILE    HD2 1797   6.860   6.574   4.764
  112ILE    HD3 1798   6.927   6.472   4.892
  112ILE      C 1799   6.830   6.473   4.328
  112ILE      O 1800   6.764   6.399   4.256
  113ILE      N 1801   6.909   6.566   4.274
  113ILE      H 1802   6.980   6.605   4.337
  113ILE     CA 1803   6.923   6.581   4.131
  113ILE     HA 1804   6.875   6.497   4.085
  113ILE     CB 1805   6.851   6.709   4.077
  113ILE     HB 1806   6.864   6.709   3.967
  113ILE    CG2 1807   6.701   6.690   4.101
  113ILE   HG21 1808   6.680   6.694   4.209
  113ILE   HG22 1809   6.632   6.759   4.051
  113ILE   HG23 1810   6.675   6.588   4.071
  113ILE    CG1 1811   6.890   6.843   4.135
  113ILE   HG11 1812   6.893   6.831   4.242
  113ILE   HG12 1813   6.813   6.919   4.116
  113ILE     CD 1814   7.024   6.892   4.074
  113ILE    HD1 1815   7.022   6.890   3.966
  113ILE    HD2 1816   7.054   6.988   4.117
  113ILE    HD3 1817   7.106   6.819   4.095
  113ILE      C 1818   7.070   6.558   4.078
  113ILE      O 1819   7.168   6.552   4.149
  114CYS      N 1820   7.091   6.571   3.945
  114CYS      H 1821   7.006   6.572   3.887
  114CYS     CA 1822   7.216   6.564   3.871
  114CYS     HA 1823   7.303   6.601   3.919
  114CYS     CB 1824   7.248   6.415   3.834
  114CYS    HB1 1825   7.162   6.385   3.772
  114CYS    HB2 1826   7.256   6.350   3.925
  114CYS     SG 1827   7.401   6.407   3.739
  114CYS     HG 1828   7.463   6.426   3.853
  114CYS      C 1829   7.195   6.647   3.739
  114CYS      O 1830   7.101   6.618   3.666
  115LYS      N 1831   7.291   6.734   3.698
  115LYS      H 1832   7.362   6.754   3.763
  115LYS     CA 1833   7.288   6.811   3.570
  115LYS     HA 1834   7.185   6.853   3.559
  115LYS     CB 1835   7.380   6.936   3.569
  115LYS    HB1 1836   7.353   7.007   3.651
  115LYS    HB2 1837   7.365   6.999   3.484
  115LYS     CG 1838   7.529   6.892   3.582
  115LYS    HG1 1839   7.544   6.838   3.492
  115LYS    HG2 1840   7.537   6.833   3.677
  115LYS     CD 1841   7.626   7.014   3.580
  115LYS    HD1 1842   7.592   7.096   3.646
  115LYS    HD2 1843   7.624   7.052   3.475
  115LYS     CE 1844   7.771   6.980   3.625
  115LYS    HE1 1845   7.841   7.066   3.596
  115LYS    HE2 1846   7.805   6.891   3.568
  115LYS     NZ 1847   7.781   6.961   3.767
  115LYS    HZ1 1848   7.763   6.865   3.779
  115LYS    HZ2 1849   7.871   6.978   3.801
  115LYS    HZ3 1850   7.714   7.015   3.828
  115LYS      C 1851   7.302   6.718   3.445
  115LYS      O 1852   7.297   6.768   3.334
  116ASN      N 1853   7.306   6.588   3.457
  116ASN      H 1854   7.302   6.557   3.555
  116ASN     CA 1855   7.334   6.489   3.357
  116ASN     HA 1856   7.318   6.537   3.265
  116ASN     CB 1857   7.482   6.451   3.362
  116ASN    HB1 1858   7.500   6.348   3.327
  116ASN    HB2 1859   7.513   6.446   3.463
  116ASN     CG 1860   7.577   6.555   3.298
  116ASN    OD1 1861   7.652   6.623   3.364
  116ASN    ND2 1862   7.569   6.565   3.171
  116ASN   HD21 1863   7.506   6.498   3.132
  116ASN   HD22 1864   7.613   6.640   3.118
  116ASN      C 1865   7.231   6.371   3.361
  116ASN      O 1866   7.239   6.283   3.275
  117ILE      N 1867   7.138   6.370   3.458
  117ILE      H 1868   7.149   6.458   3.514
  117ILE     CA 1869   7.011   6.290   3.450
  117ILE     HA 1870   7.013   6.219   3.360
  117ILE     CB 1871   6.989   6.208   3.581
  117ILE     HB 1872   6.974   6.277   3.665
  117ILE    CG2 1873   6.858   6.132   3.574
  117ILE   HG21 1874   6.777   6.198   3.540
  117ILE   HG22 1875   6.863   6.045   3.508
  117ILE   HG23 1876   6.819   6.094   3.672
  117ILE    CG1 1877   7.107   6.116   3.625
  117ILE   HG11 1878   7.066   6.048   3.703
  117ILE   HG12 1879   7.174   6.188   3.669
  117ILE     CD 1880   7.182   6.018   3.531
  117ILE    HD1 1881   7.109   5.942   3.502
  117ILE    HD2 1882   7.230   6.066   3.446
  117ILE    HD3 1883   7.259   5.963   3.588
  117ILE      C 1884   6.893   6.389   3.426
  117ILE      O 1885   6.881   6.480   3.507
  118PRO      N 1886   6.810   6.381   3.322
  118PRO     CD 1887   6.844   6.300   3.205
  118PRO    HD1 1888   6.859   6.195   3.229
  118PRO    HD2 1889   6.936   6.338   3.163
  118PRO     CG 1890   6.724   6.320   3.109
  118PRO    HG1 1891   6.651   6.240   3.130
  118PRO    HG2 1892   6.765   6.315   3.008
  118PRO     CB 1893   6.662   6.455   3.153
  118PRO    HB1 1894   6.555   6.456   3.128
  118PRO    HB2 1895   6.718   6.536   3.104
  118PRO     CA 1896   6.698   6.473   3.302
  118PRO     HA 1897   6.726   6.578   3.318
  118PRO      C 1898   6.577   6.447   3.390
  118PRO      O 1899   6.564   6.341   3.453
  119ARG      N 1900   6.481   6.545   3.399
  119ARG      H 1901   6.504   6.638   3.356
  119ARG     CA 1902   6.354   6.525   3.481
  119ARG     HA 1903   6.362   6.445   3.556
  119ARG     CB 1904   6.317   6.651   3.570
  119ARG    HB1 1905   6.206   6.651   3.581
  119ARG    HB2 1906   6.326   6.740   3.510
  119ARG     CG 1907   6.388   6.657   3.710
  119ARG    HG1 1908   6.383   6.563   3.758
  119ARG    HG2 1909   6.342   6.737   3.770
  119ARG     CD 1910   6.537   6.683   3.696
  119ARG    HD1 1911   6.584   6.595   3.652
  119ARG    HD2 1912   6.580   6.697   3.794
  119ARG     NE 1913   6.570   6.802   3.607
  119ARG     HE 1914   6.495   6.830   3.538
  119ARG     CZ 1915   6.680   6.870   3.606
  119ARG    NH1 1916   6.786   6.848   3.684
  119ARG   HH11 1917   6.785   6.767   3.741
  119ARG   HH12 1918   6.871   6.898   3.676
  119ARG    NH2 1919   6.680   6.968   3.522
  119ARG   HH21 1920   6.607   6.979   3.453
  119ARG   HH22 1921   6.759   7.027   3.531
  119ARG      C 1922   6.227   6.493   3.401
  119ARG      O 1923   6.185   6.561   3.313
  120LEU      N 1924   6.156   6.393   3.453
  120LEU      H 1925   6.186   6.342   3.535
  120LEU     CA 1926   6.038   6.346   3.384
  120LEU     HA 1927   6.064   6.331   3.277
  120LEU     CB 1928   6.008   6.202   3.439
  120LEU    HB1 1929   6.013   6.198   3.546
  120LEU    HB2 1930   6.089   6.141   3.399
  120LEU     CG 1931   5.875   6.138   3.394
  120LEU     HG 1932   5.790   6.209   3.414
  120LEU    CD1 1933   5.863   6.093   3.250
  120LEU   HD11 1934   5.863   6.182   3.182
  120LEU   HD12 1935   5.948   6.027   3.229
  120LEU   HD13 1936   5.766   6.038   3.241
  120LEU    CD2 1937   5.860   6.006   3.476
  120LEU   HD21 1938   5.931   5.928   3.451
  120LEU   HD22 1939   5.871   6.018   3.588
  120LEU   HD23 1940   5.758   5.965   3.460
  120LEU      C 1941   5.915   6.444   3.391
  120LEU      O 1942   5.842   6.441   3.292
  121VAL      N 1943   5.888   6.516   3.501
  121VAL      H 1944   5.935   6.490   3.584
  121VAL     CA 1945   5.815   6.641   3.498
  121VAL     HA 1946   5.733   6.625   3.432
  121VAL     CB 1947   5.760   6.688   3.633
  121VAL     HB 1948   5.844   6.696   3.706
  121VAL    CG1 1949   5.690   6.825   3.630
  121VAL   HG11 1950   5.679   6.863   3.726
  121VAL   HG12 1951   5.748   6.903   3.578
  121VAL   HG13 1952   5.591   6.809   3.587
  121VAL    CG2 1953   5.667   6.591   3.700
  121VAL   HG21 1954   5.572   6.580   3.644
  121VAL   HG22 1955   5.709   6.491   3.697
  121VAL   HG23 1956   5.644   6.623   3.798
  121VAL      C 1957   5.906   6.754   3.442
  121VAL      O 1958   5.999   6.799   3.507
  122SER      N 1959   5.883   6.797   3.320
  122SER      H 1960   5.801   6.758   3.267
  122SER     CA 1961   5.976   6.871   3.235
  122SER     HA 1962   6.068   6.817   3.225
  122SER     CB 1963   5.921   6.886   3.091
  122SER    HB1 1964   5.986   6.955   3.032
  122SER    HB2 1965   5.817   6.930   3.095
  122SER     OG 1966   5.928   6.765   3.020
  122SER     HG 1967   5.906   6.782   2.928
  122SER      C 1968   6.023   7.006   3.289
  122SER      O 1969   6.127   7.051   3.248
  123GLY      N 1970   5.944   7.068   3.375
  123GLY      H 1971   5.858   7.016   3.395
  123GLY     CA 1972   5.961   7.203   3.435
  123GLY    HA1 1973   5.865   7.249   3.455
  123GLY    HA2 1974   6.020   7.263   3.363
  123GLY      C 1975   6.036   7.202   3.571
  123GLY      O 1976   6.075   7.306   3.619
  124TRP      N 1977   6.058   7.085   3.636
  124TRP      H 1978   6.030   7.000   3.592
  124TRP     CA 1979   6.135   7.073   3.760
  124TRP     HA 1980   6.112   7.160   3.825
  124TRP     CB 1981   6.088   6.949   3.843
  124TRP    HB1 1982   6.155   6.935   3.927
  124TRP    HB2 1983   6.110   6.858   3.783
  124TRP     CG 1984   5.946   6.945   3.900
  124TRP    CD1 1985   5.870   7.054   3.916
  124TRP    HD1 1986   5.899   7.154   3.891
  124TRP    NE1 1987   5.754   7.025   3.981
  124TRP    HE1 1988   5.688   7.098   4.013
  124TRP    CE2 1989   5.747   6.891   4.010
  124TRP    CZ2 1990   5.662   6.809   4.086
  124TRP    HZ2 1991   5.573   6.850   4.127
  124TRP    CH2 1992   5.683   6.673   4.106
  124TRP    HH2 1993   5.612   6.606   4.164
  124TRP    CZ3 1994   5.805   6.620   4.057
  124TRP    HZ3 1995   5.834   6.519   4.074
  124TRP    CE3 1996   5.887   6.697   3.976
  124TRP    HE3 1997   5.976   6.654   3.935
  124TRP    CD2 1998   5.867   6.836   3.957
  124TRP      C 1999   6.287   7.079   3.741
  124TRP      O 2000   6.344   7.000   3.665
  125VAL      N 2001   6.353   7.165   3.817
  125VAL      H 2002   6.298   7.217   3.877
  125VAL     CA 2003   6.495   7.201   3.795
  125VAL     HA 2004   6.559   7.117   3.756
  125VAL     CB 2005   6.511   7.330   3.709
  125VAL     HB 2006   6.606   7.376   3.737
  125VAL    CG1 2007   6.517   7.290   3.562
  125VAL   HG11 2008   6.607   7.243   3.531
  125VAL   HG12 2009   6.437   7.221   3.540
  125VAL   HG13 2010   6.500   7.381   3.501
  125VAL    CG2 2011   6.390   7.428   3.730
  125VAL   HG21 2012   6.390   7.469   3.829
  125VAL   HG22 2013   6.394   7.509   3.662
  125VAL   HG23 2014   6.294   7.381   3.714
  125VAL      C 2015   6.557   7.226   3.934
  125VAL      O 2016   6.666   7.174   3.958
  126LYS      N 2017   6.488   7.291   4.024
  126LYS      H 2018   6.394   7.314   4.000
  126LYS     CA 2019   6.508   7.292   4.170
  126LYS     HA 2020   6.616   7.272   4.189
  126LYS     CB 2021   6.476   7.436   4.221
  126LYS    HB1 2022   6.492   7.437   4.327
  126LYS    HB2 2023   6.371   7.456   4.195
  126LYS     CG 2024   6.568   7.540   4.162
  126LYS    HG1 2025   6.550   7.550   4.052
  126LYS    HG2 2026   6.672   7.509   4.183
  126LYS     CD 2027   6.540   7.680   4.224
  126LYS    HD1 2028   6.536   7.671   4.336
  126LYS    HD2 2029   6.442   7.704   4.191
  126LYS     CE 2030   6.641   7.791   4.179
  126LYS    HE1 2031   6.609   7.883   4.222
  126LYS    HE2 2032   6.628   7.804   4.072
  126LYS     NZ 2033   6.782   7.758   4.212
  126LYS    HZ1 2034   6.814   7.778   4.308
  126LYS    HZ2 2035   6.801   7.658   4.202
  126LYS    HZ3 2036   6.839   7.803   4.144
  126LYS      C 2037   6.426   7.180   4.240
  126LYS      O 2038   6.310   7.143   4.205
  127PRO      N 2039   6.481   7.130   4.351
  127PRO     CD 2040   6.625   7.123   4.389
  127PRO    HD1 2041   6.656   7.213   4.439
  127PRO    HD2 2042   6.688   7.104   4.305
  127PRO     CG 2043   6.637   7.003   4.479
  127PRO    HG1 2044   6.723   7.012   4.546
  127PRO    HG2 2045   6.649   6.908   4.424
  127PRO     CB 2046   6.502   7.005   4.556
  127PRO    HB1 2047   6.517   7.078   4.633
  127PRO    HB2 2048   6.474   6.904   4.594
  127PRO     CA 2049   6.404   7.048   4.447
  127PRO     HA 2050   6.378   6.960   4.396
  127PRO      C 2051   6.284   7.116   4.504
  127PRO      O 2052   6.272   7.240   4.532
  128ILE      N 2053   6.189   7.025   4.540
  128ILE      H 2054   6.216   6.928   4.530
  128ILE     CA 2055   6.069   7.051   4.621
  128ILE     HA 2056   6.067   7.157   4.646
  128ILE     CB 2057   5.944   7.019   4.534
  128ILE     HB 2058   5.955   6.918   4.501
  128ILE    CG2 2059   5.823   7.039   4.630
  128ILE   HG21 2060   5.727   7.041   4.578
  128ILE   HG22 2061   5.817   6.948   4.693
  128ILE   HG23 2062   5.835   7.132   4.688
  128ILE    CG1 2063   5.926   7.119   4.416
  128ILE   HG11 2064   6.017   7.116   4.362
  128ILE   HG12 2065   5.911   7.217   4.459
  128ILE     CD 2066   5.816   7.079   4.319
  128ILE    HD1 2067   5.834   6.987   4.270
  128ILE    HD2 2068   5.722   7.063   4.370
  128ILE    HD3 2069   5.801   7.167   4.253
  128ILE      C 2070   6.075   6.979   4.754
  128ILE      O 2071   6.094   6.857   4.758
  129ILE      N 2072   6.056   7.050   4.865
  129ILE      H 2073   6.039   7.146   4.856
  129ILE     CA 2074   6.080   6.999   4.999
  129ILE     HA 2075   6.120   6.905   4.980
  129ILE     CB 2076   6.179   7.087   5.082
  129ILE     HB 2077   6.142   7.185   5.100
  129ILE    CG2 2078   6.209   7.004   5.211
  129ILE   HG21 2079   6.114   6.997   5.258
  129ILE   HG22 2080   6.251   6.903   5.190
  129ILE   HG23 2081   6.276   7.060   5.272
  129ILE    CG1 2082   6.310   7.107   5.006
  129ILE   HG11 2083   6.285   7.181   4.931
  129ILE   HG12 2084   6.337   7.016   4.946
  129ILE     CD 2085   6.433   7.156   5.088
  129ILE    HD1 2086   6.405   7.237   5.155
  129ILE    HD2 2087   6.483   7.074   5.140
  129ILE    HD3 2088   6.499   7.192   5.018
  129ILE      C 2089   5.947   6.980   5.068
  129ILE      O 2090   5.890   7.078   5.117
  130ILE      N 2091   5.897   6.858   5.082
  130ILE      H 2092   5.956   6.779   5.056
  130ILE     CA 2093   5.765   6.830   5.138
  130ILE     HA 2094   5.708   6.925   5.139
  130ILE     CB 2095   5.677   6.730   5.055
  130ILE     HB 2096   5.712   6.629   5.058
  130ILE    CG2 2097   5.537   6.736   5.114
  130ILE   HG21 2098   5.532   6.689   5.212
  130ILE   HG22 2099   5.509   6.842   5.131
  130ILE   HG23 2100   5.467   6.683   5.052
  130ILE    CG1 2101   5.675   6.781   4.906
  130ILE   HG11 2102   5.779   6.795   4.872
  130ILE   HG12 2103   5.623   6.879   4.905
  130ILE     CD 2104   5.611   6.682   4.809
  130ILE    HD1 2105   5.649   6.700   4.708
  130ILE    HD2 2106   5.646   6.584   4.830
  130ILE    HD3 2107   5.503   6.678   4.812
  130ILE      C 2108   5.785   6.786   5.283
  130ILE      O 2109   5.847   6.680   5.299
  131GLY      N 2110   5.714   6.847   5.380
  131GLY      H 2111   5.652   6.922   5.359
  131GLY     CA 2112   5.708   6.814   5.523
  131GLY    HA1 2113   5.715   6.899   5.587
  131GLY    HA2 2114   5.788   6.748   5.550
  131GLY      C 2115   5.571   6.751   5.557
  131GLY      O 2116   5.470   6.814   5.570
  132ARG      N 2117   5.569   6.618   5.573
  132ARG      H 2118   5.657   6.567   5.564
  132ARG     CA 2119   5.458   6.536   5.625
  132ARG     HA 2120   5.365   6.568   5.589
  132ARG     CB 2121   5.483   6.390   5.590
  132ARG    HB1 2122   5.581   6.365   5.631
  132ARG    HB2 2123   5.486   6.388   5.484
  132ARG     CG 2124   5.369   6.295   5.635
  132ARG    HG1 2125   5.284   6.306   5.572
  132ARG    HG2 2126   5.342   6.313   5.741
  132ARG     CD 2127   5.423   6.145   5.620
  132ARG    HD1 2128   5.514   6.142   5.685
  132ARG    HD2 2129   5.463   6.137   5.516
  132ARG     NE 2130   5.341   6.045   5.640
  132ARG     HE 2131   5.246   6.055   5.668
  132ARG     CZ 2132   5.384   5.905   5.670
  132ARG    NH1 2133   5.498   5.873   5.618
  132ARG   HH11 2134   5.537   5.939   5.553
  132ARG   HH12 2135   5.534   5.778   5.626
  132ARG    NH2 2136   5.296   5.832   5.731
  132ARG   HH21 2137   5.230   5.891   5.787
  132ARG   HH22 2138   5.313   5.733   5.752
  132ARG      C 2139   5.457   6.565   5.779
  132ARG      O 2140   5.565   6.561   5.838
  133HIS      N 2141   5.341   6.583   5.841
  133HIS      H 2142   5.267   6.605   5.778
  133HIS     CA 2143   5.330   6.588   5.986
  133HIS     HA 2144   5.389   6.669   6.030
  133HIS     CB 2145   5.180   6.617   6.010
  133HIS    HB1 2146   5.127   6.532   5.973
  133HIS    HB2 2147   5.145   6.704   5.954
  133HIS     CG 2148   5.139   6.629   6.154
  133HIS    ND1 2149   5.224   6.625   6.263
  133HIS    CE1 2150   5.146   6.617   6.368
  133HIS    HE1 2151   5.181   6.599   6.467
  133HIS    NE2 2152   5.014   6.617   6.330
  133HIS    HE2 2153   4.931   6.609   6.391
  133HIS    CD2 2154   5.008   6.618   6.196
  133HIS    HD2 2155   4.920   6.608   6.139
  133HIS      C 2156   5.375   6.456   6.051
  133HIS      O 2157   5.353   6.346   6.001
  134ALA      N 2158   5.444   6.460   6.168
  134ALA      H 2159   5.449   6.544   6.218
  134ALA     CA 2160   5.518   6.341   6.226
  134ALA     HA 2161   5.560   6.281   6.146
  134ALA     CB 2162   5.642   6.392   6.300
  134ALA    HB1 2163   5.611   6.450   6.383
  134ALA    HB2 2164   5.704   6.307   6.336
  134ALA    HB3 2165   5.689   6.450   6.225
  134ALA      C 2166   5.421   6.252   6.309
  134ALA      O 2167   5.468   6.142   6.347
  135TYR      N 2168   5.293   6.285   6.331
  135TYR      H 2169   5.265   6.372   6.304
  135TYR     CA 2170   5.205   6.210   6.422
  135TYR     HA 2171   5.239   6.108   6.422
  135TYR     CB 2172   5.218   6.275   6.561
  135TYR    HB1 2173   5.182   6.377   6.545
  135TYR    HB2 2174   5.324   6.279   6.582
  135TYR     CG 2175   5.138   6.205   6.671
  135TYR    CD1 2176   5.202   6.102   6.747
  135TYR    HD1 2177   5.305   6.072   6.723
  135TYR    CE1 2178   5.144   6.052   6.864
  135TYR    HE1 2179   5.193   5.977   6.929
  135TYR     CZ 2180   5.010   6.092   6.898
  135TYR     OH 2181   4.946   6.038   7.003
  135TYR     HH 2182   5.002   5.975   7.049
  135TYR    CE2 2183   4.940   6.183   6.812
  135TYR    HE2 2184   4.840   6.208   6.840
  135TYR    CD2 2185   5.005   6.245   6.705
  135TYR    HD2 2186   4.955   6.320   6.648
  135TYR      C 2187   5.059   6.203   6.372
  135TYR      O 2188   5.010   6.296   6.305
  136GLY      N 2189   4.986   6.091   6.411
  136GLY      H 2190   5.045   6.024   6.456
  136GLY     CA 2191   4.839   6.082   6.412
  136GLY    HA1 2192   4.790   6.161   6.468
  136GLY    HA2 2193   4.812   5.986   6.459
  136GLY      C 2194   4.765   6.071   6.280
  136GLY      O 2195   4.820   6.018   6.183
  137ASP      N 2196   4.638   6.124   6.281
  137ASP      H 2197   4.595   6.171   6.359
  137ASP     CA 2198   4.539   6.085   6.175
  137ASP     HA 2199   4.442   6.137   6.200
  137ASP     CB 2200   4.582   6.153   6.040
  137ASP    HB1 2201   4.507   6.138   5.966
  137ASP    HB2 2202   4.675   6.108   6.006
  137ASP     CG 2203   4.597   6.301   6.044
  137ASP    OD1 2204   4.535   6.369   6.128
  137ASP    OD2 2205   4.657   6.354   5.944
  137ASP      C 2206   4.513   5.933   6.175
  137ASP      O 2207   4.536   5.864   6.275
  138GLN      N 2208   4.479   5.879   6.054
  138GLN      H 2209   4.472   5.946   5.977
  138GLN     CA 2210   4.468   5.735   6.016
  138GLN     HA 2211   4.369   5.701   6.038
  138GLN     CB 2212   4.490   5.719   5.861
  138GLN    HB1 2213   4.492   5.609   5.843
  138GLN    HB2 2214   4.590   5.758   5.830
  138GLN     CG 2215   4.386   5.772   5.760
  138GLN    HG1 2216   4.288   5.751   5.791
  138GLN    HG2 2217   4.401   5.702   5.671
  138GLN     CD 2218   4.403   5.918   5.720
  138GLN    OE1 2219   4.479   5.989   5.782
  138GLN    NE2 2220   4.332   5.969   5.620
  138GLN   HE21 2221   4.257   5.912   5.587
  138GLN   HE22 2222   4.349   6.059   5.588
  138GLN      C 2223   4.563   5.641   6.086
  138GLN      O 2224   4.533   5.523   6.116
  139TYR      N 2225   4.690   5.679   6.102
  139TYR      H 2226   4.711   5.778   6.080
  139TYR     CA 2227   4.798   5.602   6.145
  139TYR     HA 2228   4.810   5.507   6.083
  139TYR     CB 2229   4.933   5.690   6.146
  139TYR    HB1 2230   5.022   5.634   6.172
  139TYR    HB2 2231   4.918   5.775   6.215
  139TYR     CG 2232   4.945   5.727   5.998
  139TYR    CD1 2233   4.879   5.839   5.935
  139TYR    HD1 2234   4.815   5.905   6.000
  139TYR    CE1 2235   4.880   5.850   5.795
  139TYR    HE1 2236   4.820   5.926   5.745
  139TYR     CZ 2237   4.960   5.762   5.718
  139TYR     OH 2238   4.945   5.772   5.584
  139TYR     HH 2239   5.000   5.733   5.513
  139TYR    CE2 2240   5.029   5.658   5.781
  139TYR    HE2 2241   5.087   5.592   5.721
  139TYR    CD2 2242   5.019   5.639   5.918
  139TYR    HD2 2243   5.066   5.549   5.961
  139TYR      C 2244   4.770   5.551   6.291
  139TYR      O 2245   4.815   5.441   6.318
  140ARG      N 2246   4.690   5.619   6.373
  140ARG      H 2247   4.649   5.706   6.336
  140ARG     CA 2248   4.654   5.580   6.515
  140ARG     HA 2249   4.699   5.484   6.538
  140ARG     CB 2250   4.715   5.692   6.609
  140ARG    HB1 2251   4.704   5.661   6.713
  140ARG    HB2 2252   4.665   5.785   6.596
  140ARG     CG 2253   4.869   5.700   6.584
  140ARG    HG1 2254   4.881   5.745   6.487
  140ARG    HG2 2255   4.910   5.598   6.575
  140ARG     CD 2256   4.939   5.786   6.693
  140ARG    HD1 2257   4.930   5.750   6.798
  140ARG    HD2 2258   4.909   5.889   6.690
  140ARG     NE 2259   5.085   5.789   6.675
  140ARG     HE 2260   5.125   5.870   6.621
  140ARG     CZ 2261   5.174   5.713   6.736
  140ARG    NH1 2262   5.137   5.604   6.807
  140ARG   HH11 2263   5.042   5.566   6.808
  140ARG   HH12 2264   5.191   5.559   6.879
  140ARG    NH2 2265   5.301   5.716   6.719
  140ARG   HH21 2266   5.344   5.784   6.658
  140ARG   HH22 2267   5.349   5.643   6.760
  140ARG      C 2268   4.503   5.550   6.538
  140ARG      O 2269   4.453   5.548   6.650
  141ALA      N 2270   4.429   5.537   6.430
  141ALA      H 2271   4.471   5.553   6.341
  141ALA     CA 2272   4.287   5.525   6.431
  141ALA     HA 2273   4.255   5.599   6.503
  141ALA     CB 2274   4.241   5.564   6.289
  141ALA    HB1 2275   4.273   5.668   6.258
  141ALA    HB2 2276   4.280   5.482   6.225
  141ALA    HB3 2277   4.128   5.568   6.281
  141ALA      C 2278   4.219   5.392   6.474
  141ALA      O 2279   4.278   5.294   6.516
  142THR      N 2280   4.088   5.400   6.466
  142THR      H 2281   4.053   5.484   6.418
  142THR     CA 2282   3.992   5.304   6.516
  142THR     HA 2283   4.038   5.211   6.553
  142THR     CB 2284   3.928   5.366   6.646
  142THR     HB 2285   3.904   5.469   6.626
  142THR    CG2 2286   3.807   5.296   6.697
  142THR   HG21 2287   3.827   5.192   6.722
  142THR   HG22 2288   3.778   5.343   6.791
  142THR   HG23 2289   3.722   5.297   6.628
  142THR    OG1 2290   4.032   5.361   6.750
  142THR    HG1 2291   4.001   5.370   6.844
  142THR      C 2292   3.886   5.266   6.411
  142THR      O 2293   3.798   5.344   6.379
  143ASP      N 2294   3.897   5.154   6.337
  143ASP      H 2295   3.981   5.090   6.363
  143ASP     CA 2296   3.801   5.102   6.235
  143ASP     HA 2297   3.726   5.180   6.214
  143ASP     CB 2298   3.861   5.075   6.097
  143ASP    HB1 2299   3.890   5.170   6.050
  143ASP    HB2 2300   3.781   5.027   6.037
  143ASP     CG 2301   3.990   4.983   6.087
  143ASP    OD1 2302   4.043   4.936   6.192
  143ASP    OD2 2303   4.031   4.958   5.973
  143ASP      C 2304   3.725   4.970   6.285
  143ASP      O 2305   3.773   4.894   6.373
  144PHE      N 2306   3.603   4.950   6.234
  144PHE      H 2307   3.577   5.015   6.161
  144PHE     CA 2308   3.502   4.852   6.276
  144PHE     HA 2309   3.554   4.757   6.287
  144PHE     CB 2310   3.453   4.890   6.412
  144PHE    HB1 2311   3.535   4.896   6.487
  144PHE    HB2 2312   3.383   4.814   6.452
  144PHE     CG 2313   3.387   5.028   6.407
  144PHE    CD1 2314   3.461   5.146   6.422
  144PHE    HD1 2315   3.571   5.139   6.419
  144PHE    CE1 2316   3.401   5.271   6.439
  144PHE    HE1 2317   3.452   5.366   6.439
  144PHE     CZ 2318   3.262   5.274   6.456
  144PHE     HZ 2319   3.208   5.365   6.462
  144PHE    CE2 2320   3.191   5.157   6.444
  144PHE    HE2 2321   3.084   5.161   6.461
  144PHE    CD2 2322   3.250   5.038   6.421
  144PHE    HD2 2323   3.197   4.948   6.404
  144PHE      C 2324   3.399   4.826   6.163
  144PHE      O 2325   3.390   4.906   6.068
  145VAL      N 2326   3.325   4.715   6.169
  145VAL      H 2327   3.337   4.649   6.246
  145VAL     CA 2328   3.220   4.685   6.072
  145VAL     HA 2329   3.235   4.747   5.982
  145VAL     CB 2330   3.241   4.541   6.031
  145VAL     HB 2331   3.230   4.489   6.127
  145VAL    CG1 2332   3.124   4.478   5.953
  145VAL   HG11 2333   3.031   4.485   6.008
  145VAL   HG12 2334   3.110   4.542   5.864
  145VAL   HG13 2335   3.147   4.374   5.929
  145VAL    CG2 2336   3.365   4.504   5.950
  145VAL   HG21 2337   3.359   4.564   5.862
  145VAL   HG22 2338   3.454   4.524   6.006
  145VAL   HG23 2339   3.361   4.398   5.931
  145VAL      C 2340   3.081   4.707   6.135
  145VAL      O 2341   3.063   4.686   6.257
  146VAL      N 2342   2.985   4.752   6.057
  146VAL      H 2343   3.023   4.780   5.965
  146VAL     CA 2344   2.848   4.793   6.095
  146VAL     HA 2345   2.837   4.788   6.203
  146VAL     CB 2346   2.812   4.933   6.051
  146VAL     HB 2347   2.830   4.950   5.948
  146VAL    CG1 2348   2.661   4.961   6.077
  146VAL   HG11 2349   2.649   5.069   6.081
  146VAL   HG12 2350   2.597   4.916   5.992
  146VAL   HG13 2351   2.626   4.909   6.167
  146VAL    CG2 2352   2.896   5.028   6.130
  146VAL   HG21 2353   2.911   5.119   6.069
  146VAL   HG22 2354   2.852   5.050   6.231
  146VAL   HG23 2355   2.994   4.982   6.158
  146VAL      C 2356   2.757   4.683   6.032
  146VAL      O 2357   2.732   4.680   5.910
  147PRO      N 2358   2.723   4.577   6.102
  147PRO     CD 2359   2.759   4.554   6.241
  147PRO    HD1 2360   2.726   4.641   6.299
  147PRO    HD2 2361   2.866   4.524   6.246
  147PRO     CG 2362   2.676   4.432   6.278
  147PRO    HG1 2363   2.567   4.454   6.294
  147PRO    HG2 2364   2.714   4.379   6.363
  147PRO     CB 2365   2.687   4.351   6.154
  147PRO    HB1 2366   2.609   4.269   6.161
  147PRO    HB2 2367   2.788   4.308   6.141
  147PRO     CA 2368   2.668   4.454   6.042
  147PRO     HA 2369   2.734   4.428   5.957
  147PRO      C 2370   2.520   4.464   5.990
  147PRO      O 2371   2.467   4.362   5.936
  148GLY      N 2372   2.449   4.573   6.014
  148GLY      H 2373   2.497   4.644   6.071
  148GLY     CA 2374   2.309   4.588   5.982
  148GLY    HA1 2375   2.252   4.516   6.038
  148GLY    HA2 2376   2.291   4.575   5.875
  148GLY      C 2377   2.265   4.728   6.018
  148GLY      O 2378   2.347   4.808   6.067
  149PRO      N 2379   2.142   4.759   5.994
  149PRO     CD 2380   2.048   4.672   5.924
  149PRO    HD1 2381   2.027   4.594   5.994
  149PRO    HD2 2382   2.084   4.623   5.831
  149PRO     CG 2383   1.919   4.762   5.906
  149PRO    HG1 2384   1.824   4.704   5.928
  149PRO    HG2 2385   1.913   4.803   5.809
  149PRO     CB 2386   1.928   4.859   6.023
  149PRO    HB1 2387   1.894   4.805   6.111
  149PRO    HB2 2388   1.877   4.953   6.004
  149PRO     CA 2389   2.079   4.885   6.038
  149PRO     HA 2390   2.116   4.966   5.974
  149PRO      C 2391   2.108   4.920   6.185
  149PRO      O 2392   2.101   4.835   6.276
  150GLY      N 2393   2.135   5.054   6.202
  150GLY      H 2394   2.123   5.117   6.119
  150GLY     CA 2395   2.169   5.122   6.326
  150GLY    HA1 2396   2.238   5.054   6.384
  150GLY    HA2 2397   2.081   5.145   6.387
  150GLY      C 2398   2.240   5.257   6.299
  150GLY      O 2399   2.249   5.299   6.183
  151LYS      N 2400   2.279   5.328   6.406
  151LYS      H 2401   2.262   5.282   6.497
  151LYS     CA 2402   2.339   5.457   6.399
  151LYS     HA 2403   2.339   5.490   6.295
  151LYS     CB 2404   2.264   5.565   6.473
  151LYS    HB1 2405   2.165   5.571   6.429
  151LYS    HB2 2406   2.314   5.660   6.449
  151LYS     CG 2407   2.252   5.548   6.630
  151LYS    HG1 2408   2.349   5.515   6.667
  151LYS    HG2 2409   2.189   5.463   6.652
  151LYS     CD 2410   2.211   5.670   6.716
  151LYS    HD1 2411   2.105   5.698   6.692
  151LYS    HD2 2412   2.264   5.763   6.689
  151LYS     CE 2413   2.217   5.619   6.860
  151LYS    HE1 2414   2.313   5.580   6.875
  151LYS    HE2 2415   2.144   5.536   6.873
  151LYS     NZ 2416   2.201   5.720   6.961
  151LYS    HZ1 2417   2.118   5.775   6.948
  151LYS    HZ2 2418   2.191   5.684   7.056
  151LYS    HZ3 2419   2.273   5.791   6.964
  151LYS      C 2420   2.483   5.448   6.450
  151LYS      O 2421   2.514   5.361   6.533
  152VAL      N 2422   2.572   5.526   6.392
  152VAL      H 2423   2.534   5.588   6.324
  152VAL     CA 2424   2.719   5.543   6.426
  152VAL     HA 2425   2.747   5.477   6.511
  152VAL     CB 2426   2.808   5.512   6.309
  152VAL     HB 2427   2.772   5.570   6.227
  152VAL    CG1 2428   2.959   5.540   6.337
  152VAL   HG11 2429   3.020   5.536   6.252
  152VAL   HG12 2430   2.970   5.644   6.374
  152VAL   HG13 2431   3.002   5.476   6.421
  152VAL    CG2 2432   2.805   5.365   6.269
  152VAL   HG21 2433   2.877   5.349   6.190
  152VAL   HG22 2434   2.826   5.304   6.361
  152VAL   HG23 2435   2.708   5.335   6.226
  152VAL      C 2436   2.729   5.689   6.474
  152VAL      O 2437   2.675   5.779   6.413
  153GLU      N 2438   2.783   5.709   6.592
  153GLU      H 2439   2.820   5.627   6.638
  153GLU     CA 2440   2.797   5.834   6.669
  153GLU     HA 2441   2.776   5.920   6.604
  153GLU     CB 2442   2.705   5.833   6.790
  153GLU    HB1 2443   2.734   5.915   6.859
  153GLU    HB2 2444   2.717   5.736   6.839
  153GLU     CG 2445   2.560   5.849   6.757
  153GLU    HG1 2446   2.529   5.767   6.690
  153GLU    HG2 2447   2.551   5.943   6.699
  153GLU     CD 2448   2.479   5.845   6.885
  153GLU    OE1 2449   2.385   5.924   6.907
  153GLU    OE2 2450   2.507   5.758   6.973
  153GLU      C 2451   2.945   5.854   6.708
  153GLU      O 2452   3.015   5.751   6.711
  154ILE      N 2453   2.993   5.978   6.732
  154ILE      H 2454   2.933   6.060   6.722
  154ILE     CA 2455   3.120   5.997   6.798
  154ILE     HA 2456   3.150   5.900   6.835
  154ILE     CB 2457   3.225   6.049   6.690
  154ILE     HB 2458   3.233   5.973   6.612
  154ILE    CG2 2459   3.184   6.183   6.632
  154ILE   HG21 2460   3.178   6.256   6.711
  154ILE   HG22 2461   3.258   6.213   6.562
  154ILE   HG23 2462   3.088   6.180   6.583
  154ILE    CG1 2463   3.365   6.055   6.756
  154ILE   HG11 2464   3.374   5.951   6.785
  154ILE   HG12 2465   3.374   6.121   6.841
  154ILE     CD 2466   3.476   6.085   6.656
  154ILE    HD1 2467   3.468   6.010   6.576
  154ILE    HD2 2468   3.467   6.185   6.614
  154ILE    HD3 2469   3.577   6.070   6.694
  154ILE      C 2470   3.100   6.088   6.920
  154ILE      O 2471   3.004   6.166   6.922
  155THR      N 2472   3.187   6.080   7.019
  155THR      H 2473   3.269   6.022   7.003
  155THR     CA 2474   3.168   6.145   7.156
  155THR     HA 2475   3.102   6.233   7.154
  155THR     CB 2476   3.104   6.047   7.262
  155THR     HB 2477   3.005   6.013   7.236
  155THR    CG2 2478   3.192   5.928   7.289
  155THR   HG21 2479   3.296   5.945   7.260
  155THR   HG22 2480   3.186   5.900   7.399
  155THR   HG23 2481   3.157   5.845   7.236
  155THR    OG1 2482   3.085   6.112   7.389
  155THR    HG1 2483   3.018   6.186   7.375
  155THR      C 2484   3.302   6.202   7.207
  155THR      O 2485   3.409   6.152   7.168
  156TYR      N 2486   3.293   6.314   7.283
  156TYR      H 2487   3.197   6.349   7.308
  156TYR     CA 2488   3.398   6.357   7.372
  156TYR     HA 2489   3.472   6.282   7.384
  156TYR     CB 2490   3.457   6.490   7.317
  156TYR    HB1 2491   3.377   6.553   7.280
  156TYR    HB2 2492   3.526   6.465   7.240
  156TYR     CG 2493   3.536   6.569   7.414
  156TYR    CD1 2494   3.668   6.526   7.444
  156TYR    HD1 2495   3.712   6.442   7.398
  156TYR    CE1 2496   3.743   6.611   7.526
  156TYR    HE1 2497   3.847   6.586   7.543
  156TYR     CZ 2498   3.683   6.718   7.595
  156TYR     OH 2499   3.751   6.799   7.679
  156TYR     HH 2500   3.845   6.771   7.682
  156TYR    CE2 2501   3.551   6.756   7.575
  156TYR    HE2 2502   3.513   6.845   7.621
  156TYR    CD2 2503   3.478   6.685   7.480
  156TYR    HD2 2504   3.382   6.721   7.454
  156TYR      C 2505   3.344   6.381   7.513
  156TYR      O 2506   3.228   6.423   7.529
  157THR      N 2507   3.431   6.365   7.613
  157THR      H 2508   3.517   6.319   7.590
  157THR     CA 2509   3.398   6.393   7.756
  157THR     HA 2510   3.312   6.458   7.757
  157THR     CB 2511   3.369   6.265   7.830
  157THR     HB 2512   3.452   6.197   7.822
  157THR    CG2 2513   3.314   6.276   7.974
  157THR   HG21 2514   3.354   6.359   8.029
  157THR   HG22 2515   3.204   6.290   7.966
  157THR   HG23 2516   3.334   6.189   8.035
  157THR    OG1 2517   3.274   6.183   7.757
  157THR    HG1 2518   3.334   6.126   7.707
  157THR      C 2519   3.523   6.456   7.815
  157THR      O 2520   3.629   6.396   7.804
  158PRO      N 2521   3.518   6.573   7.877
  158PRO     CD 2522   3.412   6.668   7.891
  158PRO    HD1 2523   3.311   6.634   7.883
  158PRO    HD2 2524   3.430   6.743   7.815
  158PRO     CG 2525   3.439   6.740   8.022
  158PRO    HG1 2526   3.403   6.685   8.108
  158PRO    HG2 2527   3.396   6.844   8.028
  158PRO     CB 2528   3.590   6.753   8.011
  158PRO    HB1 2529   3.650   6.781   8.096
  158PRO    HB2 2530   3.614   6.837   7.943
  158PRO     CA 2531   3.637   6.623   7.949
  158PRO     HA 2532   3.721   6.650   7.882
  158PRO      C 2533   3.691   6.529   8.059
  158PRO      O 2534   3.620   6.452   8.117
  159SER      N 2535   3.816   6.539   8.099
  159SER      H 2536   3.878   6.609   8.055
  159SER     CA 2537   3.880   6.457   8.202
  159SER     HA 2538   3.864   6.360   8.177
  159SER     CB 2539   4.029   6.494   8.213
  159SER    HB1 2540   4.083   6.466   8.120
  159SER    HB2 2541   4.075   6.430   8.294
  159SER     OG 2542   4.048   6.629   8.245
  159SER     HG 2543   4.136   6.642   8.212
  159SER      C 2544   3.812   6.477   8.341
  159SER      O 2545   3.783   6.379   8.405
  160ASP      N 2546   3.755   6.594   8.376
  160ASP      H 2547   3.755   6.666   8.303
  160ASP     CA 2548   3.666   6.619   8.499
  160ASP     HA 2549   3.709   6.568   8.588
  160ASP     CB 2550   3.659   6.771   8.528
  160ASP    HB1 2551   3.764   6.792   8.549
  160ASP    HB2 2552   3.619   6.786   8.627
  160ASP     CG 2553   3.591   6.857   8.415
  160ASP    OD1 2554   3.648   6.963   8.378
  160ASP    OD2 2555   3.487   6.813   8.360
  160ASP      C 2556   3.524   6.564   8.484
  160ASP      O 2557   3.441   6.579   8.577
  161GLY      N 2558   3.485   6.505   8.370
  161GLY      H 2559   3.552   6.501   8.294
  161GLY     CA 2560   3.357   6.435   8.350
  161GLY    HA1 2561   3.348   6.351   8.418
  161GLY    HA2 2562   3.356   6.391   8.250
  161GLY      C 2563   3.225   6.527   8.373
  161GLY      O 2564   3.112   6.475   8.390
  162THR      N 2565   3.244   6.660   8.381
  162THR      H 2566   3.338   6.693   8.375
  162THR     CA 2567   3.138   6.754   8.420
  162THR     HA 2568   3.092   6.724   8.510
  162THR     CB 2569   3.195   6.892   8.447
  162THR     HB 2570   3.113   6.962   8.452
  162THR    CG2 2571   3.273   6.907   8.580
  162THR   HG21 2572   3.325   6.999   8.587
  162THR   HG22 2573   3.208   6.897   8.670
  162THR   HG23 2574   3.350   6.822   8.594
  162THR    OG1 2575   3.269   6.934   8.335
  162THR    HG1 2576   3.359   6.890   8.340
  162THR      C 2577   3.031   6.776   8.314
  162THR      O 2578   2.918   6.820   8.338
  163GLN      N 2579   3.065   6.741   8.189
  163GLN      H 2580   3.161   6.710   8.176
  163GLN     CA 2581   2.969   6.724   8.074
  163GLN     HA 2582   2.863   6.700   8.112
  163GLN     CB 2583   2.957   6.849   7.983
  163GLN    HB1 2584   2.925   6.928   8.048
  163GLN    HB2 2585   2.879   6.837   7.905
  163GLN     CG 2586   3.092   6.888   7.918
  163GLN    HG1 2587   3.125   6.808   7.854
  163GLN    HG2 2588   3.158   6.908   8.004
  163GLN     CD 2589   3.064   7.014   7.835
  163GLN    OE1 2590   3.055   7.000   7.712
  163GLN    NE2 2591   3.070   7.131   7.892
  163GLN   HE21 2592   3.089   7.134   7.993
  163GLN   HE22 2593   3.090   7.208   7.831
  163GLN      C 2594   3.012   6.601   7.988
  163GLN      O 2595   3.112   6.537   8.006
  164LYS      N 2596   2.922   6.575   7.893
  164LYS      H 2597   2.835   6.623   7.888
  164LYS     CA 2598   2.950   6.490   7.772
  164LYS     HA 2599   3.061   6.473   7.758
  164LYS     CB 2600   2.885   6.350   7.788
  164LYS    HB1 2601   2.780   6.368   7.805
  164LYS    HB2 2602   2.928   6.305   7.872
  164LYS     CG 2603   2.892   6.258   7.663
  164LYS    HG1 2604   2.996   6.263   7.639
  164LYS    HG2 2605   2.831   6.298   7.580
  164LYS     CD 2606   2.845   6.115   7.681
  164LYS    HD1 2607   2.853   6.060   7.585
  164LYS    HD2 2608   2.742   6.108   7.725
  164LYS     CE 2609   2.932   6.046   7.786
  164LYS    HE1 2610   2.871   5.967   7.829
  164LYS    HE2 2611   2.955   6.117   7.866
  164LYS     NZ 2612   3.065   5.995   7.738
  164LYS    HZ1 2613   3.122   5.958   7.810
  164LYS    HZ2 2614   3.045   5.915   7.682
  164LYS    HZ3 2615   3.110   6.067   7.681
  164LYS      C 2616   2.907   6.560   7.639
  164LYS      O 2617   2.821   6.640   7.644
  165VAL      N 2618   2.970   6.528   7.529
  165VAL      H 2619   3.040   6.456   7.542
  165VAL     CA 2620   2.936   6.579   7.397
  165VAL     HA 2621   2.845   6.639   7.411
  165VAL     CB 2622   3.049   6.671   7.352
  165VAL     HB 2623   3.138   6.608   7.328
  165VAL    CG1 2624   3.003   6.740   7.216
  165VAL   HG11 2625   2.919   6.798   7.232
  165VAL   HG12 2626   3.082   6.807   7.179
  165VAL   HG13 2627   2.976   6.668   7.138
  165VAL    CG2 2628   3.086   6.777   7.450
  165VAL   HG21 2629   3.148   6.854   7.404
  165VAL   HG22 2630   2.998   6.826   7.486
  165VAL   HG23 2631   3.142   6.735   7.529
  165VAL      C 2632   2.922   6.460   7.301
  165VAL      O 2633   2.989   6.360   7.321
  166THR      N 2634   2.825   6.462   7.210
  166THR      H 2635   2.771   6.545   7.196
  166THR     CA 2636   2.807   6.366   7.106
  166THR     HA 2637   2.904   6.326   7.094
  166THR     CB 2638   2.704   6.254   7.140
  166THR     HB 2639   2.606   6.308   7.152
  166THR    CG2 2640   2.684   6.138   7.043
  166THR   HG21 2641   2.611   6.070   7.088
  166THR   HG22 2642   2.650   6.182   6.951
  166THR   HG23 2643   2.774   6.086   7.029
  166THR    OG1 2644   2.733   6.186   7.259
  166THR    HG1 2645   2.683   6.225   7.330
  166THR      C 2646   2.755   6.429   6.975
  166THR      O 2647   2.687   6.533   6.967
  167TYR      N 2648   2.796   6.366   6.866
  167TYR      H 2649   2.856   6.285   6.877
  167TYR     CA 2650   2.761   6.401   6.730
  167TYR     HA 2651   2.671   6.466   6.722
  167TYR     CB 2652   2.877   6.464   6.663
  167TYR    HB1 2653   2.843   6.485   6.564
  167TYR    HB2 2654   2.953   6.390   6.654
  167TYR     CG 2655   2.932   6.588   6.718
  167TYR    CD1 2656   3.033   6.584   6.812
  167TYR    HD1 2657   3.047   6.492   6.860
  167TYR    CE1 2658   3.090   6.700   6.866
  167TYR    HE1 2659   3.164   6.690   6.941
  167TYR     CZ 2660   3.061   6.825   6.806
  167TYR     OH 2661   3.114   6.947   6.856
  167TYR     HH 2662   3.189   6.934   6.917
  167TYR    CE2 2663   2.966   6.828   6.698
  167TYR    HE2 2664   2.942   6.929   6.659
  167TYR    CD2 2665   2.898   6.710   6.660
  167TYR    HD2 2666   2.817   6.720   6.590
  167TYR      C 2667   2.734   6.269   6.656
  167TYR      O 2668   2.796   6.169   6.682
  168LEU      N 2669   2.630   6.279   6.576
  168LEU      H 2670   2.591   6.369   6.568
  168LEU     CA 2671   2.599   6.172   6.477
  168LEU     HA 2672   2.596   6.081   6.535
  168LEU     CB 2673   2.454   6.212   6.431
  168LEU    HB1 2674   2.455   6.312   6.379
  168LEU    HB2 2675   2.392   6.214   6.521
  168LEU     CG 2676   2.390   6.106   6.340
  168LEU     HG 2677   2.445   6.088   6.250
  168LEU    CD1 2678   2.380   5.974   6.424
  168LEU   HD11 2679   2.348   5.892   6.361
  168LEU   HD12 2680   2.477   5.943   6.463
  168LEU   HD13 2681   2.301   5.987   6.502
  168LEU    CD2 2682   2.244   6.141   6.300
  168LEU   HD21 2683   2.249   6.221   6.227
  168LEU   HD22 2684   2.196   6.058   6.250
  168LEU   HD23 2685   2.191   6.170   6.387
  168LEU      C 2686   2.687   6.165   6.357
  168LEU      O 2687   2.714   6.270   6.296
  169VAL      N 2688   2.726   6.044   6.324
  169VAL      H 2689   2.698   5.970   6.385
  169VAL     CA 2690   2.806   6.011   6.207
  169VAL     HA 2691   2.862   6.099   6.171
  169VAL     CB 2692   2.917   5.910   6.237
  169VAL     HB 2693   2.857   5.822   6.273
  169VAL    CG1 2694   2.999   5.867   6.114
  169VAL   HG11 2695   3.077   5.797   6.142
  169VAL   HG12 2696   2.944   5.809   6.042
  169VAL   HG13 2697   3.045   5.952   6.059
  169VAL    CG2 2698   3.005   5.962   6.347
  169VAL   HG21 2699   3.093   5.899   6.360
  169VAL   HG22 2700   3.038   6.064   6.322
  169VAL   HG23 2701   2.942   5.961   6.442
  169VAL      C 2702   2.720   5.969   6.086
  169VAL      O 2703   2.729   6.032   5.983
  170HIS      N 2704   2.642   5.864   6.095
  170HIS      H 2705   2.651   5.807   6.181
  170HIS     CA 2706   2.542   5.813   5.998
  170HIS     HA 2707   2.502   5.891   5.937
  170HIS     CB 2708   2.615   5.720   5.900
  170HIS    HB1 2709   2.632   5.625   5.954
  170HIS    HB2 2710   2.717   5.760   5.874
  170HIS     CG 2711   2.538   5.695   5.772
  170HIS    ND1 2712   2.433   5.766   5.728
  170HIS    CE1 2713   2.392   5.702   5.614
  170HIS    HE1 2714   2.320   5.742   5.554
  170HIS    NE2 2715   2.468   5.594   5.589
  170HIS    HE2 2716   2.463   5.533   5.507
  170HIS    CD2 2717   2.556   5.585   5.696
  170HIS    HD2 2718   2.629   5.507   5.707
  170HIS      C 2719   2.421   5.734   6.062
  170HIS      O 2720   2.439   5.683   6.170
  171ASN      N 2721   2.310   5.720   5.991
  171ASN      H 2722   2.315   5.760   5.900
  171ASN     CA 2723   2.194   5.649   6.029
  171ASN     HA 2724   2.198   5.606   6.129
  171ASN     CB 2725   2.076   5.750   6.041
  171ASN    HB1 2726   2.047   5.781   5.934
  171ASN    HB2 2727   2.108   5.840   6.094
  171ASN     CG 2728   1.959   5.679   6.112
  171ASN    OD1 2729   1.964   5.630   6.225
  171ASN    ND2 2730   1.839   5.663   6.058
  171ASN   HD21 2731   1.821   5.692   5.959
  171ASN   HD22 2732   1.760   5.638   6.117
  171ASN      C 2733   2.175   5.542   5.920
  171ASN      O 2734   2.105   5.562   5.820
  172PHE      N 2735   2.229   5.424   5.934
  172PHE      H 2736   2.260   5.406   6.026
  172PHE     CA 2737   2.224   5.313   5.837
  172PHE     HA 2738   2.252   5.352   5.736
  172PHE     CB 2739   2.323   5.203   5.872
  172PHE    HB1 2740   2.292   5.114   5.820
  172PHE    HB2 2741   2.309   5.179   5.974
  172PHE     CG 2742   2.466   5.225   5.846
  172PHE    CD1 2743   2.552   5.273   5.948
  172PHE    HD1 2744   2.524   5.290   6.050
  172PHE    CE1 2745   2.688   5.288   5.925
  172PHE    HE1 2746   2.761   5.304   6.001
  172PHE     CZ 2747   2.737   5.270   5.795
  172PHE     HZ 2748   2.843   5.290   5.788
  172PHE    CE2 2749   2.654   5.230   5.691
  172PHE    HE2 2750   2.692   5.230   5.587
  172PHE    CD2 2751   2.521   5.207   5.715
  172PHE    HD2 2752   2.463   5.181   5.632
  172PHE      C 2753   2.078   5.254   5.832
  172PHE      O 2754   2.022   5.206   5.934
  173GLU      N 2755   2.016   5.250   5.718
  173GLU      H 2756   2.057   5.299   5.639
  173GLU     CA 2757   1.890   5.190   5.681
  173GLU     HA 2758   1.843   5.125   5.755
  173GLU     CB 2759   1.794   5.302   5.646
  173GLU    HB1 2760   1.697   5.255   5.616
  173GLU    HB2 2761   1.838   5.352   5.565
  173GLU     CG 2762   1.766   5.402   5.754
  173GLU    HG1 2763   1.854   5.451   5.781
  173GLU    HG2 2764   1.746   5.351   5.844
  173GLU     CD 2765   1.657   5.502   5.714
  173GLU    OE1 2766   1.688   5.600   5.644
  173GLU    OE2 2767   1.535   5.481   5.746
  173GLU      C 2768   1.890   5.105   5.552
  173GLU      O 2769   1.808   5.013   5.538
  174GLU      N 2770   1.992   5.125   5.466
  174GLU      H 2771   2.063   5.188   5.503
  174GLU     CA 2772   2.038   5.041   5.355
  174GLU     HA 2773   1.959   4.989   5.298
  174GLU     CB 2774   2.120   5.122   5.247
  174GLU    HB1 2775   2.139   5.052   5.158
  174GLU    HB2 2776   2.213   5.168   5.286
  174GLU     CG 2777   2.029   5.231   5.192
  174GLU    HG1 2778   2.010   5.306   5.268
  174GLU    HG2 2779   1.934   5.183   5.154
  174GLU     CD 2780   2.099   5.310   5.074
  174GLU    OE1 2781   2.153   5.420   5.096
  174GLU    OE2 2782   2.104   5.264   4.958
  174GLU      C 2783   2.130   4.928   5.408
  174GLU      O 2784   2.240   4.900   5.357
  175GLY      N 2785   2.102   4.871   5.524
  175GLY      H 2786   2.035   4.917   5.584
  175GLY     CA 2787   2.176   4.759   5.579
  175GLY    HA1 2788   2.203   4.694   5.495
  175GLY    HA2 2789   2.116   4.709   5.651
  175GLY      C 2790   2.301   4.798   5.652
  175GLY      O 2791   2.283   4.872   5.747
  176GLY      N 2792   2.418   4.740   5.623
  176GLY      H 2793   2.421   4.681   5.542
  176GLY     CA 2794   2.539   4.763   5.701
  176GLY    HA1 2795   2.571   4.664   5.729
  176GLY    HA2 2796   2.512   4.817   5.791
  176GLY      C 2797   2.650   4.839   5.623
  176GLY      O 2798   2.623   4.900   5.513
  177GLY      N 2799   2.772   4.835   5.672
  177GLY      H 2800   2.782   4.774   5.757
  177GLY     CA 2801   2.888   4.920   5.629
  177GLY    HA1 2802   2.850   5.021   5.647
  177GLY    HA2 2803   2.903   4.912   5.523
  177GLY      C 2804   3.015   4.901   5.708
  177GLY      O 2805   3.033   4.803   5.777
  178VAL      N 2806   3.109   4.994   5.682
  178VAL      H 2807   3.080   5.069   5.624
  178VAL     CA 2808   3.232   5.013   5.757
  178VAL     HA 2809   3.223   4.943   5.849
  178VAL     CB 2810   3.355   4.969   5.677
  178VAL     HB 2811   3.440   4.976   5.747
  178VAL    CG1 2812   3.359   4.821   5.640
  178VAL   HG11 2813   3.271   4.790   5.585
  178VAL   HG12 2814   3.443   4.798   5.576
  178VAL   HG13 2815   3.375   4.761   5.732
  178VAL    CG2 2816   3.390   5.046   5.552
  178VAL   HG21 2817   3.379   5.153   5.577
  178VAL   HG22 2818   3.491   5.027   5.519
  178VAL   HG23 2819   3.321   5.018   5.468
  178VAL      C 2820   3.251   5.157   5.808
  178VAL      O 2821   3.206   5.257   5.754
  179ALA      N 2822   3.305   5.166   5.928
  179ALA      H 2823   3.335   5.079   5.969
  179ALA     CA 2824   3.322   5.289   6.000
  179ALA     HA 2825   3.305   5.371   5.932
  179ALA     CB 2826   3.212   5.293   6.104
  179ALA    HB1 2827   3.240   5.372   6.169
  179ALA    HB2 2828   3.116   5.315   6.049
  179ALA    HB3 2829   3.207   5.200   6.159
  179ALA      C 2830   3.459   5.307   6.054
  179ALA      O 2831   3.528   5.205   6.079
  180MET      N 2832   3.499   5.432   6.082
  180MET      H 2833   3.436   5.505   6.060
  180MET     CA 2834   3.620   5.461   6.153
  180MET     HA 2835   3.632   5.379   6.228
  180MET     CB 2836   3.740   5.447   6.061
  180MET    HB1 2837   3.731   5.353   6.011
  180MET    HB2 2838   3.833   5.439   6.122
  180MET     CG 2839   3.755   5.563   5.957
  180MET    HG1 2840   3.654   5.603   5.932
  180MET    HG2 2841   3.799   5.516   5.866
  180MET     SD 2842   3.864   5.694   6.015
  180MET     CE 2843   4.021   5.618   5.960
  180MET    HE1 2844   4.028   5.514   5.991
  180MET    HE2 2845   4.022   5.619   5.855
  180MET    HE3 2846   4.109   5.671   5.995
  180MET      C 2847   3.614   5.594   6.236
  180MET      O 2848   3.540   5.683   6.201
  181GLY      N 2849   3.689   5.607   6.348
  181GLY      H 2850   3.738   5.523   6.376
  181GLY     CA 2851   3.719   5.730   6.423
  181GLY    HA1 2852   3.692   5.712   6.526
  181GLY    HA2 2853   3.667   5.813   6.376
  181GLY      C 2854   3.871   5.762   6.423
  181GLY      O 2855   3.947   5.669   6.449
  182MET      N 2856   3.909   5.889   6.399
  182MET      H 2857   3.841   5.956   6.376
  182MET     CA 2858   4.050   5.932   6.413
  182MET     HA 2859   4.104   5.859   6.472
  182MET     CB 2860   4.124   5.929   6.277
  182MET    HB1 2861   4.081   5.851   6.222
  182MET    HB2 2862   4.222   5.905   6.303
  182MET     CG 2863   4.116   6.059   6.195
  182MET    HG1 2864   4.163   6.141   6.249
  182MET    HG2 2865   4.014   6.098   6.189
  182MET     SD 2866   4.193   6.030   6.034
  182MET     CE 2867   4.201   6.197   5.960
  182MET    HE1 2868   4.100   6.236   5.942
  182MET    HE2 2869   4.256   6.266   6.022
  182MET    HE3 2870   4.246   6.191   5.856
  182MET      C 2871   4.065   6.068   6.489
  182MET      O 2872   3.969   6.150   6.504
  183TYR      N 2873   4.188   6.097   6.525
  183TYR      H 2874   4.270   6.038   6.505
  183TYR     CA 2875   4.216   6.224   6.597
  183TYR     HA 2876   4.143   6.298   6.564
  183TYR     CB 2877   4.214   6.196   6.744
  183TYR    HB1 2878   4.123   6.134   6.764
  183TYR    HB2 2879   4.201   6.289   6.792
  183TYR     CG 2880   4.337   6.122   6.808
  183TYR    CD1 2881   4.438   6.194   6.871
  183TYR    HD1 2882   4.425   6.298   6.885
  183TYR    CE1 2883   4.555   6.128   6.908
  183TYR    HE1 2884   4.633   6.173   6.967
  183TYR     CZ 2885   4.576   5.991   6.874
  183TYR     OH 2886   4.694   5.922   6.904
  183TYR     HH 2887   4.754   5.975   6.959
  183TYR    CE2 2888   4.472   5.919   6.815
  183TYR    HE2 2889   4.483   5.815   6.796
  183TYR    CD2 2890   4.354   5.987   6.783
  183TYR    HD2 2891   4.279   5.930   6.733
  183TYR      C 2892   4.358   6.277   6.561
  183TYR      O 2893   4.448   6.202   6.522
  184ASN      N 2894   4.380   6.405   6.576
  184ASN      H 2895   4.302   6.463   6.609
  184ASN     CA 2896   4.521   6.457   6.590
  184ASN     HA 2897   4.589   6.372   6.615
  184ASN     CB 2898   4.559   6.518   6.456
  184ASN    HB1 2899   4.545   6.626   6.463
  184ASN    HB2 2900   4.504   6.472   6.376
  184ASN     CG 2901   4.702   6.497   6.418
  184ASN    OD1 2902   4.790   6.528   6.496
  184ASN    ND2 2903   4.731   6.467   6.291
  184ASN   HD21 2904   4.658   6.450   6.223
  184ASN   HD22 2905   4.826   6.455   6.263
  184ASN      C 2906   4.520   6.562   6.709
  184ASN      O 2907   4.417   6.623   6.734
  185GLN      N 2908   4.631   6.581   6.783
  185GLN      H 2909   4.715   6.538   6.748
  185GLN     CA 2910   4.642   6.661   6.900
  185GLN     HA 2911   4.542   6.681   6.937
  185GLN     CB 2912   4.712   6.586   7.014
  185GLN    HB1 2913   4.640   6.589   7.104
  185GLN    HB2 2914   4.806   6.643   7.045
  185GLN     CG 2915   4.756   6.442   7.010
  185GLN    HG1 2916   4.832   6.438   6.933
  185GLN    HG2 2917   4.669   6.384   6.979
  185GLN     CD 2918   4.808   6.398   7.142
  185GLN    OE1 2919   4.731   6.362   7.225
  185GLN    NE2 2920   4.934   6.400   7.166
  185GLN   HE21 2921   5.000   6.439   7.104
  185GLN   HE22 2922   4.971   6.371   7.259
  185GLN      C 2923   4.708   6.800   6.876
  185GLN      O 2924   4.801   6.808   6.794
  186ASP      N 2925   4.672   6.904   6.953
  186ASP      H 2926   4.606   6.891   7.026
  186ASP     CA 2927   4.721   7.036   6.935
  186ASP     HA 2928   4.711   7.057   6.829
  186ASP     CB 2929   4.633   7.139   7.014
  186ASP    HB1 2930   4.526   7.126   6.981
  186ASP    HB2 2931   4.660   7.245   6.989
  186ASP     CG 2932   4.634   7.134   7.168
  186ASP    OD1 2933   4.721   7.060   7.225
  186ASP    OD2 2934   4.562   7.211   7.233
  186ASP      C 2935   4.872   7.050   6.969
  186ASP      O 2936   4.939   7.123   6.899
  187LYS      N 2937   4.931   6.973   7.061
  187LYS      H 2938   4.872   6.946   7.137
  187LYS     CA 2939   5.076   6.970   7.086
  187LYS     HA 2940   5.102   7.079   7.101
  187LYS     CB 2941   5.101   6.901   7.220
  187LYS    HB1 2942   5.088   6.788   7.207
  187LYS    HB2 2943   5.032   6.939   7.291
  187LYS     CG 2944   5.247   6.909   7.272
  187LYS    HG1 2945   5.312   6.857   7.201
  187LYS    HG2 2946   5.246   6.844   7.355
  187LYS     CD 2947   5.310   7.044   7.299
  187LYS    HD1 2948   5.360   7.051   7.396
  187LYS    HD2 2949   5.224   7.113   7.302
  187LYS     CE 2950   5.418   7.098   7.201
  187LYS    HE1 2951   5.437   7.201   7.218
  187LYS    HE2 2952   5.386   7.081   7.098
  187LYS     NZ 2953   5.545   7.027   7.222
  187LYS    HZ1 2954   5.587   7.046   7.311
  187LYS    HZ2 2955   5.525   6.929   7.219
  187LYS    HZ3 2956   5.606   7.056   7.148
  187LYS      C 2957   5.159   6.905   6.971
  187LYS      O 2958   5.274   6.941   6.959
  188SER      N 2959   5.091   6.820   6.891
  188SER      H 2960   4.989   6.797   6.917
  188SER     CA 2961   5.152   6.758   6.772
  188SER     HA 2962   5.259   6.743   6.792
  188SER     CB 2963   5.092   6.621   6.737
  188SER    HB1 2964   5.158   6.564   6.681
  188SER    HB2 2965   5.003   6.628   6.676
  188SER     OG 2966   5.057   6.544   6.846
  188SER     HG 2967   5.133   6.549   6.914
  188SER      C 2968   5.142   6.847   6.650
  188SER      O 2969   5.239   6.863   6.572
  189ILE      N 2970   5.028   6.916   6.633
  189ILE      H 2971   4.953   6.904   6.708
  189ILE     CA 2972   5.004   7.017   6.526
  189ILE     HA 2973   5.036   6.972   6.436
  189ILE     CB 2974   4.856   7.047   6.520
  189ILE     HB 2975   4.820   7.083   6.614
  189ILE    CG2 2976   4.835   7.163   6.421
  189ILE   HG21 2977   4.860   7.135   6.317
  189ILE   HG22 2978   4.729   7.190   6.413
  189ILE   HG23 2979   4.893   7.255   6.449
  189ILE    CG1 2980   4.774   6.919   6.478
  189ILE   HG11 2981   4.786   6.844   6.557
  189ILE   HG12 2982   4.797   6.870   6.379
  189ILE     CD 2983   4.624   6.951   6.477
  189ILE    HD1 2984   4.594   7.002   6.572
  189ILE    HD2 2985   4.595   7.020   6.392
  189ILE    HD3 2986   4.566   6.865   6.474
  189ILE      C 2987   5.091   7.146   6.548
  189ILE      O 2988   5.151   7.205   6.460
  190GLU      N 2989   5.123   7.170   6.676
  190GLU      H 2990   5.080   7.110   6.748
  190GLU     CA 2991   5.229   7.267   6.722
  190GLU     HA 2992   5.215   7.361   6.666
  190GLU     CB 2993   5.210   7.295   6.878
  190GLU    HB1 2994   5.213   7.203   6.935
  190GLU    HB2 2995   5.119   7.351   6.892
  190GLU     CG 2996   5.324   7.377   6.940
  190GLU    HG1 2997   5.337   7.467   6.877
  190GLU    HG2 2998   5.424   7.328   6.928
  190GLU     CD 2999   5.306   7.430   7.086
  190GLU    OE1 3000   5.193   7.465   7.129
  190GLU    OE2 3001   5.410   7.449   7.151
  190GLU      C 3002   5.368   7.226   6.682
  190GLU      O 3003   5.427   7.301   6.604
  191ASP      N 3004   5.424   7.116   6.729
  191ASP      H 3005   5.374   7.063   6.799
  191ASP     CA 3006   5.557   7.066   6.688
  191ASP     HA 3007   5.638   7.130   6.730
  191ASP     CB 3008   5.597   6.929   6.742
  191ASP    HB1 3009   5.689   6.891   6.700
  191ASP    HB2 3010   5.516   6.859   6.719
  191ASP     CG 3011   5.622   6.919   6.892
  191ASP    OD1 3012   5.642   6.807   6.938
  191ASP    OD2 3013   5.638   7.020   6.961
  191ASP      C 3014   5.581   7.066   6.537
  191ASP      O 3015   5.689   7.104   6.487
  192PHE      N 3016   5.473   7.032   6.458
  192PHE      H 3017   5.385   7.020   6.503
  192PHE     CA 3018   5.476   7.031   6.316
  192PHE     HA 3019   5.565   6.976   6.289
  192PHE     CB 3020   5.344   6.967   6.271
  192PHE    HB1 3021   5.259   7.006   6.331
  192PHE    HB2 3022   5.348   6.856   6.293
  192PHE     CG 3023   5.302   6.994   6.130
  192PHE    CD1 3024   5.368   6.928   6.023
  192PHE    HD1 3025   5.452   6.866   6.047
  192PHE    CE1 3026   5.319   6.941   5.893
  192PHE    HE1 3027   5.372   6.894   5.810
  192PHE     CZ 3028   5.207   7.024   5.865
  192PHE     HZ 3029   5.172   7.040   5.767
  192PHE    CE2 3030   5.143   7.088   5.971
  192PHE    HE2 3031   5.060   7.155   5.946
  192PHE    CD2 3032   5.186   7.072   6.105
  192PHE    HD2 3033   5.134   7.120   6.187
  192PHE      C 3034   5.477   7.169   6.249
  192PHE      O 3035   5.553   7.186   6.152
  193ALA      N 3036   5.400   7.262   6.297
  193ALA      H 3037   5.328   7.239   6.369
  193ALA     CA 3038   5.411   7.395   6.257
  193ALA     HA 3039   5.400   7.403   6.149
  193ALA     CB 3040   5.293   7.467   6.319
  193ALA    HB1 3041   5.197   7.422   6.301
  193ALA    HB2 3042   5.313   7.467   6.430
  193ALA    HB3 3043   5.293   7.565   6.271
  193ALA      C 3044   5.550   7.455   6.296
  193ALA      O 3045   5.612   7.522   6.214
  194HIS      N 3046   5.605   7.426   6.416
  194HIS      H 3047   5.546   7.379   6.481
  194HIS     CA 3048   5.732   7.483   6.465
  194HIS     HA 3049   5.733   7.594   6.472
  194HIS     CB 3050   5.761   7.432   6.609
  194HIS    HB1 3051   5.863   7.420   6.626
  194HIS    HB2 3052   5.721   7.330   6.617
  194HIS     CG 3053   5.697   7.503   6.724
  194HIS    ND1 3054   5.685   7.643   6.736
  194HIS    CE1 3055   5.617   7.660   6.853
  194HIS    HE1 3056   5.584   7.756   6.894
  194HIS    NE2 3057   5.601   7.541   6.915
  194HIS    HE2 3058   5.561   7.525   7.009
  194HIS    CD2 3059   5.643   7.441   6.833
  194HIS    HD2 3060   5.643   7.334   6.847
  194HIS      C 3061   5.847   7.433   6.378
  194HIS      O 3062   5.929   7.513   6.326
  195SER      N 3063   5.848   7.306   6.352
  195SER      H 3064   5.766   7.246   6.379
  195SER     CA 3065   5.943   7.242   6.265
  195SER     HA 3066   6.044   7.264   6.304
  195SER     CB 3067   5.932   7.089   6.275
  195SER    HB1 3068   6.000   7.047   6.206
  195SER    HB2 3069   5.829   7.056   6.261
  195SER     OG 3070   5.974   7.049   6.396
  195SER     HG 3071   5.899   7.058   6.456
  195SER      C 3072   5.928   7.289   6.122
  195SER      O 3073   6.026   7.295   6.052
  196SER      N 3074   5.805   7.318   6.073
  196SER      H 3075   5.729   7.302   6.136
  196SER     CA 3076   5.783   7.379   5.938
  196SER     HA 3077   5.832   7.313   5.874
  196SER     CB 3078   5.638   7.374   5.902
  196SER    HB1 3079   5.634   7.424   5.803
  196SER    HB2 3080   5.575   7.423   5.979
  196SER     OG 3081   5.593   7.237   5.890
  196SER     HG 3082   5.568   7.216   5.981
  196SER      C 3083   5.848   7.514   5.920
  196SER      O 3084   5.916   7.538   5.821
  197PHE      N 3085   5.825   7.606   6.015
  197PHE      H 3086   5.775   7.585   6.100
  197PHE     CA 3087   5.884   7.745   6.003
  197PHE     HA 3088   5.869   7.786   5.903
  197PHE     CB 3089   5.827   7.836   6.111
  197PHE    HB1 3090   5.863   7.938   6.104
  197PHE    HB2 3091   5.857   7.809   6.208
  197PHE     CG 3092   5.674   7.854   6.107
  197PHE    CD1 3093   5.590   7.814   6.218
  197PHE    HD1 3094   5.630   7.778   6.310
  197PHE    CE1 3095   5.447   7.821   6.208
  197PHE    HE1 3096   5.379   7.786   6.288
  197PHE     CZ 3097   5.392   7.861   6.086
  197PHE     HZ 3098   5.284   7.862   6.080
  197PHE    CE2 3099   5.472   7.900   5.978
  197PHE    HE2 3100   5.422   7.941   5.892
  197PHE    CD2 3101   5.609   7.898   5.991
  197PHE    HD2 3102   5.680   7.932   5.914
  197PHE      C 3103   6.035   7.738   6.024
  197PHE      O 3104   6.109   7.808   5.962
  198GLN      N 3105   6.083   7.650   6.113
  198GLN      H 3106   6.017   7.597   6.169
  198GLN     CA 3107   6.225   7.633   6.144
  198GLN     HA 3108   6.270   7.735   6.149
  198GLN     CB 3109   6.250   7.547   6.272
  198GLN    HB1 3110   6.360   7.524   6.277
  198GLN    HB2 3111   6.192   7.455   6.252
  198GLN     CG 3112   6.215   7.617   6.402
  198GLN    HG1 3113   6.117   7.662   6.388
  198GLN    HG2 3114   6.282   7.700   6.424
  198GLN     CD 3115   6.211   7.518   6.520
  198GLN    OE1 3116   6.304   7.435   6.529
  198GLN    NE2 3117   6.121   7.514   6.616
  198GLN   HE21 3118   6.045   7.581   6.616
  198GLN   HE22 3119   6.126   7.454   6.696
  198GLN      C 3120   6.302   7.560   6.035
  198GLN      O 3121   6.421   7.593   6.020
  199MET      N 3122   6.236   7.475   5.954
  199MET      H 3123   6.144   7.448   5.988
  199MET     CA 3124   6.298   7.421   5.835
  199MET     HA 3125   6.394   7.378   5.849
  199MET     CB 3126   6.213   7.302   5.780
  199MET    HB1 3127   6.124   7.350   5.734
  199MET    HB2 3128   6.181   7.233   5.857
  199MET     CG 3129   6.290   7.225   5.670
  199MET    HG1 3130   6.301   7.295   5.585
  199MET    HG2 3131   6.223   7.142   5.633
  199MET     SD 3132   6.448   7.140   5.698
  199MET     CE 3133   6.496   7.101   5.530
  199MET    HE1 3134   6.582   7.033   5.531
  199MET    HE2 3135   6.410   7.059   5.475
  199MET    HE3 3136   6.518   7.190   5.477
  199MET      C 3137   6.308   7.528   5.731
  199MET      O 3138   6.412   7.541   5.667
  200ALA      N 3139   6.202   7.610   5.717
  200ALA      H 3140   6.120   7.589   5.765
  200ALA     CA 3141   6.209   7.725   5.621
  200ALA     HA 3142   6.239   7.691   5.522
  200ALA     CB 3143   6.067   7.785   5.614
  200ALA    HB1 3144   6.073   7.875   5.554
  200ALA    HB2 3145   6.000   7.717   5.567
  200ALA    HB3 3146   6.032   7.805   5.711
  200ALA      C 3147   6.317   7.828   5.658
  200ALA      O 3148   6.392   7.876   5.571
  201LEU      N 3149   6.336   7.863   5.785
  201LEU      H 3150   6.266   7.839   5.852
  201LEU     CA 3151   6.449   7.932   5.843
  201LEU     HA 3152   6.464   8.022   5.783
  201LEU     CB 3153   6.417   7.984   5.989
  201LEU    HB1 3154   6.503   8.031   6.033
  201LEU    HB2 3155   6.406   7.898   6.052
  201LEU     CG 3156   6.299   8.086   6.006
  201LEU     HG 3157   6.219   8.058   5.937
  201LEU    CD1 3158   6.235   8.077   6.146
  201LEU   HD11 3159   6.295   8.084   6.234
  201LEU   HD12 3160   6.161   8.157   6.163
  201LEU   HD13 3161   6.179   7.982   6.156
  201LEU    CD2 3162   6.343   8.224   5.967
  201LEU   HD21 3163   6.418   8.267   6.035
  201LEU   HD22 3164   6.387   8.224   5.867
  201LEU   HD23 3165   6.251   8.289   5.976
  201LEU      C 3166   6.581   7.851   5.839
  201LEU      O 3167   6.689   7.912   5.836
  202SER      N 3168   6.578   7.718   5.827
  202SER      H 3169   6.489   7.669   5.833
  202SER     CA 3170   6.702   7.638   5.812
  202SER     HA 3171   6.780   7.684   5.876
  202SER     CB 3172   6.681   7.496   5.864
  202SER    HB1 3173   6.773   7.436   5.846
  202SER    HB2 3174   6.602   7.446   5.807
  202SER     OG 3175   6.661   7.495   5.997
  202SER     HG 3176   6.577   7.545   6.010
  202SER      C 3177   6.752   7.639   5.668
  202SER      O 3178   6.874   7.627   5.646
  203LYS      N 3179   6.661   7.647   5.571
  203LYS      H 3180   6.563   7.639   5.600
  203LYS     CA 3181   6.696   7.641   5.429
  203LYS     HA 3182   6.794   7.596   5.422
  203LYS     CB 3183   6.597   7.537   5.368
  203LYS    HB1 3184   6.494   7.569   5.391
  203LYS    HB2 3185   6.614   7.442   5.424
  203LYS     CG 3186   6.611   7.517   5.215
  203LYS    HG1 3187   6.582   7.614   5.174
  203LYS    HG2 3188   6.539   7.445   5.181
  203LYS     CD 3189   6.750   7.483   5.165
  203LYS    HD1 3190   6.789   7.400   5.221
  203LYS    HD2 3191   6.814   7.568   5.180
  203LYS     CE 3192   6.738   7.454   5.018
  203LYS    HE1 3193   6.743   7.552   4.961
  203LYS    HE2 3194   6.642   7.405   4.991
  203LYS     NZ 3195   6.849   7.378   4.970
  203LYS    HZ1 3196   6.860   7.292   5.021
  203LYS    HZ2 3197   6.847   7.357   4.872
  203LYS    HZ3 3198   6.937   7.426   4.979
  203LYS      C 3199   6.691   7.779   5.366
  203LYS      O 3200   6.761   7.803   5.271
  204GLY      N 3201   6.619   7.878   5.423
  204GLY      H 3202   6.574   7.858   5.514
  204GLY     CA 3203   6.613   8.011   5.363
  204GLY    HA1 3204   6.712   8.039   5.322
  204GLY    HA2 3205   6.579   8.083   5.441
  204GLY      C 3206   6.524   8.020   5.238
  204GLY      O 3207   6.540   8.111   5.157
  205TRP      N 3208   6.424   7.933   5.226
  205TRP      H 3209   6.406   7.869   5.301
  205TRP     CA 3210   6.327   7.905   5.118
  205TRP     HA 3211   6.352   7.980   5.037
  205TRP     CB 3212   6.336   7.764   5.057
  205TRP    HB1 3213   6.238   7.725   5.020
  205TRP    HB2 3214   6.357   7.703   5.140
  205TRP     CG 3215   6.442   7.737   4.952
  205TRP    CD1 3216   6.554   7.810   4.928
  205TRP    HD1 3217   6.580   7.909   4.966
  205TRP    NE1 3218   6.619   7.755   4.814
  205TRP    HE1 3219   6.706   7.791   4.769
  205TRP    CE2 3220   6.567   7.633   4.785
  205TRP    CZ2 3221   6.594   7.533   4.691
  205TRP    HZ2 3222   6.664   7.558   4.613
  205TRP    CH2 3223   6.526   7.413   4.690
  205TRP    HH2 3224   6.554   7.336   4.621
  205TRP    CZ3 3225   6.428   7.396   4.782
  205TRP    HZ3 3226   6.368   7.308   4.782
  205TRP    CE3 3227   6.391   7.495   4.876
  205TRP    HE3 3228   6.307   7.479   4.947
  205TRP    CD2 3229   6.457   7.616   4.873
  205TRP      C 3230   6.184   7.927   5.167
  205TRP      O 3231   6.160   7.927   5.288
  206PRO      N 3232   6.087   7.954   5.079
  206PRO     CD 3233   6.099   7.967   4.934
  206PRO    HD1 3234   6.114   7.872   4.888
  206PRO    HD2 3235   6.181   8.037   4.910
  206PRO     CG 3236   5.962   8.018   4.879
  206PRO    HG1 3237   5.908   7.936   4.836
  206PRO    HG2 3238   5.979   8.102   4.811
  206PRO     CB 3239   5.896   8.075   5.004
  206PRO    HB1 3240   5.790   8.065   5.001
  206PRO    HB2 3241   5.928   8.180   5.023
  206PRO     CA 3242   5.952   7.987   5.117
  206PRO     HA 3243   5.951   8.047   5.205
  206PRO      C 3244   5.878   7.858   5.151
  206PRO      O 3245   5.915   7.747   5.121
  207LEU      N 3246   5.761   7.875   5.216
  207LEU      H 3247   5.738   7.972   5.246
  207LEU     CA 3248   5.684   7.770   5.282
  207LEU     HA 3249   5.722   7.667   5.249
  207LEU     CB 3250   5.703   7.793   5.438
  207LEU    HB1 3251   5.686   7.894   5.463
  207LEU    HB2 3252   5.807   7.783   5.460
  207LEU     CG 3253   5.618   7.701   5.528
  207LEU     HG 3254   5.515   7.717   5.502
  207LEU    CD1 3255   5.652   7.548   5.522
  207LEU   HD11 3256   5.586   7.495   5.591
  207LEU   HD12 3257   5.630   7.505   5.424
  207LEU   HD13 3258   5.751   7.531   5.565
  207LEU    CD2 3259   5.636   7.753   5.671
  207LEU   HD21 3260   5.743   7.758   5.705
  207LEU   HD22 3261   5.590   7.852   5.678
  207LEU   HD23 3262   5.577   7.689   5.736
  207LEU      C 3263   5.538   7.770   5.245
  207LEU      O 3264   5.468   7.867   5.271
  208TYR      N 3265   5.490   7.664   5.184
  208TYR      H 3266   5.554   7.590   5.158
  208TYR     CA 3267   5.351   7.636   5.158
  208TYR     HA 3268   5.303   7.733   5.144
  208TYR     CB 3269   5.338   7.552   5.025
  208TYR    HB1 3270   5.242   7.498   5.032
  208TYR    HB2 3271   5.412   7.473   5.016
  208TYR     CG 3272   5.346   7.623   4.896
  208TYR    CD1 3273   5.463   7.614   4.823
  208TYR    HD1 3274   5.554   7.580   4.868
  208TYR    CE1 3275   5.464   7.666   4.686
  208TYR    HE1 3276   5.554   7.673   4.630
  208TYR     CZ 3277   5.349   7.734   4.636
  208TYR     OH 3278   5.356   7.784   4.509
  208TYR     HH 3279   5.451   7.779   4.477
  208TYR    CE2 3280   5.231   7.743   4.715
  208TYR    HE2 3281   5.150   7.805   4.684
  208TYR    CD2 3282   5.229   7.683   4.844
  208TYR    HD2 3283   5.136   7.679   4.898
  208TYR      C 3284   5.284   7.562   5.272
  208TYR      O 3285   5.347   7.473   5.329
  209LEU      N 3286   5.152   7.575   5.290
  209LEU      H 3287   5.116   7.667   5.257
  209LEU     CA 3288   5.059   7.483   5.363
  209LEU     HA 3289   5.119   7.397   5.395
  209LEU     CB 3290   4.996   7.556   5.483
  209LEU    HB1 3291   4.944   7.641   5.443
  209LEU    HB2 3292   5.067   7.589   5.556
  209LEU     CG 3293   4.890   7.468   5.551
  209LEU     HG 3294   4.815   7.428   5.484
  209LEU    CD1 3295   4.950   7.353   5.633
  209LEU   HD11 3296   5.018   7.292   5.573
  209LEU   HD12 3297   5.012   7.393   5.716
  209LEU   HD13 3298   4.874   7.287   5.675
  209LEU    CD2 3299   4.812   7.561   5.647
  209LEU   HD21 3300   4.735   7.500   5.695
  209LEU   HD22 3301   4.873   7.589   5.727
  209LEU   HD23 3302   4.773   7.650   5.599
  209LEU      C 3303   4.948   7.429   5.273
  209LEU      O 3304   4.886   7.504   5.201
  210SER      N 3305   4.909   7.301   5.275
  210SER      H 3306   4.962   7.234   5.324
  210SER     CA 3307   4.795   7.246   5.204
  210SER     HA 3308   4.739   7.320   5.155
  210SER     CB 3309   4.840   7.151   5.093
  210SER    HB1 3310   4.894   7.215   5.028
  210SER    HB2 3311   4.753   7.115   5.041
  210SER     OG 3312   4.933   7.048   5.134
  210SER     HG 3313   4.901   6.990   5.203
  210SER      C 3314   4.693   7.178   5.296
  210SER      O 3315   4.728   7.106   5.388
  211THR      N 3316   4.564   7.201   5.273
  211THR      H 3317   4.537   7.267   5.200
  211THR     CA 3318   4.454   7.147   5.355
  211THR     HA 3319   4.487   7.052   5.401
  211THR     CB 3320   4.423   7.232   5.476
  211THR     HB 3321   4.338   7.190   5.529
  211THR    CG2 3322   4.531   7.253   5.586
  211THR   HG21 3323   4.612   7.306   5.548
  211THR   HG22 3324   4.484   7.309   5.668
  211THR   HG23 3325   4.568   7.160   5.623
  211THR    OG1 3326   4.394   7.363   5.444
  211THR    HG1 3327   4.362   7.405   5.527
  211THR      C 3328   4.320   7.126   5.282
  211THR      O 3329   4.286   7.209   5.194
  212LYS      N 3330   4.231   7.031   5.322
  212LYS      H 3331   4.266   6.957   5.382
  212LYS     CA 3332   4.092   7.012   5.275
  212LYS     HA 3333   4.097   7.046   5.174
  212LYS     CB 3334   4.053   6.862   5.277
  212LYS    HB1 3335   4.041   6.827   5.383
  212LYS    HB2 3336   4.135   6.793   5.244
  212LYS     CG 3337   3.930   6.814   5.203
  212LYS    HG1 3338   3.843   6.868   5.230
  212LYS    HG2 3339   3.919   6.711   5.237
  212LYS     CD 3340   3.960   6.813   5.051
  212LYS    HD1 3341   4.026   6.726   5.033
  212LYS    HD2 3342   4.009   6.908   5.015
  212LYS     CE 3343   3.825   6.789   4.976
  212LYS    HE1 3344   3.743   6.850   5.023
  212LYS    HE2 3345   3.792   6.688   4.981
  212LYS     NZ 3346   3.838   6.835   4.835
  212LYS    HZ1 3347   3.874   6.764   4.764
  212LYS    HZ2 3348   3.743   6.866   4.801
  212LYS    HZ3 3349   3.893   6.921   4.826
  212LYS      C 3350   3.994   7.104   5.358
  212LYS      O 3351   3.894   7.063   5.421
  213ASN      N 3352   4.040   7.232   5.358
  213ASN      H 3353   4.125   7.245   5.305
  213ASN     CA 3354   4.001   7.340   5.446
  213ASN     HA 3355   4.029   7.309   5.547
  213ASN     CB 3356   4.078   7.463   5.398
  213ASN    HB1 3357   4.027   7.528   5.332
  213ASN    HB2 3358   4.178   7.441   5.351
  213ASN     CG 3359   4.119   7.546   5.522
  213ASN    OD1 3360   4.230   7.542   5.569
  213ASN    ND2 3361   4.028   7.611   5.592
  213ASN   HD21 3362   3.927   7.603   5.572
  213ASN   HD22 3363   4.061   7.669   5.665
  213ASN      C 3364   3.851   7.362   5.453
  213ASN      O 3365   3.802   7.405   5.559
  214THR      N 3366   3.775   7.344   5.344
  214THR      H 3367   3.817   7.301   5.259
  214THR     CA 3368   3.632   7.390   5.335
  214THR     HA 3369   3.604   7.475   5.402
  214THR     CB 3370   3.599   7.444   5.195
  214THR     HB 3371   3.490   7.450   5.190
  214THR    CG2 3372   3.668   7.579   5.165
  214THR   HG21 3373   3.636   7.615   5.066
  214THR   HG22 3374   3.652   7.645   5.248
  214THR   HG23 3375   3.771   7.565   5.159
  214THR    OG1 3376   3.646   7.345   5.099
  214THR    HG1 3377   3.573   7.331   5.030
  214THR      C 3378   3.538   7.274   5.372
  214THR      O 3379   3.448   7.293   5.454
  215ILE      N 3380   3.559   7.154   5.311
  215ILE      H 3381   3.634   7.144   5.239
  215ILE     CA 3382   3.476   7.033   5.338
  215ILE     HA 3383   3.375   7.066   5.326
  215ILE     CB 3384   3.507   6.922   5.233
  215ILE     HB 3385   3.612   6.894   5.234
  215ILE    CG2 3386   3.424   6.799   5.272
  215ILE   HG21 3387   3.323   6.830   5.298
  215ILE   HG22 3388   3.423   6.728   5.190
  215ILE   HG23 3389   3.473   6.754   5.356
  215ILE    CG1 3390   3.479   6.960   5.088
  215ILE   HG11 3391   3.494   6.874   5.020
  215ILE   HG12 3392   3.550   7.040   5.065
  215ILE     CD 3393   3.339   7.019   5.059
  215ILE    HD1 3394   3.328   7.024   4.948
  215ILE    HD2 3395   3.263   6.951   5.091
  215ILE    HD3 3396   3.337   7.114   5.111
  215ILE      C 3397   3.506   6.977   5.480
  215ILE      O 3398   3.420   6.932   5.550
  216LEU      N 3399   3.629   6.994   5.528
  216LEU      H 3400   3.698   7.024   5.464
  216LEU     CA 3401   3.659   6.952   5.663
  216LEU     HA 3402   3.572   6.924   5.712
  216LEU     CB 3403   3.752   6.827   5.649
  216LEU    HB1 3404   3.803   6.811   5.746
  216LEU    HB2 3405   3.825   6.851   5.574
  216LEU     CG 3406   3.680   6.698   5.605
  216LEU     HG 3407   3.635   6.712   5.507
  216LEU    CD1 3408   3.783   6.581   5.592
  216LEU   HD11 3409   3.826   6.570   5.690
  216LEU   HD12 3410   3.734   6.490   5.567
  216LEU   HD13 3411   3.861   6.601   5.521
  216LEU    CD2 3412   3.572   6.652   5.704
  216LEU   HD21 3413   3.496   6.726   5.716
  216LEU   HD22 3414   3.526   6.563   5.667
  216LEU   HD23 3415   3.622   6.644   5.797
  216LEU      C 3416   3.716   7.066   5.753
  216LEU      O 3417   3.827   7.053   5.806
  217LYS      N 3418   3.637   7.178   5.755
  217LYS      H 3419   3.550   7.179   5.703
  217LYS     CA 3420   3.656   7.305   5.829
  217LYS     HA 3421   3.732   7.361   5.777
  217LYS     CB 3422   3.525   7.390   5.823
  217LYS    HB1 3423   3.454   7.348   5.894
  217LYS    HB2 3424   3.482   7.394   5.723
  217LYS     CG 3425   3.544   7.531   5.880
  217LYS    HG1 3426   3.630   7.573   5.827
  217LYS    HG2 3427   3.571   7.522   5.986
  217LYS     CD 3428   3.415   7.615   5.873
  217LYS    HD1 3429   3.385   7.626   5.772
  217LYS    HD2 3430   3.437   7.718   5.912
  217LYS     CE 3431   3.300   7.561   5.964
  217LYS    HE1 3432   3.342   7.550   6.056
  217LYS    HE2 3433   3.267   7.460   5.940
  217LYS     NZ 3434   3.180   7.648   5.965
  217LYS    HZ1 3435   3.116   7.614   6.033
  217LYS    HZ2 3436   3.207   7.742   5.992
  217LYS    HZ3 3437   3.147   7.645   5.871
  217LYS      C 3438   3.700   7.284   5.973
  217LYS      O 3439   3.784   7.361   6.017
  218LYS      N 3440   3.651   7.180   6.041
  218LYS      H 3441   3.587   7.115   5.993
  218LYS     CA 3442   3.686   7.154   6.182
  218LYS     HA 3443   3.723   7.248   6.229
  218LYS     CB 3444   3.549   7.129   6.253
  218LYS    HB1 3445   3.572   7.097   6.352
  218LYS    HB2 3446   3.492   7.048   6.204
  218LYS     CG 3447   3.466   7.256   6.255
  218LYS    HG1 3448   3.420   7.272   6.160
  218LYS    HG2 3449   3.528   7.335   6.277
  218LYS     CD 3450   3.352   7.258   6.355
  218LYS    HD1 3451   3.399   7.235   6.451
  218LYS    HD2 3452   3.283   7.178   6.327
  218LYS     CE 3453   3.280   7.395   6.360
  218LYS    HE1 3454   3.233   7.403   6.268
  218LYS    HE2 3455   3.343   7.479   6.372
  218LYS     NZ 3456   3.170   7.401   6.466
  218LYS    HZ1 3457   3.221   7.389   6.558
  218LYS    HZ2 3458   3.132   7.496   6.458
  218LYS    HZ3 3459   3.099   7.328   6.459
  218LYS      C 3460   3.802   7.053   6.203
  218LYS      O 3461   3.853   7.050   6.315
  219TYR      N 3462   3.846   6.981   6.099
  219TYR      H 3463   3.809   7.000   6.013
  219TYR     CA 3464   3.972   6.908   6.103
  219TYR     HA 3465   4.006   6.893   6.209
  219TYR     CB 3466   3.951   6.766   6.045
  219TYR    HB1 3467   3.952   6.765   5.936
  219TYR    HB2 3468   3.853   6.722   6.075
  219TYR     CG 3469   4.044   6.658   6.100
  219TYR    CD1 3470   4.160   6.623   6.030
  219TYR    HD1 3471   4.185   6.670   5.934
  219TYR    CE1 3472   4.253   6.538   6.087
  219TYR    HE1 3473   4.345   6.518   6.041
  219TYR     CZ 3474   4.225   6.466   6.204
  219TYR     OH 3475   4.312   6.378   6.260
  219TYR     HH 3476   4.400   6.378   6.217
  219TYR    CE2 3477   4.108   6.504   6.280
  219TYR    HE2 3478   4.090   6.457   6.374
  219TYR    CD2 3479   4.017   6.600   6.226
  219TYR    HD2 3480   3.924   6.619   6.272
  219TYR      C 3481   4.086   6.992   6.041
  219TYR      O 3482   4.152   7.075   6.103
  220ASP      N 3483   4.094   6.985   5.909
  220ASP      H 3484   4.044   6.906   5.875
  220ASP     CA 3485   4.179   7.055   5.814
  220ASP     HA 3486   4.283   7.028   5.832
  220ASP     CB 3487   4.147   7.008   5.667
  220ASP    HB1 3488   4.203   7.074   5.608
  220ASP    HB2 3489   4.039   7.010   5.657
  220ASP     CG 3490   4.195   6.869   5.632
  220ASP    OD1 3491   4.151   6.768   5.692
  220ASP    OD2 3492   4.282   6.857   5.541
  220ASP      C 3493   4.166   7.208   5.825
  220ASP      O 3494   4.271   7.270   5.818
  221GLY      N 3495   4.050   7.270   5.848
  221GLY      H 3496   3.964   7.213   5.847
  221GLY     CA 3497   4.045   7.417   5.870
  221GLY    HA1 3498   3.940   7.452   5.863
  221GLY    HA2 3499   4.091   7.469   5.788
  221GLY      C 3500   4.108   7.464   6.002
  221GLY      O 3501   4.168   7.571   6.015
  222ARG      N 3502   4.087   7.383   6.105
  222ARG      H 3503   4.011   7.319   6.090
  222ARG     CA 3504   4.147   7.402   6.241
  222ARG     HA 3505   4.137   7.507   6.263
  222ARG     CB 3506   4.065   7.325   6.349
  222ARG    HB1 3507   4.072   7.220   6.321
  222ARG    HB2 3508   3.961   7.351   6.353
  222ARG     CG 3509   4.120   7.340   6.493
  222ARG    HG1 3510   4.226   7.300   6.501
  222ARG    HG2 3511   4.058   7.284   6.562
  222ARG     CD 3512   4.122   7.479   6.545
  222ARG    HD1 3513   4.031   7.526   6.520
  222ARG    HD2 3514   4.212   7.522   6.503
  222ARG     NE 3515   4.146   7.482   6.690
  222ARG     HE 3516   4.122   7.400   6.735
  222ARG     CZ 3517   4.218   7.572   6.749
  222ARG    NH1 3518   4.248   7.689   6.702
  222ARG   HH11 3519   4.210   7.718   6.614
  222ARG   HH12 3520   4.318   7.746   6.752
  222ARG    NH2 3521   4.257   7.548   6.873
  222ARG   HH21 3522   4.233   7.456   6.907
  222ARG   HH22 3523   4.306   7.620   6.929
  222ARG      C 3524   4.297   7.365   6.248
  222ARG      O 3525   4.374   7.431   6.315
  223PHE      N 3526   4.343   7.273   6.167
  223PHE      H 3527   4.268   7.214   6.127
  223PHE     CA 3528   4.484   7.233   6.151
  223PHE     HA 3529   4.523   7.209   6.247
  223PHE     CB 3530   4.481   7.111   6.054
  223PHE    HB1 3531   4.441   7.146   5.956
  223PHE    HB2 3532   4.414   7.036   6.091
  223PHE     CG 3533   4.614   7.034   6.036
  223PHE    CD1 3534   4.697   7.078   5.931
  223PHE    HD1 3535   4.676   7.164   5.872
  223PHE    CE1 3536   4.823   7.020   5.918
  223PHE    HE1 3537   4.889   7.053   5.839
  223PHE     CZ 3538   4.868   6.914   6.003
  223PHE     HZ 3539   4.964   6.870   5.987
  223PHE    CE2 3540   4.781   6.869   6.106
  223PHE    HE2 3541   4.811   6.791   6.166
  223PHE    CD2 3542   4.655   6.931   6.122
  223PHE    HD2 3543   4.585   6.899   6.200
  223PHE      C 3544   4.558   7.351   6.091
  223PHE      O 3545   4.665   7.392   6.144
  224LYS      N 3546   4.508   7.419   5.988
  224LYS      H 3547   4.427   7.378   5.939
  224LYS     CA 3548   4.554   7.549   5.942
  224LYS     HA 3549   4.661   7.540   5.925
  224LYS     CB 3550   4.484   7.584   5.807
  224LYS    HB1 3551   4.376   7.561   5.813
  224LYS    HB2 3552   4.518   7.525   5.726
  224LYS     CG 3553   4.506   7.734   5.772
  224LYS    HG1 3554   4.610   7.752   5.764
  224LYS    HG2 3555   4.471   7.807   5.853
  224LYS     CD 3556   4.430   7.772   5.639
  224LYS    HD1 3557   4.321   7.778   5.657
  224LYS    HD2 3558   4.443   7.700   5.554
  224LYS     CE 3559   4.478   7.916   5.604
  224LYS    HE1 3560   4.581   7.912   5.576
  224LYS    HE2 3561   4.470   7.973   5.693
  224LYS     NZ 3562   4.395   7.990   5.506
  224LYS    HZ1 3563   4.410   7.943   5.422
  224LYS    HZ2 3564   4.300   7.989   5.539
  224LYS    HZ3 3565   4.424   8.089   5.500
  224LYS      C 3566   4.540   7.659   6.047
  224LYS      O 3567   4.630   7.738   6.065
  225ASP      N 3568   4.426   7.662   6.116
  225ASP      H 3569   4.343   7.612   6.075
  225ASP     CA 3570   4.399   7.757   6.223
  225ASP     HA 3571   4.403   7.856   6.173
  225ASP     CB 3572   4.257   7.735   6.273
  225ASP    HB1 3573   4.257   7.644   6.331
  225ASP    HB2 3574   4.180   7.722   6.198
  225ASP     CG 3575   4.197   7.836   6.366
  225ASP    OD1 3576   4.216   7.954   6.335
  225ASP    OD2 3577   4.128   7.793   6.464
  225ASP      C 3578   4.493   7.761   6.342
  225ASP      O 3579   4.522   7.863   6.403
  226ILE      N 3580   4.547   7.645   6.373
  226ILE      H 3581   4.507   7.561   6.332
  226ILE     CA 3582   4.665   7.637   6.463
  226ILE     HA 3583   4.647   7.708   6.542
  226ILE     CB 3584   4.682   7.494   6.521
  226ILE     HB 3585   4.704   7.425   6.443
  226ILE    CG2 3586   4.803   7.489   6.617
  226ILE   HG21 3587   4.843   7.392   6.642
  226ILE   HG22 3588   4.886   7.543   6.568
  226ILE   HG23 3589   4.783   7.546   6.704
  226ILE    CG1 3590   4.556   7.447   6.603
  226ILE   HG11 3591   4.462   7.450   6.550
  226ILE   HG12 3592   4.544   7.514   6.692
  226ILE     CD 3593   4.564   7.300   6.650
  226ILE    HD1 3594   4.661   7.281   6.693
  226ILE    HD2 3595   4.484   7.295   6.725
  226ILE    HD3 3596   4.540   7.231   6.568
  226ILE      C 3597   4.789   7.689   6.390
  226ILE      O 3598   4.874   7.759   6.451
  227PHE      N 3599   4.809   7.645   6.269
  227PHE      H 3600   4.737   7.593   6.223
  227PHE     CA 3601   4.934   7.665   6.199
  227PHE     HA 3602   5.019   7.623   6.253
  227PHE     CB 3603   4.929   7.594   6.061
  227PHE    HB1 3604   4.864   7.639   5.993
  227PHE    HB2 3605   4.895   7.488   6.084
  227PHE     CG 3606   5.064   7.588   5.990
  227PHE    CD1 3607   5.140   7.475   6.004
  227PHE    HD1 3608   5.115   7.399   6.074
  227PHE    CE1 3609   5.255   7.450   5.932
  227PHE    HE1 3610   5.305   7.349   5.942
  227PHE     CZ 3611   5.305   7.550   5.845
  227PHE     HZ 3612   5.393   7.533   5.784
  227PHE    CE2 3613   5.237   7.672   5.839
  227PHE    HE2 3614   5.264   7.753   5.773
  227PHE    CD2 3615   5.112   7.693   5.909
  227PHE    HD2 3616   5.059   7.788   5.899
  227PHE      C 3617   4.968   7.811   6.183
  227PHE      O 3618   5.076   7.853   6.230
  228GLN      N 3619   4.871   7.888   6.133
  228GLN      H 3620   4.784   7.850   6.104
  228GLN     CA 3621   4.886   8.030   6.112
  228GLN     HA 3622   4.976   8.050   6.055
  228GLN     CB 3623   4.768   8.085   6.029
  228GLN    HB1 3624   4.758   8.042   5.930
  228GLN    HB2 3625   4.794   8.197   6.014
  228GLN     CG 3626   4.631   8.068   6.095
  228GLN    HG1 3627   4.625   8.134   6.182
  228GLN    HG2 3628   4.615   7.968   6.136
  228GLN     CD 3629   4.502   8.103   6.015
  228GLN    OE1 3630   4.497   8.135   5.895
  228GLN    NE2 3631   4.389   8.081   6.084
  228GLN   HE21 3632   4.384   8.073   6.188
  228GLN   HE22 3633   4.295   8.090   6.045
  228GLN      C 3634   4.898   8.101   6.251
  228GLN      O 3635   4.968   8.199   6.259
  229GLU      N 3636   4.843   8.052   6.364
  229GLU      H 3637   4.789   7.967   6.368
  229GLU     CA 3638   4.852   8.118   6.502
  229GLU     HA 3639   4.832   8.223   6.481
  229GLU     CB 3640   4.741   8.076   6.596
  229GLU    HB1 3641   4.771   7.984   6.649
  229GLU    HB2 3642   4.647   8.055   6.547
  229GLU     CG 3643   4.711   8.184   6.710
  229GLU    HG1 3644   4.684   8.277   6.657
  229GLU    HG2 3645   4.802   8.203   6.758
  229GLU     CD 3646   4.600   8.152   6.804
  229GLU    OE1 3647   4.509   8.244   6.824
  229GLU    OE2 3648   4.596   8.041   6.870
  229GLU      C 3649   4.989   8.101   6.566
  229GLU      O 3650   5.036   8.188   6.636
  230ILE      N 3651   5.066   7.998   6.524
  230ILE      H 3652   5.028   7.936   6.448
  230ILE     CA 3653   5.202   7.969   6.569
  230ILE     HA 3654   5.205   8.000   6.676
  230ILE     CB 3655   5.231   7.820   6.567
  230ILE     HB 3656   5.208   7.786   6.464
  230ILE    CG2 3657   5.383   7.806   6.590
  230ILE   HG21 3658   5.405   7.851   6.690
  230ILE   HG22 3659   5.408   7.695   6.588
  230ILE   HG23 3660   5.451   7.848   6.516
  230ILE    CG1 3661   5.148   7.731   6.661
  230ILE   HG11 3662   5.147   7.632   6.617
  230ILE   HG12 3663   5.047   7.762   6.657
  230ILE     CD 3664   5.186   7.725   6.807
  230ILE    HD1 3665   5.182   7.822   6.858
  230ILE    HD2 3666   5.118   7.656   6.855
  230ILE    HD3 3667   5.288   7.686   6.813
  230ILE      C 3668   5.294   8.060   6.490
  230ILE      O 3669   5.376   8.125   6.556
  231TYR      N 3670   5.270   8.085   6.361
  231TYR      H 3671   5.205   8.023   6.314
  231TYR     CA 3672   5.350   8.185   6.282
  231TYR     HA 3673   5.458   8.158   6.275
  231TYR     CB 3674   5.294   8.195   6.139
  231TYR    HB1 3675   5.191   8.233   6.143
  231TYR    HB2 3676   5.288   8.094   6.097
  231TYR     CG 3677   5.377   8.275   6.041
  231TYR    CD1 3678   5.496   8.229   5.991
  231TYR    HD1 3679   5.544   8.146   6.046
  231TYR    CE1 3680   5.563   8.291   5.890
  231TYR    HE1 3681   5.642   8.237   5.840
  231TYR     CZ 3682   5.501   8.403   5.823
  231TYR     OH 3683   5.552   8.444   5.707
  231TYR     HH 3684   5.501   8.522   5.678
  231TYR    CE2 3685   5.381   8.455   5.876
  231TYR    HE2 3686   5.338   8.543   5.827
  231TYR    CD2 3687   5.323   8.392   5.989
  231TYR    HD2 3688   5.227   8.427   6.027
  231TYR      C 3689   5.350   8.325   6.349
  231TYR      O 3690   5.456   8.390   6.355
  232ASP      N 3691   5.230   8.368   6.385
  232ASP      H 3692   5.150   8.309   6.360
  232ASP     CA 3693   5.204   8.507   6.416
  232ASP     HA 3694   5.236   8.573   6.330
  232ASP     CB 3695   5.056   8.535   6.447
  232ASP    HB1 3696   5.023   8.475   6.537
  232ASP    HB2 3697   5.004   8.504   6.355
  232ASP     CG 3698   5.026   8.681   6.470
  232ASP    OD1 3699   4.993   8.714   6.588
  232ASP    OD2 3700   5.022   8.760   6.374
  232ASP      C 3701   5.284   8.551   6.537
  232ASP      O 3702   5.339   8.657   6.526
  233LYS      N 3703   5.307   8.469   6.645
  233LYS      H 3704   5.265   8.376   6.638
  233LYS     CA 3705   5.377   8.507   6.767
  233LYS     HA 3706   5.370   8.618   6.783
  233LYS     CB 3707   5.318   8.436   6.884
  233LYS    HB1 3708   5.214   8.476   6.901
  233LYS    HB2 3709   5.387   8.454   6.967
  233LYS     CG 3710   5.312   8.285   6.864
  233LYS    HG1 3711   5.404   8.244   6.818
  233LYS    HG2 3712   5.236   8.253   6.794
  233LYS     CD 3713   5.293   8.214   7.000
  233LYS    HD1 3714   5.199   8.248   7.044
  233LYS    HD2 3715   5.364   8.245   7.080
  233LYS     CE 3716   5.289   8.060   6.991
  233LYS    HE1 3717   5.393   8.028   6.973
  233LYS    HE2 3718   5.227   8.032   6.909
  233LYS     NZ 3719   5.239   7.993   7.110
  233LYS    HZ1 3720   5.227   7.896   7.105
  233LYS    HZ2 3721   5.296   8.019   7.192
  233LYS    HZ3 3722   5.152   8.036   7.137
  233LYS      C 3723   5.533   8.497   6.766
  233LYS      O 3724   5.591   8.565   6.849
  234GLN      N 3725   5.584   8.412   6.677
  234GLN      H 3726   5.511   8.367   6.622
  234GLN     CA 3727   5.719   8.351   6.684
  234GLN     HA 3728   5.774   8.413   6.757
  234GLN     CB 3729   5.708   8.207   6.751
  234GLN    HB1 3730   5.789   8.140   6.722
  234GLN    HB2 3731   5.620   8.156   6.714
  234GLN     CG 3732   5.707   8.218   6.905
  234GLN    HG1 3733   5.630   8.293   6.938
  234GLN    HG2 3734   5.805   8.248   6.943
  234GLN     CD 3735   5.665   8.084   6.969
  234GLN    OE1 3736   5.655   7.978   6.912
  234GLN    NE2 3737   5.641   8.079   7.100
  234GLN   HE21 3738   5.657   8.157   7.159
  234GLN   HE22 3739   5.598   7.995   7.123
  234GLN      C 3740   5.803   8.346   6.555
  234GLN      O 3741   5.918   8.310   6.554
  235TYR      N 3742   5.748   8.369   6.436
  235TYR      H 3743   5.654   8.402   6.438
  235TYR     CA 3744   5.816   8.342   6.311
  235TYR     HA 3745   5.920   8.330   6.326
  235TYR     CB 3746   5.770   8.210   6.254
  235TYR    HB1 3747   5.811   8.199   6.157
  235TYR    HB2 3748   5.664   8.228   6.244
  235TYR     CG 3749   5.800   8.093   6.345
  235TYR    CD1 3750   5.934   8.047   6.357
  235TYR    HD1 3751   6.013   8.105   6.317
  235TYR    CE1 3752   5.959   7.938   6.437
  235TYR    HE1 3753   6.064   7.901   6.444
  235TYR     CZ 3754   5.862   7.879   6.518
  235TYR     OH 3755   5.895   7.777   6.599
  235TYR     HH 3756   5.816   7.755   6.653
  235TYR    CE2 3757   5.730   7.925   6.513
  235TYR    HE2 3758   5.654   7.879   6.574
  235TYR    CD2 3759   5.700   8.039   6.431
  235TYR    HD2 3760   5.601   8.073   6.423
  235TYR      C 3761   5.804   8.453   6.201
  235TYR      O 3762   5.892   8.469   6.119
  236LYS      N 3763   5.699   8.536   6.198
  236LYS      H 3764   5.627   8.522   6.269
  236LYS     CA 3765   5.675   8.619   6.083
  236LYS     HA 3766   5.682   8.547   6.002
  236LYS     CB 3767   5.533   8.676   6.089
  236LYS    HB1 3768   5.458   8.602   6.114
  236LYS    HB2 3769   5.513   8.715   5.987
  236LYS     CG 3770   5.509   8.790   6.193
  236LYS    HG1 3771   5.573   8.875   6.172
  236LYS    HG2 3772   5.529   8.759   6.290
  236LYS     CD 3773   5.358   8.838   6.195
  236LYS    HD1 3774   5.295   8.751   6.200
  236LYS    HD2 3775   5.341   8.879   6.097
  236LYS     CE 3776   5.332   8.941   6.311
  236LYS    HE1 3777   5.405   9.018   6.311
  236LYS    HE2 3778   5.353   8.885   6.404
  236LYS     NZ 3779   5.193   9.000   6.329
  236LYS    HZ1 3780   5.188   9.074   6.398
  236LYS    HZ2 3781   5.166   9.041   6.237
  236LYS    HZ3 3782   5.127   8.925   6.356
  236LYS      C 3783   5.796   8.725   6.062
  236LYS      O 3784   5.818   8.748   5.943
  237SER      N 3785   5.861   8.777   6.165
  237SER      H 3786   5.835   8.747   6.253
  237SER     CA 3787   5.973   8.878   6.160
  237SER     HA 3788   5.955   8.954   6.086
  237SER     CB 3789   5.972   8.954   6.294
  237SER    HB1 3790   6.049   9.031   6.290
  237SER    HB2 3791   5.995   8.898   6.386
  237SER     OG 3792   5.844   9.009   6.312
  237SER     HG 3793   5.781   8.944   6.330
  237SER      C 3794   6.111   8.815   6.140
  237SER      O 3795   6.195   8.880   6.072
  238GLN      N 3796   6.136   8.690   6.183
  238GLN      H 3797   6.069   8.641   6.244
  238GLN     CA 3798   6.237   8.600   6.119
  238GLN     HA 3799   6.332   8.652   6.116
  238GLN     CB 3800   6.260   8.473   6.201
  238GLN    HB1 3801   6.336   8.411   6.152
  238GLN    HB2 3802   6.171   8.414   6.198
  238GLN     CG 3803   6.286   8.483   6.355
  238GLN    HG1 3804   6.357   8.564   6.374
  238GLN    HG2 3805   6.323   8.385   6.379
  238GLN     CD 3806   6.161   8.507   6.440
  238GLN    OE1 3807   6.049   8.532   6.395
  238GLN    NE2 3808   6.178   8.512   6.574
  238GLN   HE21 3809   6.266   8.467   6.612
  238GLN   HE22 3810   6.097   8.528   6.631
  238GLN      C 3811   6.208   8.558   5.976
  238GLN      O 3812   6.300   8.560   5.895
  239PHE      N 3813   6.088   8.534   5.934
  239PHE      H 3814   6.015   8.519   6.004
  239PHE     CA 3815   6.060   8.519   5.790
  239PHE     HA 3816   6.118   8.440   5.749
  239PHE     CB 3817   5.909   8.481   5.772
  239PHE    HB1 3818   5.869   8.536   5.685
  239PHE    HB2 3819   5.853   8.508   5.859
  239PHE     CG 3820   5.890   8.333   5.749
  239PHE    CD1 3821   5.945   8.246   5.842
  239PHE    HD1 3822   6.003   8.277   5.932
  239PHE    CE1 3823   5.932   8.108   5.819
  239PHE    HE1 3824   5.976   8.034   5.886
  239PHE     CZ 3825   5.878   8.064   5.698
  239PHE     HZ 3826   5.876   7.958   5.678
  239PHE    CE2 3827   5.824   8.150   5.605
  239PHE    HE2 3828   5.791   8.112   5.514
  239PHE    CD2 3829   5.816   8.285   5.639
  239PHE    HD2 3830   5.774   8.365   5.577
  239PHE      C 3831   6.092   8.637   5.694
  239PHE      O 3832   6.160   8.628   5.589
  240GLU      N 3833   6.064   8.761   5.736
  240GLU      H 3834   6.000   8.768   5.816
  240GLU     CA 3835   6.104   8.883   5.672
  240GLU     HA 3836   6.073   8.875   5.573
  240GLU     CB 3837   6.017   8.988   5.745
  240GLU    HB1 3838   6.050   9.003   5.845
  240GLU    HB2 3839   5.917   8.950   5.759
  240GLU     CG 3840   6.008   9.117   5.667
  240GLU    HG1 3841   5.966   9.095   5.563
  240GLU    HG2 3842   6.105   9.167   5.654
  240GLU     CD 3843   5.907   9.208   5.739
  240GLU    OE1 3844   5.791   9.170   5.739
  240GLU    OE2 3845   5.937   9.313   5.805
  240GLU      C 3846   6.252   8.908   5.669
  240GLU      O 3847   6.301   8.979   5.583
  241ALA      N 3848   6.329   8.858   5.767
  241ALA      H 3849   6.280   8.800   5.831
  241ALA     CA 3850   6.474   8.875   5.776
  241ALA     HA 3851   6.499   8.972   5.744
  241ALA     CB 3852   6.498   8.860   5.926
  241ALA    HB1 3853   6.424   8.916   5.977
  241ALA    HB2 3854   6.484   8.754   5.956
  241ALA    HB3 3855   6.599   8.888   5.960
  241ALA      C 3856   6.551   8.782   5.685
  241ALA      O 3857   6.674   8.782   5.674
  242GLN      N 3858   6.483   8.692   5.610
  242GLN      H 3859   6.385   8.691   5.627
  242GLN     CA 3860   6.540   8.634   5.489
  242GLN     HA 3861   6.637   8.677   5.470
  242GLN     CB 3862   6.569   8.479   5.497
  242GLN    HB1 3863   6.639   8.463   5.420
  242GLN    HB2 3864   6.485   8.425   5.462
  242GLN     CG 3865   6.635   8.431   5.630
  242GLN    HG1 3866   6.555   8.426   5.702
  242GLN    HG2 3867   6.709   8.501   5.660
  242GLN     CD 3868   6.685   8.286   5.617
  242GLN    OE1 3869   6.624   8.191   5.666
  242GLN    NE2 3870   6.798   8.265   5.555
  242GLN   HE21 3871   6.847   8.345   5.516
  242GLN   HE22 3872   6.843   8.175   5.552
  242GLN      C 3873   6.462   8.661   5.361
  242GLN      O 3874   6.494   8.593   5.265
  243LYS      N 3875   6.363   8.750   5.353
  243LYS      H 3876   6.358   8.822   5.430
  243LYS     CA 3877   6.259   8.763   5.242
  243LYS     HA 3878   6.175   8.826   5.275
  243LYS     CB 3879   6.310   8.844   5.117
  243LYS    HB1 3880   6.229   8.861   5.053
  243LYS    HB2 3881   6.380   8.783   5.063
  243LYS     CG 3882   6.387   8.982   5.150
  243LYS    HG1 3883   6.468   8.970   5.226
  243LYS    HG2 3884   6.315   9.055   5.181
  243LYS     CD 3885   6.457   9.027   5.020
  243LYS    HD1 3886   6.380   9.034   4.945
  243LYS    HD2 3887   6.529   8.948   4.997
  243LYS     CE 3888   6.520   9.165   5.040
  243LYS    HE1 3889   6.583   9.168   5.133
  243LYS    HE2 3890   6.444   9.229   5.072
  243LYS     NZ 3891   6.594   9.218   4.925
  243LYS    HZ1 3892   6.665   9.159   4.892
  243LYS    HZ2 3893   6.531   9.234   4.844
  243LYS    HZ3 3894   6.631   9.308   4.944
  243LYS      C 3895   6.191   8.636   5.200
  243LYS      O 3896   6.149   8.624   5.085
  244ILE      N 3897   6.162   8.544   5.293
  244ILE      H 3898   6.196   8.566   5.386
  244ILE     CA 3899   6.068   8.435   5.270
  244ILE     HA 3900   6.047   8.422   5.162
  244ILE     CB 3901   6.142   8.307   5.303
  244ILE     HB 3902   6.076   8.221   5.282
  244ILE    CG2 3903   6.259   8.291   5.197
  244ILE   HG21 3904   6.324   8.381   5.189
  244ILE   HG22 3905   6.320   8.206   5.225
  244ILE   HG23 3906   6.219   8.263   5.098
  244ILE    CG1 3907   6.177   8.296   5.452
  244ILE   HG11 3908   6.089   8.279   5.516
  244ILE   HG12 3909   6.224   8.392   5.477
  244ILE     CD 3910   6.282   8.183   5.482
  244ILE    HD1 3911   6.249   8.087   5.455
  244ILE    HD2 3912   6.374   8.199   5.430
  244ILE    HD3 3913   6.306   8.180   5.593
  244ILE      C 3914   5.931   8.459   5.344
  244ILE      O 3915   5.899   8.546   5.427
  245TRP      N 3916   5.836   8.382   5.298
  245TRP      H 3917   5.853   8.332   5.214
  245TRP     CA 3918   5.691   8.401   5.325
  245TRP     HA 3919   5.674   8.455   5.418
  245TRP     CB 3920   5.635   8.483   5.213
  245TRP    HB1 3921   5.692   8.576   5.206
  245TRP    HB2 3922   5.528   8.513   5.233
  245TRP     CG 3923   5.633   8.421   5.077
  245TRP    CD1 3924   5.538   8.331   5.037
  245TRP    HD1 3925   5.454   8.294   5.095
  245TRP    NE1 3926   5.564   8.292   4.905
  245TRP    HE1 3927   5.496   8.228   4.854
  245TRP    CE2 3928   5.681   8.345   4.858
  245TRP    CZ2 3929   5.751   8.329   4.738
  245TRP    HZ2 3930   5.708   8.269   4.655
  245TRP    CH2 3931   5.877   8.383   4.729
  245TRP    HH2 3932   5.936   8.363   4.637
  245TRP    CZ3 3933   5.932   8.462   4.835
  245TRP    HZ3 3934   6.032   8.504   4.831
  245TRP    CE3 3935   5.851   8.490   4.942
  245TRP    HE3 3936   5.882   8.552   5.020
  245TRP    CD2 3937   5.732   8.428   4.965
  245TRP      C 3938   5.623   8.268   5.343
  245TRP      O 3939   5.668   8.166   5.291
  246TYR      N 3940   5.515   8.277   5.419
  246TYR      H 3941   5.505   8.363   5.476
  246TYR     CA 3942   5.418   8.164   5.433
  246TYR     HA 3943   5.468   8.076   5.390
  246TYR     CB 3944   5.404   8.140   5.583
  246TYR    HB1 3945   5.430   8.224   5.639
  246TYR    HB2 3946   5.478   8.065   5.607
  246TYR     CG 3947   5.261   8.100   5.618
  246TYR    CD1 3948   5.201   7.976   5.583
  246TYR    HD1 3949   5.253   7.899   5.533
  246TYR    CE1 3950   5.067   7.952   5.611
  246TYR    HE1 3951   5.026   7.857   5.575
  246TYR     CZ 3952   4.984   8.048   5.670
  246TYR     OH 3953   4.850   8.019   5.684
  246TYR     HH 3954   4.799   8.099   5.699
  246TYR    CE2 3955   5.041   8.170   5.698
  246TYR    HE2 3956   4.980   8.254   5.723
  246TYR    CD2 3957   5.177   8.198   5.674
  246TYR    HD2 3958   5.216   8.303   5.674
  246TYR      C 3959   5.293   8.189   5.347
  246TYR      O 3960   5.253   8.306   5.338
  247GLU      N 3961   5.236   8.082   5.286
  247GLU      H 3962   5.281   7.993   5.300
  247GLU     CA 3963   5.105   8.083   5.225
  247GLU     HA 3964   5.035   8.152   5.274
  247GLU     CB 3965   5.123   8.123   5.077
  247GLU    HB1 3966   5.171   8.222   5.070
  247GLU    HB2 3967   5.020   8.131   5.034
  247GLU     CG 3968   5.205   8.031   4.991
  247GLU    HG1 3969   5.154   7.934   4.985
  247GLU    HG2 3970   5.298   8.010   5.037
  247GLU     CD 3971   5.226   8.084   4.849
  247GLU    OE1 3972   5.130   8.095   4.773
  247GLU    OE2 3973   5.347   8.114   4.819
  247GLU      C 3974   5.033   7.947   5.231
  247GLU      O 3975   5.100   7.851   5.254
  248HIS      N 3976   4.907   7.947   5.190
  248HIS      H 3977   4.866   8.040   5.180
  248HIS     CA 3978   4.801   7.843   5.195
  248HIS     HA 3979   4.842   7.751   5.238
  248HIS     CB 3980   4.683   7.894   5.278
  248HIS    HB1 3981   4.640   7.980   5.227
  248HIS    HB2 3982   4.718   7.925   5.381
  248HIS     CG 3983   4.576   7.791   5.297
  248HIS    ND1 3984   4.439   7.817   5.279
  248HIS    CE1 3985   4.379   7.697   5.277
  248HIS    HE1 3986   4.273   7.685   5.259
  248HIS    NE2 3987   4.464   7.596   5.304
  248HIS    HE2 3988   4.437   7.497   5.323
  248HIS    CD2 3989   4.591   7.658   5.314
  248HIS    HD2 3990   4.690   7.617   5.327
  248HIS      C 3991   4.751   7.809   5.055
  248HIS      O 3992   4.741   7.900   4.978
  249ARG      N 3993   4.716   7.680   5.031
  249ARG      H 3994   4.748   7.611   5.099
  249ARG     CA 3995   4.630   7.630   4.920
  249ARG     HA 3996   4.560   7.708   4.893
  249ARG     CB 3997   4.711   7.593   4.793
  249ARG    HB1 3998   4.649   7.524   4.735
  249ARG    HB2 3999   4.804   7.555   4.819
  249ARG     CG 4000   4.738   7.717   4.700
  249ARG    HG1 4001   4.799   7.790   4.752
  249ARG    HG2 4002   4.646   7.758   4.668
  249ARG     CD 4003   4.811   7.675   4.575
  249ARG    HD1 4004   4.748   7.600   4.523
  249ARG    HD2 4005   4.905   7.628   4.606
  249ARG     NE 4006   4.839   7.789   4.486
  249ARG     HE 4007   4.919   7.840   4.510
  249ARG     CZ 4008   4.771   7.835   4.380
  249ARG    NH1 4009   4.669   7.775   4.324
  249ARG   HH11 4010   4.621   7.694   4.355
  249ARG   HH12 4011   4.635   7.816   4.248
  249ARG    NH2 4012   4.813   7.944   4.320
  249ARG   HH21 4013   4.884   7.998   4.363
  249ARG   HH22 4014   4.750   7.991   4.255
  249ARG      C 4015   4.535   7.516   4.967
  249ARG      O 4016   4.558   7.445   5.063
  250LEU      N 4017   4.426   7.501   4.888
  250LEU      H 4018   4.407   7.557   4.804
  250LEU     CA 4019   4.340   7.382   4.906
  250LEU     HA 4020   4.313   7.371   5.010
  250LEU     CB 4021   4.208   7.399   4.833
  250LEU    HB1 4022   4.151   7.305   4.834
  250LEU    HB2 4023   4.232   7.425   4.730
  250LEU     CG 4024   4.116   7.511   4.892
  250LEU     HG 4025   4.163   7.606   4.879
  250LEU    CD1 4026   3.981   7.514   4.820
  250LEU   HD11 4027   3.985   7.540   4.718
  250LEU   HD12 4028   3.931   7.420   4.836
  250LEU   HD13 4029   3.928   7.603   4.857
  250LEU    CD2 4030   4.085   7.510   5.044
  250LEU   HD21 4031   4.045   7.414   5.070
  250LEU   HD22 4032   4.179   7.522   5.100
  250LEU   HD23 4033   4.015   7.582   5.080
  250LEU      C 4034   4.420   7.261   4.856
  250LEU      O 4035   4.480   7.278   4.749
  251ILE      N 4036   4.414   7.142   4.925
  251ILE      H 4037   4.367   7.138   5.017
  251ILE     CA 4038   4.502   7.027   4.893
  251ILE     HA 4039   4.606   7.061   4.908
  251ILE     CB 4040   4.492   6.918   5.003
  251ILE     HB 4041   4.521   6.948   5.104
  251ILE    CG2 4042   4.346   6.879   5.021
  251ILE   HG21 4043   4.304   6.834   4.934
  251ILE   HG22 4044   4.334   6.803   5.099
  251ILE   HG23 4045   4.282   6.961   5.050
  251ILE    CG1 4046   4.568   6.790   4.965
  251ILE   HG11 4047   4.558   6.766   4.863
  251ILE   HG12 4048   4.524   6.705   5.018
  251ILE     CD 4049   4.722   6.803   4.990
  251ILE    HD1 4050   4.760   6.703   4.973
  251ILE    HD2 4051   4.769   6.873   4.924
  251ILE    HD3 4052   4.745   6.830   5.094
  251ILE      C 4053   4.490   6.991   4.744
  251ILE      O 4054   4.590   6.996   4.674
  252ASP      N 4055   4.370   6.963   4.699
  252ASP      H 4056   4.288   6.968   4.764
  252ASP     CA 4057   4.347   6.914   4.557
  252ASP     HA 4058   4.427   6.840   4.543
  252ASP     CB 4059   4.210   6.849   4.540
  252ASP    HB1 4060   4.202   6.759   4.596
  252ASP    HB2 4061   4.212   6.816   4.434
  252ASP     CG 4062   4.093   6.948   4.581
  252ASP    OD1 4063   4.114   7.054   4.647
  252ASP    OD2 4064   3.977   6.905   4.552
  252ASP      C 4065   4.371   7.020   4.447
  252ASP      O 4066   4.383   6.983   4.334
  253ASP      N 4067   4.389   7.147   4.483
  253ASP      H 4068   4.364   7.171   4.579
  253ASP     CA 4069   4.450   7.256   4.405
  253ASP     HA 4070   4.427   7.248   4.298
  253ASP     CB 4071   4.388   7.384   4.454
  253ASP    HB1 4072   4.383   7.391   4.561
  253ASP    HB2 4073   4.287   7.382   4.415
  253ASP     CG 4074   4.449   7.511   4.393
  253ASP    OD1 4075   4.438   7.531   4.271
  253ASP    OD2 4076   4.496   7.605   4.459
  253ASP      C 4077   4.602   7.260   4.414
  253ASP      O 4078   4.673   7.280   4.317
  254MET      N 4079   4.659   7.244   4.536
  254MET      H 4080   4.606   7.219   4.616
  254MET     CA 4081   4.805   7.252   4.557
  254MET     HA 4082   4.837   7.350   4.543
  254MET     CB 4083   4.842   7.223   4.700
  254MET    HB1 4084   4.817   7.126   4.730
  254MET    HB2 4085   4.787   7.284   4.769
  254MET     CG 4086   4.992   7.243   4.729
  254MET    HG1 4087   5.051   7.181   4.671
  254MET    HG2 4088   5.009   7.214   4.833
  254MET     SD 4089   5.053   7.408   4.722
  254MET     CE 4090   5.233   7.355   4.745
  254MET    HE1 4091   5.255   7.343   4.850
  254MET    HE2 4092   5.258   7.266   4.681
  254MET    HE3 4093   5.297   7.432   4.703
  254MET      C 4094   4.885   7.156   4.472
  254MET      O 4095   4.991   7.187   4.425
  255VAL      N 4096   4.834   7.035   4.444
  255VAL      H 4097   4.756   7.011   4.505
  255VAL     CA 4098   4.891   6.930   4.350
  255VAL     HA 4099   4.993   6.915   4.386
  255VAL     CB 4100   4.807   6.799   4.358
  255VAL     HB 4101   4.842   6.731   4.283
  255VAL    CG1 4102   4.832   6.737   4.494
  255VAL   HG11 4103   4.832   6.803   4.579
  255VAL   HG12 4104   4.754   6.663   4.513
  255VAL   HG13 4105   4.923   6.673   4.490
  255VAL    CG2 4106   4.656   6.813   4.337
  255VAL   HG21 4107   4.629   6.852   4.236
  255VAL   HG22 4108   4.605   6.722   4.353
  255VAL   HG23 4109   4.625   6.891   4.409
  255VAL      C 4110   4.912   6.979   4.206
  255VAL      O 4111   5.001   6.934   4.134
  256ALA      N 4112   4.824   7.068   4.171
  256ALA      H 4113   4.755   7.101   4.235
  256ALA     CA 4114   4.825   7.134   4.041
  256ALA     HA 4115   4.870   7.070   3.969
  256ALA     CB 4116   4.685   7.166   3.997
  256ALA    HB1 4117   4.622   7.076   4.001
  256ALA    HB2 4118   4.645   7.240   4.062
  256ALA    HB3 4119   4.683   7.194   3.893
  256ALA      C 4120   4.928   7.256   4.042
  256ALA      O 4121   4.996   7.271   3.936
  257GLN      N 4122   4.935   7.338   4.150
  257GLN      H 4123   4.876   7.319   4.229
  257GLN     CA 4124   5.039   7.441   4.181
  257GLN     HA 4125   5.045   7.517   4.093
  257GLN     CB 4126   4.998   7.509   4.315
  257GLN    HB1 4127   4.995   7.443   4.393
  257GLN    HB2 4128   4.900   7.553   4.308
  257GLN     CG 4129   5.095   7.629   4.349
  257GLN    HG1 4130   5.201   7.600   4.331
  257GLN    HG2 4131   5.084   7.651   4.457
  257GLN     CD 4132   5.069   7.751   4.260
  257GLN    OE1 4133   4.995   7.749   4.163
  257GLN    NE2 4134   5.127   7.866   4.291
  257GLN   HE21 4135   5.187   7.874   4.375
  257GLN   HE22 4136   5.127   7.939   4.220
  257GLN      C 4137   5.179   7.385   4.186
  257GLN      O 4138   5.265   7.450   4.127
  258ALA      N 4139   5.206   7.274   4.260
  258ALA      H 4140   5.132   7.239   4.321
  258ALA     CA 4141   5.345   7.225   4.270
  258ALA     HA 4142   5.405   7.312   4.290
  258ALA     CB 4143   5.348   7.122   4.386
  258ALA    HB1 4144   5.294   7.155   4.474
  258ALA    HB2 4145   5.305   7.027   4.356
  258ALA    HB3 4146   5.451   7.100   4.426
  258ALA      C 4147   5.393   7.159   4.137
  258ALA      O 4148   5.514   7.150   4.105
  259MET      N 4149   5.295   7.106   4.056
  259MET      H 4150   5.203   7.095   4.089
  259MET     CA 4151   5.319   7.054   3.914
  259MET     HA 4152   5.406   6.987   3.910
  259MET     CB 4153   5.200   6.963   3.865
  259MET    HB1 4154   5.116   7.037   3.873
  259MET    HB2 4155   5.187   6.878   3.932
  259MET     CG 4156   5.223   6.907   3.721
  259MET    HG1 4157   5.255   6.987   3.647
  259MET    HG2 4158   5.121   6.868   3.689
  259MET     SD 4159   5.335   6.766   3.685
  259MET     CE 4160   5.296   6.632   3.803
  259MET    HE1 4161   5.191   6.610   3.797
  259MET    HE2 4162   5.343   6.540   3.779
  259MET    HE3 4163   5.318   6.658   3.905
  259MET      C 4164   5.355   7.165   3.816
  259MET      O 4165   5.468   7.160   3.759
  260LYS      N 4166   5.277   7.274   3.811
  260LYS      H 4167   5.182   7.260   3.848
  260LYS     CA 4168   5.298   7.400   3.742
  260LYS     HA 4169   5.360   7.380   3.661
  260LYS     CB 4170   5.170   7.457   3.678
  260LYS    HB1 4171   5.194   7.554   3.641
  260LYS    HB2 4172   5.094   7.469   3.750
  260LYS     CG 4173   5.131   7.367   3.557
  260LYS    HG1 4174   5.102   7.267   3.598
  260LYS    HG2 4175   5.228   7.358   3.499
  260LYS     CD 4176   5.017   7.425   3.466
  260LYS    HD1 4177   5.043   7.524   3.452
  260LYS    HD2 4178   4.914   7.417   3.518
  260LYS     CE 4179   5.016   7.348   3.337
  260LYS    HE1 4180   4.999   7.241   3.360
  260LYS    HE2 4181   5.110   7.360   3.284
  260LYS     NZ 4182   4.906   7.387   3.247
  260LYS    HZ1 4183   4.937   7.461   3.191
  260LYS    HZ2 4184   4.878   7.314   3.184
  260LYS    HZ3 4185   4.820   7.421   3.295
  260LYS      C 4186   5.383   7.497   3.822
  260LYS      O 4187   5.365   7.618   3.816
  261SER      N 4188   5.477   7.438   3.898
  261SER      H 4189   5.490   7.337   3.903
  261SER     CA 4190   5.590   7.511   3.962
  261SER     HA 4191   5.599   7.608   3.920
  261SER     CB 4192   5.565   7.531   4.110
  261SER    HB1 4193   5.652   7.572   4.161
  261SER    HB2 4194   5.545   7.428   4.149
  261SER     OG 4195   5.456   7.617   4.142
  261SER     HG 4196   5.377   7.566   4.122
  261SER      C 4197   5.725   7.432   3.946
  261SER      O 4198   5.722   7.313   3.913
  262GLU      N 4199   5.836   7.508   3.957
  262GLU      H 4200   5.837   7.597   4.008
  262GLU     CA 4201   5.971   7.461   3.909
  262GLU     HA 4202   5.959   7.386   3.831
  262GLU     CB 4203   6.050   7.578   3.849
  262GLU    HB1 4204   6.148   7.539   3.820
  262GLU    HB2 4205   6.070   7.653   3.924
  262GLU     CG 4206   5.979   7.640   3.726
  262GLU    HG1 4207   5.891   7.689   3.762
  262GLU    HG2 4208   5.945   7.562   3.662
  262GLU     CD 4209   6.054   7.746   3.648
  262GLU    OE1 4210   6.155   7.711   3.592
  262GLU    OE2 4211   5.997   7.856   3.633
  262GLU      C 4212   6.052   7.396   4.023
  262GLU      O 4213   6.146   7.326   4.004
  263GLY      N 4214   6.016   7.428   4.148
  263GLY      H 4215   5.939   7.494   4.161
  263GLY     CA 4216   6.089   7.388   4.266
  263GLY    HA1 4217   6.191   7.356   4.239
  263GLY    HA2 4218   6.041   7.309   4.319
  263GLY      C 4219   6.096   7.500   4.367
  263GLY      O 4220   6.017   7.595   4.363
  264GLY      N 4221   6.203   7.498   4.442
  264GLY      H 4222   6.264   7.417   4.443
  264GLY     CA 4223   6.254   7.606   4.524
  264GLY    HA1 4224   6.261   7.696   4.466
  264GLY    HA2 4225   6.353   7.576   4.550
  264GLY      C 4226   6.170   7.642   4.643
  264GLY      O 4227   6.189   7.756   4.693
  265PHE      N 4228   6.084   7.554   4.693
  265PHE      H 4229   6.076   7.467   4.648
  265PHE     CA 4230   5.992   7.583   4.801
  265PHE     HA 4231   6.033   7.666   4.861
  265PHE     CB 4232   5.856   7.625   4.743
  265PHE    HB1 4233   5.859   7.715   4.685
  265PHE    HB2 4234   5.798   7.651   4.833
  265PHE     CG 4235   5.777   7.522   4.660
  265PHE    CD1 4236   5.717   7.413   4.729
  265PHE    HD1 4237   5.733   7.396   4.832
  265PHE    CE1 4238   5.629   7.328   4.658
  265PHE    HE1 4239   5.582   7.247   4.711
  265PHE     CZ 4240   5.608   7.350   4.521
  265PHE     HZ 4241   5.536   7.293   4.465
  265PHE    CE2 4242   5.669   7.457   4.452
  265PHE    HE2 4243   5.650   7.469   4.347
  265PHE    CD2 4244   5.751   7.547   4.522
  265PHE    HD2 4245   5.792   7.637   4.471
  265PHE      C 4246   5.973   7.466   4.894
  265PHE      O 4247   5.986   7.351   4.862
  266ILE      N 4248   5.935   7.500   5.018
  266ILE      H 4249   5.923   7.600   5.039
  266ILE     CA 4250   5.906   7.411   5.133
  266ILE     HA 4251   5.951   7.310   5.118
  266ILE     CB 4252   5.951   7.475   5.271
  266ILE     HB 4253   5.885   7.557   5.297
  266ILE    CG2 4254   5.934   7.380   5.392
  266ILE   HG21 4255   6.006   7.299   5.386
  266ILE   HG22 4256   5.957   7.441   5.479
  266ILE   HG23 4257   5.832   7.337   5.398
  266ILE    CG1 4258   6.098   7.530   5.270
  266ILE   HG11 4259   6.122   7.588   5.366
  266ILE   HG12 4260   6.104   7.601   5.190
  266ILE     CD 4261   6.208   7.425   5.238
  266ILE    HD1 4262   6.206   7.400   5.133
  266ILE    HD2 4263   6.305   7.468   5.251
  266ILE    HD3 4264   6.196   7.334   5.302
  266ILE      C 4265   5.752   7.391   5.129
  266ILE      O 4266   5.678   7.484   5.097
  267TRP      N 4267   5.695   7.275   5.161
  267TRP      H 4268   5.756   7.199   5.195
  267TRP     CA 4269   5.549   7.247   5.150
  267TRP     HA 4270   5.492   7.338   5.154
  267TRP     CB 4271   5.528   7.182   5.013
  267TRP    HB1 4272   5.603   7.103   5.006
  267TRP    HB2 4273   5.556   7.256   4.938
  267TRP     CG 4274   5.389   7.130   4.974
  267TRP    CD1 4275   5.274   7.141   5.043
  267TRP    HD1 4276   5.261   7.199   5.136
  267TRP    NE1 4277   5.184   7.059   4.989
  267TRP    HE1 4278   5.094   7.039   5.031
  267TRP    CE2 4279   5.224   7.007   4.870
  267TRP    CZ2 4280   5.161   6.927   4.776
  267TRP    HZ2 4281   5.059   6.904   4.786
  267TRP    CH2 4282   5.229   6.896   4.659
  267TRP    HH2 4283   5.172   6.850   4.581
  267TRP    CZ3 4284   5.368   6.921   4.652
  267TRP    HZ3 4285   5.421   6.884   4.566
  267TRP    CE3 4286   5.431   6.994   4.752
  267TRP    HE3 4287   5.538   7.020   4.742
  267TRP    CD2 4288   5.363   7.040   4.862
  267TRP      C 4289   5.505   7.156   5.262
  267TRP      O 4290   5.546   7.042   5.271
  268ALA      N 4291   5.422   7.207   5.355
  268ALA      H 4292   5.396   7.303   5.343
  268ALA     CA 4293   5.370   7.144   5.474
  268ALA     HA 4294   5.439   7.072   5.508
  268ALA     CB 4295   5.352   7.255   5.575
  268ALA    HB1 4296   5.289   7.335   5.535
  268ALA    HB2 4297   5.319   7.219   5.669
  268ALA    HB3 4298   5.455   7.296   5.589
  268ALA      C 4299   5.236   7.072   5.454
  268ALA      O 4300   5.144   7.115   5.387
  269CYS      N 4301   5.229   6.946   5.502
  269CYS      H 4302   5.312   6.906   5.552
  269CYS     CA 4303   5.127   6.846   5.472
  269CYS     HA 4304   5.039   6.898   5.433
  269CYS     CB 4305   5.189   6.760   5.363
  269CYS    HB1 4306   5.134   6.672   5.352
  269CYS    HB2 4307   5.286   6.733   5.396
  269CYS     SG 4308   5.191   6.837   5.202
  269CYS     HG 4309   5.198   6.969   5.229
  269CYS      C 4310   5.078   6.765   5.592
  269CYS      O 4311   5.156   6.738   5.679
  270LYS      N 4312   4.955   6.713   5.591
  270LYS      H 4313   4.893   6.723   5.506
  270LYS     CA 4314   4.902   6.622   5.695
  270LYS     HA 4315   4.927   6.651   5.798
  270LYS     CB 4316   4.750   6.607   5.697
  270LYS    HB1 4317   4.715   6.542   5.778
  270LYS    HB2 4318   4.719   6.556   5.606
  270LYS     CG 4319   4.677   6.744   5.699
  270LYS    HG1 4320   4.661   6.778   5.597
  270LYS    HG2 4321   4.744   6.810   5.751
  270LYS     CD 4322   4.545   6.728   5.770
  270LYS    HD1 4323   4.483   6.818   5.757
  270LYS    HD2 4324   4.564   6.723   5.875
  270LYS     CE 4325   4.461   6.602   5.728
  270LYS    HE1 4326   4.370   6.605   5.790
  270LYS    HE2 4327   4.511   6.507   5.752
  270LYS     NZ 4328   4.415   6.604   5.586
  270LYS    HZ1 4329   4.489   6.622   5.524
  270LYS    HZ2 4330   4.371   6.516   5.563
  270LYS    HZ3 4331   4.355   6.689   5.579
  270LYS      C 4332   4.964   6.482   5.686
  270LYS      O 4333   5.052   6.458   5.602
  271ASN      N 4334   4.926   6.393   5.775
  271ASN      H 4335   4.854   6.413   5.844
  271ASN     CA 4336   5.003   6.267   5.778
  271ASN     HA 4337   5.105   6.300   5.788
  271ASN     CB 4338   4.964   6.191   5.907
  271ASN    HB1 4339   4.861   6.143   5.885
  271ASN    HB2 4340   4.946   6.267   5.985
  271ASN     CG 4341   5.072   6.086   5.952
  271ASN    OD1 4342   5.160   6.043   5.875
  271ASN    ND2 4343   5.072   6.046   6.073
  271ASN   HD21 4344   4.998   6.071   6.133
  271ASN   HD22 4345   5.142   5.973   6.094
  271ASN      C 4346   4.988   6.181   5.648
  271ASN      O 4347   5.088   6.128   5.600
  272TYR      N 4348   4.864   6.175   5.592
  272TYR      H 4349   4.788   6.211   5.648
  272TYR     CA 4350   4.836   6.093   5.472
  272TYR     HA 4351   4.908   6.010   5.464
  272TYR     CB 4352   4.698   6.030   5.487
  272TYR    HB1 4353   4.629   6.111   5.503
  272TYR    HB2 4354   4.696   5.968   5.574
  272TYR     CG 4355   4.645   5.943   5.373
  272TYR    CD1 4356   4.663   5.800   5.374
  272TYR    HD1 4357   4.713   5.754   5.458
  272TYR    CE1 4358   4.622   5.718   5.264
  272TYR    HE1 4359   4.641   5.612   5.267
  272TYR     CZ 4360   4.553   5.773   5.153
  272TYR     OH 4361   4.507   5.696   5.052
  272TYR     HH 4362   4.462   5.742   4.980
  272TYR    CE2 4363   4.534   5.916   5.152
  272TYR    HE2 4364   4.497   5.963   5.066
  272TYR    CD2 4365   4.584   5.999   5.258
  272TYR    HD2 4366   4.574   6.106   5.249
  272TYR      C 4367   4.856   6.165   5.336
  272TYR      O 4368   4.919   6.110   5.248
  273ASP      N 4369   4.825   6.293   5.335
  273ASP      H 4370   4.762   6.334   5.402
  273ASP     CA 4371   4.838   6.378   5.219
  273ASP     HA 4372   4.763   6.357   5.139
  273ASP     CB 4373   4.793   6.522   5.260
  273ASP    HB1 4374   4.784   6.577   5.168
  273ASP    HB2 4375   4.866   6.561   5.324
  273ASP     CG 4376   4.665   6.533   5.340
  273ASP    OD1 4377   4.628   6.639   5.393
  273ASP    OD2 4378   4.582   6.440   5.339
  273ASP      C 4379   4.985   6.376   5.162
  273ASP      O 4380   5.001   6.358   5.040
  274GLY      N 4381   5.088   6.385   5.249
  274GLY      H 4382   5.063   6.394   5.348
  274GLY     CA 4383   5.232   6.380   5.209
  274GLY    HA1 4384   5.296   6.432   5.278
  274GLY    HA2 4385   5.240   6.433   5.112
  274GLY      C 4386   5.278   6.233   5.179
  274GLY      O 4387   5.372   6.218   5.101
  275ASP      N 4388   5.217   6.127   5.233
  275ASP      H 4389   5.130   6.147   5.283
  275ASP     CA 4390   5.246   5.992   5.209
  275ASP     HA 4391   5.354   5.975   5.224
  275ASP     CB 4392   5.182   5.919   5.329
  275ASP    HB1 4393   5.085   5.942   5.361
  275ASP    HB2 4394   5.249   5.958   5.411
  275ASP     CG 4395   5.189   5.768   5.320
  275ASP    OD1 4396   5.085   5.703   5.368
  275ASP    OD2 4397   5.282   5.715   5.254
  275ASP      C 4398   5.203   5.938   5.067
  275ASP      O 4399   5.279   5.874   4.996
  276VAL      N 4400   5.084   5.984   5.025
  276VAL      H 4401   5.033   6.044   5.092
  276VAL     CA 4402   5.031   5.961   4.888
  276VAL     HA 4403   5.067   5.863   4.847
  276VAL     CB 4404   4.875   5.964   4.875
  276VAL     HB 4405   4.844   5.934   4.774
  276VAL    CG1 4406   4.801   5.862   4.966
  276VAL   HG11 4407   4.699   5.848   4.925
  276VAL   HG12 4408   4.853   5.763   4.961
  276VAL   HG13 4409   4.792   5.888   5.073
  276VAL    CG2 4410   4.830   6.108   4.897
  276VAL   HG21 4411   4.865   6.138   4.999
  276VAL   HG22 4412   4.863   6.174   4.820
  276VAL   HG23 4413   4.720   6.109   4.893
  276VAL      C 4414   5.098   6.065   4.790
  276VAL      O 4415   5.078   6.063   4.670
  277GLN      N 4416   5.179   6.160   4.837
  277GLN      H 4417   5.179   6.163   4.933
  277GLN     CA 4418   5.254   6.259   4.757
  277GLN     HA 4419   5.227   6.243   4.654
  277GLN     CB 4420   5.212   6.402   4.789
  277GLN    HB1 4421   5.277   6.445   4.867
  277GLN    HB2 4422   5.100   6.405   4.821
  277GLN     CG 4423   5.215   6.484   4.659
  277GLN    HG1 4424   5.310   6.489   4.611
  277GLN    HG2 4425   5.194   6.590   4.690
  277GLN     CD 4426   5.103   6.445   4.556
  277GLN    OE1 4427   4.989   6.415   4.598
  277GLN    NE2 4428   5.127   6.445   4.428
  277GLN   HE21 4429   5.216   6.478   4.393
  277GLN   HE22 4430   5.050   6.431   4.368
  277GLN      C 4431   5.408   6.232   4.755
  277GLN      O 4432   5.488   6.326   4.755
  278SER      N 4433   5.463   6.108   4.757
  278SER      H 4434   5.404   6.028   4.760
  278SER     CA 4435   5.607   6.077   4.787
  278SER     HA 4436   5.668   6.162   4.799
  278SER     CB 4437   5.622   5.984   4.905
  278SER    HB1 4438   5.722   5.943   4.913
  278SER    HB2 4439   5.554   5.900   4.893
  278SER     OG 4440   5.583   6.048   5.027
  278SER     HG 4441   5.508   6.108   5.010
  278SER      C 4442   5.667   6.009   4.662
  278SER      O 4443   5.754   6.066   4.597
  279ASP      N 4444   5.618   5.887   4.624
  279ASP      H 4445   5.552   5.838   4.690
  279ASP     CA 4446   5.662   5.803   4.516
  279ASP     HA 4447   5.774   5.805   4.517
  279ASP     CB 4448   5.615   5.657   4.536
  279ASP    HB1 4449   5.673   5.586   4.473
  279ASP    HB2 4450   5.515   5.669   4.492
  279ASP     CG 4451   5.616   5.615   4.679
  279ASP    OD1 4452   5.511   5.653   4.746
  279ASP    OD2 4453   5.713   5.545   4.728
  279ASP      C 4454   5.634   5.855   4.374
  279ASP      O 4455   5.717   5.840   4.283
  280SER      N 4456   5.518   5.918   4.355
  280SER      H 4457   5.451   5.934   4.430
  280SER     CA 4458   5.495   5.989   4.225
  280SER     HA 4459   5.505   5.915   4.144
  280SER     CB 4460   5.354   6.050   4.225
  280SER    HB1 4461   5.276   5.972   4.238
  280SER    HB2 4462   5.322   6.094   4.132
  280SER     OG 4463   5.335   6.148   4.327
  280SER     HG 4464   5.301   6.102   4.407
  280SER      C 4465   5.606   6.093   4.201
  280SER      O 4466   5.683   6.081   4.109
  281VAL      N 4467   5.635   6.181   4.296
  281VAL      H 4468   5.566   6.185   4.370
  281VAL     CA 4469   5.734   6.285   4.294
  281VAL     HA 4470   5.714   6.353   4.213
  281VAL     CB 4471   5.732   6.370   4.430
  281VAL     HB 4472   5.770   6.310   4.513
  281VAL    CG1 4473   5.819   6.500   4.420
  281VAL   HG11 4474   5.783   6.571   4.347
  281VAL   HG12 4475   5.832   6.542   4.520
  281VAL   HG13 4476   5.917   6.470   4.390
  281VAL    CG2 4477   5.586   6.407   4.469
  281VAL   HG21 4478   5.528   6.456   4.395
  281VAL   HG22 4479   5.536   6.319   4.495
  281VAL   HG23 4480   5.593   6.472   4.556
  281VAL      C 4481   5.874   6.232   4.267
  281VAL      O 4482   5.946   6.275   4.177
  282ALA      N 4483   5.918   6.130   4.340
  282ALA      H 4484   5.854   6.082   4.403
  282ALA     CA 4485   6.047   6.063   4.323
  282ALA     HA 4486   6.128   6.131   4.352
  282ALA     CB 4487   6.050   5.947   4.422
  282ALA    HB1 4488   5.998   5.864   4.388
  282ALA    HB2 4489   6.151   5.921   4.452
  282ALA    HB3 4490   5.994   5.979   4.511
  282ALA      C 4491   6.079   6.006   4.183
  282ALA      O 4492   6.174   6.046   4.115
  283GLN      N 4493   5.985   5.933   4.130
  283GLN      H 4494   5.902   5.914   4.192
  283GLN     CA 4495   5.979   5.903   3.984
  283GLN     HA 4496   6.074   5.852   3.969
  283GLN     CB 4497   5.866   5.806   3.951
  283GLN    HB1 4498   5.773   5.869   3.965
  283GLN    HB2 4499   5.871   5.721   4.022
  283GLN     CG 4500   5.898   5.742   3.810
  283GLN    HG1 4501   5.904   5.816   3.731
  283GLN    HG2 4502   5.816   5.674   3.786
  283GLN     CD 4503   6.027   5.653   3.807
  283GLN    OE1 4504   6.069   5.603   3.909
  283GLN    NE2 4505   6.090   5.636   3.690
  283GLN   HE21 4506   6.055   5.667   3.601
  283GLN   HE22 4507   6.180   5.585   3.697
  283GLN      C 4508   5.973   6.028   3.886
  283GLN      O 4509   6.029   6.028   3.779
  284GLY      N 4510   5.893   6.126   3.926
  284GLY      H 4511   5.844   6.123   4.017
  284GLY     CA 4512   5.883   6.251   3.853
  284GLY    HA1 4513   5.815   6.317   3.899
  284GLY    HA2 4514   5.847   6.224   3.749
  284GLY      C 4515   6.020   6.325   3.839
  284GLY      O 4516   6.050   6.377   3.733
  285TYR      N 4517   6.103   6.328   3.940
  285TYR      H 4518   6.061   6.304   4.032
  285TYR     CA 4519   6.240   6.371   3.932
  285TYR     HA 4520   6.254   6.467   3.881
  285TYR     CB 4521   6.281   6.406   4.078
  285TYR    HB1 4522   6.387   6.399   4.094
  285TYR    HB2 4523   6.244   6.332   4.154
  285TYR     CG 4524   6.242   6.548   4.121
  285TYR    CD1 4525   6.126   6.575   4.190
  285TYR    HD1 4526   6.055   6.505   4.211
  285TYR    CE1 4527   6.090   6.707   4.219
  285TYR    HE1 4528   6.001   6.722   4.274
  285TYR     CZ 4529   6.166   6.814   4.178
  285TYR     OH 4530   6.123   6.938   4.216
  285TYR     HH 4531   6.190   7.006   4.194
  285TYR    CE2 4532   6.290   6.794   4.117
  285TYR    HE2 4533   6.350   6.881   4.092
  285TYR    CD2 4534   6.326   6.660   4.089
  285TYR    HD2 4535   6.415   6.637   4.031
  285TYR      C 4536   6.339   6.267   3.866
  285TYR      O 4537   6.425   6.312   3.790
  286GLY      N 4538   6.325   6.141   3.897
  286GLY      H 4539   6.247   6.109   3.960
  286GLY     CA 4540   6.423   6.044   3.837
  286GLY    HA1 4541   6.526   6.066   3.877
  286GLY    HA2 4542   6.420   6.061   3.729
  286GLY      C 4543   6.399   5.898   3.867
  286GLY      O 4544   6.340   5.819   3.794
  287SER      N 4545   6.430   5.858   3.992
  287SER      H 4546   6.457   5.929   4.059
  287SER     CA 4547   6.398   5.730   4.058
  287SER     HA 4548   6.311   5.683   4.012
  287SER     CB 4549   6.513   5.624   4.048
  287SER    HB1 4550   6.554   5.622   3.944
  287SER    HB2 4551   6.462   5.533   4.085
  287SER     OG 4552   6.614   5.650   4.143
  287SER     HG 4553   6.660   5.565   4.145
  287SER      C 4554   6.371   5.750   4.211
  287SER      O 4555   6.416   5.848   4.273
  288LEU      N 4556   6.297   5.654   4.270
  288LEU      H 4557   6.285   5.571   4.210
  288LEU     CA 4558   6.273   5.645   4.414
  288LEU     HA 4559   6.222   5.733   4.448
  288LEU     CB 4560   6.186   5.518   4.442
  288LEU    HB1 4561   6.205   5.496   4.551
  288LEU    HB2 4562   6.225   5.434   4.388
  288LEU     CG 4563   6.034   5.533   4.407
  288LEU     HG 4564   5.998   5.620   4.460
  288LEU    CD1 4565   6.005   5.548   4.258
  288LEU   HD11 4566   5.902   5.554   4.231
  288LEU   HD12 4567   6.049   5.638   4.214
  288LEU   HD13 4568   6.045   5.457   4.202
  288LEU    CD2 4569   5.965   5.412   4.462
  288LEU   HD21 4570   6.008   5.322   4.417
  288LEU   HD22 4571   5.978   5.408   4.574
  288LEU   HD23 4572   5.856   5.425   4.443
  288LEU      C 4573   6.403   5.635   4.499
  288LEU      O 4574   6.421   5.707   4.599
  289GLY      N 4575   6.495   5.550   4.454
  289GLY      H 4576   6.477   5.497   4.366
  289GLY     CA 4577   6.637   5.548   4.502
  289GLY    HA1 4578   6.692   5.470   4.452
  289GLY    HA2 4579   6.636   5.523   4.609
  289GLY      C 4580   6.719   5.678   4.502
  289GLY      O 4581   6.836   5.674   4.539
  290MET      N 4582   6.662   5.794   4.483
  290MET      H 4583   6.564   5.778   4.460
  290MET     CA 4584   6.717   5.931   4.481
  290MET     HA 4585   6.817   5.918   4.523
  290MET     CB 4586   6.733   5.979   4.335
  290MET    HB1 4587   6.770   6.081   4.332
  290MET    HB2 4588   6.633   5.987   4.284
  290MET     CG 4589   6.832   5.897   4.256
  290MET    HG1 4590   6.797   5.886   4.151
  290MET    HG2 4591   6.836   5.802   4.308
  290MET     SD 4592   6.992   5.973   4.266
  290MET     CE 4593   6.976   6.095   4.137
  290MET    HE1 4594   6.878   6.135   4.144
  290MET    HE2 4595   7.051   6.179   4.147
  290MET    HE3 4596   6.990   6.048   4.045
  290MET      C 4597   6.637   6.026   4.570
  290MET      O 4598   6.667   6.144   4.570
  291MET      N 4599   6.534   5.979   4.636
  291MET      H 4600   6.499   5.886   4.620
  291MET     CA 4601   6.457   6.071   4.725
  291MET     HA 4602   6.487   6.176   4.707
  291MET     CB 4603   6.304   6.074   4.697
  291MET    HB1 4604   6.254   5.981   4.731
  291MET    HB2 4605   6.293   6.081   4.589
  291MET     CG 4606   6.235   6.197   4.754
  291MET    HG1 4607   6.275   6.280   4.695
  291MET    HG2 4608   6.268   6.209   4.853
  291MET     SD 4609   6.045   6.208   4.754
  291MET     CE 4610   6.015   6.382   4.720
  291MET    HE1 4611   6.076   6.443   4.790
  291MET    HE2 4612   6.052   6.398   4.620
  291MET    HE3 4613   5.910   6.409   4.722
  291MET      C 4614   6.480   6.043   4.877
  291MET      O 4615   6.478   5.929   4.919
  292THR      N 4616   6.514   6.147   4.959
  292THR      H 4617   6.509   6.244   4.925
  292THR     CA 4618   6.557   6.131   5.097
  292THR     HA 4619   6.543   6.032   5.130
  292THR     CB 4620   6.707   6.146   5.097
  292THR     HB 4621   6.748   6.091   5.009
  292THR    CG2 4622   6.751   6.293   5.085
  292THR   HG21 4623   6.683   6.351   5.023
  292THR   HG22 4624   6.758   6.343   5.182
  292THR   HG23 4625   6.850   6.294   5.040
  292THR    OG1 4626   6.761   6.097   5.218
  292THR    HG1 4627   6.822   6.020   5.195
  292THR      C 4628   6.483   6.216   5.204
  292THR      O 4629   6.449   6.332   5.181
  293SER      N 4630   6.456   6.151   5.313
  293SER      H 4631   6.509   6.069   5.328
  293SER     CA 4632   6.382   6.212   5.426
  293SER     HA 4633   6.324   6.288   5.387
  293SER     CB 4634   6.287   6.115   5.491
  293SER    HB1 4635   6.229   6.167   5.569
  293SER    HB2 4636   6.335   6.020   5.530
  293SER     OG 4637   6.187   6.069   5.404
  293SER     HG 4638   6.160   5.976   5.447
  293SER      C 4639   6.471   6.257   5.538
  293SER      O 4640   6.574   6.197   5.573
  294VAL      N 4641   6.428   6.357   5.618
  294VAL      H 4642   6.350   6.416   5.587
  294VAL     CA 4643   6.479   6.386   5.751
  294VAL     HA 4644   6.522   6.296   5.800
  294VAL     CB 4645   6.596   6.488   5.738
  294VAL     HB 4646   6.667   6.458   5.661
  294VAL    CG1 4647   6.552   6.624   5.688
  294VAL   HG11 4648   6.487   6.612   5.601
  294VAL   HG12 4649   6.501   6.675   5.767
  294VAL   HG13 4650   6.637   6.689   5.663
  294VAL    CG2 4651   6.670   6.502   5.867
  294VAL   HG21 4652   6.694   6.401   5.900
  294VAL   HG22 4653   6.763   6.560   5.853
  294VAL   HG23 4654   6.609   6.546   5.948
  294VAL      C 4655   6.375   6.442   5.843
  294VAL      O 4656   6.305   6.533   5.800
  295LEU      N 4657   6.366   6.387   5.963
  295LEU      H 4658   6.432   6.316   5.986
  295LEU     CA 4659   6.285   6.434   6.070
  295LEU     HA 4660   6.190   6.472   6.021
  295LEU     CB 4661   6.253   6.317   6.164
  295LEU    HB1 4662   6.348   6.283   6.203
  295LEU    HB2 4663   6.212   6.230   6.111
  295LEU     CG 4664   6.161   6.343   6.287
  295LEU     HG 4665   6.151   6.246   6.341
  295LEU    CD1 4666   6.216   6.439   6.394
  295LEU   HD11 4667   6.155   6.439   6.483
  295LEU   HD12 4668   6.317   6.401   6.424
  295LEU   HD13 4669   6.223   6.541   6.362
  295LEU    CD2 4670   6.023   6.396   6.251
  295LEU   HD21 4671   5.977   6.324   6.188
  295LEU   HD22 4672   5.971   6.411   6.338
  295LEU   HD23 4673   6.037   6.484   6.195
  295LEU      C 4674   6.355   6.547   6.142
  295LEU      O 4675   6.470   6.538   6.176
  296VAL      N 4676   6.286   6.656   6.164
  296VAL      H 4677   6.189   6.649   6.149
  296VAL     CA 4678   6.339   6.781   6.229
  296VAL     HA 4679   6.445   6.769   6.252
  296VAL     CB 4680   6.326   6.899   6.128
  296VAL     HB 4681   6.222   6.915   6.106
  296VAL    CG1 4682   6.380   7.031   6.184
  296VAL   HG11 4683   6.364   7.107   6.109
  296VAL   HG12 4684   6.327   7.055   6.275
  296VAL   HG13 4685   6.485   7.022   6.216
  296VAL    CG2 4686   6.399   6.881   5.996
  296VAL   HG21 4687   6.506   6.876   6.008
  296VAL   HG22 4688   6.366   6.787   5.949
  296VAL   HG23 4689   6.377   6.964   5.933
  296VAL      C 4690   6.262   6.800   6.358
  296VAL      O 4691   6.140   6.811   6.358
  297CYS      N 4692   6.326   6.805   6.474
  297CYS      H 4693   6.423   6.786   6.472
  297CYS     CA 4694   6.265   6.831   6.603
  297CYS     HA 4695   6.163   6.794   6.595
  297CYS     CB 4696   6.336   6.756   6.716
  297CYS    HB1 4697   6.295   6.799   6.805
  297CYS    HB2 4698   6.442   6.774   6.721
  297CYS     SG 4699   6.280   6.585   6.720
  297CYS     HG 4700   6.154   6.607   6.697
  297CYS      C 4701   6.261   6.982   6.623
  297CYS      O 4702   6.351   7.057   6.589
  298PRO      N 4703   6.159   7.039   6.698
  298PRO     CD 4704   6.033   6.975   6.728
  298PRO    HD1 4705   6.039   6.924   6.822
  298PRO    HD2 4706   5.999   6.916   6.647
  298PRO     CG 4707   5.926   7.078   6.744
  298PRO    HG1 4708   5.851   7.050   6.810
  298PRO    HG2 4709   5.880   7.112   6.646
  298PRO     CB 4710   6.008   7.195   6.795
  298PRO    HB1 4711   6.011   7.196   6.903
  298PRO    HB2 4712   5.960   7.290   6.765
  298PRO     CA 4713   6.148   7.180   6.732
  298PRO     HA 4714   6.163   7.241   6.643
  298PRO      C 4715   6.242   7.232   6.838
  298PRO      O 4716   6.253   7.354   6.858
  299ASP      N 4717   6.313   7.138   6.901
  299ASP      H 4718   6.310   7.042   6.869
  299ASP     CA 4719   6.418   7.169   7.000
  299ASP     HA 4720   6.370   7.232   7.066
  299ASP     CB 4721   6.454   7.041   7.080
  299ASP    HB1 4722   6.363   7.001   7.129
  299ASP    HB2 4723   6.534   7.059   7.159
  299ASP     CG 4724   6.510   6.929   6.989
  299ASP    OD1 4725   6.519   6.821   7.050
  299ASP    OD2 4726   6.548   6.956   6.873
  299ASP      C 4727   6.546   7.238   6.952
  299ASP      O 4728   6.633   7.261   7.040
  300GLY      N 4729   6.549   7.257   6.819
  300GLY      H 4730   6.468   7.228   6.770
  300GLY     CA 4731   6.661   7.317   6.751
  300GLY    HA1 4732   6.704   7.399   6.814
  300GLY    HA2 4733   6.638   7.343   6.651
  300GLY      C 4734   6.786   7.226   6.736
  300GLY      O 4735   6.893   7.282   6.702
  301LYS      N 4736   6.778   7.101   6.767
  301LYS      H 4737   6.687   7.081   6.811
  301LYS     CA 4738   6.894   7.012   6.796
  301LYS     HA 4739   6.979   7.049   6.734
  301LYS     CB 4740   6.937   7.038   6.944
  301LYS    HB1 4741   6.858   7.001   7.013
  301LYS    HB2 4742   6.942   7.143   6.964
  301LYS     CG 4743   7.072   6.977   6.970
  301LYS    HG1 4744   7.148   6.999   6.891
  301LYS    HG2 4745   7.056   6.863   6.969
  301LYS     CD 4746   7.130   7.003   7.105
  301LYS    HD1 4747   7.073   6.941   7.182
  301LYS    HD2 4748   7.117   7.110   7.128
  301LYS     CE 4749   7.276   6.957   7.112
  301LYS    HE1 4750   7.340   7.012   7.049
  301LYS    HE2 4751   7.289   6.856   7.079
  301LYS     NZ 4752   7.322   6.957   7.253
  301LYS    HZ1 4753   7.412   6.909   7.260
  301LYS    HZ2 4754   7.341   7.051   7.281
  301LYS    HZ3 4755   7.252   6.918   7.317
  301LYS      C 4756   6.883   6.869   6.750
  301LYS      O 4757   6.982   6.811   6.704
  302THR      N 4758   6.762   6.816   6.762
  302THR      H 4759   6.689   6.866   6.806
  302THR     CA 4760   6.738   6.669   6.743
  302THR     HA 4761   6.831   6.617   6.762
  302THR     CB 4762   6.653   6.599   6.857
  302THR     HB 4763   6.548   6.630   6.849
  302THR    CG2 4764   6.644   6.454   6.841
  302THR   HG21 4765   6.576   6.426   6.763
  302THR   HG22 4766   6.746   6.416   6.833
  302THR   HG23 4767   6.596   6.406   6.930
  302THR    OG1 4768   6.701   6.636   6.979
  302THR    HG1 4769   6.641   6.701   7.020
  302THR      C 4770   6.701   6.634   6.595
  302THR      O 4771   6.619   6.707   6.538
  303VAL      N 4772   6.759   6.530   6.531
  303VAL      H 4773   6.836   6.484   6.574
  303VAL     CA 4774   6.727   6.482   6.390
  303VAL     HA 4775   6.622   6.517   6.373
  303VAL     CB 4776   6.822   6.544   6.284
  303VAL     HB 4777   6.792   6.496   6.193
  303VAL    CG1 4778   6.799   6.698   6.275
  303VAL   HG11 4779   6.815   6.742   6.371
  303VAL   HG12 4780   6.871   6.743   6.206
  303VAL   HG13 4781   6.702   6.723   6.235
  303VAL    CG2 4782   6.974   6.512   6.310
  303VAL   HG21 4783   6.987   6.405   6.308
  303VAL   HG22 4784   7.034   6.560   6.231
  303VAL   HG23 4785   6.996   6.545   6.410
  303VAL      C 4786   6.729   6.329   6.380
  303VAL      O 4787   6.813   6.265   6.444
  304GLU      N 4788   6.652   6.276   6.291
  304GLU      H 4789   6.595   6.339   6.238
  304GLU     CA 4790   6.679   6.144   6.228
  304GLU     HA 4791   6.782   6.120   6.238
  304GLU     CB 4792   6.613   6.026   6.308
  304GLU    HB1 4793   6.666   6.029   6.404
  304GLU    HB2 4794   6.625   5.930   6.257
  304GLU     CG 4795   6.463   6.036   6.347
  304GLU    HG1 4796   6.444   6.138   6.386
  304GLU    HG2 4797   6.447   5.964   6.428
  304GLU     CD 4798   6.356   6.005   6.239
  304GLU    OE1 4799   6.238   5.989   6.269
  304GLU    OE2 4800   6.384   5.990   6.119
  304GLU      C 4801   6.647   6.138   6.075
  304GLU      O 4802   6.566   6.215   6.027
  305ALA      N 4803   6.716   6.047   6.005
  305ALA      H 4804   6.781   5.991   6.057
  305ALA     CA 4805   6.727   6.045   5.856
  305ALA     HA 4806   6.649   6.106   5.813
  305ALA     CB 4807   6.863   6.086   5.801
  305ALA    HB1 4808   6.860   6.061   5.695
  305ALA    HB2 4809   6.883   6.193   5.815
  305ALA    HB3 4810   6.942   6.029   5.848
  305ALA      C 4811   6.695   5.905   5.806
  305ALA      O 4812   6.721   5.807   5.876
  306GLU      N 4813   6.641   5.899   5.683
  306GLU      H 4814   6.625   5.986   5.639
  306GLU     CA 4815   6.604   5.771   5.617
  306GLU     HA 4816   6.679   5.698   5.645
  306GLU     CB 4817   6.470   5.728   5.674
  306GLU    HB1 4818   6.390   5.775   5.617
  306GLU    HB2 4819   6.457   5.761   5.775
  306GLU     CG 4820   6.447   5.577   5.672
  306GLU    HG1 4821   6.510   5.542   5.756
  306GLU    HG2 4822   6.468   5.523   5.575
  306GLU     CD 4823   6.300   5.547   5.718
  306GLU    OE1 4824   6.209   5.622   5.668
  306GLU    OE2 4825   6.271   5.451   5.795
  306GLU      C 4826   6.586   5.789   5.463
  306GLU      O 4827   6.569   5.905   5.417
  307ALA      N 4828   6.597   5.682   5.380
  307ALA      H 4829   6.605   5.591   5.425
  307ALA     CA 4830   6.557   5.688   5.242
  307ALA     HA 4831   6.595   5.784   5.200
  307ALA     CB 4832   6.626   5.570   5.171
  307ALA    HB1 4833   6.597   5.569   5.065
  307ALA    HB2 4834   6.736   5.570   5.185
  307ALA    HB3 4835   6.581   5.479   5.200
  307ALA      C 4836   6.405   5.687   5.228
  307ALA      O 4837   6.339   5.625   5.308
  308ALA      N 4838   6.352   5.748   5.119
  308ALA      H 4839   6.412   5.805   5.060
  308ALA     CA 4840   6.207   5.762   5.100
  308ALA     HA 4841   6.161   5.776   5.201
  308ALA     CB 4842   6.180   5.879   5.005
  308ALA    HB1 4843   6.239   5.969   5.035
  308ALA    HB2 4844   6.200   5.861   4.897
  308ALA    HB3 4845   6.073   5.899   5.008
  308ALA      C 4846   6.128   5.636   5.049
  308ALA      O 4847   6.010   5.640   5.012
  309HIS      N 4848   6.202   5.522   5.033
  309HIS      H 4849   6.297   5.527   5.069
  309HIS     CA 4850   6.146   5.396   4.970
  309HIS     HA 4851   6.044   5.413   4.951
  309HIS     CB 4852   6.220   5.364   4.841
  309HIS    HB1 4853   6.208   5.446   4.778
  309HIS    HB2 4854   6.184   5.274   4.794
  309HIS     CG 4855   6.367   5.344   4.874
  309HIS    ND1 4856   6.421   5.248   4.955
  309HIS    HD1 4857   6.372   5.167   5.002
  309HIS    CE1 4858   6.554   5.264   4.951
  309HIS    HE1 4859   6.621   5.205   5.009
  309HIS    NE2 4860   6.585   5.371   4.876
  309HIS    CD2 4861   6.466   5.425   4.824
  309HIS    HD2 4862   6.459   5.508   4.753
  309HIS      C 4863   6.144   5.275   5.070
  309HIS      O 4864   6.193   5.283   5.181
  310GLY      N 4865   6.079   5.163   5.032
  310GLY      H 4866   6.036   5.166   4.942
  310GLY     CA 4867   6.091   5.035   5.101
  310GLY    HA1 4868   6.014   4.969   5.063
  310GLY    HA2 4869   6.073   5.055   5.206
  310GLY      C 4870   6.226   4.962   5.093
  310GLY      O 4871   6.327   5.009   5.036
  311THR      N 4872   6.223   4.843   5.142
  311THR      H 4873   6.138   4.811   5.189
  311THR     CA 4874   6.339   4.750   5.164
  311THR     HA 4875   6.421   4.804   5.210
  311THR     CB 4876   6.299   4.638   5.261
  311THR     HB 4877   6.385   4.576   5.285
  311THR    CG2 4878   6.233   4.682   5.392
  311THR   HG21 4879   6.125   4.695   5.377
  311THR   HG22 4880   6.241   4.601   5.465
  311THR   HG23 4881   6.274   4.779   5.429
  311THR    OG1 4882   6.205   4.561   5.185
  311THR    HG1 4883   6.206   4.470   5.222
  311THR      C 4884   6.396   4.684   5.040
  311THR      O 4885   6.493   4.608   5.037
  312VAL      N 4886   6.333   4.713   4.927
  312VAL      H 4887   6.255   4.777   4.937
  312VAL     CA 4888   6.360   4.649   4.795
  312VAL     HA 4889   6.270   4.663   4.734
  312VAL     CB 4890   6.468   4.712   4.704
  312VAL     HB 4891   6.574   4.684   4.728
  312VAL    CG1 4892   6.439   4.680   4.554
  312VAL   HG11 4893   6.346   4.726   4.521
  312VAL   HG12 4894   6.518   4.711   4.491
  312VAL   HG13 4895   6.432   4.579   4.530
  312VAL    CG2 4896   6.459   4.865   4.726
  312VAL   HG21 4897   6.482   4.898   4.829
  312VAL   HG22 4898   6.531   4.911   4.661
  312VAL   HG23 4899   6.359   4.897   4.691
  312VAL      C 4900   6.362   4.496   4.804
  312VAL      O 4901   6.451   4.424   4.761
  313THR      N 4902   6.252   4.443   4.854
  313THR      H 4903   6.180   4.506   4.883
  313THR     CA 4904   6.207   4.303   4.852
  313THR     HA 4905   6.261   4.250   4.927
  313THR     CB 4906   6.055   4.300   4.887
  313THR     HB 4907   6.005   4.341   4.805
  313THR    CG2 4908   6.005   4.164   4.918
  313THR   HG21 4909   6.069   4.124   4.991
  313THR   HG22 4910   5.909   4.165   4.960
  313THR   HG23 4911   5.989   4.101   4.828
  313THR    OG1 4912   6.022   4.381   5.003
  313THR    HG1 4913   6.086   4.355   5.071
  313THR      C 4914   6.237   4.221   4.727
  313THR      O 4915   6.298   4.115   4.731
  314ARG      N 4916   6.190   4.273   4.613
  314ARG      H 4917   6.131   4.355   4.619
  314ARG     CA 4918   6.215   4.210   4.478
  314ARG     HA 4919   6.181   4.107   4.497
  314ARG     CB 4920   6.114   4.261   4.379
  314ARG    HB1 4921   6.133   4.220   4.282
  314ARG    HB2 4922   6.126   4.366   4.362
  314ARG     CG 4923   5.966   4.221   4.417
  314ARG    HG1 4924   5.948   4.264   4.517
  314ARG    HG2 4925   5.968   4.114   4.444
  314ARG     CD 4926   5.845   4.254   4.319
  314ARG    HD1 4927   5.771   4.186   4.345
  314ARG    HD2 4928   5.881   4.229   4.218
  314ARG     NE 4929   5.793   4.388   4.340
  314ARG     HE 4930   5.716   4.399   4.405
  314ARG     CZ 4931   5.827   4.491   4.265
  314ARG    NH1 4932   5.920   4.485   4.172
  314ARG   HH11 4933   5.947   4.396   4.127
  314ARG   HH12 4934   5.932   4.561   4.110
  314ARG    NH2 4935   5.769   4.604   4.283
  314ARG   HH21 4936   5.690   4.612   4.352
  314ARG   HH22 4937   5.791   4.684   4.224
  314ARG      C 4938   6.361   4.201   4.433
  314ARG      O 4939   6.392   4.101   4.363
  315HIS      N 4940   6.447   4.286   4.483
  315HIS      H 4941   6.418   4.354   4.554
  315HIS     CA 4942   6.590   4.267   4.469
  315HIS     HA 4943   6.612   4.217   4.374
  315HIS     CB 4944   6.663   4.406   4.457
  315HIS    HB1 4945   6.763   4.381   4.469
  315HIS    HB2 4946   6.632   4.475   4.543
  315HIS     CG 4947   6.657   4.479   4.326
  315HIS    ND1 4948   6.695   4.616   4.305
  315HIS    CE1 4949   6.673   4.638   4.175
  315HIS    HE1 4950   6.694   4.722   4.116
  315HIS    NE2 4951   6.620   4.527   4.116
  315HIS    HE2 4952   6.583   4.525   4.022
  315HIS    CD2 4953   6.597   4.432   4.212
  315HIS    HD2 4954   6.546   4.339   4.199
  315HIS      C 4955   6.650   4.176   4.578
  315HIS      O 4956   6.743   4.104   4.545
  316TYR      N 4957   6.590   4.160   4.695
  316TYR      H 4958   6.509   4.212   4.712
  316TYR     CA 4959   6.638   4.069   4.803
  316TYR     HA 4960   6.750   4.097   4.813
  316TYR     CB 4961   6.564   4.099   4.931
  316TYR    HB1 4962   6.459   4.097   4.911
  316TYR    HB2 4963   6.574   4.201   4.958
  316TYR     CG 4964   6.615   4.008   5.041
  316TYR    CD1 4965   6.741   4.033   5.105
  316TYR    HD1 4966   6.812   4.099   5.062
  316TYR    CE1 4967   6.782   3.962   5.219
  316TYR    HE1 4968   6.879   3.975   5.268
  316TYR     CZ 4969   6.698   3.859   5.265
  316TYR     OH 4970   6.725   3.796   5.378
  316TYR     HH 4971   6.776   3.849   5.446
  316TYR    CE2 4972   6.578   3.836   5.199
  316TYR    HE2 4973   6.519   3.753   5.241
  316TYR    CD2 4974   6.536   3.902   5.084
  316TYR    HD2 4975   6.444   3.873   5.032
  316TYR      C 4976   6.627   3.923   4.761
  316TYR      O 4977   6.719   3.847   4.779
  317ARG      N 4978   6.513   3.891   4.693
  317ARG      H 4979   6.446   3.965   4.687
  317ARG     CA 4980   6.488   3.758   4.635
  317ARG     HA 4981   6.487   3.683   4.715
  317ARG     CB 4982   6.356   3.747   4.556
  317ARG    HB1 4983   6.348   3.646   4.524
  317ARG    HB2 4984   6.357   3.808   4.467
  317ARG     CG 4985   6.218   3.775   4.627
  317ARG    HG1 4986   6.130   3.747   4.566
  317ARG    HG2 4987   6.213   3.881   4.649
  317ARG     CD 4988   6.211   3.703   4.763
  317ARG    HD1 4989   6.287   3.729   4.828
  317ARG    HD2 4990   6.220   3.593   4.751
  317ARG     NE 4991   6.089   3.737   4.838
  317ARG     HE 4992   6.012   3.783   4.792
  317ARG     CZ 4993   6.066   3.709   4.967
  317ARG    NH1 4994   6.151   3.662   5.051
  317ARG   HH11 4995   6.241   3.633   5.018
  317ARG   HH12 4996   6.141   3.652   5.151
  317ARG    NH2 4997   5.950   3.738   5.015
  317ARG   HH21 4998   5.880   3.764   4.943
  317ARG   HH22 4999   5.922   3.712   5.109
  317ARG      C 5000   6.603   3.718   4.540
  317ARG      O 5001   6.653   3.608   4.542
  318MET      N 5002   6.646   3.808   4.450
  318MET      H 5003   6.590   3.888   4.438
  318MET     CA 5004   6.750   3.786   4.354
  318MET     HA 5005   6.717   3.693   4.305
  318MET     CB 5006   6.773   3.896   4.253
  318MET    HB1 5007   6.858   3.872   4.192
  318MET    HB2 5008   6.799   3.985   4.311
  318MET     CG 5009   6.650   3.921   4.166
  318MET    HG1 5010   6.578   3.979   4.223
  318MET    HG2 5011   6.598   3.828   4.143
  318MET     SD 5012   6.681   4.007   4.012
  318MET     CE 5013   6.519   3.990   3.937
  318MET    HE1 5014   6.487   3.885   3.930
  318MET    HE2 5015   6.439   4.038   3.993
  318MET    HE3 5016   6.526   4.031   3.840
  318MET      C 5017   6.885   3.759   4.424
  318MET      O 5018   6.945   3.658   4.397
  319TYR      N 5019   6.919   3.832   4.529
  319TYR      H 5020   6.873   3.924   4.539
  319TYR     CA 5021   7.036   3.808   4.612
  319TYR     HA 5022   7.125   3.814   4.548
  319TYR     CB 5023   7.060   3.922   4.704
  319TYR    HB1 5024   6.975   3.919   4.777
  319TYR    HB2 5025   7.046   4.018   4.658
  319TYR     CG 5026   7.190   3.932   4.780
  319TYR    CD1 5027   7.302   3.973   4.711
  319TYR    HD1 5028   7.300   3.983   4.608
  319TYR    CE1 5029   7.424   3.986   4.778
  319TYR    HE1 5030   7.509   4.018   4.720
  319TYR     CZ 5031   7.428   3.963   4.918
  319TYR     OH 5032   7.537   3.993   4.984
  319TYR     HH 5033   7.526   3.986   5.076
  319TYR    CE2 5034   7.320   3.914   4.990
  319TYR    HE2 5035   7.321   3.901   5.101
  319TYR    CD2 5036   7.197   3.906   4.920
  319TYR    HD2 5037   7.106   3.889   4.974
  319TYR      C 5038   7.038   3.676   4.684
  319TYR      O 5039   7.142   3.609   4.676
  320GLN      N 5040   6.919   3.630   4.736
  320GLN      H 5041   6.842   3.692   4.735
  320GLN     CA 5042   6.903   3.502   4.805
  320GLN     HA 5043   6.990   3.494   4.875
  320GLN     CB 5044   6.773   3.507   4.886
  320GLN    HB1 5045   6.750   3.402   4.911
  320GLN    HB2 5046   6.690   3.551   4.832
  320GLN     CG 5047   6.782   3.596   5.015
  320GLN    HG1 5048   6.684   3.603   5.056
  320GLN    HG2 5049   6.816   3.698   4.977
  320GLN     CD 5050   6.870   3.531   5.121
  320GLN    OE1 5051   6.986   3.565   5.141
  320GLN    NE2 5052   6.816   3.428   5.181
  320GLN   HE21 5053   6.716   3.409   5.171
  320GLN   HE22 5054   6.869   3.368   5.243
  320GLN      C 5055   6.912   3.380   4.709
  320GLN      O 5056   6.941   3.268   4.749
  321LYS      N 5057   6.899   3.401   4.576
  321LYS      H 5058   6.882   3.499   4.545
  321LYS     CA 5059   6.900   3.289   4.477
  321LYS     HA 5060   6.903   3.198   4.534
  321LYS     CB 5061   6.767   3.291   4.397
  321LYS    HB1 5062   6.768   3.213   4.322
  321LYS    HB2 5063   6.747   3.380   4.350
  321LYS     CG 5064   6.646   3.256   4.486
  321LYS    HG1 5065   6.642   3.314   4.578
  321LYS    HG2 5066   6.652   3.154   4.520
  321LYS     CD 5067   6.514   3.266   4.412
  321LYS    HD1 5068   6.437   3.214   4.458
  321LYS    HD2 5069   6.529   3.219   4.314
  321LYS     CE 5070   6.478   3.413   4.385
  321LYS    HE1 5071   6.551   3.480   4.423
  321LYS    HE2 5072   6.395   3.432   4.451
  321LYS     NZ 5073   6.451   3.440   4.242
  321LYS    HZ1 5074   6.395   3.365   4.205
  321LYS    HZ2 5075   6.400   3.528   4.230
  321LYS    HZ3 5076   6.540   3.443   4.195
  321LYS      C 5077   7.021   3.286   4.389
  321LYS      O 5078   7.016   3.222   4.281
  322GLY      N 5079   7.129   3.356   4.432
  322GLY      H 5080   7.116   3.400   4.524
  322GLY     CA 5081   7.256   3.383   4.366
  322GLY    HA1 5082   7.296   3.285   4.331
  322GLY    HA2 5083   7.324   3.440   4.436
  322GLY      C 5084   7.250   3.472   4.242
  322GLY      O 5085   7.350   3.469   4.170
  323GLN      N 5086   7.151   3.552   4.219
  323GLN      H 5087   7.083   3.566   4.294
  323GLN     CA 5088   7.139   3.637   4.098
  323GLN     HA 5089   7.207   3.593   4.029
  323GLN     CB 5090   6.992   3.640   4.044
  323GLN    HB1 5091   6.976   3.734   3.992
  323GLN    HB2 5092   6.924   3.639   4.129
  323GLN     CG 5093   6.955   3.521   3.952
  323GLN    HG1 5094   6.939   3.433   4.013
  323GLN    HG2 5095   7.039   3.497   3.895
  323GLN     CD 5096   6.826   3.541   3.875
  323GLN    OE1 5097   6.755   3.634   3.898
  323GLN    NE2 5098   6.793   3.443   3.791
  323GLN   HE21 5099   6.852   3.358   3.798
  323GLN   HE22 5100   6.719   3.455   3.724
  323GLN      C 5101   7.187   3.782   4.118
  323GLN      O 5102   7.203   3.829   4.230
  324GLU      N 5103   7.210   3.855   4.011
  324GLU      H 5104   7.190   3.818   3.926
  324GLU     CA 5105   7.267   3.991   4.010
  324GLU     HA 5106   7.327   4.010   4.098
  324GLU     CB 5107   7.361   3.997   3.892
  324GLU    HB1 5108   7.295   3.963   3.809
  324GLU    HB2 5109   7.443   3.924   3.906
  324GLU     CG 5110   7.411   4.138   3.871
  324GLU    HG1 5111   7.454   4.171   3.965
  324GLU    HG2 5112   7.332   4.199   3.839
  324GLU     CD 5113   7.507   4.165   3.758
  324GLU    OE1 5114   7.466   4.171   3.642
  324GLU    OE2 5115   7.630   4.166   3.781
  324GLU      C 5116   7.155   4.097   3.993
  324GLU      O 5117   7.051   4.080   3.929
  325THR      N 5118   7.184   4.211   4.059
  325THR      H 5119   7.267   4.217   4.116
  325THR     CA 5120   7.089   4.315   4.081
  325THR     HA 5121   6.999   4.299   4.020
  325THR     CB 5122   7.044   4.318   4.226
  325THR     HB 5123   6.987   4.412   4.243
  325THR    CG2 5124   6.948   4.197   4.257
  325THR   HG21 5125   6.863   4.202   4.191
  325THR   HG22 5126   7.004   4.109   4.228
  325THR   HG23 5127   6.913   4.200   4.358
  325THR    OG1 5128   7.144   4.312   4.326
  325THR    HG1 5129   7.221   4.271   4.286
  325THR      C 5130   7.164   4.446   4.045
  325THR      O 5131   7.281   4.448   4.009
  326SER      N 5132   7.086   4.554   4.047
  326SER      H 5133   6.984   4.541   4.054
  326SER     CA 5134   7.124   4.692   4.035
  326SER     HA 5135   7.228   4.702   4.061
  326SER     CB 5136   7.111   4.722   3.886
  326SER    HB1 5137   7.004   4.719   3.857
  326SER    HB2 5138   7.173   4.656   3.821
  326SER     OG 5139   7.162   4.847   3.858
  326SER     HG 5140   7.261   4.840   3.857
  326SER      C 5141   7.036   4.787   4.125
  326SER      O 5142   6.975   4.883   4.079
  327THR      N 5143   7.027   4.751   4.256
  327THR      H 5144   7.089   4.675   4.285
  327THR     CA 5145   6.955   4.822   4.365
  327THR     HA 5146   6.852   4.846   4.333
  327THR     CB 5147   6.957   4.739   4.496
  327THR     HB 5148   7.064   4.732   4.526
  327THR    CG2 5149   6.873   4.789   4.611
  327THR   HG21 5150   6.908   4.885   4.646
  327THR   HG22 5151   6.768   4.798   4.584
  327THR   HG23 5152   6.885   4.721   4.695
  327THR    OG1 5153   6.929   4.603   4.469
  327THR    HG1 5154   6.868   4.594   4.397
  327THR      C 5155   7.024   4.957   4.391
  327THR      O 5156   7.145   4.965   4.398
  328ASN      N 5157   6.947   5.065   4.415
  328ASN      H 5158   6.846   5.058   4.420
  328ASN     CA 5159   7.004   5.201   4.420
  328ASN     HA 5160   7.104   5.196   4.373
  328ASN     CB 5161   6.917   5.289   4.332
  328ASN    HB1 5162   6.818   5.299   4.374
  328ASN    HB2 5163   6.891   5.239   4.238
  328ASN     CG 5164   6.980   5.425   4.297
  328ASN    OD1 5165   7.080   5.471   4.341
  328ASN    ND2 5166   6.915   5.505   4.213
  328ASN   HD21 5167   6.833   5.483   4.166
  328ASN   HD22 5168   6.955   5.601   4.214
  328ASN      C 5169   7.021   5.261   4.563
  328ASN      O 5170   6.917   5.272   4.629
  329PRO      N 5171   7.148   5.293   4.605
  329PRO     CD 5172   7.269   5.254   4.534
  329PRO    HD1 5173   7.284   5.311   4.441
  329PRO    HD2 5174   7.271   5.148   4.524
  329PRO     CG 5175   7.384   5.298   4.630
  329PRO    HG1 5176   7.417   5.403   4.613
  329PRO    HG2 5177   7.474   5.238   4.620
  329PRO     CB 5178   7.321   5.285   4.766
  329PRO    HB1 5179   7.374   5.343   4.841
  329PRO    HB2 5180   7.319   5.178   4.795
  329PRO     CA 5181   7.176   5.336   4.741
  329PRO     HA 5182   7.109   5.282   4.810
  329PRO      C 5183   7.169   5.485   4.766
  329PRO      O 5184   7.195   5.523   4.882
  330ILE      N 5185   7.154   5.573   4.662
  330ILE      H 5186   7.140   5.535   4.568
  330ILE     CA 5187   7.188   5.717   4.671
  330ILE     HA 5188   7.291   5.723   4.698
  330ILE     CB 5189   7.174   5.784   4.530
  330ILE     HB 5190   7.077   5.761   4.492
  330ILE    CG2 5191   7.190   5.939   4.546
  330ILE   HG21 5192   7.111   5.984   4.601
  330ILE   HG22 5193   7.289   5.962   4.585
  330ILE   HG23 5194   7.181   5.985   4.449
  330ILE    CG1 5195   7.291   5.722   4.444
  330ILE   HG11 5196   7.286   5.606   4.441
  330ILE   HG12 5197   7.385   5.750   4.492
  330ILE     CD 5198   7.304   5.775   4.299
  330ILE    HD1 5199   7.391   5.728   4.251
  330ILE    HD2 5200   7.211   5.754   4.248
  330ILE    HD3 5201   7.321   5.880   4.299
  330ILE      C 5202   7.105   5.787   4.779
  330ILE      O 5203   7.162   5.852   4.863
  331ALA      N 5204   6.974   5.759   4.790
  331ALA      H 5205   6.934   5.707   4.714
  331ALA     CA 5206   6.889   5.811   4.900
  331ALA     HA 5207   6.895   5.919   4.893
  331ALA     CB 5208   6.742   5.771   4.880
  331ALA    HB1 5209   6.732   5.667   4.903
  331ALA    HB2 5210   6.685   5.823   4.951
  331ALA    HB3 5211   6.700   5.790   4.783
  331ALA      C 5212   6.941   5.767   5.041
  331ALA      O 5213   6.938   5.854   5.132
  332SER      N 5214   6.985   5.640   5.057
  332SER      H 5215   6.993   5.576   4.980
  332SER     CA 5216   7.030   5.594   5.186
  332SER     HA 5217   6.958   5.630   5.261
  332SER     CB 5218   7.022   5.438   5.201
  332SER    HB1 5219   7.034   5.406   5.304
  332SER    HB2 5220   7.095   5.386   5.142
  332SER     OG 5221   6.900   5.388   5.150
  332SER     HG 5222   6.902   5.365   5.055
  332SER      C 5223   7.168   5.647   5.224
  332SER      O 5224   7.202   5.665   5.342
  333ILE      N 5225   7.247   5.677   5.119
  333ILE      H 5226   7.202   5.669   5.028
  333ILE     CA 5227   7.373   5.750   5.141
  333ILE     HA 5228   7.426   5.716   5.226
  333ILE     CB 5229   7.474   5.719   5.023
  333ILE     HB 5230   7.423   5.743   4.928
  333ILE    CG2 5231   7.605   5.800   5.044
  333ILE   HG21 5232   7.590   5.903   5.036
  333ILE   HG22 5233   7.647   5.792   5.144
  333ILE   HG23 5234   7.682   5.766   4.972
  333ILE    CG1 5235   7.504   5.566   5.016
  333ILE   HG11 5236   7.414   5.507   5.020
  333ILE   HG12 5237   7.566   5.550   5.108
  333ILE     CD 5238   7.583   5.519   4.898
  333ILE    HD1 5239   7.679   5.562   4.889
  333ILE    HD2 5240   7.589   5.409   4.902
  333ILE    HD3 5241   7.526   5.546   4.810
  333ILE      C 5242   7.351   5.900   5.165
  333ILE      O 5243   7.426   5.958   5.243
  334PHE      N 5244   7.248   5.965   5.110
  334PHE      H 5245   7.181   5.921   5.054
  334PHE     CA 5246   7.215   6.100   5.153
  334PHE     HA 5247   7.303   6.161   5.157
  334PHE     CB 5248   7.134   6.170   5.049
  334PHE    HB1 5249   7.066   6.238   5.101
  334PHE    HB2 5250   7.064   6.109   4.993
  334PHE     CG 5251   7.223   6.243   4.945
  334PHE    CD1 5252   7.250   6.379   4.957
  334PHE    HD1 5253   7.212   6.430   5.043
  334PHE    CE1 5254   7.330   6.440   4.861
  334PHE    HE1 5255   7.333   6.547   4.859
  334PHE     CZ 5256   7.385   6.371   4.753
  334PHE     HZ 5257   7.429   6.427   4.673
  334PHE    CE2 5258   7.363   6.235   4.743
  334PHE    HE2 5259   7.405   6.176   4.659
  334PHE    CD2 5260   7.281   6.171   4.837
  334PHE    HD2 5261   7.271   6.061   4.832
  334PHE      C 5262   7.156   6.109   5.296
  334PHE      O 5263   7.177   6.209   5.361
  335ALA      N 5264   7.094   6.002   5.343
  335ALA      H 5265   7.061   5.939   5.275
  335ALA     CA 5266   7.058   5.988   5.485
  335ALA     HA 5267   7.008   6.079   5.517
  335ALA     CB 5268   6.964   5.873   5.503
  335ALA    HB1 5269   7.017   5.778   5.501
  335ALA    HB2 5270   6.930   5.870   5.607
  335ALA    HB3 5271   6.876   5.882   5.437
  335ALA      C 5272   7.188   5.989   5.574
  335ALA      O 5273   7.199   6.068   5.669
  336TRP      N 5274   7.293   5.922   5.525
  336TRP      H 5275   7.285   5.881   5.434
  336TRP     CA 5276   7.424   5.925   5.586
  336TRP     HA 5277   7.409   5.900   5.688
  336TRP     CB 5278   7.509   5.809   5.535
  336TRP    HB1 5279   7.613   5.834   5.536
  336TRP    HB2 5280   7.497   5.784   5.431
  336TRP     CG 5281   7.499   5.683   5.619
  336TRP    CD1 5282   7.424   5.577   5.586
  336TRP    HD1 5283   7.368   5.562   5.493
  336TRP    NE1 5284   7.451   5.474   5.674
  336TRP    HE1 5285   7.406   5.386   5.675
  336TRP    CE2 5286   7.527   5.518   5.782
  336TRP    CZ2 5287   7.563   5.466   5.907
  336TRP    HZ2 5288   7.523   5.369   5.930
  336TRP    CH2 5289   7.640   5.537   6.000
  336TRP    HH2 5290   7.671   5.497   6.095
  336TRP    CZ3 5291   7.675   5.668   5.961
  336TRP    HZ3 5292   7.740   5.730   6.024
  336TRP    CE3 5293   7.637   5.722   5.839
  336TRP    HE3 5294   7.675   5.814   5.819
  336TRP    CD2 5295   7.563   5.650   5.746
  336TRP      C 5296   7.494   6.058   5.581
  336TRP      O 5297   7.526   6.107   5.691
  337THR      N 5298   7.501   6.124   5.466
  337THR      H 5299   7.463   6.083   5.377
  337THR     CA 5300   7.571   6.253   5.453
  337THR     HA 5301   7.673   6.239   5.488
  337THR     CB 5302   7.581   6.307   5.312
  337THR     HB 5303   7.631   6.404   5.308
  337THR    CG2 5304   7.656   6.213   5.214
  337THR   HG21 5305   7.641   6.249   5.111
  337THR   HG22 5306   7.762   6.208   5.239
  337THR   HG23 5307   7.613   6.111   5.214
  337THR    OG1 5308   7.451   6.330   5.258
  337THR    HG1 5309   7.452   6.396   5.187
  337THR      C 5310   7.508   6.364   5.551
  337THR      O 5311   7.580   6.444   5.608
  338ARG      N 5312   7.373   6.371   5.548
  338ARG      H 5313   7.322   6.310   5.484
  338ARG     CA 5314   7.308   6.470   5.623
  338ARG     HA 5315   7.368   6.562   5.614
  338ARG     CB 5316   7.171   6.504   5.569
  338ARG    HB1 5317   7.126   6.580   5.628
  338ARG    HB2 5318   7.106   6.415   5.570
  338ARG     CG 5319   7.181   6.559   5.419
  338ARG    HG1 5320   7.226   6.483   5.363
  338ARG    HG2 5321   7.234   6.653   5.414
  338ARG     CD 5322   7.049   6.577   5.350
  338ARG    HD1 5323   6.987   6.645   5.412
  338ARG    HD2 5324   6.994   6.485   5.338
  338ARG     NE 5325   7.064   6.638   5.216
  338ARG     HE 5326   7.157   6.648   5.172
  338ARG     CZ 5327   6.970   6.695   5.139
  338ARG    NH1 5328   6.841   6.694   5.175
  338ARG   HH11 5329   6.818   6.631   5.257
  338ARG   HH12 5330   6.776   6.751   5.127
  338ARG    NH2 5331   7.001   6.757   5.031
  338ARG   HH21 5332   7.102   6.769   5.015
  338ARG   HH22 5333   6.921   6.793   4.976
  338ARG      C 5334   7.311   6.441   5.773
  338ARG      O 5335   7.324   6.533   5.854
  339GLY      N 5336   7.317   6.314   5.819
  339GLY      H 5337   7.275   6.249   5.754
  339GLY     CA 5338   7.343   6.270   5.959
  339GLY    HA1 5339   7.340   6.166   5.972
  339GLY    HA2 5340   7.271   6.328   6.022
  339GLY      C 5341   7.483   6.320   5.992
  339GLY      O 5342   7.497   6.394   6.087
  340LEU      N 5343   7.581   6.293   5.907
  340LEU      H 5344   7.558   6.232   5.825
  340LEU     CA 5345   7.722   6.332   5.929
  340LEU     HA 5346   7.750   6.302   6.031
  340LEU     CB 5347   7.813   6.267   5.824
  340LEU    HB1 5348   7.915   6.299   5.843
  340LEU    HB2 5349   7.786   6.294   5.722
  340LEU     CG 5350   7.808   6.113   5.837
  340LEU     HG 5351   7.709   6.072   5.859
  340LEU    CD1 5352   7.872   6.056   5.713
  340LEU   HD11 5353   7.971   6.096   5.703
  340LEU   HD12 5354   7.870   5.946   5.721
  340LEU   HD13 5355   7.822   6.075   5.618
  340LEU    CD2 5356   7.895   6.064   5.954
  340LEU   HD21 5357   7.850   5.976   5.998
  340LEU   HD22 5358   8.000   6.058   5.926
  340LEU   HD23 5359   7.897   6.136   6.034
  340LEU      C 5360   7.740   6.481   5.941
  340LEU      O 5361   7.807   6.525   6.036
  341ALA      N 5362   7.683   6.561   5.852
  341ALA      H 5363   7.645   6.519   5.773
  341ALA     CA 5364   7.686   6.707   5.854
  341ALA     HA 5365   7.791   6.736   5.850
  341ALA     CB 5366   7.604   6.741   5.737
  341ALA    HB1 5367   7.659   6.720   5.644
  341ALA    HB2 5368   7.508   6.686   5.746
  341ALA    HB3 5369   7.591   6.848   5.743
  341ALA      C 5370   7.631   6.768   5.988
  341ALA      O 5371   7.692   6.862   6.039
  342HIS      N 5372   7.523   6.717   6.041
  342HIS      H 5373   7.470   6.646   6.000
  342HIS     CA 5374   7.473   6.770   6.166
  342HIS     HA 5375   7.491   6.875   6.173
  342HIS     CB 5376   7.324   6.742   6.171
  342HIS    HB1 5377   7.308   6.637   6.162
  342HIS    HB2 5378   7.268   6.787   6.084
  342HIS     CG 5379   7.256   6.795   6.297
  342HIS    ND1 5380   7.194   6.920   6.310
  342HIS    CE1 5381   7.137   6.919   6.431
  342HIS    HE1 5382   7.076   7.002   6.475
  342HIS    NE2 5383   7.152   6.799   6.492
  342HIS    HE2 5384   7.102   6.770   6.576
  342HIS    CD2 5385   7.230   6.718   6.409
  342HIS    HD2 5386   7.260   6.614   6.422
  342HIS      C 5387   7.548   6.714   6.287
  342HIS      O 5388   7.556   6.785   6.381
  343ARG      N 5389   7.612   6.595   6.284
  343ARG      H 5390   7.589   6.532   6.212
  343ARG     CA 5391   7.723   6.555   6.378
  343ARG     HA 5392   7.677   6.566   6.477
  343ARG     CB 5393   7.755   6.407   6.363
  343ARG    HB1 5394   7.786   6.396   6.259
  343ARG    HB2 5395   7.665   6.348   6.371
  343ARG     CG 5396   7.857   6.334   6.455
  343ARG    HG1 5397   7.952   6.391   6.473
  343ARG    HG2 5398   7.881   6.239   6.406
  343ARG     CD 5399   7.780   6.302   6.587
  343ARG    HD1 5400   7.820   6.211   6.629
  343ARG    HD2 5401   7.677   6.277   6.574
  343ARG     NE 5402   7.796   6.414   6.687
  343ARG     HE 5403   7.869   6.478   6.670
  343ARG     CZ 5404   7.740   6.421   6.806
  343ARG    NH1 5405   7.654   6.333   6.845
  343ARG   HH11 5406   7.653   6.246   6.785
  343ARG   HH12 5407   7.593   6.355   6.920
  343ARG    NH2 5408   7.759   6.514   6.885
  343ARG   HH21 5409   7.833   6.585   6.869
  343ARG   HH22 5410   7.706   6.509   6.974
  343ARG      C 5411   7.834   6.649   6.384
  343ARG      O 5412   7.881   6.698   6.488
  344ALA      N 5413   7.888   6.680   6.263
  344ALA      H 5414   7.856   6.630   6.176
  344ALA     CA 5415   7.997   6.779   6.246
  344ALA     HA 5416   8.081   6.745   6.299
  344ALA     CB 5417   8.017   6.792   6.093
  344ALA    HB1 5418   8.080   6.883   6.077
  344ALA    HB2 5419   8.075   6.710   6.066
  344ALA    HB3 5420   7.922   6.796   6.036
  344ALA      C 5421   7.953   6.918   6.290
  344ALA      O 5422   8.040   6.997   6.335
  345LYS      N 5423   7.822   6.945   6.289
  345LYS      H 5424   7.764   6.874   6.246
  345LYS     CA 5425   7.762   7.076   6.319
  345LYS     HA 5426   7.832   7.157   6.301
  345LYS     CB 5427   7.630   7.102   6.236
  345LYS    HB1 5428   7.563   7.020   6.266
  345LYS    HB2 5429   7.658   7.086   6.133
  345LYS     CG 5430   7.555   7.233   6.264
  345LYS    HG1 5431   7.625   7.319   6.276
  345LYS    HG2 5432   7.512   7.235   6.363
  345LYS     CD 5433   7.455   7.254   6.160
  345LYS    HD1 5434   7.493   7.221   6.060
  345LYS    HD2 5435   7.420   7.358   6.166
  345LYS     CE 5436   7.332   7.167   6.187
  345LYS    HE1 5437   7.312   7.165   6.291
  345LYS    HE2 5438   7.346   7.058   6.169
  345LYS     NZ 5439   7.215   7.212   6.109
  345LYS    HZ1 5440   7.126   7.172   6.154
  345LYS    HZ2 5441   7.204   7.312   6.114
  345LYS    HZ3 5442   7.225   7.187   6.013
  345LYS      C 5443   7.734   7.090   6.473
  345LYS      O 5444   7.763   7.195   6.525
  346LEU      N 5445   7.699   6.981   6.541
  346LEU      H 5446   7.671   6.904   6.484
  346LEU     CA 5447   7.690   6.969   6.685
  346LEU     HA 5448   7.633   7.041   6.726
  346LEU     CB 5449   7.630   6.832   6.715
  346LEU    HB1 5450   7.656   6.802   6.816
  346LEU    HB2 5451   7.682   6.762   6.649
  346LEU     CG 5452   7.473   6.811   6.706
  346LEU     HG 5453   7.431   6.866   6.614
  346LEU    CD1 5454   7.445   6.665   6.690
  346LEU   HD11 5455   7.481   6.609   6.777
  346LEU   HD12 5456   7.340   6.638   6.681
  346LEU   HD13 5457   7.496   6.618   6.606
  346LEU    CD2 5458   7.402   6.860   6.831
  346LEU   HD21 5459   7.293   6.837   6.827
  346LEU   HD22 5460   7.445   6.811   6.921
  346LEU   HD23 5461   7.409   6.968   6.836
  346LEU      C 5462   7.832   6.990   6.747
  346LEU      O 5463   7.849   7.078   6.830
  347ASP      N 5464   7.928   6.905   6.702
  347ASP      H 5465   7.893   6.827   6.647
  347ASP     CA 5466   8.066   6.898   6.760
  347ASP     HA 5467   8.051   6.896   6.869
  347ASP     CB 5468   8.126   6.764   6.716
  347ASP    HB1 5469   8.223   6.759   6.752
  347ASP    HB2 5470   8.130   6.768   6.604
  347ASP     CG 5471   8.044   6.640   6.764
  347ASP    OD1 5472   8.027   6.543   6.688
  347ASP    OD2 5473   7.985   6.647   6.877
  347ASP      C 5474   8.160   7.013   6.729
  347ASP      O 5475   8.269   7.017   6.778
  348ASN      N 5476   8.129   7.103   6.634
  348ASN      H 5477   8.031   7.110   6.609
  348ASN     CA 5478   8.222   7.190   6.560
  348ASN     HA 5479   8.164   7.235   6.477
  348ASN     CB 5480   8.287   7.304   6.643
  348ASN    HB1 5481   8.386   7.265   6.676
  348ASN    HB2 5482   8.229   7.311   6.737
  348ASN     CG 5483   8.289   7.450   6.593
  348ASN    OD1 5484   8.231   7.493   6.489
  348ASN    ND2 5485   8.362   7.528   6.668
  348ASN   HD21 5486   8.416   7.498   6.750
  348ASN   HD22 5487   8.379   7.619   6.636
  348ASN      C 5488   8.332   7.120   6.477
  348ASN      O 5489   8.427   7.180   6.433
  349ASN      N 5490   8.329   6.990   6.473
  349ASN      H 5491   8.241   6.951   6.506
  349ASN     CA 5492   8.435   6.909   6.413
  349ASN     HA 5493   8.533   6.940   6.456
  349ASN     CB 5494   8.411   6.763   6.449
  349ASN    HB1 5495   8.308   6.729   6.433
  349ASN    HB2 5496   8.426   6.751   6.555
  349ASN     CG 5497   8.505   6.657   6.386
  349ASN    OD1 5498   8.598   6.683   6.308
  349ASN    ND2 5499   8.461   6.537   6.415
  349ASN   HD21 5500   8.378   6.534   6.480
  349ASN   HD22 5501   8.510   6.457   6.383
  349ASN      C 5502   8.449   6.930   6.257
  349ASN      O 5503   8.364   6.894   6.181
  350LYS      N 5504   8.563   6.973   6.214
  350LYS      H 5505   8.636   6.994   6.282
  350LYS     CA 5506   8.582   7.017   6.076
  350LYS     HA 5507   8.478   7.048   6.046
  350LYS     CB 5508   8.682   7.131   6.076
  350LYS    HB1 5509   8.699   7.165   5.971
  350LYS    HB2 5510   8.782   7.105   6.115
  350LYS     CG 5511   8.636   7.249   6.163
  350LYS    HG1 5512   8.702   7.339   6.151
  350LYS    HG2 5513   8.633   7.221   6.264
  350LYS     CD 5514   8.496   7.305   6.136
  350LYS    HD1 5515   8.424   7.229   6.168
  350LYS    HD2 5516   8.484   7.332   6.028
  350LYS     CE 5517   8.462   7.426   6.221
  350LYS    HE1 5518   8.519   7.509   6.189
  350LYS    HE2 5519   8.498   7.405   6.320
  350LYS     NZ 5520   8.316   7.464   6.220
  350LYS    HZ1 5521   8.285   7.511   6.132
  350LYS    HZ2 5522   8.258   7.377   6.227
  350LYS    HZ3 5523   8.291   7.522   6.295
  350LYS      C 5524   8.632   6.905   5.994
  350LYS      O 5525   8.612   6.910   5.876
  351GLU      N 5526   8.695   6.799   6.046
  351GLU      H 5527   8.697   6.785   6.147
  351GLU     CA 5528   8.750   6.690   5.963
  351GLU     HA 5529   8.803   6.729   5.873
  351GLU     CB 5530   8.856   6.611   6.039
  351GLU    HB1 5531   8.892   6.530   5.981
  351GLU    HB2 5532   8.813   6.577   6.137
  351GLU     CG 5533   8.974   6.701   6.068
  351GLU    HG1 5534   8.964   6.768   6.150
  351GLU    HG2 5535   9.009   6.764   5.980
  351GLU     CD 5536   9.087   6.612   6.114
  351GLU    OE1 5537   9.186   6.594   6.044
  351GLU    OE2 5538   9.094   6.573   6.233
  351GLU      C 5539   8.634   6.603   5.918
  351GLU      O 5540   8.620   6.562   5.805
  352LEU      N 5541   8.546   6.565   6.011
  352LEU      H 5542   8.569   6.592   6.104
  352LEU     CA 5543   8.413   6.508   5.982
  352LEU     HA 5544   8.420   6.401   5.940
  352LEU     CB 5545   8.334   6.490   6.118
  352LEU    HB1 5546   8.329   6.587   6.164
  352LEU    HB2 5547   8.395   6.429   6.193
  352LEU     CG 5548   8.198   6.427   6.100
  352LEU     HG 5549   8.144   6.480   6.020
  352LEU    CD1 5550   8.209   6.281   6.056
  352LEU   HD11 5551   8.253   6.223   6.138
  352LEU   HD12 5552   8.113   6.234   6.038
  352LEU   HD13 5553   8.266   6.274   5.967
  352LEU    CD2 5554   8.104   6.422   6.219
  352LEU   HD21 5555   7.999   6.399   6.180
  352LEU   HD22 5556   8.142   6.354   6.294
  352LEU   HD23 5557   8.108   6.518   6.271
  352LEU      C 5558   8.333   6.592   5.879
  352LEU      O 5559   8.269   6.531   5.796
  353ALA      N 5560   8.336   6.726   5.887
  353ALA      H 5561   8.377   6.769   5.966
  353ALA     CA 5562   8.262   6.809   5.795
  353ALA     HA 5563   8.154   6.789   5.797
  353ALA     CB 5564   8.276   6.951   5.840
  353ALA    HB1 5565   8.382   6.970   5.859
  353ALA    HB2 5566   8.237   7.025   5.766
  353ALA    HB3 5567   8.218   6.956   5.931
  353ALA      C 5568   8.317   6.797   5.652
  353ALA      O 5569   8.243   6.796   5.555
  354PHE      N 5570   8.447   6.787   5.636
  354PHE      H 5571   8.510   6.791   5.710
  354PHE     CA 5572   8.515   6.757   5.511
  354PHE     HA 5573   8.479   6.828   5.439
  354PHE     CB 5574   8.668   6.772   5.532
  354PHE    HB1 5575   8.689   6.730   5.629
  354PHE    HB2 5576   8.693   6.887   5.528
  354PHE     CG 5577   8.760   6.713   5.429
  354PHE    CD1 5578   8.732   6.748   5.292
  354PHE    HD1 5579   8.659   6.820   5.270
  354PHE    CE1 5580   8.826   6.700   5.190
  354PHE    HE1 5581   8.824   6.731   5.084
  354PHE     CZ 5582   8.924   6.610   5.231
  354PHE     HZ 5583   8.997   6.568   5.164
  354PHE    CE2 5584   8.942   6.568   5.366
  354PHE    HE2 5585   9.022   6.502   5.391
  354PHE    CD2 5586   8.861   6.623   5.467
  354PHE    HD2 5587   8.872   6.580   5.565
  354PHE      C 5588   8.471   6.624   5.457
  354PHE      O 5589   8.431   6.606   5.342
  355PHE      N 5590   8.475   6.517   5.536
  355PHE      H 5591   8.512   6.521   5.634
  355PHE     CA 5592   8.438   6.382   5.491
  355PHE     HA 5593   8.503   6.354   5.405
  355PHE     CB 5594   8.459   6.285   5.604
  355PHE    HB1 5595   8.393   6.319   5.683
  355PHE    HB2 5596   8.555   6.298   5.644
  355PHE     CG 5597   8.422   6.146   5.567
  355PHE    CD1 5598   8.500   6.070   5.479
  355PHE    HD1 5599   8.593   6.112   5.430
  355PHE    CE1 5600   8.450   5.946   5.430
  355PHE    HE1 5601   8.498   5.885   5.357
  355PHE     CZ 5602   8.327   5.897   5.477
  355PHE     HZ 5603   8.286   5.804   5.439
  355PHE    CE2 5604   8.259   5.966   5.575
  355PHE    HE2 5605   8.165   5.934   5.602
  355PHE    CD2 5606   8.304   6.090   5.619
  355PHE    HD2 5607   8.250   6.147   5.688
  355PHE      C 5608   8.291   6.388   5.439
  355PHE      O 5609   8.262   6.338   5.332
  356ALA      N 5610   8.199   6.449   5.521
  356ALA      H 5611   8.230   6.479   5.607
  356ALA     CA 5612   8.054   6.458   5.497
  356ALA     HA 5613   8.008   6.355   5.495
  356ALA     CB 5614   7.991   6.536   5.613
  356ALA    HB1 5615   7.885   6.533   5.593
  356ALA    HB2 5616   8.013   6.504   5.712
  356ALA    HB3 5617   8.017   6.638   5.591
  356ALA      C 5618   8.022   6.525   5.361
  356ALA      O 5619   7.914   6.501   5.310
  357ASN      N 5620   8.106   6.620   5.314
  357ASN      H 5621   8.180   6.651   5.371
  357ASN     CA 5622   8.095   6.694   5.189
  357ASN     HA 5623   7.984   6.712   5.173
  357ASN     CB 5624   8.170   6.826   5.206
  357ASN    HB1 5625   8.275   6.808   5.229
  357ASN    HB2 5626   8.133   6.886   5.293
  357ASN     CG 5627   8.166   6.915   5.078
  357ASN    OD1 5628   8.263   6.915   5.005
  357ASN    ND2 5629   8.057   6.978   5.051
  357ASN   HD21 5630   7.979   6.974   5.121
  357ASN   HD22 5631   8.035   7.017   4.964
  357ASN      C 5632   8.152   6.616   5.065
  357ASN      O 5633   8.105   6.626   4.951
  358ALA      N 5634   8.267   6.552   5.082
  358ALA      H 5635   8.299   6.544   5.177
  358ALA     CA 5636   8.335   6.479   4.979
  358ALA     HA 5637   8.326   6.538   4.886
  358ALA     CB 5638   8.483   6.459   5.015
  358ALA    HB1 5639   8.529   6.549   5.061
  358ALA    HB2 5640   8.498   6.377   5.088
  358ALA    HB3 5641   8.541   6.434   4.923
  358ALA      C 5642   8.269   6.345   4.937
  358ALA      O 5643   8.248   6.319   4.818
  359LEU      N 5644   8.205   6.281   5.035
  359LEU      H 5645   8.223   6.318   5.127
  359LEU     CA 5646   8.116   6.164   5.023
  359LEU     HA 5647   8.163   6.093   4.962
  359LEU     CB 5648   8.103   6.095   5.158
  359LEU    HB1 5649   8.080   6.173   5.229
  359LEU    HB2 5650   8.203   6.062   5.194
  359LEU     CG 5651   7.999   5.982   5.163
  359LEU     HG 5652   7.908   6.016   5.124
  359LEU    CD1 5653   8.047   5.858   5.085
  359LEU   HD11 5654   7.962   5.796   5.068
  359LEU   HD12 5655   8.087   5.882   4.984
  359LEU   HD13 5656   8.121   5.795   5.141
  359LEU    CD2 5657   7.984   5.952   5.312
  359LEU   HD21 5658   8.076   5.927   5.358
  359LEU   HD22 5659   7.947   6.041   5.367
  359LEU   HD23 5660   7.904   5.880   5.314
  359LEU      C 5661   7.981   6.192   4.951
  359LEU      O 5662   7.936   6.123   4.861
  360GLU      N 5663   7.933   6.311   4.978
  360GLU      H 5664   7.984   6.370   5.036
  360GLU     CA 5665   7.812   6.363   4.909
  360GLU     HA 5666   7.740   6.280   4.918
  360GLU     CB 5667   7.761   6.477   4.995
  360GLU    HB1 5668   7.818   6.572   4.986
  360GLU    HB2 5669   7.776   6.455   5.098
  360GLU     CG 5670   7.612   6.511   4.981
  360GLU    HG1 5671   7.555   6.421   5.000
  360GLU    HG2 5672   7.598   6.552   4.883
  360GLU     CD 5673   7.568   6.624   5.076
  360GLU    OE1 5674   7.493   6.589   5.167
  360GLU    OE2 5675   7.608   6.743   5.061
  360GLU      C 5676   7.846   6.408   4.764
  360GLU      O 5677   7.757   6.400   4.678
  361GLU      N 5678   7.968   6.459   4.745
  361GLU      H 5679   8.032   6.462   4.825
  361GLU     CA 5680   8.010   6.505   4.613
  361GLU     HA 5681   7.933   6.570   4.567
  361GLU     CB 5682   8.146   6.582   4.616
  361GLU    HB1 5683   8.225   6.526   4.672
  361GLU    HB2 5684   8.131   6.667   4.681
  361GLU     CG 5685   8.192   6.631   4.474
  361GLU    HG1 5686   8.107   6.670   4.426
  361GLU    HG2 5687   8.233   6.542   4.422
  361GLU     CD 5688   8.295   6.744   4.475
  361GLU    OE1 5689   8.283   6.839   4.563
  361GLU    OE2 5690   8.390   6.745   4.393
  361GLU      C 5691   8.018   6.382   4.518
  361GLU      O 5692   7.942   6.379   4.419
  362VAL      N 5693   8.097   6.280   4.556
  362VAL      H 5694   8.139   6.287   4.645
  362VAL     CA 5695   8.119   6.160   4.468
  362VAL     HA 5696   8.142   6.196   4.373
  362VAL     CB 5697   8.238   6.072   4.516
  362VAL     HB 5698   8.246   5.993   4.445
  362VAL    CG1 5699   8.372   6.152   4.507
  362VAL   HG11 5700   8.356   6.231   4.582
  362VAL   HG12 5701   8.451   6.081   4.535
  362VAL   HG13 5702   8.382   6.192   4.412
  362VAL    CG2 5703   8.213   6.019   4.656
  362VAL   HG21 5704   8.190   6.101   4.722
  362VAL   HG22 5705   8.132   5.952   4.654
  362VAL   HG23 5706   8.298   5.964   4.694
  362VAL      C 5707   7.989   6.082   4.445
  362VAL      O 5708   7.975   6.021   4.342
  363SER      N 5709   7.899   6.082   4.540
  363SER      H 5710   7.916   6.125   4.627
  363SER     CA 5711   7.767   6.018   4.519
  363SER     HA 5712   7.781   5.917   4.493
  363SER     CB 5713   7.675   6.023   4.642
  363SER    HB1 5714   7.586   5.968   4.617
  363SER    HB2 5715   7.651   6.126   4.668
  363SER     OG 5716   7.734   5.960   4.752
  363SER     HG 5717   7.783   6.021   4.809
  363SER      C 5718   7.687   6.074   4.401
  363SER      O 5719   7.608   6.008   4.337
  364ILE      N 5720   7.704   6.203   4.363
  364ILE      H 5721   7.774   6.257   4.421
  364ILE     CA 5722   7.630   6.257   4.245
  364ILE     HA 5723   7.563   6.179   4.207
  364ILE     CB 5724   7.540   6.377   4.287
  364ILE     HB 5725   7.585   6.454   4.339
  364ILE    CG2 5726   7.487   6.462   4.178
  364ILE   HG21 5727   7.444   6.555   4.211
  364ILE   HG22 5728   7.566   6.489   4.109
  364ILE   HG23 5729   7.410   6.403   4.130
  364ILE    CG1 5730   7.435   6.337   4.391
  364ILE   HG11 5731   7.368   6.419   4.407
  364ILE   HG12 5732   7.481   6.319   4.489
  364ILE     CD 5733   7.344   6.216   4.352
  364ILE    HD1 5734   7.297   6.239   4.260
  364ILE    HD2 5735   7.403   6.125   4.350
  364ILE    HD3 5736   7.275   6.201   4.434
  364ILE      C 5737   7.725   6.283   4.130
  364ILE      O 5738   7.693   6.270   4.014
  365GLU      N 5739   7.856   6.301   4.164
  365GLU      H 5740   7.880   6.345   4.253
  365GLU     CA 5741   7.961   6.311   4.060
  365GLU     HA 5742   7.929   6.384   3.983
  365GLU     CB 5743   8.082   6.381   4.118
  365GLU    HB1 5744   8.114   6.322   4.205
  365GLU    HB2 5745   8.056   6.481   4.143
  365GLU     CG 5746   8.194   6.392   4.016
  365GLU    HG1 5747   8.153   6.446   3.930
  365GLU    HG2 5748   8.221   6.299   3.971
  365GLU     CD 5749   8.322   6.460   4.082
  365GLU    OE1 5750   8.379   6.555   4.017
  365GLU    OE2 5751   8.375   6.418   4.188
  365GLU      C 5752   7.993   6.175   3.995
  365GLU      O 5753   8.036   6.169   3.875
  366THR      N 5754   7.954   6.060   4.054
  366THR      H 5755   7.927   6.067   4.153
  366THR     CA 5756   7.962   5.919   3.992
  366THR     HA 5757   8.055   5.902   3.944
  366THR     CB 5758   7.946   5.810   4.104
  366THR     HB 5759   7.863   5.836   4.164
  366THR    CG2 5760   7.925   5.665   4.061
  366THR   HG21 5761   7.843   5.654   3.991
  366THR   HG22 5762   8.019   5.618   4.019
  366THR   HG23 5763   7.900   5.601   4.145
  366THR    OG1 5764   8.062   5.807   4.183
  366THR    HG1 5765   8.049   5.880   4.241
  366THR      C 5766   7.860   5.900   3.879
  366THR      O 5767   7.892   5.855   3.767
  367ILE      N 5768   7.733   5.939   3.902
  367ILE      H 5769   7.704   5.972   3.994
  367ILE     CA 5770   7.633   5.937   3.796
  367ILE     HA 5771   7.647   5.840   3.752
  367ILE     CB 5772   7.485   5.933   3.853
  367ILE     HB 5773   7.415   5.924   3.766
  367ILE    CG2 5774   7.466   5.803   3.942
  367ILE   HG21 5775   7.493   5.714   3.893
  367ILE   HG22 5776   7.530   5.817   4.024
  367ILE   HG23 5777   7.367   5.797   3.981
  367ILE    CG1 5778   7.444   6.065   3.929
  367ILE   HG11 5779   7.450   6.148   3.859
  367ILE   HG12 5780   7.506   6.082   4.013
  367ILE     CD 5781   7.299   6.060   3.986
  367ILE    HD1 5782   7.228   6.046   3.906
  367ILE    HD2 5783   7.284   5.975   4.055
  367ILE    HD3 5784   7.287   6.153   4.039
  367ILE      C 5785   7.652   6.043   3.689
  367ILE      O 5786   7.614   6.026   3.573
  368GLU      N 5787   7.717   6.157   3.720
  368GLU      H 5788   7.752   6.166   3.814
  368GLU     CA 5789   7.758   6.260   3.628
  368GLU     HA 5790   7.678   6.296   3.552
  368GLU     CB 5791   7.795   6.379   3.717
  368GLU    HB1 5792   7.885   6.369   3.773
  368GLU    HB2 5793   7.708   6.386   3.787
  368GLU     CG 5794   7.791   6.509   3.639
  368GLU    HG1 5795   7.690   6.521   3.604
  368GLU    HG2 5796   7.869   6.501   3.561
  368GLU     CD 5797   7.820   6.642   3.713
  368GLU    OE1 5798   7.912   6.718   3.675
  368GLU    OE2 5799   7.740   6.676   3.800
  368GLU      C 5800   7.874   6.212   3.537
  368GLU      O 5801   7.885   6.254   3.421
  369ALA      N 5802   7.959   6.122   3.582
  369ALA      H 5803   7.942   6.083   3.675
  369ALA     CA 5804   8.049   6.042   3.497
  369ALA     HA 5805   8.091   6.115   3.421
  369ALA     CB 5806   8.159   5.983   3.590
  369ALA    HB1 5807   8.236   5.928   3.531
  369ALA    HB2 5808   8.210   6.046   3.655
  369ALA    HB3 5809   8.113   5.915   3.657
  369ALA      C 5810   7.974   5.933   3.419
  369ALA      O 5811   8.032   5.873   3.326
  370GLY      N 5812   7.847   5.907   3.448
  370GLY      H 5813   7.803   5.967   3.512
  370GLY     CA 5814   7.767   5.807   3.368
  370GLY    HA1 5815   7.801   5.804   3.264
  370GLY    HA2 5816   7.662   5.821   3.367
  370GLY      C 5817   7.781   5.664   3.416
  370GLY      O 5818   7.735   5.566   3.348
  371PHE      N 5819   7.836   5.645   3.539
  371PHE      H 5820   7.859   5.729   3.590
  371PHE     CA 5821   7.828   5.520   3.614
  371PHE     HA 5822   7.813   5.434   3.548
  371PHE     CB 5823   7.964   5.504   3.689
  371PHE    HB1 5824   7.959   5.416   3.757
  371PHE    HB2 5825   7.984   5.590   3.747
  371PHE     CG 5826   8.083   5.489   3.599
  371PHE    CD1 5827   8.141   5.598   3.533
  371PHE    HD1 5828   8.091   5.697   3.533
  371PHE    CE1 5829   8.259   5.579   3.460
  371PHE    HE1 5830   8.304   5.662   3.406
  371PHE     CZ 5831   8.320   5.451   3.452
  371PHE     HZ 5832   8.409   5.435   3.395
  371PHE    CE2 5833   8.260   5.343   3.525
  371PHE    HE2 5834   8.303   5.244   3.518
  371PHE    CD2 5835   8.135   5.361   3.587
  371PHE    HD2 5836   8.093   5.279   3.642
  371PHE      C 5837   7.705   5.531   3.705
  371PHE      O 5838   7.702   5.614   3.794
  372MET      N 5839   7.595   5.460   3.673
  372MET      H 5840   7.602   5.401   3.592
  372MET     CA 5841   7.460   5.463   3.732
  372MET     HA 5842   7.477   5.496   3.831
  372MET     CB 5843   7.371   5.567   3.669
  372MET    HB1 5844   7.424   5.662   3.678
  372MET    HB2 5845   7.277   5.580   3.726
  372MET     CG 5846   7.339   5.538   3.523
  372MET    HG1 5847   7.265   5.453   3.521
  372MET    HG2 5848   7.429   5.517   3.466
  372MET     SD 5849   7.246   5.675   3.452
  372MET     CE 5850   7.369   5.769   3.363
  372MET    HE1 5851   7.317   5.841   3.302
  372MET    HE2 5852   7.431   5.814   3.435
  372MET    HE3 5853   7.424   5.704   3.297
  372MET      C 5854   7.392   5.328   3.743
  372MET      O 5855   7.438   5.229   3.685
  373THR      N 5856   7.275   5.325   3.807
  373THR      H 5857   7.243   5.411   3.847
  373THR     CA 5858   7.193   5.204   3.830
  373THR     HA 5859   7.255   5.113   3.810
  373THR     CB 5860   7.133   5.191   3.969
  373THR     HB 5861   7.065   5.108   3.968
  373THR    CG2 5862   7.242   5.147   4.072
  373THR   HG21 5863   7.317   5.091   4.028
  373THR   HG22 5864   7.291   5.228   4.127
  373THR   HG23 5865   7.197   5.085   4.147
  373THR    OG1 5866   7.074   5.302   4.019
  373THR    HG1 5867   6.980   5.287   3.987
  373THR      C 5868   7.086   5.189   3.718
  373THR      O 5869   7.065   5.285   3.643
  374LYS      N 5870   7.023   5.074   3.706
  374LYS      H 5871   7.050   5.000   3.771
  374LYS     CA 5872   6.921   5.038   3.597
  374LYS     HA 5873   6.969   5.045   3.502
  374LYS     CB 5874   6.866   4.895   3.621
  374LYS    HB1 5875   6.805   4.905   3.712
  374LYS    HB2 5876   6.949   4.822   3.635
  374LYS     CG 5877   6.769   4.847   3.507
  374LYS    HG1 5878   6.821   4.860   3.412
  374LYS    HG2 5879   6.680   4.905   3.503
  374LYS     CD 5880   6.729   4.699   3.523
  374LYS    HD1 5881   6.819   4.632   3.517
  374LYS    HD2 5882   6.661   4.677   3.443
  374LYS     CE 5883   6.654   4.689   3.655
  374LYS    HE1 5884   6.568   4.759   3.660
  374LYS    HE2 5885   6.727   4.725   3.733
  374LYS     NZ 5886   6.607   4.553   3.687
  374LYS    HZ1 5887   6.542   4.513   3.615
  374LYS    HZ2 5888   6.687   4.490   3.701
  374LYS    HZ3 5889   6.548   4.558   3.767
  374LYS      C 5890   6.798   5.133   3.588
  374LYS      O 5891   6.746   5.165   3.481
  375ASP      N 5892   6.755   5.188   3.700
  375ASP      H 5893   6.807   5.168   3.783
  375ASP     CA 5894   6.649   5.288   3.710
  375ASP     HA 5895   6.569   5.252   3.650
  375ASP     CB 5896   6.604   5.303   3.859
  375ASP    HB1 5897   6.542   5.222   3.896
  375ASP    HB2 5898   6.541   5.393   3.862
  375ASP     CG 5899   6.720   5.324   3.958
  375ASP    OD1 5900   6.691   5.399   4.058
  375ASP    OD2 5901   6.832   5.261   3.950
  375ASP      C 5902   6.685   5.427   3.658
  375ASP      O 5903   6.597   5.504   3.621
  376LEU      N 5904   6.814   5.461   3.658
  376LEU      H 5905   6.879   5.393   3.699
  376LEU     CA 5906   6.870   5.588   3.601
  376LEU     HA 5907   6.786   5.660   3.594
  376LEU     CB 5908   6.978   5.637   3.697
  376LEU    HB1 5909   7.032   5.719   3.650
  376LEU    HB2 5910   7.039   5.550   3.724
  376LEU     CG 5911   6.913   5.691   3.828
  376LEU     HG 5912   6.855   5.615   3.882
  376LEU    CD1 5913   7.017   5.741   3.929
  376LEU   HD11 5914   6.972   5.782   4.017
  376LEU   HD12 5915   7.084   5.660   3.954
  376LEU   HD13 5916   7.070   5.825   3.891
  376LEU    CD2 5917   6.816   5.807   3.804
  376LEU   HD21 5918   6.723   5.771   3.773
  376LEU   HD22 5919   6.795   5.850   3.902
  376LEU   HD23 5920   6.853   5.884   3.732
  376LEU      C 5921   6.917   5.583   3.457
  376LEU      O 5922   6.906   5.676   3.384
  377ALA      N 5923   6.958   5.459   3.414
  377ALA      H 5924   6.987   5.386   3.476
  377ALA     CA 5925   6.974   5.428   3.274
  377ALA     HA 5926   7.042   5.489   3.224
  377ALA     CB 5927   7.029   5.287   3.271
  377ALA    HB1 5928   7.119   5.278   3.326
  377ALA    HB2 5929   6.959   5.220   3.314
  377ALA    HB3 5930   7.051   5.260   3.165
  377ALA      C 5931   6.847   5.438   3.198
  377ALA      O 5932   6.842   5.490   3.084
  378ALA      N 5933   6.734   5.396   3.258
  378ALA      H 5934   6.736   5.349   3.350
  378ALA     CA 5935   6.601   5.426   3.205
  378ALA     HA 5936   6.591   5.388   3.107
  378ALA     CB 5937   6.502   5.350   3.294
  378ALA    HB1 5938   6.409   5.340   3.252
  378ALA    HB2 5939   6.538   5.246   3.303
  378ALA    HB3 5940   6.500   5.393   3.394
  378ALA      C 5941   6.566   5.583   3.198
  378ALA      O 5942   6.496   5.626   3.110
  379CYS      N 5943   6.624   5.667   3.282
  379CYS      H 5944   6.691   5.631   3.353
  379CYS     CA 5945   6.606   5.814   3.278
  379CYS     HA 5946   6.510   5.838   3.233
  379CYS     CB 5947   6.616   5.873   3.419
  379CYS    HB1 5948   6.617   5.982   3.412
  379CYS    HB2 5949   6.714   5.840   3.468
  379CYS     SG 5950   6.482   5.804   3.518
  379CYS     HG 5951   6.531   5.673   3.521
  379CYS      C 5952   6.706   5.884   3.183
  379CYS      O 5953   6.684   6.000   3.163
  380ILE      N 5954   6.814   5.816   3.133
  380ILE      H 5955   6.836   5.720   3.159
  380ILE     CA 5956   6.896   5.883   3.029
  380ILE     HA 5957   6.863   5.984   3.015
  380ILE     CB 5958   7.042   5.894   3.074
  380ILE     HB 5959   7.044   5.933   3.173
  380ILE    CG2 5960   7.107   5.752   3.077
  380ILE   HG21 5961   7.062   5.684   3.145
  380ILE   HG22 5962   7.106   5.703   2.978
  380ILE   HG23 5963   7.209   5.768   3.108
  380ILE    CG1 5964   7.121   5.989   2.983
  380ILE   HG11 5965   7.121   5.942   2.884
  380ILE   HG12 5966   7.228   5.979   3.013
  380ILE     CD 5967   7.083   6.132   2.986
  380ILE    HD1 5968   7.062   6.163   3.087
  380ILE    HD2 5969   7.170   6.188   2.952
  380ILE    HD3 5970   7.002   6.148   2.917
  380ILE      C 5971   6.882   5.820   2.893
  380ILE      O 5972   6.905   5.878   2.786
  381LYS      N 5973   6.828   5.698   2.887
  381LYS      H 5974   6.822   5.647   2.973
  381LYS     CA 5975   6.822   5.621   2.760
  381LYS     HA 5976   6.832   5.695   2.677
  381LYS     CB 5977   6.948   5.528   2.760
  381LYS    HB1 5978   6.961   5.491   2.859
  381LYS    HB2 5979   7.036   5.581   2.734
  381LYS     CG 5980   6.928   5.401   2.675
  381LYS    HG1 5981   6.911   5.421   2.568
  381LYS    HG2 5982   6.836   5.348   2.707
  381LYS     CD 5983   7.055   5.317   2.685
  381LYS    HD1 5984   7.034   5.214   2.654
  381LYS    HD2 5985   7.095   5.322   2.786
  381LYS     CE 5986   7.156   5.377   2.587
  381LYS    HE1 5987   7.183   5.479   2.621
  381LYS    HE2 5988   7.121   5.378   2.486
  381LYS     NZ 5989   7.286   5.295   2.591
  381LYS    HZ1 5990   7.360   5.353   2.559
  381LYS    HZ2 5991   7.312   5.271   2.686
  381LYS    HZ3 5992   7.272   5.209   2.542
  381LYS      C 5993   6.693   5.538   2.747
  381LYS      O 5994   6.648   5.514   2.635
  382GLY      N 5995   6.628   5.498   2.858
  382GLY      H 5996   6.667   5.529   2.945
  382GLY     CA 5997   6.488   5.450   2.860
  382GLY    HA1 5998   6.424   5.510   2.797
  382GLY    HA2 5999   6.444   5.458   2.960
  382GLY      C 6000   6.477   5.295   2.835
  382GLY      O 6001   6.550   5.239   2.754
  383LEU      N 6002   6.399   5.235   2.925
  383LEU      H 6003   6.344   5.290   2.983
  383LEU     CA 6004   6.401   5.093   2.949
  383LEU     HA 6005   6.500   5.073   2.999
  383LEU     CB 6006   6.294   5.063   3.050
  383LEU    HB1 6007   6.196   5.090   3.006
  383LEU    HB2 6008   6.311   5.121   3.139
  383LEU     CG 6009   6.292   4.914   3.101
  383LEU     HG 6010   6.261   4.844   3.018
  383LEU    CD1 6011   6.428   4.866   3.157
  383LEU   HD11 6012   6.506   4.838   3.086
  383LEU   HD12 6013   6.459   4.943   3.223
  383LEU   HD13 6014   6.421   4.772   3.209
  383LEU    CD2 6015   6.187   4.902   3.211
  383LEU   HD21 6016   6.179   4.993   3.270
  383LEU   HD22 6017   6.095   4.877   3.165
  383LEU   HD23 6018   6.215   4.828   3.288
  383LEU      C 6019   6.399   4.996   2.827
  383LEU      O 6020   6.484   4.911   2.825
  384PRO      N 6021   6.315   5.007   2.726
  384PRO     CD 6022   6.210   5.103   2.709
  384PRO    HD1 6023   6.252   5.199   2.724
  384PRO    HD2 6024   6.124   5.081   2.774
  384PRO     CG 6025   6.170   5.092   2.562
  384PRO    HG1 6026   6.227   5.154   2.495
  384PRO    HG2 6027   6.061   5.113   2.555
  384PRO     CB 6028   6.195   4.943   2.530
  384PRO    HB1 6029   6.207   4.919   2.428
  384PRO    HB2 6030   6.104   4.895   2.566
  384PRO     CA 6031   6.316   4.914   2.616
  384PRO     HA 6032   6.298   4.807   2.650
  384PRO      C 6033   6.454   4.907   2.536
  384PRO      O 6034   6.489   4.807   2.469
  385ASN      N 6035   6.530   5.015   2.545
  385ASN      H 6036   6.495   5.096   2.595
  385ASN     CA 6037   6.663   5.025   2.487
  385ASN     HA 6038   6.674   4.962   2.400
  385ASN     CB 6039   6.679   5.178   2.454
  385ASN    HB1 6040   6.766   5.203   2.386
  385ASN    HB2 6041   6.703   5.239   2.543
  385ASN     CG 6042   6.560   5.231   2.380
  385ASN    OD1 6043   6.534   5.191   2.269
  385ASN    ND2 6044   6.490   5.324   2.438
  385ASN   HD21 6045   6.535   5.360   2.518
  385ASN   HD22 6046   6.413   5.363   2.384
  385ASN      C 6047   6.780   4.987   2.574
  385ASN      O 6048   6.895   4.992   2.530
  386VAL      N 6049   6.756   4.966   2.706
  386VAL      H 6050   6.659   4.948   2.727
  386VAL     CA 6051   6.856   4.957   2.816
  386VAL     HA 6052   6.942   5.019   2.783
  386VAL     CB 6053   6.807   5.012   2.956
  386VAL     HB 6054   6.703   4.968   2.972
  386VAL    CG1 6055   6.890   4.958   3.072
  386VAL   HG11 6056   6.997   4.968   3.061
  386VAL   HG12 6057   6.864   5.009   3.167
  386VAL   HG13 6058   6.887   4.847   3.090
  386VAL    CG2 6059   6.813   5.165   2.967
  386VAL   HG21 6060   6.908   5.200   2.991
  386VAL   HG22 6061   6.783   5.203   2.865
  386VAL   HG23 6062   6.734   5.196   3.037
  386VAL      C 6063   6.923   4.817   2.826
  386VAL      O 6064   6.858   4.714   2.843
  387GLN      N 6065   7.055   4.820   2.835
  387GLN      H 6066   7.105   4.906   2.821
  387GLN     CA 6067   7.141   4.706   2.820
  387GLN     HA 6068   7.088   4.609   2.838
  387GLN     CB 6069   7.210   4.707   2.683
  387GLN    HB1 6070   7.284   4.631   2.687
  387GLN    HB2 6071   7.267   4.801   2.670
  387GLN     CG 6072   7.122   4.678   2.562
  387GLN    HG1 6073   7.166   4.732   2.480
  387GLN    HG2 6074   7.029   4.729   2.586
  387GLN     CD 6075   7.116   4.527   2.536
  387GLN    OE1 6076   7.096   4.444   2.623
  387GLN    NE2 6077   7.113   4.487   2.407
  387GLN   HE21 6078   7.116   4.556   2.338
  387GLN   HE22 6079   7.102   4.389   2.387
  387GLN      C 6080   7.245   4.709   2.934
  387GLN      O 6081   7.270   4.809   2.999
  388ARG      N 6082   7.305   4.596   2.969
  388ARG      H 6083   7.268   4.511   2.926
  388ARG     CA 6084   7.398   4.579   3.082
  388ARG     HA 6085   7.343   4.606   3.175
  388ARG     CB 6086   7.428   4.427   3.096
  388ARG    HB1 6087   7.476   4.394   3.001
  388ARG    HB2 6088   7.335   4.370   3.115
  388ARG     CG 6089   7.521   4.386   3.212
  388ARG    HG1 6090   7.613   4.444   3.199
  388ARG    HG2 6091   7.551   4.280   3.202
  388ARG     CD 6092   7.462   4.421   3.352
  388ARG    HD1 6093   7.372   4.361   3.368
  388ARG    HD2 6094   7.438   4.525   3.359
  388ARG     NE 6095   7.552   4.381   3.459
  388ARG     HE 6096   7.536   4.290   3.494
  388ARG     CZ 6097   7.661   4.441   3.510
  388ARG    NH1 6098   7.716   4.552   3.463
  388ARG   HH11 6099   7.671   4.600   3.382
  388ARG   HH12 6100   7.787   4.596   3.523
  388ARG    NH2 6101   7.724   4.397   3.614
  388ARG   HH21 6102   7.686   4.319   3.673
  388ARG   HH22 6103   7.791   4.462   3.654
  388ARG      C 6104   7.522   4.673   3.081
  388ARG      O 6105   7.582   4.703   3.185
  389SER      N 6106   7.560   4.713   2.963
  389SER      H 6107   7.515   4.669   2.882
  389SER     CA 6108   7.660   4.814   2.941
  389SER     HA 6109   7.750   4.790   2.996
  389SER     CB 6110   7.691   4.834   2.787
  389SER    HB1 6111   7.792   4.873   2.783
  389SER    HB2 6112   7.618   4.901   2.742
  389SER     OG 6113   7.678   4.711   2.720
  389SER     HG 6114   7.702   4.644   2.787
  389SER      C 6115   7.621   4.959   2.990
  389SER      O 6116   7.707   5.050   2.977
  390ASP      N 6117   7.492   4.983   3.031
  390ASP      H 6118   7.433   4.902   3.028
  390ASP     CA 6119   7.434   5.112   3.064
  390ASP     HA 6120   7.504   5.188   3.030
  390ASP     CB 6121   7.303   5.120   2.982
  390ASP    HB1 6122   7.265   5.220   2.994
  390ASP    HB2 6123   7.223   5.055   3.020
  390ASP     CG 6124   7.324   5.092   2.832
  390ASP    OD1 6125   7.219   5.055   2.776
  390ASP    OD2 6126   7.424   5.121   2.767
  390ASP      C 6127   7.412   5.127   3.214
  390ASP      O 6128   7.368   5.237   3.254
  391TYR      N 6129   7.428   5.024   3.295
  391TYR      H 6130   7.461   4.934   3.253
  391TYR     CA 6131   7.411   5.021   3.438
  391TYR     HA 6132   7.430   5.117   3.477
  391TYR     CB 6133   7.265   4.986   3.474
  391TYR    HB1 6134   7.203   5.068   3.432
  391TYR    HB2 6135   7.256   4.995   3.583
  391TYR     CG 6136   7.210   4.850   3.442
  391TYR    CD1 6137   7.203   4.747   3.538
  391TYR    HD1 6138   7.229   4.759   3.639
  391TYR    CE1 6139   7.162   4.615   3.501
  391TYR    HE1 6140   7.163   4.533   3.572
  391TYR     CZ 6141   7.128   4.587   3.367
  391TYR     OH 6142   7.121   4.459   3.315
  391TYR     HH 6143   7.108   4.464   3.219
  391TYR    CE2 6144   7.120   4.693   3.272
  391TYR    HE2 6145   7.085   4.677   3.167
  391TYR    CD2 6146   7.166   4.822   3.309
  391TYR    HD2 6147   7.171   4.903   3.234
  391TYR      C 6148   7.500   4.918   3.516
  391TYR      O 6149   7.529   4.808   3.461
  392LEU      N 6150   7.548   4.955   3.633
  392LEU      H 6151   7.505   5.032   3.686
  392LEU     CA 6152   7.633   4.862   3.714
  392LEU     HA 6153   7.680   4.791   3.648
  392LEU     CB 6154   7.749   4.940   3.788
  392LEU    HB1 6155   7.772   4.888   3.876
  392LEU    HB2 6156   7.697   5.025   3.832
  392LEU     CG 6157   7.883   4.992   3.734
  392LEU     HG 6158   7.954   4.912   3.704
  392LEU    CD1 6159   7.855   5.073   3.607
  392LEU   HD11 6160   7.939   5.124   3.571
  392LEU   HD12 6161   7.816   5.006   3.532
  392LEU   HD13 6162   7.780   5.150   3.633
  392LEU    CD2 6163   7.941   5.096   3.835
  392LEU   HD21 6164   7.954   5.048   3.934
  392LEU   HD22 6165   8.037   5.127   3.801
  392LEU   HD23 6166   7.870   5.174   3.839
  392LEU      C 6167   7.540   4.775   3.806
  392LEU      O 6168   7.420   4.796   3.829
  393ASN      N 6169   7.610   4.669   3.857
  393ASN      H 6170   7.716   4.666   3.848
  393ASN     CA 6171   7.543   4.592   3.960
  393ASN     HA 6172   7.437   4.593   3.926
  393ASN     CB 6173   7.601   4.452   3.966
  393ASN    HB1 6174   7.666   4.428   3.881
  393ASN    HB2 6175   7.510   4.385   3.952
  393ASN     CG 6176   7.669   4.407   4.093
  393ASN    OD1 6177   7.601   4.381   4.192
  393ASN    ND2 6178   7.795   4.377   4.088
  393ASN   HD21 6179   7.850   4.383   4.000
  393ASN   HD22 6180   7.827   4.308   4.155
  393ASN      C 6181   7.550   4.669   4.092
  393ASN      O 6182   7.652   4.741   4.115
  394THR      N 6183   7.456   4.647   4.183
  394THR      H 6184   7.387   4.579   4.157
  394THR     CA 6185   7.454   4.695   4.319
  394THR     HA 6186   7.400   4.792   4.314
  394THR     CB 6187   7.370   4.597   4.397
  394THR     HB 6188   7.418   4.504   4.409
  394THR    CG2 6189   7.341   4.643   4.546
  394THR   HG21 6190   7.301   4.744   4.546
  394THR   HG22 6191   7.260   4.580   4.583
  394THR   HG23 6192   7.431   4.645   4.608
  394THR    OG1 6193   7.249   4.570   4.324
  394THR    HG1 6194   7.211   4.491   4.366
  394THR      C 6195   7.587   4.711   4.389
  394THR      O 6196   7.612   4.816   4.442
  395PHE      N 6197   7.665   4.601   4.393
  395PHE      H 6198   7.632   4.517   4.348
  395PHE     CA 6199   7.788   4.589   4.472
  395PHE     HA 6200   7.777   4.654   4.556
  395PHE     CB 6201   7.787   4.448   4.520
  395PHE    HB1 6202   7.879   4.438   4.580
  395PHE    HB2 6203   7.802   4.381   4.428
  395PHE     CG 6204   7.661   4.405   4.595
  395PHE    CD1 6205   7.569   4.317   4.530
  395PHE    HD1 6206   7.593   4.288   4.428
  395PHE    CE1 6207   7.445   4.285   4.590
  395PHE    HE1 6208   7.370   4.218   4.539
  395PHE     CZ 6209   7.431   4.319   4.728
  395PHE     HZ 6210   7.341   4.291   4.776
  395PHE    CE2 6211   7.520   4.410   4.789
  395PHE    HE2 6212   7.501   4.442   4.890
  395PHE    CD2 6213   7.637   4.449   4.728
  395PHE    HD2 6214   7.706   4.508   4.787
  395PHE      C 6215   7.905   4.630   4.390
  395PHE      O 6216   7.985   4.705   4.450
  396GLU      N 6217   7.913   4.599   4.258
  396GLU      H 6218   7.851   4.538   4.214
  396GLU     CA 6219   7.998   4.674   4.161
  396GLU     HA 6220   8.102   4.651   4.173
  396GLU     CB 6221   7.969   4.626   4.018
  396GLU    HB1 6222   7.860   4.625   4.005
  396GLU    HB2 6223   8.007   4.525   4.012
  396GLU     CG 6224   8.034   4.707   3.903
  396GLU    HG1 6225   8.141   4.708   3.916
  396GLU    HG2 6226   8.001   4.807   3.898
  396GLU     CD 6227   7.992   4.652   3.763
  396GLU    OE1 6228   7.877   4.607   3.737
  396GLU    OE2 6229   8.077   4.669   3.675
  396GLU      C 6230   7.991   4.826   4.169
  396GLU      O 6231   8.089   4.894   4.155
  397PHE      N 6232   7.870   4.878   4.193
  397PHE      H 6233   7.797   4.810   4.218
  397PHE     CA 6234   7.836   5.027   4.204
  397PHE     HA 6235   7.879   5.076   4.117
  397PHE     CB 6236   7.684   5.044   4.191
  397PHE    HB1 6237   7.630   4.984   4.270
  397PHE    HB2 6238   7.662   5.004   4.095
  397PHE     CG 6239   7.640   5.191   4.191
  397PHE    CD1 6240   7.633   5.253   4.316
  397PHE    HD1 6241   7.629   5.189   4.403
  397PHE    CE1 6242   7.602   5.389   4.321
  397PHE    HE1 6243   7.590   5.426   4.421
  397PHE     CZ 6244   7.595   5.469   4.205
  397PHE     HZ 6245   7.569   5.575   4.219
  397PHE    CE2 6246   7.601   5.407   4.076
  397PHE    HE2 6247   7.599   5.469   3.987
  397PHE    CD2 6248   7.626   5.266   4.072
  397PHE    HD2 6249   7.642   5.227   3.976
  397PHE      C 6250   7.900   5.089   4.329
  397PHE      O 6251   7.933   5.209   4.321
  398MET      N 6252   7.893   5.014   4.445
  398MET      H 6253   7.848   4.922   4.441
  398MET     CA 6254   7.959   5.055   4.568
  398MET     HA 6255   7.937   5.160   4.582
  398MET     CB 6256   7.892   4.990   4.686
  398MET    HB1 6257   7.943   5.019   4.777
  398MET    HB2 6258   7.897   4.884   4.669
  398MET     CG 6259   7.752   5.037   4.693
  398MET    HG1 6260   7.698   5.007   4.600
  398MET    HG2 6261   7.751   5.148   4.687
  398MET     SD 6262   7.659   5.001   4.847
  398MET     CE 6263   7.620   4.825   4.820
  398MET    HE1 6264   7.706   4.779   4.776
  398MET    HE2 6265   7.610   4.777   4.916
  398MET    HE3 6266   7.528   4.809   4.757
  398MET      C 6267   8.112   5.030   4.574
  398MET      O 6268   8.185   5.101   4.643
  399ASP      N 6269   8.168   4.935   4.503
  399ASP      H 6270   8.100   4.882   4.442
  399ASP     CA 6271   8.307   4.911   4.480
  399ASP     HA 6272   8.348   4.909   4.577
  399ASP     CB 6273   8.332   4.768   4.415
  399ASP    HB1 6274   8.288   4.760   4.313
  399ASP    HB2 6275   8.283   4.703   4.480
  399ASP     CG 6276   8.484   4.729   4.409
  399ASP    OD1 6277   8.529   4.659   4.318
  399ASP    OD2 6278   8.563   4.775   4.495
  399ASP      C 6279   8.369   5.033   4.402
  399ASP      O 6280   8.456   5.109   4.448
  400LYS      N 6281   8.299   5.062   4.286
  400LYS      H 6282   8.217   5.003   4.260
  400LYS     CA 6283   8.334   5.183   4.202
  400LYS     HA 6284   8.433   5.168   4.156
  400LYS     CB 6285   8.235   5.191   4.082
  400LYS    HB1 6286   8.137   5.185   4.113
  400LYS    HB2 6287   8.251   5.102   4.020
  400LYS     CG 6288   8.249   5.310   3.997
  400LYS    HG1 6289   8.229   5.406   4.049
  400LYS    HG2 6290   8.177   5.304   3.918
  400LYS     CD 6291   8.382   5.329   3.927
  400LYS    HD1 6292   8.395   5.236   3.870
  400LYS    HD2 6293   8.462   5.343   3.997
  400LYS     CE 6294   8.376   5.445   3.828
  400LYS    HE1 6295   8.369   5.534   3.890
  400LYS    HE2 6296   8.284   5.441   3.767
  400LYS     NZ 6297   8.497   5.448   3.749
  400LYS    HZ1 6298   8.510   5.371   3.676
  400LYS    HZ2 6299   8.512   5.537   3.695
  400LYS    HZ3 6300   8.572   5.453   3.811
  400LYS      C 6301   8.328   5.307   4.288
  400LYS      O 6302   8.420   5.385   4.284
  401LEU      N 6303   8.222   5.326   4.370
  401LEU      H 6304   8.150   5.257   4.376
  401LEU     CA 6305   8.205   5.441   4.460
  401LEU     HA 6306   8.211   5.526   4.391
  401LEU     CB 6307   8.063   5.437   4.519
  401LEU    HB1 6308   8.055   5.342   4.575
  401LEU    HB2 6309   7.993   5.439   4.439
  401LEU     CG 6310   8.039   5.554   4.610
  401LEU     HG 6311   8.113   5.548   4.688
  401LEU    CD1 6312   8.056   5.688   4.547
  401LEU   HD11 6313   7.988   5.764   4.589
  401LEU   HD12 6314   8.159   5.725   4.560
  401LEU   HD13 6315   8.014   5.679   4.444
  401LEU    CD2 6316   7.893   5.540   4.651
  401LEU   HD21 6317   7.879   5.443   4.706
  401LEU   HD22 6318   7.868   5.619   4.717
  401LEU   HD23 6319   7.824   5.548   4.571
  401LEU      C 6320   8.316   5.448   4.559
  401LEU      O 6321   8.361   5.556   4.587
  402GLY      N 6322   8.367   5.334   4.608
  402GLY      H 6323   8.326   5.246   4.586
  402GLY     CA 6324   8.476   5.338   4.712
  402GLY    HA1 6325   8.483   5.250   4.776
  402GLY    HA2 6326   8.459   5.420   4.780
  402GLY      C 6327   8.617   5.364   4.656
  402GLY      O 6328   8.699   5.424   4.721
  403GLU      N 6329   8.637   5.321   4.533
  403GLU      H 6330   8.561   5.277   4.486
  403GLU     CA 6331   8.748   5.364   4.453
  403GLU     HA 6332   8.845   5.350   4.510
  403GLU     CB 6333   8.745   5.285   4.320
  403GLU    HB1 6334   8.659   5.328   4.263
  403GLU    HB2 6335   8.733   5.180   4.338
  403GLU     CG 6336   8.861   5.301   4.227
  403GLU    HG1 6337   8.951   5.268   4.282
  403GLU    HG2 6338   8.883   5.406   4.196
  403GLU     CD 6339   8.854   5.212   4.102
  403GLU    OE1 6340   8.833   5.264   3.990
  403GLU    OE2 6341   8.873   5.090   4.115
  403GLU      C 6342   8.739   5.516   4.422
  403GLU      O 6343   8.843   5.581   4.436
  404ASN      N 6344   8.623   5.565   4.383
  404ASN      H 6345   8.551   5.503   4.358
  404ASN     CA 6346   8.606   5.703   4.354
  404ASN     HA 6347   8.687   5.737   4.291
  404ASN     CB 6348   8.468   5.727   4.291
  404ASN    HB1 6349   8.454   5.832   4.275
  404ASN    HB2 6350   8.392   5.691   4.358
  404ASN     CG 6351   8.455   5.657   4.157
  404ASN    OD1 6352   8.549   5.608   4.099
  404ASN    ND2 6353   8.334   5.662   4.100
  404ASN   HD21 6354   8.267   5.720   4.153
  404ASN   HD22 6355   8.315   5.640   4.003
  404ASN      C 6356   8.618   5.792   4.479
  404ASN      O 6357   8.660   5.907   4.471
  405LEU      N 6358   8.590   5.740   4.601
  405LEU      H 6359   8.559   5.642   4.607
  405LEU     CA 6360   8.604   5.812   4.726
  405LEU     HA 6361   8.568   5.911   4.711
  405LEU     CB 6362   8.511   5.740   4.819
  405LEU    HB1 6363   8.537   5.633   4.836
  405LEU    HB2 6364   8.416   5.750   4.780
  405LEU     CG 6365   8.492   5.805   4.958
  405LEU     HG 6366   8.579   5.794   5.024
  405LEU    CD1 6367   8.465   5.955   4.959
  405LEU   HD11 6368   8.373   5.969   4.898
  405LEU   HD12 6369   8.450   5.989   5.064
  405LEU   HD13 6370   8.543   6.012   4.913
  405LEU    CD2 6371   8.370   5.743   5.022
  405LEU   HD21 6372   8.293   5.764   4.955
  405LEU   HD22 6373   8.380   5.631   5.034
  405LEU   HD23 6374   8.344   5.790   5.118
  405LEU      C 6375   8.753   5.818   4.772
  405LEU      O 6376   8.802   5.920   4.819
  406LYS      N 6377   8.829   5.716   4.723
  406LYS      H 6378   8.781   5.631   4.704
  406LYS     CA 6379   8.973   5.707   4.750
  406LYS     HA 6380   9.001   5.732   4.854
  406LYS     CB 6381   9.014   5.561   4.732
  406LYS    HB1 6382   9.012   5.529   4.627
  406LYS    HB2 6383   8.952   5.497   4.791
  406LYS     CG 6384   9.156   5.527   4.778
  406LYS    HG1 6385   9.158   5.535   4.888
  406LYS    HG2 6386   9.232   5.589   4.729
  406LYS     CD 6387   9.206   5.387   4.745
  406LYS    HD1 6388   9.311   5.380   4.767
  406LYS    HD2 6389   9.191   5.376   4.636
  406LYS     CE 6390   9.130   5.279   4.826
  406LYS    HE1 6391   9.118   5.194   4.755
  406LYS    HE2 6392   9.034   5.327   4.856
  406LYS     NZ 6393   9.208   5.226   4.941
  406LYS    HZ1 6394   9.148   5.163   4.997
  406LYS    HZ2 6395   9.287   5.172   4.909
  406LYS    HZ3 6396   9.237   5.299   5.000
  406LYS      C 6397   9.044   5.806   4.655
  406LYS      O 6398   9.118   5.895   4.697
  407ILE      N 6399   9.006   5.805   4.527
  407ILE      H 6400   8.936   5.732   4.498
  407ILE     CA 6401   9.046   5.905   4.425
  407ILE     HA 6402   9.156   5.902   4.419
  407ILE     CB 6403   8.995   5.867   4.283
  407ILE     HB 6404   8.886   5.860   4.282
  407ILE    CG2 6405   9.030   5.976   4.184
  407ILE   HG21 6406   9.027   5.949   4.082
  407ILE   HG22 6407   8.961   6.060   4.194
  407ILE   HG23 6408   9.132   6.012   4.200
  407ILE    CG1 6409   9.044   5.726   4.233
  407ILE   HG11 6410   9.040   5.657   4.316
  407ILE   HG12 6411   9.150   5.728   4.202
  407ILE     CD 6412   8.974   5.661   4.113
  407ILE    HD1 6413   8.872   5.635   4.141
  407ILE    HD2 6414   8.977   5.726   4.026
  407ILE    HD3 6415   9.027   5.569   4.082
  407ILE      C 6416   9.004   6.051   4.461
  407ILE      O 6417   9.076   6.144   4.426
  408LYS      N 6418   8.898   6.063   4.533
  408LYS      H 6419   8.834   5.986   4.551
  408LYS     CA 6420   8.856   6.200   4.570
  408LYS     HA 6421   8.877   6.270   4.497
  408LYS     CB 6422   8.708   6.206   4.596
  408LYS    HB1 6423   8.683   6.134   4.675
  408LYS    HB2 6424   8.658   6.173   4.510
  408LYS     CG 6425   8.664   6.346   4.646
  408LYS    HG1 6426   8.719   6.382   4.732
  408LYS    HG2 6427   8.560   6.338   4.684
  408LYS     CD 6428   8.669   6.454   4.534
  408LYS    HD1 6429   8.767   6.467   4.491
  408LYS    HD2 6430   8.648   6.551   4.578
  408LYS     CE 6431   8.576   6.429   4.413
  408LYS    HE1 6432   8.477   6.399   4.455
  408LYS    HE2 6433   8.614   6.343   4.358
  408LYS     NZ 6434   8.563   6.544   4.323
  408LYS    HZ1 6435   8.511   6.623   4.360
  408LYS    HZ2 6436   8.654   6.562   4.282
  408LYS    HZ3 6437   8.503   6.517   4.242
  408LYS      C 6438   8.939   6.247   4.690
  408LYS      O 6439   9.007   6.346   4.678
  409LEU      N 6440   8.938   6.177   4.801
  409LEU      H 6441   8.888   6.083   4.795
  409LEU     CA 6442   9.008   6.208   4.925
  409LEU     HA 6443   8.985   6.308   4.953
  409LEU     CB 6444   8.952   6.120   5.039
  409LEU    HB1 6445   9.006   6.127   5.132
  409LEU    HB2 6446   8.966   6.015   5.002
  409LEU     CG 6447   8.804   6.157   5.085
  409LEU     HG 6448   8.735   6.168   5.002
  409LEU    CD1 6449   8.752   6.049   5.183
  409LEU   HD11 6450   8.732   5.956   5.133
  409LEU   HD12 6451   8.825   6.025   5.262
  409LEU   HD13 6452   8.661   6.088   5.225
  409LEU    CD2 6453   8.808   6.294   5.158
  409LEU   HD21 6454   8.882   6.286   5.239
  409LEU   HD22 6455   8.847   6.372   5.093
  409LEU   HD23 6456   8.705   6.324   5.182
  409LEU      C 6457   9.159   6.214   4.920
  409LEU      O 6458   9.207   6.284   5.005
  410ALA      N 6459   9.230   6.157   4.826
  410ALA      H 6460   9.187   6.088   4.770
  410ALA     CA 6461   9.373   6.172   4.796
  410ALA     HA 6462   9.437   6.187   4.882
  410ALA     CB 6463   9.421   6.037   4.736
  410ALA    HB1 6464   9.400   5.950   4.798
  410ALA    HB2 6465   9.375   6.018   4.637
  410ALA    HB3 6466   9.529   6.053   4.738
  410ALA      C 6467   9.402   6.297   4.700
  410ALA      O 6468   9.522   6.327   4.672
  411GLN      N 6469   9.299   6.370   4.662
  411GLN      H 6470   9.199   6.347   4.691
  411GLN     CA 6471   9.323   6.497   4.585
  411GLN     HA 6472   9.435   6.517   4.579
  411GLN     CB 6473   9.284   6.484   4.433
  411GLN    HB1 6474   9.332   6.389   4.390
  411GLN    HB2 6475   9.328   6.566   4.378
  411GLN     CG 6476   9.130   6.483   4.397
  411GLN    HG1 6477   9.095   6.587   4.427
  411GLN    HG2 6478   9.074   6.419   4.458
  411GLN     CD 6479   9.111   6.448   4.243
  411GLN    OE1 6480   9.103   6.531   4.156
  411GLN    NE2 6481   9.127   6.325   4.207
  411GLN   HE21 6482   9.125   6.258   4.288
  411GLN   HE22 6483   9.116   6.302   4.108
  411GLN      C 6484   9.270   6.624   4.662
  411GLN      O 6485   9.275   6.736   4.609
  412ALA      N 6486   9.224   6.614   4.787
  412ALA      H 6487   9.213   6.525   4.830
  412ALA     CA 6488   9.133   6.710   4.839
  412ALA     HA 6489   9.137   6.799   4.783
  412ALA     CB 6490   8.994   6.646   4.818
  412ALA    HB1 6491   8.978   6.564   4.885
  412ALA    HB2 6492   8.922   6.728   4.836
  412ALA    HB3 6493   8.985   6.616   4.720
  412ALA      C 6494   9.160   6.759   4.980
  412ALA      O 6495   9.210   6.683   5.064
  413LYS      N 6496   9.124   6.889   4.999
  413LYS      H 6497   9.101   6.946   4.917
  413LYS     CA 6498   9.083   6.947   5.131
  413LYS     HA 6499   9.048   6.868   5.199
  413LYS     CB 6500   9.206   7.022   5.190
  413LYS    HB1 6501   9.176   7.075   5.279
  413LYS    HB2 6502   9.245   7.091   5.114
  413LYS     CG 6503   9.322   6.927   5.226
  413LYS    HG1 6504   9.366   6.873   5.137
  413LYS    HG2 6505   9.277   6.863   5.306
  413LYS     CD 6506   9.441   7.004   5.286
  413LYS    HD1 6507   9.400   7.069   5.366
  413LYS    HD2 6508   9.484   7.068   5.215
  413LYS     CE 6509   9.553   6.924   5.351
  413LYS    HE1 6510   9.620   6.990   5.402
  413LYS    HE2 6511   9.620   6.866   5.283
  413LYS     NZ 6512   9.500   6.824   5.442
  413LYS    HZ1 6513   9.431   6.869   5.500
  413LYS    HZ2 6514   9.454   6.758   5.384
  413LYS    HZ3 6515   9.568   6.777   5.498
  413LYS      C 6516   8.970   7.043   5.123
  413LYS      O 6517   8.937   7.091   5.020
  414LEU      N 6518   8.908   7.071   5.242
  414LEU      H 6519   8.939   7.021   5.325
  414LEU     CA 6520   8.802   7.173   5.260
  414LEU     HA 6521   8.761   7.195   5.155
  414LEU     CB 6522   8.694   7.130   5.355
  414LEU    HB1 6523   8.728   7.149   5.454
  414LEU    HB2 6524   8.690   7.020   5.346
  414LEU     CG 6525   8.556   7.188   5.317
  414LEU     HG 6526   8.562   7.289   5.288
  414LEU    CD1 6527   8.487   7.109   5.203
  414LEU   HD11 6528   8.388   7.148   5.180
  414LEU   HD12 6529   8.554   7.112   5.122
  414LEU   HD13 6530   8.470   7.003   5.226
  414LEU    CD2 6531   8.469   7.196   5.447
  414LEU   HD21 6532   8.372   7.248   5.437
  414LEU   HD22 6533   8.445   7.096   5.482
  414LEU   HD23 6534   8.531   7.253   5.516
  414LEU      C 6535   8.867   7.301   5.299
  414LEU    OC1 6536   8.823   7.410   5.256
  414LEU    OC2 6537   8.978   7.296   5.360
  415MET      N 6538   2.488   6.670   0.106
  415MET     H1 6539   2.572   6.616   0.106
  415MET     H2 6540   2.428   6.644   0.025
  415MET     H3 6541   2.505   6.766   0.087
  415MET     CA 6542   2.428   6.657   0.238
  415MET     HA 6543   2.389   6.553   0.243
  415MET     CB 6544   2.533   6.685   0.351
  415MET    HB1 6545   2.596   6.766   0.321
  415MET    HB2 6546   2.604   6.598   0.345
  415MET     CG 6547   2.478   6.708   0.490
  415MET    HG1 6548   2.416   6.796   0.481
  415MET    HG2 6549   2.563   6.717   0.560
  415MET     SD 6550   2.378   6.569   0.561
  415MET     CE 6551   2.516   6.452   0.601
  415MET    HE1 6552   2.598   6.501   0.643
  415MET    HE2 6553   2.474   6.375   0.669
  415MET    HE3 6554   2.546   6.412   0.508
  415MET      C 6555   2.306   6.741   0.241
  415MET      O 6556   2.307   6.865   0.223
  416SER      N 6557   2.195   6.670   0.266
  416SER      H 6558   2.202   6.569   0.245
  416SER     CA 6559   2.056   6.722   0.294
  416SER     HA 6560   2.066   6.809   0.363
  416SER     CB 6561   1.987   6.767   0.166
  416SER    HB1 6562   2.043   6.859   0.139
  416SER    HB2 6563   1.880   6.789   0.185
  416SER     OG 6564   2.010   6.674   0.067
  416SER     HG 6565   1.924   6.642   0.031
  416SER      C 6566   1.970   6.618   0.371
  416SER      O 6567   1.891   6.660   0.454
  417LYS      N 6568   1.971   6.488   0.336
  417LYS      H 6569   2.038   6.452   0.267
  417LYS     CA 6570   1.919   6.386   0.426
  417LYS     HA 6571   1.830   6.425   0.478
  417LYS     CB 6572   1.876   6.267   0.336
  417LYS    HB1 6573   1.821   6.199   0.402
  417LYS    HB2 6574   1.980   6.222   0.319
  417LYS     CG 6575   1.804   6.289   0.195
  417LYS    HG1 6576   1.874   6.343   0.134
  417LYS    HG2 6577   1.717   6.352   0.212
  417LYS     CD 6578   1.764   6.153   0.133
  417LYS    HD1 6579   1.704   6.185   0.044
  417LYS    HD2 6580   1.706   6.102   0.207
  417LYS     CE 6581   1.895   6.096   0.091
  417LYS    HE1 6582   1.953   6.063   0.180
  417LYS    HE2 6583   1.948   6.174   0.038
  417LYS     NZ 6584   1.865   5.988  10.929
  417LYS    HZ1 6585   1.793   6.011  10.868
  417LYS    HZ2 6586   1.954   5.979  10.870
  417LYS    HZ3 6587   1.841   5.902   0.032
  417LYS      C 6588   2.018   6.349   0.540
  417LYS      O 6589   2.108   6.260   0.529
  418LYS      N 6590   2.007   6.424   0.648
  418LYS      H 6591   1.924   6.473   0.658
  418LYS     CA 6592   2.092   6.414   0.774
  418LYS     HA 6593   2.189   6.441   0.734
  418LYS     CB 6594   2.052   6.516   0.878
  418LYS    HB1 6595   2.109   6.502   0.962
  418LYS    HB2 6596   1.945   6.491   0.908
  418LYS     CG 6597   2.066   6.660   0.826
  418LYS    HG1 6598   2.022   6.667   0.725
  418LYS    HG2 6599   2.172   6.695   0.820
  418LYS     CD 6600   1.988   6.757   0.920
  418LYS    HD1 6601   2.042   6.762   1.018
  418LYS    HD2 6602   1.892   6.715   0.947
  418LYS     CE 6603   1.975   6.905   0.866
  418LYS    HE1 6604   1.965   6.921   0.759
  418LYS    HE2 6605   2.075   6.945   0.893
  418LYS     NZ 6606   1.870   6.976   0.946
  418LYS    HZ1 6607   1.873   6.945   1.042
  418LYS    HZ2 6608   1.888   7.079   0.944
  418LYS    HZ3 6609   1.775   6.953   0.915
  418LYS      C 6610   2.099   6.272   0.837
  418LYS      O 6611   2.017   6.184   0.807
  419ILE      N 6612   2.197   6.245   0.925
  419ILE      H 6613   2.273   6.308   0.947
  419ILE     CA 6614   2.209   6.113   0.983
  419ILE     HA 6615   2.178   6.034   0.907
  419ILE     CB 6616   2.349   6.090   1.038
  419ILE     HB 6617   2.371   6.170   1.111
  419ILE    CG2 6618   2.360   5.953   1.103
  419ILE   HG21 6619   2.441   5.948   1.175
  419ILE   HG22 6620   2.264   5.920   1.151
  419ILE   HG23 6621   2.373   5.879   1.028
  419ILE    CG1 6622   2.460   6.089   0.928
  419ILE   HG11 6623   2.458   6.191   0.891
  419ILE   HG12 6624   2.425   6.027   0.851
  419ILE     CD 6625   2.606   6.050   0.950
  419ILE    HD1 6626   2.655   6.030   0.856
  419ILE    HD2 6627   2.659   6.125   1.008
  419ILE    HD3 6628   2.607   5.961   1.010
  419ILE      C 6629   2.108   6.115   1.095
  419ILE      O 6630   2.122   6.187   1.198
  420SER      N 6631   2.011   6.024   1.091
  420SER      H 6632   2.011   5.958   1.020
  420SER     CA 6633   1.903   6.004   1.185
  420SER     HA 6634   1.855   6.104   1.204
  420SER     CB 6635   1.790   5.912   1.130
  420SER    HB1 6636   1.709   5.911   1.211
  420SER    HB2 6637   1.825   5.812   1.108
  420SER     OG 6638   1.735   5.972   1.016
  420SER     HG 6639   1.808   5.972   0.950
  420SER      C 6640   1.960   5.950   1.319
  420SER      O 6641   1.981   5.828   1.323
  421GLY      N 6642   1.980   6.034   1.422
  421GLY      H 6643   1.952   6.130   1.421
  421GLY     CA 6644   2.058   6.000   1.540
  421GLY    HA1 6645   2.098   6.090   1.590
  421GLY    HA2 6646   2.153   5.955   1.510
  421GLY      C 6647   1.995   5.916   1.656
  421GLY      O 6648   2.065   5.871   1.748
  422GLY      N 6649   1.861   5.913   1.660
  422GLY      H 6650   1.813   5.967   1.586
  422GLY     CA 6651   1.782   5.852   1.769
  422GLY    HA1 6652   1.827   5.759   1.804
  422GLY    HA2 6653   1.685   5.824   1.732
  422GLY      C 6654   1.761   5.948   1.885
  422GLY      O 6655   1.723   6.063   1.852
  423SER      N 6656   1.762   5.907   2.011
  423SER      H 6657   1.775   5.805   2.026
  423SER     CA 6658   1.733   5.995   2.133
  423SER     HA 6659   1.717   6.099   2.098
  423SER     CB 6660   1.603   5.949   2.201
  423SER    HB1 6661   1.521   5.947   2.131
  423SER    HB2 6662   1.570   6.013   2.284
  423SER     OG 6663   1.624   5.820   2.255
  423SER     HG 6664   1.662   5.770   2.186
  423SER      C 6665   1.841   6.014   2.235
  423SER      O 6666   1.924   5.926   2.249
  424VAL      N 6667   1.855   6.134   2.292
  424VAL      H 6668   1.788   6.205   2.266
  424VAL     CA 6669   1.964   6.175   2.387
  424VAL     HA 6670   2.009   6.089   2.433
  424VAL     CB 6671   2.083   6.247   2.317
  424VAL     HB 6672   2.042   6.331   2.264
  424VAL    CG1 6673   2.198   6.297   2.403
  424VAL   HG11 6674   2.237   6.218   2.466
  424VAL   HG12 6675   2.274   6.337   2.334
  424VAL   HG13 6676   2.170   6.379   2.467
  424VAL    CG2 6677   2.154   6.161   2.212
  424VAL   HG21 6678   2.200   6.228   2.137
  424VAL   HG22 6679   2.229   6.102   2.256
  424VAL   HG23 6680   2.087   6.101   2.147
  424VAL      C 6681   1.901   6.276   2.487
  424VAL      O 6682   1.815   6.356   2.448
  425VAL      N 6683   1.954   6.287   2.606
  425VAL      H 6684   2.031   6.224   2.639
  425VAL     CA 6685   1.912   6.393   2.701
  425VAL     HA 6686   1.819   6.440   2.667
  425VAL     CB 6687   1.894   6.343   2.847
  425VAL     HB 6688   1.990   6.328   2.889
  425VAL    CG1 6689   1.822   6.439   2.941
  425VAL   HG11 6690   1.881   6.526   2.944
  425VAL   HG12 6691   1.723   6.471   2.907
  425VAL   HG13 6692   1.818   6.389   3.039
  425VAL    CG2 6693   1.816   6.213   2.854
  425VAL   HG21 6694   1.878   6.136   2.802
  425VAL   HG22 6695   1.796   6.184   2.959
  425VAL   HG23 6696   1.725   6.228   2.806
  425VAL      C 6697   2.015   6.507   2.706
  425VAL      O 6698   2.134   6.482   2.727
  426GLU      N 6699   1.973   6.634   2.682
  426GLU      H 6700   1.871   6.654   2.667
  426GLU     CA 6701   2.069   6.744   2.689
  426GLU     HA 6702   2.163   6.704   2.716
  426GLU     CB 6703   2.078   6.796   2.547
  426GLU    HB1 6704   1.978   6.829   2.524
  426GLU    HB2 6705   2.112   6.716   2.486
  426GLU     CG 6706   2.182   6.905   2.510
  426GLU    HG1 6707   2.208   6.890   2.405
  426GLU    HG2 6708   2.272   6.885   2.569
  426GLU     CD 6709   2.135   7.050   2.538
  426GLU    OE1 6710   2.220   7.143   2.529
  426GLU    OE2 6711   2.011   7.074   2.561
  426GLU      C 6712   2.051   6.849   2.790
  426GLU      O 6713   1.940   6.881   2.832
  427MET      N 6714   2.162   6.897   2.851
  427MET      H 6715   2.246   6.851   2.829
  427MET     CA 6716   2.166   6.975   2.975
  427MET     HA 6717   2.060   7.011   2.992
  427MET     CB 6718   2.207   6.877   3.081
  427MET    HB1 6719   2.233   6.937   3.170
  427MET    HB2 6720   2.299   6.833   3.050
  427MET     CG 6721   2.095   6.774   3.121
  427MET    HG1 6722   2.020   6.760   3.046
  427MET    HG2 6723   2.042   6.816   3.205
  427MET     SD 6724   2.161   6.614   3.184
  427MET     CE 6725   2.223   6.528   3.040
  427MET    HE1 6726   2.144   6.483   2.978
  427MET    HE2 6727   2.275   6.596   2.982
  427MET    HE3 6728   2.287   6.455   3.070
  427MET      C 6729   2.257   7.094   2.962
  427MET      O 6730   2.376   7.079   2.967
  428GLN      N 6731   2.196   7.214   2.956
  428GLN      H 6732   2.098   7.210   2.941
  428GLN     CA 6733   2.259   7.345   2.961
  428GLN     HA 6734   2.346   7.346   2.903
  428GLN     CB 6735   2.163   7.456   2.911
  428GLN    HB1 6736   2.155   7.540   2.981
  428GLN    HB2 6737   2.058   7.422   2.904
  428GLN     CG 6738   2.207   7.511   2.774
  428GLN    HG1 6739   2.124   7.575   2.741
  428GLN    HG2 6740   2.216   7.436   2.696
  428GLN     CD 6741   2.335   7.590   2.777
  428GLN    OE1 6742   2.402   7.602   2.879
  428GLN    NE2 6743   2.372   7.647   2.666
  428GLN   HE21 6744   2.321   7.631   2.585
  428GLN   HE22 6745   2.447   7.716   2.669
  428GLN      C 6746   2.310   7.371   3.107
  428GLN      O 6747   2.264   7.313   3.205
  429GLY      N 6748   2.418   7.455   3.113
  429GLY      H 6749   2.449   7.496   3.026
  429GLY     CA 6750   2.502   7.482   3.230
  429GLY    HA1 6751   2.599   7.439   3.202
  429GLY    HA2 6752   2.465   7.426   3.312
  429GLY      C 6753   2.510   7.622   3.270
  429GLY      O 6754   2.406   7.689   3.270
  430ASP      N 6755   2.626   7.666   3.309
  430ASP      H 6756   2.710   7.609   3.308
  430ASP     CA 6757   2.659   7.806   3.353
  430ASP     HA 6758   2.565   7.852   3.326
  430ASP     CB 6759   2.672   7.813   3.507
  430ASP    HB1 6760   2.683   7.914   3.537
  430ASP    HB2 6761   2.761   7.762   3.538
  430ASP     CG 6762   2.551   7.755   3.585
  430ASP    OD1 6763   2.436   7.807   3.563
  430ASP    OD2 6764   2.575   7.674   3.675
  430ASP      C 6765   2.766   7.890   3.283
  430ASP      O 6766   2.845   7.844   3.198
  431GLU      N 6767   2.762   8.020   3.301
  431GLU      H 6768   2.689   8.053   3.361
  431GLU     CA 6769   2.864   8.122   3.267
  431GLU     HA 6770   2.814   8.221   3.271
  431GLU     CB 6771   2.969   8.135   3.381
  431GLU    HB1 6772   3.039   8.216   3.358
  431GLU    HB2 6773   3.028   8.047   3.390
  431GLU     CG 6774   2.895   8.169   3.511
  431GLU    HG1 6775   2.835   8.079   3.533
  431GLU    HG2 6776   2.827   8.254   3.506
  431GLU     CD 6777   3.005   8.195   3.613
  431GLU    OE1 6778   3.070   8.099   3.653
  431GLU    OE2 6779   3.031   8.313   3.641
  431GLU      C 6780   2.914   8.109   3.119
  431GLU      O 6781   2.841   8.133   3.021
  432MET      N 6782   3.045   8.098   3.095
  432MET      H 6783   3.104   8.094   3.182
  432MET     CA 6784   3.106   8.108   2.960
  432MET     HA 6785   3.050   8.192   2.907
  432MET     CB 6786   3.255   8.148   2.975
  432MET    HB1 6787   3.298   8.053   3.013
  432MET    HB2 6788   3.261   8.231   3.043
  432MET     CG 6789   3.329   8.189   2.849
  432MET    HG1 6790   3.346   8.107   2.777
  432MET    HG2 6791   3.431   8.212   2.885
  432MET     SD 6792   3.259   8.331   2.770
  432MET     CE 6793   3.389   8.366   2.654
  432MET    HE1 6794   3.385   8.291   2.569
  432MET    HE2 6795   3.384   8.463   2.610
  432MET    HE3 6796   3.485   8.355   2.702
  432MET      C 6797   3.098   7.985   2.875
  432MET      O 6798   3.078   7.991   2.753
  433THR      N 6799   3.100   7.875   2.938
  433THR      H 6800   3.119   7.880   3.037
  433THR     CA 6801   3.065   7.742   2.893
  433THR     HA 6802   3.137   7.706   2.814
  433THR     CB 6803   3.067   7.636   3.005
  433THR     HB 6804   2.989   7.561   2.994
  433THR    CG2 6805   3.204   7.567   2.994
  433THR   HG21 6806   3.276   7.633   3.038
  433THR   HG22 6807   3.183   7.474   3.051
  433THR   HG23 6808   3.236   7.531   2.895
  433THR    OG1 6809   3.065   7.692   3.133
  433THR    HG1 6810   2.979   7.733   3.151
  433THR      C 6811   2.931   7.736   2.834
  433THR      O 6812   2.920   7.679   2.724
  434ARG      N 6813   2.828   7.797   2.896
  434ARG      H 6814   2.854   7.843   2.981
  434ARG     CA 6815   2.701   7.810   2.831
  434ARG     HA 6816   2.658   7.708   2.813
  434ARG     CB 6817   2.609   7.877   2.930
  434ARG    HB1 6818   2.663   7.959   2.979
  434ARG    HB2 6819   2.591   7.803   3.012
  434ARG     CG 6820   2.479   7.939   2.869
  434ARG    HG1 6821   2.424   7.868   2.813
  434ARG    HG2 6822   2.517   8.011   2.792
  434ARG     CD 6823   2.396   8.000   2.981
  434ARG    HD1 6824   2.326   8.069   2.937
  434ARG    HD2 6825   2.457   8.064   3.041
  434ARG     NE 6826   2.330   7.899   3.072
  434ARG     HE 6827   2.391   7.848   3.141
  434ARG     CZ 6828   2.210   7.849   3.054
  434ARG    NH1 6829   2.130   7.881   2.955
  434ARG   HH11 6830   2.163   7.940   2.876
  434ARG   HH12 6831   2.045   7.827   2.953
  434ARG    NH2 6832   2.178   7.757   3.137
  434ARG   HH21 6833   2.241   7.737   3.218
  434ARG   HH22 6834   2.090   7.709   3.140
  434ARG      C 6835   2.695   7.880   2.697
  434ARG      O 6836   2.609   7.840   2.616
  435ILE      N 6837   2.779   7.981   2.672
  435ILE      H 6838   2.836   8.019   2.743
  435ILE     CA 6839   2.790   8.038   2.537
  435ILE     HA 6840   2.686   8.070   2.500
  435ILE     CB 6841   2.878   8.165   2.541
  435ILE     HB 6842   2.981   8.130   2.561
  435ILE    CG2 6843   2.884   8.238   2.404
  435ILE   HG21 6844   2.976   8.296   2.418
  435ILE   HG22 6845   2.903   8.173   2.321
  435ILE   HG23 6846   2.796   8.298   2.389
  435ILE    CG1 6847   2.831   8.264   2.657
  435ILE   HG11 6848   2.885   8.352   2.639
  435ILE   HG12 6849   2.856   8.224   2.759
  435ILE     CD 6850   2.680   8.300   2.660
  435ILE    HD1 6851   2.624   8.224   2.712
  435ILE    HD2 6852   2.663   8.396   2.706
  435ILE    HD3 6853   2.640   8.319   2.562
  435ILE      C 6854   2.836   7.930   2.437
  435ILE      O 6855   2.763   7.890   2.341
  436ILE      N 6856   2.957   7.880   2.464
  436ILE      H 6857   3.006   7.916   2.544
  436ILE     CA 6858   3.026   7.802   2.364
  436ILE     HA 6859   3.020   7.866   2.277
  436ILE     CB 6860   3.175   7.776   2.403
  436ILE     HB 6861   3.210   7.707   2.325
  436ILE    CG2 6862   3.258   7.905   2.387
  436ILE   HG21 6863   3.233   7.963   2.297
  436ILE   HG22 6864   3.244   7.969   2.471
  436ILE   HG23 6865   3.359   7.875   2.375
  436ILE    CG1 6866   3.188   7.706   2.539
  436ILE   HG11 6867   3.121   7.618   2.545
  436ILE   HG12 6868   3.174   7.779   2.620
  436ILE     CD 6869   3.330   7.645   2.558
  436ILE    HD1 6870   3.352   7.612   2.659
  436ILE    HD2 6871   3.347   7.570   2.487
  436ILE    HD3 6872   3.400   7.725   2.531
  436ILE      C 6873   2.947   7.675   2.334
  436ILE      O 6874   2.951   7.634   2.217
  437TRP      N 6875   2.869   7.625   2.432
  437TRP      H 6876   2.877   7.668   2.523
  437TRP     CA 6877   2.784   7.505   2.421
  437TRP     HA 6878   2.846   7.416   2.394
  437TRP     CB 6879   2.733   7.475   2.561
  437TRP    HB1 6880   2.676   7.556   2.602
  437TRP    HB2 6881   2.812   7.472   2.634
  437TRP     CG 6882   2.665   7.341   2.575
  437TRP    CD1 6883   2.533   7.321   2.567
  437TRP    HD1 6884   2.461   7.401   2.541
  437TRP    NE1 6885   2.496   7.195   2.598
  437TRP    HE1 6886   2.393   7.163   2.594
  437TRP    CE2 6887   2.606   7.116   2.616
  437TRP    CZ2 6888   2.628   6.983   2.652
  437TRP    HZ2 6889   2.543   6.915   2.671
  437TRP    CH2 6890   2.760   6.932   2.671
  437TRP    HH2 6891   2.777   6.837   2.711
  437TRP    CZ3 6892   2.873   7.015   2.638
  437TRP    HZ3 6893   2.976   6.974   2.661
  437TRP    CE3 6894   2.850   7.151   2.609
  437TRP    HE3 6895   2.932   7.223   2.605
  437TRP    CD2 6896   2.717   7.209   2.603
  437TRP      C 6897   2.671   7.513   2.321
  437TRP      O 6898   2.618   7.412   2.283
  438GLU      N 6899   2.624   7.636   2.289
  438GLU      H 6900   2.666   7.718   2.332
  438GLU     CA 6901   2.529   7.659   2.176
  438GLU     HA 6902   2.453   7.580   2.179
  438GLU     CB 6903   2.440   7.782   2.196
  438GLU    HB1 6904   2.362   7.785   2.121
  438GLU    HB2 6905   2.499   7.878   2.188
  438GLU     CG 6906   2.367   7.791   2.331
  438GLU    HG1 6907   2.312   7.884   2.345
  438GLU    HG2 6908   2.444   7.776   2.405
  438GLU     CD 6909   2.259   7.683   2.339
  438GLU    OE1 6910   2.164   7.685   2.259
  438GLU    OE2 6911   2.274   7.599   2.426
  438GLU      C 6912   2.597   7.649   2.034
  438GLU      O 6913   2.556   7.577   1.946
  439LEU      N 6914   2.724   7.697   2.017
  439LEU      H 6915   2.767   7.749   2.094
  439LEU     CA 6916   2.814   7.679   1.902
  439LEU     HA 6917   2.754   7.706   1.812
  439LEU     CB 6918   2.939   7.772   1.919
  439LEU    HB1 6919   3.009   7.761   1.836
  439LEU    HB2 6920   2.996   7.741   2.007
  439LEU     CG 6921   2.905   7.919   1.940
  439LEU     HG 6922   2.843   7.919   2.021
  439LEU    CD1 6923   3.028   8.009   1.964
  439LEU   HD11 6924   3.080   7.972   2.061
  439LEU   HD12 6925   3.108   8.009   1.889
  439LEU   HD13 6926   2.995   8.114   1.971
  439LEU    CD2 6927   2.828   7.985   1.828
  439LEU   HD21 6928   2.905   8.000   1.751
  439LEU   HD22 6929   2.742   7.924   1.796
  439LEU   HD23 6930   2.787   8.082   1.870
  439LEU      C 6931   2.867   7.538   1.870
  439LEU      O 6932   2.891   7.509   1.753
  440ILE      N 6933   2.887   7.457   1.971
  440ILE      H 6934   2.885   7.491   2.065
  440ILE     CA 6935   2.911   7.319   1.949
  440ILE     HA 6936   3.001   7.302   1.891
  440ILE     CB 6937   2.931   7.259   2.091
  440ILE     HB 6938   2.848   7.295   2.155
  440ILE    CG2 6939   2.943   7.108   2.075
  440ILE   HG21 6940   3.017   7.083   1.996
  440ILE   HG22 6941   2.977   7.061   2.167
  440ILE   HG23 6942   2.846   7.067   2.050
  440ILE    CG1 6943   3.064   7.311   2.147
  440ILE   HG11 6944   3.071   7.424   2.144
  440ILE   HG12 6945   3.144   7.268   2.088
  440ILE     CD 6946   3.091   7.270   2.294
  440ILE    HD1 6947   2.998   7.259   2.348
  440ILE    HD2 6948   3.143   7.172   2.296
  440ILE    HD3 6949   3.159   7.335   2.345
  440ILE      C 6950   2.792   7.252   1.868
  440ILE      O 6951   2.805   7.195   1.758
  441LYS      N 6952   2.672   7.265   1.925
  441LYS      H 6953   2.669   7.309   2.016
  441LYS     CA 6954   2.546   7.228   1.855
  441LYS     HA 6955   2.547   7.122   1.832
  441LYS     CB 6956   2.424   7.258   1.945
  441LYS    HB1 6957   2.332   7.226   1.895
  441LYS    HB2 6958   2.418   7.367   1.973
  441LYS     CG 6959   2.436   7.178   2.075
  441LYS    HG1 6960   2.530   7.204   2.122
  441LYS    HG2 6961   2.444   7.073   2.054
  441LYS     CD 6962   2.317   7.185   2.169
  441LYS    HD1 6963   2.320   7.101   2.237
  441LYS    HD2 6964   2.224   7.166   2.114
  441LYS     CE 6965   2.313   7.319   2.240
  441LYS    HE1 6966   2.308   7.404   2.175
  441LYS    HE2 6967   2.407   7.336   2.294
  441LYS     NZ 6968   2.199   7.321   2.335
  441LYS    HZ1 6969   2.204   7.249   2.407
  441LYS    HZ2 6970   2.196   7.410   2.387
  441LYS    HZ3 6971   2.103   7.311   2.290
  441LYS      C 6972   2.530   7.298   1.720
  441LYS      O 6973   2.514   7.228   1.621
  442GLU      N 6974   2.526   7.430   1.708
  442GLU      H 6975   2.532   7.481   1.795
  442GLU     CA 6976   2.481   7.497   1.586
  442GLU     HA 6977   2.385   7.464   1.556
  442GLU     CB 6978   2.460   7.649   1.615
  442GLU    HB1 6979   2.558   7.690   1.609
  442GLU    HB2 6980   2.421   7.664   1.717
  442GLU     CG 6981   2.370   7.709   1.513
  442GLU    HG1 6982   2.280   7.654   1.515
  442GLU    HG2 6983   2.415   7.695   1.413
  442GLU     CD 6984   2.343   7.859   1.547
  442GLU    OE1 6985   2.289   7.898   1.651
  442GLU    OE2 6986   2.362   7.943   1.456
  442GLU      C 6987   2.570   7.474   1.460
  442GLU      O 6988   2.519   7.455   1.346
  443LYS      N 6989   2.704   7.477   1.480
  443LYS      H 6990   2.745   7.499   1.570
  443LYS     CA 6991   2.795   7.463   1.364
  443LYS     HA 6992   2.743   7.490   1.266
  443LYS     CB 6993   2.914   7.550   1.375
  443LYS    HB1 6994   2.975   7.553   1.286
  443LYS    HB2 6995   2.980   7.509   1.451
  443LYS     CG 6996   2.874   7.697   1.403
  443LYS    HG1 6997   2.816   7.705   1.496
  443LYS    HG2 6998   2.825   7.733   1.315
  443LYS     CD 6999   3.004   7.778   1.418
  443LYS    HD1 7000   3.056   7.763   1.323
  443LYS    HD2 7001   3.071   7.737   1.500
  443LYS     CE 7002   2.975   7.931   1.435
  443LYS    HE1 7003   2.953   7.957   1.537
  443LYS    HE2 7004   2.891   7.958   1.371
  443LYS     NZ 7005   3.090   8.009   1.387
  443LYS    HZ1 7006   3.170   8.010   1.449
  443LYS    HZ2 7007   3.123   7.975   1.295
  443LYS    HZ3 7008   3.073   8.107   1.375
  443LYS      C 7009   2.850   7.321   1.340
  443LYS      O 7010   2.898   7.289   1.231
  444LEU      N 7011   2.859   7.245   1.446
  444LEU      H 7012   2.818   7.279   1.531
  444LEU     CA 7013   2.911   7.112   1.437
  444LEU     HA 7014   2.960   7.105   1.340
  444LEU     CB 7015   3.017   7.086   1.543
  444LEU    HB1 7016   3.068   6.988   1.520
  444LEU    HB2 7017   2.969   7.058   1.640
  444LEU     CG 7018   3.126   7.195   1.565
  444LEU     HG 7019   3.067   7.286   1.582
  444LEU    CD1 7020   3.210   7.172   1.694
  444LEU   HD11 7021   3.259   7.078   1.674
  444LEU   HD12 7022   3.288   7.250   1.714
  444LEU   HD13 7023   3.143   7.170   1.780
  444LEU    CD2 7024   3.228   7.221   1.456
  444LEU   HD21 7025   3.294   7.136   1.447
  444LEU   HD22 7026   3.177   7.237   1.361
  444LEU   HD23 7027   3.286   7.310   1.475
  444LEU      C 7028   2.810   6.995   1.429
  444LEU      O 7029   2.837   6.897   1.364
  445ILE      N 7030   2.686   7.012   1.476
  445ILE      H 7031   2.667   7.094   1.525
  445ILE     CA 7032   2.589   6.906   1.492
  445ILE     HA 7033   2.623   6.814   1.438
  445ILE     CB 7034   2.561   6.873   1.643
  445ILE     HB 7035   2.527   6.966   1.691
  445ILE    CG2 7036   2.440   6.775   1.648
  445ILE   HG21 7037   2.459   6.697   1.574
  445ILE   HG22 7038   2.442   6.720   1.745
  445ILE   HG23 7039   2.350   6.827   1.634
  445ILE    CG1 7040   2.695   6.829   1.714
  445ILE   HG11 7041   2.768   6.907   1.702
  445ILE   HG12 7042   2.730   6.734   1.674
  445ILE     CD 7043   2.675   6.805   1.864
  445ILE    HD1 7044   2.603   6.730   1.878
  445ILE    HD2 7045   2.772   6.772   1.909
  445ILE    HD3 7046   2.645   6.898   1.912
  445ILE      C 7047   2.460   6.932   1.417
  445ILE      O 7048   2.407   6.843   1.354
  446PHE      N 7049   2.404   7.054   1.409
  446PHE      H 7050   2.437   7.121   1.478
  446PHE     CA 7051   2.266   7.072   1.353
  446PHE     HA 7052   2.199   6.991   1.391
  446PHE     CB 7053   2.205   7.208   1.382
  446PHE    HB1 7054   2.114   7.209   1.328
  446PHE    HB2 7055   2.267   7.292   1.355
  446PHE     CG 7056   2.167   7.244   1.526
  446PHE    CD1 7057   2.123   7.377   1.560
  446PHE    HD1 7058   2.116   7.454   1.478
  446PHE    CE1 7059   2.097   7.413   1.691
  446PHE    HE1 7060   2.074   7.514   1.721
  446PHE     CZ 7061   2.091   7.314   1.791
  446PHE     HZ 7062   2.061   7.338   1.894
  446PHE    CE2 7063   2.112   7.177   1.758
  446PHE    HE2 7064   2.095   7.102   1.835
  446PHE    CD2 7065   2.157   7.143   1.625
  446PHE    HD2 7066   2.174   7.039   1.597
  446PHE      C 7067   2.259   7.055   1.203
  446PHE      O 7068   2.154   7.005   1.163
  447PRO      N 7069   2.356   7.095   1.122
  447PRO     CD 7070   2.459   7.194   1.154
  447PRO    HD1 7071   2.537   7.147   1.215
  447PRO    HD2 7072   2.418   7.279   1.208
  447PRO     CG 7073   2.511   7.255   1.022
  447PRO    HG1 7074   2.622   7.265   1.021
  447PRO    HG2 7075   2.462   7.344   0.981
  447PRO     CB 7076   2.479   7.140   0.930
  447PRO    HB1 7077   2.559   7.072   0.948
  447PRO    HB2 7078   2.475   7.164   0.823
  447PRO     CA 7079   2.348   7.071   0.978
  447PRO     HA 7080   2.263   7.117   0.929
  447PRO      C 7081   2.352   6.926   0.940
  447PRO      O 7082   2.318   6.902   0.823
  448TYR      N 7083   2.384   6.832   1.024
  448TYR      H 7084   2.406   6.858   1.120
  448TYR     CA 7085   2.443   6.704   0.979
  448TYR     HA 7086   2.428   6.692   0.873
  448TYR     CB 7087   2.593   6.698   1.008
  448TYR    HB1 7088   2.636   6.609   0.961
  448TYR    HB2 7089   2.610   6.701   1.112
  448TYR     CG 7090   2.677   6.803   0.940
  448TYR    CD1 7091   2.762   6.887   1.020
  448TYR    HD1 7092   2.772   6.863   1.126
  448TYR    CE1 7093   2.834   6.997   0.967
  448TYR    HE1 7094   2.899   7.063   1.030
  448TYR     CZ 7095   2.824   7.023   0.826
  448TYR     OH 7096   2.882   7.134   0.768
  448TYR     HH 7097   2.920   7.197   0.830
  448TYR    CE2 7098   2.730   6.950   0.750
  448TYR    HE2 7099   2.711   6.983   0.650
  448TYR    CD2 7100   2.661   6.842   0.804
  448TYR    HD2 7101   2.588   6.788   0.751
  448TYR      C 7102   2.375   6.577   1.047
  448TYR      O 7103   2.365   6.467   0.992
  449VAL      N 7104   2.319   6.595   1.165
  449VAL      H 7105   2.318   6.683   1.216
  449VAL     CA 7106   2.257   6.493   1.251
  449VAL     HA 7107   2.278   6.398   1.202
  449VAL     CB 7108   2.334   6.483   1.394
  449VAL     HB 7109   2.337   6.583   1.438
  449VAL    CG1 7110   2.269   6.379   1.495
  449VAL   HG11 7111   2.170   6.414   1.519
  449VAL   HG12 7112   2.269   6.280   1.449
  449VAL   HG13 7113   2.329   6.379   1.582
  449VAL    CG2 7114   2.482   6.446   1.365
  449VAL   HG21 7115   2.493   6.351   1.314
  449VAL   HG22 7116   2.537   6.529   1.315
  449VAL   HG23 7117   2.530   6.426   1.461
  449VAL      C 7118   2.112   6.525   1.277
  449VAL      O 7119   2.083   6.636   1.316
  450GLU      N 7120   2.019   6.434   1.266
  450GLU      H 7121   2.055   6.342   1.238
  450GLU     CA 7122   1.877   6.454   1.305
  450GLU     HA 7123   1.872   6.552   1.337
  450GLU     CB 7124   1.783   6.430   1.179
  450GLU    HB1 7125   1.805   6.327   1.136
  450GLU    HB2 7126   1.797   6.519   1.112
  450GLU     CG 7127   1.637   6.433   1.219
  450GLU    HG1 7128   1.628   6.491   1.316
  450GLU    HG2 7129   1.596   6.337   1.238
  450GLU     CD 7130   1.553   6.486   1.108
  450GLU    OE1 7131   1.495   6.600   1.111
  450GLU    OE2 7132   1.545   6.416   1.004
  450GLU      C 7133   1.833   6.367   1.424
  450GLU      O 7134   1.818   6.244   1.411
  451LEU      N 7135   1.814   6.431   1.539
  451LEU      H 7136   1.792   6.531   1.538
  451LEU     CA 7137   1.797   6.354   1.665
  451LEU     HA 7138   1.751   6.259   1.641
  451LEU     CB 7139   1.929   6.320   1.728
  451LEU    HB1 7140   2.005   6.297   1.653
  451LEU    HB2 7141   1.906   6.232   1.787
  451LEU     CG 7142   1.987   6.416   1.826
  451LEU     HG 7143   1.928   6.428   1.914
  451LEU    CD1 7144   2.120   6.358   1.872
  451LEU   HD11 7145   2.159   6.417   1.954
  451LEU   HD12 7146   2.096   6.261   1.913
  451LEU   HD13 7147   2.192   6.351   1.793
  451LEU    CD2 7148   2.027   6.550   1.765
  451LEU   HD21 7149   2.075   6.611   1.841
  451LEU   HD22 7150   2.102   6.546   1.688
  451LEU   HD23 7151   1.935   6.605   1.729
  451LEU      C 7152   1.693   6.410   1.769
  451LEU      O 7153   1.679   6.531   1.792
  452ASP      N 7154   1.629   6.329   1.846
  452ASP      H 7155   1.663   6.235   1.831
  452ASP     CA 7156   1.532   6.349   1.947
  452ASP     HA 7157   1.479   6.430   1.911
  452ASP     CB 7158   1.439   6.230   1.959
  452ASP    HB1 7159   1.500   6.155   2.001
  452ASP    HB2 7160   1.407   6.200   1.856
  452ASP     CG 7161   1.321   6.265   2.049
  452ASP    OD1 7162   1.259   6.171   2.103
  452ASP    OD2 7163   1.280   6.384   2.058
  452ASP      C 7164   1.598   6.391   2.081
  452ASP      O 7165   1.610   6.310   2.182
  453LEU      N 7166   1.655   6.515   2.080
  453LEU      H 7167   1.648   6.577   1.998
  453LEU     CA 7168   1.703   6.574   2.210
  453LEU     HA 7169   1.763   6.503   2.263
  453LEU     CB 7170   1.778   6.709   2.193
  453LEU    HB1 7171   1.794   6.745   2.290
  453LEU    HB2 7172   1.710   6.786   2.141
  453LEU     CG 7173   1.920   6.709   2.122
  453LEU     HG 7174   1.896   6.684   2.019
  453LEU    CD1 7175   1.985   6.846   2.120
  453LEU   HD11 7176   2.080   6.841   2.070
  453LEU   HD12 7177   1.922   6.918   2.068
  453LEU   HD13 7178   1.991   6.875   2.226
  453LEU    CD2 7179   2.008   6.589   2.171
  453LEU   HD21 7180   1.994   6.586   2.280
  453LEU   HD22 7181   1.965   6.499   2.131
  453LEU   HD23 7182   2.109   6.602   2.142
  453LEU      C 7183   1.580   6.591   2.302
  453LEU      O 7184   1.467   6.637   2.263
  454HIS      N 7185   1.598   6.546   2.426
  454HIS      H 7186   1.681   6.496   2.450
  454HIS     CA 7187   1.516   6.580   2.538
  454HIS     HA 7188   1.419   6.625   2.512
  454HIS     CB 7189   1.488   6.453   2.610
  454HIS    HB1 7190   1.449   6.477   2.712
  454HIS    HB2 7191   1.582   6.396   2.630
  454HIS     CG 7192   1.382   6.368   2.551
  454HIS    ND1 7193   1.397   6.293   2.433
  454HIS    HD1 7194   1.475   6.289   2.372
  454HIS    CE1 7195   1.295   6.205   2.427
  454HIS    HE1 7196   1.268   6.137   2.345
  454HIS    NE2 7197   1.209   6.232   2.527
  454HIS    CD2 7198   1.261   6.337   2.604
  454HIS    HD2 7199   1.217   6.383   2.695
  454HIS      C 7200   1.604   6.679   2.614
  454HIS      O 7201   1.681   6.644   2.700
  455SER      N 7202   1.597   6.810   2.583
  455SER      H 7203   1.534   6.837   2.511
  455SER     CA 7204   1.675   6.915   2.645
  455SER     HA 7205   1.767   6.867   2.662
  455SER     CB 7206   1.695   7.047   2.560
  455SER    HB1 7207   1.745   7.128   2.624
  455SER    HB2 7208   1.611   7.093   2.509
  455SER     OG 7209   1.789   7.015   2.461
  455SER     HG 7210   1.875   7.049   2.496
  455SER      C 7211   1.617   6.965   2.777
  455SER      O 7212   1.498   6.954   2.801
  456TYR      N 7213   1.705   7.013   2.862
  456TYR      H 7214   1.800   6.995   2.839
  456TYR     CA 7215   1.687   7.076   2.989
  456TYR     HA 7216   1.582   7.110   2.989
  456TYR     CB 7217   1.710   6.973   3.103
  456TYR    HB1 7218   1.710   7.038   3.195
  456TYR    HB2 7219   1.810   6.920   3.093
  456TYR     CG 7220   1.604   6.858   3.118
  456TYR    CD1 7221   1.606   6.744   3.036
  456TYR    HD1 7222   1.685   6.745   2.956
  456TYR    CE1 7223   1.505   6.648   3.056
  456TYR    HE1 7224   1.496   6.559   2.993
  456TYR     CZ 7225   1.420   6.659   3.173
  456TYR     OH 7226   1.329   6.559   3.192
  456TYR     HH 7227   1.270   6.580   3.267
  456TYR    CE2 7228   1.417   6.779   3.245
  456TYR    HE2 7229   1.332   6.790   3.311
  456TYR    CD2 7230   1.508   6.882   3.222
  456TYR    HD2 7231   1.510   6.975   3.283
  456TYR      C 7232   1.776   7.199   3.004
  456TYR      O 7233   1.882   7.211   2.942
  457ASP      N 7234   1.747   7.284   3.106
  457ASP      H 7235   1.663   7.263   3.161
  457ASP     CA 7236   1.832   7.399   3.143
  457ASP     HA 7237   1.931   7.391   3.093
  457ASP     CB 7238   1.763   7.527   3.091
  457ASP    HB1 7239   1.666   7.543   3.145
  457ASP    HB2 7240   1.740   7.513   2.990
  457ASP     CG 7241   1.847   7.662   3.104
  457ASP    OD1 7242   1.833   7.744   3.013
  457ASP    OD2 7243   1.931   7.686   3.198
  457ASP      C 7244   1.860   7.393   3.293
  457ASP      O 7245   1.787   7.449   3.371
  458LEU      N 7246   1.966   7.320   3.333
  458LEU      H 7247   2.019   7.268   3.263
  458LEU     CA 7248   2.004   7.295   3.472
  458LEU     HA 7249   1.914   7.283   3.532
  458LEU     CB 7250   2.087   7.166   3.469
  458LEU    HB1 7251   2.129   7.147   3.571
  458LEU    HB2 7252   2.176   7.189   3.417
  458LEU     CG 7253   2.028   7.039   3.403
  458LEU     HG 7254   2.019   7.044   3.295
  458LEU    CD1 7255   2.134   6.933   3.434
  458LEU   HD11 7256   2.108   6.840   3.389
  458LEU   HD12 7257   2.238   6.958   3.405
  458LEU   HD13 7258   2.140   6.915   3.538
  458LEU    CD2 7259   1.886   6.999   3.459
  458LEU   HD21 7260   1.856   6.908   3.419
  458LEU   HD22 7261   1.892   6.984   3.567
  458LEU   HD23 7262   1.810   7.077   3.437
  458LEU      C 7263   2.094   7.414   3.525
  458LEU      O 7264   2.153   7.404   3.634
  459GLY      N 7265   2.098   7.532   3.454
  459GLY      H 7266   2.042   7.543   3.370
  459GLY     CA 7267   2.155   7.651   3.512
  459GLY    HA1 7268   2.152   7.731   3.436
  459GLY    HA2 7269   2.263   7.632   3.528
  459GLY      C 7270   2.094   7.704   3.639
  459GLY      O 7271   1.977   7.672   3.675
  460ILE      N 7272   2.176   7.780   3.713
  460ILE      H 7273   2.265   7.796   3.666
  460ILE     CA 7274   2.155   7.803   3.854
  460ILE     HA 7275   2.161   7.706   3.902
  460ILE     CB 7276   2.276   7.879   3.915
  460ILE     HB 7277   2.366   7.819   3.906
  460ILE    CG2 7278   2.296   8.012   3.848
  460ILE   HG21 7279   2.295   8.005   3.741
  460ILE   HG22 7280   2.231   8.090   3.881
  460ILE   HG23 7281   2.394   8.045   3.866
  460ILE    CG1 7282   2.263   7.902   4.070
  460ILE   HG11 7283   2.183   7.968   4.095
  460ILE   HG12 7284   2.352   7.956   4.105
  460ILE     CD 7285   2.239   7.774   4.150
  460ILE    HD1 7286   2.329   7.714   4.138
  460ILE    HD2 7287   2.229   7.802   4.254
  460ILE    HD3 7288   2.153   7.713   4.109
  460ILE      C 7289   2.019   7.876   3.882
  460ILE      O 7290   1.953   7.844   3.980
  461GLU      N 7291   1.969   7.964   3.799
  461GLU      H 7292   2.014   7.983   3.713
  461GLU     CA 7293   1.843   8.033   3.837
  461GLU     HA 7294   1.848   8.067   3.938
  461GLU     CB 7295   1.825   8.164   3.759
  461GLU    HB1 7296   1.737   8.220   3.785
  461GLU    HB2 7297   1.824   8.140   3.658
  461GLU     CG 7298   1.939   8.261   3.778
  461GLU    HG1 7299   2.039   8.217   3.799
  461GLU    HG2 7300   1.918   8.308   3.875
  461GLU     CD 7301   1.953   8.362   3.657
  461GLU    OE1 7302   1.993   8.315   3.550
  461GLU    OE2 7303   1.936   8.485   3.676
  461GLU      C 7304   1.718   7.941   3.827
  461GLU      O 7305   1.631   7.942   3.915
  462ASN      N 7306   1.715   7.848   3.729
  462ASN      H 7307   1.802   7.835   3.676
  462ASN     CA 7308   1.616   7.745   3.717
  462ASN     HA 7309   1.519   7.778   3.741
  462ASN     CB 7310   1.612   7.699   3.571
  462ASN    HB1 7311   1.698   7.637   3.562
  462ASN    HB2 7312   1.609   7.787   3.502
  462ASN     CG 7313   1.496   7.617   3.526
  462ASN    OD1 7314   1.381   7.646   3.557
  462ASN    ND2 7315   1.524   7.515   3.449
  462ASN   HD21 7316   1.618   7.489   3.418
  462ASN   HD22 7317   1.446   7.474   3.406
  462ASN      C 7318   1.647   7.633   3.814
  462ASN      O 7319   1.551   7.571   3.864
  463ARG      N 7320   1.772   7.602   3.853
  463ARG      H 7321   1.850   7.621   3.786
  463ARG     CA 7322   1.799   7.516   3.964
  463ARG     HA 7323   1.752   7.422   3.947
  463ARG     CB 7324   1.950   7.486   3.972
  463ARG    HB1 7325   2.002   7.567   4.028
  463ARG    HB2 7326   1.991   7.495   3.871
  463ARG     CG 7327   2.000   7.352   4.020
  463ARG    HG1 7328   1.964   7.275   3.958
  463ARG    HG2 7329   1.962   7.332   4.121
  463ARG     CD 7330   2.148   7.326   4.021
  463ARG    HD1 7331   2.165   7.215   4.023
  463ARG    HD2 7332   2.182   7.383   4.111
  463ARG     NE 7333   2.216   7.385   3.905
  463ARG     HE 7334   2.170   7.382   3.812
  463ARG     CZ 7335   2.337   7.440   3.905
  463ARG    NH1 7336   2.405   7.470   4.011
  463ARG   HH11 7337   2.371   7.442   4.103
  463ARG   HH12 7338   2.501   7.499   4.006
  463ARG    NH2 7339   2.383   7.467   3.785
  463ARG   HH21 7340   2.325   7.453   3.705
  463ARG   HH22 7341   2.467   7.523   3.767
  463ARG      C 7342   1.737   7.568   4.092
  463ARG      O 7343   1.683   7.490   4.171
  464ASP      N 7344   1.760   7.693   4.131
  464ASP      H 7345   1.833   7.745   4.084
  464ASP     CA 7346   1.695   7.767   4.240
  464ASP     HA 7347   1.720   7.721   4.332
  464ASP     CB 7348   1.754   7.907   4.263
  464ASP    HB1 7349   1.755   7.959   4.167
  464ASP    HB2 7350   1.860   7.884   4.291
  464ASP     CG 7351   1.693   7.991   4.374
  464ASP    OD1 7352   1.601   8.069   4.346
  464ASP    OD2 7353   1.721   7.961   4.491
  464ASP      C 7354   1.536   7.771   4.238
  464ASP      O 7355   1.477   7.745   4.342
  465ALA      N 7356   1.481   7.806   4.125
  465ALA      H 7357   1.541   7.842   4.048
  465ALA     CA 7358   1.330   7.819   4.101
  465ALA     HA 7359   1.288   7.876   4.179
  465ALA     CB 7360   1.318   7.901   3.973
  465ALA    HB1 7361   1.365   7.996   3.989
  465ALA    HB2 7362   1.367   7.844   3.895
  465ALA    HB3 7363   1.216   7.922   3.946
  465ALA      C 7364   1.251   7.689   4.090
  465ALA      O 7365   1.124   7.684   4.082
  466THR      N 7366   1.326   7.580   4.085
  466THR      H 7367   1.427   7.582   4.074
  466THR     CA 7368   1.274   7.443   4.088
  466THR     HA 7369   1.163   7.451   4.114
  466THR     CB 7370   1.274   7.378   3.953
  466THR     HB 7371   1.220   7.283   3.969
  466THR    CG2 7372   1.212   7.445   3.828
  466THR   HG21 7373   1.270   7.529   3.788
  466THR   HG22 7374   1.191   7.374   3.753
  466THR   HG23 7375   1.122   7.481   3.872
  466THR    OG1 7376   1.399   7.329   3.913
  466THR    HG1 7377   1.453   7.404   3.879
  466THR      C 7378   1.331   7.360   4.204
  466THR      O 7379   1.288   7.244   4.222
  467ASN      N 7380   1.421   7.412   4.288
  467ASN      H 7381   1.447   7.511   4.266
  467ASN     CA 7382   1.492   7.352   4.404
  467ASN     HA 7383   1.568   7.419   4.435
  467ASN     CB 7384   1.401   7.333   4.530
  467ASN    HB1 7385   1.455   7.291   4.616
  467ASN    HB2 7386   1.321   7.272   4.506
  467ASN     CG 7387   1.346   7.457   4.595
  467ASN    OD1 7388   1.387   7.503   4.702
  467ASN    ND2 7389   1.245   7.514   4.530
  467ASN   HD21 7390   1.201   7.471   4.451
  467ASN   HD22 7391   1.204   7.587   4.581
  467ASN      C 7392   1.562   7.222   4.360
  467ASN      O 7393   1.522   7.116   4.410
  468ASP      N 7394   1.657   7.229   4.269
  468ASP      H 7395   1.683   7.320   4.241
  468ASP     CA 7396   1.731   7.120   4.202
  468ASP     HA 7397   1.775   7.159   4.113
  468ASP     CB 7398   1.836   7.059   4.296
  468ASP    HB1 7399   1.793   6.988   4.372
  468ASP    HB2 7400   1.888   7.142   4.342
  468ASP     CG 7401   1.942   6.980   4.216
  468ASP    OD1 7402   2.027   7.033   4.135
  468ASP    OD2 7403   1.945   6.856   4.243
  468ASP      C 7404   1.635   7.009   4.143
  468ASP      O 7405   1.676   6.914   4.077
  469GLN      N 7406   1.501   7.022   4.144
  469GLN      H 7407   1.461   7.101   4.188
  469GLN     CA 7408   1.407   6.924   4.079
  469GLN     HA 7409   1.428   6.826   4.122
  469GLN     CB 7410   1.261   6.943   4.130
  469GLN    HB1 7411   1.196   6.869   4.084
  469GLN    HB2 7412   1.214   7.040   4.095
  469GLN     CG 7413   1.247   6.935   4.281
  469GLN    HG1 7414   1.320   7.010   4.317
  469GLN    HG2 7415   1.286   6.843   4.319
  469GLN     CD 7416   1.107   6.969   4.331
  469GLN    OE1 7417   1.021   6.887   4.359
  469GLN    NE2 7418   1.071   7.092   4.330
  469GLN   HE21 7419   1.138   7.158   4.292
  469GLN   HE22 7420   0.976   7.101   4.332
  469GLN      C 7421   1.421   6.903   3.928
  469GLN      O 7422   1.412   6.784   3.890
  470VAL      N 7423   1.458   7.001   3.849
  470VAL      H 7424   1.472   7.094   3.892
  470VAL     CA 7425   1.490   6.980   3.709
  470VAL     HA 7426   1.409   6.924   3.662
  470VAL     CB 7427   1.511   7.109   3.624
  470VAL     HB 7428   1.538   7.074   3.525
  470VAL    CG1 7429   1.374   7.177   3.600
  470VAL   HG11 7430   1.325   7.197   3.700
  470VAL   HG12 7431   1.389   7.272   3.545
  470VAL   HG13 7432   1.312   7.107   3.541
  470VAL    CG2 7433   1.616   7.207   3.670
  470VAL   HG21 7434   1.621   7.299   3.611
  470VAL   HG22 7435   1.597   7.241   3.768
  470VAL   HG23 7436   1.713   7.156   3.676
  470VAL      C 7437   1.611   6.892   3.688
  470VAL      O 7438   1.615   6.825   3.589
  471THR      N 7439   1.703   6.886   3.786
  471THR      H 7440   1.697   6.949   3.867
  471THR     CA 7441   1.817   6.797   3.778
  471THR     HA 7442   1.860   6.802   3.678
  471THR     CB 7443   1.928   6.848   3.883
  471THR     HB 7444   1.884   6.832   3.984
  471THR    CG2 7445   2.063   6.771   3.878
  471THR   HG21 7446   2.133   6.815   3.946
  471THR   HG22 7447   2.056   6.659   3.902
  471THR   HG23 7448   2.108   6.778   3.774
  471THR    OG1 7449   1.958   6.987   3.871
  471THR    HG1 7450   2.003   7.007   3.953
  471THR      C 7451   1.771   6.651   3.815
  471THR      O 7452   1.807   6.556   3.742
  472LYS      N 7453   1.686   6.633   3.913
  472LYS      H 7454   1.660   6.711   3.971
  472LYS     CA 7455   1.620   6.501   3.948
  472LYS     HA 7456   1.697   6.424   3.970
  472LYS     CB 7457   1.530   6.511   4.074
  472LYS    HB1 7458   1.492   6.409   4.092
  472LYS    HB2 7459   1.443   6.568   4.044
  472LYS     CG 7460   1.587   6.561   4.207
  472LYS    HG1 7461   1.535   6.520   4.287
  472LYS    HG2 7462   1.584   6.669   4.219
  472LYS     CD 7463   1.725   6.516   4.224
  472LYS    HD1 7464   1.795   6.552   4.146
  472LYS    HD2 7465   1.725   6.405   4.221
  472LYS     CE 7466   1.785   6.555   4.361
  472LYS    HE1 7467   1.881   6.509   4.372
  472LYS    HE2 7468   1.714   6.504   4.425
  472LYS     NZ 7469   1.805   6.696   4.396
  472LYS    HZ1 7470   1.730   6.754   4.366
  472LYS    HZ2 7471   1.836   6.701   4.489
  472LYS    HZ3 7472   1.887   6.735   4.347
  472LYS      C 7473   1.536   6.447   3.833
  472LYS      O 7474   1.536   6.326   3.807
  473ASP      N 7475   1.470   6.543   3.765
  473ASP      H 7476   1.471   6.639   3.798
  473ASP     CA 7477   1.391   6.510   3.643
  473ASP     HA 7478   1.339   6.412   3.665
  473ASP     CB 7479   1.291   6.617   3.605
  473ASP    HB1 7480   1.351   6.705   3.564
  473ASP    HB2 7481   1.244   6.652   3.697
  473ASP     CG 7482   1.192   6.563   3.507
  473ASP    OD1 7483   1.119   6.464   3.536
  473ASP    OD2 7484   1.167   6.622   3.404
  473ASP      C 7485   1.482   6.473   3.524
  473ASP      O 7486   1.446   6.389   3.440
  474ALA      N 7487   1.592   6.543   3.510
  474ALA      H 7488   1.615   6.619   3.574
  474ALA     CA 7489   1.690   6.509   3.410
  474ALA     HA 7490   1.630   6.490   3.326
  474ALA     CB 7491   1.792   6.624   3.390
  474ALA    HB1 7492   1.741   6.708   3.346
  474ALA    HB2 7493   1.827   6.649   3.492
  474ALA    HB3 7494   1.877   6.587   3.328
  474ALA      C 7495   1.762   6.379   3.444
  474ALA      O 7496   1.792   6.301   3.355
  475ALA      N 7497   1.793   6.342   3.565
  475ALA      H 7498   1.801   6.414   3.637
  475ALA     CA 7499   1.830   6.204   3.608
  475ALA     HA 7500   1.925   6.186   3.562
  475ALA     CB 7501   1.845   6.213   3.760
  475ALA    HB1 7502   1.754   6.237   3.816
  475ALA    HB2 7503   1.866   6.115   3.799
  475ALA    HB3 7504   1.936   6.279   3.777
  475ALA      C 7505   1.729   6.100   3.566
  475ALA      O 7506   1.758   5.998   3.496
  476GLU      N 7507   1.601   6.130   3.594
  476GLU      H 7508   1.575   6.212   3.653
  476GLU     CA 7509   1.493   6.046   3.548
  476GLU     HA 7510   1.522   5.942   3.578
  476GLU     CB 7511   1.355   6.085   3.610
  476GLU    HB1 7512   1.274   6.033   3.553
  476GLU    HB2 7513   1.333   6.186   3.601
  476GLU     CG 7514   1.355   6.036   3.753
  476GLU    HG1 7515   1.260   6.066   3.789
  476GLU    HG2 7516   1.441   6.088   3.800
  476GLU     CD 7517   1.372   5.890   3.779
  476GLU    OE1 7518   1.310   5.817   3.697
  476GLU    OE2 7519   1.455   5.853   3.868
  476GLU      C 7520   1.486   6.024   3.396
  476GLU      O 7521   1.438   5.919   3.345
  477ALA      N 7522   1.530   6.123   3.319
  477ALA      H 7523   1.552   6.210   3.369
  477ALA     CA 7524   1.539   6.117   3.177
  477ALA     HA 7525   1.457   6.062   3.135
  477ALA     CB 7526   1.535   6.255   3.115
  477ALA    HB1 7527   1.437   6.305   3.117
  477ALA    HB2 7528   1.609   6.319   3.155
  477ALA    HB3 7529   1.564   6.248   3.013
  477ALA      C 7530   1.659   6.037   3.128
  477ALA      O 7531   1.655   5.953   3.034
  478ILE      N 7532   1.775   6.051   3.193
  478ILE      H 7533   1.781   6.119   3.270
  478ILE     CA 7534   1.901   5.975   3.169
  478ILE     HA 7535   1.931   5.984   3.058
  478ILE     CB 7536   2.019   6.038   3.246
  478ILE     HB 7537   1.990   6.039   3.357
  478ILE    CG2 7538   2.143   5.948   3.239
  478ILE   HG21 7539   2.122   5.852   3.274
  478ILE   HG22 7540   2.165   5.930   3.134
  478ILE   HG23 7541   2.227   5.987   3.292
  478ILE    CG1 7542   2.054   6.176   3.189
  478ILE   HG11 7543   1.965   6.231   3.179
  478ILE   HG12 7544   2.107   6.170   3.092
  478ILE     CD 7545   2.138   6.246   3.294
  478ILE    HD1 7546   2.237   6.205   3.302
  478ILE    HD2 7547   2.162   6.348   3.262
  478ILE    HD3 7548   2.098   6.246   3.396
  478ILE      C 7549   1.877   5.824   3.189
  478ILE      O 7550   1.914   5.747   3.103
  479LYS      N 7551   1.831   5.775   3.304
  479LYS      H 7552   1.799   5.836   3.372
  479LYS     CA 7553   1.823   5.630   3.334
  479LYS     HA 7554   1.922   5.580   3.314
  479LYS     CB 7555   1.783   5.618   3.490
  479LYS    HB1 7556   1.683   5.659   3.496
  479LYS    HB2 7557   1.860   5.671   3.550
  479LYS     CG 7558   1.761   5.482   3.545
  479LYS    HG1 7559   1.677   5.430   3.496
  479LYS    HG2 7560   1.745   5.486   3.654
  479LYS     CD 7561   1.879   5.391   3.518
  479LYS    HD1 7562   1.968   5.439   3.547
  479LYS    HD2 7563   1.877   5.353   3.415
  479LYS     CE 7564   1.874   5.263   3.606
  479LYS    HE1 7565   1.820   5.181   3.549
  479LYS    HE2 7566   1.814   5.274   3.697
  479LYS     NZ 7567   2.010   5.215   3.636
  479LYS    HZ1 7568   2.015   5.133   3.693
  479LYS    HZ2 7569   2.056   5.183   3.550
  479LYS    HZ3 7570   2.069   5.290   3.678
  479LYS      C 7571   1.719   5.560   3.243
  479LYS      O 7572   1.720   5.436   3.221
  480LYS      N 7573   1.637   5.638   3.183
  480LYS      H 7574   1.635   5.733   3.211
  480LYS     CA 7575   1.551   5.605   3.067
  480LYS     HA 7576   1.500   5.508   3.084
  480LYS     CB 7577   1.437   5.701   3.060
  480LYS    HB1 7578   1.468   5.807   3.027
  480LYS    HB2 7579   1.395   5.705   3.161
  480LYS     CG 7580   1.323   5.658   2.965
  480LYS    HG1 7581   1.295   5.560   2.989
  480LYS    HG2 7582   1.360   5.654   2.860
  480LYS     CD 7583   1.197   5.747   2.959
  480LYS    HD1 7584   1.227   5.838   2.920
  480LYS    HD2 7585   1.163   5.755   3.060
  480LYS     CE 7586   1.089   5.678   2.867
  480LYS    HE1 7587   0.996   5.724   2.897
  480LYS    HE2 7588   1.092   5.575   2.891
  480LYS     NZ 7589   1.105   5.705   2.718
  480LYS    HZ1 7590   1.199   5.679   2.681
  480LYS    HZ2 7591   1.040   5.646   2.667
  480LYS    HZ3 7592   1.083   5.800   2.695
  480LYS      C 7593   1.625   5.597   2.933
  480LYS      O 7594   1.648   5.486   2.887
  481HIS      N 7595   1.668   5.708   2.875
  481HIS      H 7596   1.646   5.798   2.919
  481HIS     CA 7597   1.734   5.706   2.738
  481HIS     HA 7598   1.679   5.642   2.671
  481HIS     CB 7599   1.749   5.848   2.685
  481HIS    HB1 7600   1.804   5.848   2.592
  481HIS    HB2 7601   1.806   5.910   2.755
  481HIS     CG 7602   1.606   5.900   2.676
  481HIS    ND1 7603   1.546   5.979   2.773
  481HIS    HD1 7604   1.588   6.008   2.861
  481HIS    CE1 7605   1.421   5.997   2.731
  481HIS    HE1 7606   1.352   6.050   2.786
  481HIS    NE2 7607   1.396   5.927   2.616
  481HIS    CD2 7608   1.518   5.873   2.577
  481HIS    HD2 7609   1.536   5.807   2.493
  481HIS      C 7610   1.870   5.648   2.734
  481HIS      O 7611   1.929   5.630   2.625
  482ASN      N 7612   1.929   5.609   2.844
  482ASN      H 7613   1.879   5.626   2.931
  482ASN     CA 7614   2.068   5.559   2.867
  482ASN     HA 7615   2.069   5.555   2.971
  482ASN     CB 7616   2.081   5.416   2.809
  482ASN    HB1 7617   2.175   5.377   2.840
  482ASN    HB2 7618   2.068   5.409   2.700
  482ASN     CG 7619   1.970   5.328   2.867
  482ASN    OD1 7620   1.893   5.265   2.794
  482ASN    ND2 7621   1.964   5.303   2.998
  482ASN   HD21 7622   2.038   5.335   3.063
  482ASN   HD22 7623   1.900   5.223   3.025
  482ASN      C 7624   2.189   5.646   2.833
  482ASN      O 7625   2.300   5.601   2.850
  483VAL      N 7626   2.170   5.763   2.778
  483VAL      H 7627   2.073   5.801   2.774
  483VAL     CA 7628   2.277   5.851   2.735
  483VAL     HA 7629   2.367   5.831   2.794
  483VAL     CB 7630   2.315   5.825   2.589
  483VAL     HB 7631   2.353   5.721   2.588
  483VAL    CG1 7632   2.199   5.821   2.488
  483VAL   HG11 7633   2.236   5.790   2.392
  483VAL   HG12 7634   2.121   5.749   2.520
  483VAL   HG13 7635   2.160   5.922   2.477
  483VAL    CG2 7636   2.415   5.926   2.528
  483VAL   HG21 7637   2.505   5.927   2.592
  483VAL   HG22 7638   2.443   5.889   2.435
  483VAL   HG23 7639   2.369   6.024   2.522
  483VAL      C 7640   2.235   6.005   2.753
  483VAL      O 7641   2.134   6.052   2.699
  484GLY      N 7642   2.316   6.086   2.820
  484GLY      H 7643   2.394   6.039   2.861
  484GLY     CA 7644   2.308   6.228   2.833
  484GLY    HA1 7645   2.259   6.257   2.928
  484GLY    HA2 7646   2.237   6.264   2.755
  484GLY      C 7647   2.438   6.307   2.812
  484GLY      O 7648   2.549   6.267   2.848
  485VAL      N 7649   2.424   6.428   2.756
  485VAL      H 7650   2.332   6.456   2.730
  485VAL     CA 7651   2.535   6.528   2.742
  485VAL     HA 7652   2.627   6.489   2.786
  485VAL     CB 7653   2.564   6.564   2.599
  485VAL     HB 7654   2.624   6.654   2.599
  485VAL    CG1 7655   2.641   6.457   2.524
  485VAL   HG11 7656   2.609   6.354   2.544
  485VAL   HG12 7657   2.637   6.478   2.418
  485VAL   HG13 7658   2.747   6.461   2.549
  485VAL    CG2 7659   2.435   6.596   2.516
  485VAL   HG21 7660   2.378   6.506   2.487
  485VAL   HG22 7661   2.377   6.676   2.565
  485VAL   HG23 7662   2.471   6.636   2.424
  485VAL      C 7663   2.509   6.656   2.823
  485VAL      O 7664   2.403   6.717   2.818
  486LYS      N 7665   2.608   6.698   2.906
  486LYS      H 7666   2.687   6.636   2.919
  486LYS     CA 7667   2.583   6.805   3.008
  486LYS     HA 7668   2.500   6.863   2.973
  486LYS     CB 7669   2.566   6.736   3.147
  486LYS    HB1 7670   2.659   6.688   3.169
  486LYS    HB2 7671   2.500   6.647   3.144
  486LYS     CG 7672   2.520   6.821   3.272
  486LYS    HG1 7673   2.415   6.864   3.258
  486LYS    HG2 7674   2.594   6.900   3.285
  486LYS     CD 7675   2.531   6.738   3.402
  486LYS    HD1 7676   2.481   6.637   3.389
  486LYS    HD2 7677   2.482   6.779   3.491
  486LYS     CE 7678   2.679   6.717   3.439
  486LYS    HE1 7679   2.724   6.810   3.471
  486LYS    HE2 7680   2.734   6.681   3.354
  486LYS     NZ 7681   2.708   6.622   3.542
  486LYS    HZ1 7682   2.659   6.641   3.626
  486LYS    HZ2 7683   2.681   6.534   3.509
  486LYS    HZ3 7684   2.809   6.626   3.563
  486LYS      C 7685   2.693   6.915   3.016
  486LYS      O 7686   2.816   6.885   3.014
  487CYS      N 7687   2.653   7.042   3.027
  487CYS      H 7688   2.557   7.056   3.026
  487CYS     CA 7689   2.738   7.162   3.027
  487CYS     HA 7690   2.821   7.152   2.956
  487CYS     CB 7691   2.663   7.281   2.961
  487CYS    HB1 7692   2.574   7.302   3.014
  487CYS    HB2 7693   2.635   7.254   2.857
  487CYS     SG 7694   2.780   7.421   2.965
  487CYS     HG 7695   2.868   7.373   2.874
  487CYS      C 7696   2.787   7.197   3.170
  487CYS      O 7697   2.715   7.181   3.270
  488ALA      N 7698   2.908   7.253   3.189
  488ALA      H 7699   2.970   7.258   3.106
  488ALA     CA 7700   2.966   7.285   3.321
  488ALA     HA 7701   2.968   7.196   3.377
  488ALA     CB 7702   3.107   7.347   3.303
  488ALA    HB1 7703   3.169   7.335   3.394
  488ALA    HB2 7704   3.159   7.295   3.224
  488ALA    HB3 7705   3.097   7.455   3.274
  488ALA      C 7706   2.880   7.384   3.404
  488ALA      O 7707   2.818   7.472   3.347
  489THR      N 7708   2.874   7.368   3.536
  489THR      H 7709   2.917   7.288   3.583
  489THR     CA 7710   2.787   7.444   3.625
  489THR     HA 7711   2.743   7.530   3.582
  489THR     CB 7712   2.672   7.353   3.671
  489THR     HB 7713   2.632   7.390   3.762
  489THR    CG2 7714   2.564   7.345   3.566
  489THR   HG21 7715   2.523   7.442   3.550
  489THR   HG22 7716   2.614   7.300   3.478
  489THR   HG23 7717   2.483   7.281   3.593
  489THR    OG1 7718   2.714   7.217   3.702
  489THR    HG1 7719   2.759   7.174   3.625
  489THR      C 7720   2.857   7.489   3.756
  489THR      O 7721   2.946   7.422   3.807
  490ILE      N 7722   2.806   7.596   3.820
  490ILE      H 7723   2.722   7.636   3.775
  490ILE     CA 7724   2.847   7.653   3.949
  490ILE     HA 7725   2.949   7.623   3.962
  490ILE     CB 7726   2.845   7.805   3.943
  490ILE     HB 7727   2.901   7.841   4.030
  490ILE    CG2 7728   2.929   7.848   3.813
  490ILE   HG21 7729   3.018   7.791   3.799
  490ILE   HG22 7730   2.874   7.829   3.717
  490ILE   HG23 7731   2.944   7.955   3.828
  490ILE    CG1 7732   2.706   7.875   3.956
  490ILE   HG11 7733   2.648   7.824   4.035
  490ILE   HG12 7734   2.653   7.863   3.863
  490ILE     CD 7735   2.715   8.022   3.987
  490ILE    HD1 7736   2.616   8.062   4.013
  490ILE    HD2 7737   2.779   8.043   4.066
  490ILE    HD3 7738   2.750   8.068   3.897
  490ILE      C 7739   2.775   7.602   4.072
  490ILE      O 7740   2.661   7.557   4.067
  491THR      N 7741   2.837   7.613   4.187
  491THR      H 7742   2.933   7.651   4.179
  491THR     CA 7743   2.764   7.618   4.318
  491THR     HA 7744   2.663   7.591   4.311
  491THR     CB 7745   2.827   7.512   4.411
  491THR     HB 7746   2.934   7.528   4.405
  491THR    CG2 7747   2.784   7.518   4.560
  491THR   HG21 7748   2.842   7.448   4.618
  491THR   HG22 7749   2.788   7.617   4.597
  491THR   HG23 7750   2.680   7.493   4.567
  491THR    OG1 7751   2.794   7.378   4.373
  491THR    HG1 7752   2.877   7.324   4.375
  491THR      C 7753   2.776   7.757   4.379
  491THR      O 7754   2.885   7.797   4.409
  492PRO      N 7755   2.668   7.837   4.395
  492PRO     CD 7756   2.526   7.807   4.363
  492PRO    HD1 7757   2.500   7.722   4.426
  492PRO    HD2 7758   2.519   7.784   4.258
  492PRO     CG 7759   2.443   7.928   4.407
  492PRO    HG1 7760   2.419   7.914   4.513
  492PRO    HG2 7761   2.347   7.943   4.359
  492PRO     CB 7762   2.535   8.045   4.393
  492PRO    HB1 7763   2.512   8.125   4.465
  492PRO    HB2 7764   2.548   8.078   4.288
  492PRO     CA 7765   2.670   7.983   4.433
  492PRO     HA 7766   2.751   8.040   4.381
  492PRO      C 7767   2.704   8.005   4.577
  492PRO      O 7768   2.666   7.925   4.660
  493ASP      N 7769   2.747   8.123   4.612
  493ASP      H 7770   2.756   8.198   4.539
  493ASP     CA 7771   2.777   8.161   4.750
  493ASP     HA 7772   2.743   8.079   4.811
  493ASP     CB 7773   2.933   8.166   4.770
  493ASP    HB1 7774   2.982   8.066   4.753
  493ASP    HB2 7775   2.948   8.193   4.877
  493ASP     CG 7776   3.002   8.264   4.675
  493ASP    OD1 7777   3.016   8.389   4.698
  493ASP    OD2 7778   3.037   8.213   4.566
  493ASP      C 7779   2.714   8.301   4.786
  493ASP      O 7780   2.655   8.365   4.698
  494GLU      N 7781   2.742   8.357   4.904
  494GLU      H 7782   2.805   8.305   4.966
  494GLU     CA 7783   2.691   8.485   4.950
  494GLU     HA 7784   2.583   8.487   4.966
  494GLU     CB 7785   2.761   8.521   5.086
  494GLU    HB1 7786   2.754   8.628   5.108
  494GLU    HB2 7787   2.868   8.515   5.076
  494GLU     CG 7788   2.718   8.441   5.214
  494GLU    HG1 7789   2.610   8.438   5.229
  494GLU    HG2 7790   2.765   8.486   5.295
  494GLU     CD 7791   2.759   8.292   5.211
  494GLU    OE1 7792   2.852   8.254   5.129
  494GLU    OE2 7793   2.712   8.207   5.293
  494GLU      C 7794   2.730   8.601   4.855
  494GLU      O 7795   2.652   8.693   4.836
  495LYS      N 7796   2.841   8.588   4.782
  495LYS      H 7797   2.896   8.505   4.799
  495LYS     CA 7798   2.883   8.693   4.687
  495LYS     HA 7799   2.839   8.790   4.725
  495LYS     CB 7800   3.035   8.726   4.686
  495LYS    HB1 7801   3.060   8.801   4.607
  495LYS    HB2 7802   3.086   8.643   4.643
  495LYS     CG 7803   3.098   8.777   4.817
  495LYS    HG1 7804   3.109   8.702   4.897
  495LYS    HG2 7805   3.025   8.848   4.853
  495LYS     CD 7806   3.234   8.847   4.795
  495LYS    HD1 7807   3.230   8.892   4.695
  495LYS    HD2 7808   3.320   8.775   4.788
  495LYS     CE 7809   3.256   8.966   4.887
  495LYS    HE1 7810   3.253   8.927   4.990
  495LYS    HE2 7811   3.169   9.033   4.878
  495LYS     NZ 7812   3.375   9.042   4.848
  495LYS    HZ1 7813   3.376   9.131   4.889
  495LYS    HZ2 7814   3.460   8.991   4.878
  495LYS    HZ3 7815   3.378   9.060   4.747
  495LYS      C 7816   2.829   8.664   4.546
  495LYS      O 7817   2.862   8.739   4.453
  496ARG      N 7818   2.746   8.565   4.524
  496ARG      H 7819   2.716   8.513   4.606
  496ARG     CA 7820   2.671   8.538   4.398
  496ARG     HA 7821   2.690   8.620   4.328
  496ARG     CB 7822   2.737   8.425   4.314
  496ARG    HB1 7823   2.705   8.448   4.207
  496ARG    HB2 7824   2.698   8.324   4.332
  496ARG     CG 7825   2.890   8.436   4.322
  496ARG    HG1 7826   2.927   8.403   4.418
  496ARG    HG2 7827   2.919   8.537   4.306
  496ARG     CD 7828   2.951   8.355   4.203
  496ARG    HD1 7829   2.910   8.253   4.198
  496ARG    HD2 7830   3.055   8.353   4.235
  496ARG     NE 7831   2.940   8.432   4.078
  496ARG     HE 7832   2.907   8.525   4.089
  496ARG     CZ 7833   2.969   8.393   3.959
  496ARG    NH1 7834   3.039   8.287   3.922
  496ARG   HH11 7835   3.068   8.218   3.985
  496ARG   HH12 7836   3.048   8.262   3.827
  496ARG    NH2 7837   2.926   8.466   3.857
  496ARG   HH21 7838   2.873   8.545   3.875
  496ARG   HH22 7839   2.960   8.435   3.767
  496ARG      C 7840   2.522   8.519   4.417
  496ARG      O 7841   2.451   8.527   4.315
  497VAL      N 7842   2.467   8.503   4.540
  497VAL      H 7843   2.533   8.479   4.615
  497VAL     CA 7844   2.318   8.487   4.558
  497VAL     HA 7845   2.274   8.416   4.491
  497VAL     CB 7846   2.264   8.447   4.698
  497VAL     HB 7847   2.150   8.450   4.705
  497VAL    CG1 7848   2.310   8.302   4.734
  497VAL   HG11 7849   2.416   8.296   4.726
  497VAL   HG12 7850   2.276   8.267   4.826
  497VAL   HG13 7851   2.269   8.231   4.659
  497VAL    CG2 7852   2.323   8.535   4.810
  497VAL   HG21 7853   2.279   8.636   4.803
  497VAL   HG22 7854   2.297   8.494   4.907
  497VAL   HG23 7855   2.428   8.542   4.800
  497VAL      C 7856   2.250   8.618   4.524
  497VAL      O 7857   2.148   8.617   4.452
  498GLU      N 7858   2.308   8.730   4.554
  498GLU      H 7859   2.398   8.724   4.605
  498GLU     CA 7860   2.261   8.864   4.503
  498GLU     HA 7861   2.149   8.864   4.510
  498GLU     CB 7862   2.301   8.967   4.610
  498GLU    HB1 7863   2.385   9.033   4.567
  498GLU    HB2 7864   2.335   8.918   4.697
  498GLU     CG 7865   2.182   9.050   4.653
  498GLU    HG1 7866   2.110   8.989   4.708
  498GLU    HG2 7867   2.136   9.077   4.560
  498GLU     CD 7868   2.222   9.171   4.734
  498GLU    OE1 7869   2.297   9.173   4.837
  498GLU    OE2 7870   2.182   9.284   4.699
  498GLU      C 7871   2.297   8.892   4.359
  498GLU      O 7872   2.227   8.972   4.298
  499GLU      N 7873   2.388   8.815   4.298
  499GLU      H 7874   2.442   8.759   4.361
  499GLU     CA 7875   2.409   8.822   4.159
  499GLU     HA 7876   2.421   8.930   4.129
  499GLU     CB 7877   2.542   8.758   4.128
  499GLU    HB1 7878   2.528   8.651   4.121
  499GLU    HB2 7879   2.604   8.781   4.212
  499GLU     CG 7880   2.620   8.815   4.007
  499GLU    HG1 7881   2.640   8.914   4.040
  499GLU    HG2 7882   2.559   8.818   3.920
  499GLU     CD 7883   2.747   8.736   3.977
  499GLU    OE1 7884   2.807   8.680   4.073
  499GLU    OE2 7885   2.795   8.737   3.865
  499GLU      C 7886   2.295   8.770   4.070
  499GLU      O 7887   2.262   8.830   3.967
  500PHE      N 7888   2.240   8.658   4.114
  500PHE      H 7889   2.274   8.617   4.197
  500PHE     CA 7890   2.141   8.583   4.034
  500PHE     HA 7891   2.124   8.641   3.943
  500PHE     CB 7892   2.198   8.443   3.998
  500PHE    HB1 7893   2.131   8.404   3.924
  500PHE    HB2 7894   2.191   8.383   4.087
  500PHE     CG 7895   2.337   8.440   3.941
  500PHE    CD1 7896   2.441   8.379   4.017
  500PHE    HD1 7897   2.426   8.352   4.120
  500PHE    CE1 7898   2.568   8.352   3.960
  500PHE    HE1 7899   2.646   8.304   4.018
  500PHE     CZ 7900   2.584   8.387   3.826
  500PHE     HZ 7901   2.683   8.374   3.778
  500PHE    CE2 7902   2.480   8.442   3.750
  500PHE    HE2 7903   2.500   8.468   3.646
  500PHE    CD2 7904   2.359   8.470   3.806
  500PHE    HD2 7905   2.274   8.514   3.754
  500PHE      C 7906   2.007   8.576   4.112
  500PHE      O 7907   1.929   8.481   4.091
  501LYS      N 7908   1.974   8.668   4.207
  501LYS      H 7909   2.042   8.741   4.226
  501LYS     CA 7910   1.850   8.685   4.286
  501LYS     HA 7911   1.883   8.735   4.377
  501LYS     CB 7912   1.751   8.767   4.203
  501LYS    HB1 7913   1.709   8.708   4.124
  501LYS    HB2 7914   1.810   8.851   4.158
  501LYS     CG 7915   1.646   8.839   4.282
  501LYS    HG1 7916   1.689   8.930   4.324
  501LYS    HG2 7917   1.621   8.772   4.368
  501LYS     CD 7918   1.513   8.867   4.210
  501LYS    HD1 7919   1.484   8.775   4.160
  501LYS    HD2 7920   1.535   8.933   4.129
  501LYS     CE 7921   1.396   8.900   4.298
  501LYS    HE1 7922   1.368   8.814   4.355
  501LYS    HE2 7923   1.320   8.918   4.227
  501LYS     NZ 7924   1.413   9.020   4.381
  501LYS    HZ1 7925   1.328   9.055   4.425
  501LYS    HZ2 7926   1.479   9.009   4.458
  501LYS    HZ3 7927   1.456   9.095   4.323
  501LYS      C 7928   1.795   8.553   4.339
  501LYS      O 7929   1.672   8.532   4.341
  502LEU      N 7930   1.877   8.457   4.385
  502LEU      H 7931   1.974   8.476   4.383
  502LEU     CA 7932   1.841   8.322   4.429
  502LEU     HA 7933   1.778   8.270   4.359
  502LEU     CB 7934   1.970   8.245   4.433
  502LEU    HB1 7935   1.949   8.143   4.468
  502LEU    HB2 7936   2.035   8.296   4.510
  502LEU     CG 7937   2.054   8.234   4.303
  502LEU     HG 7938   2.101   8.331   4.278
  502LEU    CD1 7939   2.164   8.133   4.332
  502LEU   HD11 7940   2.222   8.167   4.417
  502LEU   HD12 7941   2.116   8.038   4.359
  502LEU   HD13 7942   2.228   8.125   4.239
  502LEU    CD2 7943   1.965   8.189   4.187
  502LEU   HD21 7944   2.025   8.189   4.093
  502LEU   HD22 7945   1.924   8.093   4.214
  502LEU   HD23 7946   1.886   8.261   4.176
  502LEU      C 7947   1.777   8.322   4.568
  502LEU      O 7948   1.830   8.386   4.664
  503LYS      N 7949   1.672   8.245   4.592
  503LYS      H 7950   1.640   8.178   4.519
  503LYS     CA 7951   1.615   8.230   4.729
  503LYS     HA 7952   1.626   8.321   4.783
  503LYS     CB 7953   1.463   8.194   4.716
  503LYS    HB1 7954   1.447   8.131   4.800
  503LYS    HB2 7955   1.437   8.147   4.622
  503LYS     CG 7956   1.385   8.326   4.728
  503LYS    HG1 7957   1.414   8.403   4.658
  503LYS    HG2 7958   1.413   8.365   4.829
  503LYS     CD 7959   1.236   8.307   4.730
  503LYS    HD1 7960   1.187   8.403   4.757
  503LYS    HD2 7961   1.206   8.232   4.808
  503LYS     CE 7962   1.178   8.277   4.591
  503LYS    HE1 7963   1.219   8.176   4.562
  503LYS    HE2 7964   1.215   8.352   4.519
  503LYS     NZ 7965   1.031   8.265   4.603
  503LYS    HZ1 7966   0.983   8.352   4.593
  503LYS    HZ2 7967   0.980   8.204   4.541
  503LYS    HZ3 7968   1.011   8.241   4.700
  503LYS      C 7969   1.698   8.140   4.824
  503LYS      O 7970   1.696   8.159   4.944
  504GLN      N 7971   1.770   8.047   4.763
  504GLN      H 7972   1.756   8.032   4.667
  504GLN     CA 7973   1.866   7.959   4.826
  504GLN     HA 7974   1.897   8.010   4.919
  504GLN     CB 7975   1.798   7.828   4.858
  504GLN    HB1 7976   1.877   7.755   4.893
  504GLN    HB2 7977   1.746   7.789   4.769
  504GLN     CG 7978   1.683   7.827   4.966
  504GLN    HG1 7979   1.639   7.733   4.956
  504GLN    HG2 7980   1.607   7.897   4.930
  504GLN     CD 7981   1.738   7.852   5.105
  504GLN    OE1 7982   1.793   7.757   5.159
  504GLN    NE2 7983   1.733   7.976   5.156
  504GLN   HE21 7984   1.695   8.051   5.109
  504GLN   HE22 7985   1.756   7.986   5.252
  504GLN      C 7986   1.995   7.935   4.743
  504GLN      O 7987   2.016   7.988   4.638
  505MET      N 7988   2.083   7.855   4.798
  505MET      H 7989   2.065   7.821   4.889
  505MET     CA 7990   2.202   7.800   4.730
  505MET     HA 7991   2.221   7.851   4.633
  505MET     CB 7992   2.325   7.813   4.819
  505MET    HB1 7993   2.418   7.789   4.759
  505MET    HB2 7994   2.319   7.745   4.904
  505MET     CG 7995   2.343   7.958   4.867
  505MET    HG1 7996   2.250   7.995   4.906
  505MET    HG2 7997   2.363   8.020   4.782
  505MET     SD 7998   2.473   7.986   4.983
  505MET     CE 7999   2.446   8.145   5.065
  505MET    HE1 8000   2.339   8.167   5.080
  505MET    HE2 8001   2.500   8.138   5.162
  505MET    HE3 8002   2.473   8.225   4.994
  505MET      C 8003   2.177   7.648   4.688
  505MET      O 8004   2.103   7.575   4.755
  506TRP      N 8005   2.252   7.602   4.588
  506TRP      H 8006   2.309   7.663   4.537
  506TRP     CA 8007   2.228   7.480   4.522
  506TRP     HA 8008   2.197   7.410   4.607
  506TRP     CB 8009   2.114   7.503   4.415
  506TRP    HB1 8010   2.083   7.406   4.378
  506TRP    HB2 8011   2.150   7.570   4.334
  506TRP     CG 8012   1.992   7.557   4.476
  506TRP    CD1 8013   1.955   7.688   4.484
  506TRP    HD1 8014   2.002   7.777   4.439
  506TRP    NE1 8015   1.837   7.695   4.555
  506TRP    HE1 8016   1.776   7.778   4.558
  506TRP    CE2 8017   1.801   7.572   4.603
  506TRP    CZ2 8018   1.701   7.534   4.694
  506TRP    HZ2 8019   1.626   7.604   4.732
  506TRP    CH2 8020   1.699   7.404   4.748
  506TRP    HH2 8021   1.620   7.366   4.806
  506TRP    CZ3 8022   1.782   7.304   4.688
  506TRP    HZ3 8023   1.778   7.201   4.722
  506TRP    CE3 8024   1.891   7.343   4.604
  506TRP    HE3 8025   1.963   7.270   4.566
  506TRP    CD2 8026   1.897   7.481   4.556
  506TRP      C 8027   2.352   7.418   4.469
  506TRP      O 8028   2.431   7.490   4.413
  507LYS      N 8029   2.373   7.287   4.498
  507LYS      H 8030   2.304   7.226   4.533
  507LYS     CA 8031   2.492   7.221   4.449
  507LYS     HA 8032   2.578   7.271   4.484
  507LYS     CB 8033   2.494   7.076   4.508
  507LYS    HB1 8034   2.574   7.021   4.468
  507LYS    HB2 8035   2.404   7.026   4.477
  507LYS     CG 8036   2.518   7.083   4.661
  507LYS    HG1 8037   2.441   7.134   4.717
  507LYS    HG2 8038   2.614   7.140   4.673
  507LYS     CD 8039   2.539   6.936   4.716
  507LYS    HD1 8040   2.593   6.871   4.641
  507LYS    HD2 8041   2.440   6.889   4.716
  507LYS     CE 8042   2.605   6.928   4.851
  507LYS    HE1 8043   2.590   6.829   4.895
  507LYS    HE2 8044   2.556   6.993   4.919
  507LYS     NZ 8045   2.752   6.955   4.844
  507LYS    HZ1 8046   2.786   6.968   4.938
  507LYS    HZ2 8047   2.811   6.885   4.799
  507LYS    HZ3 8048   2.765   7.035   4.788
  507LYS      C 8049   2.496   7.211   4.293
  507LYS      O 8050   2.399   7.229   4.219
  508SER      N 8051   2.620   7.204   4.242
  508SER      H 8052   2.693   7.215   4.310
  508SER     CA 8053   2.647   7.190   4.100
  508SER     HA 8054   2.584   7.263   4.050
  508SER     CB 8055   2.785   7.238   4.059
  508SER    HB1 8056   2.790   7.344   4.058
  508SER    HB2 8057   2.808   7.204   3.954
  508SER     OG 8058   2.890   7.195   4.149
  508SER     HG 8059   2.973   7.200   4.100
  508SER      C 8060   2.612   7.052   4.043
  508SER      O 8061   2.661   6.955   4.100
  509PRO      N 8062   2.535   7.046   3.930
  509PRO     CD 8063   2.437   7.151   3.895
  509PRO    HD1 8064   2.487   7.234   3.848
  509PRO    HD2 8065   2.375   7.186   3.977
  509PRO     CG 8066   2.347   7.092   3.790
  509PRO    HG1 8067   2.327   7.166   3.713
  509PRO    HG2 8068   2.264   7.045   3.827
  509PRO     CB 8069   2.425   6.976   3.730
  509PRO    HB1 8070   2.488   7.007   3.647
  509PRO    HB2 8071   2.356   6.901   3.699
  509PRO     CA 8072   2.502   6.918   3.853
  509PRO     HA 8073   2.426   6.860   3.904
  509PRO      C 8074   2.624   6.829   3.816
  509PRO      O 8075   2.603   6.714   3.785
  510ASN      N 8076   2.745   6.888   3.817
  510ASN      H 8077   2.746   6.986   3.813
  510ASN     CA 8078   2.872   6.819   3.804
  510ASN     HA 8079   2.880   6.784   3.706
  510ASN     CB 8080   2.983   6.916   3.831
  510ASN    HB1 8081   2.978   6.957   3.932
  510ASN    HB2 8082   2.980   6.989   3.750
  510ASN     CG 8083   3.121   6.847   3.823
  510ASN    OD1 8084   3.197   6.861   3.914
  510ASN    ND2 8085   3.147   6.753   3.730
  510ASN   HD21 8086   3.080   6.738   3.649
  510ASN   HD22 8087   3.238   6.709   3.736
  510ASN      C 8088   2.874   6.702   3.906
  510ASN      O 8089   2.910   6.587   3.878
  511GLY      N 8090   2.841   6.731   4.034
  511GLY      H 8091   2.798   6.819   4.050
  511GLY     CA 8092   2.863   6.644   4.153
  511GLY    HA1 8093   2.936   6.687   4.220
  511GLY    HA2 8094   2.894   6.542   4.117
  511GLY      C 8095   2.741   6.616   4.239
  511GLY      O 8096   2.762   6.598   4.358
  512THR      N 8097   2.625   6.601   4.173
  512THR      H 8098   2.609   6.621   4.070
  512THR     CA 8099   2.501   6.557   4.237
  512THR     HA 8100   2.521   6.527   4.339
  512THR     CB 8101   2.402   6.674   4.244
  512THR     HB 8102   2.310   6.639   4.277
  512THR    CG2 8103   2.457   6.788   4.335
  512THR   HG21 8104   2.475   6.750   4.435
  512THR   HG22 8105   2.546   6.839   4.298
  512THR   HG23 8106   2.385   6.868   4.335
  512THR    OG1 8107   2.398   6.735   4.114
  512THR    HG1 8108   2.374   6.835   4.124
  512THR      C 8109   2.440   6.438   4.171
  512THR      O 8110   2.416   6.337   4.239
  513ILE      N 8111   2.424   6.444   4.037
  513ILE      H 8112   2.458   6.525   3.989
  513ILE     CA 8113   2.358   6.338   3.957
  513ILE     HA 8114   2.256   6.319   3.983
  513ILE     CB 8115   2.352   6.378   3.806
  513ILE     HB 8116   2.448   6.402   3.762
  513ILE    CG2 8117   2.294   6.260   3.732
  513ILE   HG21 8118   2.364   6.178   3.727
  513ILE   HG22 8119   2.196   6.236   3.776
  513ILE   HG23 8120   2.279   6.288   3.622
  513ILE    CG1 8121   2.263   6.497   3.787
  513ILE   HG11 8122   2.286   6.573   3.862
  513ILE   HG12 8123   2.159   6.470   3.804
  513ILE     CD 8124   2.290   6.554   3.643
  513ILE    HD1 8125   2.272   6.482   3.563
  513ILE    HD2 8126   2.234   6.643   3.629
  513ILE    HD3 8127   2.396   6.577   3.631
  513ILE      C 8128   2.426   6.199   3.982
  513ILE      O 8129   2.362   6.101   4.021
  514ARG      N 8130   2.560   6.191   3.980
  514ARG      H 8131   2.609   6.280   3.969
  514ARG     CA 8132   2.636   6.072   4.019
  514ARG     HA 8133   2.626   5.992   3.946
  514ARG     CB 8134   2.784   6.112   4.032
  514ARG    HB1 8135   2.806   6.171   3.940
  514ARG    HB2 8136   2.841   6.021   4.020
  514ARG     CG 8137   2.835   6.196   4.148
  514ARG    HG1 8138   2.837   6.124   4.232
  514ARG    HG2 8139   2.763   6.278   4.171
  514ARG     CD 8140   2.972   6.263   4.125
  514ARG    HD1 8141   2.972   6.330   4.042
  514ARG    HD2 8142   3.048   6.193   4.092
  514ARG     NE 8143   3.019   6.337   4.243
  514ARG     HE 8144   2.978   6.316   4.335
  514ARG     CZ 8145   3.113   6.439   4.252
  514ARG    NH1 8146   3.189   6.488   4.161
  514ARG   HH11 8147   3.167   6.466   4.063
  514ARG   HH12 8148   3.234   6.579   4.175
  514ARG    NH2 8149   3.123   6.510   4.363
  514ARG   HH21 8150   3.058   6.499   4.442
  514ARG   HH22 8151   3.193   6.582   4.366
  514ARG      C 8152   2.593   6.006   4.149
  514ARG      O 8153   2.591   5.882   4.165
  515ASN      N 8154   2.553   6.086   4.243
  515ASN      H 8155   2.531   6.179   4.223
  515ASN     CA 8156   2.513   6.040   4.372
  515ASN     HA 8157   2.576   5.953   4.395
  515ASN     CB 8158   2.556   6.152   4.476
  515ASN    HB1 8159   2.527   6.115   4.572
  515ASN    HB2 8160   2.513   6.251   4.458
  515ASN     CG 8161   2.708   6.168   4.482
  515ASN    OD1 8162   2.751   6.279   4.452
  515ASN    ND2 8163   2.785   6.071   4.513
  515ASN   HD21 8164   2.742   5.984   4.548
  515ASN   HD22 8165   2.885   6.090   4.513
  515ASN      C 8166   2.364   5.994   4.391
  515ASN      O 8167   2.329   5.939   4.495
  516ILE      N 8168   2.286   6.003   4.283
  516ILE      H 8169   2.315   6.058   4.205
  516ILE     CA 8170   2.149   5.950   4.268
  516ILE     HA 8171   2.127   5.888   4.358
  516ILE     CB 8172   2.047   6.069   4.265
  516ILE     HB 8173   1.948   6.023   4.266
  516ILE    CG2 8174   2.057   6.153   4.399
  516ILE   HG21 8175   2.036   6.083   4.480
  516ILE   HG22 8176   2.151   6.200   4.412
  516ILE   HG23 8177   1.991   6.235   4.402
  516ILE    CG1 8178   2.065   6.159   4.140
  516ILE   HG11 8179   2.082   6.086   4.060
  516ILE   HG12 8180   2.161   6.210   4.145
  516ILE     CD 8181   1.954   6.253   4.089
  516ILE    HD1 8182   1.878   6.203   4.035
  516ILE    HD2 8183   1.907   6.293   4.174
  516ILE    HD3 8184   1.996   6.335   4.030
  516ILE      C 8185   2.129   5.851   4.152
  516ILE      O 8186   2.025   5.786   4.149
  517LEU      N 8187   2.223   5.844   4.059
  517LEU      H 8188   2.289   5.918   4.064
  517LEU     CA 8189   2.241   5.745   3.952
  517LEU     HA 8190   2.144   5.698   3.937
  517LEU     CB 8191   2.276   5.811   3.820
  517LEU    HB1 8192   2.371   5.771   3.789
  517LEU    HB2 8193   2.274   5.921   3.834
  517LEU     CG 8194   2.187   5.783   3.703
  517LEU     HG 8195   2.181   5.675   3.700
  517LEU    CD1 8196   2.048   5.841   3.707
  517LEU   HD11 8197   1.996   5.840   3.610
  517LEU   HD12 8198   1.992   5.780   3.780
  517LEU   HD13 8199   2.059   5.948   3.735
  517LEU    CD2 8200   2.250   5.843   3.576
  517LEU   HD21 8201   2.251   5.954   3.590
  517LEU   HD22 8202   2.351   5.818   3.545
  517LEU   HD23 8203   2.182   5.823   3.490
  517LEU      C 8204   2.337   5.627   3.991
  517LEU      O 8205   2.356   5.534   3.912
  518GLY      N 8206   2.401   5.631   4.110
  518GLY      H 8207   2.373   5.708   4.171
  518GLY     CA 8208   2.475   5.519   4.173
  518GLY    HA1 8209   2.409   5.431   4.162
  518GLY    HA2 8210   2.490   5.528   4.280
  518GLY      C 8211   2.606   5.473   4.105
  518GLY      O 8212   2.665   5.371   4.143
  519GLY      N 8213   2.646   5.538   3.996
  519GLY      H 8214   2.596   5.625   3.973
  519GLY     CA 8215   2.764   5.503   3.916
  519GLY    HA1 8216   2.749   5.553   3.821
  519GLY    HA2 8217   2.765   5.396   3.896
  519GLY      C 8218   2.893   5.559   3.978
  519GLY      O 8219   2.897   5.596   4.093
  520THR      N 8220   2.995   5.558   3.895
  520THR      H 8221   2.980   5.516   3.803
  520THR     CA 8222   3.130   5.605   3.926
  520THR     HA 8223   3.136   5.664   4.022
  520THR     CB 8224   3.223   5.483   3.941
  520THR     HB 8225   3.228   5.422   3.847
  520THR    CG2 8226   3.361   5.538   3.974
  520THR   HG21 8227   3.400   5.605   3.895
  520THR   HG22 8228   3.367   5.583   4.077
  520THR   HG23 8229   3.429   5.453   3.975
  520THR    OG1 8230   3.183   5.400   4.052
  520THR    HG1 8231   3.127   5.334   4.006
  520THR      C 8232   3.167   5.697   3.807
  520THR      O 8233   3.141   5.664   3.691
  521VAL      N 8234   3.219   5.818   3.837
  521VAL      H 8235   3.228   5.838   3.935
  521VAL     CA 8236   3.259   5.921   3.744
  521VAL     HA 8237   3.191   5.929   3.661
  521VAL     CB 8238   3.241   6.062   3.812
  521VAL     HB 8239   3.289   6.058   3.913
  521VAL    CG1 8240   3.307   6.169   3.727
  521VAL   HG11 8241   3.288   6.268   3.766
  521VAL   HG12 8242   3.415   6.159   3.719
  521VAL   HG13 8243   3.268   6.162   3.625
  521VAL    CG2 8244   3.088   6.086   3.817
  521VAL   HG21 8245   3.072   6.193   3.847
  521VAL   HG22 8246   3.034   6.054   3.730
  521VAL   HG23 8247   3.054   6.028   3.898
  521VAL      C 8248   3.407   5.905   3.710
  521VAL      O 8249   3.492   5.904   3.804
  522PHE      N 8250   3.440   5.891   3.581
  522PHE      H 8251   3.362   5.898   3.515
  522PHE     CA 8252   3.570   5.864   3.520
  522PHE     HA 8253   3.645   5.859   3.602
  522PHE     CB 8254   3.559   5.730   3.452
  522PHE    HB1 8255   3.641   5.719   3.387
  522PHE    HB2 8256   3.471   5.723   3.393
  522PHE     CG 8257   3.566   5.610   3.544
  522PHE    CD1 8258   3.693   5.577   3.589
  522PHE    HD1 8259   3.776   5.646   3.572
  522PHE    CE1 8260   3.718   5.458   3.661
  522PHE    HE1 8261   3.820   5.438   3.693
  522PHE     CZ 8262   3.609   5.375   3.683
  522PHE     HZ 8263   3.623   5.283   3.735
  522PHE    CE2 8264   3.483   5.402   3.632
  522PHE    HE2 8265   3.405   5.323   3.642
  522PHE    CD2 8266   3.460   5.518   3.557
  522PHE    HD2 8267   3.364   5.542   3.513
  522PHE      C 8268   3.620   5.982   3.433
  522PHE      O 8269   3.546   6.040   3.354
  523ARG      N 8270   3.750   6.024   3.454
  523ARG      H 8271   3.803   5.970   3.525
  523ARG     CA 8272   3.820   6.141   3.392
  523ARG     HA 8273   3.742   6.197   3.333
  523ARG     CB 8274   3.891   6.225   3.500
  523ARG    HB1 8275   3.948   6.301   3.447
  523ARG    HB2 8276   3.951   6.159   3.560
  523ARG     CG 8277   3.792   6.301   3.582
  523ARG    HG1 8278   3.713   6.231   3.612
  523ARG    HG2 8279   3.750   6.384   3.532
  523ARG     CD 8280   3.871   6.343   3.708
  523ARG    HD1 8281   3.906   6.251   3.747
  523ARG    HD2 8282   3.809   6.384   3.787
  523ARG     NE 8283   3.979   6.435   3.675
  523ARG     HE 8284   4.074   6.394   3.659
  523ARG     CZ 8285   3.967   6.560   3.657
  523ARG    NH1 8286   3.858   6.631   3.677
  523ARG   HH11 8287   3.789   6.598   3.740
  523ARG   HH12 8288   3.857   6.734   3.674
  523ARG    NH2 8289   4.070   6.630   3.612
  523ARG   HH21 8290   4.159   6.585   3.608
  523ARG   HH22 8291   4.063   6.726   3.591
  523ARG      C 8292   3.928   6.093   3.291
  523ARG      O 8293   4.000   5.995   3.315
  524GLU      N 8294   3.942   6.166   3.178
  524GLU      H 8295   3.873   6.235   3.153
  524GLU     CA 8296   4.040   6.137   3.065
  524GLU     HA 8297   4.119   6.071   3.104
  524GLU     CB 8298   3.967   6.057   2.952
  524GLU    HB1 8299   3.892   6.122   2.903
  524GLU    HB2 8300   3.909   5.978   3.005
  524GLU     CG 8301   4.051   6.001   2.837
  524GLU    HG1 8302   4.120   5.931   2.878
  524GLU    HG2 8303   4.103   6.086   2.794
  524GLU     CD 8304   3.958   5.936   2.728
  524GLU    OE1 8305   3.997   5.940   2.607
  524GLU    OE2 8306   3.849   5.879   2.758
  524GLU      C 8307   4.100   6.266   3.009
  524GLU      O 8308   4.033   6.368   2.988
  525ALA      N 8309   4.234   6.264   2.991
  525ALA      H 8310   4.284   6.183   3.028
  525ALA     CA 8311   4.306   6.366   2.924
  525ALA     HA 8312   4.266   6.462   2.950
  525ALA     CB 8313   4.450   6.371   2.974
  525ALA    HB1 8314   4.504   6.280   2.948
  525ALA    HB2 8315   4.504   6.447   2.922
  525ALA    HB3 8316   4.451   6.392   3.087
  525ALA      C 8317   4.295   6.363   2.767
  525ALA      O 8318   4.309   6.255   2.711
  526ILE      N 8319   4.282   6.472   2.693
  526ILE      H 8320   4.268   6.559   2.743
  526ILE     CA 8321   4.276   6.478   2.544
  526ILE     HA 8322   4.245   6.380   2.504
  526ILE     CB 8323   4.173   6.589   2.508
  526ILE     HB 8324   4.201   6.681   2.556
  526ILE    CG2 8325   4.174   6.617   2.356
  526ILE   HG21 8326   4.269   6.666   2.335
  526ILE   HG22 8327   4.167   6.524   2.296
  526ILE   HG23 8328   4.091   6.688   2.328
  526ILE    CG1 8329   4.026   6.548   2.561
  526ILE   HG11 8330   4.039   6.505   2.660
  526ILE   HG12 8331   3.979   6.467   2.502
  526ILE     CD 8332   3.927   6.668   2.569
  526ILE    HD1 8333   3.874   6.683   2.476
  526ILE    HD2 8334   3.851   6.658   2.645
  526ILE    HD3 8335   3.976   6.762   2.595
  526ILE      C 8336   4.419   6.509   2.490
  526ILE      O 8337   4.493   6.593   2.539
  527ILE      N 8338   4.474   6.416   2.413
  527ILE      H 8339   4.408   6.340   2.375
  527ILE     CA 8340   4.613   6.396   2.366
  527ILE     HA 8341   4.685   6.457   2.424
  527ILE     CB 8342   4.648   6.244   2.377
  527ILE     HB 8343   4.598   6.185   2.302
  527ILE    CG2 8344   4.800   6.225   2.357
  527ILE   HG21 8345   4.858   6.277   2.433
  527ILE   HG22 8346   4.839   6.122   2.371
  527ILE   HG23 8347   4.829   6.259   2.257
  527ILE    CG1 8348   4.603   6.176   2.508
  527ILE   HG11 8349   4.646   6.077   2.501
  527ILE   HG12 8350   4.492   6.165   2.509
  527ILE     CD 8351   4.649   6.241   2.640
  527ILE    HD1 8352   4.754   6.264   2.638
  527ILE    HD2 8353   4.593   6.329   2.668
  527ILE    HD3 8354   4.645   6.165   2.725
  527ILE      C 8355   4.619   6.446   2.220
  527ILE      O 8356   4.552   6.392   2.128
  528CYS      N 8357   4.699   6.551   2.206
  528CYS      H 8358   4.745   6.596   2.286
  528CYS     CA 8359   4.737   6.600   2.078
  528CYS     HA 8360   4.685   6.543   1.999
  528CYS     CB 8361   4.692   6.741   2.067
  528CYS    HB1 8362   4.751   6.806   2.141
  528CYS    HB2 8363   4.582   6.750   2.088
  528CYS     SG 8364   4.733   6.785   1.893
  528CYS     HG 8365   4.608   6.779   1.840
  528CYS      C 8366   4.887   6.584   2.058
  528CYS      O 8367   4.968   6.638   2.130
  529LYS      N 8368   4.927   6.525   1.942
  529LYS      H 8369   4.852   6.504   1.874
  529LYS     CA 8370   5.072   6.503   1.909
  529LYS     HA 8371   5.120   6.436   1.975
  529LYS     CB 8372   5.086   6.429   1.776
  529LYS    HB1 8373   5.187   6.437   1.745
  529LYS    HB2 8374   5.031   6.476   1.695
  529LYS     CG 8375   5.043   6.277   1.786
  529LYS    HG1 8376   4.946   6.274   1.833
  529LYS    HG2 8377   5.112   6.228   1.856
  529LYS     CD 8378   5.030   6.201   1.651
  529LYS    HD1 8379   5.007   6.098   1.681
  529LYS    HD2 8380   5.123   6.199   1.597
  529LYS     CE 8381   4.923   6.251   1.552
  529LYS    HE1 8382   4.928   6.357   1.542
  529LYS    HE2 8383   4.824   6.236   1.601
  529LYS     NZ 8384   4.922   6.191   1.415
  529LYS    HZ1 8385   4.824   6.193   1.377
  529LYS    HZ2 8386   4.976   6.238   1.341
  529LYS    HZ3 8387   4.963   6.097   1.419
  529LYS      C 8388   5.153   6.634   1.914
  529LYS      O 8389   5.263   6.632   1.975
  530ASN      N 8390   5.105   6.749   1.863
  530ASN      H 8391   5.020   6.740   1.817
  530ASN     CA 8392   5.161   6.883   1.880
  530ASN     HA 8393   5.263   6.877   1.839
  530ASN     CB 8394   5.082   6.978   1.789
  530ASN    HB1 8395   4.992   7.015   1.839
  530ASN    HB2 8396   5.043   6.923   1.703
  530ASN     CG 8397   5.155   7.107   1.734
  530ASN    OD1 8398   5.275   7.117   1.737
  530ASN    ND2 8399   5.081   7.207   1.697
  530ASN   HD21 8400   4.982   7.190   1.678
  530ASN   HD22 8401   5.116   7.293   1.658
  530ASN      C 8402   5.185   6.941   2.018
  530ASN      O 8403   5.256   7.040   2.026
  531ILE      N 8404   5.126   6.889   2.128
  531ILE      H 8405   5.084   6.796   2.113
  531ILE     CA 8406   5.121   6.958   2.261
  531ILE     HA 8407   5.166   7.059   2.251
  531ILE     CB 8408   4.976   6.982   2.306
  531ILE     HB 8409   4.928   6.891   2.297
  531ILE    CG2 8410   4.958   7.029   2.450
  531ILE   HG21 8411   4.858   7.016   2.481
  531ILE   HG22 8412   5.022   6.969   2.518
  531ILE   HG23 8413   5.000   7.125   2.464
  531ILE    CG1 8414   4.902   7.073   2.205
  531ILE   HG11 8415   4.795   7.081   2.235
  531ILE   HG12 8416   4.898   7.026   2.105
  531ILE     CD 8417   4.948   7.221   2.188
  531ILE    HD1 8418   4.871   7.279   2.146
  531ILE    HD2 8419   4.980   7.263   2.282
  531ILE    HD3 8420   5.034   7.221   2.119
  531ILE      C 8421   5.198   6.867   2.360
  531ILE      O 8422   5.152   6.760   2.394
  532PRO      N 8423   5.329   6.891   2.385
  532PRO     CD 8424   5.400   7.007   2.338
  532PRO    HD1 8425   5.341   7.101   2.351
  532PRO    HD2 8426   5.423   6.985   2.228
  532PRO     CG 8427   5.535   7.012   2.419
  532PRO    HG1 8428   5.520   7.068   2.515
  532PRO    HG2 8429   5.618   7.046   2.360
  532PRO     CB 8430   5.557   6.863   2.438
  532PRO    HB1 8431   5.620   6.851   2.525
  532PRO    HB2 8432   5.605   6.819   2.350
  532PRO     CA 8433   5.416   6.805   2.460
  532PRO     HA 8434   5.406   6.706   2.414
  532PRO      C 8435   5.370   6.804   2.609
  532PRO      O 8436   5.358   6.910   2.677
  533ARG      N 8437   5.346   6.681   2.660
  533ARG      H 8438   5.367   6.599   2.604
  533ARG     CA 8439   5.309   6.663   2.804
  533ARG     HA 8440   5.222   6.719   2.836
  533ARG     CB 8441   5.279   6.517   2.828
  533ARG    HB1 8442   5.276   6.504   2.939
  533ARG    HB2 8443   5.363   6.455   2.802
  533ARG     CG 8444   5.153   6.454   2.773
  533ARG    HG1 8445   5.072   6.505   2.820
  533ARG    HG2 8446   5.154   6.348   2.798
  533ARG     CD 8447   5.146   6.464   2.620
  533ARG    HD1 8448   5.149   6.566   2.585
  533ARG    HD2 8449   5.050   6.426   2.597
  533ARG     NE 8450   5.251   6.383   2.556
  533ARG     HE 8451   5.316   6.341   2.621
  533ARG     CZ 8452   5.248   6.327   2.434
  533ARG    NH1 8453   5.153   6.360   2.351
  533ARG   HH11 8454   5.082   6.433   2.367
  533ARG   HH12 8455   5.174   6.336   2.255
  533ARG    NH2 8456   5.348   6.252   2.391
  533ARG   HH21 8457   5.421   6.235   2.460
  533ARG   HH22 8458   5.363   6.228   2.292
  533ARG      C 8459   5.416   6.719   2.894
  533ARG      O 8460   5.538   6.699   2.876
  534LEU      N 8461   5.370   6.784   3.003
  534LEU      H 8462   5.269   6.796   3.010
  534LEU     CA 8463   5.457   6.835   3.112
  534LEU     HA 8464   5.545   6.871   3.062
  534LEU     CB 8465   5.392   6.948   3.186
  534LEU    HB1 8466   5.289   6.923   3.225
  534LEU    HB2 8467   5.374   7.025   3.113
  534LEU     CG 8468   5.466   6.998   3.307
  534LEU     HG 8469   5.480   6.918   3.376
  534LEU    CD1 8470   5.601   7.058   3.279
  534LEU   HD11 8471   5.665   6.983   3.240
  534LEU   HD12 8472   5.594   7.139   3.208
  534LEU   HD13 8473   5.642   7.090   3.376
  534LEU    CD2 8474   5.380   7.112   3.378
  534LEU   HD21 8475   5.426   7.158   3.466
  534LEU   HD22 8476   5.375   7.197   3.311
  534LEU   HD23 8477   5.280   7.082   3.407
  534LEU      C 8478   5.504   6.719   3.199
  534LEU      O 8479   5.618   6.712   3.233
  535VAL      N 8480   5.415   6.619   3.220
  535VAL      H 8481   5.328   6.630   3.179
  535VAL     CA 8482   5.448   6.488   3.268
  535VAL     HA 8483   5.530   6.495   3.338
  535VAL     CB 8484   5.337   6.413   3.348
  535VAL     HB 8485   5.260   6.388   3.283
  535VAL    CG1 8486   5.393   6.290   3.418
  535VAL   HG11 8487   5.433   6.216   3.346
  535VAL   HG12 8488   5.466   6.313   3.494
  535VAL   HG13 8489   5.309   6.237   3.469
  535VAL    CG2 8490   5.287   6.504   3.458
  535VAL   HG21 8491   5.364   6.519   3.539
  535VAL   HG22 8492   5.250   6.595   3.426
  535VAL   HG23 8493   5.195   6.459   3.502
  535VAL      C 8494   5.496   6.404   3.154
  535VAL      O 8495   5.418   6.328   3.101
  536SER      N 8496   5.622   6.423   3.110
  536SER      H 8497   5.675   6.496   3.152
  536SER     CA 8498   5.660   6.396   2.968
  536SER     HA 8499   5.597   6.459   2.906
  536SER     CB 8500   5.797   6.461   2.949
  536SER    HB1 8501   5.797   6.560   2.997
  536SER    HB2 8502   5.817   6.479   2.843
  536SER     OG 8503   5.891   6.370   3.005
  536SER     HG 8504   5.887   6.375   3.102
  536SER      C 8505   5.652   6.250   2.915
  536SER      O 8506   5.643   6.234   2.793
  537GLY      N 8507   5.656   6.154   3.006
  537GLY      H 8508   5.659   6.173   3.107
  537GLY     CA 8509   5.644   6.011   2.979
  537GLY    HA1 8510   5.679   5.957   3.067
  537GLY    HA2 8511   5.718   5.981   2.906
  537GLY      C 8512   5.505   5.953   2.943
  537GLY      O 8513   5.492   5.839   2.898
  538TRP      N 8514   5.403   6.036   2.955
  538TRP      H 8515   5.417   6.132   2.975
  538TRP     CA 8516   5.267   5.997   2.922
  538TRP     HA 8517   5.263   5.892   2.942
  538TRP     CB 8518   5.165   6.064   3.012
  538TRP    HB1 8519   5.063   6.042   2.975
  538TRP    HB2 8520   5.173   6.171   3.012
  538TRP     CG 8521   5.158   6.026   3.160
  538TRP    CD1 8522   5.193   5.905   3.216
  538TRP    HD1 8523   5.234   5.825   3.162
  538TRP    NE1 8524   5.169   5.903   3.348
  538TRP    HE1 8525   5.195   5.830   3.412
  538TRP    CE2 8526   5.103   6.022   3.387
  538TRP    CZ2 8527   5.051   6.062   3.512
  538TRP    HZ2 8528   5.063   5.996   3.601
  538TRP    CH2 8529   4.997   6.192   3.527
  538TRP    HH2 8530   4.957   6.224   3.629
  538TRP    CZ3 8531   4.990   6.270   3.411
  538TRP    HZ3 8532   4.956   6.376   3.419
  538TRP    CE3 8533   5.041   6.231   3.283
  538TRP    HE3 8534   5.042   6.295   3.198
  538TRP    CD2 8535   5.097   6.102   3.269
  538TRP      C 8536   5.233   6.023   2.771
  538TRP      O 8537   5.251   6.132   2.717
  539VAL      N 8538   5.179   5.923   2.705
  539VAL      H 8539   5.166   5.838   2.761
  539VAL     CA 8540   5.156   5.913   2.561
  539VAL     HA 8541   5.151   6.011   2.519
  539VAL     CB 8542   5.272   5.838   2.496
  539VAL     HB 8543   5.346   5.804   2.566
  539VAL    CG1 8544   5.248   5.715   2.416
  539VAL   HG11 8545   5.342   5.687   2.366
  539VAL   HG12 8546   5.216   5.635   2.483
  539VAL   HG13 8547   5.163   5.737   2.353
  539VAL    CG2 8548   5.355   5.925   2.398
  539VAL   HG21 8549   5.401   6.009   2.456
  539VAL   HG22 8550   5.445   5.873   2.363
  539VAL   HG23 8551   5.292   5.957   2.314
  539VAL      C 8552   5.020   5.859   2.527
  539VAL      O 8553   4.972   5.875   2.418
  540LYS      N 8554   4.947   5.803   2.622
  540LYS      H 8555   4.995   5.795   2.708
  540LYS     CA 8556   4.809   5.758   2.624
  540LYS     HA 8557   4.753   5.802   2.543
  540LYS     CB 8558   4.802   5.606   2.604
  540LYS    HB1 8559   4.698   5.578   2.616
  540LYS    HB2 8560   4.858   5.555   2.682
  540LYS     CG 8561   4.855   5.566   2.470
  540LYS    HG1 8562   4.962   5.583   2.464
  540LYS    HG2 8563   4.809   5.621   2.391
  540LYS     CD 8564   4.831   5.416   2.444
  540LYS    HD1 8565   4.723   5.394   2.436
  540LYS    HD2 8566   4.875   5.352   2.525
  540LYS     CE 8567   4.883   5.385   2.306
  540LYS    HE1 8568   4.865   5.282   2.281
  540LYS    HE2 8569   4.987   5.406   2.302
  540LYS     NZ 8570   4.815   5.459   2.200
  540LYS    HZ1 8571   4.718   5.482   2.213
  540LYS    HZ2 8572   4.869   5.541   2.177
  540LYS    HZ3 8573   4.827   5.406   2.114
  540LYS      C 8574   4.754   5.811   2.755
  540LYS      O 8575   4.832   5.832   2.850
  541PRO      N 8576   4.617   5.813   2.770
  541PRO     CD 8577   4.518   5.809   2.659
  541PRO    HD1 8578   4.532   5.707   2.607
  541PRO    HD2 8579   4.539   5.894   2.589
  541PRO     CG 8580   4.381   5.827   2.720
  541PRO    HG1 8581   4.326   5.733   2.714
  541PRO    HG2 8582   4.326   5.911   2.667
  541PRO     CB 8583   4.407   5.871   2.861
  541PRO    HB1 8584   4.333   5.819   2.929
  541PRO    HB2 8585   4.398   5.984   2.872
  541PRO     CA 8586   4.552   5.836   2.900
  541PRO     HA 8587   4.598   5.928   2.932
  541PRO      C 8588   4.553   5.723   3.003
  541PRO      O 8589   4.550   5.603   2.969
  542ILE      N 8590   4.544   5.758   3.130
  542ILE      H 8591   4.557   5.857   3.152
  542ILE     CA 8592   4.507   5.669   3.236
  542ILE     HA 8593   4.479   5.572   3.190
  542ILE     CB 8594   4.609   5.647   3.347
  542ILE     HB 8595   4.566   5.568   3.415
  542ILE    CG2 8596   4.741   5.591   3.287
  542ILE   HG21 8597   4.798   5.667   3.237
  542ILE   HG22 8598   4.798   5.539   3.363
  542ILE   HG23 8599   4.722   5.506   3.222
  542ILE    CG1 8600   4.634   5.766   3.446
  542ILE   HG11 8601   4.704   5.737   3.524
  542ILE   HG12 8602   4.541   5.795   3.496
  542ILE     CD 8603   4.686   5.895   3.384
  542ILE    HD1 8604   4.708   5.970   3.461
  542ILE    HD2 8605   4.785   5.876   3.346
  542ILE    HD3 8606   4.624   5.936   3.300
  542ILE      C 8607   4.373   5.727   3.286
  542ILE      O 8608   4.356   5.845   3.308
  543ILE      N 8609   4.274   5.643   3.307
  543ILE      H 8610   4.288   5.545   3.290
  543ILE     CA 8611   4.132   5.680   3.324
  543ILE     HA 8612   4.115   5.788   3.298
  543ILE     CB 8613   4.045   5.605   3.220
  543ILE     HB 8614   4.058   5.498   3.228
  543ILE    CG2 8615   3.893   5.631   3.240
  543ILE   HG21 8616   3.863   5.729   3.215
  543ILE   HG22 8617   3.838   5.559   3.184
  543ILE   HG23 8618   3.867   5.607   3.340
  543ILE    CG1 8619   4.078   5.650   3.075
  543ILE   HG11 8620   4.188   5.638   3.057
  543ILE   HG12 8621   4.063   5.760   3.068
  543ILE     CD 8622   4.002   5.577   2.963
  543ILE    HD1 8623   4.024   5.474   2.963
  543ILE    HD2 8624   3.900   5.600   2.974
  543ILE    HD3 8625   4.027   5.623   2.866
  543ILE      C 8626   4.086   5.665   3.469
  543ILE      O 8627   4.061   5.555   3.517
  544ILE      N 8628   4.090   5.775   3.538
  544ILE      H 8629   4.105   5.862   3.487
  544ILE     CA 8630   4.081   5.775   3.685
  544ILE     HA 8631   4.113   5.674   3.714
  544ILE     CB 8632   4.178   5.885   3.736
  544ILE     HB 8633   4.157   5.971   3.681
  544ILE    CG2 8634   4.171   5.924   3.880
  544ILE   HG21 8635   4.193   5.840   3.946
  544ILE   HG22 8636   4.234   6.015   3.896
  544ILE   HG23 8637   4.066   5.955   3.901
  544ILE    CG1 8638   4.328   5.836   3.725
  544ILE   HG11 8639   4.338   5.807   3.617
  544ILE   HG12 8640   4.347   5.750   3.787
  544ILE     CD 8641   4.433   5.942   3.756
  544ILE    HD1 8642   4.524   5.906   3.708
  544ILE    HD2 8643   4.402   6.039   3.710
  544ILE    HD3 8644   4.440   5.960   3.862
  544ILE      C 8645   3.934   5.798   3.729
  544ILE      O 8646   3.868   5.888   3.679
  545GLY      N 8647   3.881   5.717   3.822
  545GLY      H 8648   3.939   5.641   3.854
  545GLY     CA 8649   3.756   5.741   3.882
  545GLY    HA1 8650   3.688   5.660   3.853
  545GLY    HA2 8651   3.718   5.838   3.858
  545GLY      C 8652   3.758   5.737   4.035
  545GLY      O 8653   3.832   5.664   4.098
  546ARG      N 8654   3.672   5.815   4.091
  546ARG      H 8655   3.611   5.866   4.024
  546ARG     CA 8656   3.658   5.835   4.242
  546ARG     HA 8657   3.736   5.797   4.300
  546ARG     CB 8658   3.634   5.986   4.270
  546ARG    HB1 8659   3.585   6.001   4.366
  546ARG    HB2 8660   3.563   6.026   4.204
  546ARG     CG 8661   3.760   6.075   4.248
  546ARG    HG1 8662   3.803   6.062   4.153
  546ARG    HG2 8663   3.831   6.048   4.323
  546ARG     CD 8664   3.733   6.221   4.268
  546ARG    HD1 8665   3.666   6.260   4.189
  546ARG    HD2 8666   3.818   6.281   4.249
  546ARG     NE 8667   3.677   6.249   4.403
  546ARG     HE 8668   3.713   6.193   4.479
  546ARG     CZ 8669   3.597   6.343   4.444
  546ARG    NH1 8670   3.553   6.439   4.366
  546ARG   HH11 8671   3.591   6.455   4.270
  546ARG   HH12 8672   3.484   6.508   4.401
  546ARG    NH2 8673   3.551   6.346   4.563
  546ARG   HH21 8674   3.579   6.273   4.628
  546ARG   HH22 8675   3.486   6.417   4.593
  546ARG      C 8676   3.538   5.761   4.293
  546ARG      O 8677   3.425   5.777   4.243
  547HIS      N 8678   3.557   5.673   4.393
  547HIS      H 8679   3.647   5.664   4.431
  547HIS     CA 8680   3.443   5.625   4.475
  547HIS     HA 8681   3.394   5.544   4.421
  547HIS     CB 8682   3.493   5.559   4.600
  547HIS    HB1 8683   3.543   5.630   4.659
  547HIS    HB2 8684   3.577   5.493   4.575
  547HIS     CG 8685   3.386   5.492   4.677
  547HIS    ND1 8686   3.286   5.413   4.621
  547HIS    CE1 8687   3.211   5.363   4.722
  547HIS    HE1 8688   3.124   5.299   4.717
  547HIS    NE2 8689   3.264   5.403   4.837
  547HIS    HE2 8690   3.232   5.380   4.930
  547HIS    CD2 8691   3.372   5.488   4.809
  547HIS    HD2 8692   3.438   5.534   4.880
  547HIS      C 8693   3.340   5.738   4.505
  547HIS      O 8694   3.381   5.839   4.562
  548ALA      N 8695   3.210   5.729   4.473
  548ALA      H 8696   3.194   5.661   4.397
  548ALA     CA 8697   3.106   5.833   4.494
  548ALA     HA 8698   3.143   5.931   4.471
  548ALA     CB 8699   3.002   5.808   4.382
  548ALA    HB1 8700   2.927   5.888   4.380
  548ALA    HB2 8701   3.046   5.810   4.282
  548ALA    HB3 8702   2.952   5.713   4.398
  548ALA      C 8703   3.054   5.848   4.636
  548ALA      O 8704   3.002   5.953   4.674
  549TYR      N 8705   3.077   5.750   4.726
  549TYR      H 8706   3.115   5.661   4.694
  549TYR     CA 8707   3.020   5.739   4.862
  549TYR     HA 8708   2.926   5.795   4.861
  549TYR     CB 8709   2.959   5.597   4.874
  549TYR    HB1 8710   3.047   5.536   4.891
  549TYR    HB2 8711   2.915   5.566   4.778
  549TYR     CG 8712   2.846   5.583   4.979
  549TYR    CD1 8713   2.713   5.623   4.944
  549TYR    HD1 8714   2.695   5.643   4.842
  549TYR    CE1 8715   2.611   5.632   5.043
  549TYR    HE1 8716   2.515   5.672   5.013
  549TYR     CZ 8717   2.644   5.605   5.179
  549TYR     OH 8718   2.548   5.617   5.272
  549TYR     HH 8719   2.461   5.608   5.229
  549TYR    CE2 8720   2.776   5.565   5.216
  549TYR    HE2 8721   2.802   5.531   5.313
  549TYR    CD2 8722   2.876   5.554   5.118
  549TYR    HD2 8723   2.976   5.528   5.146
  549TYR      C 8724   3.103   5.774   4.980
  549TYR      O 8725   3.218   5.724   4.984
  550GLY      N 8726   3.047   5.833   5.090
  550GLY      H 8727   2.955   5.868   5.079
  550GLY     CA 8728   3.108   5.822   5.225
  550GLY    HA1 8729   3.125   5.718   5.238
  550GLY    HA2 8730   3.038   5.852   5.302
  550GLY      C 8731   3.241   5.900   5.242
  550GLY      O 8732   3.256   6.013   5.190
  551ASP      N 8733   3.344   5.844   5.304
  551ASP      H 8734   3.341   5.748   5.339
  551ASP     CA 8735   3.464   5.913   5.351
  551ASP     HA 8736   3.476   5.871   5.447
  551ASP     CB 8737   3.585   5.874   5.265
  551ASP    HB1 8738   3.672   5.905   5.326
  551ASP    HB2 8739   3.585   5.927   5.167
  551ASP     CG 8740   3.594   5.723   5.238
  551ASP    OD1 8741   3.522   5.631   5.289
  551ASP    OD2 8742   3.692   5.686   5.171
  551ASP      C 8743   3.459   6.067   5.391
  551ASP      O 8744   3.358   6.114   5.444
  552GLN      N 8745   3.564   6.141   5.374
  552GLN      H 8746   3.642   6.099   5.323
  552GLN     CA 8747   3.591   6.281   5.405
  552GLN     HA 8748   3.602   6.294   5.511
  552GLN     CB 8749   3.713   6.331   5.328
  552GLN    HB1 8750   3.705   6.438   5.345
  552GLN    HB2 8751   3.713   6.313   5.215
  552GLN     CG 8752   3.838   6.273   5.389
  552GLN    HG1 8753   3.828   6.281   5.498
  552GLN    HG2 8754   3.920   6.338   5.362
  552GLN     CD 8755   3.869   6.133   5.333
  552GLN    OE1 8756   3.804   6.089   5.240
  552GLN    NE2 8757   3.960   6.058   5.390
  552GLN   HE21 8758   4.027   6.099   5.444
  552GLN   HE22 8759   3.948   5.960   5.374
  552GLN      C 8760   3.472   6.367   5.356
  552GLN      O 8761   3.433   6.464   5.420
  553TYR      N 8762   3.405   6.338   5.248
  553TYR      H 8763   3.435   6.253   5.195
  553TYR     CA 8764   3.300   6.416   5.183
  553TYR     HA 8765   3.323   6.528   5.183
  553TYR     CB 8766   3.293   6.381   5.034
  553TYR    HB1 8767   3.229   6.457   4.992
  553TYR    HB2 8768   3.245   6.285   5.020
  553TYR     CG 8769   3.427   6.378   4.967
  553TYR    CD1 8770   3.519   6.272   4.990
  553TYR    HD1 8771   3.484   6.184   5.039
  553TYR    CE1 8772   3.653   6.288   4.950
  553TYR    HE1 8773   3.730   6.215   4.974
  553TYR     CZ 8774   3.691   6.399   4.871
  553TYR     OH 8775   3.814   6.414   4.828
  553TYR     HH 8776   3.816   6.489   4.768
  553TYR    CE2 8777   3.598   6.498   4.842
  553TYR    HE2 8778   3.620   6.585   4.779
  553TYR    CD2 8779   3.468   6.489   4.895
  553TYR    HD2 8780   3.399   6.574   4.877
  553TYR      C 8781   3.164   6.393   5.244
  553TYR      O 8782   3.069   6.460   5.207
  554ARG      N 8783   3.157   6.300   5.341
  554ARG      H 8784   3.247   6.250   5.364
  554ARG     CA 8785   3.043   6.279   5.435
  554ARG     HA 8786   2.968   6.357   5.430
  554ARG     CB 8787   2.975   6.148   5.402
  554ARG    HB1 8788   2.902   6.122   5.480
  554ARG    HB2 8789   3.048   6.067   5.401
  554ARG     CG 8790   2.904   6.137   5.267
  554ARG    HG1 8791   2.865   6.035   5.271
  554ARG    HG2 8792   2.981   6.155   5.198
  554ARG     CD 8793   2.787   6.236   5.249
  554ARG    HD1 8794   2.820   6.340   5.251
  554ARG    HD2 8795   2.717   6.220   5.329
  554ARG     NE 8796   2.723   6.212   5.115
  554ARG     HE 8797   2.738   6.123   5.065
  554ARG     CZ 8798   2.631   6.291   5.062
  554ARG    NH1 8799   2.609   6.411   5.100
  554ARG   HH11 8800   2.660   6.458   5.177
  554ARG   HH12 8801   2.544   6.475   5.055
  554ARG    NH2 8802   2.556   6.249   4.967
  554ARG   HH21 8803   2.588   6.170   4.907
  554ARG   HH22 8804   2.477   6.297   4.929
  554ARG      C 8805   3.081   6.275   5.588
  554ARG      O 8806   2.990   6.274   5.673
  555ALA      N 8807   3.209   6.293   5.623
  555ALA      H 8808   3.278   6.301   5.548
  555ALA     CA 8809   3.267   6.278   5.759
  555ALA     HA 8810   3.233   6.186   5.800
  555ALA     CB 8811   3.426   6.260   5.750
  555ALA    HB1 8812   3.452   6.164   5.705
  555ALA    HB2 8813   3.467   6.343   5.693
  555ALA    HB3 8814   3.467   6.254   5.851
  555ALA      C 8815   3.232   6.386   5.862
  555ALA      O 8816   3.238   6.503   5.831
  556THR      N 8817   3.206   6.346   5.986
  556THR      H 8818   3.201   6.249   6.003
  556THR     CA 8819   3.171   6.440   6.095
  556THR     HA 8820   3.132   6.527   6.043
  556THR     CB 8821   3.071   6.381   6.189
  556THR     HB 8822   3.106   6.284   6.229
  556THR    CG2 8823   3.025   6.466   6.304
  556THR   HG21 8824   3.104   6.457   6.380
  556THR   HG22 8825   3.017   6.567   6.262
  556THR   HG23 8826   2.934   6.423   6.340
  556THR    OG1 8827   2.952   6.355   6.108
  556THR    HG1 8828   2.961   6.274   6.052
  556THR      C 8829   3.303   6.479   6.169
  556THR      O 8830   3.357   6.400   6.246
  557ASP      N 8831   3.354   6.602   6.147
  557ASP      H 8832   3.313   6.650   6.073
  557ASP     CA 8833   3.473   6.664   6.209
  557ASP     HA 8834   3.534   6.587   6.246
  557ASP     CB 8835   3.566   6.744   6.114
  557ASP    HB1 8836   3.617   6.669   6.058
  557ASP    HB2 8837   3.633   6.802   6.176
  557ASP     CG 8838   3.494   6.828   6.007
  557ASP    OD1 8839   3.561   6.920   5.952
  557ASP    OD2 8840   3.378   6.805   5.973
  557ASP      C 8841   3.430   6.759   6.327
  557ASP      O 8842   3.326   6.822   6.315
  558PHE      N 8843   3.508   6.758   6.433
  558PHE      H 8844   3.584   6.686   6.437
  558PHE     CA 8845   3.498   6.848   6.547
  558PHE     HA 8846   3.462   6.940   6.508
  558PHE     CB 8847   3.391   6.809   6.653
  558PHE    HB1 8848   3.299   6.782   6.597
  558PHE    HB2 8849   3.377   6.894   6.716
  558PHE     CG 8850   3.447   6.690   6.733
  558PHE    CD1 8851   3.411   6.559   6.690
  558PHE    HD1 8852   3.349   6.553   6.608
  558PHE    CE1 8853   3.447   6.449   6.768
  558PHE    HE1 8854   3.416   6.353   6.735
  558PHE     CZ 8855   3.523   6.463   6.891
  558PHE     HZ 8856   3.555   6.378   6.947
  558PHE    CE2 8857   3.554   6.592   6.933
  558PHE    HE2 8858   3.602   6.601   7.031
  558PHE    CD2 8859   3.514   6.704   6.854
  558PHE    HD2 8860   3.537   6.803   6.897
  558PHE      C 8861   3.630   6.891   6.605
  558PHE      O 8862   3.733   6.827   6.584
  559VAL      N 8863   3.636   7.008   6.673
  559VAL      H 8864   3.548   7.058   6.691
  559VAL     CA 8865   3.751   7.055   6.751
  559VAL     HA 8866   3.845   7.022   6.702
  559VAL     CB 8867   3.762   7.206   6.759
  559VAL     HB 8868   3.678   7.239   6.820
  559VAL    CG1 8869   3.894   7.253   6.828
  559VAL   HG11 8870   3.898   7.220   6.933
  559VAL   HG12 8871   3.976   7.207   6.768
  559VAL   HG13 8872   3.897   7.365   6.824
  559VAL    CG2 8873   3.755   7.276   6.623
  559VAL   HG21 8874   3.655   7.254   6.589
  559VAL   HG22 8875   3.773   7.379   6.646
  559VAL   HG23 8876   3.834   7.233   6.558
  559VAL      C 8877   3.745   6.995   6.891
  559VAL      O 8878   3.640   6.998   6.949
  560VAL      N 8879   3.855   6.944   6.950
  560VAL      H 8880   3.942   6.933   6.898
  560VAL     CA 8881   3.850   6.896   7.092
  560VAL     HA 8882   3.750   6.856   7.120
  560VAL     CB 8883   3.951   6.776   7.118
  560VAL     HB 8884   4.048   6.820   7.104
  560VAL    CG1 8885   3.948   6.718   7.259
  560VAL   HG11 8886   3.973   6.799   7.329
  560VAL   HG12 8887   3.852   6.668   7.280
  560VAL   HG13 8888   4.019   6.637   7.272
[truncated: 5,487,335 more chars]
