# Supplementary material for: Drug Design in the Exascale Era: A Perspective from Massively Parallel QM/MM Simulations
Source: J Chem Inf Model. 2023 Jun 15;63(12):3647–58. doi: 10.1021/acs.jcim.3c00557 (PMC10302481; doi:10.1021/acs.jcim.3c00557)
Supplement: Supplementary file 1 — ci3c00557_si_001.zip [file ci3c00557_si_001.zip › idh1/ti/step-1/cv_0.7/CONSTRAINT]

      1     1         4.6583335644E-01   -7.0000000957E-01
      6     1         2.0645253188E-02   -7.0000017800E-01
     11     1         2.0190449084E-02   -7.0000000012E-01
     16     1         1.9625160259E-02   -6.9999997726E-01
     21     1         1.8137271256E-02   -7.0000017826E-01
     26     1         1.5654659293E-02   -7.0000011546E-01
     31     1         1.3588765745E-02   -7.0000017617E-01
     36     1         1.2945011398E-02   -7.0000007958E-01
     41     1         1.2328228453E-02   -6.9999982322E-01
     46     1         1.0824570214E-02   -7.0000000156E-01
     51     1         9.3587895701E-03   -6.9999996447E-01
     56     1         8.1941816858E-03   -6.9999999987E-01
     61     1         6.8306940951E-03   -6.9999982195E-01
     66     1         5.1841699550E-03   -6.9999999976E-01
     71     1         3.9745377741E-03   -6.9999982364E-01
     76     1         3.6211185696E-03   -6.9999982317E-01
     81     1         3.2744954065E-03   -7.0000017814E-01
     86     1         2.4927100216E-03   -7.0000000074E-01
     91     1         2.8186394188E-03   -6.9999982190E-01
     96     1         3.7590714838E-03   -6.9999982114E-01
    101     1         4.6527379729E-03   -6.9999982131E-01
    106     1         5.6913905678E-03   -6.9999982148E-01
    111     1         6.2517842290E-03   -7.0000017909E-01
    116     1         5.8046791389E-03   -6.9999982116E-01
    121     1         5.0844085721E-03   -6.9999982082E-01
    126     1         4.1466281350E-03   -7.0000017935E-01
    131     1         3.3094774675E-03   -6.9999999522E-01
    136     1         2.5163372627E-03   -6.9999999960E-01
    141     1         1.0876977374E-03   -6.9999999797E-01
    146     1        -1.2823299436E-03   -7.0000017684E-01
    151     1        -4.3056208808E-03   -7.0000002469E-01
    156     1        -6.9853568331E-03   -6.9999994824E-01
    161     1        -7.9090571935E-03   -6.9999982589E-01
    166     1        -7.3011857212E-03   -7.0000010145E-01
    171     1        -6.4432441722E-03   -7.0000000282E-01
    176     1        -5.5739562109E-03   -7.0000017821E-01
    181     1        -5.0077213123E-03   -6.9999982114E-01
    186     1        -5.0355225669E-03   -6.9999982201E-01
    191     1        -5.6483087007E-03   -6.9999982234E-01
    196     1        -5.9850493851E-03   -7.0000017619E-01
    201     1        -5.4815677327E-03   -7.0000001352E-01
    206     1        -4.4661542906E-03   -6.9999999648E-01
    211     1        -3.5523073348E-03   -7.0000005423E-01
    216     1        -2.6060122169E-03   -6.9999982747E-01
    221     1        -2.5839747583E-03   -7.0000017802E-01
    226     1        -3.7397813046E-03   -7.0000000151E-01
    231     1        -4.5769186619E-03   -7.0000017645E-01
    236     1        -4.3039492318E-03   -6.9999982434E-01
    241     1        -3.8847354697E-03   -7.0000000001E-01
    246     1        -4.1693875502E-03   -7.0000000012E-01
    251     1        -5.4829197115E-03   -6.9999999965E-01
    256     1        -6.3944258758E-03   -7.0000000063E-01
    261     1        -5.8899993174E-03   -6.9999999838E-01
    266     1        -4.8671599762E-03   -7.0000017556E-01
    271     1        -4.1177538536E-03   -6.9999982292E-01
    276     1        -3.6501511591E-03   -6.9999982242E-01
    281     1        -3.2486446447E-03   -7.0000017774E-01
    286     1        -1.8647875163E-03   -6.9999982253E-01
    291     1         3.8157033002E-04   -7.0000000081E-01
    296     1         2.1464825789E-03   -6.9999996457E-01
    301     1         2.9185214653E-03   -6.9999982299E-01
    306     1         1.5048913918E-03   -7.0000017578E-01
    311     1        -1.8772041756E-03   -6.9999999983E-01
    316     1        -4.7320013956E-03   -7.0000017279E-01
    321     1        -5.8487731899E-03   -7.0000007887E-01
    326     1        -5.5601008641E-03   -7.0000003447E-01
    331     1        -4.6227042193E-03   -6.9999982445E-01
    336     1        -4.0445984139E-03   -6.9999993657E-01
    341     1        -3.6002979367E-03   -7.0000017894E-01
    346     1        -3.3581739879E-03   -7.0000017955E-01
    351     1        -3.3979835133E-03   -7.0000017885E-01
    356     1        -3.7589171490E-03   -6.9999982165E-01
    361     1        -4.8396323644E-03   -7.0000017842E-01
    366     1        -6.6581343591E-03   -7.0000017620E-01
    371     1        -8.4048532348E-03   -6.9999998859E-01
    376     1        -9.3785035964E-03   -6.9999982396E-01
    381     1        -8.8572375609E-03   -6.9999990361E-01
    386     1        -7.0968490400E-03   -6.9999999917E-01
    391     1        -5.9763712779E-03   -6.9999982392E-01
    396     1        -5.8706339087E-03   -7.0000017592E-01
    401     1        -5.4740024229E-03   -7.0000000507E-01
    406     1        -4.0833972170E-03   -7.0000011743E-01
    411     1        -1.9129045394E-03   -7.0000000063E-01
    416     1        -1.7295993901E-04   -6.9999982191E-01
    421     1        -3.6223314242E-04   -7.0000000101E-01
    426     1        -1.6925728952E-03   -6.9999982347E-01
    431     1        -2.7711609557E-03   -6.9999999767E-01
    436     1        -2.6296300333E-03   -6.9999999954E-01
    441     1        -1.0099239066E-03   -6.9999995186E-01
    446     1         3.3840158361E-04   -6.9999982243E-01
    451     1        -2.2219691947E-04   -7.0000017871E-01
    456     1        -1.6528291805E-03   -6.9999990065E-01
    461     1        -2.9092713922E-03   -6.9999995071E-01
    466     1        -3.7646143707E-03   -7.0000017690E-01
    471     1        -4.2232154007E-03   -6.9999997391E-01
    476     1        -5.0131747839E-03   -6.9999982107E-01
    481     1        -6.4266464826E-03   -7.0000017790E-01
    486     1        -8.0280331069E-03   -6.9999999919E-01
    491     1        -9.6525013240E-03   -7.0000017407E-01
    496     1        -1.0510425912E-02   -6.9999999848E-01
    501     1        -1.0239790876E-02   -6.9999982256E-01
    506     1        -9.6158612736E-03   -7.0000017845E-01
    511     1        -9.3654200241E-03   -7.0000017858E-01
    516     1        -9.9655802839E-03   -7.0000017872E-01
    521     1        -9.9495185281E-03   -7.0000017837E-01
    526     1        -8.2461394568E-03   -6.9999982239E-01
    531     1        -7.0928313453E-03   -6.9999982210E-01
    536     1        -7.9194620870E-03   -6.9999982193E-01
    541     1        -9.6879105355E-03   -7.0000017721E-01
    546     1        -1.1192076915E-02   -7.0000000779E-01
    551     1        -1.1591791637E-02   -6.9999982459E-01
    556     1        -1.1442495264E-02   -6.9999992239E-01
    561     1        -1.1305205858E-02   -6.9999982193E-01
    566     1        -1.0443816218E-02   -7.0000017783E-01
    571     1        -9.4863342881E-03   -7.0000017818E-01
    576     1        -9.6879057023E-03   -6.9999982267E-01
    581     1        -9.3309232082E-03   -6.9999988151E-01
    586     1        -7.5897461178E-03   -7.0000017832E-01
    591     1        -5.5039376693E-03   -7.0000000236E-01
    596     1        -3.5848015466E-03   -7.0000017677E-01
    601     1        -2.3858127204E-03   -6.9999996524E-01
    606     1        -1.4892573569E-03   -6.9999982571E-01
    611     1        -4.4082061952E-04   -6.9999986247E-01
    616     1         2.2997806352E-04   -6.9999982287E-01
    621     1         7.0980943792E-04   -6.9999990528E-01
    626     1         9.5291777630E-04   -6.9999983311E-01
    631     1         1.2928128540E-03   -6.9999999172E-01
    636     1         2.9294663204E-03   -7.0000017853E-01
    641     1         4.9640543278E-03   -7.0000017775E-01
    646     1         5.3026350342E-03   -7.0000011099E-01
    651     1         4.1025816525E-03   -6.9999999924E-01
    656     1         2.6889011583E-03   -6.9999999974E-01
    661     1         2.1943416307E-03   -6.9999982531E-01
    666     1         2.4420785658E-03   -7.0000017559E-01
    671     1         2.2370916393E-03   -6.9999988371E-01
    676     1         8.7606648444E-04   -7.0000017817E-01
    681     1        -1.0692751335E-03   -6.9999982261E-01
    686     1        -3.4944651672E-03   -7.0000010294E-01
    691     1        -5.4021523493E-03   -7.0000000167E-01
    696     1        -6.6094531341E-03   -7.0000005413E-01
    701     1        -7.6832757395E-03   -6.9999982258E-01
    706     1        -8.0989871152E-03   -7.0000017745E-01
    711     1        -8.2092330935E-03   -7.0000000171E-01
    716     1        -8.6713180908E-03   -7.0000017701E-01
    721     1        -8.7021641271E-03   -6.9999986520E-01
    726     1        -7.4832766436E-03   -6.9999982379E-01
    731     1        -6.0472209637E-03   -7.0000017614E-01
    736     1        -5.0235653568E-03   -7.0000013118E-01
    741     1        -4.5675859113E-03   -7.0000000104E-01
    746     1        -4.0054553693E-03   -7.0000017574E-01
    751     1        -3.0592594821E-03   -6.9999982418E-01
    756     1        -2.5170671914E-03   -6.9999982317E-01
    761     1        -2.8572387007E-03   -6.9999982410E-01
    766     1        -3.8205841380E-03   -7.0000017416E-01
    771     1        -5.5110731448E-03   -6.9999982752E-01
    776     1        -6.4375401406E-03   -6.9999982559E-01
    781     1        -5.5171129484E-03   -7.0000007920E-01
    786     1        -3.6013485863E-03   -6.9999995710E-01
    791     1        -1.8759631345E-03   -6.9999982126E-01
    796     1        -7.2963933382E-04   -6.9999998770E-01
    801     1         3.4900484346E-04   -7.0000017906E-01
    806     1         2.0457052216E-03   -6.9999982188E-01
    811     1         2.9617868039E-03   -7.0000017729E-01
    816     1         2.0597102909E-03   -7.0000017640E-01
    821     1        -3.4581271274E-04   -7.0000017496E-01
    826     1        -3.0105381819E-03   -7.0000017435E-01
    831     1        -4.0396468818E-03   -7.0000017378E-01
    836     1        -4.1574159704E-03   -7.0000017497E-01
    841     1        -4.9419648971E-03   -7.0000008947E-01
    846     1        -5.8720350727E-03   -6.9999982456E-01
    851     1        -5.8505248325E-03   -6.9999982483E-01
    856     1        -5.2734742266E-03   -6.9999982393E-01
    861     1        -4.2807671101E-03   -6.9999982330E-01
    866     1        -3.1425783279E-03   -6.9999997185E-01
    871     1        -2.0712862415E-03   -7.0000017855E-01
    876     1        -1.6380832335E-03   -7.0000017712E-01
    881     1        -2.0776037266E-03   -7.0000017675E-01
    886     1        -2.5701728948E-03   -6.9999982294E-01
    891     1        -2.5423582348E-03   -6.9999982337E-01
    896     1        -3.1737140263E-03   -7.0000000232E-01
    901     1        -4.2078472506E-03   -6.9999999965E-01
    906     1        -4.5301600255E-03   -6.9999982579E-01
    911     1        -4.5650952579E-03   -6.9999982335E-01
    916     1        -4.4495379461E-03   -6.9999982252E-01
    921     1        -4.2603157650E-03   -6.9999982216E-01
    926     1        -4.2792483471E-03   -6.9999982263E-01
    931     1        -4.5075568381E-03   -6.9999982320E-01
    936     1        -4.8800717656E-03   -7.0000017538E-01
    941     1        -5.3064848638E-03   -7.0000017572E-01
    946     1        -5.2933918682E-03   -6.9999982361E-01
    951     1        -5.3729409367E-03   -7.0000017704E-01
    956     1        -5.5102985425E-03   -6.9999982223E-01
    961     1        -5.3615756052E-03   -6.9999982197E-01
    966     1        -5.2731957019E-03   -7.0000017839E-01
    971     1        -5.0891719023E-03   -6.9999982131E-01
    976     1        -4.0024262336E-03   -7.0000017817E-01
    981     1        -2.6943454389E-03   -7.0000000084E-01
    986     1        -1.8556669659E-03   -7.0000017695E-01
    991     1        -1.6501446304E-03   -6.9999982296E-01
    996     1        -1.2606660299E-03   -6.9999982287E-01
   1001     1        -7.7982547553E-04   -6.9999982339E-01
   1006     1        -1.4031181019E-03   -6.9999982227E-01
   1011     1        -2.9278827417E-03   -7.0000017864E-01
   1016     1        -3.8320002153E-03   -6.9999982214E-01
   1021     1        -4.6235022266E-03   -7.0000017794E-01
   1026     1        -5.4442747716E-03   -7.0000017834E-01
   1031     1        -5.9634620255E-03   -7.0000017804E-01
   1036     1        -6.7509384008E-03   -7.0000017821E-01
   1041     1        -7.6148744135E-03   -6.9999982223E-01
   1046     1        -7.5571594625E-03   -7.0000017755E-01
   1051     1        -6.4268442108E-03   -7.0000007146E-01
   1056     1        -4.6541824531E-03   -6.9999982255E-01
   1061     1        -2.7557266370E-03   -6.9999982160E-01
   1066     1        -8.0203002631E-04   -7.0000017817E-01
   1071     1         1.1714107468E-03   -7.0000017837E-01
   1076     1         2.3797486485E-03   -7.0000017783E-01
   1081     1         2.8801705388E-03   -6.9999982217E-01
   1086     1         3.3054435593E-03   -6.9999982187E-01
   1091     1         2.8237671264E-03   -6.9999982073E-01
   1096     1         8.7174688254E-04   -7.0000017839E-01
   1101     1        -1.0455203341E-03   -7.0000017825E-01
   1106     1        -2.0505368280E-03   -7.0000017778E-01
   1111     1        -2.3078690507E-03   -7.0000017727E-01
   1116     1        -1.9856233730E-03   -6.9999982272E-01
   1121     1        -1.3733359415E-03   -6.9999982215E-01
   1126     1        -8.7732700018E-04   -6.9999982207E-01
   1131     1        -5.0365026022E-04   -7.0000017800E-01
   1136     1        -8.2697301778E-05   -7.0000017877E-01
   1141     1        -1.6026167568E-04   -7.0000010057E-01
   1146     1        -1.2373038060E-03   -7.0000017910E-01
   1151     1        -2.5362721402E-03   -6.9999982092E-01
   1156     1        -2.7030443585E-03   -6.9999982187E-01
   1161     1        -2.2745114237E-03   -6.9999982184E-01
   1166     1        -2.8450937849E-03   -7.0000017806E-01
   1171     1        -4.3406853857E-03   -7.0000017741E-01
   1176     1        -5.0483964813E-03   -7.0000017766E-01
   1181     1        -3.9063032919E-03   -7.0000017672E-01
   1186     1        -9.1593750546E-04   -6.9999999800E-01
   1191     1         2.8691468730E-03   -6.9999982300E-01
   1196     1         5.9243518909E-03   -7.0000017845E-01
   1201     1         7.6228240416E-03   -7.0000017734E-01
   1206     1         8.4970844844E-03   -7.0000017803E-01
   1211     1         8.8834681464E-03   -7.0000017798E-01
   1216     1         7.7474463449E-03   -6.9999982302E-01
   1221     1         4.2471195816E-03   -6.9999982220E-01
   1226     1        -4.5746977783E-04   -7.0000017843E-01
   1231     1        -4.1528123971E-03   -6.9999982158E-01
   1236     1        -6.6488797147E-03   -6.9999982203E-01
   1241     1        -8.6657164144E-03   -6.9999982143E-01
   1246     1        -1.0424141858E-02   -6.9999982128E-01
   1251     1        -1.1910164957E-02   -7.0000017808E-01
   1256     1        -1.2535726108E-02   -7.0000017892E-01
   1261     1        -1.2048345735E-02   -7.0000017941E-01
   1266     1        -1.1607874713E-02   -7.0000017933E-01
   1271     1        -1.1987079442E-02   -7.0000017930E-01
   1276     1        -1.2393362474E-02   -7.0000017839E-01
   1281     1        -1.1480509649E-02   -7.0000017815E-01
   1286     1        -9.3070018433E-03   -6.9999982310E-01
   1291     1        -7.6310855623E-03   -6.9999982271E-01
   1296     1        -7.3948788949E-03   -6.9999982279E-01
   1301     1        -7.3602456207E-03   -7.0000000030E-01
   1306     1        -6.3369266404E-03   -6.9999982152E-01
   1311     1        -4.0095173185E-03   -7.0000016954E-01
   1316     1        -7.8629424079E-04   -6.9999997557E-01
   1321     1         1.3363314800E-03   -6.9999982140E-01
   1326     1         1.1437820209E-03   -6.9999982180E-01
   1331     1        -4.7488074302E-04   -7.0000017736E-01
   1336     1        -1.3790257072E-03   -6.9999999980E-01
   1341     1        -9.7541129403E-04   -6.9999991622E-01
   1346     1         2.4551507360E-06   -7.0000000025E-01
   1351     1         6.3809774647E-04   -7.0000017775E-01
   1356     1         4.1836206990E-04   -6.9999982085E-01
   1361     1        -6.9387361449E-04   -7.0000000006E-01
   1366     1        -2.0211446904E-03   -7.0000004855E-01
   1371     1        -2.1077623896E-03   -6.9999996023E-01
   1376     1        -7.1266049591E-04   -7.0000006210E-01
   1381     1         1.1880067775E-03   -6.9999982358E-01
   1386     1         3.2113590638E-03   -6.9999982388E-01
   1391     1         5.0133988170E-03   -7.0000017612E-01
   1396     1         5.3574677481E-03   -7.0000003052E-01
