# Supplementary material for: Drug Design in the Exascale Era: A Perspective from Massively Parallel QM/MM Simulations
Source: J Chem Inf Model. 2023 Jun 15;63(12):3647–58. doi: 10.1021/acs.jcim.3c00557 (PMC10302481; doi:10.1021/acs.jcim.3c00557)
Supplement: Supplementary file 1 — ci3c00557_si_001.zip [file ci3c00557_si_001.zip › idh1/ti/step-1/cv_0.8/CONSTRAINT]

      1     1         2.2897463270E-01   -8.0000000242E-01
      6     1         8.6198980155E-03   -8.0000017848E-01
     11     1         6.7522514195E-03   -7.9999982171E-01
     16     1         4.3199172793E-03   -7.9999982201E-01
     21     1         2.3475654051E-03   -7.9999982380E-01
     26     1         8.8341330071E-04   -7.9999999757E-01
     31     1        -1.2678968125E-04   -7.9999982312E-01
     36     1        -1.2979369997E-03   -8.0000000058E-01
     41     1        -1.9169636806E-03   -8.0000017882E-01
     46     1        -1.6429847612E-03   -7.9999982240E-01
     51     1        -2.4686503187E-03   -7.9999982327E-01
     56     1        -4.3283379042E-03   -7.9999982507E-01
     61     1        -6.0063624585E-03   -8.0000017444E-01
     66     1        -7.1487498235E-03   -8.0000000153E-01
     71     1        -7.4450891293E-03   -8.0000017605E-01
     76     1        -6.6485384837E-03   -8.0000017838E-01
     81     1        -6.0337674203E-03   -7.9999982077E-01
     86     1        -6.0149589131E-03   -8.0000004122E-01
     91     1        -6.4908794365E-03   -8.0000000040E-01
     96     1        -7.1383738950E-03   -8.0000017831E-01
    101     1        -7.4691962093E-03   -8.0000002976E-01
    106     1        -7.9626119943E-03   -7.9999996586E-01
    111     1        -8.3240748597E-03   -8.0000000004E-01
    116     1        -7.5647352751E-03   -8.0000004929E-01
    121     1        -6.3566318582E-03   -8.0000000043E-01
    126     1        -4.2253866301E-03   -8.0000005420E-01
    131     1        -1.2241537938E-03   -8.0000000012E-01
    136     1        -2.8761491536E-04   -8.0000017770E-01
    141     1        -6.1868863589E-04   -7.9999991587E-01
    146     1        -3.3506384675E-05   -8.0000000873E-01
    151     1         9.9216291209E-04   -8.0000017504E-01
    156     1         2.0105493484E-03   -7.9999999861E-01
    161     1         1.6480175373E-03   -8.0000011594E-01
    166     1         2.8580864829E-04   -8.0000017749E-01
    171     1        -6.7172369072E-04   -7.9999999876E-01
    176     1        -2.1798621892E-03   -8.0000017661E-01
    181     1        -2.7094097661E-03   -8.0000017818E-01
    186     1        -1.3455977421E-03   -8.0000017759E-01
    191     1        -1.0678577239E-03   -8.0000001942E-01
    196     1        -2.5354650585E-03   -7.9999999854E-01
    201     1        -4.8787220898E-03   -8.0000000048E-01
    206     1        -6.5513811286E-03   -7.9999982076E-01
    211     1        -6.0559195734E-03   -8.0000003110E-01
    216     1        -5.6397328810E-03   -7.9999982134E-01
    221     1        -7.0028208635E-03   -7.9999984721E-01
    226     1        -9.5711832184E-03   -8.0000003068E-01
    231     1        -1.1479673462E-02   -8.0000017144E-01
    236     1        -1.0760453925E-02   -8.0000014475E-01
    241     1        -9.0399207319E-03   -7.9999999667E-01
    246     1        -8.8052423198E-03   -7.9999999989E-01
    251     1        -8.2883150607E-03   -7.9999988758E-01
    256     1        -6.4558902083E-03   -7.9999982127E-01
    261     1        -3.7558544178E-03   -7.9999982209E-01
    266     1        -8.8802114737E-04   -8.0000017669E-01
    271     1         6.0704193924E-06   -7.9999982369E-01
    276     1        -1.1824057985E-03   -8.0000010464E-01
    281     1        -2.4079797109E-03   -7.9999982368E-01
    286     1        -3.2654968279E-03   -8.0000000020E-01
    291     1        -3.0714787563E-03   -7.9999982132E-01
    296     1        -2.9730960376E-03   -7.9999982157E-01
    301     1        -4.4142554653E-03   -7.9999999716E-01
    306     1        -5.9425505720E-03   -8.0000000072E-01
    311     1        -6.7673148574E-03   -7.9999982679E-01
    316     1        -6.8220205795E-03   -7.9999998390E-01
    321     1        -5.5149338841E-03   -7.9999986653E-01
    326     1        -3.6972869426E-03   -7.9999995946E-01
    331     1        -1.4825439154E-03   -7.9999999994E-01
    336     1        -1.0565780631E-05   -7.9999982261E-01
    341     1        -9.8225239663E-04   -8.0000000088E-01
    346     1        -2.5882751105E-03   -8.0000017462E-01
    351     1        -2.9524029093E-03   -7.9999999998E-01
    356     1        -2.6424198017E-03   -8.0000003838E-01
    361     1        -2.1932931508E-03   -7.9999996442E-01
    366     1        -2.6969314430E-03   -7.9999989985E-01
    371     1        -3.0132244437E-03   -8.0000010515E-01
    376     1        -1.6444623405E-03   -8.0000000162E-01
    381     1         6.9737353527E-04   -7.9999999867E-01
    386     1         2.8080778742E-03   -8.0000004860E-01
    391     1         3.7832998122E-03   -8.0000017482E-01
    396     1         4.0427051642E-03   -7.9999982573E-01
    401     1         4.3423915562E-03   -7.9999993132E-01
    406     1         3.4091979458E-03   -8.0000017645E-01
    411     1         1.3391232852E-03   -8.0000003888E-01
    416     1        -1.0049749754E-03   -8.0000017893E-01
    421     1        -4.1796247446E-03   -7.9999999927E-01
    426     1        -7.8302464006E-03   -7.9999982341E-01
    431     1        -1.0627184517E-02   -8.0000000005E-01
    436     1        -1.2199327610E-02   -8.0000000074E-01
    441     1        -1.2386730254E-02   -8.0000017501E-01
    446     1        -1.1652004601E-02   -8.0000017632E-01
    451     1        -1.0241949074E-02   -8.0000017780E-01
    456     1        -8.2537704108E-03   -7.9999982260E-01
    461     1        -6.4966020311E-03   -7.9999999535E-01
    466     1        -4.8744388395E-03   -7.9999999973E-01
    471     1        -2.8577597069E-03   -7.9999982226E-01
    476     1        -8.9571407125E-04   -7.9999999906E-01
    481     1         9.1073502709E-04   -8.0000017908E-01
    486     1         1.9289276290E-03   -7.9999982207E-01
    491     1         1.9902636138E-03   -7.9999982232E-01
    496     1         2.2775982646E-03   -7.9999982185E-01
    501     1         2.9711461439E-03   -7.9999982237E-01
    506     1         3.4440228831E-03   -7.9999982318E-01
    511     1         3.1197935504E-03   -8.0000001044E-01
    516     1         2.1247469036E-03   -8.0000002831E-01
    521     1         1.8949340987E-03   -8.0000017388E-01
    526     1         2.0229908327E-03   -7.9999982501E-01
    531     1         1.2352657796E-03   -7.9999990040E-01
    536     1        -1.9758507419E-04   -8.0000017744E-01
    541     1        -1.8793176098E-03   -8.0000017857E-01
    546     1        -3.3533155180E-03   -7.9999982074E-01
    551     1        -4.4232895141E-03   -7.9999982189E-01
    556     1        -5.3176690307E-03   -8.0000017832E-01
    561     1        -5.3375885017E-03   -7.9999982259E-01
    566     1        -5.0264933213E-03   -7.9999982330E-01
    571     1        -5.3269692061E-03   -7.9999982219E-01
    576     1        -5.3747259104E-03   -8.0000017726E-01
    581     1        -4.2291523661E-03   -8.0000005647E-01
    586     1        -2.0010689776E-03   -8.0000003210E-01
    591     1         6.5462635385E-04   -8.0000017843E-01
    596     1         2.8257966616E-03   -7.9999995813E-01
    601     1         4.0294522654E-03   -7.9999999676E-01
    606     1         4.3239771162E-03   -8.0000009843E-01
    611     1         4.0412659086E-03   -7.9999999746E-01
    616     1         3.3772423315E-03   -7.9999982333E-01
    621     1         1.8195291694E-03   -8.0000017604E-01
    626     1        -3.6215995963E-04   -8.0000017592E-01
    631     1        -1.6259769676E-03   -8.0000017653E-01
    636     1        -1.8936692903E-03   -7.9999982361E-01
    641     1        -1.9006938896E-03   -7.9999994131E-01
    646     1        -1.5980174560E-03   -7.9999999937E-01
    651     1        -1.4904688148E-03   -8.0000017830E-01
    656     1        -1.7694988734E-03   -8.0000000021E-01
    661     1        -2.2457212849E-03   -8.0000000041E-01
    666     1        -2.6058250068E-03   -8.0000017850E-01
    671     1        -2.6942992105E-03   -7.9999999948E-01
    676     1        -3.2991437582E-03   -7.9999982270E-01
    681     1        -4.8397544131E-03   -7.9999999950E-01
    686     1        -6.1994887173E-03   -8.0000017136E-01
    691     1        -6.7972418992E-03   -7.9999982774E-01
    696     1        -6.2147969186E-03   -8.0000000039E-01
    701     1        -4.5013157233E-03   -7.9999999971E-01
    706     1        -3.0039550110E-03   -8.0000017751E-01
    711     1        -2.4198925395E-03   -7.9999990003E-01
    716     1        -1.5084663006E-03   -7.9999999983E-01
    721     1         4.8455322675E-04   -7.9999982206E-01
    726     1         2.2817146861E-03   -7.9999982077E-01
    731     1         2.2096400126E-03   -7.9999982260E-01
    736     1         6.4280319856E-04   -8.0000014207E-01
    741     1        -1.3627295077E-03   -8.0000000134E-01
    746     1        -3.3701216093E-03   -7.9999999970E-01
    751     1        -4.8505697459E-03   -8.0000017442E-01
    756     1        -5.0620135087E-03   -8.0000017591E-01
    761     1        -5.2832758858E-03   -8.0000017611E-01
    766     1        -6.8349987132E-03   -8.0000017623E-01
    771     1        -8.3933100620E-03   -7.9999990779E-01
    776     1        -8.5826605719E-03   -7.9999989084E-01
    781     1        -7.6537213576E-03   -8.0000002467E-01
    786     1        -6.8132556206E-03   -7.9999999998E-01
    791     1        -6.9871580858E-03   -8.0000000108E-01
    796     1        -7.6510293829E-03   -7.9999992184E-01
    801     1        -7.6812620181E-03   -7.9999999971E-01
    806     1        -6.3411435406E-03   -8.0000017451E-01
    811     1        -4.0535295228E-03   -7.9999999939E-01
    816     1        -2.1610149742E-03   -7.9999999828E-01
    821     1        -1.6811307281E-03   -7.9999982145E-01
    826     1        -1.9926502035E-03   -8.0000017646E-01
    831     1        -2.2814575583E-03   -7.9999982532E-01
    836     1        -2.1165248297E-03   -7.9999982492E-01
    841     1        -7.9954927102E-04   -7.9999982521E-01
    846     1         1.4615123149E-03   -8.0000017551E-01
    851     1         2.7246570262E-03   -8.0000010658E-01
    856     1         1.9399902451E-03   -7.9999998381E-01
    861     1         2.9461219315E-04   -8.0000017161E-01
    866     1        -8.4822535465E-04   -7.9999999637E-01
    871     1        -1.8037899305E-03   -8.0000008807E-01
    876     1        -3.1088468924E-03   -7.9999999978E-01
    881     1        -4.8023901002E-03   -8.0000000022E-01
    886     1        -7.1795710093E-03   -8.0000000159E-01
    891     1        -9.5122075061E-03   -7.9999983673E-01
    896     1        -1.0749331174E-02   -8.0000014394E-01
    901     1        -1.1274368097E-02   -8.0000000011E-01
    906     1        -1.1198238668E-02   -8.0000017862E-01
    911     1        -1.0869409233E-02   -7.9999982215E-01
    916     1        -1.0723059303E-02   -7.9999982296E-01
    921     1        -1.0328501847E-02   -8.0000000611E-01
    926     1        -9.3957914413E-03   -7.9999999922E-01
    931     1        -7.9224305704E-03   -7.9999999959E-01
    936     1        -5.9461865449E-03   -7.9999982435E-01
    941     1        -4.4362505565E-03   -8.0000000169E-01
    946     1        -3.9492410290E-03   -7.9999999350E-01
    951     1        -3.9134485235E-03   -8.0000009160E-01
    956     1        -3.5178264226E-03   -8.0000000179E-01
    961     1        -2.8923567720E-03   -8.0000017820E-01
    966     1        -2.7434500386E-03   -7.9999982164E-01
    971     1        -3.5487646351E-03   -8.0000016293E-01
    976     1        -4.4536602786E-03   -7.9999982509E-01
    981     1        -4.3037527811E-03   -7.9999989118E-01
    986     1        -2.7087269971E-03   -7.9999990487E-01
    991     1         3.6538155829E-04   -8.0000000032E-01
    996     1         3.1459191366E-03   -8.0000017815E-01
   1001     1         4.0755505938E-03   -7.9999990847E-01
   1006     1         3.4698855055E-03   -7.9999999979E-01
   1011     1         2.2293024715E-03   -8.0000017744E-01
   1016     1         1.2815649667E-03   -8.0000001715E-01
   1021     1         8.5819050210E-04   -7.9999982367E-01
   1026     1         6.3225491444E-04   -7.9999982373E-01
   1031     1         1.4013788128E-04   -7.9999982453E-01
   1036     1        -1.0203353807E-03   -8.0000017394E-01
   1041     1        -1.4642941662E-03   -8.0000017339E-01
   1046     1         1.9112767673E-04   -8.0000017305E-01
   1051     1         3.1161096874E-03   -8.0000017614E-01
   1056     1         5.8999266383E-03   -8.0000017763E-01
   1061     1         7.5784001109E-03   -8.0000017844E-01
   1066     1         7.2271317320E-03   -8.0000017862E-01
   1071     1         5.0339116979E-03   -7.9999982345E-01
   1076     1         2.2652761517E-03   -8.0000000007E-01
   1081     1         8.8513710662E-05   -7.9999999959E-01
   1086     1        -1.2918419419E-03   -7.9999999933E-01
   1091     1        -2.8594342166E-03   -8.0000017709E-01
   1096     1        -4.5089322708E-03   -7.9999996911E-01
   1101     1        -5.2591073796E-03   -8.0000004308E-01
   1106     1        -5.0781860436E-03   -8.0000016760E-01
   1111     1        -4.2568395377E-03   -8.0000015573E-01
   1116     1        -2.7166975704E-03   -7.9999982434E-01
   1121     1        -1.6825697394E-03   -8.0000017859E-01
   1126     1        -2.4070786340E-03   -8.0000017857E-01
   1131     1        -4.0084292644E-03   -7.9999982108E-01
   1136     1        -5.1145592128E-03   -8.0000000116E-01
   1141     1        -5.3183624503E-03   -7.9999999982E-01
   1146     1        -5.2955560765E-03   -7.9999999855E-01
   1151     1        -5.9340004389E-03   -8.0000000078E-01
   1156     1        -7.0062672933E-03   -8.0000000044E-01
   1161     1        -7.8156938191E-03   -7.9999999944E-01
   1166     1        -7.3629644720E-03   -8.0000017456E-01
   1171     1        -5.3501041380E-03   -7.9999982445E-01
   1176     1        -2.7267782410E-03   -7.9999982418E-01
   1181     1        -4.1155634382E-04   -8.0000017645E-01
   1186     1         1.7240040175E-03   -8.0000017711E-01
   1191     1         3.4590981196E-03   -8.0000017719E-01
   1196     1         4.7052813579E-03   -7.9999982385E-01
   1201     1         5.6312068637E-03   -7.9999982267E-01
   1206     1         5.7744946588E-03   -7.9999982229E-01
   1211     1         4.2427632428E-03   -8.0000017744E-01
   1216     1         8.2515049118E-04   -8.0000017766E-01
   1221     1        -3.2373238894E-03   -8.0000017820E-01
   1226     1        -6.4165640712E-03   -8.0000017754E-01
   1231     1        -8.8821288787E-03   -7.9999982457E-01
   1236     1        -1.0836233207E-02   -7.9999988350E-01
   1241     1        -1.1532890358E-02   -8.0000003696E-01
   1246     1        -1.1109089502E-02   -7.9999999739E-01
   1251     1        -1.0886039421E-02   -7.9999982418E-01
   1256     1        -1.1088769433E-02   -7.9999991426E-01
   1261     1        -1.0770705502E-02   -8.0000000108E-01
   1266     1        -9.2275120329E-03   -7.9999987184E-01
   1271     1        -7.1734684141E-03   -7.9999982170E-01
   1276     1        -6.3088150973E-03   -7.9999982179E-01
   1281     1        -6.9129637824E-03   -7.9999982444E-01
   1286     1        -7.8603486732E-03   -7.9999982546E-01
   1291     1        -8.1003494627E-03   -7.9999982670E-01
   1296     1        -7.2754844660E-03   -7.9999994260E-01
   1301     1        -5.9137295982E-03   -7.9999999953E-01
   1306     1        -5.4358236255E-03   -8.0000017729E-01
   1311     1        -5.9378847464E-03   -8.0000000066E-01
   1316     1        -6.6030963312E-03   -8.0000003317E-01
   1321     1        -6.9265633263E-03   -7.9999987583E-01
   1326     1        -6.6395814395E-03   -7.9999982418E-01
   1331     1        -6.2552701178E-03   -7.9999982433E-01
   1336     1        -6.4209697112E-03   -7.9999982406E-01
   1341     1        -7.2608987308E-03   -8.0000017723E-01
   1346     1        -8.3978310871E-03   -8.0000000000E-01
   1351     1        -8.6450476619E-03   -7.9999982294E-01
   1356     1        -7.7336956577E-03   -7.9999982300E-01
   1361     1        -6.7416433381E-03   -8.0000017861E-01
   1366     1        -5.2751427909E-03   -8.0000017705E-01
   1371     1        -3.3270068035E-03   -7.9999982372E-01
   1376     1        -1.8085311401E-03   -8.0000013277E-01
   1381     1        -6.1737691995E-04   -7.9999999785E-01
   1386     1         4.8427145778E-04   -8.0000004611E-01
   1391     1         1.5194718697E-03   -8.0000017452E-01
   1396     1         2.3152896605E-03   -8.0000000002E-01
