# Supplementary material for: Drug Design in the Exascale Era: A Perspective from Massively Parallel QM/MM Simulations
Source: J Chem Inf Model. 2023 Jun 15;63(12):3647–58. doi: 10.1021/acs.jcim.3c00557 (PMC10302481; doi:10.1021/acs.jcim.3c00557)
Supplement: Supplementary file 1 — ci3c00557_si_001.zip [file ci3c00557_si_001.zip › idh1/ti/step-1/cv0.2/CONSTRAINT]

      1     1         4.7166599457E-01    2.0000001929E-01
      6     1         2.0694567462E-02    2.0000008044E-01
     11     1         2.0297125009E-02    1.9999982431E-01
     16     1         1.8664436635E-02    1.9999982488E-01
     21     1         1.6585685689E-02    2.0000017533E-01
     26     1         1.5861965534E-02    1.9999982525E-01
     31     1         1.6522224000E-02    2.0000000043E-01
     36     1         1.7096619301E-02    2.0000000071E-01
     41     1         1.6777390972E-02    2.0000017631E-01
     46     1         1.6941126660E-02    2.0000005822E-01
     51     1         1.8176074323E-02    2.0000017625E-01
     56     1         1.9059333798E-02    2.0000000031E-01
     61     1         1.8171233688E-02    2.0000017910E-01
     66     1         1.6128615846E-02    1.9999988819E-01
     71     1         1.4941592167E-02    2.0000000000E-01
     76     1         1.5866733306E-02    1.9999988875E-01
     81     1         1.7398712875E-02    1.9999982557E-01
     86     1         1.6895415882E-02    2.0000017077E-01
     91     1         1.4919559733E-02    1.9999999967E-01
     96     1         1.4010474950E-02    2.0000000119E-01
    101     1         1.4692863208E-02    1.9999982207E-01
    106     1         1.5210232119E-02    1.9999982248E-01
    111     1         1.4173448120E-02    2.0000000047E-01
    116     1         1.2946710305E-02    2.0000005591E-01
    121     1         1.3843748892E-02    2.0000017793E-01
    126     1         1.6630602647E-02    2.0000013837E-01
    131     1         1.8675673158E-02    2.0000000044E-01
    136     1         1.8837496058E-02    2.0000000104E-01
    141     1         1.8080844191E-02    1.9999987315E-01
    146     1         1.7747667231E-02    1.9999982288E-01
    151     1         1.7887296108E-02    1.9999982189E-01
    156     1         1.7231707960E-02    1.9999982209E-01
    161     1         1.6062891864E-02    2.0000017701E-01
    166     1         1.5842118819E-02    2.0000017575E-01
    171     1         1.6805893016E-02    2.0000017540E-01
    176     1         1.7341178536E-02    2.0000017733E-01
    181     1         1.6578662544E-02    2.0000017691E-01
    186     1         1.5925231656E-02    1.9999982172E-01
    191     1         1.6534738301E-02    1.9999982307E-01
    196     1         1.7667509941E-02    1.9999982317E-01
    201     1         1.7806716154E-02    2.0000000021E-01
    206     1         1.7329814220E-02    2.0000017860E-01
    211     1         1.6889104445E-02    2.0000017784E-01
    216     1         1.6969014670E-02    1.9999982287E-01
    221     1         1.7437382975E-02    1.9999982156E-01
    226     1         1.7319711801E-02    2.0000017887E-01
    231     1         1.5782917595E-02    1.9999982187E-01
    236     1         1.4097537942E-02    1.9999999934E-01
    241     1         1.3939912582E-02    1.9999999973E-01
    246     1         1.5501298472E-02    2.0000017602E-01
    251     1         1.6698661826E-02    2.0000000246E-01
    256     1         1.5449893323E-02    1.9999999991E-01
    261     1         1.3043123546E-02    2.0000017777E-01
    266     1         1.2497856043E-02    2.0000000020E-01
    271     1         1.4453607999E-02    1.9999999887E-01
    276     1         1.7042594777E-02    1.9999982183E-01
    281     1         1.7043341644E-02    2.0000000054E-01
    286     1         1.5101709225E-02    1.9999982102E-01
    291     1         1.4056636526E-02    2.0000017882E-01
    296     1         1.4355807158E-02    2.0000017827E-01
    301     1         1.5297650555E-02    2.0000000009E-01
    306     1         1.6083643222E-02    1.9999999919E-01
    311     1         1.5665282199E-02    1.9999989830E-01
    316     1         1.4821406519E-02    2.0000007793E-01
    321     1         1.5063268540E-02    1.9999999875E-01
    326     1         1.6614234305E-02    2.0000017875E-01
    331     1         1.8277111031E-02    1.9999986420E-01
    336     1         1.8608148292E-02    1.9999994897E-01
    341     1         1.8282511158E-02    2.0000017672E-01
    346     1         1.8777086462E-02    1.9999999634E-01
    351     1         2.0085761370E-02    1.9999982106E-01
    356     1         2.0301670550E-02    1.9999982110E-01
    361     1         1.8091680655E-02    2.0000017822E-01
    366     1         1.5717008685E-02    2.0000017892E-01
    371     1         1.5585210480E-02    1.9999982091E-01
    376     1         1.7792604555E-02    2.0000017886E-01
    381     1         1.9892835001E-02    2.0000017884E-01
    386     1         2.0595567220E-02    1.9999996000E-01
    391     1         2.0733547831E-02    1.9999982170E-01
    396     1         2.1614778955E-02    1.9999982247E-01
    401     1         2.1815092861E-02    1.9999982233E-01
    406     1         1.9916921806E-02    1.9999982142E-01
    411     1         1.8093361350E-02    2.0000017815E-01
    416     1         1.8912525252E-02    1.9999982294E-01
    421     1         2.0939103144E-02    1.9999996396E-01
    426     1         2.1408509572E-02    1.9999982301E-01
    431     1         2.0646634159E-02    2.0000007666E-01
    436     1         2.0682290438E-02    2.0000008309E-01
    441     1         2.1744840025E-02    2.0000000016E-01
    446     1         2.1587733466E-02    1.9999991529E-01
    451     1         1.9435411426E-02    2.0000000011E-01
    456     1         1.7623382895E-02    1.9999999980E-01
    461     1         1.8046905934E-02    2.0000000034E-01
    466     1         1.9305726638E-02    1.9999982113E-01
    471     1         1.8759521962E-02    1.9999999921E-01
    476     1         1.6411635594E-02    2.0000002678E-01
    481     1         1.4824000540E-02    2.0000017835E-01
    486     1         1.5056292167E-02    2.0000017868E-01
    491     1         1.5164203382E-02    1.9999982241E-01
    496     1         1.3510627833E-02    2.0000003513E-01
    501     1         1.2047315565E-02    1.9999982322E-01
    506     1         1.1654413226E-02    1.9999982363E-01
    511     1         1.1266916890E-02    2.0000013543E-01
    516     1         1.1005772679E-02    2.0000017713E-01
    521     1         1.1520242275E-02    2.0000017635E-01
    526     1         1.1735610666E-02    1.9999982247E-01
    531     1         1.0816401296E-02    1.9999982350E-01
    536     1         1.0751538758E-02    2.0000017728E-01
    541     1         1.2800795910E-02    2.0000017679E-01
    546     1         1.5197565726E-02    2.0000017763E-01
    551     1         1.5772277124E-02    1.9999982206E-01
    556     1         1.5083402346E-02    1.9999982163E-01
    561     1         1.4494427275E-02    1.9999982132E-01
    566     1         1.4349451244E-02    2.0000017893E-01
    571     1         1.4693301164E-02    2.0000017838E-01
    576     1         1.4758584851E-02    2.0000008831E-01
    581     1         1.4437549267E-02    1.9999982213E-01
    586     1         1.4878788223E-02    1.9999982240E-01
    591     1         1.6734950481E-02    1.9999982252E-01
    596     1         1.8371144898E-02    1.9999982094E-01
    601     1         1.8056755370E-02    2.0000017900E-01
    606     1         1.6570353507E-02    1.9999982203E-01
    611     1         1.6312694492E-02    2.0000013512E-01
    616     1         1.7087389342E-02    2.0000017565E-01
    621     1         1.7032183542E-02    1.9999999834E-01
    626     1         1.5947784291E-02    2.0000017601E-01
    631     1         1.5644400320E-02    2.0000017635E-01
    636     1         1.6186511345E-02    1.9999982122E-01
    641     1         1.6928839396E-02    1.9999982157E-01
    646     1         1.7665213445E-02    1.9999999972E-01
    651     1         1.7990216215E-02    1.9999999939E-01
    656     1         1.8433487237E-02    2.0000017768E-01
    661     1         2.0077762629E-02    2.0000002992E-01
    666     1         2.2064010847E-02    2.0000016783E-01
    671     1         2.2153086397E-02    2.0000017600E-01
    676     1         2.0843355607E-02    1.9999982305E-01
    681     1         2.0355318998E-02    1.9999982170E-01
    686     1         2.0587463311E-02    2.0000017809E-01
    691     1         1.9469731900E-02    1.9999996467E-01
    696     1         1.7805132001E-02    2.0000017871E-01
    701     1         1.7567437325E-02    1.9999982320E-01
    706     1         1.7969422830E-02    2.0000000072E-01
    711     1         1.7401890578E-02    2.0000000050E-01
    716     1         1.6465529572E-02    1.9999982298E-01
    721     1         1.6518055074E-02    2.0000017716E-01
    726     1         1.7104654178E-02    2.0000000021E-01
    731     1         1.7418756351E-02    2.0000000038E-01
    736     1         1.7157782051E-02    2.0000017508E-01
    741     1         1.6846249128E-02    1.9999982491E-01
    746     1         1.7094820658E-02    1.9999999975E-01
    751     1         1.8060872398E-02    2.0000000496E-01
    756     1         1.8912868097E-02    1.9999982475E-01
    761     1         1.8529117329E-02    1.9999994194E-01
    766     1         1.7503181509E-02    2.0000000013E-01
    771     1         1.7276950255E-02    1.9999994454E-01
    776     1         1.7649166573E-02    1.9999982223E-01
    781     1         1.7512287999E-02    1.9999984948E-01
    786     1         1.7685258508E-02    2.0000017413E-01
    791     1         1.8526786441E-02    2.0000017431E-01
    796     1         1.9289618485E-02    1.9999982359E-01
    801     1         1.9991009559E-02    2.0000017727E-01
    806     1         2.0818556770E-02    2.0000017826E-01
    811     1         2.0878096371E-02    1.9999982169E-01
    816     1         1.9785501137E-02    2.0000017803E-01
    821     1         1.8722921790E-02    1.9999982186E-01
    826     1         1.8046444524E-02    1.9999982257E-01
    831     1         1.6986254036E-02    2.0000017673E-01
    836     1         1.5411035212E-02    2.0000017570E-01
    841     1         1.4606717694E-02    2.0000017746E-01
    846     1         1.4886681430E-02    2.0000016521E-01
    851     1         1.5119865009E-02    2.0000017900E-01
    856     1         1.5318109587E-02    1.9999999881E-01
    861     1         1.6452522058E-02    1.9999982281E-01
    866     1         1.7521842283E-02    1.9999982384E-01
    871     1         1.7674652153E-02    1.9999982554E-01
    876     1         1.7657577051E-02    2.0000017564E-01
    881     1         1.7577043759E-02    1.9999982408E-01
    886     1         1.7281332577E-02    2.0000017783E-01
    891     1         1.7107427731E-02    2.0000017695E-01
    896     1         1.7314139202E-02    2.0000017779E-01
    901     1         1.6537852258E-02    2.0000002483E-01
    906     1         1.4334988895E-02    1.9999982098E-01
    911     1         1.2346040940E-02    2.0000017868E-01
    916     1         1.2257950688E-02    2.0000017779E-01
    921     1         1.3335227706E-02    1.9999982430E-01
    926     1         1.4702340525E-02    1.9999982144E-01
    931     1         1.5930086914E-02    1.9999999990E-01
    936     1         1.6821156170E-02    2.0000015403E-01
    941     1         1.6886760575E-02    2.0000017715E-01
    946     1         1.6365713370E-02    1.9999999956E-01
    951     1         1.5893387168E-02    2.0000017416E-01
    956     1         1.5704891925E-02    1.9999982524E-01
    961     1         1.5730383806E-02    2.0000013646E-01
    966     1         1.6112910478E-02    2.0000007507E-01
    971     1         1.7218268367E-02    2.0000017834E-01
    976     1         1.8290691407E-02    2.0000006051E-01
    981     1         1.9176060033E-02    2.0000017791E-01
    986     1         1.9749735980E-02    2.0000017716E-01
    991     1         1.9593615429E-02    1.9999982151E-01
    996     1         1.8425489628E-02    1.9999982150E-01
   1001     1         1.7835971763E-02    2.0000017793E-01
   1006     1         1.8733147052E-02    2.0000017747E-01
   1011     1         2.0178920263E-02    1.9999982298E-01
   1016     1         2.1220606873E-02    1.9999982263E-01
   1021     1         2.1895882660E-02    1.9999982201E-01
   1026     1         2.2302956061E-02    2.0000017740E-01
   1031     1         2.1761048738E-02    1.9999991778E-01
   1036     1         2.0135615351E-02    2.0000017478E-01
   1041     1         1.7594622909E-02    2.0000017478E-01
   1046     1         1.5505849938E-02    2.0000017662E-01
   1051     1         1.4516091332E-02    2.0000010580E-01
   1056     1         1.4431147506E-02    2.0000017846E-01
   1061     1         1.4710605131E-02    2.0000000002E-01
   1066     1         1.5583469566E-02    1.9999983856E-01
   1071     1         1.6853074766E-02    2.0000006350E-01
   1076     1         1.8078135589E-02    1.9999982276E-01
   1081     1         1.9162560104E-02    2.0000017752E-01
   1086     1         2.0422454758E-02    2.0000005122E-01
   1091     1         2.1570445572E-02    2.0000017722E-01
   1096     1         2.2157935528E-02    2.0000017827E-01
   1101     1         2.1737532599E-02    2.0000017795E-01
   1106     1         2.0499696909E-02    2.0000010318E-01
   1111     1         1.9539836988E-02    1.9999982163E-01
   1116     1         1.9419879613E-02    1.9999982166E-01
   1121     1         1.9473758724E-02    2.0000004584E-01
   1126     1         1.9128759973E-02    1.9999999775E-01
   1131     1         1.9014227233E-02    2.0000011505E-01
   1136     1         1.9250352872E-02    2.0000017648E-01
   1141     1         1.9565900962E-02    1.9999999980E-01
   1146     1         2.0159009783E-02    2.0000009593E-01
   1151     1         2.0779720952E-02    1.9999999907E-01
   1156     1         2.0941975911E-02    2.0000017745E-01
   1161     1         2.0849397985E-02    2.0000017711E-01
   1166     1         2.0797467597E-02    1.9999993658E-01
   1171     1         2.0571533119E-02    2.0000010132E-01
   1176     1         1.9947731015E-02    2.0000015804E-01
   1181     1         1.8750365128E-02    2.0000001388E-01
   1186     1         1.7958519205E-02    1.9999982219E-01
   1191     1         1.8403204704E-02    2.0000000095E-01
   1196     1         1.9497207410E-02    2.0000000045E-01
   1201     1         2.0084654995E-02    1.9999984033E-01
   1206     1         2.0225922009E-02    2.0000002557E-01
   1211     1         2.0145556523E-02    2.0000017625E-01
   1216     1         2.0213164573E-02    1.9999982215E-01
   1221     1         2.0500600435E-02    1.9999999801E-01
   1226     1         2.0523997238E-02    1.9999988104E-01
   1231     1         2.0253406212E-02    1.9999982269E-01
   1236     1         2.0152255051E-02    1.9999982119E-01
   1241     1         2.0274120669E-02    2.0000017771E-01
   1246     1         1.9737154348E-02    2.0000017810E-01
   1251     1         1.8259438148E-02    2.0000017674E-01
   1256     1         1.6488201199E-02    1.9999982224E-01
   1261     1         1.5320917810E-02    1.9999991398E-01
   1266     1         1.4483062854E-02    2.0000017779E-01
   1271     1         1.2543356231E-02    2.0000017832E-01
   1276     1         1.0007421403E-02    1.9999982121E-01
   1281     1         9.0231789476E-03    1.9999982167E-01
   1286     1         1.0294541070E-02    2.0000017714E-01
   1291     1         1.2000416588E-02    1.9999982368E-01
   1296     1         1.2403581060E-02    1.9999982356E-01
   1301     1         1.1726339580E-02    2.0000017687E-01
   1306     1         1.1154621038E-02    2.0000017740E-01
   1311     1         1.1375962118E-02    2.0000017809E-01
   1316     1         1.2279795395E-02    2.0000017849E-01
   1321     1         1.2595626518E-02    1.9999982208E-01
   1326     1         1.2322701002E-02    1.9999982138E-01
   1331     1         1.2271473655E-02    2.0000002754E-01
   1336     1         1.2085834950E-02    2.0000017885E-01
   1341     1         1.1757055874E-02    2.0000017832E-01
   1346     1         1.2584439668E-02    2.0000017833E-01
   1351     1         1.4915813644E-02    1.9999982259E-01
   1356     1         1.7304577352E-02    1.9999982250E-01
   1361     1         1.7896661212E-02    1.9999982206E-01
   1366     1         1.6424792939E-02    2.0000014408E-01
   1371     1         1.4437099257E-02    2.0000012961E-01
   1376     1         1.3272949856E-02    2.0000000092E-01
   1381     1         1.3871233735E-02    2.0000008366E-01
   1386     1         1.5777120928E-02    1.9999986359E-01
   1391     1         1.7435526156E-02    1.9999999475E-01
   1396     1         1.7745483486E-02    1.9999999911E-01
