# Supplementary material for: Drug Design in the Exascale Era: A Perspective from Massively Parallel QM/MM Simulations
Source: J Chem Inf Model. 2023 Jun 15;63(12):3647–58. doi: 10.1021/acs.jcim.3c00557 (PMC10302481; doi:10.1021/acs.jcim.3c00557)
Supplement: Supplementary file 1 — ci3c00557_si_001.zip [file ci3c00557_si_001.zip › idh1/ti/step-1/cv0/last_frame.gro]

Generated by MiMiCPy
130828
    1MET      N    1   9.591   5.070   5.897
    1MET     H1    2   9.506   5.055   5.848
    1MET     H2    3   9.656   5.053   5.822
    1MET     H3    4   9.603   5.000   5.970
    1MET     CA    5   9.595   5.209   5.944
    1MET     HA    6   9.524   5.225   6.023
    1MET     CB    7   9.726   5.250   6.001
    1MET    HB1    8   9.737   5.211   6.099
    1MET    HB2    9   9.727   5.358   6.021
    1MET     CG   10   9.856   5.223   5.930
    1MET    HG1   11   9.930   5.283   5.979
    1MET    HG2   12   9.853   5.249   5.822
    1MET     SD   13   9.916   5.055   5.959
    1MET     CE   14  10.096   5.083   5.925
    1MET    HE1   15  10.115   5.134   5.832
    1MET    HE2   16  10.148   5.142   6.001
    1MET    HE3   17  10.145   4.987   5.927
    1MET      C   18   9.558   5.296   5.831
    1MET      O   19   9.634   5.325   5.742
    2SER      N   20   9.437   5.345   5.822
    2SER      H   21   9.377   5.327   5.899
    2SER     CA   22   9.396   5.443   5.720
    2SER     HA   23   9.488   5.477   5.670
    2SER     CB   24   9.322   5.374   5.600
    2SER    HB1   25   9.396   5.315   5.548
    2SER    HB2   26   9.277   5.447   5.531
    2SER     OG   27   9.220   5.292   5.657
    2SER     HG   28   9.133   5.339   5.648
    2SER      C   29   9.318   5.565   5.771
    2SER      O   30   9.329   5.667   5.708
    3LYS      N   31   9.242   5.544   5.882
    3LYS      H   32   9.256   5.464   5.940
    3LYS     CA   33   9.146   5.647   5.930
    3LYS     HA   34   9.081   5.673   5.848
    3LYS     CB   35   9.053   5.589   6.040
    3LYS    HB1   36   8.982   5.657   6.084
    3LYS    HB2   37   9.117   5.556   6.122
    3LYS     CG   38   8.965   5.471   5.995
    3LYS    HG1   39   9.030   5.393   5.962
    3LYS    HG2   40   8.900   5.505   5.913
    3LYS     CD   41   8.879   5.421   6.112
    3LYS    HD1   42   8.820   5.501   6.154
    3LYS    HD2   43   8.934   5.384   6.197
    3LYS     CE   44   8.780   5.318   6.060
    3LYS    HE1   45   8.828   5.254   5.989
    3LYS    HE2   46   8.699   5.361   6.000
    3LYS     NZ   47   8.726   5.226   6.165
    3LYS    HZ1   48   8.663   5.153   6.124
    3LYS    HZ2   49   8.807   5.181   6.208
    3LYS    HZ3   50   8.677   5.278   6.236
    3LYS      C   51   9.219   5.780   5.972
    3LYS      O   52   9.330   5.787   6.029
    4LYS      N   53   9.158   5.887   5.924
    4LYS      H   54   9.074   5.872   5.871
    4LYS     CA   55   9.219   6.024   5.923
    4LYS     HA   56   9.298   6.027   5.994
    4LYS     CB   57   9.283   6.039   5.779
    4LYS    HB1   58   9.207   6.050   5.706
    4LYS    HB2   59   9.342   5.954   5.755
    4LYS     CG   60   9.375   6.161   5.749
    4LYS    HG1   61   9.320   6.250   5.775
    4LYS    HG2   62   9.406   6.161   5.646
    4LYS     CD   63   9.500   6.157   5.835
    4LYS    HD1   64   9.547   6.056   5.818
    4LYS    HD2   65   9.467   6.167   5.941
    4LYS     CE   66   9.606   6.265   5.811
    4LYS    HE1   67   9.688   6.256   5.885
    4LYS    HE2   68   9.561   6.365   5.824
    4LYS     NZ   69   9.664   6.244   5.673
    4LYS    HZ1   70   9.594   6.231   5.601
    4LYS    HZ2   71   9.705   6.332   5.652
    4LYS    HZ3   72   9.736   6.175   5.670
    4LYS      C   73   9.130   6.139   5.962
    4LYS      O   74   9.176   6.248   5.984
    5ILE      N   75   8.998   6.111   5.978
    5ILE      H   76   8.965   6.018   5.972
    5ILE     CA   77   8.903   6.207   6.031
    5ILE     HA   78   8.950   6.301   6.064
    5ILE     CB   79   8.805   6.234   5.913
    5ILE     HB   80   8.755   6.136   5.889
    5ILE    CG2   81   8.687   6.322   5.959
    5ILE   HG21   82   8.717   6.410   6.005
    5ILE   HG22   83   8.627   6.352   5.873
    5ILE   HG23   84   8.608   6.285   6.024
    5ILE    CG1   85   8.873   6.292   5.785
    5ILE   HG11   86   8.970   6.337   5.808
    5ILE   HG12   87   8.804   6.369   5.746
    5ILE     CD   88   8.886   6.189   5.677
    5ILE    HD1   89   8.954   6.110   5.705
    5ILE    HD2   90   8.797   6.147   5.644
    5ILE    HD3   91   8.923   6.234   5.582
    5ILE      C   92   8.824   6.141   6.151
    5ILE      O   93   8.828   6.019   6.157
    6SER      N   94   8.761   6.210   6.251
    6SER      H   95   8.753   6.311   6.242
    6SER     CA   96   8.682   6.145   6.355
    6SER     HA   97   8.675   6.035   6.340
    6SER     CB   98   8.758   6.162   6.492
    6SER    HB1   99   8.699   6.113   6.569
    6SER    HB2  100   8.771   6.265   6.529
    6SER     OG  101   8.895   6.115   6.484
    6SER     HG  102   8.945   6.177   6.429
    6SER      C  103   8.539   6.200   6.354
    6SER      O  104   8.502   6.296   6.282
    7GLY      N  105   8.449   6.137   6.428
    7GLY      H  106   8.475   6.061   6.494
    7GLY     CA  107   8.306   6.173   6.435
    7GLY    HA1  108   8.243   6.116   6.367
    7GLY    HA2  109   8.291   6.280   6.425
    7GLY      C  110   8.252   6.141   6.576
    7GLY      O  111   8.300   6.040   6.625
    8GLY      N  112   8.165   6.223   6.640
    8GLY      H  113   8.142   6.313   6.600
    8GLY     CA  114   8.104   6.185   6.766
    8GLY    HA1  115   8.052   6.262   6.813
    8GLY    HA2  116   8.178   6.150   6.839
    8GLY      C  117   8.003   6.071   6.744
    8GLY      O  118   8.024   5.980   6.664
    9SER      N  119   7.889   6.066   6.823
    9SER      H  120   7.882   6.137   6.900
    9SER     CA  121   7.790   5.954   6.808
    9SER     HA  122   7.848   5.867   6.765
    9SER     CB  123   7.741   5.901   6.939
    9SER    HB1  124   7.666   5.828   6.924
    9SER    HB2  125   7.692   5.984   6.985
    9SER     OG  126   7.849   5.858   7.026
    9SER     HG  127   7.807   5.816   7.105
    9SER      C  128   7.670   5.978   6.720
    9SER      O  129   7.604   6.081   6.714
   10VAL      N  130   7.633   5.880   6.633
   10VAL      H  131   7.693   5.796   6.619
   10VAL     CA  132   7.511   5.879   6.553
   10VAL     HA  133   7.448   5.965   6.583
   10VAL     CB  134   7.538   5.896   6.401
   10VAL     HB  135   7.441   5.902   6.351
   10VAL    CG1  136   7.620   6.025   6.360
   10VAL   HG11  137   7.624   6.041   6.256
   10VAL   HG12  138   7.567   6.111   6.400
   10VAL   HG13  139   7.723   6.018   6.394
   10VAL    CG2  140   7.625   5.780   6.349
   10VAL   HG21  141   7.713   5.771   6.412
   10VAL   HG22  142   7.570   5.687   6.330
   10VAL   HG23  143   7.672   5.806   6.254
   10VAL      C  144   7.438   5.750   6.588
   10VAL      O  145   7.505   5.653   6.618
   11VAL      N  146   7.306   5.755   6.602
   11VAL      H  147   7.260   5.843   6.589
   11VAL     CA  148   7.228   5.630   6.638
   11VAL     HA  149   7.281   5.568   6.707
   11VAL     CB  150   7.097   5.658   6.716
   11VAL     HB  151   7.019   5.700   6.648
   11VAL    CG1  152   7.041   5.532   6.781
   11VAL   HG11  153   7.004   5.458   6.705
   11VAL   HG12  154   7.118   5.487   6.837
   11VAL   HG13  155   6.957   5.556   6.847
   11VAL    CG2  156   7.128   5.754   6.829
   11VAL   HG21  157   7.146   5.856   6.794
   11VAL   HG22  158   7.040   5.767   6.896
   11VAL   HG23  159   7.211   5.718   6.892
   11VAL      C  160   7.214   5.553   6.506
   11VAL      O  161   7.143   5.599   6.414
   12GLU      N  162   7.285   5.441   6.492
   12GLU      H  163   7.335   5.402   6.574
   12GLU     CA  164   7.285   5.362   6.366
   12GLU     HA  165   7.253   5.432   6.290
   12GLU     CB  166   7.423   5.317   6.334
   12GLU    HB1  167   7.458   5.251   6.409
   12GLU    HB2  168   7.486   5.409   6.332
   12GLU     CG  169   7.456   5.250   6.199
   12GLU    HG1  170   7.562   5.275   6.181
   12GLU    HG2  171   7.396   5.290   6.118
   12GLU     CD  172   7.438   5.097   6.196
   12GLU    OE1  173   7.326   5.051   6.157
   12GLU    OE2  174   7.530   5.020   6.232
   12GLU      C  175   7.189   5.248   6.371
   12GLU      O  176   7.206   5.154   6.448
   13MET      N  177   7.083   5.252   6.296
   13MET      H  178   7.070   5.335   6.242
   13MET     CA  179   6.977   5.150   6.298
   13MET     HA  180   6.996   5.086   6.385
   13MET     CB  181   6.842   5.228   6.324
   13MET    HB1  182   6.770   5.155   6.331
   13MET    HB2  183   6.821   5.294   6.235
   13MET     CG  184   6.840   5.304   6.456
   13MET    HG1  185   6.928   5.359   6.495
   13MET    HG2  186   6.823   5.230   6.530
   13MET     SD  187   6.701   5.415   6.449
   13MET     CE  188   6.782   5.554   6.358
   13MET    HE1  189   6.704   5.636   6.337
   13MET    HE2  190   6.868   5.599   6.405
   13MET    HE3  191   6.808   5.517   6.262
   13MET      C  192   6.967   5.066   6.166
   13MET      O  193   6.936   5.116   6.057
   14GLN      N  194   6.979   4.937   6.188
   14GLN      H  195   6.996   4.903   6.287
   14GLN     CA  196   6.962   4.831   6.087
   14GLN     HA  197   6.989   4.878   5.994
   14GLN     CB  198   7.050   4.706   6.114
   14GLN    HB1  199   6.988   4.623   6.092
   14GLN    HB2  200   7.082   4.702   6.221
   14GLN     CG  201   7.178   4.689   6.026
   14GLN    HG1  202   7.215   4.593   6.055
   14GLN    HG2  203   7.255   4.762   6.048
   14GLN     CD  204   7.148   4.679   5.877
   14GLN    OE1  205   7.047   4.721   5.820
   14GLN    NE2  206   7.236   4.622   5.799
   14GLN   HE21  207   7.330   4.597   5.840
   14GLN   HE22  208   7.213   4.616   5.701
   14GLN      C  209   6.815   4.795   6.061
   14GLN      O  210   6.724   4.827   6.138
   15GLY      N  211   6.794   4.734   5.945
   15GLY      H  212   6.874   4.711   5.889
   15GLY     CA  213   6.661   4.714   5.887
   15GLY    HA1  214   6.651   4.787   5.810
   15GLY    HA2  215   6.578   4.731   5.956
   15GLY      C  216   6.633   4.577   5.820
   15GLY      O  217   6.679   4.474   5.869
   16ASP      N  218   6.570   4.571   5.703
   16ASP      H  219   6.548   4.664   5.660
   16ASP     CA  220   6.522   4.449   5.640
   16ASP     HA  221   6.565   4.361   5.689
   16ASP     CB  222   6.371   4.437   5.671
   16ASP    HB1  223   6.327   4.360   5.604
   16ASP    HB2  224   6.325   4.528   5.657
   16ASP     CG  225   6.335   4.409   5.820
   16ASP    OD1  226   6.374   4.299   5.863
   16ASP    OD2  227   6.256   4.486   5.887
   16ASP      C  228   6.558   4.428   5.492
   16ASP      O  229   6.591   4.527   5.422
   17GLU      N  230   6.562   4.301   5.453
   17GLU      H  231   6.535   4.233   5.519
   17GLU     CA  232   6.587   4.255   5.318
   17GLU     HA  233   6.622   4.148   5.324
   17GLU     CB  234   6.456   4.247   5.234
   17GLU    HB1  235   6.473   4.180   5.147
   17GLU    HB2  236   6.421   4.341   5.194
   17GLU     CG  237   6.340   4.192   5.316
   17GLU    HG1  238   6.320   4.251   5.404
   17GLU    HG2  239   6.365   4.091   5.341
   17GLU     CD  240   6.219   4.192   5.225
   17GLU    OE1  241   6.169   4.294   5.173
   17GLU    OE2  242   6.162   4.082   5.217
   17GLU      C  243   6.702   4.322   5.245
   17GLU      O  244   6.816   4.332   5.296
   18MET      N  245   6.686   4.366   5.116
   18MET      H  246   6.595   4.389   5.087
   18MET     CA  247   6.805   4.410   5.038
   18MET     HA  248   6.883   4.335   5.038
   18MET     CB  249   6.757   4.447   4.898
   18MET    HB1  250   6.727   4.551   4.893
   18MET    HB2  251   6.672   4.387   4.876
   18MET     CG  252   6.873   4.435   4.797
   18MET    HG1  253   6.953   4.501   4.840
   18MET    HG2  254   6.840   4.468   4.698
   18MET     SD  255   6.942   4.274   4.775
   18MET     CE  256   7.070   4.329   4.650
   18MET    HE1  257   7.123   4.238   4.612
   18MET    HE2  258   7.015   4.382   4.573
   18MET    HE3  259   7.142   4.398   4.695
   18MET      C  260   6.869   4.538   5.094
   18MET      O  261   6.990   4.550   5.085
   19THR      N  262   6.787   4.625   5.160
   19THR      H  263   6.691   4.602   5.178
   19THR     CA  264   6.844   4.745   5.215
   19THR     HA  265   6.913   4.791   5.144
   19THR     CB  266   6.742   4.852   5.260
   19THR     HB  267   6.781   4.915   5.339
   19THR    CG2  268   6.700   4.938   5.143
   19THR   HG21  269   6.791   4.964   5.091
   19THR   HG22  270   6.635   4.882   5.072
   19THR   HG23  271   6.641   5.024   5.184
   19THR    OG1  272   6.632   4.794   5.317
   19THR    HG1  273   6.663   4.720   5.373
   19THR      C  274   6.927   4.709   5.336
   19THR      O  275   7.032   4.770   5.348
   20ARG      N  276   6.888   4.614   5.420
   20ARG      H  277   6.799   4.570   5.397
   20ARG     CA  278   6.980   4.562   5.523
   20ARG     HA  279   6.997   4.645   5.595
   20ARG     CB  280   6.906   4.451   5.599
   20ARG    HB1  281   6.885   4.370   5.526
   20ARG    HB2  282   6.808   4.494   5.626
   20ARG     CG  283   6.981   4.411   5.723
   20ARG    HG1  284   6.964   4.488   5.801
   20ARG    HG2  285   7.088   4.399   5.709
   20ARG     CD  286   6.924   4.281   5.774
   20ARG    HD1  287   6.940   4.198   5.703
   20ARG    HD2  288   6.821   4.290   5.788
   20ARG     NE  289   6.988   4.245   5.900
   20ARG     HE  290   7.049   4.166   5.901
   20ARG     CZ  291   6.953   4.279   6.023
   20ARG    NH1  292   6.852   4.357   6.046
   20ARG   HH11  293   6.797   4.393   5.964
   20ARG   HH12  294   6.836   4.387   6.145
   20ARG    NH2  295   7.016   4.237   6.132
   20ARG   HH21  296   7.106   4.196   6.123
   20ARG   HH22  297   6.975   4.256   6.229
   20ARG      C  298   7.112   4.511   5.464
   20ARG      O  299   7.215   4.544   5.523
   21ILE      N  300   7.108   4.441   5.346
   21ILE      H  301   7.016   4.416   5.302
   21ILE     CA  302   7.234   4.391   5.281
   21ILE     HA  303   7.289   4.345   5.360
   21ILE     CB  304   7.202   4.288   5.166
   21ILE     HB  305   7.161   4.350   5.087
   21ILE    CG2  306   7.325   4.224   5.102
   21ILE   HG21  307   7.396   4.303   5.084
   21ILE   HG22  308   7.369   4.142   5.160
   21ILE   HG23  309   7.304   4.184   5.004
   21ILE    CG1  310   7.098   4.175   5.186
   21ILE   HG11  311   7.058   4.144   5.090
   21ILE   HG12  312   7.012   4.209   5.237
   21ILE     CD  313   7.148   4.052   5.269
   21ILE    HD1  314   7.197   4.086   5.357
   21ILE    HD2  315   7.063   3.998   5.308
   21ILE    HD3  316   7.212   3.983   5.213
   21ILE      C  317   7.327   4.512   5.235
   21ILE      O  318   7.448   4.513   5.262
   22ILE      N  319   7.265   4.613   5.172
   22ILE      H  320   7.166   4.607   5.141
   22ILE     CA  321   7.347   4.727   5.125
   22ILE     HA  322   7.443   4.686   5.097
   22ILE     CB  323   7.280   4.798   5.001
   22ILE     HB  324   7.359   4.861   4.959
   22ILE    CG2  325   7.236   4.698   4.888
   22ILE   HG21  326   7.323   4.641   4.846
   22ILE   HG22  327   7.171   4.622   4.932
   22ILE   HG23  328   7.199   4.744   4.803
   22ILE    CG1  329   7.175   4.905   5.039
   22ILE   HG11  330   7.224   4.989   5.089
   22ILE   HG12  331   7.108   4.864   5.110
   22ILE     CD  332   7.092   4.951   4.917
   22ILE    HD1  333   7.158   4.995   4.845
   22ILE    HD2  334   7.040   4.869   4.869
   22ILE    HD3  335   7.023   5.024   4.955
   22ILE      C  336   7.379   4.824   5.243
   22ILE      O  337   7.492   4.869   5.243
   23TRP      N  338   7.298   4.839   5.349
   23TRP      H  339   7.209   4.789   5.344
   23TRP     CA  340   7.344   4.913   5.471
   23TRP     HA  341   7.367   5.016   5.437
   23TRP     CB  342   7.221   4.918   5.563
   23TRP    HB1  343   7.194   4.818   5.595
   23TRP    HB2  344   7.132   4.960   5.503
   23TRP     CG  345   7.236   5.002   5.685
   23TRP    CD1  346   7.264   4.961   5.810
   23TRP    HD1  347   7.295   4.863   5.831
   23TRP    NE1  348   7.275   5.069   5.893
   23TRP    HE1  349   7.283   5.065   5.992
   23TRP    CE2  350   7.222   5.181   5.830
   23TRP    CZ2  351   7.186   5.313   5.872
   23TRP    HZ2  352   7.204   5.337   5.978
   23TRP    CH2  353   7.139   5.403   5.779
   23TRP    HH2  354   7.117   5.500   5.816
   23TRP    CZ3  355   7.116   5.364   5.644
   23TRP    HZ3  356   7.076   5.434   5.573
   23TRP    CE3  357   7.161   5.239   5.602
   23TRP    HE3  358   7.154   5.214   5.496
   23TRP    CD2  359   7.213   5.144   5.692
   23TRP      C  360   7.475   4.865   5.533
   23TRP      O  361   7.559   4.949   5.561
   24GLU      N  362   7.505   4.732   5.535
   24GLU      H  363   7.430   4.666   5.516
   24GLU     CA  364   7.633   4.679   5.581
   24GLU     HA  365   7.657   4.722   5.677
   24GLU     CB  366   7.629   4.523   5.590
   24GLU    HB1  367   7.725   4.481   5.620
   24GLU    HB2  368   7.599   4.486   5.489
   24GLU     CG  369   7.526   4.466   5.686
   24GLU    HG1  370   7.525   4.361   5.689
   24GLU    HG2  371   7.421   4.491   5.661
   24GLU     CD  372   7.566   4.514   5.829
   24GLU    OE1  373   7.492   4.590   5.894
   24GLU    OE2  374   7.680   4.488   5.868
   24GLU      C  375   7.752   4.717   5.489
   24GLU      O  376   7.862   4.737   5.537
   25LEU      N  377   7.730   4.741   5.356
   25LEU      H  378   7.644   4.716   5.322
   25LEU     CA  379   7.833   4.789   5.261
   25LEU     HA  380   7.928   4.756   5.299
   25LEU     CB  381   7.801   4.738   5.113
   25LEU    HB1  382   7.848   4.812   5.041
   25LEU    HB2  383   7.693   4.736   5.092
   25LEU     CG  384   7.860   4.601   5.072
   25LEU     HG  385   7.854   4.595   4.967
   25LEU    CD1  386   8.008   4.590   5.107
   25LEU   HD11  387   8.055   4.500   5.077
   25LEU   HD12  388   8.057   4.675   5.056
   25LEU   HD13  389   8.013   4.601   5.217
   25LEU    CD2  390   7.779   4.482   5.130
   25LEU   HD21  391   7.672   4.498   5.128
   25LEU   HD22  392   7.790   4.393   5.078
   25LEU   HD23  393   7.808   4.476   5.231
   25LEU      C  394   7.852   4.942   5.260
   25LEU      O  395   7.963   4.997   5.240
   26ILE      N  396   7.745   5.015   5.296
   26ILE      H  397   7.656   4.966   5.320
   26ILE     CA  398   7.748   5.161   5.315
   26ILE     HA  399   7.788   5.209   5.223
   26ILE     CB  400   7.611   5.225   5.339
   26ILE     HB  401   7.560   5.183   5.428
   26ILE    CG2  402   7.621   5.374   5.365
   26ILE   HG21  403   7.523   5.421   5.375
   26ILE   HG22  404   7.668   5.395   5.463
   26ILE   HG23  405   7.678   5.431   5.294
   26ILE    CG1  406   7.520   5.196   5.210
   26ILE   HG11  407   7.503   5.092   5.191
   26ILE   HG12  408   7.577   5.230   5.123
   26ILE     CD  409   7.378   5.259   5.210
   26ILE    HD1  410   7.322   5.223   5.289
   26ILE    HD2  411   7.382   5.366   5.214
   26ILE    HD3  412   7.331   5.225   5.117
   26ILE      C  413   7.841   5.188   5.432
   26ILE      O  414   7.917   5.283   5.431
   27LYS      N  415   7.837   5.100   5.532
   27LYS      H  416   7.762   5.035   5.533
   27LYS     CA  417   7.933   5.095   5.645
   27LYS     HA  418   7.948   5.198   5.675
   27LYS     CB  419   7.877   5.020   5.769
   27LYS    HB1  420   7.955   5.008   5.843
   27LYS    HB2  421   7.851   4.920   5.728
   27LYS     CG  422   7.758   5.092   5.827
   27LYS    HG1  423   7.685   5.095   5.743
   27LYS    HG2  424   7.783   5.190   5.859
   27LYS     CD  425   7.697   5.015   5.945
   27LYS    HD1  426   7.622   5.082   5.991
   27LYS    HD2  427   7.780   4.994   6.013
   27LYS     CE  428   7.625   4.879   5.911
   27LYS    HE1  429   7.701   4.817   5.864
   27LYS    HE2  430   7.544   4.890   5.841
   27LYS     NZ  431   7.588   4.812   6.041
   27LYS    HZ1  432   7.542   4.727   6.018
   27LYS    HZ2  433   7.668   4.783   6.091
   27LYS    HZ3  434   7.531   4.869   6.108
   27LYS      C  435   8.070   5.044   5.595
   27LYS      O  436   8.164   5.121   5.594
   28GLU      N  437   8.083   4.914   5.564
   28GLU      H  438   8.002   4.852   5.568
   28GLU     CA  439   8.210   4.841   5.558
   28GLU     HA  440   8.258   4.880   5.648
   28GLU     CB  441   8.185   4.692   5.567
   28GLU    HB1  442   8.134   4.672   5.478
   28GLU    HB2  443   8.119   4.678   5.652
   28GLU     CG  444   8.304   4.600   5.572
   28GLU    HG1  445   8.363   4.637   5.654
   28GLU    HG2  446   8.349   4.589   5.477
   28GLU     CD  447   8.257   4.455   5.609
   28GLU    OE1  448   8.184   4.438   5.709
   28GLU    OE2  449   8.293   4.353   5.540
   28GLU      C  450   8.299   4.883   5.444
   28GLU      O  451   8.422   4.861   5.449
   29LYS      N  452   8.247   4.942   5.337
   29LYS      H  453   8.148   4.942   5.332
   29LYS     CA  454   8.317   4.978   5.219
   29LYS     HA  455   8.419   4.942   5.227
   29LYS     CB  456   8.257   4.912   5.094
   29LYS    HB1  457   8.175   4.974   5.053
   29LYS    HB2  458   8.219   4.815   5.121
   29LYS     CG  459   8.374   4.891   4.995
   29LYS    HG1  460   8.456   4.836   5.038
   29LYS    HG2  461   8.403   4.987   4.961
   29LYS     CD  462   8.323   4.821   4.866
   29LYS    HD1  463   8.397   4.837   4.784
   29LYS    HD2  464   8.232   4.868   4.832
   29LYS     CE  465   8.294   4.670   4.876
   29LYS    HE1  466   8.262   4.638   4.777
   29LYS    HE2  467   8.212   4.649   4.949
   29LYS     NZ  468   8.418   4.602   4.906
   29LYS    HZ1  469   8.490   4.620   4.835
   29LYS    HZ2  470   8.450   4.625   5.002
   29LYS    HZ3  471   8.404   4.501   4.908
   29LYS      C  472   8.328   5.129   5.207
   29LYS      O  473   8.436   5.175   5.166
   30LEU      N  474   8.228   5.211   5.241
   30LEU      H  475   8.147   5.163   5.281
   30LEU     CA  476   8.222   5.354   5.209
   30LEU     HA  477   8.298   5.370   5.128
   30LEU     CB  478   8.087   5.388   5.146
   30LEU    HB1  479   8.097   5.486   5.108
   30LEU    HB2  480   8.012   5.394   5.221
   30LEU     CG  481   8.029   5.293   5.030
   30LEU     HG  482   8.007   5.194   5.065
   30LEU    CD1  483   7.899   5.353   4.977
   30LEU   HD11  484   7.849   5.296   4.896
   30LEU   HD12  485   7.829   5.356   5.060
   30LEU   HD13  486   7.916   5.453   4.944
   30LEU    CD2  487   8.114   5.277   4.902
   30LEU   HD21  488   8.206   5.228   4.923
   30LEU   HD22  489   8.063   5.217   4.825
   30LEU   HD23  490   8.141   5.376   4.863
   30LEU      C  491   8.251   5.448   5.331
   30LEU      O  492   8.283   5.566   5.314
   31ILE      N  493   8.228   5.403   5.451
   31ILE      H  494   8.185   5.315   5.455
   31ILE     CA  495   8.256   5.482   5.571
   31ILE     HA  496   8.296   5.582   5.554
   31ILE     CB  497   8.121   5.501   5.645
   31ILE     HB  498   8.065   5.410   5.628
   31ILE    CG2  499   8.147   5.515   5.793
   31ILE   HG21  500   8.052   5.496   5.847
   31ILE   HG22  501   8.215   5.437   5.827
   31ILE   HG23  502   8.175   5.617   5.817
   31ILE    CG1  503   8.031   5.617   5.590
   31ILE   HG11  504   8.002   5.592   5.491
   31ILE   HG12  505   8.085   5.708   5.583
   31ILE     CD  506   7.897   5.638   5.671
   31ILE    HD1  507   7.919   5.685   5.768
   31ILE    HD2  508   7.833   5.707   5.616
   31ILE    HD3  509   7.848   5.545   5.692
   31ILE      C  510   8.375   5.416   5.651
   31ILE      O  511   8.464   5.487   5.696
   32PHE      N  512   8.385   5.284   5.666
   32PHE      H  513   8.305   5.223   5.641
   32PHE     CA  514   8.494   5.230   5.752
   32PHE     HA  515   8.484   5.285   5.847
   32PHE     CB  516   8.463   5.082   5.782
   32PHE    HB1  517   8.553   5.035   5.826
   32PHE    HB2  518   8.438   5.031   5.689
   32PHE     CG  519   8.354   5.044   5.878
   32PHE    CD1  520   8.270   5.131   5.950
   32PHE    HD1  521   8.277   5.240   5.931
   32PHE    CE1  522   8.172   5.084   6.040
   32PHE    HE1  523   8.112   5.155   6.097
   32PHE     CZ  524   8.154   4.945   6.059
   32PHE     HZ  525   8.085   4.907   6.130
   32PHE    CE2  526   8.237   4.857   5.994
   32PHE    HE2  527   8.238   4.751   6.017
   32PHE    CD2  528   8.330   4.908   5.899
   32PHE    HD2  529   8.395   4.839   5.850
   32PHE      C  530   8.640   5.256   5.711
   32PHE      O  531   8.718   5.270   5.803
   33PRO      N  532   8.676   5.286   5.585
   33PRO     CD  533   8.612   5.272   5.453
   33PRO    HD1  534   8.570   5.369   5.416
   33PRO    HD2  535   8.539   5.196   5.457
   33PRO     CG  536   8.720   5.234   5.356
   33PRO    HG1  537   8.695   5.258   5.253
   33PRO    HG2  538   8.745   5.128   5.355
   33PRO     CB  539   8.837   5.315   5.400
   33PRO    HB1  540   8.822   5.416   5.362
   33PRO    HB2  541   8.931   5.266   5.374
   33PRO     CA  542   8.819   5.312   5.551
   33PRO     HA  543   8.874   5.226   5.595
   33PRO      C  544   8.873   5.440   5.617
   33PRO      O  545   8.997   5.446   5.634
   34TYR      N  546   8.793   5.545   5.640
   34TYR      H  547   8.695   5.527   5.627
   34TYR     CA  548   8.843   5.686   5.652
   34TYR     HA  549   8.949   5.687   5.631
   34TYR     CB  550   8.777   5.776   5.545
   34TYR    HB1  551   8.832   5.871   5.536
   34TYR    HB2  552   8.672   5.806   5.574
   34TYR     CG  553   8.777   5.710   5.404
   34TYR    CD1  554   8.669   5.635   5.359
   34TYR    HD1  555   8.583   5.615   5.425
   34TYR    CE1  556   8.664   5.589   5.224
   34TYR    HE1  557   8.578   5.527   5.195
   34TYR     CZ  558   8.770   5.617   5.132
   34TYR     OH  559   8.770   5.561   5.010
   34TYR     HH  560   8.699   5.501   4.982
   34TYR    CE2  561   8.889   5.678   5.183
   34TYR    HE2  562   8.972   5.687   5.122
   34TYR    CD2  563   8.886   5.726   5.319
   34TYR    HD2  564   8.970   5.783   5.354
   34TYR      C  565   8.812   5.756   5.788
   34TYR      O  566   8.885   5.844   5.830
   35VAL      N  567   8.707   5.710   5.863
   35VAL      H  568   8.659   5.624   5.831
   35VAL     CA  569   8.647   5.783   5.981
   35VAL     HA  570   8.713   5.869   6.003
   35VAL     CB  571   8.508   5.852   5.950
   35VAL     HB  572   8.525   5.913   5.863
   35VAL    CG1  573   8.388   5.773   5.916
   35VAL   HG11  574   8.418   5.698   5.842
   35VAL   HG12  575   8.348   5.730   6.000
   35VAL   HG13  576   8.315   5.841   5.873
   35VAL    CG2  577   8.475   5.948   6.058
   35VAL   HG21  578   8.469   5.911   6.160
   35VAL   HG22  579   8.541   6.034   6.062
   35VAL   HG23  580   8.380   6.000   6.040
   35VAL      C  581   8.640   5.703   6.106
   35VAL      O  582   8.567   5.606   6.115
   36GLU      N  583   8.705   5.749   6.213
   36GLU      H  584   8.759   5.836   6.202
   36GLU     CA  585   8.676   5.704   6.344
   36GLU     HA  586   8.661   5.601   6.338
   36GLU     CB  587   8.800   5.719   6.435
   36GLU    HB1  588   8.769   5.686   6.534
   36GLU    HB2  589   8.824   5.826   6.437
   36GLU     CG  590   8.925   5.640   6.401
   36GLU    HG1  591   8.978   5.694   6.322
   36GLU    HG2  592   8.902   5.537   6.375
   36GLU     CD  593   9.014   5.631   6.523
   36GLU    OE1  594   9.103   5.720   6.539
   36GLU    OE2  595   9.002   5.532   6.600
   36GLU      C  596   8.549   5.771   6.399
   36GLU      O  597   8.549   5.879   6.459
   37LEU      N  598   8.440   5.704   6.369
   37LEU      H  599   8.451   5.624   6.303
   37LEU     CA  600   8.306   5.747   6.404
   37LEU     HA  601   8.299   5.847   6.441
   37LEU     CB  602   8.227   5.737   6.271
   37LEU    HB1  603   8.245   5.633   6.233
   37LEU    HB2  604   8.280   5.798   6.197
   37LEU     CG  605   8.071   5.763   6.273
   37LEU     HG  606   8.031   5.705   6.357
   37LEU    CD1  607   8.051   5.916   6.284
   37LEU   HD11  608   8.120   5.977   6.227
   37LEU   HD12  609   7.949   5.945   6.249
   37LEU   HD13  610   8.069   5.941   6.389
   37LEU    CD2  611   8.018   5.714   6.138
   37LEU   HD21  612   7.914   5.756   6.124
   37LEU   HD22  613   8.079   5.747   6.052
   37LEU   HD23  614   8.035   5.607   6.134
   37LEU      C  615   8.240   5.656   6.504
   37LEU      O  616   8.243   5.533   6.496
   38ASP      N  617   8.182   5.715   6.609
   38ASP      H  618   8.177   5.817   6.615
   38ASP     CA  619   8.126   5.638   6.721
   38ASP     HA  620   8.191   5.552   6.744
   38ASP     CB  621   8.151   5.731   6.837
   38ASP    HB1  622   8.092   5.817   6.837
   38ASP    HB2  623   8.258   5.767   6.832
   38ASP     CG  624   8.142   5.663   6.975
   38ASP    OD1  625   8.156   5.738   7.071
   38ASP    OD2  626   8.128   5.539   6.988
   38ASP      C  627   7.982   5.583   6.721
   38ASP      O  628   7.883   5.635   6.782
   39LEU      N  629   7.965   5.475   6.650
   39LEU      H  630   8.048   5.431   6.615
   39LEU     CA  631   7.829   5.423   6.615
   39LEU     HA  632   7.770   5.502   6.574
   39LEU     CB  633   7.833   5.313   6.505
   39LEU    HB1  634   7.725   5.304   6.483
   39LEU    HB2  635   7.884   5.226   6.534
   39LEU     CG  636   7.898   5.342   6.369
   39LEU     HG  637   8.006   5.365   6.384
   39LEU    CD1  638   7.887   5.221   6.274
   39LEU   HD11  639   7.913   5.251   6.175
   39LEU   HD12  640   7.954   5.141   6.304
   39LEU   HD13  641   7.790   5.178   6.273
   39LEU    CD2  642   7.826   5.460   6.308
   39LEU   HD21  643   7.832   5.554   6.364
   39LEU   HD22  644   7.872   5.483   6.213
   39LEU   HD23  645   7.719   5.438   6.288
   39LEU      C  646   7.746   5.370   6.734
   39LEU      O  647   7.776   5.260   6.781
   40HIS      N  648   7.645   5.442   6.781
   40HIS      H  649   7.617   5.529   6.737
   40HIS     CA  650   7.554   5.388   6.893
   40HIS     HA  651   7.612   5.332   6.967
   40HIS     CB  652   7.483   5.504   6.963
   40HIS    HB1  653   7.416   5.561   6.896
   40HIS    HB2  654   7.555   5.581   6.993
   40HIS     CG  655   7.411   5.469   7.089
   40HIS    ND1  656   7.448   5.380   7.190
   40HIS    HD1  657   7.527   5.315   7.184
   40HIS    CE1  658   7.376   5.400   7.300
   40HIS    HE1  659   7.383   5.338   7.390
   40HIS    NE2  660   7.280   5.488   7.271
   40HIS    CD2  661   7.305   5.539   7.144
   40HIS    HD2  662   7.262   5.629   7.101
   40HIS      C  663   7.451   5.295   6.825
   40HIS      O  664   7.357   5.347   6.762
   41SER      N  665   7.480   5.167   6.813
   41SER      H  666   7.563   5.127   6.859
   41SER     CA  667   7.409   5.081   6.715
   41SER     HA  668   7.376   5.143   6.630
   41SER     CB  669   7.512   4.982   6.657
   41SER    HB1  670   7.466   4.920   6.578
   41SER    HB2  671   7.547   4.918   6.741
   41SER     OG  672   7.631   5.048   6.611
   41SER     HG  673   7.666   5.108   6.676
   41SER      C  674   7.293   5.007   6.772
   41SER      O  675   7.300   4.958   6.883
   42TYR      N  676   7.183   4.998   6.693
   42TYR      H  677   7.182   5.056   6.611
   42TYR     CA  678   7.062   4.919   6.715
   42TYR     HA  679   7.085   4.845   6.794
   42TYR     CB  680   6.948   5.008   6.773
   42TYR    HB1  681   6.861   4.944   6.787
   42TYR    HB2  682   6.922   5.076   6.698
   42TYR     CG  683   6.979   5.086   6.904
   42TYR    CD1  684   7.062   5.196   6.914
   42TYR    HD1  685   7.105   5.223   6.819
   42TYR    CE1  686   7.086   5.267   7.030
   42TYR    HE1  687   7.149   5.351   7.027
   42TYR     CZ  688   7.016   5.230   7.148
   42TYR     OH  689   7.035   5.295   7.260
   42TYR     HH  690   7.113   5.348   7.251
   42TYR    CE2  691   6.922   5.127   7.140
   42TYR    HE2  692   6.857   5.111   7.224
   42TYR    CD2  693   6.897   5.055   7.018
   42TYR    HD2  694   6.814   4.983   7.019
   42TYR      C  695   7.012   4.840   6.588
   42TYR      O  696   7.028   4.885   6.479
   43ASP      N  697   6.956   4.724   6.607
   43ASP      H  698   6.960   4.684   6.702
   43ASP     CA  699   6.903   4.636   6.500
   43ASP     HA  700   6.934   4.662   6.401
   43ASP     CB  701   6.948   4.489   6.517
   43ASP    HB1  702   6.923   4.446   6.613
   43ASP    HB2  703   7.059   4.489   6.505
   43ASP     CG  704   6.904   4.390   6.405
   43ASP    OD1  705   6.830   4.433   6.310
   43ASP    OD2  706   6.954   4.275   6.402
   43ASP      C  707   6.748   4.651   6.506
   43ASP      O  708   6.686   4.623   6.608
   44LEU      N  709   6.687   4.699   6.399
   44LEU      H  710   6.743   4.722   6.317
   44LEU     CA  711   6.542   4.710   6.390
   44LEU     HA  712   6.487   4.678   6.478
   44LEU     CB  713   6.494   4.857   6.378
   44LEU    HB1  714   6.385   4.865   6.356
   44LEU    HB2  715   6.545   4.903   6.298
   44LEU     CG  716   6.513   4.951   6.499
   44LEU     HG  717   6.450   4.915   6.581
   44LEU    CD1  718   6.655   4.959   6.548
   44LEU   HD11  719   6.677   5.034   6.617
   44LEU   HD12  720   6.680   4.865   6.601
   44LEU   HD13  721   6.728   4.978   6.474
   44LEU    CD2  722   6.469   5.093   6.451
   44LEU   HD21  723   6.499   5.177   6.517
   44LEU   HD22  724   6.530   5.123   6.361
   44LEU   HD23  725   6.363   5.099   6.437
   44LEU      C  726   6.489   4.632   6.266
   44LEU      O  727   6.386   4.666   6.217
   45GLY      N  728   6.558   4.525   6.220
   45GLY      H  729   6.652   4.506   6.245
   45GLY     CA  730   6.484   4.423   6.147
   45GLY    HA1  731   6.552   4.349   6.109
   45GLY    HA2  732   6.433   4.464   6.059
   45GLY      C  733   6.374   4.355   6.236
   45GLY      O  734   6.378   4.349   6.357
   46ILE      N  735   6.273   4.298   6.169
   46ILE      H  736   6.289   4.287   6.071
   46ILE     CA  737   6.152   4.242   6.232
   46ILE     HA  738   6.117   4.325   6.298
   46ILE     CB  739   6.041   4.220   6.120
   46ILE     HB  740   6.040   4.315   6.066
   46ILE    CG2  741   6.058   4.100   6.031
   46ILE   HG21  742   5.977   4.080   5.961
   46ILE   HG22  743   6.140   4.118   5.962
   46ILE   HG23  744   6.078   4.013   6.091
   46ILE    CG1  745   5.907   4.197   6.181
   46ILE   HG11  746   5.906   4.101   6.229
   46ILE   HG12  747   5.838   4.193   6.098
   46ILE     CD  748   5.833   4.301   6.274
   46ILE    HD1  749   5.818   4.395   6.222
   46ILE    HD2  750   5.738   4.261   6.307
   46ILE    HD3  751   5.893   4.321   6.363
   46ILE      C  752   6.189   4.125   6.319
   46ILE      O  753   6.136   4.119   6.431
   47GLU      N  754   6.293   4.046   6.284
   47GLU      H  755   6.333   4.064   6.193
   47GLU     CA  756   6.354   3.941   6.374
   47GLU     HA  757   6.285   3.858   6.384
   47GLU     CB  758   6.477   3.866   6.324
   47GLU    HB1  759   6.460   3.831   6.221
   47GLU    HB2  760   6.501   3.772   6.383
   47GLU     CG  761   6.612   3.949   6.324
   47GLU    HG1  762   6.624   4.006   6.415
   47GLU    HG2  763   6.605   4.018   6.237
   47GLU     CD  764   6.735   3.858   6.327
   47GLU    OE1  765   6.821   3.870   6.416
   47GLU    OE2  766   6.745   3.771   6.244
   47GLU      C  767   6.382   3.991   6.517
   47GLU      O  768   6.346   3.921   6.614
   48ASN      N  769   6.426   4.117   6.529
   48ASN      H  770   6.440   4.173   6.446
   48ASN     CA  771   6.454   4.178   6.660
   48ASN     HA  772   6.490   4.100   6.726
   48ASN     CB  773   6.574   4.271   6.638
   48ASN    HB1  774   6.541   4.374   6.609
   48ASN    HB2  775   6.641   4.236   6.561
   48ASN     CG  776   6.657   4.283   6.768
   48ASN    OD1  777   6.679   4.191   6.851
   48ASN    ND2  778   6.707   4.403   6.801
   48ASN   HD21  779   6.705   4.469   6.722
   48ASN   HD22  780   6.742   4.422   6.897
   48ASN      C  781   6.327   4.248   6.721
   48ASN      O  782   6.304   4.262   6.839
   49ARG      N  783   6.242   4.301   6.636
   49ARG      H  784   6.264   4.290   6.535
   49ARG     CA  785   6.127   4.383   6.675
   49ARG     HA  786   6.149   4.443   6.762
   49ARG     CB  787   6.093   4.479   6.562
   49ARG    HB1  788   5.989   4.506   6.571
   49ARG    HB2  789   6.105   4.423   6.467
   49ARG     CG  790   6.164   4.616   6.572
   49ARG    HG1  791   6.275   4.596   6.548
   49ARG    HG2  792   6.155   4.647   6.680
   49ARG     CD  793   6.104   4.723   6.487
   49ARG    HD1  794   6.160   4.814   6.519
   49ARG    HD2  795   5.999   4.742   6.515
   49ARG     NE  796   6.127   4.689   6.346
   49ARG     HE  797   6.223   4.681   6.316
   49ARG     CZ  798   6.042   4.668   6.246
   49ARG    NH1  799   5.912   4.676   6.260
   49ARG   HH11  800   5.867   4.707   6.351
   49ARG   HH12  801   5.858   4.659   6.172
   49ARG    NH2  802   6.101   4.638   6.133
   49ARG   HH21  803   6.203   4.643   6.123
   49ARG   HH22  804   6.041   4.619   6.049
   49ARG      C  805   6.013   4.298   6.727
   49ARG      O  806   5.960   4.321   6.835
   50ASP      N  807   5.972   4.193   6.657
   50ASP      H  808   6.006   4.175   6.563
   50ASP     CA  809   5.876   4.095   6.712
   50ASP     HA  810   5.785   4.147   6.738
   50ASP     CB  811   5.840   3.999   6.600
   50ASP    HB1  812   5.932   3.942   6.572
   50ASP    HB2  813   5.805   4.066   6.515
   50ASP     CG  814   5.727   3.911   6.647
   50ASP    OD1  815   5.639   3.957   6.723
   50ASP    OD2  816   5.738   3.791   6.612
   50ASP      C  817   5.926   4.030   6.843
   50ASP      O  818   5.845   4.024   6.939
   51ALA      N  819   6.053   3.986   6.848
   51ALA      H  820   6.114   4.004   6.767
   51ALA     CA  821   6.111   3.921   6.970
   51ALA     HA  822   6.056   3.832   6.991
   51ALA     CB  823   6.252   3.876   6.934
   51ALA    HB1  824   6.300   3.974   6.911
   51ALA    HB2  825   6.296   3.823   7.018
   51ALA    HB3  826   6.250   3.818   6.849
   51ALA      C  827   6.120   4.007   7.103
   51ALA      O  828   6.121   3.956   7.216
   52THR      N  829   6.140   4.135   7.084
   52THR      H  830   6.142   4.162   6.988
   52THR     CA  831   6.151   4.243   7.188
   52THR     HA  832   6.179   4.203   7.283
   52THR     CB  833   6.252   4.351   7.157
   52THR     HB  834   6.261   4.425   7.237
   52THR    CG2  835   6.389   4.293   7.140
   52THR   HG21  836   6.387   4.214   7.064
   52THR   HG22  837   6.460   4.370   7.109
   52THR   HG23  838   6.424   4.253   7.235
   52THR    OG1  839   6.221   4.410   7.029
   52THR    HG1  840   6.259   4.348   6.967
   52THR      C  841   6.017   4.309   7.217
   52THR      O  842   6.016   4.393   7.302
   53ASN      N  843   5.911   4.270   7.148
   53ASN      H  844   5.916   4.207   7.071
   53ASN     CA  845   5.780   4.335   7.161
   53ASN     HA  846   5.718   4.288   7.084
   53ASN     CB  847   5.725   4.309   7.302
   53ASN    HB1  848   5.634   4.364   7.314
   53ASN    HB2  849   5.788   4.347   7.375
   53ASN     CG  850   5.692   4.160   7.325
   53ASN    OD1  851   5.577   4.134   7.355
   53ASN    ND2  852   5.780   4.062   7.312
   53ASN   HD21  853   5.879   4.087   7.299
   53ASN   HD22  854   5.758   3.963   7.331
   53ASN      C  855   5.791   4.492   7.123
   53ASN      O  856   5.735   4.579   7.193
   54ASP      N  857   5.861   4.528   7.015
   54ASP      H  858   5.890   4.446   6.957
   54ASP     CA  859   5.895   4.665   6.966
   54ASP     HA  860   5.961   4.649   6.879
   54ASP     CB  861   5.766   4.728   6.910
   54ASP    HB1  862   5.695   4.749   6.990
   54ASP    HB2  863   5.725   4.665   6.832
   54ASP     CG  864   5.795   4.860   6.839
   54ASP    OD1  865   5.845   4.861   6.724
   54ASP    OD2  866   5.757   4.965   6.900
   54ASP      C  867   5.982   4.750   7.063
   54ASP      O  868   6.000   4.872   7.047
   55GLN      N  869   6.015   4.698   7.181
   55GLN      H  870   6.007   4.598   7.191
   55GLN     CA  871   6.074   4.777   7.286
   55GLN     HA  872   6.021   4.871   7.301
   55GLN     CB  873   6.076   4.713   7.428
   55GLN    HB1  874   6.097   4.788   7.504
   55GLN    HB2  875   6.147   4.629   7.427
   55GLN     CG  876   5.935   4.663   7.465
   55GLN    HG1  877   5.878   4.619   7.384
   55GLN    HG2  878   5.879   4.753   7.502
   55GLN     CD  879   5.933   4.562   7.582
   55GLN    OE1  880   6.037   4.521   7.625
   55GLN    NE2  881   5.818   4.522   7.637
   55GLN   HE21  882   5.728   4.566   7.614
   55GLN   HE22  883   5.825   4.452   7.712
   55GLN      C  884   6.216   4.833   7.254
   55GLN      O  885   6.258   4.929   7.314
   56VAL      N  886   6.290   4.774   7.161
   56VAL      H  887   6.266   4.680   7.138
   56VAL     CA  888   6.421   4.813   7.114
   56VAL     HA  889   6.488   4.836   7.199
   56VAL     CB  890   6.484   4.699   7.029
   56VAL     HB  891   6.490   4.605   7.085
   56VAL    CG1  892   6.408   4.671   6.897
   56VAL   HG11  893   6.454   4.577   6.856
   56VAL   HG12  894   6.303   4.643   6.919
   56VAL   HG13  895   6.419   4.755   6.826
   56VAL    CG2  896   6.628   4.741   6.988
   56VAL   HG21  897   6.622   4.817   6.912
   56VAL   HG22  898   6.675   4.766   7.081
   56VAL   HG23  899   6.688   4.656   6.948
   56VAL      C  900   6.413   4.942   7.026
   56VAL      O  901   6.509   5.026   7.024
   57THR      N  902   6.301   4.956   6.952
   57THR      H  903   6.231   4.886   6.961
   57THR     CA  904   6.268   5.076   6.870
   57THR     HA  905   6.350   5.101   6.805
   57THR     CB  906   6.140   5.040   6.796
   57THR     HB  907   6.061   5.056   6.870
   57THR    CG2  908   6.111   5.119   6.666
   57THR   HG21  909   6.197   5.114   6.604
   57THR   HG22  910   6.026   5.068   6.622
   57THR   HG23  911   6.088   5.226   6.690
   57THR    OG1  912   6.117   4.901   6.763
   57THR    HG1  913   6.022   4.896   6.738
   57THR      C  914   6.239   5.203   6.955
   57THR      O  915   6.266   5.316   6.909
   58LYS      N  916   6.174   5.186   7.073
   58LYS      H  917   6.148   5.096   7.102
   58LYS     CA  918   6.160   5.301   7.165
   58LYS     HA  919   6.133   5.387   7.108
   58LYS     CB  920   6.037   5.275   7.257
   58LYS    HB1  921   6.042   5.178   7.312
   58LYS    HB2  922   5.947   5.270   7.192
   58LYS     CG  923   6.008   5.387   7.356
   58LYS    HG1  924   6.002   5.478   7.303
   58LYS    HG2  925   6.096   5.386   7.426
   58LYS     CD  926   5.883   5.363   7.436
   58LYS    HD1  927   5.903   5.278   7.506
   58LYS    HD2  928   5.806   5.321   7.373
   58LYS     CE  929   5.832   5.475   7.529
   58LYS    HE1  930   5.783   5.549   7.470
   58LYS    HE2  931   5.915   5.525   7.580
   58LYS     NZ  932   5.731   5.421   7.633
   58LYS    HZ1  933   5.709   5.493   7.703
   58LYS    HZ2  934   5.650   5.401   7.576
   58LYS    HZ3  935   5.769   5.338   7.676
   58LYS      C  936   6.287   5.338   7.235
   58LYS      O  937   6.307   5.456   7.256
   59ASP      N  938   6.377   5.243   7.269
   59ASP      H  939   6.352   5.141   7.260
   59ASP     CA  940   6.510   5.281   7.318
   59ASP     HA  941   6.502   5.342   7.406
   59ASP     CB  942   6.592   5.161   7.365
   59ASP    HB1  943   6.686   5.206   7.388
   59ASP    HB2  944   6.615   5.094   7.288
   59ASP     CG  945   6.541   5.086   7.484
   59ASP    OD1  946   6.583   4.966   7.495
   59ASP    OD2  947   6.467   5.139   7.571
   59ASP      C  948   6.589   5.367   7.216
   59ASP      O  949   6.627   5.478   7.254
   60ALA      N  950   6.608   5.314   7.091
   60ALA      H  951   6.571   5.223   7.072
   60ALA     CA  952   6.660   5.388   6.978
   60ALA     HA  953   6.767   5.413   6.995
   60ALA     CB  954   6.653   5.298   6.844
   60ALA    HB1  955   6.551   5.284   6.806
   60ALA    HB2  956   6.713   5.348   6.767
   60ALA    HB3  957   6.693   5.196   6.867
   60ALA      C  958   6.598   5.525   6.957
   60ALA      O  959   6.670   5.615   6.917
   61ALA      N  960   6.471   5.542   6.989
   61ALA      H  961   6.415   5.460   7.013
   61ALA     CA  962   6.410   5.674   6.987
   61ALA     HA  963   6.426   5.722   6.889
   61ALA     CB  964   6.259   5.661   6.991
   61ALA    HB1  965   6.228   5.631   7.091
   61ALA    HB2  966   6.220   5.755   6.962
   61ALA    HB3  967   6.234   5.582   6.921
   61ALA      C  968   6.456   5.773   7.099
   61ALA      O  969   6.496   5.886   7.072
   62GLU      N  970   6.460   5.729   7.224
   62GLU      H  971   6.437   5.630   7.243
   62GLU     CA  972   6.525   5.792   7.339
   62GLU     HA  973   6.480   5.886   7.362
   62GLU     CB  974   6.499   5.709   7.463
   62GLU    HB1  975   6.547   5.749   7.548
   62GLU    HB2  976   6.532   5.608   7.449
   62GLU     CG  977   6.342   5.717   7.497
   62GLU    HG1  978   6.285   5.697   7.407
   62GLU    HG2  979   6.314   5.821   7.524
   62GLU     CD  980   6.298   5.621   7.599
   62GLU    OE1  981   6.192   5.645   7.662
   62GLU    OE2  982   6.361   5.514   7.626
   62GLU      C  983   6.673   5.813   7.315
   62GLU      O  984   6.728   5.920   7.358
   63ALA      N  985   6.744   5.720   7.242
   63ALA      H  986   6.704   5.634   7.210
   63ALA     CA  987   6.884   5.741   7.217
   63ALA     HA  988   6.926   5.771   7.310
   63ALA     CB  989   6.953   5.611   7.182
   63ALA    HB1  990   7.059   5.624   7.162
   63ALA    HB2  991   6.956   5.548   7.272
   63ALA    HB3  992   6.907   5.564   7.097
   63ALA      C  993   6.904   5.848   7.107
   63ALA      O  994   7.007   5.909   7.115
   64ILE      N  995   6.804   5.872   7.021
   64ILE      H  996   6.713   5.824   7.019
   64ILE     CA  997   6.807   5.985   6.928
   64ILE     HA  998   6.901   5.984   6.871
   64ILE     CB  999   6.696   5.978   6.819
   64ILE     HB 1000   6.602   5.967   6.861
   64ILE    CG2 1001   6.697   6.103   6.737
   64ILE   HG21 1002   6.796   6.129   6.696
   64ILE   HG22 1003   6.628   6.108   6.648
   64ILE   HG23 1004   6.669   6.186   6.805
   64ILE    CG1 1005   6.730   5.860   6.723
   64ILE   HG11 1006   6.773   5.781   6.781
   64ILE   HG12 1007   6.809   5.881   6.659
   64ILE     CD 1008   6.623   5.807   6.631
   64ILE    HD1 1009   6.610   5.883   6.559
   64ILE    HD2 1010   6.652   5.711   6.586
   64ILE    HD3 1011   6.525   5.798   6.685
   64ILE      C 1012   6.813   6.115   7.009
   64ILE      O 1013   6.903   6.202   6.987
   65LYS      N 1014   6.726   6.131   7.112
   65LYS      H 1015   6.664   6.052   7.141
   65LYS     CA 1016   6.725   6.256   7.195
   65LYS     HA 1017   6.746   6.342   7.132
   65LYS     CB 1018   6.591   6.274   7.270
   65LYS    HB1 1019   6.600   6.361   7.340
   65LYS    HB2 1020   6.571   6.183   7.326
   65LYS     CG 1021   6.480   6.315   7.181
   65LYS    HG1 1022   6.474   6.234   7.107
   65LYS    HG2 1023   6.505   6.400   7.120
   65LYS     CD 1024   6.348   6.329   7.258
   65LYS    HD1 1025   6.324   6.236   7.317
   65LYS    HD2 1026   6.269   6.338   7.184
   65LYS     CE 1027   6.341   6.446   7.355
   65LYS    HE1 1028   6.425   6.432   7.422
   65LYS    HE2 1029   6.246   6.445   7.410
   65LYS     NZ 1030   6.358   6.576   7.288
   65LYS    HZ1 1031   6.443   6.575   7.234
   65LYS    HZ2 1032   6.280   6.589   7.225
   65LYS    HZ3 1033   6.364   6.654   7.351
   65LYS      C 1034   6.843   6.269   7.288
   65LYS      O 1035   6.875   6.383   7.321
   66LYS      N 1036   6.910   6.162   7.334
   66LYS      H 1037   6.863   6.074   7.320
   66LYS     CA 1038   7.030   6.157   7.418
   66LYS     HA 1039   7.021   6.237   7.485
   66LYS     CB 1040   7.033   6.020   7.484
   66LYS    HB1 1041   7.132   6.000   7.533
   66LYS    HB2 1042   7.007   5.938   7.410
   66LYS     CG 1043   6.926   6.021   7.592
   66LYS    HG1 1044   6.829   6.058   7.555
   66LYS    HG2 1045   6.968   6.091   7.667
   66LYS     CD 1046   6.911   5.890   7.664
   66LYS    HD1 1047   6.878   5.812   7.597
   66LYS    HD2 1048   6.830   5.908   7.735
   66LYS     CE 1049   7.034   5.847   7.744
   66LYS    HE1 1050   7.049   5.925   7.822
   66LYS    HE2 1051   7.127   5.848   7.682
   66LYS     NZ 1052   7.017   5.715   7.811
   66LYS    HZ1 1053   7.033   5.647   7.741
   66LYS    HZ2 1054   7.077   5.711   7.892
   66LYS    HZ3 1055   6.923   5.706   7.844
   66LYS      C 1056   7.156   6.186   7.332
   66LYS      O 1057   7.259   6.218   7.391
   67HIS      N 1058   7.156   6.188   7.199
   67HIS      H 1059   7.069   6.167   7.158
   67HIS     CA 1060   7.275   6.231   7.114
   67HIS     HA 1061   7.341   6.285   7.178
   67HIS     CB 1062   7.349   6.111   7.058
   67HIS    HB1 1063   7.441   6.158   7.020
   67HIS    HB2 1064   7.289   6.075   6.974
   67HIS     CG 1065   7.386   6.000   7.162
   67HIS    ND1 1066   7.300   5.901   7.204
   67HIS    HD1 1067   7.202   5.897   7.187
   67HIS    CE1 1068   7.349   5.837   7.309
   67HIS    HE1 1069   7.298   5.761   7.373
   67HIS    NE2 1070   7.467   5.895   7.336
   67HIS    CD2 1071   7.493   5.999   7.244
   67HIS    HD2 1072   7.586   6.059   7.236
   67HIS      C 1073   7.235   6.337   7.002
   67HIS      O 1074   7.317   6.368   6.914
   68ASN      N 1075   7.108   6.385   6.996
   68ASN      H 1076   7.040   6.345   7.062
   68ASN     CA 1077   7.046   6.469   6.891
   68ASN     HA 1078   6.942   6.451   6.911
   68ASN     CB 1079   7.084   6.615   6.917
   68ASN    HB1 1080   7.039   6.680   6.840
   68ASN    HB2 1081   7.193   6.628   6.922
   68ASN     CG 1082   7.039   6.665   7.053
   68ASN    OD1 1083   7.110   6.670   7.151
   68ASN    ND2 1084   6.918   6.715   7.068
   68ASN   HD21 1085   6.847   6.713   6.992
   68ASN   HD22 1086   6.897   6.760   7.155
   68ASN      C 1087   7.060   6.438   6.741
   68ASN      O 1088   7.017   6.519   6.659
   69VAL      N 1089   7.111   6.321   6.701
   69VAL      H 1090   7.134   6.251   6.767
   69VAL     CA 1091   7.116   6.275   6.561
   69VAL     HA 1092   7.025   6.313   6.513
   69VAL     CB 1093   7.236   6.340   6.484
   69VAL     HB 1094   7.215   6.446   6.485
   69VAL    CG1 1095   7.367   6.314   6.553
   69VAL   HG11 1096   7.454   6.347   6.491
   69VAL   HG12 1097   7.378   6.372   6.645
   69VAL   HG13 1098   7.373   6.205   6.573
   69VAL    CG2 1099   7.254   6.296   6.338
   69VAL   HG21 1100   7.169   6.314   6.276
   69VAL   HG22 1101   7.337   6.344   6.284
   69VAL   HG23 1102   7.277   6.191   6.337
   69VAL      C 1103   7.109   6.116   6.548
   69VAL      O 1104   7.182   6.046   6.617
   70GLY      N 1105   7.024   6.067   6.449
   70GLY      H 1106   6.961   6.133   6.405
   70GLY     CA 1107   7.010   5.923   6.415
   70GLY    HA1 1108   6.922   5.880   6.463
   70GLY    HA2 1109   7.098   5.873   6.452
   70GLY      C 1110   6.998   5.898   6.260
   70GLY      O 1111   6.932   5.971   6.187
   71VAL      N 1112   7.055   5.786   6.212
   71VAL      H 1113   7.086   5.720   6.282
   71VAL     CA 1114   7.046   5.736   6.070
   71VAL     HA 1115   6.978   5.798   6.010
   71VAL     CB 1116   7.182   5.744   6.001
   71VAL     HB 1117   7.175   5.699   5.903
   71VAL    CG1 1118   7.249   5.881   5.981
   71VAL   HG11 1119   7.284   5.920   6.079
   71VAL   HG12 1120   7.338   5.877   5.916
   71VAL   HG13 1121   7.171   5.952   5.946
   71VAL    CG2 1122   7.293   5.664   6.076
   71VAL   HG21 1123   7.381   5.675   6.011
   71VAL   HG22 1124   7.318   5.712   6.172
   71VAL   HG23 1125   7.281   5.555   6.088
   71VAL      C 1126   6.984   5.594   6.058
   71VAL      O 1127   7.010   5.511   6.143
   72LYS      N 1128   6.890   5.570   5.961
   72LYS      H 1129   6.872   5.646   5.894
   72LYS     CA 1130   6.802   5.457   5.959
   72LYS     HA 1131   6.838   5.379   6.034
   72LYS     CB 1132   6.665   5.501   6.008
   72LYS    HB1 1133   6.615   5.552   5.927
   72LYS    HB2 1134   6.675   5.569   6.084
   72LYS     CG 1135   6.570   5.393   6.063
   72LYS    HG1 1136   6.598   5.354   6.160
   72LYS    HG2 1137   6.575   5.311   5.994
   72LYS     CD 1138   6.426   5.441   6.078
   72LYS    HD1 1139   6.395   5.509   6.000
   72LYS    HD2 1140   6.416   5.484   6.176
   72LYS     CE 1141   6.342   5.313   6.091
   72LYS    HE1 1142   6.241   5.348   6.116
   72LYS    HE2 1143   6.387   5.249   6.174
   72LYS     NZ 1144   6.331   5.237   5.965
   72LYS    HZ1 1145   6.269   5.157   5.971
   72LYS    HZ2 1146   6.300   5.293   5.885
   72LYS    HZ3 1147   6.421   5.202   5.942
   72LYS      C 1148   6.803   5.383   5.826
   72LYS      O 1149   6.775   5.446   5.721
   73CYS      N 1150   6.823   5.252   5.829
   73CYS      H 1151   6.868   5.220   5.917
   73CYS     CA 1152   6.792   5.156   5.721
   73CYS     HA 1153   6.821   5.188   5.622
   73CYS     CB 1154   6.862   5.021   5.749
   73CYS    HB1 1155   6.837   4.977   5.844
   73CYS    HB2 1156   6.968   5.036   5.745
   73CYS     SG 1157   6.842   4.891   5.621
   73CYS     HG 1158   6.962   4.835   5.630
   73CYS      C 1159   6.642   5.144   5.704
   73CYS      O 1160   6.561   5.162   5.798
   74ALA      N 1161   6.593   5.100   5.586
   74ALA      H 1162   6.655   5.074   5.515
   74ALA     CA 1163   6.451   5.074   5.557
   74ALA     HA 1164   6.395   5.158   5.597
   74ALA     CB 1165   6.419   5.068   5.409
   74ALA    HB1 1166   6.485   5.138   5.368
   74ALA    HB2 1167   6.433   4.968   5.368
   74ALA    HB3 1168   6.314   5.095   5.396
   74ALA      C 1169   6.408   4.942   5.629
   74ALA      O 1170   6.486   4.851   5.649
   75THR      N 1171   6.281   4.934   5.673
   75THR      H 1172   6.215   5.011   5.642
   75THR     CA 1173   6.227   4.837   5.770
   75THR     HA 1174   6.303   4.754   5.782
   75THR     CB 1175   6.211   4.890   5.914
   75THR     HB 1176   6.142   4.823   5.973
   75THR    CG2 1177   6.343   4.899   5.985
   75THR   HG21 1178   6.420   4.956   5.931
   75THR   HG22 1179   6.336   4.951   6.087
   75THR   HG23 1180   6.376   4.799   5.997
   75THR    OG1 1181   6.145   5.021   5.922
   75THR    HG1 1182   6.052   5.007   5.895
   75THR      C 1183   6.098   4.774   5.715
   75THR      O 1184   6.022   4.853   5.653
   76ILE      N 1185   6.069   4.648   5.758
   76ILE      H 1186   6.137   4.593   5.806
   76ILE     CA 1187   5.931   4.594   5.757
   76ILE     HA 1188   5.883   4.616   5.658
   76ILE     CB 1189   5.946   4.443   5.772
   76ILE     HB 1190   6.006   4.422   5.862
   76ILE    CG2 1191   5.808   4.380   5.790
   76ILE   HG21 1192   5.746   4.405   5.704
   76ILE   HG22 1193   5.807   4.274   5.806
   76ILE   HG23 1194   5.766   4.420   5.881
   76ILE    CG1 1195   6.019   4.394   5.643
   76ILE   HG11 1196   6.120   4.431   5.639
   76ILE   HG12 1197   5.973   4.436   5.557
   76ILE     CD 1198   6.026   4.247   5.614
   76ILE    HD1 1199   6.082   4.188   5.690
   76ILE    HD2 1200   5.924   4.205   5.621
   76ILE    HD3 1201   6.072   4.235   5.516
   76ILE      C 1202   5.838   4.656   5.863
   76ILE      O 1203   5.863   4.653   5.982
   77THR      N 1204   5.726   4.717   5.819
   77THR      H 1205   5.711   4.725   5.718
   77THR     CA 1206   5.602   4.725   5.905
   77THR     HA 1207   5.625   4.704   6.012
   77THR     CB 1208   5.534   4.866   5.895
   77THR     HB 1209   5.500   4.880   5.788
   77THR    CG2 1210   5.419   4.874   5.992
   77THR   HG21 1211   5.389   4.977   6.001
   77THR   HG22 1212   5.333   4.819   5.954
   77THR   HG23 1213   5.458   4.841   6.085
   77THR    OG1 1214   5.623   4.969   5.926
   77THR    HG1 1215   5.587   5.055   5.895
   77THR      C 1216   5.513   4.609   5.858
   77THR      O 1217   5.485   4.611   5.738
   78PRO      N 1218   5.486   4.505   5.938
   78PRO     CD 1219   5.513   4.476   6.079
   78PRO    HD1 1220   5.463   4.544   6.151
   78PRO    HD2 1221   5.621   4.488   6.091
   78PRO     CG 1222   5.470   4.330   6.101
   78PRO    HG1 1223   5.365   4.327   6.133
   78PRO    HG2 1224   5.532   4.282   6.177
   78PRO     CB 1225   5.489   4.265   5.966
   78PRO    HB1 1226   5.430   4.174   5.948
   78PRO    HB2 1227   5.599   4.249   5.950
   78PRO     CA 1228   5.442   4.380   5.876
   78PRO     HA 1229   5.497   4.362   5.785
   78PRO      C 1230   5.291   4.376   5.853
   78PRO      O 1231   5.210   4.432   5.924
   79ASP      N 1232   5.245   4.289   5.765
   79ASP      H 1233   5.308   4.253   5.693
   79ASP     CA 1234   5.103   4.252   5.754
   79ASP     HA 1235   5.039   4.284   5.832
   79ASP     CB 1236   5.062   4.319   5.622
   79ASP    HB1 1237   5.069   4.430   5.623
   79ASP    HB2 1238   4.957   4.308   5.601
   79ASP     CG 1239   5.123   4.261   5.496
   79ASP    OD1 1240   5.060   4.175   5.429
   79ASP    OD2 1241   5.233   4.307   5.454
   79ASP      C 1242   5.090   4.097   5.743
   79ASP      O 1243   5.188   4.026   5.742
   80GLU      N 1244   4.965   4.050   5.735
   80GLU      H 1245   4.891   4.116   5.746
   80GLU     CA 1246   4.923   3.910   5.741
   80GLU     HA 1247   4.945   3.864   5.840
   80GLU     CB 1248   4.770   3.902   5.717
   80GLU    HB1 1249   4.765   3.928   5.615
   80GLU    HB2 1250   4.720   3.973   5.776
   80GLU     CG 1251   4.695   3.772   5.733
   80GLU    HG1 1252   4.731   3.696   5.662
   80GLU    HG2 1253   4.591   3.796   5.714
   80GLU     CD 1254   4.699   3.719   5.881
   80GLU    OE1 1255   4.783   3.633   5.906
   80GLU    OE2 1256   4.615   3.762   5.962
   80GLU      C 1257   4.995   3.820   5.641
   80GLU      O 1258   5.033   3.705   5.665
   81LYS      N 1259   5.028   3.879   5.523
   81LYS      H 1260   4.983   3.964   5.500
   81LYS     CA 1261   5.106   3.813   5.420
   81LYS     HA 1262   5.068   3.711   5.415
   81LYS     CB 1263   5.062   3.872   5.286
   81LYS    HB1 1264   5.094   3.977   5.274
   81LYS    HB2 1265   4.952   3.867   5.285
   81LYS     CG 1266   5.113   3.789   5.164
   81LYS    HG1 1267   5.220   3.794   5.175
   81LYS    HG2 1268   5.078   3.840   5.074
   81LYS     CD 1269   5.074   3.640   5.157
   81LYS    HD1 1270   4.967   3.619   5.169
   81LYS    HD2 1271   5.122   3.591   5.245
   81LYS     CE 1272   5.132   3.562   5.040
   81LYS    HE1 1273   5.242   3.553   5.058
   81LYS    HE2 1274   5.119   3.633   4.959
   81LYS     NZ 1275   5.065   3.437   5.017
   81LYS    HZ1 1276   4.963   3.448   5.014
   81LYS    HZ2 1277   5.094   3.392   4.934
   81LYS    HZ3 1278   5.085   3.380   5.101
   81LYS      C 1279   5.259   3.805   5.443
   81LYS      O 1280   5.319   3.699   5.418
   82ARG      N 1281   5.317   3.900   5.520
   82ARG      H 1282   5.261   3.978   5.549
   82ARG     CA 1283   5.449   3.874   5.584
   82ARG     HA 1284   5.508   3.815   5.508
   82ARG     CB 1285   5.525   4.002   5.624
   82ARG    HB1 1286   5.621   3.982   5.681
   82ARG    HB2 1287   5.467   4.068   5.690
   82ARG     CG 1288   5.560   4.085   5.502
   82ARG    HG1 1289   5.628   4.163   5.542
   82ARG    HG2 1290   5.476   4.133   5.463
   82ARG     CD 1291   5.642   4.019   5.393
   82ARG    HD1 1292   5.585   3.975   5.311
   82ARG    HD2 1293   5.708   3.947   5.440
   82ARG     NE 1294   5.727   4.126   5.332
   82ARG     HE 1295   5.706   4.222   5.339
   82ARG     CZ 1296   5.843   4.115   5.282
   82ARG    NH1 1297   5.899   4.002   5.257
   82ARG   HH11 1298   5.850   3.910   5.261
   82ARG   HH12 1299   6.001   4.006   5.239
   82ARG    NH2 1300   5.916   4.223   5.273
   82ARG   HH21 1301   5.870   4.309   5.296
   82ARG   HH22 1302   6.007   4.217   5.231
   82ARG      C 1303   5.447   3.784   5.707
   82ARG      O 1304   5.554   3.731   5.736
   83VAL      N 1305   5.333   3.758   5.771
   83VAL      H 1306   5.250   3.815   5.746
   83VAL     CA 1307   5.321   3.659   5.877
   83VAL     HA 1308   5.409   3.669   5.944
   83VAL     CB 1309   5.199   3.680   5.967
   83VAL     HB 1310   5.113   3.669   5.901
   83VAL    CG1 1311   5.196   3.573   6.072
   83VAL   HG11 1312   5.111   3.599   6.133
   83VAL   HG12 1313   5.182   3.469   6.033
   83VAL   HG13 1314   5.286   3.576   6.137
   83VAL    CG2 1315   5.194   3.814   6.039
   83VAL   HG21 1316   5.104   3.822   6.101
   83VAL   HG22 1317   5.278   3.834   6.100
   83VAL   HG23 1318   5.197   3.893   5.963
   83VAL      C 1319   5.336   3.518   5.822
   83VAL      O 1320   5.413   3.437   5.872
   84GLU      N 1321   5.270   3.489   5.709
   84GLU      H 1322   5.203   3.559   5.675
   84GLU     CA 1323   5.289   3.374   5.619
   84GLU     HA 1324   5.270   3.286   5.674
   84GLU     CB 1325   5.177   3.382   5.517
   84GLU    HB1 1326   5.202   3.467   5.454
   84GLU    HB2 1327   5.083   3.406   5.565
   84GLU     CG 1328   5.173   3.251   5.436
   84GLU    HG1 1329   5.169   3.164   5.500
   84GLU    HG2 1330   5.255   3.257   5.366
   84GLU     CD 1331   5.044   3.245   5.347
   84GLU    OE1 1332   5.010   3.348   5.280
   84GLU    OE2 1333   4.979   3.135   5.337
   84GLU      C 1334   5.430   3.360   5.554
   84GLU      O 1335   5.471   3.250   5.515
   85GLU      N 1336   5.519   3.459   5.575
   85GLU      H 1337   5.486   3.554   5.600
   85GLU     CA 1338   5.663   3.455   5.527
   85GLU     HA 1339   5.683   3.373   5.458
   85GLU     CB 1340   5.699   3.580   5.452
   85GLU    HB1 1341   5.683   3.655   5.521
   85GLU    HB2 1342   5.629   3.593   5.366
   85GLU     CG 1343   5.851   3.578   5.410
   85GLU    HG1 1344   5.870   3.478   5.365
   85GLU    HG2 1345   5.911   3.595   5.503
   85GLU     CD 1346   5.883   3.685   5.300
   85GLU    OE1 1347   5.796   3.758   5.244
   85GLU    OE2 1348   5.994   3.692   5.246
   85GLU      C 1349   5.757   3.434   5.646
   85GLU      O 1350   5.833   3.335   5.651
   86PHE      N 1351   5.752   3.521   5.749
   86PHE      H 1352   5.708   3.614   5.723
   86PHE     CA 1353   5.842   3.532   5.866
   86PHE     HA 1354   5.934   3.475   5.841
   86PHE     CB 1355   5.879   3.681   5.891
   86PHE    HB1 1356   5.933   3.699   5.986
   86PHE    HB2 1357   5.790   3.737   5.900
   86PHE     CG 1358   5.969   3.741   5.781
   86PHE    CD1 1359   6.101   3.706   5.777
   86PHE    HD1 1360   6.141   3.633   5.851
   86PHE    CE1 1361   6.192   3.760   5.686
   86PHE    HE1 1362   6.298   3.732   5.683
   86PHE     CZ 1363   6.151   3.870   5.604
   86PHE     HZ 1364   6.223   3.910   5.533
   86PHE    CE2 1365   6.020   3.913   5.610
   86PHE    HE2 1366   5.989   3.993   5.546
   86PHE    CD2 1367   5.931   3.843   5.694
   86PHE    HD2 1368   5.828   3.869   5.694
   86PHE      C 1369   5.795   3.456   5.997
   86PHE      O 1370   5.877   3.438   6.087
   87LYS      N 1371   5.664   3.421   6.004
   87LYS      H 1372   5.613   3.442   5.914
   87LYS     CA 1373   5.601   3.348   6.117
   87LYS     HA 1374   5.498   3.357   6.092
   87LYS     CB 1375   5.619   3.193   6.121
   87LYS    HB1 1376   5.592   3.160   6.020
   87LYS    HB2 1377   5.543   3.152   6.188
   87LYS     CG 1378   5.749   3.132   6.169
   87LYS    HG1 1379   5.784   3.177   6.262
   87LYS    HG2 1380   5.819   3.160   6.094
   87LYS     CD 1381   5.735   2.976   6.174
   87LYS    HD1 1382   5.710   2.930   6.078
   87LYS    HD2 1383   5.664   2.956   6.250
   87LYS     CE 1384   5.862   2.903   6.228
   87LYS    HE1 1385   5.885   2.937   6.329
   87LYS    HE2 1386   5.947   2.923   6.161
   87LYS     NZ 1387   5.834   2.756   6.233
   87LYS    HZ1 1388   5.761   2.725   6.296
   87LYS    HZ2 1389   5.803   2.718   6.139
   87LYS    HZ3 1390   5.919   2.713   6.261
   87LYS      C 1391   5.615   3.431   6.248
   87LYS      O 1392   5.676   3.387   6.342
   88LEU      N 1393   5.558   3.551   6.238
   88LEU      H 1394   5.505   3.568   6.155
   88LEU     CA 1395   5.559   3.644   6.352
   88LEU     HA 1396   5.657   3.631   6.395
   88LEU     CB 1397   5.554   3.789   6.314
   88LEU    HB1 1398   5.594   3.853   6.394
   88LEU    HB2 1399   5.454   3.821   6.294
   88LEU     CG 1400   5.635   3.821   6.182
   88LEU     HG 1401   5.581   3.772   6.103
   88LEU    CD1 1402   5.615   3.968   6.148
   88LEU   HD11 1403   5.667   3.987   6.055
   88LEU   HD12 1404   5.508   3.994   6.145
   88LEU   HD13 1405   5.663   4.033   6.219
   88LEU    CD2 1406   5.781   3.788   6.203
   88LEU   HD21 1407   5.797   3.682   6.195
   88LEU   HD22 1408   5.830   3.838   6.118
   88LEU   HD23 1409   5.809   3.828   6.295
   88LEU      C 1410   5.468   3.608   6.465
   88LEU      O 1411   5.353   3.562   6.444
   89LYS      N 1412   5.508   3.639   6.586
   89LYS      H 1413   5.596   3.687   6.584
   89LYS     CA 1414   5.446   3.609   6.711
   89LYS     HA 1415   5.368   3.536   6.696
   89LYS     CB 1416   5.542   3.551   6.823
   89LYS    HB1 1417   5.491   3.566   6.919
   89LYS    HB2 1418   5.637   3.598   6.816
   89LYS     CG 1419   5.561   3.400   6.802
   89LYS    HG1 1420   5.465   3.355   6.806
   89LYS    HG2 1421   5.620   3.361   6.890
   89LYS     CD 1422   5.645   3.348   6.685
   89LYS    HD1 1423   5.600   3.372   6.590
   89LYS    HD2 1424   5.636   3.236   6.697
   89LYS     CE 1425   5.789   3.385   6.689
   89LYS    HE1 1426   5.844   3.334   6.764
   89LYS    HE2 1427   5.791   3.494   6.705
   89LYS     NZ 1428   5.852   3.366   6.555
   89LYS    HZ1 1429   5.876   3.271   6.540
   89LYS    HZ2 1430   5.785   3.401   6.483
   89LYS    HZ3 1431   5.923   3.433   6.542
   89LYS      C 1432   5.354   3.723   6.759
   89LYS      O 1433   5.269   3.700   6.845
   90GLN      N 1434   5.349   3.836   6.690
   90GLN      H 1435   5.417   3.839   6.616
   90GLN     CA 1436   5.242   3.936   6.687
   90GLN     HA 1437   5.146   3.890   6.693
   90GLN     CB 1438   5.260   4.037   6.798
   90GLN    HB1 1439   5.251   4.135   6.757
   90GLN    HB2 1440   5.360   4.027   6.839
   90GLN     CG 1441   5.161   4.035   6.920
   90GLN    HG1 1442   5.191   4.112   6.991
   90GLN    HG2 1443   5.173   3.941   6.972
   90GLN     CD 1444   5.013   4.052   6.884
   90GLN    OE1 1445   4.965   4.069   6.773
   90GLN    NE2 1446   4.933   4.055   6.995
   90GLN   HE21 1447   4.974   4.045   7.092
   90GLN   HE22 1448   4.835   4.039   6.977
   90GLN      C 1449   5.245   4.008   6.551
   90GLN      O 1450   5.350   4.004   6.485
   91MET      N 1451   5.138   4.084   6.523
   91MET      H 1452   5.060   4.082   6.589
   91MET     CA 1453   5.145   4.198   6.430
   91MET     HA 1454   5.227   4.184   6.365
   91MET     CB 1455   5.017   4.201   6.348
   91MET    HB1 1456   4.999   4.307   6.308
   91MET    HB2 1457   4.928   4.179   6.404
   91MET     CG 1458   5.029   4.105   6.228
   91MET    HG1 1459   5.064   4.003   6.252
   91MET    HG2 1460   5.107   4.157   6.168
   91MET     SD 1461   4.882   4.084   6.115
   91MET     CE 1462   4.763   3.999   6.228
   91MET    HE1 1463   4.816   3.907   6.263
   91MET    HE2 1464   4.731   4.064   6.309
   91MET    HE3 1465   4.675   3.964   6.175
   91MET      C 1466   5.160   4.332   6.508
   91MET      O 1467   5.110   4.352   6.617
   92TRP      N 1468   5.229   4.429   6.446
   92TRP      H 1469   5.250   4.409   6.351
   92TRP     CA 1470   5.295   4.548   6.503
   92TRP     HA 1471   5.265   4.556   6.608
   92TRP     CB 1472   5.449   4.529   6.507
   92TRP    HB1 1473   5.504   4.616   6.535
   92TRP    HB2 1474   5.485   4.501   6.408
   92TRP     CG 1475   5.490   4.423   6.599
   92TRP    CD1 1476   5.512   4.297   6.564
   92TRP    HD1 1477   5.519   4.268   6.465
   92TRP    NE1 1478   5.549   4.216   6.675
   92TRP    HE1 1479   5.562   4.116   6.676
   92TRP    CE2 1480   5.543   4.284   6.789
   92TRP    CZ2 1481   5.532   4.246   6.921
   92TRP    HZ2 1482   5.526   4.143   6.946
   92TRP    CH2 1483   5.495   4.343   7.019
   92TRP    HH2 1484   5.473   4.312   7.118
   92TRP    CZ3 1485   5.490   4.479   6.982
   92TRP    HZ3 1486   5.470   4.560   7.050
   92TRP    CE3 1487   5.502   4.515   6.849
   92TRP    HE3 1488   5.489   4.620   6.826
   92TRP    CD2 1489   5.506   4.418   6.747
   92TRP      C 1490   5.257   4.678   6.422
   92TRP      O 1491   5.242   4.675   6.299
   93LYS      N 1492   5.250   4.797   6.487
   93LYS      H 1493   5.251   4.783   6.586
   93LYS     CA 1494   5.246   4.935   6.436
   93LYS     HA 1495   5.183   4.943   6.346
   93LYS     CB 1496   5.200   5.035   6.543
   93LYS    HB1 1497   5.227   5.139   6.516
   93LYS    HB2 1498   5.243   5.003   6.639
   93LYS     CG 1499   5.044   5.031   6.564
   93LYS    HG1 1500   5.019   4.929   6.602
   93LYS    HG2 1501   4.992   5.060   6.473
   93LYS     CD 1502   5.006   5.132   6.676
   93LYS    HD1 1503   5.023   5.232   6.643
   93LYS    HD2 1504   5.063   5.117   6.767
   93LYS     CE 1505   4.860   5.113   6.716
   93LYS    HE1 1506   4.800   5.133   6.625
   93LYS    HE2 1507   4.832   5.181   6.788
   93LYS     NZ 1508   4.829   4.975   6.766
   93LYS    HZ1 1509   4.743   4.977   6.833
   93LYS    HZ2 1510   4.813   4.911   6.691
   93LYS    HZ3 1511   4.907   4.932   6.816
   93LYS      C 1512   5.388   4.968   6.380
   93LYS      O 1513   5.489   4.908   6.424
   94SER      N 1514   5.391   5.067   6.289
   94SER      H 1515   5.303   5.106   6.262
   94SER     CA 1516   5.515   5.113   6.228
   94SER     HA 1517   5.549   5.044   6.155
   94SER     CB 1518   5.474   5.238   6.143
   94SER    HB1 1519   5.410   5.308   6.201
   94SER    HB2 1520   5.423   5.201   6.048
   94SER     OG 1521   5.590   5.301   6.101
   94SER     HG 1522   5.592   5.288   6.005
   94SER      C 1523   5.623   5.144   6.334
   94SER      O 1524   5.588   5.205   6.434
   95PRO      N 1525   5.754   5.116   6.313
   95PRO     CD 1526   5.802   5.057   6.188
   95PRO    HD1 1527   5.770   5.114   6.100
   95PRO    HD2 1528   5.769   4.954   6.184
   95PRO     CG 1529   5.955   5.048   6.196
   95PRO    HG1 1530   6.004   5.122   6.133
   95PRO    HG2 1531   5.989   4.953   6.159
   95PRO     CB 1532   5.979   5.070   6.347
   95PRO    HB1 1533   6.074   5.113   6.362
   95PRO    HB2 1534   5.977   4.983   6.408
   95PRO     CA 1535   5.866   5.162   6.394
   95PRO     HA 1536   5.854   5.157   6.504
   95PRO      C 1537   5.894   5.310   6.369
   95PRO      O 1538   5.944   5.374   6.464
   96ASN      N 1539   5.860   5.372   6.258
   96ASN      H 1540   5.841   5.323   6.173
   96ASN     CA 1541   5.873   5.518   6.237
   96ASN     HA 1542   5.971   5.564   6.265
   96ASN     CB 1543   5.849   5.548   6.091
   96ASN    HB1 1544   5.864   5.656   6.083
   96ASN    HB2 1545   5.746   5.519   6.068
   96ASN     CG 1546   5.945   5.476   5.997
   96ASN    OD1 1547   5.913   5.372   5.939
   96ASN    ND2 1548   6.068   5.524   5.980
   96ASN   HD21 1549   6.086   5.621   6.005
   96ASN   HD22 1550   6.123   5.487   5.913
   96ASN      C 1551   5.776   5.587   6.337
   96ASN      O 1552   5.819   5.679   6.404
   97GLY      N 1553   5.650   5.539   6.339
   97GLY      H 1554   5.618   5.470   6.268
   97GLY     CA 1555   5.554   5.587   6.443
   97GLY    HA1 1556   5.462   5.528   6.419
   97GLY    HA2 1557   5.528   5.690   6.428
   97GLY      C 1558   5.602   5.564   6.590
   97GLY      O 1559   5.589   5.661   6.661
   98THR      N 1560   5.671   5.461   6.633
   98THR      H 1561   5.697   5.389   6.564
   98THR     CA 1562   5.733   5.452   6.767
   98THR     HA 1563   5.651   5.463   6.844
   98THR     CB 1564   5.792   5.312   6.794
   98THR     HB 1565   5.875   5.289   6.721
   98THR    CG2 1566   5.860   5.298   6.936
   98THR   HG21 1567   5.937   5.216   6.945
   98THR   HG22 1568   5.922   5.386   6.940
   98THR   HG23 1569   5.796   5.309   7.019
   98THR    OG1 1570   5.710   5.203   6.779
   98THR    HG1 1571   5.757   5.126   6.809
   98THR      C 1572   5.835   5.566   6.784
   98THR      O 1573   5.823   5.641   6.879
   99ILE      N 1574   5.933   5.586   6.692
   99ILE      H 1575   5.928   5.535   6.603
   99ILE     CA 1576   6.043   5.688   6.701
   99ILE     HA 1577   6.097   5.685   6.799
   99ILE     CB 1578   6.148   5.678   6.586
   99ILE     HB 1579   6.099   5.679   6.494
   99ILE    CG2 1580   6.245   5.803   6.585
   99ILE   HG21 1581   6.190   5.900   6.572
   99ILE   HG22 1582   6.297   5.803   6.681
   99ILE   HG23 1583   6.311   5.800   6.503
   99ILE    CG1 1584   6.227   5.545   6.589
   99ILE   HG11 1585   6.166   5.460   6.617
   99ILE   HG12 1586   6.301   5.561   6.667
   99ILE     CD 1587   6.300   5.498   6.461
   99ILE    HD1 1588   6.369   5.574   6.427
   99ILE    HD2 1589   6.351   5.398   6.480
   99ILE    HD3 1590   6.233   5.479   6.378
   99ILE      C 1591   5.979   5.830   6.701
   99ILE      O 1592   6.026   5.929   6.760
  100ARG      N 1593   5.856   5.847   6.644
  100ARG      H 1594   5.818   5.758   6.596
  100ARG     CA 1595   5.778   5.970   6.616
  100ARG     HA 1596   5.838   6.056   6.644
  100ARG     CB 1597   5.741   5.986   6.470
  100ARG    HB1 1598   5.691   6.085   6.450
  100ARG    HB2 1599   5.679   5.904   6.440
  100ARG     CG 1600   5.875   5.988   6.402
  100ARG    HG1 1601   5.924   5.888   6.405
  100ARG    HG2 1602   5.944   6.056   6.455
  100ARG     CD 1603   5.856   6.023   6.255
  100ARG    HD1 1604   5.824   6.122   6.227
  100ARG    HD2 1605   5.792   5.952   6.210
  100ARG     NE 1606   5.986   5.998   6.185
  100ARG     HE 1607   6.075   6.014   6.231
  100ARG     CZ 1608   6.010   5.944   6.066
  100ARG    NH1 1609   5.912   5.924   5.977
  100ARG   HH11 1610   5.813   5.942   6.003
  100ARG   HH12 1611   5.933   5.862   5.896
  100ARG    NH2 1612   6.132   5.907   6.022
  100ARG   HH21 1613   6.213   5.922   6.087
  100ARG   HH22 1614   6.161   5.914   5.924
  100ARG      C 1615   5.659   5.985   6.715
  100ARG      O 1616   5.576   6.073   6.704
  101ASN      N 1617   5.662   5.906   6.822
  101ASN      H 1618   5.739   5.842   6.816
  101ASN     CA 1619   5.593   5.931   6.948
  101ASN     HA 1620   5.512   6.001   6.942
  101ASN     CB 1621   5.532   5.794   6.988
  101ASN    HB1 1622   5.619   5.728   7.013
  101ASN    HB2 1623   5.479   5.745   6.902
  101ASN     CG 1624   5.427   5.802   7.098
  101ASN    OD1 1625   5.356   5.706   7.125
  101ASN    ND2 1626   5.415   5.908   7.173
  101ASN   HD21 1627   5.484   5.981   7.166
  101ASN   HD22 1628   5.347   5.907   7.245
  101ASN      C 1629   5.690   5.986   7.052
  101ASN      O 1630   5.651   6.081   7.120
  102ILE      N 1631   5.813   5.937   7.063
  102ILE      H 1632   5.838   5.847   7.019
  102ILE     CA 1633   5.916   6.018   7.135
  102ILE     HA 1634   5.876   6.040   7.234
  102ILE     CB 1635   6.035   5.922   7.158
  102ILE     HB 1636   6.052   5.870   7.061
  102ILE    CG2 1637   6.167   5.991   7.199
  102ILE   HG21 1638   6.144   6.064   7.278
  102ILE   HG22 1639   6.243   5.924   7.233
  102ILE   HG23 1640   6.214   6.047   7.115
  102ILE    CG1 1641   6.014   5.815   7.264
  102ILE   HG11 1642   6.091   5.735   7.252
  102ILE   HG12 1643   5.920   5.761   7.238
  102ILE     CD 1644   6.002   5.862   7.410
  102ILE    HD1 1645   5.988   5.779   7.479
  102ILE    HD2 1646   6.096   5.907   7.445
  102ILE    HD3 1647   5.916   5.928   7.418
  102ILE      C 1648   5.959   6.149   7.073
  102ILE      O 1649   5.984   6.244   7.150
  103LEU      N 1650   5.963   6.158   6.939
  103LEU      H 1651   5.960   6.076   6.879
  103LEU     CA 1652   5.996   6.279   6.868
  103LEU     HA 1653   6.043   6.351   6.939
  103LEU     CB 1654   6.099   6.260   6.761
  103LEU    HB1 1655   6.129   6.356   6.710
  103LEU    HB2 1656   6.055   6.191   6.686
  103LEU     CG 1657   6.233   6.208   6.807
  103LEU     HG 1658   6.224   6.116   6.866
  103LEU    CD1 1659   6.321   6.173   6.684
  103LEU   HD11 1660   6.263   6.111   6.611
  103LEU   HD12 1661   6.356   6.262   6.634
  103LEU   HD13 1662   6.408   6.119   6.718
  103LEU    CD2 1663   6.315   6.312   6.884
  103LEU   HD21 1664   6.318   6.406   6.827
  103LEU   HD22 1665   6.268   6.335   6.978
  103LEU   HD23 1666   6.409   6.273   6.911
  103LEU      C 1667   5.870   6.338   6.807
  103LEU      O 1668   5.790   6.275   6.735
  104GLY      N 1669   5.851   6.465   6.839
  104GLY      H 1670   5.920   6.502   6.902
  104GLY     CA 1671   5.761   6.559   6.775
  104GLY    HA1 1672   5.722   6.632   6.847
  104GLY    HA2 1673   5.676   6.509   6.727
  104GLY      C 1674   5.827   6.648   6.669
  104GLY      O 1675   5.935   6.701   6.694
  105GLY      N 1676   5.761   6.670   6.556
  105GLY      H 1677   5.676   6.618   6.533
  105GLY     CA 1678   5.804   6.766   6.457
  105GLY    HA1 1679   5.913   6.767   6.444
  105GLY    HA2 1680   5.777   6.865   6.498
  105GLY      C 1681   5.746   6.747   6.312
  105GLY      O 1682   5.629   6.720   6.301
  106THR      N 1683   5.821   6.757   6.202
  106THR      H 1684   5.922   6.785   6.212
  106THR     CA 1685   5.772   6.730   6.061
  106THR     HA 1686   5.679   6.676   6.065
  106THR     CB 1687   5.748   6.860   5.982
  106THR     HB 1688   5.844   6.908   5.982
  106THR    CG2 1689   5.695   6.849   5.844
  106THR   HG21 1690   5.755   6.783   5.781
  106THR   HG22 1691   5.590   6.824   5.841
  106THR   HG23 1692   5.699   6.951   5.798
  106THR    OG1 1693   5.655   6.938   6.055
  106THR    HG1 1694   5.615   7.000   5.994
  106THR      C 1695   5.878   6.642   5.993
  106THR      O 1696   5.998   6.666   6.020
  107VAL      N 1697   5.834   6.545   5.912
  107VAL      H 1698   5.731   6.524   5.900
  107VAL     CA 1699   5.929   6.465   5.830
  107VAL     HA 1700   6.031   6.478   5.871
  107VAL     CB 1701   5.889   6.316   5.846
  107VAL     HB 1702   5.918   6.283   5.944
  107VAL    CG1 1703   5.738   6.288   5.834
  107VAL   HG11 1704   5.725   6.182   5.823
  107VAL   HG12 1705   5.683   6.322   5.918
  107VAL   HG13 1706   5.701   6.327   5.740
  107VAL    CG2 1707   5.980   6.232   5.753
  107VAL   HG21 1708   5.981   6.131   5.792
  107VAL   HG22 1709   5.939   6.216   5.655
  107VAL   HG23 1710   6.085   6.262   5.746
  107VAL      C 1711   5.927   6.516   5.685
  107VAL      O 1712   5.825   6.518   5.619
  108PHE      N 1713   6.045   6.567   5.641
  108PHE      H 1714   6.120   6.557   5.707
  108PHE     CA 1715   6.075   6.635   5.510
  108PHE     HA 1716   5.984   6.671   5.459
  108PHE     CB 1717   6.157   6.761   5.534
  108PHE    HB1 1718   6.194   6.810   5.440
  108PHE    HB2 1719   6.247   6.733   5.586
  108PHE     CG 1720   6.083   6.864   5.611
  108PHE    CD1 1721   5.988   6.948   5.541
  108PHE    HD1 1722   5.963   6.924   5.437
  108PHE    CE1 1723   5.924   7.044   5.612
  108PHE    HE1 1724   5.857   7.111   5.561
  108PHE     CZ 1725   5.943   7.060   5.752
  108PHE     HZ 1726   5.884   7.130   5.807
  108PHE    CE2 1727   6.029   6.975   5.821
  108PHE    HE2 1728   6.044   6.987   5.928
  108PHE    CD2 1729   6.094   6.870   5.755
  108PHE    HD2 1730   6.145   6.797   5.819
  108PHE      C 1731   6.139   6.542   5.405
  108PHE      O 1732   6.251   6.494   5.425
  109ARG      N 1733   6.066   6.519   5.296
  109ARG      H 1734   5.975   6.563   5.293
  109ARG     CA 1735   6.102   6.437   5.180
  109ARG     HA 1736   6.181   6.374   5.209
  109ARG     CB 1737   5.986   6.343   5.136
  109ARG    HB1 1738   5.997   6.320   5.027
  109ARG    HB2 1739   5.890   6.386   5.155
  109ARG     CG 1740   5.995   6.209   5.210
  109ARG    HG1 1741   5.985   6.223   5.317
  109ARG    HG2 1742   6.090   6.169   5.191
  109ARG     CD 1743   5.895   6.104   5.161
  109ARG    HD1 1744   5.917   6.085   5.054
  109ARG    HD2 1745   5.796   6.150   5.184
  109ARG     NE 1746   5.919   5.987   5.249
  109ARG     HE 1747   6.016   5.979   5.284
  109ARG     CZ 1748   5.833   5.881   5.262
  109ARG    NH1 1749   5.710   5.874   5.210
  109ARG   HH11 1750   5.675   5.951   5.152
  109ARG   HH12 1751   5.647   5.800   5.233
  109ARG    NH2 1752   5.871   5.793   5.359
  109ARG   HH21 1753   5.961   5.798   5.407
  109ARG   HH22 1754   5.807   5.718   5.397
  109ARG      C 1755   6.150   6.529   5.065
  109ARG      O 1756   6.087   6.631   5.035
  110GLU      N 1757   6.248   6.482   4.993
  110GLU      H 1758   6.289   6.396   5.023
  110GLU     CA 1759   6.319   6.558   4.889
  110GLU     HA 1760   6.250   6.620   4.834
  110GLU     CB 1761   6.427   6.645   4.955
  110GLU    HB1 1762   6.492   6.582   5.015
  110GLU    HB2 1763   6.368   6.712   5.021
  110GLU     CG 1764   6.518   6.724   4.856
  110GLU    HG1 1765   6.460   6.797   4.797
  110GLU    HG2 1766   6.567   6.660   4.785
  110GLU     CD 1767   6.631   6.792   4.928
  110GLU    OE1 1768   6.616   6.829   5.049
  110GLU    OE2 1769   6.743   6.814   4.878
  110GLU      C 1770   6.385   6.466   4.788
  110GLU      O 1771   6.453   6.370   4.827
  111ALA      N 1772   6.375   6.501   4.661
  111ALA      H 1773   6.329   6.592   4.631
  111ALA     CA 1774   6.445   6.427   4.555
  111ALA     HA 1775   6.449   6.318   4.580
  111ALA     CB 1776   6.380   6.436   4.417
  111ALA    HB1 1777   6.379   6.538   4.381
  111ALA    HB2 1778   6.432   6.367   4.348
  111ALA    HB3 1779   6.272   6.409   4.427
  111ALA      C 1780   6.593   6.481   4.546
  111ALA      O 1781   6.615   6.601   4.559
  112ILE      N 1782   6.691   6.398   4.507
  112ILE      H 1783   6.664   6.302   4.504
  112ILE     CA 1784   6.829   6.437   4.470
  112ILE     HA 1785   6.857   6.534   4.515
  112ILE     CB 1786   6.941   6.339   4.521
  112ILE     HB 1787   6.954   6.260   4.456
  112ILE    CG2 1788   7.072   6.414   4.536
  112ILE   HG21 1789   7.117   6.435   4.436
  112ILE   HG22 1790   7.076   6.498   4.605
  112ILE   HG23 1791   7.154   6.356   4.578
  112ILE    CG1 1792   6.911   6.278   4.663
  112ILE   HG11 1793   6.988   6.209   4.686
  112ILE   HG12 1794   6.826   6.215   4.657
  112ILE     CD 1795   6.904   6.378   4.780
  112ILE    HD1 1796   6.984   6.448   4.775
  112ILE    HD2 1797   6.805   6.427   4.781
  112ILE    HD3 1798   6.912   6.325   4.874
  112ILE      C 1799   6.831   6.444   4.317
  112ILE      O 1800   6.758   6.366   4.256
  113ILE      N 1801   6.905   6.536   4.249
  113ILE      H 1802   6.946   6.613   4.305
  113ILE     CA 1803   6.903   6.549   4.103
  113ILE     HA 1804   6.853   6.460   4.062
  113ILE     CB 1805   6.822   6.677   4.055
  113ILE     HB 1806   6.829   6.675   3.941
  113ILE    CG2 1807   6.675   6.657   4.077
  113ILE   HG21 1808   6.644   6.635   4.180
  113ILE   HG22 1809   6.615   6.746   4.040
  113ILE   HG23 1810   6.649   6.576   4.011
  113ILE    CG1 1811   6.875   6.809   4.118
  113ILE   HG11 1812   6.879   6.812   4.229
  113ILE   HG12 1813   6.802   6.895   4.091
  113ILE     CD 1814   7.011   6.853   4.067
  113ILE    HD1 1815   7.025   6.831   3.958
  113ILE    HD2 1816   7.025   6.962   4.079
  113ILE    HD3 1817   7.085   6.801   4.128
  113ILE      C 1818   7.043   6.544   4.039
  113ILE      O 1819   7.138   6.545   4.122
  114CYS      N 1820   7.063   6.551   3.906
  114CYS      H 1821   6.983   6.529   3.847
  114CYS     CA 1822   7.198   6.564   3.847
  114CYS     HA 1823   7.260   6.617   3.919
  114CYS     CB 1824   7.257   6.429   3.828
  114CYS    HB1 1825   7.183   6.364   3.782
  114CYS    HB2 1826   7.278   6.384   3.925
  114CYS     SG 1827   7.401   6.444   3.729
  114CYS     HG 1828   7.470   6.521   3.810
  114CYS      C 1829   7.204   6.649   3.718
  114CYS      O 1830   7.118   6.634   3.634
  115LYS      N 1831   7.313   6.727   3.694
  115LYS      H 1832   7.384   6.724   3.766
  115LYS     CA 1833   7.329   6.808   3.570
  115LYS     HA 1834   7.232   6.854   3.550
  115LYS     CB 1835   7.418   6.935   3.589
  115LYS    HB1 1836   7.376   6.996   3.667
  115LYS    HB2 1837   7.414   6.990   3.502
  115LYS     CG 1838   7.569   6.909   3.626
  115LYS    HG1 1839   7.623   6.874   3.541
  115LYS    HG2 1840   7.575   6.840   3.714
  115LYS     CD 1841   7.633   7.046   3.670
  115LYS    HD1 1842   7.587   7.082   3.758
  115LYS    HD2 1843   7.623   7.126   3.594
  115LYS     CE 1844   7.776   7.036   3.711
  115LYS    HE1 1845   7.815   7.133   3.739
  115LYS    HE2 1846   7.835   6.998   3.627
  115LYS     NZ 1847   7.794   6.949   3.830
  115LYS    HZ1 1848   7.774   6.845   3.816
  115LYS    HZ2 1849   7.881   6.964   3.878
  115LYS    HZ3 1850   7.734   6.978   3.908
  115LYS      C 1851   7.352   6.734   3.438
  115LYS      O 1852   7.386   6.794   3.338
  116ASN      N 1853   7.331   6.600   3.436
  116ASN      H 1854   7.316   6.569   3.537
  116ASN     CA 1855   7.344   6.496   3.336
  116ASN     HA 1856   7.319   6.540   3.237
  116ASN     CB 1857   7.491   6.448   3.326
  116ASN    HB1 1858   7.498   6.377   3.241
  116ASN    HB2 1859   7.523   6.385   3.407
  116ASN     CG 1860   7.579   6.560   3.291
  116ASN    OD1 1861   7.629   6.636   3.373
  116ASN    ND2 1862   7.597   6.580   3.165
  116ASN   HD21 1863   7.578   6.509   3.097
  116ASN   HD22 1864   7.658   6.653   3.141
  116ASN      C 1865   7.249   6.376   3.365
  116ASN      O 1866   7.285   6.259   3.339
  117ILE      N 1867   7.126   6.412   3.400
  117ILE      H 1868   7.115   6.514   3.420
  117ILE     CA 1869   7.015   6.325   3.419
  117ILE     HA 1870   7.018   6.237   3.355
  117ILE     CB 1871   6.997   6.267   3.566
  117ILE     HB 1872   7.004   6.356   3.631
  117ILE    CG2 1873   6.860   6.198   3.595
  117ILE   HG21 1874   6.783   6.270   3.582
  117ILE   HG22 1875   6.844   6.106   3.541
  117ILE   HG23 1876   6.858   6.174   3.703
  117ILE    CG1 1877   7.112   6.171   3.604
  117ILE   HG11 1878   7.098   6.151   3.713
  117ILE   HG12 1879   7.210   6.219   3.595
  117ILE     CD 1880   7.110   6.031   3.540
  117ILE    HD1 1881   7.024   5.973   3.574
  117ILE    HD2 1882   7.108   6.048   3.435
  117ILE    HD3 1883   7.196   5.968   3.572
  117ILE      C 1884   6.887   6.408   3.386
  117ILE      O 1885   6.877   6.519   3.441
  118PRO      N 1886   6.800   6.362   3.287
  118PRO     CD 1887   6.835   6.264   3.190
  118PRO    HD1 1888   6.866   6.169   3.235
  118PRO    HD2 1889   6.913   6.303   3.126
  118PRO     CG 1890   6.708   6.249   3.106
  118PRO    HG1 1891   6.645   6.171   3.146
  118PRO    HG2 1892   6.726   6.231   2.996
  118PRO     CB 1893   6.632   6.383   3.115
  118PRO    HB1 1894   6.523   6.358   3.117
  118PRO    HB2 1895   6.653   6.452   3.035
  118PRO     CA 1896   6.679   6.438   3.247
  118PRO     HA 1897   6.706   6.544   3.232
  118PRO      C 1898   6.568   6.412   3.345
  118PRO      O 1899   6.569   6.309   3.411
  119ARG      N 1900   6.472   6.505   3.361
  119ARG      H 1901   6.481   6.594   3.311
  119ARG     CA 1902   6.350   6.492   3.445
  119ARG     HA 1903   6.359   6.415   3.517
  119ARG     CB 1904   6.306   6.623   3.500
  119ARG    HB1 1905   6.199   6.621   3.510
  119ARG    HB2 1906   6.339   6.703   3.436
  119ARG     CG 1907   6.355   6.660   3.640
  119ARG    HG1 1908   6.321   6.575   3.705
  119ARG    HG2 1909   6.303   6.747   3.664
  119ARG     CD 1910   6.506   6.686   3.658
  119ARG    HD1 1911   6.557   6.601   3.614
  119ARG    HD2 1912   6.526   6.696   3.766
  119ARG     NE 1913   6.539   6.807   3.584
  119ARG     HE 1914   6.468   6.852   3.535
  119ARG     CZ 1915   6.656   6.873   3.588
  119ARG    NH1 1916   6.757   6.827   3.655
  119ARG   HH11 1917   6.758   6.736   3.699
  119ARG   HH12 1918   6.850   6.869   3.643
  119ARG    NH2 1919   6.681   6.984   3.525
  119ARG   HH21 1920   6.604   7.020   3.468
  119ARG   HH22 1921   6.776   7.008   3.509
  119ARG      C 1922   6.235   6.442   3.365
  119ARG      O 1923   6.230   6.464   3.242
  120LEU      N 1924   6.143   6.379   3.430
  120LEU      H 1925   6.158   6.374   3.533
  120LEU     CA 1926   6.027   6.311   3.361
  120LEU     HA 1927   6.059   6.283   3.258
  120LEU     CB 1928   5.986   6.187   3.441
  120LEU    HB1 1929   5.944   6.226   3.533
  120LEU    HB2 1930   6.073   6.126   3.463
  120LEU     CG 1931   5.877   6.105   3.366
  120LEU     HG 1932   5.782   6.160   3.356
  120LEU    CD1 1933   5.918   6.062   3.226
  120LEU   HD11 1934   5.936   6.149   3.162
  120LEU   HD12 1935   6.009   6.009   3.242
  120LEU   HD13 1936   5.840   6.001   3.180
  120LEU    CD2 1937   5.840   5.969   3.437
  120LEU   HD21 1938   5.929   5.911   3.456
  120LEU   HD22 1939   5.788   5.981   3.528
  120LEU   HD23 1940   5.773   5.905   3.379
  120LEU      C 1941   5.910   6.410   3.353
  120LEU      O 1942   5.839   6.420   3.254
  121VAL      N 1943   5.893   6.493   3.454
  121VAL      H 1944   5.938   6.470   3.540
  121VAL     CA 1945   5.815   6.614   3.448
  121VAL     HA 1946   5.724   6.602   3.385
  121VAL     CB 1947   5.765   6.654   3.584
  121VAL     HB 1948   5.843   6.645   3.660
  121VAL    CG1 1949   5.703   6.792   3.597
  121VAL   HG11 1950   5.638   6.798   3.687
  121VAL   HG12 1951   5.784   6.867   3.597
  121VAL   HG13 1952   5.649   6.814   3.504
  121VAL    CG2 1953   5.657   6.553   3.625
  121VAL   HG21 1954   5.567   6.574   3.562
  121VAL   HG22 1955   5.696   6.454   3.616
  121VAL   HG23 1956   5.630   6.572   3.724
  121VAL      C 1957   5.906   6.722   3.390
  121VAL      O 1958   5.994   6.766   3.466
  122SER      N 1959   5.890   6.760   3.264
  122SER      H 1960   5.812   6.715   3.212
  122SER     CA 1961   5.987   6.837   3.188
  122SER     HA 1962   6.078   6.782   3.172
  122SER     CB 1963   5.919   6.855   3.053
  122SER    HB1 1964   5.979   6.928   2.996
  122SER    HB2 1965   5.819   6.894   3.070
  122SER     OG 1966   5.914   6.727   2.982
  122SER     HG 1967   5.881   6.745   2.892
  122SER      C 1968   6.020   6.974   3.241
  122SER      O 1969   6.128   7.026   3.214
  123GLY      N 1970   5.928   7.038   3.317
  123GLY      H 1971   5.837   6.995   3.337
  123GLY     CA 1972   5.958   7.168   3.371
  123GLY    HA1 1973   5.869   7.230   3.383
  123GLY    HA2 1974   6.019   7.222   3.298
  123GLY      C 1975   6.044   7.170   3.501
  123GLY      O 1976   6.098   7.277   3.534
  124TRP      N 1977   6.056   7.059   3.577
  124TRP      H 1978   6.010   6.974   3.539
  124TRP     CA 1979   6.116   7.050   3.714
  124TRP     HA 1980   6.075   7.133   3.771
  124TRP     CB 1981   6.071   6.929   3.792
  124TRP    HB1 1982   6.140   6.919   3.876
  124TRP    HB2 1983   6.080   6.838   3.732
  124TRP     CG 1984   5.933   6.933   3.851
  124TRP    CD1 1985   5.839   7.033   3.836
  124TRP    HD1 1986   5.864   7.126   3.787
  124TRP    NE1 1987   5.717   6.997   3.894
  124TRP    HE1 1988   5.638   7.061   3.895
  124TRP    CE2 1989   5.724   6.870   3.951
  124TRP    CZ2 1990   5.626   6.797   4.023
  124TRP    HZ2 1991   5.525   6.831   4.033
  124TRP    CH2 1992   5.664   6.667   4.058
  124TRP    HH2 1993   5.589   6.599   4.093
  124TRP    CZ3 1994   5.792   6.618   4.029
  124TRP    HZ3 1995   5.807   6.515   4.057
  124TRP    CE3 1996   5.888   6.698   3.963
  124TRP    HE3 1997   5.982   6.659   3.944
  124TRP    CD2 1998   5.858   6.829   3.920
  124TRP      C 1999   6.266   7.065   3.696
  124TRP      O 2000   6.332   6.993   3.617
  125VAL      N 2001   6.332   7.156   3.770
  125VAL      H 2002   6.278   7.217   3.830
  125VAL     CA 2003   6.478   7.191   3.762
  125VAL     HA 2004   6.530   7.109   3.709
  125VAL     CB 2005   6.490   7.326   3.689
  125VAL     HB 2006   6.580   7.374   3.727
  125VAL    CG1 2007   6.500   7.307   3.533
  125VAL   HG11 2008   6.583   7.239   3.518
  125VAL   HG12 2009   6.408   7.265   3.494
  125VAL   HG13 2010   6.522   7.403   3.489
  125VAL    CG2 2011   6.367   7.420   3.724
  125VAL   HG21 2012   6.348   7.430   3.830
  125VAL   HG22 2013   6.384   7.514   3.679
  125VAL   HG23 2014   6.272   7.385   3.688
  125VAL      C 2015   6.548   7.193   3.902
  125VAL      O 2016   6.659   7.142   3.920
  126LYS      N 2017   6.481   7.252   4.000
  126LYS      H 2018   6.398   7.297   3.978
  126LYS     CA 2019   6.525   7.259   4.142
  126LYS     HA 2020   6.630   7.227   4.148
  126LYS     CB 2021   6.516   7.401   4.202
  126LYS    HB1 2022   6.566   7.407   4.298
  126LYS    HB2 2023   6.411   7.426   4.211
  126LYS     CG 2024   6.568   7.516   4.123
  126LYS    HG1 2025   6.504   7.530   4.037
  126LYS    HG2 2026   6.667   7.492   4.090
  126LYS     CD 2027   6.575   7.650   4.206
  126LYS    HD1 2028   6.644   7.632   4.292
  126LYS    HD2 2029   6.471   7.662   4.244
  126LYS     CE 2030   6.618   7.776   4.130
  126LYS    HE1 2031   6.597   7.865   4.198
  126LYS    HE2 2032   6.552   7.788   4.041
  126LYS     NZ 2033   6.762   7.773   4.097
  126LYS    HZ1 2034   6.815   7.796   4.185
  126LYS    HZ2 2035   6.791   7.677   4.068
  126LYS    HZ3 2036   6.793   7.830   4.020
  126LYS      C 2037   6.435   7.167   4.228
  126LYS      O 2038   6.328   7.128   4.177
  127PRO      N 2039   6.476   7.119   4.345
  127PRO     CD 2040   6.612   7.118   4.385
  127PRO    HD1 2041   6.636   7.212   4.441
  127PRO    HD2 2042   6.677   7.096   4.299
  127PRO     CG 2043   6.630   6.993   4.471
  127PRO    HG1 2044   6.712   7.004   4.541
  127PRO    HG2 2045   6.643   6.909   4.405
  127PRO     CB 2046   6.490   6.991   4.539
  127PRO    HB1 2047   6.487   7.067   4.616
  127PRO    HB2 2048   6.460   6.892   4.573
  127PRO     CA 2049   6.394   7.032   4.435
  127PRO     HA 2050   6.358   6.955   4.371
  127PRO      C 2051   6.271   7.093   4.496
  127PRO      O 2052   6.266   7.210   4.535
  128ILE      N 2053   6.167   7.012   4.510
  128ILE      H 2054   6.183   6.917   4.476
  128ILE     CA 2055   6.038   7.034   4.585
  128ILE     HA 2056   6.039   7.142   4.610
  128ILE     CB 2057   5.909   7.010   4.502
  128ILE     HB 2058   5.912   6.916   4.454
  128ILE    CG2 2059   5.788   7.017   4.593
  128ILE   HG21 2060   5.698   7.012   4.534
  128ILE   HG22 2061   5.793   6.936   4.664
  128ILE   HG23 2062   5.782   7.112   4.645
  128ILE    CG1 2063   5.894   7.131   4.399
  128ILE   HG11 2064   5.992   7.137   4.348
  128ILE   HG12 2065   5.870   7.221   4.454
  128ILE     CD 2066   5.792   7.102   4.288
  128ILE    HD1 2067   5.809   7.001   4.255
  128ILE    HD2 2068   5.688   7.110   4.319
  128ILE    HD3 2069   5.815   7.169   4.209
  128ILE      C 2070   6.051   6.956   4.715
  128ILE      O 2071   6.058   6.833   4.712
  129ILE      N 2072   6.053   7.026   4.829
  129ILE      H 2073   6.046   7.125   4.826
  129ILE     CA 2074   6.062   6.965   4.962
  129ILE     HA 2075   6.095   6.860   4.948
  129ILE     CB 2076   6.164   7.043   5.064
  129ILE     HB 2077   6.131   7.140   5.099
  129ILE    CG2 2078   6.165   6.953   5.192
  129ILE   HG21 2079   6.068   6.951   5.234
  129ILE   HG22 2080   6.177   6.843   5.175
  129ILE   HG23 2081   6.238   6.992   5.267
  129ILE    CG1 2082   6.302   7.056   5.001
  129ILE   HG11 2083   6.291   7.127   4.915
  129ILE   HG12 2084   6.327   6.955   4.964
  129ILE     CD 2085   6.411   7.108   5.093
  129ILE    HD1 2086   6.373   7.190   5.166
  129ILE    HD2 2087   6.448   7.031   5.160
  129ILE    HD3 2088   6.491   7.138   5.027
  129ILE      C 2089   5.921   6.955   5.023
  129ILE      O 2090   5.857   7.050   5.057
  130ILE      N 2091   5.879   6.831   5.040
  130ILE      H 2092   5.942   6.756   5.005
  130ILE     CA 2093   5.744   6.793   5.090
  130ILE     HA 2094   5.678   6.876   5.088
  130ILE     CB 2095   5.679   6.680   5.001
  130ILE     HB 2096   5.734   6.589   5.020
  130ILE    CG2 2097   5.540   6.658   5.060
  130ILE   HG21 2098   5.540   6.630   5.162
  130ILE   HG22 2099   5.482   6.755   5.045
  130ILE   HG23 2100   5.490   6.586   4.997
  130ILE    CG1 2101   5.687   6.721   4.853
  130ILE   HG11 2102   5.792   6.727   4.821
  130ILE   HG12 2103   5.653   6.823   4.852
  130ILE     CD 2104   5.610   6.647   4.745
  130ILE    HD1 2105   5.623   6.693   4.648
  130ILE    HD2 2106   5.645   6.547   4.743
  130ILE    HD3 2107   5.504   6.644   4.765
  130ILE      C 2108   5.754   6.762   5.238
  130ILE      O 2109   5.832   6.675   5.271
  131GLY      N 2110   5.675   6.834   5.322
  131GLY      H 2111   5.604   6.899   5.287
  131GLY     CA 2112   5.682   6.820   5.464
  131GLY    HA1 2113   5.689   6.915   5.508
  131GLY    HA2 2114   5.769   6.761   5.491
  131GLY      C 2115   5.560   6.754   5.521
  131GLY      O 2116   5.463   6.820   5.549
  132ARG      N 2117   5.562   6.622   5.541
  132ARG      H 2118   5.657   6.582   5.543
  132ARG     CA 2119   5.456   6.544   5.600
  132ARG     HA 2120   5.358   6.581   5.559
  132ARG     CB 2121   5.463   6.398   5.546
  132ARG    HB1 2122   5.561   6.366   5.577
  132ARG    HB2 2123   5.450   6.396   5.435
  132ARG     CG 2124   5.359   6.308   5.611
  132ARG    HG1 2125   5.263   6.323   5.568
  132ARG    HG2 2126   5.353   6.340   5.715
  132ARG     CD 2127   5.420   6.161   5.600
  132ARG    HD1 2128   5.528   6.163   5.634
  132ARG    HD2 2129   5.407   6.135   5.487
  132ARG     NE 2130   5.355   6.070   5.668
  132ARG     HE 2131   5.264   6.078   5.721
  132ARG     CZ 2132   5.392   5.930   5.676
  132ARG    NH1 2133   5.489   5.881   5.604
  132ARG   HH11 2134   5.546   5.944   5.546
  132ARG   HH12 2135   5.504   5.777   5.598
  132ARG    NH2 2136   5.321   5.856   5.764
  132ARG   HH21 2137   5.242   5.898   5.815
  132ARG   HH22 2138   5.324   5.747   5.753
  132ARG      C 2139   5.451   6.561   5.753
  132ARG      O 2140   5.559   6.553   5.820
  133HIS      N 2141   5.334   6.591   5.810
  133HIS      H 2142   5.261   6.617   5.742
  133HIS     CA 2143   5.315   6.588   5.958
  133HIS     HA 2144   5.381   6.667   6.005
  133HIS     CB 2145   5.164   6.610   5.995
  133HIS    HB1 2146   5.097   6.529   5.959
  133HIS    HB2 2147   5.129   6.699   5.944
  133HIS     CG 2148   5.138   6.617   6.146
  133HIS    ND1 2149   5.234   6.626   6.249
  133HIS    CE1 2150   5.168   6.630   6.364
  133HIS    HE1 2151   5.216   6.642   6.459
  133HIS    NE2 2152   5.035   6.630   6.337
  133HIS    HE2 2153   4.959   6.629   6.405
  133HIS    CD2 2154   5.017   6.619   6.200
  133HIS    HD2 2155   4.924   6.605   6.146
  133HIS      C 2156   5.366   6.454   6.015
  133HIS      O 2157   5.357   6.350   5.949
  134ALA      N 2158   5.425   6.457   6.133
  134ALA      H 2159   5.410   6.541   6.192
  134ALA     CA 2160   5.495   6.346   6.202
  134ALA     HA 2161   5.528   6.277   6.122
  134ALA     CB 2162   5.623   6.390   6.274
  134ALA    HB1 2163   5.609   6.458   6.353
  134ALA    HB2 2164   5.674   6.299   6.314
  134ALA    HB3 2165   5.693   6.437   6.206
  134ALA      C 2166   5.407   6.254   6.293
  134ALA      O 2167   5.455   6.158   6.347
  135TYR      N 2168   5.278   6.282   6.297
  135TYR      H 2169   5.252   6.375   6.259
  135TYR     CA 2170   5.190   6.220   6.400
  135TYR     HA 2171   5.209   6.109   6.395
  135TYR     CB 2172   5.222   6.292   6.530
  135TYR    HB1 2173   5.200   6.400   6.515
  135TYR    HB2 2174   5.330   6.293   6.552
  135TYR     CG 2175   5.158   6.239   6.657
  135TYR    CD1 2176   5.216   6.134   6.735
  135TYR    HD1 2177   5.318   6.105   6.713
  135TYR    CE1 2178   5.144   6.076   6.839
  135TYR    HE1 2179   5.188   5.996   6.901
  135TYR     CZ 2180   5.016   6.127   6.870
  135TYR     OH 2181   4.941   6.084   6.974
  135TYR     HH 2182   4.998   6.035   7.034
  135TYR    CE2 2183   4.954   6.225   6.786
  135TYR    HE2 2184   4.853   6.252   6.812
  135TYR    CD2 2185   5.028   6.286   6.681
  135TYR    HD2 2186   4.989   6.368   6.619
  135TYR      C 2187   5.036   6.232   6.365
  135TYR      O 2188   4.986   6.336   6.322
  136GLY      N 2189   4.958   6.121   6.388
  136GLY      H 2190   4.994   6.034   6.419
  136GLY     CA 2191   4.809   6.130   6.403
  136GLY    HA1 2192   4.780   6.229   6.435
  136GLY    HA2 2193   4.771   6.071   6.483
  136GLY      C 2194   4.740   6.100   6.267
  136GLY      O 2195   4.796   6.043   6.175
  137ASP      N 2196   4.610   6.130   6.264
  137ASP      H 2197   4.571   6.176   6.349
  137ASP     CA 2198   4.522   6.104   6.157
  137ASP     HA 2199   4.424   6.139   6.188
  137ASP     CB 2200   4.561   6.178   6.029
  137ASP    HB1 2201   4.478   6.160   5.960
  137ASP    HB2 2202   4.654   6.134   5.983
  137ASP     CG 2203   4.585   6.327   6.044
  137ASP    OD1 2204   4.547   6.390   6.142
  137ASP    OD2 2205   4.651   6.380   5.948
  137ASP      C 2206   4.515   5.950   6.139
  137ASP      O 2207   4.527   5.872   6.234
  138GLN      N 2208   4.498   5.900   6.016
  138GLN      H 2209   4.511   5.965   5.941
  138GLN     CA 2210   4.450   5.770   5.977
  138GLN     HA 2211   4.348   5.749   6.005
  138GLN     CB 2212   4.447   5.758   5.823
  138GLN    HB1 2213   4.419   5.653   5.806
  138GLN    HB2 2214   4.544   5.777   5.772
  138GLN     CG 2215   4.344   5.847   5.752
  138GLN    HG1 2216   4.263   5.867   5.821
  138GLN    HG2 2217   4.310   5.796   5.659
  138GLN     CD 2218   4.391   5.990   5.714
  138GLN    OE1 2219   4.497   6.042   5.750
  138GLN    NE2 2220   4.310   6.056   5.634
  138GLN   HE21 2221   4.217   6.015   5.614
  138GLN   HE22 2222   4.331   6.149   5.600
  138GLN      C 2223   4.539   5.649   6.022
  138GLN      O 2224   4.506   5.534   6.029
  139TYR      N 2225   4.658   5.689   6.069
  139TYR      H 2226   4.675   5.788   6.067
  139TYR     CA 2227   4.766   5.608   6.122
  139TYR     HA 2228   4.777   5.514   6.064
  139TYR     CB 2229   4.917   5.688   6.122
  139TYR    HB1 2230   4.977   5.613   6.168
  139TYR    HB2 2231   4.905   5.770   6.189
  139TYR     CG 2232   4.958   5.725   5.982
  139TYR    CD1 2233   4.890   5.826   5.913
  139TYR    HD1 2234   4.828   5.903   5.967
  139TYR    CE1 2235   4.904   5.838   5.770
  139TYR    HE1 2236   4.843   5.908   5.716
  139TYR     CZ 2237   4.975   5.741   5.694
  139TYR     OH 2238   4.954   5.763   5.556
  139TYR     HH 2239   5.043   5.737   5.506
  139TYR    CE2 2240   5.053   5.649   5.765
  139TYR    HE2 2241   5.116   5.578   5.717
  139TYR    CD2 2242   5.043   5.646   5.902
  139TYR    HD2 2243   5.106   5.577   5.955
  139TYR      C 2244   4.745   5.566   6.272
  139TYR      O 2245   4.779   5.454   6.305
  140ARG      N 2246   4.676   5.655   6.347
  140ARG      H 2247   4.658   5.746   6.309
  140ARG     CA 2248   4.637   5.632   6.489
  140ARG     HA 2249   4.678   5.529   6.522
  140ARG     CB 2250   4.716   5.722   6.584
  140ARG    HB1 2251   4.683   5.709   6.688
  140ARG    HB2 2252   4.697   5.828   6.554
  140ARG     CG 2253   4.866   5.692   6.584
  140ARG    HG1 2254   4.910   5.703   6.483
  140ARG    HG2 2255   4.886   5.591   6.618
  140ARG     CD 2256   4.931   5.788   6.682
  140ARG    HD1 2257   4.882   5.778   6.781
  140ARG    HD2 2258   4.915   5.888   6.647
  140ARG     NE 2259   5.075   5.759   6.685
  140ARG     HE 2260   5.129   5.815   6.623
  140ARG     CZ 2261   5.141   5.675   6.764
  140ARG    NH1 2262   5.079   5.590   6.840
  140ARG   HH11 2263   4.980   5.607   6.854
  140ARG   HH12 2264   5.134   5.548   6.915
  140ARG    NH2 2265   5.270   5.669   6.766
  140ARG   HH21 2266   5.326   5.724   6.696
  140ARG   HH22 2267   5.308   5.598   6.827
  140ARG      C 2268   4.484   5.608   6.521
  140ARG      O 2269   4.442   5.597   6.634
  141ALA      N 2270   4.411   5.590   6.410
  141ALA      H 2271   4.465   5.595   6.326
  141ALA     CA 2272   4.265   5.567   6.411
  141ALA     HA 2273   4.214   5.644   6.472
  141ALA     CB 2274   4.221   5.588   6.266
  141ALA    HB1 2275   4.232   5.694   6.248
  141ALA    HB2 2276   4.281   5.526   6.198
  141ALA    HB3 2277   4.115   5.558   6.247
  141ALA      C 2278   4.224   5.427   6.460
  141ALA      O 2279   4.308   5.339   6.477
  142THR      N 2280   4.092   5.412   6.480
  142THR      H 2281   4.037   5.495   6.482
  142THR     CA 2282   4.022   5.284   6.510
  142THR     HA 2283   4.092   5.203   6.501
  142THR     CB 2284   3.948   5.279   6.647
  142THR     HB 2285   3.867   5.348   6.661
  142THR    CG2 2286   3.879   5.145   6.663
  142THR   HG21 2287   3.939   5.063   6.617
  142THR   HG22 2288   3.856   5.125   6.767
  142THR   HG23 2289   3.781   5.159   6.614
  142THR    OG1 2290   4.042   5.297   6.751
  142THR    HG1 2291   4.000   5.317   6.836
  142THR      C 2292   3.909   5.269   6.407
  142THR      O 2293   3.832   5.365   6.382
  143ASP      N 2294   3.898   5.150   6.343
  143ASP      H 2295   3.946   5.067   6.381
  143ASP     CA 2296   3.797   5.121   6.236
  143ASP     HA 2297   3.728   5.204   6.222
  143ASP     CB 2298   3.854   5.096   6.089
  143ASP    HB1 2299   3.867   5.190   6.033
  143ASP    HB2 2300   3.771   5.043   6.039
  143ASP     CG 2301   3.976   4.998   6.088
  143ASP    OD1 2302   4.006   4.925   6.182
  143ASP    OD2 2303   4.046   4.992   5.987
  143ASP      C 2304   3.713   4.997   6.271
  143ASP      O 2305   3.756   4.905   6.342
  144PHE      N 2306   3.590   4.989   6.223
  144PHE      H 2307   3.545   5.069   6.174
  144PHE     CA 2308   3.511   4.871   6.222
  144PHE     HA 2309   3.579   4.785   6.227
  144PHE     CB 2310   3.436   4.860   6.353
  144PHE    HB1 2311   3.500   4.871   6.441
  144PHE    HB2 2312   3.395   4.761   6.362
  144PHE     CG 2313   3.329   4.964   6.387
  144PHE    CD1 2314   3.364   5.097   6.415
  144PHE    HD1 2315   3.467   5.130   6.420
  144PHE    CE1 2316   3.272   5.193   6.458
  144PHE    HE1 2317   3.298   5.294   6.468
  144PHE     CZ 2318   3.136   5.162   6.456
  144PHE     HZ 2319   3.069   5.243   6.483
  144PHE    CE2 2320   3.093   5.035   6.419
  144PHE    HE2 2321   2.988   5.018   6.432
  144PHE    CD2 2322   3.189   4.930   6.393
  144PHE    HD2 2323   3.157   4.823   6.385
  144PHE      C 2324   3.426   4.849   6.102
  144PHE      O 2325   3.388   4.944   6.032
  145VAL      N 2326   3.389   4.724   6.069
  145VAL      H 2327   3.430   4.645   6.120
  145VAL     CA 2328   3.282   4.694   5.974
  145VAL     HA 2329   3.280   4.773   5.899
  145VAL     CB 2330   3.311   4.564   5.894
  145VAL     HB 2331   3.307   4.481   5.964
  145VAL    CG1 2332   3.201   4.540   5.786
  145VAL   HG11 2333   3.105   4.526   5.833
  145VAL   HG12 2334   3.194   4.632   5.726
  145VAL   HG13 2335   3.219   4.462   5.719
  145VAL    CG2 2336   3.453   4.563   5.828
  145VAL   HG21 2337   3.460   4.658   5.772
  145VAL   HG22 2338   3.530   4.557   5.910
  145VAL   HG23 2339   3.466   4.475   5.759
  145VAL      C 2340   3.148   4.679   6.045
  145VAL      O 2341   3.127   4.593   6.133
  146VAL      N 2342   3.050   4.757   6.002
  146VAL      H 2343   3.079   4.808   5.923
  146VAL     CA 2344   2.915   4.769   6.064
  146VAL     HA 2345   2.931   4.778   6.169
  146VAL     CB 2346   2.844   4.900   6.021
  146VAL     HB 2347   2.823   4.906   5.914
  146VAL    CG1 2348   2.715   4.924   6.097
  146VAL   HG11 2349   2.685   5.031   6.098
  146VAL   HG12 2350   2.630   4.875   6.045
  146VAL   HG13 2351   2.722   4.891   6.204
  146VAL    CG2 2352   2.932   5.019   6.051
  146VAL   HG21 2353   2.879   5.109   6.016
  146VAL   HG22 2354   2.958   5.015   6.157
  146VAL   HG23 2355   3.030   5.005   5.992
  146VAL      C 2356   2.828   4.639   6.034
  146VAL      O 2357   2.805   4.608   5.919
  147PRO      N 2358   2.773   4.567   6.137
  147PRO     CD 2359   2.798   4.600   6.271
  147PRO    HD1 2360   2.757   4.703   6.294
  147PRO    HD2 2361   2.907   4.597   6.293
  147PRO     CG 2362   2.723   4.502   6.358
  147PRO    HG1 2363   2.622   4.541   6.381
  147PRO    HG2 2364   2.778   4.474   6.451
  147PRO     CB 2365   2.710   4.377   6.268
  147PRO    HB1 2366   2.613   4.331   6.296
  147PRO    HB2 2367   2.791   4.312   6.274
  147PRO     CA 2368   2.700   4.442   6.121
  147PRO     HA 2369   2.753   4.376   6.055
  147PRO      C 2370   2.561   4.444   6.059
  147PRO      O 2371   2.501   4.340   6.050
  148GLY      N 2372   2.509   4.556   6.018
  148GLY      H 2373   2.569   4.636   6.027
  148GLY     CA 2374   2.371   4.577   5.975
  148GLY    HA1 2375   2.305   4.518   6.039
  148GLY    HA2 2376   2.360   4.541   5.873
  148GLY      C 2377   2.316   4.719   5.992
  148GLY      O 2378   2.391   4.814   6.026
  149PRO      N 2379   2.182   4.739   5.987
  149PRO     CD 2380   2.096   4.665   5.902
  149PRO    HD1 2381   2.061   4.575   5.961
  149PRO    HD2 2382   2.157   4.635   5.818
  149PRO     CG 2383   1.976   4.756   5.856
  149PRO    HG1 2384   1.882   4.702   5.839
  149PRO    HG2 2385   1.997   4.809   5.762
  149PRO     CB 2386   1.973   4.855   5.969
  149PRO    HB1 2387   1.903   4.832   6.047
  149PRO    HB2 2388   1.934   4.949   5.932
  149PRO     CA 2389   2.118   4.872   6.010
  149PRO     HA 2390   2.167   4.939   5.942
  149PRO      C 2391   2.132   4.927   6.154
  149PRO      O 2392   2.124   4.853   6.249
  150GLY      N 2393   2.146   5.056   6.166
  150GLY      H 2394   2.133   5.109   6.078
  150GLY     CA 2395   2.127   5.136   6.290
  150GLY    HA1 2396   2.170   5.081   6.378
  150GLY    HA2 2397   2.020   5.145   6.307
  150GLY      C 2398   2.190   5.277   6.277
  150GLY      O 2399   2.174   5.339   6.177
  151LYS      N 2400   2.235   5.331   6.390
  151LYS      H 2401   2.234   5.271   6.476
  151LYS     CA 2402   2.324   5.449   6.387
  151LYS     HA 2403   2.338   5.480   6.281
  151LYS     CB 2404   2.271   5.564   6.469
  151LYS    HB1 2405   2.170   5.584   6.436
  151LYS    HB2 2406   2.339   5.649   6.455
  151LYS     CG 2407   2.257   5.533   6.620
  151LYS    HG1 2408   2.342   5.476   6.660
  151LYS    HG2 2409   2.175   5.462   6.629
  151LYS     CD 2410   2.226   5.659   6.701
  151LYS    HD1 2411   2.133   5.699   6.666
  151LYS    HD2 2412   2.302   5.737   6.696
  151LYS     CE 2413   2.201   5.614   6.847
  151LYS    HE1 2414   2.293   5.571   6.886
  151LYS    HE2 2415   2.119   5.541   6.850
  151LYS     NZ 2416   2.171   5.741   6.924
  151LYS    HZ1 2417   2.084   5.779   6.888
  151LYS    HZ2 2418   2.160   5.731   7.025
  151LYS    HZ3 2419   2.241   5.814   6.918
  151LYS      C 2420   2.466   5.412   6.433
  151LYS      O 2421   2.495   5.312   6.502
  152VAL      N 2422   2.556   5.502   6.391
  152VAL      H 2423   2.520   5.572   6.325
  152VAL     CA 2424   2.699   5.519   6.421
  152VAL     HA 2425   2.734   5.460   6.509
  152VAL     CB 2426   2.792   5.502   6.298
  152VAL     HB 2427   2.751   5.560   6.217
  152VAL    CG1 2428   2.937   5.531   6.321
  152VAL   HG11 2429   2.981   5.526   6.228
  152VAL   HG12 2430   2.950   5.624   6.371
  152VAL   HG13 2431   2.976   5.453   6.393
  152VAL    CG2 2432   2.783   5.351   6.259
  152VAL   HG21 2433   2.854   5.337   6.178
  152VAL   HG22 2434   2.814   5.284   6.339
  152VAL   HG23 2435   2.683   5.325   6.221
  152VAL      C 2436   2.709   5.665   6.478
  152VAL      O 2437   2.666   5.758   6.407
  153GLU      N 2438   2.774   5.681   6.598
  153GLU      H 2439   2.817   5.598   6.640
  153GLU     CA 2440   2.800   5.803   6.664
  153GLU     HA 2441   2.778   5.885   6.592
  153GLU     CB 2442   2.708   5.825   6.785
  153GLU    HB1 2443   2.731   5.917   6.834
  153GLU    HB2 2444   2.729   5.750   6.855
  153GLU     CG 2445   2.562   5.819   6.754
  153GLU    HG1 2446   2.538   5.730   6.695
  153GLU    HG2 2447   2.542   5.911   6.703
  153GLU     CD 2448   2.490   5.821   6.891
  153GLU    OE1 2449   2.404   5.911   6.919
  153GLU    OE2 2450   2.519   5.725   6.966
  153GLU      C 2451   2.951   5.810   6.690
  153GLU      O 2452   3.018   5.707   6.712
  154ILE      N 2453   3.008   5.934   6.701
  154ILE      H 2454   2.945   6.013   6.711
  154ILE     CA 2455   3.145   5.954   6.764
  154ILE     HA 2456   3.172   5.858   6.813
  154ILE     CB 2457   3.247   5.988   6.655
  154ILE     HB 2458   3.233   5.916   6.572
  154ILE    CG2 2459   3.229   6.134   6.610
  154ILE   HG21 2460   3.222   6.198   6.701
  154ILE   HG22 2461   3.314   6.166   6.550
  154ILE   HG23 2462   3.139   6.138   6.553
  154ILE    CG1 2463   3.389   5.968   6.712
  154ILE   HG11 2464   3.395   5.862   6.746
  154ILE   HG12 2465   3.403   6.038   6.793
  154ILE     CD 2466   3.511   5.992   6.617
  154ILE    HD1 2467   3.485   5.942   6.523
  154ILE    HD2 2468   3.524   6.097   6.596
  154ILE    HD3 2469   3.608   5.954   6.653
  154ILE      C 2470   3.135   6.053   6.883
  154ILE      O 2471   3.044   6.136   6.878
  155THR      N 2472   3.212   6.036   6.994
  155THR      H 2473   3.283   5.965   6.995
  155THR     CA 2474   3.184   6.108   7.116
  155THR     HA 2475   3.147   6.212   7.097
  155THR     CB 2476   3.077   6.037   7.204
  155THR     HB 2477   2.988   6.023   7.144
  155THR    CG2 2478   3.113   5.890   7.235
  155THR   HG21 2479   3.181   5.886   7.313
  155THR   HG22 2480   3.022   5.844   7.268
  155THR   HG23 2481   3.149   5.839   7.146
  155THR    OG1 2482   3.052   6.111   7.326
  155THR    HG1 2483   2.962   6.159   7.322
  155THR      C 2484   3.306   6.140   7.200
  155THR      O 2485   3.403   6.065   7.193
  156TYR      N 2486   3.302   6.247   7.278
  156TYR      H 2487   3.221   6.302   7.267
  156TYR     CA 2488   3.402   6.292   7.375
  156TYR     HA 2489   3.473   6.212   7.378
  156TYR     CB 2490   3.465   6.426   7.324
  156TYR    HB1 2491   3.389   6.492   7.287
  156TYR    HB2 2492   3.533   6.403   7.242
  156TYR     CG 2493   3.543   6.506   7.429
  156TYR    CD1 2494   3.676   6.466   7.455
  156TYR    HD1 2495   3.724   6.383   7.404
  156TYR    CE1 2496   3.758   6.540   7.544
  156TYR    HE1 2497   3.865   6.519   7.552
  156TYR     CZ 2498   3.703   6.648   7.615
  156TYR     OH 2499   3.771   6.723   7.701
  156TYR     HH 2500   3.865   6.701   7.685
  156TYR    CE2 2501   3.564   6.679   7.600
  156TYR    HE2 2502   3.527   6.763   7.655
  156TYR    CD2 2503   3.490   6.614   7.499
  156TYR    HD2 2504   3.387   6.644   7.478
  156TYR      C 2505   3.354   6.300   7.524
  156TYR      O 2506   3.243   6.343   7.554
  157THR      N 2507   3.443   6.266   7.620
  157THR      H 2508   3.535   6.232   7.594
  157THR     CA 2509   3.421   6.295   7.764
  157THR     HA 2510   3.333   6.358   7.768
  157THR     CB 2511   3.398   6.165   7.833
  157THR     HB 2512   3.486   6.105   7.823
  157THR    CG2 2513   3.369   6.186   7.977
  157THR   HG21 2514   3.452   6.224   8.032
  157THR   HG22 2515   3.286   6.252   7.995
  157THR   HG23 2516   3.352   6.087   8.015
  157THR    OG1 2517   3.283   6.111   7.774
  157THR    HG1 2518   3.319   6.081   7.688
  157THR      C 2519   3.545   6.364   7.820
  157THR      O 2520   3.655   6.314   7.790
  158PRO      N 2521   3.539   6.474   7.895
  158PRO     CD 2522   3.425   6.549   7.947
  158PRO    HD1 2523   3.370   6.484   8.009
  158PRO    HD2 2524   3.361   6.593   7.868
  158PRO     CG 2525   3.481   6.655   8.041
  158PRO    HG1 2526   3.473   6.632   8.143
  158PRO    HG2 2527   3.436   6.752   8.032
  158PRO     CB 2528   3.627   6.670   7.996
  158PRO    HB1 2529   3.689   6.718   8.065
  158PRO    HB2 2530   3.626   6.732   7.909
  158PRO     CA 2531   3.661   6.525   7.960
  158PRO     HA 2532   3.732   6.540   7.883
  158PRO      C 2533   3.715   6.434   8.075
  158PRO      O 2534   3.640   6.346   8.119
  159SER      N 2535   3.835   6.470   8.122
  159SER      H 2536   3.884   6.540   8.068
  159SER     CA 2537   3.918   6.383   8.203
  159SER     HA 2538   3.918   6.288   8.151
  159SER     CB 2539   4.061   6.414   8.202
  159SER    HB1 2540   4.092   6.418   8.096
  159SER    HB2 2541   4.108   6.327   8.247
  159SER     OG 2542   4.093   6.535   8.272
  159SER     HG 2543   4.189   6.536   8.292
  159SER      C 2544   3.864   6.355   8.348
  159SER      O 2545   3.909   6.255   8.405
  160ASP      N 2546   3.777   6.447   8.393
  160ASP      H 2547   3.762   6.524   8.332
  160ASP     CA 2548   3.699   6.438   8.512
  160ASP     HA 2549   3.759   6.393   8.593
  160ASP     CB 2550   3.656   6.579   8.555
  160ASP    HB1 2551   3.738   6.627   8.593
  160ASP    HB2 2552   3.581   6.575   8.633
  160ASP     CG 2553   3.609   6.662   8.443
  160ASP    OD1 2554   3.690   6.736   8.380
  160ASP    OD2 2555   3.487   6.650   8.415
  160ASP      C 2556   3.566   6.364   8.497
  160ASP      O 2557   3.505   6.338   8.597
  161GLY      N 2558   3.523   6.325   8.375
  161GLY      H 2559   3.588   6.343   8.299
  161GLY     CA 2560   3.390   6.265   8.338
  161GLY    HA1 2561   3.365   6.183   8.407
  161GLY    HA2 2562   3.404   6.219   8.238
  161GLY      C 2563   3.263   6.355   8.326
  161GLY      O 2564   3.165   6.318   8.259
  162THR      N 2565   3.264   6.482   8.375
  162THR      H 2566   3.359   6.517   8.398
  162THR     CA 2567   3.145   6.567   8.418
  162THR     HA 2568   3.079   6.498   8.472
  162THR     CB 2569   3.183   6.676   8.520
  162THR     HB 2570   3.094   6.714   8.552
  162THR    CG2 2571   3.250   6.616   8.641
  162THR   HG21 2572   3.304   6.699   8.688
  162THR   HG22 2573   3.168   6.580   8.709
  162THR   HG23 2574   3.315   6.539   8.613
  162THR    OG1 2575   3.266   6.781   8.470
  162THR    HG1 2576   3.350   6.730   8.452
  162THR      C 2577   3.055   6.614   8.305
  162THR      O 2578   2.943   6.659   8.337
  163GLN      N 2579   3.088   6.586   8.175
  163GLN      H 2580   3.169   6.537   8.155
  163GLN     CA 2581   2.988   6.605   8.065
  163GLN     HA 2582   2.891   6.577   8.108
  163GLN     CB 2583   2.982   6.747   8.009
  163GLN    HB1 2584   2.943   6.809   8.092
  163GLN    HB2 2585   2.897   6.753   7.945
  163GLN     CG 2586   3.110   6.806   7.940
  163GLN    HG1 2587   3.137   6.741   7.860
  163GLN    HG2 2588   3.195   6.811   8.013
  163GLN     CD 2589   3.097   6.950   7.874
  163GLN    OE1 2590   3.147   6.970   7.764
  163GLN    NE2 2591   3.037   7.046   7.938
  163GLN   HE21 2592   3.005   7.037   8.032
  163GLN   HE22 2593   3.029   7.135   7.889
  163GLN      C 2594   3.018   6.501   7.958
  163GLN      O 2595   3.133   6.461   7.943
  164LYS      N 2596   2.918   6.460   7.880
  164LYS      H 2597   2.830   6.505   7.888
  164LYS     CA 2598   2.947   6.398   7.753
  164LYS     HA 2599   3.051   6.377   7.735
  164LYS     CB 2600   2.876   6.266   7.760
  164LYS    HB1 2601   2.768   6.282   7.788
  164LYS    HB2 2602   2.929   6.209   7.836
  164LYS     CG 2603   2.885   6.194   7.621
  164LYS    HG1 2604   2.987   6.204   7.579
  164LYS    HG2 2605   2.817   6.234   7.549
  164LYS     CD 2606   2.863   6.038   7.630
  164LYS    HD1 2607   2.823   6.005   7.537
  164LYS    HD2 2608   2.780   6.017   7.702
  164LYS     CE 2609   2.997   5.973   7.679
  164LYS    HE1 2610   2.976   5.884   7.736
  164LYS    HE2 2611   3.050   6.035   7.752
  164LYS     NZ 2612   3.091   5.938   7.576
  164LYS    HZ1 2613   3.183   5.930   7.617
  164LYS    HZ2 2614   3.072   5.850   7.539
  164LYS    HZ3 2615   3.091   6.006   7.497
  164LYS      C 2616   2.908   6.491   7.641
  164LYS      O 2617   2.825   6.580   7.652
  165VAL      N 2618   2.976   6.473   7.526
  165VAL      H 2619   3.058   6.413   7.530
  165VAL     CA 2620   2.959   6.555   7.408
  165VAL     HA 2621   2.865   6.613   7.420
  165VAL     CB 2622   3.073   6.657   7.398
  165VAL     HB 2623   3.160   6.593   7.367
  165VAL    CG1 2624   3.059   6.752   7.278
  165VAL   HG11 2625   2.981   6.821   7.298
  165VAL   HG12 2626   3.154   6.803   7.267
  165VAL   HG13 2627   3.048   6.708   7.179
  165VAL    CG2 2628   3.099   6.730   7.531
  165VAL   HG21 2629   3.197   6.781   7.514
  165VAL   HG22 2630   3.022   6.803   7.549
  165VAL   HG23 2631   3.102   6.664   7.617
  165VAL      C 2632   2.959   6.465   7.282
  165VAL      O 2633   3.060   6.401   7.251
  166THR      N 2634   2.847   6.450   7.215
  166THR      H 2635   2.768   6.510   7.230
  166THR     CA 2636   2.828   6.344   7.113
  166THR     HA 2637   2.923   6.293   7.090
  166THR     CB 2638   2.726   6.244   7.168
  166THR     HB 2639   2.634   6.301   7.202
  166THR    CG2 2640   2.700   6.128   7.072
  166THR   HG21 2641   2.629   6.054   7.119
  166THR   HG22 2642   2.647   6.162   6.981
  166THR   HG23 2643   2.792   6.083   7.042
  166THR    OG1 2644   2.782   6.173   7.279
  166THR    HG1 2645   2.714   6.190   7.348
  166THR      C 2646   2.769   6.391   6.980
  166THR      O 2647   2.693   6.490   6.976
  167TYR      N 2648   2.810   6.323   6.871
  167TYR      H 2649   2.867   6.244   6.883
  167TYR     CA 2650   2.780   6.364   6.733
  167TYR     HA 2651   2.694   6.429   6.744
  167TYR     CB 2652   2.888   6.448   6.670
  167TYR    HB1 2653   2.849   6.488   6.579
  167TYR    HB2 2654   2.971   6.391   6.644
  167TYR     CG 2655   2.940   6.569   6.745
  167TYR    CD1 2656   3.058   6.565   6.822
  167TYR    HD1 2657   3.110   6.472   6.844
  167TYR    CE1 2658   3.105   6.682   6.885
  167TYR    HE1 2659   3.179   6.669   6.955
  167TYR     CZ 2660   3.032   6.806   6.882
  167TYR     OH 2661   3.083   6.921   6.929
  167TYR     HH 2662   3.173   6.901   6.964
  167TYR    CE2 2663   2.918   6.810   6.803
  167TYR    HE2 2664   2.864   6.900   6.784
  167TYR    CD2 2665   2.875   6.694   6.732
  167TYR    HD2 2666   2.784   6.697   6.670
  167TYR      C 2667   2.738   6.240   6.650
  167TYR      O 2668   2.796   6.130   6.658
  168LEU      N 2669   2.633   6.260   6.570
  168LEU      H 2670   2.590   6.352   6.561
  168LEU     CA 2671   2.584   6.158   6.475
  168LEU     HA 2672   2.599   6.057   6.518
  168LEU     CB 2673   2.435   6.177   6.444
  168LEU    HB1 2674   2.421   6.276   6.395
  168LEU    HB2 2675   2.388   6.174   6.544
  168LEU     CG 2676   2.386   6.062   6.347
  168LEU     HG 2677   2.476   6.023   6.298
  168LEU    CD1 2678   2.335   5.942   6.430
  168LEU   HD11 2679   2.325   5.856   6.364
  168LEU   HD12 2680   2.402   5.925   6.518
  168LEU   HD13 2681   2.236   5.965   6.471
  168LEU    CD2 2682   2.299   6.090   6.229
  168LEU   HD21 2683   2.339   6.175   6.173
  168LEU   HD22 2684   2.297   6.005   6.159
  168LEU   HD23 2685   2.198   6.119   6.258
  168LEU      C 2686   2.671   6.163   6.350
  168LEU      O 2687   2.670   6.258   6.273
  169VAL      N 2688   2.737   6.052   6.323
  169VAL      H 2689   2.725   5.971   6.384
  169VAL     CA 2690   2.808   6.036   6.196
  169VAL     HA 2691   2.852   6.129   6.156
  169VAL     CB 2692   2.919   5.930   6.216
  169VAL     HB 2693   2.873   5.839   6.252
  169VAL    CG1 2694   2.991   5.903   6.081
  169VAL   HG11 2695   3.078   5.833   6.099
  169VAL   HG12 2696   2.918   5.845   6.014
  169VAL   HG13 2697   3.037   5.994   6.043
  169VAL    CG2 2698   3.012   5.972   6.330
  169VAL   HG21 2699   3.090   5.900   6.355
  169VAL   HG22 2700   3.066   6.065   6.307
  169VAL   HG23 2701   2.963   5.996   6.425
  169VAL      C 2702   2.710   5.983   6.089
  169VAL      O 2703   2.703   6.046   5.981
  170HIS      N 2704   2.631   5.874   6.111
  170HIS      H 2705   2.644   5.819   6.198
  170HIS     CA 2706   2.534   5.828   6.005
  170HIS     HA 2707   2.466   5.906   5.972
  170HIS     CB 2708   2.609   5.779   5.884
  170HIS    HB1 2709   2.688   5.708   5.916
  170HIS    HB2 2710   2.666   5.852   5.827
  170HIS     CG 2711   2.526   5.702   5.776
  170HIS    ND1 2712   2.425   5.752   5.689
  170HIS    CE1 2713   2.402   5.655   5.599
  170HIS    HE1 2714   2.323   5.665   5.527
  170HIS    NE2 2715   2.481   5.551   5.623
  170HIS    HE2 2716   2.478   5.458   5.577
  170HIS    CD2 2717   2.562   5.580   5.727
  170HIS    HD2 2718   2.651   5.530   5.767
  170HIS      C 2719   2.438   5.728   6.070
  170HIS      O 2720   2.461   5.662   6.172
  171ASN      N 2721   2.329   5.713   5.993
  171ASN      H 2722   2.335   5.759   5.904
  171ASN     CA 2723   2.210   5.636   6.014
  171ASN     HA 2724   2.223   5.569   6.102
  171ASN     CB 2725   2.092   5.731   6.043
  171ASN    HB1 2726   2.085   5.799   5.956
  171ASN    HB2 2727   2.122   5.788   6.133
  171ASN     CG 2728   1.961   5.657   6.073
  171ASN    OD1 2729   1.919   5.629   6.183
  171ASN    ND2 2730   1.897   5.626   5.962
  171ASN   HD21 2731   1.938   5.659   5.871
  171ASN   HD22 2732   1.802   5.597   5.968
  171ASN      C 2733   2.195   5.546   5.893
  171ASN      O 2734   2.141   5.588   5.789
  172PHE      N 2735   2.241   5.422   5.912
  172PHE      H 2736   2.277   5.399   6.004
  172PHE     CA 2737   2.231   5.320   5.808
  172PHE     HA 2738   2.254   5.357   5.709
  172PHE     CB 2739   2.329   5.211   5.830
  172PHE    HB1 2740   2.302   5.134   5.759
  172PHE    HB2 2741   2.325   5.180   5.936
  172PHE     CG 2742   2.474   5.237   5.799
  172PHE    CD1 2743   2.563   5.258   5.905
  172PHE    HD1 2744   2.533   5.256   6.011
  172PHE    CE1 2745   2.701   5.278   5.875
  172PHE    HE1 2746   2.764   5.292   5.955
  172PHE     CZ 2747   2.747   5.279   5.742
  172PHE     HZ 2748   2.852   5.275   5.728
  172PHE    CE2 2749   2.658   5.267   5.637
  172PHE    HE2 2750   2.699   5.251   5.539
  172PHE    CD2 2751   2.523   5.237   5.661
  172PHE    HD2 2752   2.459   5.215   5.578
  172PHE      C 2753   2.091   5.257   5.806
  172PHE      O 2754   2.054   5.189   5.903
  173GLU      N 2755   2.015   5.262   5.695
  173GLU      H 2756   2.045   5.319   5.616
  173GLU     CA 2757   1.892   5.186   5.677
  173GLU     HA 2758   1.881   5.140   5.770
  173GLU     CB 2759   1.777   5.283   5.657
  173GLU    HB1 2760   1.687   5.223   5.637
  173GLU    HB2 2761   1.802   5.341   5.567
  173GLU     CG 2762   1.749   5.389   5.768
  173GLU    HG1 2763   1.809   5.478   5.743
  173GLU    HG2 2764   1.764   5.353   5.874
  173GLU     CD 2765   1.604   5.437   5.754
  173GLU    OE1 2766   1.578   5.525   5.668
  173GLU    OE2 2767   1.521   5.389   5.833
  173GLU      C 2768   1.902   5.078   5.564
  173GLU      O 2769   1.808   5.006   5.540
  174GLU      N 2770   2.013   5.075   5.492
  174GLU      H 2771   2.075   5.151   5.503
  174GLU     CA 2772   2.029   4.995   5.368
  174GLU     HA 2773   1.934   4.944   5.346
  174GLU     CB 2774   2.055   5.093   5.255
  174GLU    HB1 2775   2.063   5.033   5.163
  174GLU    HB2 2776   2.152   5.146   5.261
  174GLU     CG 2777   1.935   5.187   5.229
  174GLU    HG1 2778   1.935   5.268   5.298
  174GLU    HG2 2779   1.834   5.135   5.236
  174GLU     CD 2780   1.958   5.253   5.093
  174GLU    OE1 2781   2.020   5.361   5.091
  174GLU    OE2 2782   1.914   5.200   4.990
  174GLU      C 2783   2.123   4.875   5.389
  174GLU      O 2784   2.214   4.849   5.310
  175GLY      N 2785   2.098   4.795   5.493
  175GLY      H 2786   2.021   4.817   5.551
  175GLY     CA 2787   2.202   4.710   5.556
  175GLY    HA1 2788   2.254   4.650   5.476
  175GLY    HA2 2789   2.154   4.639   5.629
  175GLY      C 2790   2.302   4.794   5.631
  175GLY      O 2791   2.261   4.889   5.703
  176GLY      N 2792   2.430   4.766   5.613
  176GLY      H 2793   2.456   4.682   5.555
  176GLY     CA 2794   2.541   4.845   5.674
  176GLY    HA1 2795   2.586   4.773   5.747
  176GLY    HA2 2796   2.504   4.918   5.741
  176GLY      C 2797   2.656   4.894   5.583
  176GLY      O 2798   2.635   4.937   5.467
  177GLY      N 2799   2.777   4.891   5.638
  177GLY      H 2800   2.779   4.859   5.735
  177GLY     CA 2801   2.900   4.943   5.584
  177GLY    HA1 2802   2.875   5.044   5.553
  177GLY    HA2 2803   2.928   4.893   5.488
  177GLY      C 2804   3.024   4.945   5.676
  177GLY      O 2805   3.042   4.853   5.750
  178VAL      N 2806   3.109   5.050   5.667
  178VAL      H 2807   3.085   5.131   5.605
  178VAL     CA 2808   3.229   5.060   5.752
  178VAL     HA 2809   3.236   4.987   5.831
  178VAL     CB 2810   3.348   5.044   5.657
  178VAL     HB 2811   3.443   5.053   5.713
  178VAL    CG1 2812   3.351   4.900   5.608
  178VAL   HG11 2813   3.279   4.884   5.525
  178VAL   HG12 2814   3.439   4.870   5.567
  178VAL   HG13 2815   3.341   4.823   5.685
  178VAL    CG2 2816   3.354   5.140   5.537
  178VAL   HG21 2817   3.397   5.233   5.566
  178VAL   HG22 2818   3.415   5.096   5.461
  178VAL   HG23 2819   3.255   5.156   5.489
  178VAL      C 2820   3.240   5.199   5.818
  178VAL      O 2821   3.176   5.291   5.771
  179ALA      N 2822   3.318   5.209   5.929
  179ALA      H 2823   3.375   5.131   5.961
  179ALA     CA 2824   3.325   5.320   6.016
  179ALA     HA 2825   3.312   5.415   5.959
  179ALA     CB 2826   3.217   5.298   6.126
  179ALA    HB1 2827   3.230   5.364   6.207
  179ALA    HB2 2828   3.116   5.328   6.092
  179ALA    HB3 2829   3.215   5.197   6.172
  179ALA      C 2830   3.464   5.323   6.074
  179ALA      O 2831   3.530   5.222   6.081
  180MET      N 2832   3.515   5.443   6.097
  180MET      H 2833   3.457   5.525   6.065
  180MET     CA 2834   3.636   5.474   6.165
  180MET     HA 2835   3.654   5.399   6.242
  180MET     CB 2836   3.760   5.486   6.069
  180MET    HB1 2837   3.756   5.396   6.013
  180MET    HB2 2838   3.855   5.480   6.131
  180MET     CG 2839   3.763   5.599   5.962
  180MET    HG1 2840   3.663   5.630   5.943
  180MET    HG2 2841   3.808   5.565   5.873
  180MET     SD 2842   3.873   5.738   6.017
  180MET     CE 2843   4.033   5.690   5.949
  180MET    HE1 2844   4.065   5.590   5.985
  180MET    HE2 2845   4.031   5.705   5.838
  180MET    HE3 2846   4.104   5.759   5.985
  180MET      C 2847   3.611   5.606   6.237
  180MET      O 2848   3.530   5.691   6.194
  181GLY      N 2849   3.693   5.623   6.342
  181GLY      H 2850   3.757   5.550   6.360
  181GLY     CA 2851   3.725   5.756   6.394
  181GLY    HA1 2852   3.680   5.758   6.494
  181GLY    HA2 2853   3.676   5.836   6.338
  181GLY      C 2854   3.875   5.784   6.414
  181GLY      O 2855   3.958   5.700   6.451
  182MET      N 2856   3.918   5.911   6.403
  182MET      H 2857   3.849   5.984   6.392
  182MET     CA 2858   4.061   5.953   6.402
  182MET     HA 2859   4.122   5.884   6.461
  182MET     CB 2860   4.120   5.959   6.262
  182MET    HB1 2861   4.061   5.894   6.201
  182MET    HB2 2862   4.219   5.918   6.269
  182MET     CG 2863   4.135   6.092   6.195
  182MET    HG1 2864   4.220   6.140   6.238
  182MET    HG2 2865   4.043   6.148   6.216
  182MET     SD 2866   4.153   6.085   6.018
  182MET     CE 2867   4.143   6.259   5.982
  182MET    HE1 2868   4.154   6.278   5.873
  182MET    HE2 2869   4.047   6.302   6.012
  182MET    HE3 2870   4.224   6.314   6.034
  182MET      C 2871   4.071   6.084   6.477
  182MET      O 2872   3.972   6.153   6.501
  183TYR      N 2873   4.195   6.118   6.505
  183TYR      H 2874   4.268   6.052   6.488
  183TYR     CA 2875   4.231   6.238   6.583
  183TYR     HA 2876   4.159   6.313   6.570
  183TYR     CB 2877   4.244   6.201   6.734
  183TYR    HB1 2878   4.153   6.137   6.755
  183TYR    HB2 2879   4.236   6.291   6.789
  183TYR     CG 2880   4.374   6.128   6.778
  183TYR    CD1 2881   4.479   6.204   6.838
  183TYR    HD1 2882   4.469   6.308   6.866
  183TYR    CE1 2883   4.598   6.132   6.871
  183TYR    HE1 2884   4.674   6.187   6.924
  183TYR     CZ 2885   4.606   5.990   6.853
  183TYR     OH 2886   4.716   5.930   6.903
  183TYR     HH 2887   4.780   5.994   6.937
  183TYR    CE2 2888   4.503   5.924   6.786
  183TYR    HE2 2889   4.511   5.816   6.767
  183TYR    CD2 2890   4.390   5.989   6.753
  183TYR    HD2 2891   4.310   5.932   6.704
  183TYR      C 2892   4.369   6.292   6.540
  183TYR      O 2893   4.450   6.218   6.489
  184ASN      N 2894   4.397   6.415   6.580
  184ASN      H 2895   4.319   6.468   6.614
  184ASN     CA 2896   4.533   6.477   6.596
  184ASN     HA 2897   4.611   6.404   6.607
  184ASN     CB 2898   4.575   6.551   6.467
  184ASN    HB1 2899   4.548   6.654   6.482
  184ASN    HB2 2900   4.513   6.511   6.383
  184ASN     CG 2901   4.721   6.531   6.437
  184ASN    OD1 2902   4.812   6.558   6.513
  184ASN    ND2 2903   4.740   6.481   6.318
  184ASN   HD21 2904   4.662   6.467   6.257
  184ASN   HD22 2905   4.833   6.447   6.299
  184ASN      C 2906   4.523   6.567   6.715
  184ASN      O 2907   4.413   6.587   6.771
  185GLN      N 2908   4.637   6.606   6.769
  185GLN      H 2909   4.722   6.592   6.714
  185GLN     CA 2910   4.655   6.675   6.899
  185GLN     HA 2911   4.563   6.694   6.956
  185GLN     CB 2912   4.746   6.591   6.989
  185GLN    HB1 2913   4.768   6.658   7.078
  185GLN    HB2 2914   4.842   6.577   6.944
  185GLN     CG 2915   4.689   6.455   7.034
  185GLN    HG1 2916   4.675   6.399   6.941
  185GLN    HG2 2917   4.586   6.456   7.074
  185GLN     CD 2918   4.780   6.374   7.126
  185GLN    OE1 2919   4.746   6.331   7.232
  185GLN    NE2 2920   4.898   6.361   7.084
  185GLN   HE21 2921   4.926   6.395   6.993
  185GLN   HE22 2922   4.949   6.280   7.117
  185GLN      C 2923   4.721   6.813   6.884
  185GLN      O 2924   4.822   6.831   6.815
  186ASP      N 2925   4.664   6.918   6.948
  186ASP      H 2926   4.580   6.908   7.006
  186ASP     CA 2927   4.703   7.055   6.911
  186ASP     HA 2928   4.678   7.071   6.806
  186ASP     CB 2929   4.616   7.151   6.986
  186ASP    HB1 2930   4.512   7.134   6.948
  186ASP    HB2 2931   4.646   7.254   6.968
  186ASP     CG 2932   4.605   7.130   7.132
  186ASP    OD1 2933   4.703   7.079   7.194
  186ASP    OD2 2934   4.498   7.155   7.184
  186ASP      C 2935   4.856   7.085   6.935
  186ASP      O 2936   4.917   7.172   6.872
  187LYS      N 2937   4.920   7.013   7.029
  187LYS      H 2938   4.864   6.961   7.100
  187LYS     CA 2939   5.061   7.012   7.061
  187LYS     HA 2940   5.092   7.116   7.075
  187LYS     CB 2941   5.079   6.934   7.190
  187LYS    HB1 2942   5.064   6.832   7.169
  187LYS    HB2 2943   4.997   6.954   7.258
  187LYS     CG 2944   5.218   6.963   7.250
  187LYS    HG1 2945   5.281   6.917   7.179
  187LYS    HG2 2946   5.224   6.904   7.342
  187LYS     CD 2947   5.242   7.116   7.281
  187LYS    HD1 2948   5.283   7.126   7.378
  187LYS    HD2 2949   5.146   7.165   7.289
  187LYS     CE 2950   5.318   7.196   7.184
  187LYS    HE1 2951   5.312   7.304   7.210
  187LYS    HE2 2952   5.269   7.170   7.094
  187LYS     NZ 2953   5.458   7.145   7.168
  187LYS    HZ1 2954   5.521   7.185   7.239
  187LYS    HZ2 2955   5.464   7.045   7.169
  187LYS    HZ3 2956   5.495   7.169   7.078
  187LYS      C 2957   5.147   6.952   6.948
  187LYS      O 2958   5.258   7.006   6.921
  188SER      N 2959   5.093   6.849   6.885
  188SER      H 2960   5.020   6.805   6.929
  188SER     CA 2961   5.158   6.791   6.765
  188SER     HA 2962   5.267   6.777   6.781
  188SER     CB 2963   5.106   6.646   6.731
  188SER    HB1 2964   5.175   6.603   6.661
  188SER    HB2 2965   5.002   6.650   6.690
  188SER     OG 2966   5.097   6.567   6.849
  188SER     HG 2967   5.142   6.604   6.926
  188SER      C 2968   5.141   6.884   6.639
  188SER      O 2969   5.239   6.899   6.560
  189ILE      N 2970   5.023   6.955   6.629
  189ILE      H 2971   4.961   6.941   6.704
  189ILE     CA 2972   4.991   7.053   6.526
  189ILE     HA 2973   5.017   7.014   6.427
  189ILE     CB 2974   4.842   7.084   6.525
  189ILE     HB 2975   4.811   7.121   6.624
  189ILE    CG2 2976   4.800   7.183   6.412
  189ILE   HG21 2977   4.812   7.138   6.315
  189ILE   HG22 2978   4.699   7.212   6.434
  189ILE   HG23 2979   4.857   7.276   6.419
  189ILE    CG1 2980   4.765   6.954   6.503
  189ILE   HG11 2981   4.813   6.869   6.557
  189ILE   HG12 2982   4.780   6.935   6.396
  189ILE     CD 2983   4.614   6.954   6.543
  189ILE    HD1 2984   4.569   7.044   6.496
  189ILE    HD2 2985   4.571   6.866   6.499
  189ILE    HD3 2986   4.608   6.954   6.653
  189ILE      C 2987   5.077   7.183   6.542
  189ILE      O 2988   5.116   7.248   6.446
  190GLU      N 2989   5.107   7.219   6.668
  190GLU      H 2990   5.039   7.185   6.741
  190GLU     CA 2991   5.200   7.324   6.713
  190GLU     HA 2992   5.176   7.417   6.660
  190GLU     CB 2993   5.178   7.359   6.861
  190GLU    HB1 2994   5.165   7.265   6.915
  190GLU    HB2 2995   5.087   7.422   6.871
  190GLU     CG 2996   5.295   7.435   6.928
  190GLU    HG1 2997   5.330   7.518   6.860
  190GLU    HG2 2998   5.376   7.362   6.937
  190GLU     CD 2999   5.259   7.487   7.070
  190GLU    OE1 3000   5.156   7.446   7.127
  190GLU    OE2 3001   5.338   7.572   7.119
  190GLU      C 3002   5.344   7.288   6.682
  190GLU      O 3003   5.412   7.370   6.622
  191ASP      N 3004   5.384   7.164   6.704
  191ASP      H 3005   5.315   7.109   6.760
  191ASP     CA 3006   5.514   7.114   6.659
  191ASP     HA 3007   5.590   7.193   6.685
  191ASP     CB 3008   5.554   6.996   6.744
  191ASP    HB1 3009   5.654   6.964   6.712
  191ASP    HB2 3010   5.482   6.909   6.723
  191ASP     CG 3011   5.555   7.032   6.892
  191ASP    OD1 3012   5.574   6.937   6.974
  191ASP    OD2 3013   5.578   7.152   6.928
  191ASP      C 3014   5.536   7.100   6.507
  191ASP      O 3015   5.640   7.144   6.457
  192PHE      N 3016   5.437   7.047   6.439
  192PHE      H 3017   5.354   7.020   6.487
  192PHE     CA 3018   5.420   7.054   6.295
  192PHE     HA 3019   5.487   6.985   6.245
  192PHE     CB 3020   5.285   7.002   6.261
  192PHE    HB1 3021   5.207   7.053   6.312
  192PHE    HB2 3022   5.271   6.901   6.300
  192PHE     CG 3023   5.252   7.012   6.115
  192PHE    CD1 3024   5.329   6.940   6.019
  192PHE    HD1 3025   5.403   6.876   6.053
  192PHE    CE1 3026   5.310   6.957   5.883
  192PHE    HE1 3027   5.365   6.898   5.808
  192PHE     CZ 3028   5.210   7.041   5.842
  192PHE     HZ 3029   5.174   7.049   5.737
  192PHE    CE2 3030   5.147   7.127   5.933
  192PHE    HE2 3031   5.074   7.202   5.897
  192PHE    CD2 3032   5.161   7.109   6.070
  192PHE    HD2 3033   5.099   7.168   6.136
  192PHE      C 3034   5.439   7.194   6.242
  192PHE      O 3035   5.512   7.214   6.144
  193ALA      N 3036   5.370   7.286   6.307
  193ALA      H 3037   5.304   7.258   6.377
  193ALA     CA 3038   5.382   7.424   6.273
  193ALA     HA 3039   5.364   7.445   6.170
  193ALA     CB 3040   5.285   7.514   6.356
  193ALA    HB1 3041   5.184   7.487   6.340
  193ALA    HB2 3042   5.298   7.493   6.461
  193ALA    HB3 3043   5.310   7.618   6.323
  193ALA      C 3044   5.525   7.477   6.299
  193ALA      O 3045   5.588   7.526   6.204
  194HIS      N 3046   5.577   7.468   6.422
  194HIS      H 3047   5.518   7.427   6.493
  194HIS     CA 3048   5.706   7.522   6.458
  194HIS     HA 3049   5.704   7.632   6.448
  194HIS     CB 3050   5.745   7.486   6.608
  194HIS    HB1 3051   5.852   7.493   6.618
  194HIS    HB2 3052   5.719   7.380   6.617
  194HIS     CG 3053   5.680   7.563   6.717
  194HIS    ND1 3054   5.689   7.702   6.735
  194HIS    CE1 3055   5.630   7.725   6.857
  194HIS    HE1 3056   5.621   7.819   6.912
  194HIS    NE2 3057   5.583   7.610   6.906
  194HIS    HE2 3058   5.518   7.607   6.984
  194HIS    CD2 3059   5.612   7.506   6.818
  194HIS    HD2 3060   5.576   7.402   6.828
  194HIS      C 3061   5.811   7.470   6.361
  194HIS      O 3062   5.886   7.554   6.304
  195SER      N 3063   5.809   7.339   6.342
  195SER      H 3064   5.727   7.285   6.385
  195SER     CA 3065   5.917   7.274   6.272
  195SER     HA 3066   6.009   7.313   6.311
  195SER     CB 3067   5.899   7.120   6.273
  195SER    HB1 3068   5.990   7.069   6.238
  195SER    HB2 3069   5.815   7.098   6.207
  195SER     OG 3070   5.875   7.069   6.404
  195SER     HG 3071   5.791   7.111   6.432
  195SER      C 3072   5.917   7.307   6.122
  195SER      O 3073   6.019   7.301   6.054
  196SER      N 3074   5.804   7.357   6.070
  196SER      H 3075   5.720   7.361   6.126
  196SER     CA 3076   5.789   7.396   5.931
  196SER     HA 3077   5.855   7.335   5.868
  196SER     CB 3078   5.644   7.383   5.886
  196SER    HB1 3079   5.635   7.424   5.783
  196SER    HB2 3080   5.578   7.439   5.959
  196SER     OG 3081   5.605   7.245   5.886
  196SER     HG 3082   5.575   7.226   5.974
  196SER      C 3083   5.837   7.537   5.904
  196SER      O 3084   5.889   7.563   5.798
  197PHE      N 3085   5.829   7.633   5.996
  197PHE      H 3086   5.771   7.616   6.080
  197PHE     CA 3087   5.893   7.765   5.988
  197PHE     HA 3088   5.881   7.813   5.887
  197PHE     CB 3089   5.837   7.859   6.092
  197PHE    HB1 3090   5.880   7.960   6.076
  197PHE    HB2 3091   5.863   7.831   6.194
  197PHE     CG 3092   5.687   7.861   6.079
  197PHE    CD1 3093   5.606   7.831   6.189
  197PHE    HD1 3094   5.649   7.806   6.285
  197PHE    CE1 3095   5.465   7.820   6.175
  197PHE    HE1 3096   5.409   7.792   6.262
  197PHE     CZ 3097   5.400   7.847   6.055
  197PHE     HZ 3098   5.295   7.830   6.038
  197PHE    CE2 3099   5.483   7.890   5.948
  197PHE    HE2 3100   5.443   7.920   5.854
  197PHE    CD2 3101   5.623   7.900   5.957
  197PHE    HD2 3102   5.688   7.933   5.877
  197PHE      C 3103   6.044   7.741   6.009
  197PHE      O 3104   6.118   7.797   5.934
  198GLN      N 3105   6.084   7.660   6.104
  198GLN      H 3106   6.009   7.623   6.159
  198GLN     CA 3107   6.230   7.618   6.134
  198GLN     HA 3108   6.292   7.704   6.156
  198GLN     CB 3109   6.232   7.532   6.260
  198GLN    HB1 3110   6.334   7.492   6.269
  198GLN    HB2 3111   6.174   7.444   6.251
  198GLN     CG 3112   6.197   7.618   6.385
  198GLN    HG1 3113   6.099   7.658   6.380
  198GLN    HG2 3114   6.270   7.694   6.406
  198GLN     CD 3115   6.198   7.539   6.518
  198GLN    OE1 3116   6.273   7.448   6.533
  198GLN    NE2 3117   6.116   7.576   6.621
  198GLN   HE21 3118   6.050   7.652   6.607
  198GLN   HE22 3119   6.118   7.521   6.707
  198GLN      C 3120   6.292   7.553   6.008
  198GLN      O 3121   6.405   7.578   5.980
  199MET      N 3122   6.216   7.467   5.941
  199MET      H 3123   6.125   7.443   5.988
  199MET     CA 3124   6.265   7.400   5.818
  199MET     HA 3125   6.359   7.357   5.835
  199MET     CB 3126   6.180   7.279   5.771
  199MET    HB1 3127   6.080   7.314   5.745
  199MET    HB2 3128   6.163   7.207   5.845
  199MET     CG 3129   6.246   7.206   5.653
  199MET    HG1 3130   6.246   7.266   5.559
  199MET    HG2 3131   6.184   7.122   5.627
  199MET     SD 3132   6.412   7.143   5.695
  199MET     CE 3133   6.451   7.083   5.532
  199MET    HE1 3134   6.558   7.065   5.519
  199MET    HE2 3135   6.393   6.996   5.508
  199MET    HE3 3136   6.438   7.161   5.460
  199MET      C 3137   6.287   7.493   5.699
  199MET      O 3138   6.381   7.477   5.622
  200ALA      N 3139   6.190   7.582   5.685
  200ALA      H 3140   6.119   7.594   5.753
  200ALA     CA 3141   6.196   7.683   5.580
  200ALA     HA 3142   6.209   7.635   5.480
  200ALA     CB 3143   6.067   7.764   5.578
  200ALA    HB1 3144   6.084   7.848   5.508
  200ALA    HB2 3145   5.987   7.700   5.535
  200ALA    HB3 3146   6.045   7.801   5.680
  200ALA      C 3147   6.308   7.780   5.612
  200ALA      O 3148   6.387   7.813   5.520
  201LEU      N 3149   6.327   7.823   5.736
  201LEU      H 3150   6.257   7.800   5.808
  201LEU     CA 3151   6.439   7.914   5.775
  201LEU     HA 3152   6.448   7.999   5.708
  201LEU     CB 3153   6.406   7.967   5.918
  201LEU    HB1 3154   6.498   7.994   5.973
  201LEU    HB2 3155   6.366   7.887   5.983
  201LEU     CG 3156   6.310   8.089   5.919
  201LEU     HG 3157   6.232   8.079   5.846
  201LEU    CD1 3158   6.245   8.104   6.061
  201LEU   HD11 3159   6.318   8.130   6.134
  201LEU   HD12 3160   6.165   8.178   6.048
  201LEU   HD13 3161   6.195   8.012   6.093
  201LEU    CD2 3162   6.401   8.209   5.886
  201LEU   HD21 3163   6.493   8.211   5.959
  201LEU   HD22 3164   6.436   8.205   5.786
  201LEU   HD23 3165   6.344   8.301   5.891
  201LEU      C 3166   6.578   7.849   5.777
  201LEU      O 3167   6.677   7.916   5.751
  202SER      N 3168   6.578   7.717   5.803
  202SER      H 3169   6.495   7.679   5.833
  202SER     CA 3170   6.696   7.636   5.787
  202SER     HA 3171   6.773   7.677   5.848
  202SER     CB 3172   6.689   7.494   5.840
  202SER    HB1 3173   6.781   7.436   5.820
  202SER    HB2 3174   6.613   7.442   5.781
  202SER     OG 3175   6.667   7.498   5.981
  202SER     HG 3176   6.580   7.540   5.999
  202SER      C 3177   6.740   7.625   5.642
  202SER      O 3178   6.859   7.639   5.617
  203LYS      N 3179   6.645   7.587   5.551
  203LYS      H 3180   6.554   7.573   5.587
  203LYS     CA 3181   6.682   7.556   5.406
  203LYS     HA 3182   6.770   7.491   5.401
  203LYS     CB 3183   6.564   7.483   5.342
  203LYS    HB1 3184   6.470   7.537   5.353
  203LYS    HB2 3185   6.542   7.390   5.395
  203LYS     CG 3186   6.580   7.449   5.195
  203LYS    HG1 3187   6.591   7.543   5.140
  203LYS    HG2 3188   6.488   7.407   5.157
  203LYS     CD 3189   6.697   7.362   5.151
  203LYS    HD1 3190   6.674   7.263   5.185
  203LYS    HD2 3191   6.787   7.397   5.200
  203LYS     CE 3192   6.706   7.369   5.003
  203LYS    HE1 3193   6.735   7.473   4.977
  203LYS    HE2 3194   6.613   7.343   4.951
  203LYS     NZ 3195   6.811   7.275   4.959
  203LYS    HZ1 3196   6.805   7.176   4.992
  203LYS    HZ2 3197   6.806   7.264   4.858
  203LYS    HZ3 3198   6.902   7.308   4.987
  203LYS      C 3199   6.705   7.692   5.340
  203LYS      O 3200   6.785   7.703   5.254
  204GLY      N 3201   6.630   7.796   5.376
  204GLY      H 3202   6.558   7.774   5.447
  204GLY     CA 3203   6.647   7.930   5.324
  204GLY    HA1 3204   6.744   7.950   5.275
  204GLY    HA2 3205   6.633   7.998   5.408
  204GLY      C 3206   6.542   7.972   5.215
  204GLY      O 3207   6.569   8.054   5.130
  205TRP      N 3208   6.424   7.909   5.218
  205TRP      H 3209   6.400   7.855   5.298
  205TRP     CA 3210   6.326   7.895   5.109
  205TRP     HA 3211   6.358   7.963   5.028
  205TRP     CB 3212   6.344   7.754   5.053
  205TRP    HB1 3213   6.249   7.722   5.008
  205TRP    HB2 3214   6.365   7.680   5.129
  205TRP     CG 3215   6.444   7.732   4.944
  205TRP    CD1 3216   6.540   7.815   4.905
  205TRP    HD1 3217   6.555   7.916   4.942
  205TRP    NE1 3218   6.615   7.760   4.801
  205TRP    HE1 3219   6.695   7.807   4.757
  205TRP    CE2 3220   6.572   7.632   4.771
  205TRP    CZ2 3221   6.624   7.531   4.694
  205TRP    HZ2 3222   6.721   7.537   4.635
  205TRP    CH2 3223   6.560   7.403   4.700
  205TRP    HH2 3224   6.594   7.329   4.634
  205TRP    CZ3 3225   6.443   7.383   4.777
  205TRP    HZ3 3226   6.393   7.291   4.779
  205TRP    CE3 3227   6.405   7.487   4.867
  205TRP    HE3 3228   6.324   7.465   4.934
  205TRP    CD2 3229   6.468   7.613   4.867
  205TRP      C 3230   6.177   7.917   5.155
  205TRP      O 3231   6.146   7.893   5.269
  206PRO      N 3232   6.087   7.954   5.059
  206PRO     CD 3233   6.120   7.976   4.920
  206PRO    HD1 3234   6.128   7.888   4.853
  206PRO    HD2 3235   6.213   8.030   4.905
  206PRO     CG 3236   6.020   8.073   4.875
  206PRO    HG1 3237   6.006   8.079   4.771
  206PRO    HG2 3238   6.059   8.168   4.919
  206PRO     CB 3239   5.889   8.044   4.950
  206PRO    HB1 3240   5.824   7.979   4.887
  206PRO    HB2 3241   5.839   8.141   4.969
  206PRO     CA 3242   5.943   7.979   5.078
  206PRO     HA 3243   5.927   8.050   5.161
  206PRO      C 3244   5.860   7.850   5.122
  206PRO      O 3245   5.909   7.740   5.106
  207LEU      N 3246   5.736   7.871   5.176
  207LEU      H 3247   5.703   7.967   5.188
  207LEU     CA 3248   5.658   7.770   5.252
  207LEU     HA 3249   5.694   7.671   5.226
  207LEU     CB 3250   5.697   7.792   5.401
  207LEU    HB1 3251   5.685   7.898   5.430
  207LEU    HB2 3252   5.804   7.765   5.420
  207LEU     CG 3253   5.609   7.714   5.500
  207LEU     HG 3254   5.503   7.725   5.479
  207LEU    CD1 3255   5.644   7.567   5.516
  207LEU   HD11 3256   5.566   7.522   5.579
  207LEU   HD12 3257   5.635   7.519   5.417
  207LEU   HD13 3258   5.740   7.546   5.562
  207LEU    CD2 3259   5.623   7.778   5.636
  207LEU   HD21 3260   5.727   7.768   5.674
  207LEU   HD22 3261   5.591   7.881   5.632
  207LEU   HD23 3262   5.560   7.726   5.707
  207LEU      C 3263   5.507   7.777   5.222
  207LEU      O 3264   5.443   7.870   5.259
  208TYR      N 3265   5.459   7.671   5.158
  208TYR      H 3266   5.525   7.601   5.122
  208TYR     CA 3267   5.312   7.646   5.146
  208TYR     HA 3268   5.261   7.739   5.144
  208TYR     CB 3269   5.285   7.559   5.024
  208TYR    HB1 3270   5.189   7.508   5.031
  208TYR    HB2 3271   5.358   7.478   5.020
  208TYR     CG 3272   5.283   7.629   4.886
  208TYR    CD1 3273   5.407   7.658   4.822
  208TYR    HD1 3274   5.501   7.623   4.861
  208TYR    CE1 3275   5.408   7.729   4.703
  208TYR    HE1 3276   5.501   7.748   4.652
  208TYR     CZ 3277   5.285   7.774   4.644
  208TYR     OH 3278   5.290   7.834   4.523
  208TYR     HH 3279   5.378   7.845   4.503
  208TYR    CE2 3280   5.161   7.748   4.707
  208TYR    HE2 3281   5.078   7.794   4.662
  208TYR    CD2 3282   5.164   7.678   4.833
  208TYR    HD2 3283   5.067   7.656   4.885
  208TYR      C 3284   5.265   7.576   5.269
  208TYR      O 3285   5.341   7.501   5.326
  209LEU      N 3286   5.142   7.590   5.305
  209LEU      H 3287   5.099   7.658   5.249
  209LEU     CA 3288   5.062   7.483   5.370
  209LEU     HA 3289   5.127   7.396   5.383
  209LEU     CB 3290   5.015   7.529   5.512
  209LEU    HB1 3291   4.954   7.621   5.504
  209LEU    HB2 3292   5.095   7.564   5.576
  209LEU     CG 3293   4.926   7.428   5.583
  209LEU     HG 3294   4.841   7.414   5.515
  209LEU    CD1 3295   4.988   7.294   5.616
  209LEU   HD11 3296   5.020   7.244   5.526
  209LEU   HD12 3297   5.074   7.307   5.681
  209LEU   HD13 3298   4.918   7.228   5.663
  209LEU    CD2 3299   4.871   7.481   5.713
  209LEU   HD21 3300   4.827   7.400   5.769
  209LEU   HD22 3301   4.954   7.531   5.767
  209LEU   HD23 3302   4.798   7.557   5.691
  209LEU      C 3303   4.948   7.441   5.272
  209LEU      O 3304   4.893   7.521   5.195
  210SER      N 3305   4.918   7.311   5.278
  210SER      H 3306   4.967   7.249   5.342
  210SER     CA 3307   4.798   7.260   5.220
  210SER     HA 3308   4.737   7.348   5.196
  210SER     CB 3309   4.822   7.180   5.094
  210SER    HB1 3310   4.858   7.244   5.015
  210SER    HB2 3311   4.719   7.143   5.066
  210SER     OG 3312   4.900   7.065   5.120
  210SER     HG 3313   4.952   7.071   5.203
  210SER      C 3314   4.712   7.183   5.318
  210SER      O 3315   4.757   7.091   5.385
  211THR      N 3316   4.583   7.209   5.308
  211THR      H 3317   4.550   7.280   5.244
  211THR     CA 3318   4.478   7.145   5.390
  211THR     HA 3319   4.508   7.044   5.422
  211THR     CB 3320   4.454   7.222   5.519
  211THR     HB 3321   4.388   7.154   5.573
  211THR    CG2 3322   4.575   7.256   5.603
  211THR   HG21 3323   4.631   7.338   5.562
  211THR   HG22 3324   4.536   7.285   5.702
  211THR   HG23 3325   4.637   7.164   5.622
  211THR    OG1 3326   4.391   7.345   5.492
  211THR    HG1 3327   4.350   7.376   5.575
  211THR      C 3328   4.347   7.132   5.313
  211THR      O 3329   4.332   7.220   5.224
  212LYS      N 3330   4.254   7.046   5.352
  212LYS      H 3331   4.281   6.973   5.416
  212LYS     CA 3332   4.117   7.030   5.298
  212LYS     HA 3333   4.111   7.064   5.193
  212LYS     CB 3334   4.076   6.885   5.310
  212LYS    HB1 3335   4.069   6.864   5.415
  212LYS    HB2 3336   4.161   6.819   5.271
  212LYS     CG 3337   3.949   6.842   5.235
  212LYS    HG1 3338   3.868   6.904   5.264
  212LYS    HG2 3339   3.926   6.740   5.267
  212LYS     CD 3340   3.971   6.844   5.080
  212LYS    HD1 3341   4.012   6.750   5.054
  212LYS    HD2 3342   4.032   6.929   5.050
  212LYS     CE 3343   3.841   6.863   5.004
  212LYS    HE1 3344   3.799   6.961   5.040
  212LYS    HE2 3345   3.759   6.790   5.031
  212LYS     NZ 3346   3.861   6.869   4.860
  212LYS    HZ1 3347   3.882   6.780   4.815
  212LYS    HZ2 3348   3.775   6.907   4.814
  212LYS    HZ3 3349   3.934   6.940   4.838
  212LYS      C 3350   4.020   7.131   5.362
  212LYS      O 3351   3.922   7.099   5.427
  213ASN      N 3352   4.062   7.263   5.363
  213ASN      H 3353   4.143   7.283   5.310
  213ASN     CA 3354   4.008   7.359   5.455
  213ASN     HA 3355   4.037   7.317   5.552
  213ASN     CB 3356   4.091   7.488   5.431
  213ASN    HB1 3357   4.042   7.551   5.362
  213ASN    HB2 3358   4.186   7.456   5.385
  213ASN     CG 3359   4.117   7.566   5.561
  213ASN    OD1 3360   4.221   7.562   5.629
  213ASN    ND2 3361   4.018   7.628   5.609
  213ASN   HD21 3362   3.927   7.615   5.566
  213ASN   HD22 3363   4.028   7.685   5.697
  213ASN      C 3364   3.862   7.387   5.457
  213ASN      O 3365   3.808   7.428   5.559
  214THR      N 3366   3.791   7.366   5.348
  214THR      H 3367   3.831   7.336   5.260
  214THR     CA 3368   3.649   7.410   5.327
  214THR     HA 3369   3.637   7.502   5.387
  214THR     CB 3370   3.637   7.443   5.180
  214THR     HB 3371   3.535   7.489   5.169
  214THR    CG2 3372   3.743   7.538   5.123
  214THR   HG21 3373   3.704   7.580   5.032
  214THR   HG22 3374   3.769   7.619   5.193
  214THR   HG23 3375   3.834   7.480   5.102
  214THR    OG1 3376   3.650   7.320   5.109
  214THR    HG1 3377   3.598   7.336   5.025
  214THR      C 3378   3.538   7.311   5.374
  214THR      O 3379   3.442   7.355   5.434
  215ILE      N 3380   3.566   7.183   5.346
  215ILE      H 3381   3.642   7.172   5.280
  215ILE     CA 3382   3.485   7.061   5.377
  215ILE     HA 3383   3.376   7.086   5.364
  215ILE     CB 3384   3.531   6.936   5.298
  215ILE     HB 3385   3.622   6.897   5.343
  215ILE    CG2 3386   3.437   6.819   5.311
  215ILE   HG21 3387   3.351   6.835   5.255
  215ILE   HG22 3388   3.483   6.724   5.272
  215ILE   HG23 3389   3.410   6.791   5.414
  215ILE    CG1 3390   3.559   6.966   5.148
  215ILE   HG11 3391   3.574   6.876   5.085
  215ILE   HG12 3392   3.643   7.036   5.137
  215ILE     CD 3393   3.438   7.036   5.089
  215ILE    HD1 3394   3.450   7.051   4.979
  215ILE    HD2 3395   3.348   6.981   5.106
  215ILE    HD3 3396   3.435   7.138   5.130
  215ILE      C 3397   3.500   7.027   5.525
  215ILE      O 3398   3.405   6.987   5.589
  216LEU      N 3399   3.620   7.052   5.586
  216LEU      H 3400   3.695   7.098   5.528
  216LEU     CA 3401   3.655   7.010   5.725
  216LEU     HA 3402   3.566   6.967   5.779
  216LEU     CB 3403   3.756   6.895   5.709
  216LEU    HB1 3404   3.785   6.882   5.814
  216LEU    HB2 3405   3.844   6.931   5.662
  216LEU     CG 3406   3.720   6.751   5.659
  216LEU     HG 3407   3.687   6.761   5.555
  216LEU    CD1 3408   3.837   6.655   5.680
  216LEU   HD11 3409   3.870   6.664   5.786
  216LEU   HD12 3410   3.810   6.551   5.657
  216LEU   HD13 3411   3.919   6.675   5.616
  216LEU    CD2 3412   3.604   6.686   5.736
  216LEU   HD21 3413   3.513   6.732   5.694
  216LEU   HD22 3414   3.591   6.582   5.712
  216LEU   HD23 3415   3.608   6.706   5.841
  216LEU      C 3416   3.706   7.131   5.815
  216LEU      O 3417   3.819   7.138   5.862
  217LYS      N 3418   3.620   7.230   5.851
  217LYS      H 3419   3.524   7.219   5.812
  217LYS     CA 3420   3.654   7.353   5.922
  217LYS     HA 3421   3.732   7.403   5.866
  217LYS     CB 3422   3.535   7.452   5.920
  217LYS    HB1 3423   3.468   7.425   6.001
  217LYS    HB2 3424   3.473   7.444   5.828
  217LYS     CG 3425   3.581   7.597   5.925
  217LYS    HG1 3426   3.643   7.617   5.833
  217LYS    HG2 3427   3.633   7.613   6.019
  217LYS     CD 3428   3.450   7.682   5.916
  217LYS    HD1 3429   3.396   7.663   5.825
  217LYS    HD2 3430   3.480   7.787   5.910
  217LYS     CE 3431   3.359   7.676   6.042
  217LYS    HE1 3432   3.424   7.713   6.120
  217LYS    HE2 3433   3.323   7.575   6.053
  217LYS     NZ 3434   3.233   7.761   6.041
  217LYS    HZ1 3435   3.189   7.768   6.135
  217LYS    HZ2 3436   3.249   7.863   6.013
  217LYS    HZ3 3437   3.165   7.717   5.980
  217LYS      C 3438   3.708   7.328   6.067
  217LYS      O 3439   3.791   7.399   6.124
  218LYS      N 3440   3.664   7.220   6.135
  218LYS      H 3441   3.593   7.165   6.089
  218LYS     CA 3442   3.707   7.174   6.270
  218LYS     HA 3443   3.751   7.258   6.326
  218LYS     CB 3444   3.576   7.135   6.337
  218LYS    HB1 3445   3.590   7.094   6.438
  218LYS    HB2 3446   3.524   7.058   6.278
  218LYS     CG 3447   3.483   7.266   6.352
  218LYS    HG1 3448   3.434   7.293   6.257
  218LYS    HG2 3449   3.550   7.354   6.374
  218LYS     CD 3450   3.372   7.258   6.456
  218LYS    HD1 3451   3.417   7.225   6.550
  218LYS    HD2 3452   3.298   7.185   6.424
  218LYS     CE 3453   3.301   7.393   6.475
  218LYS    HE1 3454   3.253   7.411   6.382
  218LYS    HE2 3455   3.377   7.472   6.495
  218LYS     NZ 3456   3.185   7.391   6.573
  218LYS    HZ1 3457   3.218   7.376   6.665
  218LYS    HZ2 3458   3.141   7.482   6.575
  218LYS    HZ3 3459   3.118   7.322   6.549
  218LYS      C 3460   3.813   7.066   6.268
  218LYS      O 3461   3.839   7.009   6.375
  219TYR      N 3462   3.874   7.039   6.152
  219TYR      H 3463   3.835   7.076   6.067
  219TYR     CA 3464   3.995   6.953   6.137
  219TYR     HA 3465   4.045   6.959   6.229
  219TYR     CB 3466   3.957   6.807   6.110
  219TYR    HB1 3467   3.912   6.802   6.009
  219TYR    HB2 3468   3.874   6.789   6.175
  219TYR     CG 3469   4.057   6.692   6.137
  219TYR    CD1 3470   4.180   6.680   6.077
  219TYR    HD1 3471   4.215   6.756   6.004
  219TYR    CE1 3472   4.268   6.578   6.119
  219TYR    HE1 3473   4.364   6.567   6.072
  219TYR     CZ 3474   4.236   6.479   6.210
  219TYR     OH 3475   4.326   6.387   6.256
  219TYR     HH 3476   4.420   6.401   6.223
  219TYR    CE2 3477   4.103   6.486   6.266
  219TYR    HE2 3478   4.067   6.411   6.336
  219TYR    CD2 3479   4.018   6.593   6.226
  219TYR    HD2 3480   3.921   6.605   6.271
  219TYR      C 3481   4.093   7.022   6.049
  219TYR      O 3482   4.176   7.096   6.091
  220ASP      N 3483   4.093   7.001   5.915
  220ASP      H 3484   4.011   6.941   5.876
  220ASP     CA 3485   4.176   7.069   5.813
  220ASP     HA 3486   4.281   7.043   5.832
  220ASP     CB 3487   4.144   7.010   5.676
  220ASP    HB1 3488   4.181   7.080   5.600
  220ASP    HB2 3489   4.037   7.011   5.653
  220ASP     CG 3490   4.213   6.878   5.654
  220ASP    OD1 3491   4.171   6.774   5.712
  220ASP    OD2 3492   4.311   6.869   5.577
  220ASP      C 3493   4.164   7.224   5.804
  220ASP      O 3494   4.260   7.283   5.750
  221GLY      N 3495   4.063   7.286   5.871
  221GLY      H 3496   3.987   7.230   5.904
  221GLY     CA 3497   4.064   7.424   5.912
  221GLY    HA1 3498   3.966   7.464   5.920
  221GLY    HA2 3499   4.117   7.488   5.840
  221GLY      C 3500   4.137   7.443   6.045
  221GLY      O 3501   4.231   7.521   6.059
  222ARG      N 3502   4.099   7.363   6.147
  222ARG      H 3503   4.023   7.292   6.139
  222ARG     CA 3504   4.149   7.385   6.285
  222ARG     HA 3505   4.134   7.490   6.309
  222ARG     CB 3506   4.062   7.314   6.388
  222ARG    HB1 3507   4.069   7.208   6.361
  222ARG    HB2 3508   3.962   7.358   6.396
  222ARG     CG 3509   4.119   7.320   6.530
  222ARG    HG1 3510   4.212   7.263   6.532
  222ARG    HG2 3511   4.054   7.268   6.598
  222ARG     CD 3512   4.153   7.464   6.589
  222ARG    HD1 3513   4.065   7.518   6.606
  222ARG    HD2 3514   4.220   7.518   6.522
  222ARG     NE 3515   4.219   7.448   6.716
  222ARG     HE 3516   4.231   7.353   6.753
  222ARG     CZ 3517   4.286   7.545   6.782
  222ARG    NH1 3518   4.283   7.669   6.744
  222ARG   HH11 3519   4.204   7.693   6.678
  222ARG   HH12 3520   4.340   7.741   6.781
  222ARG    NH2 3521   4.354   7.525   6.888
  222ARG   HH21 3522   4.357   7.437   6.945
  222ARG   HH22 3523   4.418   7.590   6.930
  222ARG      C 3524   4.299   7.360   6.291
  222ARG      O 3525   4.372   7.412   6.379
  223PHE      N 3526   4.352   7.288   6.190
  223PHE      H 3527   4.285   7.251   6.123
  223PHE     CA 3528   4.489   7.254   6.161
  223PHE     HA 3529   4.537   7.220   6.251
  223PHE     CB 3530   4.497   7.132   6.064
  223PHE    HB1 3531   4.460   7.159   5.969
  223PHE    HB2 3532   4.429   7.054   6.098
  223PHE     CG 3533   4.630   7.060   6.048
  223PHE    CD1 3534   4.722   7.108   5.951
  223PHE    HD1 3535   4.701   7.196   5.894
  223PHE    CE1 3536   4.841   7.040   5.935
  223PHE    HE1 3537   4.912   7.066   5.855
  223PHE     CZ 3538   4.877   6.931   6.013
  223PHE     HZ 3539   4.976   6.884   6.006
  223PHE    CE2 3540   4.785   6.879   6.102
  223PHE    HE2 3541   4.818   6.804   6.166
  223PHE    CD2 3542   4.661   6.941   6.116
  223PHE    HD2 3543   4.590   6.905   6.192
  223PHE      C 3544   4.562   7.375   6.104
  223PHE      O 3545   4.672   7.412   6.154
  224LYS      N 3546   4.501   7.445   6.009
  224LYS      H 3547   4.410   7.413   5.979
  224LYS     CA 3548   4.555   7.572   5.953
  224LYS     HA 3549   4.658   7.559   5.925
  224LYS     CB 3550   4.475   7.621   5.831
  224LYS    HB1 3551   4.371   7.615   5.863
  224LYS    HB2 3552   4.494   7.545   5.754
  224LYS     CG 3553   4.526   7.762   5.780
  224LYS    HG1 3554   4.626   7.750   5.748
  224LYS    HG2 3555   4.524   7.847   5.851
  224LYS     CD 3556   4.448   7.799   5.652
  224LYS    HD1 3557   4.345   7.821   5.681
  224LYS    HD2 3558   4.449   7.711   5.585
  224LYS     CE 3559   4.513   7.921   5.593
  224LYS    HE1 3560   4.620   7.902   5.580
  224LYS    HE2 3561   4.504   8.003   5.662
  224LYS     NZ 3562   4.433   7.960   5.476
  224LYS    HZ1 3563   4.451   7.907   5.394
  224LYS    HZ2 3564   4.331   7.950   5.494
  224LYS    HZ3 3565   4.452   8.055   5.451
  224LYS      C 3566   4.561   7.684   6.061
  224LYS      O 3567   4.658   7.761   6.068
  225ASP      N 3568   4.455   7.687   6.142
  225ASP      H 3569   4.380   7.620   6.120
  225ASP     CA 3570   4.427   7.781   6.255
  225ASP     HA 3571   4.393   7.884   6.211
  225ASP     CB 3572   4.292   7.741   6.319
  225ASP    HB1 3573   4.313   7.655   6.383
  225ASP    HB2 3574   4.222   7.714   6.244
  225ASP     CG 3575   4.227   7.845   6.410
  225ASP    OD1 3576   4.271   7.958   6.427
  225ASP    OD2 3577   4.117   7.810   6.464
  225ASP      C 3578   4.546   7.800   6.350
  225ASP      O 3579   4.599   7.908   6.362
  226ILE      N 3580   4.586   7.683   6.405
  226ILE      H 3581   4.528   7.602   6.396
  226ILE     CA 3582   4.710   7.668   6.477
  226ILE     HA 3583   4.713   7.738   6.560
  226ILE     CB 3584   4.730   7.522   6.534
  226ILE     HB 3585   4.719   7.451   6.453
  226ILE    CG2 3586   4.862   7.497   6.610
  226ILE   HG21 3587   4.882   7.391   6.625
  226ILE   HG22 3588   4.939   7.530   6.549
  226ILE   HG23 3589   4.864   7.545   6.703
  226ILE    CG1 3590   4.612   7.489   6.632
  226ILE   HG11 3591   4.522   7.518   6.584
  226ILE   HG12 3592   4.618   7.563   6.710
  226ILE     CD 3593   4.603   7.346   6.693
  226ILE    HD1 3594   4.689   7.316   6.748
  226ILE    HD2 3595   4.517   7.340   6.767
  226ILE    HD3 3596   4.583   7.271   6.618
  226ILE      C 3597   4.826   7.713   6.391
  226ILE      O 3598   4.905   7.793   6.440
  227PHE      N 3599   4.835   7.668   6.266
  227PHE      H 3600   4.760   7.617   6.231
  227PHE     CA 3601   4.954   7.695   6.186
  227PHE     HA 3602   5.048   7.648   6.232
  227PHE     CB 3603   4.938   7.632   6.047
  227PHE    HB1 3604   4.873   7.686   5.982
  227PHE    HB2 3605   4.886   7.538   6.050
  227PHE     CG 3606   5.070   7.612   5.975
  227PHE    CD1 3607   5.147   7.495   5.995
  227PHE    HD1 3608   5.112   7.426   6.069
  227PHE    CE1 3609   5.257   7.470   5.917
  227PHE    HE1 3610   5.305   7.378   5.924
  227PHE     CZ 3611   5.291   7.552   5.813
  227PHE     HZ 3612   5.367   7.529   5.741
  227PHE    CE2 3613   5.214   7.674   5.789
  227PHE    HE2 3614   5.234   7.745   5.711
  227PHE    CD2 3615   5.110   7.708   5.877
  227PHE    HD2 3616   5.053   7.796   5.855
  227PHE      C 3617   4.989   7.845   6.178
  227PHE      O 3618   5.092   7.897   6.217
  228GLN      N 3619   4.885   7.912   6.143
  228GLN      H 3620   4.803   7.852   6.116
  228GLN     CA 3621   4.888   8.058   6.126
  228GLN     HA 3622   4.979   8.080   6.073
  228GLN     CB 3623   4.770   8.098   6.038
  228GLN    HB1 3624   4.772   8.029   5.952
  228GLN    HB2 3625   4.797   8.191   5.990
  228GLN     CG 3626   4.633   8.098   6.104
  228GLN    HG1 3627   4.635   8.170   6.192
  228GLN    HG2 3628   4.612   7.999   6.135
  228GLN     CD 3629   4.514   8.135   6.017
  228GLN    OE1 3630   4.525   8.129   5.898
  228GLN    NE2 3631   4.410   8.180   6.082
  228GLN   HE21 3632   4.419   8.182   6.179
  228GLN   HE22 3633   4.328   8.204   6.023
  228GLN      C 3634   4.894   8.132   6.255
  228GLN      O 3635   4.953   8.240   6.252
  229GLU      N 3636   4.845   8.082   6.367
  229GLU      H 3637   4.794   7.996   6.350
  229GLU     CA 3638   4.850   8.137   6.503
  229GLU     HA 3639   4.842   8.247   6.496
  229GLU     CB 3640   4.735   8.086   6.590
  229GLU    HB1 3641   4.725   7.978   6.576
  229GLU    HB2 3642   4.646   8.131   6.542
  229GLU     CG 3643   4.744   8.124   6.736
  229GLU    HG1 3644   4.758   8.237   6.748
  229GLU    HG2 3645   4.826   8.074   6.773
  229GLU     CD 3646   4.621   8.089   6.816
  229GLU    OE1 3647   4.506   8.114   6.779
  229GLU    OE2 3648   4.631   8.030   6.926
  229GLU      C 3649   4.991   8.121   6.569
  229GLU      O 3650   5.042   8.208   6.640
  230ILE      N 3651   5.062   8.015   6.524
  230ILE      H 3652   5.014   7.955   6.460
  230ILE     CA 3653   5.205   7.990   6.547
  230ILE     HA 3654   5.226   8.018   6.647
  230ILE     CB 3655   5.254   7.839   6.530
  230ILE     HB 3656   5.230   7.807   6.428
  230ILE    CG2 3657   5.406   7.829   6.548
  230ILE   HG21 3658   5.435   7.890   6.636
  230ILE   HG22 3659   5.442   7.726   6.573
  230ILE   HG23 3660   5.461   7.872   6.466
  230ILE    CG1 3661   5.178   7.740   6.628
  230ILE   HG11 3662   5.215   7.637   6.609
  230ILE   HG12 3663   5.072   7.748   6.606
  230ILE     CD 3664   5.195   7.775   6.775
  230ILE    HD1 3665   5.151   7.866   6.801
  230ILE    HD2 3666   5.159   7.697   6.843
  230ILE    HD3 3667   5.300   7.793   6.803
  230ILE      C 3668   5.294   8.082   6.462
  230ILE      O 3669   5.380   8.147   6.513
  231TYR      N 3670   5.268   8.094   6.333
  231TYR      H 3671   5.208   8.019   6.295
  231TYR     CA 3672   5.328   8.187   6.235
  231TYR     HA 3673   5.440   8.175   6.223
  231TYR     CB 3674   5.265   8.172   6.102
  231TYR    HB1 3675   5.160   8.191   6.113
  231TYR    HB2 3676   5.281   8.074   6.056
  231TYR     CG 3677   5.317   8.273   6.004
  231TYR    CD1 3678   5.445   8.253   5.942
  231TYR    HD1 3679   5.501   8.167   5.977
  231TYR    CE1 3680   5.493   8.349   5.852
  231TYR    HE1 3681   5.584   8.325   5.803
  231TYR     CZ 3682   5.415   8.459   5.817
  231TYR     OH 3683   5.460   8.540   5.719
  231TYR     HH 3684   5.394   8.606   5.695
  231TYR    CE2 3685   5.294   8.483   5.879
  231TYR    HE2 3686   5.226   8.564   5.853
  231TYR    CD2 3687   5.249   8.395   5.979
  231TYR    HD2 3688   5.154   8.418   6.022
  231TYR      C 3689   5.325   8.334   6.280
  231TYR      O 3690   5.427   8.400   6.280
  232ASP      N 3691   5.209   8.378   6.328
  232ASP      H 3692   5.133   8.315   6.327
  232ASP     CA 3693   5.193   8.516   6.372
  232ASP     HA 3694   5.231   8.578   6.294
  232ASP     CB 3695   5.040   8.553   6.378
  232ASP    HB1 3696   4.985   8.502   6.460
  232ASP    HB2 3697   4.996   8.506   6.282
  232ASP     CG 3698   5.013   8.704   6.393
  232ASP    OD1 3699   5.016   8.751   6.509
  232ASP    OD2 3700   4.999   8.773   6.289
  232ASP      C 3701   5.262   8.564   6.501
  232ASP      O 3702   5.322   8.674   6.508
  233LYS      N 3703   5.258   8.468   6.599
  233LYS      H 3704   5.216   8.378   6.594
  233LYS     CA 3705   5.330   8.500   6.717
  233LYS     HA 3706   5.319   8.605   6.743
  233LYS     CB 3707   5.286   8.426   6.849
  233LYS    HB1 3708   5.178   8.446   6.870
  233LYS    HB2 3709   5.345   8.471   6.925
  233LYS     CG 3710   5.305   8.274   6.856
  233LYS    HG1 3711   5.407   8.244   6.821
  233LYS    HG2 3712   5.234   8.221   6.789
  233LYS     CD 3713   5.294   8.221   7.004
  233LYS    HD1 3714   5.193   8.242   7.033
  233LYS    HD2 3715   5.355   8.280   7.073
  233LYS     CE 3716   5.319   8.068   7.018
  233LYS    HE1 3717   5.418   8.038   6.984
  233LYS    HE2 3718   5.246   8.014   6.958
  233LYS     NZ 3719   5.306   8.025   7.159
  233LYS    HZ1 3720   5.290   7.923   7.172
  233LYS    HZ2 3721   5.379   8.060   7.218
  233LYS    HZ3 3722   5.216   8.063   7.196
  233LYS      C 3723   5.479   8.493   6.703
  233LYS      O 3724   5.545   8.564   6.778
  234GLN      N 3725   5.538   8.404   6.618
  234GLN      H 3726   5.474   8.335   6.587
  234GLN     CA 3727   5.677   8.359   6.636
  234GLN     HA 3728   5.729   8.442   6.691
  234GLN     CB 3729   5.678   8.227   6.716
  234GLN    HB1 3730   5.753   8.162   6.677
  234GLN    HB2 3731   5.590   8.173   6.709
  234GLN     CG 3732   5.713   8.264   6.860
  234GLN    HG1 3733   5.640   8.334   6.906
  234GLN    HG2 3734   5.810   8.310   6.879
  234GLN     CD 3735   5.728   8.136   6.949
  234GLN    OE1 3736   5.790   8.040   6.911
  234GLN    NE2 3737   5.672   8.135   7.060
  234GLN   HE21 3738   5.635   8.219   7.105
  234GLN   HE22 3739   5.662   8.047   7.112
  234GLN      C 3740   5.770   8.348   6.514
  234GLN      O 3741   5.890   8.320   6.531
  235TYR      N 3742   5.716   8.358   6.393
  235TYR      H 3743   5.615   8.366   6.385
  235TYR     CA 3744   5.795   8.327   6.274
  235TYR     HA 3745   5.901   8.324   6.311
  235TYR     CB 3746   5.774   8.185   6.233
  235TYR    HB1 3747   5.844   8.184   6.153
  235TYR    HB2 3748   5.669   8.172   6.206
  235TYR     CG 3749   5.816   8.080   6.340
  235TYR    CD1 3750   5.947   8.038   6.347
  235TYR    HD1 3751   6.020   8.074   6.274
  235TYR    CE1 3752   5.985   7.935   6.437
  235TYR    HE1 3753   6.087   7.911   6.441
  235TYR     CZ 3754   5.885   7.870   6.515
  235TYR     OH 3755   5.924   7.788   6.614
  235TYR     HH 3756   5.846   7.760   6.665
  235TYR    CE2 3757   5.753   7.918   6.512
  235TYR    HE2 3758   5.680   7.880   6.582
  235TYR    CD2 3759   5.720   8.024   6.427
  235TYR    HD2 3760   5.620   8.063   6.417
  235TYR      C 3761   5.799   8.430   6.162
  235TYR      O 3762   5.896   8.436   6.084
  236LYS      N 3763   5.699   8.520   6.159
  236LYS      H 3764   5.628   8.500   6.230
  236LYS     CA 3765   5.671   8.618   6.054
  236LYS     HA 3766   5.678   8.557   5.960
  236LYS     CB 3767   5.524   8.664   6.064
  236LYS    HB1 3768   5.461   8.575   6.076
  236LYS    HB2 3769   5.502   8.702   5.963
  236LYS     CG 3770   5.494   8.764   6.181
  236LYS    HG1 3771   5.560   8.853   6.173
  236LYS    HG2 3772   5.512   8.714   6.278
  236LYS     CD 3773   5.346   8.813   6.167
  236LYS    HD1 3774   5.279   8.729   6.172
  236LYS    HD2 3775   5.329   8.877   6.077
  236LYS     CE 3776   5.334   8.903   6.292
  236LYS    HE1 3777   5.408   8.983   6.286
  236LYS    HE2 3778   5.363   8.841   6.377
  236LYS     NZ 3779   5.200   8.961   6.324
  236LYS    HZ1 3780   5.197   9.026   6.403
  236LYS    HZ2 3781   5.163   9.017   6.241
  236LYS    HZ3 3782   5.130   8.893   6.334
  236LYS      C 3783   5.779   8.733   6.034
  236LYS      O 3784   5.798   8.781   5.921
  237SER      N 3785   5.858   8.766   6.142
  237SER      H 3786   5.825   8.720   6.231
  237SER     CA 3787   5.979   8.849   6.149
  237SER     HA 3788   5.964   8.929   6.080
  237SER     CB 3789   5.994   8.902   6.292
  237SER    HB1 3790   6.084   8.959   6.307
  237SER    HB2 3791   6.001   8.818   6.359
  237SER     OG 3792   5.880   8.979   6.327
  237SER     HG 3793   5.917   9.045   6.387
  237SER      C 3794   6.103   8.778   6.105
  237SER      O 3795   6.179   8.824   6.020
  238GLN      N 3796   6.125   8.651   6.147
  238GLN      H 3797   6.067   8.616   6.222
  238GLN     CA 3798   6.232   8.570   6.098
  238GLN     HA 3799   6.325   8.624   6.115
  238GLN     CB 3800   6.236   8.436   6.175
  238GLN    HB1 3801   6.300   8.374   6.109
  238GLN    HB2 3802   6.138   8.390   6.169
  238GLN     CG 3803   6.283   8.449   6.324
  238GLN    HG1 3804   6.375   8.506   6.330
  238GLN    HG2 3805   6.306   8.355   6.366
  238GLN     CD 3806   6.185   8.509   6.420
  238GLN    OE1 3807   6.070   8.529   6.385
  238GLN    NE2 3808   6.232   8.551   6.531
  238GLN   HE21 3809   6.322   8.522   6.552
  238GLN   HE22 3810   6.169   8.561   6.611
  238GLN      C 3811   6.218   8.543   5.951
  238GLN      O 3812   6.321   8.541   5.880
  239PHE      N 3813   6.093   8.531   5.897
  239PHE      H 3814   6.013   8.535   5.960
  239PHE     CA 3815   6.061   8.514   5.756
  239PHE     HA 3816   6.126   8.436   5.719
  239PHE     CB 3817   5.916   8.468   5.745
  239PHE    HB1 3818   5.870   8.525   5.663
  239PHE    HB2 3819   5.855   8.486   5.832
  239PHE     CG 3820   5.902   8.320   5.714
  239PHE    CD1 3821   5.955   8.226   5.805
  239PHE    HD1 3822   6.002   8.255   5.898
  239PHE    CE1 3823   5.933   8.089   5.776
  239PHE    HE1 3824   5.967   8.022   5.855
  239PHE     CZ 3825   5.876   8.044   5.656
  239PHE     HZ 3826   5.863   7.943   5.638
  239PHE    CE2 3827   5.824   8.139   5.568
  239PHE    HE2 3828   5.780   8.104   5.476
  239PHE    CD2 3829   5.829   8.274   5.603
  239PHE    HD2 3830   5.783   8.343   5.538
  239PHE      C 3831   6.095   8.636   5.673
  239PHE      O 3832   6.167   8.632   5.573
  240GLU      N 3833   6.042   8.749   5.718
  240GLU      H 3834   5.980   8.753   5.797
  240GLU     CA 3835   6.070   8.870   5.640
  240GLU     HA 3836   6.041   8.852   5.533
  240GLU     CB 3837   5.997   8.996   5.694
  240GLU    HB1 3838   6.035   9.019   5.792
  240GLU    HB2 3839   5.895   8.970   5.697
  240GLU     CG 3840   6.009   9.115   5.597
  240GLU    HG1 3841   6.027   9.076   5.500
  240GLU    HG2 3842   6.098   9.178   5.616
  240GLU     CD 3843   5.896   9.220   5.615
  240GLU    OE1 3844   5.793   9.206   5.543
  240GLU    OE2 3845   5.909   9.317   5.692
  240GLU      C 3846   6.217   8.909   5.641
  240GLU      O 3847   6.270   8.969   5.546
  241ALA      N 3848   6.286   8.882   5.752
  241ALA      H 3849   6.248   8.831   5.832
  241ALA     CA 3850   6.433   8.900   5.753
  241ALA     HA 3851   6.450   9.006   5.732
  241ALA     CB 3852   6.480   8.868   5.892
  241ALA    HB1 3853   6.426   8.924   5.967
  241ALA    HB2 3854   6.474   8.762   5.909
  241ALA    HB3 3855   6.584   8.891   5.911
  241ALA      C 3856   6.518   8.811   5.656
  241ALA      O 3857   6.628   8.843   5.616
  242GLN      N 3858   6.460   8.705   5.596
  242GLN      H 3859   6.373   8.682   5.635
  242GLN     CA 3860   6.519   8.627   5.481
  242GLN     HA 3861   6.624   8.653   5.467
  242GLN     CB 3862   6.536   8.479   5.518
  242GLN    HB1 3863   6.550   8.416   5.429
  242GLN    HB2 3864   6.443   8.440   5.561
  242GLN     CG 3865   6.648   8.447   5.619
  242GLN    HG1 3866   6.604   8.436   5.720
  242GLN    HG2 3867   6.721   8.526   5.625
  242GLN     CD 3868   6.715   8.314   5.585
  242GLN    OE1 3869   6.660   8.207   5.612
  242GLN    NE2 3870   6.823   8.316   5.502
  242GLN   HE21 3871   6.848   8.400   5.451
  242GLN   HE22 3872   6.851   8.223   5.473
  242GLN      C 3873   6.446   8.653   5.348
  242GLN      O 3874   6.478   8.596   5.247
  243LYS      N 3875   6.340   8.741   5.344
  243LYS      H 3876   6.316   8.790   5.428
  243LYS     CA 3877   6.253   8.761   5.228
  243LYS     HA 3878   6.190   8.843   5.257
  243LYS     CB 3879   6.325   8.830   5.105
  243LYS    HB1 3880   6.253   8.846   5.031
  243LYS    HB2 3881   6.400   8.761   5.056
  243LYS     CG 3882   6.391   8.968   5.138
  243LYS    HG1 3883   6.472   8.947   5.206
  243LYS    HG2 3884   6.322   9.043   5.182
  243LYS     CD 3885   6.443   9.029   5.006
  243LYS    HD1 3886   6.363   9.076   4.947
  243LYS    HD2 3887   6.490   8.949   4.940
  243LYS     CE 3888   6.541   9.138   5.039
  243LYS    HE1 3889   6.624   9.098   5.095
  243LYS    HE2 3890   6.503   9.224   5.099
  243LYS     NZ 3891   6.599   9.191   4.916
  243LYS    HZ1 3892   6.642   9.117   4.867
  243LYS    HZ2 3893   6.537   9.236   4.852
  243LYS    HZ3 3894   6.671   9.252   4.940
  243LYS      C 3895   6.164   8.641   5.184
  243LYS      O 3896   6.118   8.630   5.069
  244ILE      N 3897   6.153   8.538   5.275
  244ILE      H 3898   6.177   8.556   5.371
  244ILE     CA 3899   6.083   8.414   5.250
  244ILE     HA 3900   6.072   8.396   5.144
  244ILE     CB 3901   6.157   8.289   5.311
  244ILE     HB 3902   6.083   8.208   5.302
  244ILE    CG2 3903   6.280   8.252   5.228
  244ILE   HG21 3904   6.371   8.312   5.252
  244ILE   HG22 3905   6.303   8.147   5.252
  244ILE   HG23 3906   6.256   8.256   5.125
  244ILE    CG1 3907   6.198   8.293   5.461
  244ILE   HG11 3908   6.109   8.317   5.515
  244ILE   HG12 3909   6.273   8.367   5.476
  244ILE     CD 3910   6.261   8.156   5.510
  244ILE    HD1 3911   6.194   8.076   5.496
  244ILE    HD2 3912   6.346   8.142   5.453
  244ILE    HD3 3913   6.283   8.167   5.616
  244ILE      C 3914   5.936   8.447   5.289
  244ILE      O 3915   5.904   8.532   5.375
  245TRP      N 3916   5.841   8.372   5.230
  245TRP      H 3917   5.871   8.304   5.161
  245TRP     CA 3918   5.698   8.399   5.251
  245TRP     HA 3919   5.685   8.457   5.339
  245TRP     CB 3920   5.635   8.479   5.130
  245TRP    HB1 3921   5.689   8.566   5.113
  245TRP    HB2 3922   5.532   8.497   5.154
  245TRP     CG 3923   5.632   8.415   4.999
  245TRP    CD1 3924   5.530   8.338   4.950
  245TRP    HD1 3925   5.431   8.311   4.996
  245TRP    NE1 3926   5.570   8.288   4.829
  245TRP    HE1 3927   5.501   8.240   4.763
  245TRP    CE2 3928   5.697   8.332   4.791
  245TRP    CZ2 3929   5.781   8.306   4.678
  245TRP    HZ2 3930   5.737   8.238   4.610
  245TRP    CH2 3931   5.906   8.370   4.669
  245TRP    HH2 3932   5.974   8.353   4.588
  245TRP    CZ3 3933   5.947   8.456   4.770
  245TRP    HZ3 3934   6.045   8.510   4.766
  245TRP    CE3 3935   5.866   8.483   4.881
  245TRP    HE3 3936   5.906   8.560   4.945
  245TRP    CD2 3937   5.738   8.422   4.896
  245TRP      C 3938   5.614   8.270   5.281
  245TRP      O 3939   5.643   8.162   5.227
  246TYR      N 3940   5.519   8.282   5.376
  246TYR      H 3941   5.496   8.373   5.405
  246TYR     CA 3942   5.422   8.173   5.402
  246TYR     HA 3943   5.467   8.078   5.370
  246TYR     CB 3944   5.387   8.170   5.551
  246TYR    HB1 3945   5.386   8.276   5.576
  246TYR    HB2 3946   5.465   8.122   5.612
  246TYR     CG 3947   5.252   8.113   5.588
  246TYR    CD1 3948   5.219   7.987   5.541
  246TYR    HD1 3949   5.299   7.938   5.488
  246TYR    CE1 3950   5.090   7.934   5.563
  246TYR    HE1 3951   5.058   7.832   5.530
  246TYR     CZ 3952   4.994   8.011   5.639
  246TYR     OH 3953   4.874   7.960   5.663
  246TYR     HH 3954   4.812   8.025   5.690
  246TYR    CE2 3955   5.028   8.141   5.676
  246TYR    HE2 3956   4.958   8.216   5.710
  246TYR    CD2 3957   5.157   8.191   5.652
  246TYR    HD2 3958   5.180   8.293   5.687
  246TYR      C 3959   5.302   8.200   5.305
  246TYR      O 3960   5.260   8.315   5.282
  247GLU      N 3961   5.254   8.090   5.245
  247GLU      H 3962   5.301   8.002   5.261
  247GLU     CA 3963   5.137   8.084   5.162
  247GLU     HA 3964   5.078   8.168   5.198
  247GLU     CB 3965   5.163   8.121   5.011
  247GLU    HB1 3966   5.226   8.213   5.006
  247GLU    HB2 3967   5.070   8.157   4.972
  247GLU     CG 3968   5.208   8.014   4.921
  247GLU    HG1 3969   5.142   7.927   4.919
  247GLU    HG2 3970   5.304   7.978   4.962
  247GLU     CD 3971   5.224   8.077   4.785
  247GLU    OE1 3972   5.128   8.091   4.706
  247GLU    OE2 3973   5.343   8.110   4.757
  247GLU      C 3974   5.053   7.957   5.183
  247GLU      O 3975   5.100   7.867   5.249
  248HIS      N 3976   4.925   7.957   5.139
  248HIS      H 3977   4.888   8.042   5.100
  248HIS     CA 3978   4.827   7.851   5.150
  248HIS     HA 3979   4.885   7.769   5.189
  248HIS     CB 3980   4.717   7.894   5.255
  248HIS    HB1 3981   4.668   7.982   5.223
  248HIS    HB2 3982   4.760   7.929   5.350
  248HIS     CG 3983   4.610   7.793   5.271
  248HIS    ND1 3984   4.479   7.805   5.226
  248HIS    CE1 3985   4.417   7.686   5.250
  248HIS    HE1 3986   4.318   7.659   5.215
  248HIS    NE2 3987   4.503   7.600   5.310
  248HIS    HE2 3988   4.475   7.506   5.345
  248HIS    CD2 3989   4.628   7.665   5.317
  248HIS    HD2 3990   4.722   7.619   5.346
  248HIS      C 3991   4.760   7.816   5.013
  248HIS      O 3992   4.738   7.899   4.927
  249ARG      N 3993   4.732   7.683   5.000
  249ARG      H 3994   4.744   7.623   5.082
  249ARG     CA 3995   4.649   7.627   4.891
  249ARG     HA 3996   4.581   7.704   4.851
  249ARG     CB 3997   4.740   7.581   4.779
  249ARG    HB1 3998   4.692   7.508   4.711
  249ARG    HB2 3999   4.826   7.538   4.830
  249ARG     CG 4000   4.793   7.703   4.704
  249ARG    HG1 4001   4.875   7.739   4.763
  249ARG    HG2 4002   4.720   7.783   4.701
  249ARG     CD 4003   4.828   7.669   4.560
  249ARG    HD1 4004   4.741   7.621   4.513
  249ARG    HD2 4005   4.924   7.606   4.567
  249ARG     NE 4006   4.858   7.793   4.480
  249ARG     HE 4007   4.932   7.855   4.512
  249ARG     CZ 4008   4.801   7.816   4.361
  249ARG    NH1 4009   4.696   7.754   4.319
  249ARG   HH11 4010   4.642   7.700   4.391
  249ARG   HH12 4011   4.666   7.758   4.226
  249ARG    NH2 4012   4.856   7.898   4.280
  249ARG   HH21 4013   4.937   7.936   4.317
  249ARG   HH22 4014   4.823   7.911   4.186
  249ARG      C 4015   4.559   7.514   4.940
  249ARG      O 4016   4.596   7.444   5.034
  250LEU      N 4017   4.445   7.490   4.875
  250LEU      H 4018   4.417   7.540   4.791
  250LEU     CA 4019   4.358   7.367   4.901
  250LEU     HA 4020   4.353   7.347   5.005
  250LEU     CB 4021   4.211   7.390   4.850
  250LEU    HB1 4022   4.151   7.304   4.870
  250LEU    HB2 4023   4.216   7.415   4.745
  250LEU     CG 4024   4.141   7.510   4.918
  250LEU     HG 4025   4.199   7.598   4.912
  250LEU    CD1 4026   4.005   7.542   4.847
  250LEU   HD11 4027   4.018   7.536   4.740
  250LEU   HD12 4028   3.932   7.468   4.869
  250LEU   HD13 4029   3.970   7.638   4.885
  250LEU    CD2 4030   4.124   7.477   5.068
  250LEU   HD21 4031   4.045   7.398   5.068
  250LEU   HD22 4032   4.219   7.442   5.111
  250LEU   HD23 4033   4.091   7.565   5.124
  250LEU      C 4034   4.428   7.238   4.853
  250LEU      O 4035   4.504   7.238   4.759
  251ILE      N 4036   4.407   7.119   4.908
  251ILE      H 4037   4.337   7.112   4.981
  251ILE     CA 4038   4.505   7.009   4.891
  251ILE     HA 4039   4.608   7.045   4.909
  251ILE     CB 4040   4.468   6.898   4.998
  251ILE     HB 4041   4.462   6.943   5.094
  251ILE    CG2 4042   4.333   6.828   4.975
  251ILE   HG21 4043   4.336   6.769   4.887
  251ILE   HG22 4044   4.311   6.758   5.059
  251ILE   HG23 4045   4.248   6.894   4.975
  251ILE    CG1 4046   4.567   6.781   5.014
  251ILE   HG11 4047   4.582   6.734   4.914
  251ILE   HG12 4048   4.530   6.711   5.086
  251ILE     CD 4049   4.711   6.827   5.050
  251ILE    HD1 4050   4.779   6.745   5.052
  251ILE    HD2 4051   4.746   6.897   4.975
  251ILE    HD3 4052   4.708   6.872   5.148
  251ILE      C 4053   4.510   6.953   4.746
  251ILE      O 4054   4.615   6.916   4.695
  252ASP      N 4055   4.393   6.956   4.682
  252ASP      H 4056   4.314   6.997   4.733
  252ASP     CA 4057   4.372   6.903   4.550
  252ASP     HA 4058   4.441   6.817   4.544
  252ASP     CB 4059   4.233   6.846   4.534
  252ASP    HB1 4060   4.224   6.754   4.595
  252ASP    HB2 4061   4.222   6.806   4.434
  252ASP     CG 4062   4.120   6.940   4.573
  252ASP    OD1 4063   4.150   7.046   4.641
  252ASP    OD2 4064   4.004   6.909   4.538
  252ASP      C 4065   4.419   6.997   4.443
  252ASP      O 4066   4.441   6.964   4.330
  253ASP      N 4067   4.427   7.121   4.478
  253ASP      H 4068   4.418   7.139   4.579
  253ASP     CA 4069   4.487   7.227   4.397
  253ASP     HA 4070   4.471   7.204   4.293
  253ASP     CB 4071   4.421   7.360   4.440
  253ASP    HB1 4072   4.449   7.378   4.545
  253ASP    HB2 4073   4.312   7.360   4.428
  253ASP     CG 4074   4.461   7.483   4.365
  253ASP    OD1 4075   4.458   7.481   4.238
  253ASP    OD2 4076   4.511   7.579   4.430
  253ASP      C 4077   4.636   7.245   4.424
  253ASP      O 4078   4.713   7.298   4.345
  254MET      N 4079   4.686   7.202   4.541
  254MET      H 4080   4.626   7.162   4.613
  254MET     CA 4081   4.831   7.222   4.574
  254MET     HA 4082   4.869   7.312   4.539
  254MET     CB 4083   4.856   7.222   4.724
  254MET    HB1 4084   4.827   7.127   4.767
  254MET    HB2 4085   4.795   7.303   4.766
  254MET     CG 4086   5.005   7.244   4.761
  254MET    HG1 4087   5.061   7.160   4.724
  254MET    HG2 4088   5.005   7.247   4.868
  254MET     SD 4089   5.061   7.394   4.692
  254MET     CE 4090   5.242   7.351   4.700
  254MET    HE1 4091   5.277   7.337   4.801
  254MET    HE2 4092   5.258   7.260   4.645
  254MET    HE3 4093   5.305   7.439   4.666
  254MET      C 4094   4.924   7.114   4.510
  254MET      O 4095   5.022   7.155   4.446
  255VAL      N 4096   4.880   6.992   4.508
  255VAL      H 4097   4.805   6.961   4.573
  255VAL     CA 4098   4.927   6.893   4.407
  255VAL     HA 4099   5.027   6.866   4.436
  255VAL     CB 4100   4.839   6.764   4.403
  255VAL     HB 4101   4.883   6.709   4.324
  255VAL    CG1 4102   4.857   6.677   4.529
  255VAL   HG11 4103   4.827   6.733   4.619
  255VAL   HG12 4104   4.795   6.589   4.516
  255VAL   HG13 4105   4.962   6.640   4.537
  255VAL    CG2 4106   4.688   6.778   4.371
  255VAL   HG21 4107   4.672   6.822   4.270
  255VAL   HG22 4108   4.643   6.679   4.379
  255VAL   HG23 4109   4.637   6.844   4.443
  255VAL      C 4110   4.941   6.948   4.262
  255VAL      O 4111   5.046   6.927   4.197
  256ALA      N 4112   4.843   7.027   4.217
  256ALA      H 4113   4.764   7.044   4.277
  256ALA     CA 4114   4.838   7.082   4.086
  256ALA     HA 4115   4.867   7.010   4.010
  256ALA     CB 4116   4.688   7.097   4.049
  256ALA    HB1 4117   4.630   7.006   4.061
  256ALA    HB2 4118   4.651   7.186   4.106
  256ALA    HB3 4119   4.677   7.126   3.942
  256ALA      C 4120   4.921   7.212   4.068
  256ALA      O 4121   4.969   7.235   3.960
  257GLN      N 4122   4.945   7.292   4.176
  257GLN      H 4123   4.884   7.277   4.257
  257GLN     CA 4124   5.051   7.399   4.179
  257GLN     HA 4125   5.046   7.459   4.086
  257GLN     CB 4126   5.034   7.485   4.304
  257GLN    HB1 4127   5.035   7.429   4.390
  257GLN    HB2 4128   4.931   7.523   4.305
  257GLN     CG 4129   5.132   7.603   4.313
  257GLN    HG1 4130   5.234   7.573   4.299
  257GLN    HG2 4131   5.125   7.647   4.409
  257GLN     CD 4132   5.107   7.709   4.205
  257GLN    OE1 4133   5.036   7.684   4.112
  257GLN    NE2 4134   5.168   7.823   4.213
  257GLN   HE21 4135   5.237   7.835   4.280
  257GLN   HE22 4136   5.165   7.887   4.137
  257GLN      C 4137   5.193   7.336   4.175
  257GLN      O 4138   5.260   7.380   4.084
  258ALA      N 4139   5.242   7.239   4.258
  258ALA      H 4140   5.186   7.202   4.336
  258ALA     CA 4141   5.376   7.177   4.245
  258ALA     HA 4142   5.454   7.254   4.252
  258ALA     CB 4143   5.395   7.070   4.352
  258ALA    HB1 4144   5.373   7.112   4.451
  258ALA    HB2 4145   5.324   6.987   4.341
  258ALA    HB3 4146   5.497   7.025   4.346
  258ALA      C 4147   5.389   7.112   4.106
  258ALA      O 4148   5.498   7.091   4.051
  259MET      N 4149   5.280   7.074   4.038
  259MET      H 4150   5.190   7.094   4.080
  259MET     CA 4151   5.294   7.020   3.902
  259MET     HA 4152   5.370   6.945   3.899
  259MET     CB 4153   5.162   6.947   3.868
  259MET    HB1 4154   5.078   7.018   3.875
  259MET    HB2 4155   5.144   6.869   3.939
  259MET     CG 4156   5.163   6.881   3.728
  259MET    HG1 4157   5.175   6.956   3.648
  259MET    HG2 4158   5.060   6.847   3.711
  259MET     SD 4159   5.285   6.744   3.713
  259MET     CE 4160   5.190   6.608   3.778
  259MET    HE1 4161   5.103   6.584   3.713
  259MET    HE2 4162   5.248   6.516   3.785
  259MET    HE3 4163   5.162   6.632   3.878
  259MET      C 4164   5.322   7.140   3.804
  259MET      O 4165   5.426   7.149   3.739
  260LYS      N 4166   5.245   7.250   3.806
  260LYS      H 4167   5.168   7.254   3.875
  260LYS     CA 4168   5.275   7.380   3.739
  260LYS     HA 4169   5.330   7.349   3.654
  260LYS     CB 4170   5.148   7.437   3.677
  260LYS    HB1 4171   5.167   7.542   3.657
  260LYS    HB2 4172   5.066   7.426   3.741
  260LYS     CG 4173   5.111   7.365   3.538
  260LYS    HG1 4174   5.107   7.255   3.565
  260LYS    HG2 4175   5.196   7.379   3.468
  260LYS     CD 4176   4.983   7.415   3.464
  260LYS    HD1 4177   4.996   7.516   3.419
  260LYS    HD2 4178   4.898   7.417   3.533
  260LYS     CE 4179   4.946   7.325   3.347
  260LYS    HE1 4180   4.929   7.224   3.384
  260LYS    HE2 4181   5.031   7.316   3.279
  260LYS     NZ 4182   4.828   7.366   3.274
  260LYS    HZ1 4183   4.838   7.463   3.247
  260LYS    HZ2 4184   4.820   7.306   3.191
  260LYS    HZ3 4185   4.740   7.359   3.322
  260LYS      C 4186   5.377   7.467   3.819
  260LYS      O 4187   5.346   7.585   3.858
  261SER      N 4188   5.494   7.412   3.853
  261SER      H 4189   5.509   7.321   3.817
  261SER     CA 4190   5.613   7.474   3.927
  261SER     HA 4191   5.617   7.581   3.929
  261SER     CB 4192   5.605   7.431   4.078
  261SER    HB1 4193   5.693   7.464   4.135
  261SER    HB2 4194   5.624   7.324   4.090
  261SER     OG 4195   5.487   7.480   4.145
  261SER     HG 4196   5.405   7.442   4.107
  261SER      C 4197   5.744   7.419   3.874
  261SER      O 4198   5.745   7.319   3.805
  262GLU      N 4199   5.850   7.481   3.918
  262GLU      H 4200   5.833   7.565   3.971
  262GLU     CA 4201   5.993   7.455   3.888
  262GLU     HA 4202   5.999   7.390   3.799
  262GLU     CB 4203   6.058   7.593   3.851
  262GLU    HB1 4204   6.154   7.572   3.806
  262GLU    HB2 4205   6.077   7.647   3.942
  262GLU     CG 4206   5.983   7.687   3.756
  262GLU    HG1 4207   5.910   7.740   3.815
  262GLU    HG2 4208   5.922   7.624   3.691
  262GLU     CD 4209   6.067   7.781   3.667
  262GLU    OE1 4210   6.179   7.745   3.623
  262GLU    OE2 4211   6.030   7.899   3.644
  262GLU      C 4212   6.078   7.386   3.996
  262GLU      O 4213   6.157   7.289   3.974
  263GLY      N 4214   6.046   7.430   4.116
  263GLY      H 4215   5.987   7.512   4.125
  263GLY     CA 4216   6.109   7.389   4.241
  263GLY    HA1 4217   6.190   7.318   4.226
  263GLY    HA2 4218   6.029   7.347   4.301
  263GLY      C 4219   6.160   7.506   4.324
  263GLY      O 4220   6.152   7.619   4.277
  264GLY      N 4221   6.223   7.479   4.435
  264GLY      H 4222   6.220   7.382   4.464
  264GLY     CA 4223   6.294   7.577   4.517
  264GLY    HA1 4224   6.316   7.667   4.455
  264GLY    HA2 4225   6.385   7.527   4.556
  264GLY      C 4226   6.212   7.628   4.638
  264GLY      O 4227   6.234   7.744   4.674
  265PHE      N 4228   6.109   7.549   4.689
  265PHE      H 4229   6.099   7.458   4.640
  265PHE     CA 4230   6.012   7.577   4.797
  265PHE     HA 4231   6.053   7.653   4.858
  265PHE     CB 4232   5.881   7.639   4.749
  265PHE    HB1 4233   5.903   7.732   4.700
  265PHE    HB2 4234   5.817   7.665   4.835
  265PHE     CG 4235   5.798   7.556   4.658
  265PHE    CD1 4236   5.694   7.474   4.711
  265PHE    HD1 4237   5.675   7.469   4.816
  265PHE    CE1 4238   5.632   7.382   4.628
  265PHE    HE1 4239   5.566   7.308   4.668
  265PHE     CZ 4240   5.663   7.378   4.489
  265PHE     HZ 4241   5.618   7.300   4.428
  265PHE    CE2 4242   5.759   7.465   4.434
  265PHE    HE2 4243   5.777   7.477   4.329
  265PHE    CD2 4244   5.828   7.552   4.522
  265PHE    HD2 4245   5.901   7.624   4.480
  265PHE      C 4246   5.987   7.453   4.884
  265PHE      O 4247   6.015   7.335   4.853
  266ILE      N 4248   5.925   7.483   4.999
  266ILE      H 4249   5.896   7.578   5.017
  266ILE     CA 4250   5.885   7.388   5.099
  266ILE     HA 4251   5.926   7.290   5.080
  266ILE     CB 4252   5.938   7.433   5.238
  266ILE     HB 4253   5.870   7.515   5.275
  266ILE    CG2 4254   5.924   7.311   5.334
  266ILE   HG21 4255   5.974   7.221   5.296
  266ILE   HG22 4256   5.965   7.344   5.430
  266ILE   HG23 4257   5.822   7.287   5.355
  266ILE    CG1 4258   6.073   7.499   5.250
  266ILE   HG11 4259   6.094   7.508   5.360
  266ILE   HG12 4260   6.071   7.597   5.204
  266ILE     CD 4261   6.185   7.417   5.188
  266ILE    HD1 4262   6.162   7.394   5.088
  266ILE    HD2 4263   6.274   7.475   5.182
  266ILE    HD3 4264   6.201   7.326   5.245
  266ILE      C 4265   5.731   7.383   5.102
  266ILE      O 4266   5.662   7.480   5.073
  267TRP      N 4267   5.674   7.268   5.134
  267TRP      H 4268   5.734   7.189   5.145
  267TRP     CA 4269   5.529   7.238   5.116
  267TRP     HA 4270   5.474   7.329   5.125
  267TRP     CB 4271   5.504   7.183   4.974
  267TRP    HB1 4272   5.580   7.108   4.948
  267TRP    HB2 4273   5.505   7.264   4.899
  267TRP     CG 4274   5.375   7.115   4.941
  267TRP    CD1 4275   5.258   7.135   5.008
  267TRP    HD1 4276   5.249   7.202   5.093
  267TRP    NE1 4277   5.156   7.056   4.951
  267TRP    HE1 4278   5.065   7.046   4.992
  267TRP    CE2 4279   5.202   6.986   4.842
  267TRP    CZ2 4280   5.146   6.897   4.751
  267TRP    HZ2 4281   5.042   6.876   4.761
  267TRP    CH2 4282   5.219   6.844   4.641
  267TRP    HH2 4283   5.175   6.774   4.571
  267TRP    CZ3 4284   5.354   6.880   4.630
  267TRP    HZ3 4285   5.415   6.850   4.549
  267TRP    CE3 4286   5.415   6.957   4.731
  267TRP    HE3 4287   5.523   6.978   4.723
  267TRP    CD2 4288   5.343   7.018   4.834
  267TRP      C 4289   5.483   7.142   5.222
  267TRP      O 4290   5.509   7.021   5.218
  268ALA      N 4291   5.395   7.189   5.309
  268ALA      H 4292   5.367   7.287   5.307
  268ALA     CA 4293   5.348   7.113   5.425
  268ALA     HA 4294   5.420   7.033   5.443
  268ALA     CB 4295   5.359   7.206   5.548
  268ALA    HB1 4296   5.268   7.258   5.554
  268ALA    HB2 4297   5.374   7.154   5.644
  268ALA    HB3 4298   5.445   7.277   5.529
  268ALA      C 4299   5.204   7.046   5.394
  268ALA      O 4300   5.107   7.111   5.344
  269CYS      N 4301   5.195   6.916   5.436
  269CYS      H 4302   5.278   6.884   5.482
  269CYS     CA 4303   5.084   6.821   5.423
  269CYS     HA 4304   4.997   6.882   5.395
  269CYS     CB 4305   5.109   6.714   5.314
  269CYS    HB1 4306   5.029   6.649   5.316
  269CYS    HB2 4307   5.198   6.649   5.332
  269CYS     SG 4308   5.121   6.798   5.153
  269CYS     HG 4309   5.001   6.770   5.102
  269CYS      C 4310   5.056   6.743   5.555
  269CYS      O 4311   5.157   6.715   5.620
  270LYS      N 4312   4.933   6.697   5.580
  270LYS      H 4313   4.858   6.715   5.505
  270LYS     CA 4314   4.900   6.613   5.695
  270LYS     HA 4315   4.962   6.646   5.779
  270LYS     CB 4316   4.749   6.614   5.734
  270LYS    HB1 4317   4.751   6.575   5.837
  270LYS    HB2 4318   4.696   6.548   5.666
  270LYS     CG 4319   4.677   6.747   5.727
  270LYS    HG1 4320   4.665   6.771   5.624
  270LYS    HG2 4321   4.731   6.834   5.767
  270LYS     CD 4322   4.542   6.733   5.799
  270LYS    HD1 4323   4.488   6.829   5.781
  270LYS    HD2 4324   4.565   6.716   5.908
  270LYS     CE 4325   4.456   6.615   5.752
  270LYS    HE1 4326   4.362   6.629   5.806
  270LYS    HE2 4327   4.497   6.520   5.794
  270LYS     NZ 4328   4.432   6.624   5.608
  270LYS    HZ1 4329   4.521   6.622   5.560
  270LYS    HZ2 4330   4.371   6.558   5.571
  270LYS    HZ3 4331   4.393   6.716   5.597
  270LYS      C 4332   4.944   6.467   5.665
  270LYS      O 4333   5.010   6.440   5.566
  271ASN      N 4334   4.912   6.378   5.758
  271ASN      H 4335   4.841   6.405   5.828
  271ASN     CA 4336   4.989   6.254   5.769
  271ASN     HA 4337   5.096   6.277   5.779
  271ASN     CB 4338   4.951   6.178   5.900
  271ASN    HB1 4339   4.852   6.125   5.890
  271ASN    HB2 4340   4.945   6.250   5.980
  271ASN     CG 4341   5.055   6.075   5.942
  271ASN    OD1 4342   5.147   6.049   5.868
  271ASN    ND2 4343   5.054   6.028   6.064
  271ASN   HD21 4344   4.972   6.041   6.118
  271ASN   HD22 4345   5.128   5.964   6.087
  271ASN      C 4346   4.980   6.165   5.641
  271ASN      O 4347   5.088   6.121   5.593
  272TYR      N 4348   4.859   6.134   5.599
  272TYR      H 4349   4.777   6.168   5.646
  272TYR     CA 4350   4.827   6.059   5.475
  272TYR     HA 4351   4.895   5.972   5.461
  272TYR     CB 4352   4.680   6.006   5.472
  272TYR    HB1 4353   4.613   6.091   5.483
  272TYR    HB2 4354   4.665   5.934   5.551
  272TYR     CG 4355   4.640   5.929   5.345
  272TYR    CD1 4356   4.687   5.798   5.332
  272TYR    HD1 4357   4.743   5.747   5.411
  272TYR    CE1 4358   4.659   5.723   5.223
  272TYR    HE1 4359   4.701   5.626   5.212
  272TYR     CZ 4360   4.564   5.771   5.133
  272TYR     OH 4361   4.528   5.688   5.030
  272TYR     HH 4362   4.463   5.732   4.976
  272TYR    CE2 4363   4.502   5.894   5.153
  272TYR    HE2 4364   4.432   5.930   5.078
  272TYR    CD2 4365   4.547   5.978   5.251
  272TYR    HD2 4366   4.510   6.077   5.255
  272TYR      C 4367   4.847   6.143   5.353
  272TYR      O 4368   4.895   6.096   5.255
  273ASP      N 4369   4.819   6.272   5.360
  273ASP      H 4370   4.777   6.313   5.443
  273ASP     CA 4371   4.830   6.361   5.240
  273ASP     HA 4372   4.759   6.327   5.164
  273ASP     CB 4373   4.779   6.499   5.280
  273ASP    HB1 4374   4.779   6.557   5.184
  273ASP    HB2 4375   4.836   6.560   5.345
  273ASP     CG 4376   4.640   6.501   5.338
  273ASP    OD1 4377   4.608   6.599   5.405
  273ASP    OD2 4378   4.557   6.411   5.333
  273ASP      C 4379   4.973   6.379   5.178
  273ASP      O 4380   4.991   6.395   5.055
  274GLY      N 4381   5.073   6.386   5.272
  274GLY      H 4382   5.043   6.392   5.374
  274GLY     CA 4383   5.218   6.394   5.238
  274GLY    HA1 4384   5.274   6.448   5.313
  274GLY    HA2 4385   5.227   6.460   5.150
  274GLY      C 4386   5.278   6.257   5.197
  274GLY      O 4387   5.370   6.261   5.118
  275ASP      N 4388   5.221   6.146   5.240
  275ASP      H 4389   5.139   6.155   5.297
  275ASP     CA 4390   5.257   6.011   5.213
  275ASP     HA 4391   5.363   5.996   5.219
  275ASP     CB 4392   5.188   5.926   5.323
  275ASP    HB1 4393   5.084   5.945   5.336
  275ASP    HB2 4394   5.231   5.969   5.417
  275ASP     CG 4395   5.209   5.780   5.328
  275ASP    OD1 4396   5.167   5.707   5.430
  275ASP    OD2 4397   5.267   5.721   5.229
  275ASP      C 4398   5.207   5.970   5.070
  275ASP      O 4399   5.279   5.911   4.992
  276VAL      N 4400   5.084   6.010   5.027
  276VAL      H 4401   5.022   6.059   5.091
  276VAL     CA 4402   5.041   5.989   4.882
  276VAL     HA 4403   5.076   5.884   4.858
  276VAL     CB 4404   4.886   5.997   4.865
  276VAL     HB 4405   4.856   5.979   4.760
  276VAL    CG1 4406   4.811   5.895   4.948
  276VAL   HG11 4407   4.705   5.888   4.916
  276VAL   HG12 4408   4.867   5.800   4.946
  276VAL   HG13 4409   4.806   5.928   5.050
  276VAL    CG2 4410   4.817   6.136   4.893
  276VAL   HG21 4411   4.846   6.169   4.989
  276VAL   HG22 4412   4.851   6.207   4.815
  276VAL   HG23 4413   4.710   6.120   4.887
  276VAL      C 4414   5.106   6.084   4.778
  276VAL      O 4415   5.056   6.102   4.668
  277GLN      N 4416   5.221   6.142   4.813
  277GLN      H 4417   5.255   6.121   4.907
  277GLN     CA 4418   5.290   6.242   4.735
  277GLN     HA 4419   5.262   6.222   4.634
  277GLN     CB 4420   5.226   6.379   4.767
  277GLN    HB1 4421   5.245   6.413   4.869
  277GLN    HB2 4422   5.119   6.370   4.766
  277GLN     CG 4423   5.267   6.490   4.664
  277GLN    HG1 4424   5.373   6.506   4.668
  277GLN    HG2 4425   5.230   6.583   4.701
  277GLN     CD 4426   5.224   6.472   4.522
  277GLN    OE1 4427   5.134   6.392   4.490
  277GLN    NE2 4428   5.280   6.545   4.429
  277GLN   HE21 4429   5.350   6.620   4.448
  277GLN   HE22 4430   5.241   6.534   4.336
  277GLN      C 4431   5.444   6.231   4.747
  277GLN      O 4432   5.518   6.327   4.770
  278SER      N 4433   5.501   6.112   4.746
  278SER      H 4434   5.451   6.025   4.741
  278SER     CA 4435   5.646   6.092   4.748
  278SER     HA 4436   5.703   6.183   4.734
  278SER     CB 4437   5.684   6.026   4.885
  278SER    HB1 4438   5.791   6.049   4.904
  278SER    HB2 4439   5.673   5.916   4.873
  278SER     OG 4440   5.602   6.063   4.996
  278SER     HG 4441   5.618   6.159   5.005
  278SER      C 4442   5.692   5.994   4.642
  278SER      O 4443   5.791   6.011   4.577
  279ASP      N 4444   5.627   5.884   4.617
  279ASP      H 4445   5.547   5.860   4.674
  279ASP     CA 4446   5.678   5.785   4.524
  279ASP     HA 4447   5.789   5.766   4.539
  279ASP     CB 4448   5.602   5.645   4.553
  279ASP    HB1 4449   5.634   5.557   4.495
  279ASP    HB2 4450   5.494   5.670   4.545
  279ASP     CG 4451   5.612   5.623   4.702
  279ASP    OD1 4452   5.532   5.688   4.775
  279ASP    OD2 4453   5.699   5.536   4.738
  279ASP      C 4454   5.653   5.829   4.372
  279ASP      O 4455   5.748   5.817   4.293
  280SER      N 4456   5.536   5.893   4.338
  280SER      H 4457   5.467   5.898   4.409
  280SER     CA 4458   5.511   5.951   4.207
  280SER     HA 4459   5.525   5.881   4.126
  280SER     CB 4460   5.363   5.995   4.202
  280SER    HB1 4461   5.296   5.913   4.229
  280SER    HB2 4462   5.327   6.031   4.105
  280SER     OG 4463   5.341   6.105   4.289
  280SER     HG 4464   5.310   6.069   4.377
  280SER      C 4465   5.601   6.073   4.178
  280SER      O 4466   5.640   6.105   4.065
  281VAL      N 4467   5.645   6.135   4.288
  281VAL      H 4468   5.626   6.098   4.381
  281VAL     CA 4469   5.734   6.247   4.287
  281VAL     HA 4470   5.700   6.314   4.212
  281VAL     CB 4471   5.719   6.322   4.426
  281VAL     HB 4472   5.747   6.258   4.512
  281VAL    CG1 4473   5.811   6.448   4.427
  281VAL   HG11 4474   5.770   6.509   4.342
  281VAL   HG12 4475   5.800   6.498   4.521
  281VAL   HG13 4476   5.916   6.423   4.416
  281VAL    CG2 4477   5.582   6.381   4.454
  281VAL   HG21 4478   5.547   6.435   4.363
  281VAL   HG22 4479   5.508   6.307   4.471
  281VAL   HG23 4480   5.581   6.446   4.539
  281VAL      C 4481   5.877   6.211   4.260
  281VAL      O 4482   5.951   6.267   4.180
  282ALA      N 4483   5.920   6.103   4.329
  282ALA      H 4484   5.867   6.067   4.406
  282ALA     CA 4485   6.051   6.048   4.311
  282ALA     HA 4486   6.123   6.126   4.324
  282ALA     CB 4487   6.075   5.945   4.422
  282ALA    HB1 4488   6.014   5.858   4.397
  282ALA    HB2 4489   6.183   5.919   4.421
  282ALA    HB3 4490   6.048   5.993   4.514
  282ALA      C 4491   6.074   5.992   4.169
  282ALA      O 4492   6.182   6.008   4.113
  283GLN      N 4493   5.971   5.927   4.114
  283GLN      H 4494   5.894   5.913   4.176
  283GLN     CA 4495   5.957   5.887   3.969
  283GLN     HA 4496   6.049   5.840   3.944
  283GLN     CB 4497   5.840   5.788   3.955
  283GLN    HB1 4498   5.751   5.846   3.969
  283GLN    HB2 4499   5.836   5.719   4.038
  283GLN     CG 4500   5.835   5.701   3.828
  283GLN    HG1 4501   5.818   5.760   3.739
  283GLN    HG2 4502   5.747   5.636   3.849
  283GLN     CD 4503   5.958   5.610   3.812
  283GLN    OE1 4504   6.038   5.589   3.903
  283GLN    NE2 4505   5.990   5.557   3.698
  283GLN   HE21 4506   5.933   5.579   3.620
  283GLN   HE22 4507   6.078   5.504   3.688
  283GLN      C 4508   5.943   6.002   3.868
  283GLN      O 4509   6.006   6.014   3.767
  284GLY      N 4510   5.862   6.102   3.900
  284GLY      H 4511   5.802   6.092   3.982
  284GLY     CA 4512   5.844   6.228   3.833
  284GLY    HA1 4513   5.769   6.281   3.892
  284GLY    HA2 4514   5.794   6.205   3.736
  284GLY      C 4515   5.973   6.306   3.815
  284GLY      O 4516   6.000   6.379   3.718
  285TYR      N 4517   6.062   6.293   3.916
  285TYR      H 4518   6.028   6.249   3.998
  285TYR     CA 4519   6.194   6.358   3.916
  285TYR     HA 4520   6.184   6.455   3.862
  285TYR     CB 4521   6.250   6.393   4.058
  285TYR    HB1 4522   6.359   6.370   4.054
  285TYR    HB2 4523   6.210   6.331   4.132
  285TYR     CG 4524   6.223   6.534   4.106
  285TYR    CD1 4525   6.117   6.562   4.190
  285TYR    HD1 4526   6.050   6.484   4.228
  285TYR    CE1 4527   6.092   6.697   4.226
  285TYR    HE1 4528   6.002   6.718   4.286
  285TYR     CZ 4529   6.175   6.802   4.179
  285TYR     OH 4530   6.152   6.924   4.221
  285TYR     HH 4531   6.216   6.984   4.179
  285TYR    CE2 4532   6.273   6.775   4.083
  285TYR    HE2 4533   6.320   6.855   4.027
  285TYR    CD2 4534   6.298   6.639   4.050
  285TYR    HD2 4535   6.380   6.615   3.978
  285TYR      C 4536   6.294   6.264   3.837
  285TYR      O 4537   6.369   6.307   3.746
  286GLY      N 4538   6.285   6.129   3.865
  286GLY      H 4539   6.220   6.095   3.934
  286GLY     CA 4540   6.382   6.029   3.817
  286GLY    HA1 4541   6.486   6.061   3.836
  286GLY    HA2 4542   6.374   6.018   3.713
  286GLY      C 4543   6.362   5.889   3.878
  286GLY      O 4544   6.305   5.800   3.810
  287SER      N 4545   6.414   5.861   4.000
  287SER      H 4546   6.447   5.932   4.060
  287SER     CA 4547   6.382   5.731   4.070
  287SER     HA 4548   6.285   5.696   4.032
  287SER     CB 4549   6.483   5.623   4.031
  287SER    HB1 4550   6.476   5.607   3.923
  287SER    HB2 4551   6.457   5.524   4.075
  287SER     OG 4552   6.621   5.652   4.069
  287SER     HG 4553   6.670   5.566   4.077
  287SER      C 4554   6.354   5.740   4.218
  287SER      O 4555   6.397   5.837   4.287
  288LEU      N 4556   6.292   5.631   4.271
  288LEU      H 4557   6.254   5.564   4.205
  288LEU     CA 4558   6.268   5.629   4.416
  288LEU     HA 4559   6.219   5.723   4.451
  288LEU     CB 4560   6.183   5.506   4.452
  288LEU    HB1 4561   6.207   5.471   4.549
  288LEU    HB2 4562   6.216   5.425   4.386
  288LEU     CG 4563   6.029   5.519   4.440
  288LEU     HG 4564   6.009   5.607   4.504
  288LEU    CD1 4565   5.974   5.539   4.302
  288LEU   HD11 4566   5.869   5.549   4.302
  288LEU   HD12 4567   6.023   5.627   4.260
  288LEU   HD13 4568   5.996   5.452   4.242
  288LEU    CD2 4569   5.967   5.393   4.506
  288LEU   HD21 4570   5.968   5.304   4.443
  288LEU   HD22 4571   6.014   5.376   4.599
  288LEU   HD23 4572   5.859   5.408   4.535
  288LEU      C 4573   6.401   5.619   4.488
  288LEU      O 4574   6.423   5.686   4.588
  289GLY      N 4575   6.499   5.535   4.444
  289GLY      H 4576   6.476   5.474   4.366
  289GLY     CA 4577   6.634   5.521   4.507
  289GLY    HA1 4578   6.683   5.434   4.463
  289GLY    HA2 4579   6.623   5.497   4.615
  289GLY      C 4580   6.719   5.646   4.498
  289GLY      O 4581   6.839   5.647   4.537
  290MET      N 4582   6.664   5.753   4.446
  290MET      H 4583   6.570   5.746   4.409
  290MET     CA 4584   6.722   5.890   4.457
  290MET     HA 4585   6.815   5.888   4.511
  290MET     CB 4586   6.750   5.937   4.314
  290MET    HB1 4587   6.769   6.039   4.314
  290MET    HB2 4588   6.656   5.919   4.253
  290MET     CG 4589   6.870   5.872   4.246
  290MET    HG1 4590   6.842   5.847   4.147
  290MET    HG2 4591   6.882   5.779   4.304
  290MET     SD 4592   7.014   5.973   4.245
  290MET     CE 4593   6.970   6.085   4.115
  290MET    HE1 4594   6.937   6.028   4.029
  290MET    HE2 4595   6.886   6.150   4.139
  290MET    HE3 4596   7.057   6.151   4.088
  290MET      C 4597   6.639   5.988   4.539
  290MET      O 4598   6.664   6.107   4.535
  291MET      N 4599   6.540   5.944   4.616
  291MET      H 4600   6.512   5.848   4.602
  291MET     CA 4601   6.459   6.028   4.708
  291MET     HA 4602   6.492   6.130   4.703
  291MET     CB 4603   6.308   6.024   4.675
  291MET    HB1 4604   6.274   5.931   4.714
  291MET    HB2 4605   6.289   6.018   4.573
  291MET     CG 4606   6.231   6.142   4.741
  291MET    HG1 4607   6.255   6.234   4.684
  291MET    HG2 4608   6.255   6.167   4.845
  291MET     SD 4609   6.051   6.123   4.742
  291MET     CE 4610   6.009   6.297   4.713
  291MET    HE1 4611   6.065   6.366   4.780
  291MET    HE2 4612   6.027   6.320   4.611
  291MET    HE3 4613   5.902   6.310   4.724
  291MET      C 4614   6.475   5.996   4.858
  291MET      O 4615   6.474   5.882   4.898
  292THR      N 4616   6.486   6.094   4.948
  292THR      H 4617   6.463   6.189   4.923
  292THR     CA 4618   6.532   6.077   5.089
  292THR     HA 4619   6.522   5.971   5.112
  292THR     CB 4620   6.680   6.107   5.100
  292THR     HB 4621   6.728   6.055   5.014
  292THR    CG2 4622   6.716   6.255   5.078
  292THR   HG21 4623   6.693   6.279   4.979
  292THR   HG22 4624   6.668   6.321   5.157
  292THR   HG23 4625   6.826   6.260   5.091
  292THR    OG1 4626   6.742   6.061   5.222
  292THR    HG1 4627   6.777   5.975   5.211
  292THR      C 4628   6.444   6.155   5.183
  292THR      O 4629   6.379   6.252   5.147
  293SER      N 4630   6.441   6.114   5.313
  293SER      H 4631   6.510   6.052   5.343
  293SER     CA 4632   6.361   6.179   5.422
  293SER     HA 4633   6.296   6.265   5.389
  293SER     CB 4634   6.258   6.078   5.475
  293SER    HB1 4635   6.186   6.119   5.545
  293SER    HB2 4636   6.317   6.008   5.532
  293SER     OG 4637   6.182   6.008   5.382
  293SER     HG 4638   6.195   5.918   5.410
  293SER      C 4639   6.448   6.220   5.545
  293SER      O 4640   6.545   6.151   5.588
  294VAL      N 4641   6.405   6.329   5.610
  294VAL      H 4642   6.332   6.382   5.567
  294VAL     CA 4643   6.455   6.375   5.741
  294VAL     HA 4644   6.498   6.285   5.785
  294VAL     CB 4645   6.560   6.480   5.726
  294VAL     HB 4646   6.638   6.443   5.663
  294VAL    CG1 4647   6.508   6.613   5.666
  294VAL   HG11 4648   6.476   6.598   5.564
  294VAL   HG12 4649   6.428   6.656   5.725
  294VAL   HG13 4650   6.591   6.685   5.673
  294VAL    CG2 4651   6.624   6.518   5.861
  294VAL   HG21 4652   6.642   6.439   5.934
  294VAL   HG22 4653   6.716   6.572   5.840
  294VAL   HG23 4654   6.552   6.582   5.910
  294VAL      C 4655   6.338   6.417   5.831
  294VAL      O 4656   6.250   6.493   5.792
  295LEU      N 4657   6.331   6.363   5.947
  295LEU      H 4658   6.400   6.294   5.978
  295LEU     CA 4659   6.250   6.414   6.059
  295LEU     HA 4660   6.157   6.451   6.013
  295LEU     CB 4661   6.217   6.289   6.146
  295LEU    HB1 4662   6.316   6.254   6.180
  295LEU    HB2 4663   6.185   6.201   6.090
  295LEU     CG 4664   6.120   6.318   6.267
  295LEU     HG 4665   6.081   6.223   6.303
  295LEU    CD1 4666   6.175   6.385   6.393
  295LEU   HD11 4667   6.097   6.400   6.467
  295LEU   HD12 4668   6.246   6.315   6.433
  295LEU   HD13 4669   6.216   6.484   6.374
  295LEU    CD2 4670   5.995   6.396   6.224
  295LEU   HD21 4671   5.955   6.356   6.131
  295LEU   HD22 4672   5.916   6.372   6.289
  295LEU   HD23 4673   6.004   6.507   6.212
  295LEU      C 4674   6.319   6.525   6.132
  295LEU      O 4675   6.432   6.507   6.176
  296VAL      N 4676   6.255   6.641   6.148
  296VAL      H 4677   6.162   6.649   6.107
  296VAL     CA 4678   6.313   6.767   6.207
  296VAL     HA 4679   6.418   6.747   6.236
  296VAL     CB 4680   6.325   6.878   6.096
  296VAL     HB 4681   6.221   6.909   6.075
  296VAL    CG1 4682   6.413   6.996   6.147
  296VAL   HG11 4683   6.446   7.058   6.063
  296VAL   HG12 4684   6.354   7.057   6.212
  296VAL   HG13 4685   6.503   6.969   6.202
  296VAL    CG2 4686   6.391   6.828   5.963
  296VAL   HG21 4687   6.497   6.805   5.982
  296VAL   HG22 4688   6.340   6.748   5.915
  296VAL   HG23 4689   6.399   6.918   5.900
  296VAL      C 4690   6.219   6.810   6.325
  296VAL      O 4691   6.096   6.826   6.307
  297CYS      N 4692   6.281   6.834   6.442
  297CYS      H 4693   6.383   6.827   6.444
  297CYS     CA 4694   6.219   6.878   6.564
  297CYS     HA 4695   6.120   6.850   6.564
  297CYS     CB 4696   6.297   6.808   6.678
  297CYS    HB1 4697   6.277   6.856   6.774
  297CYS    HB2 4698   6.407   6.821   6.667
  297CYS     SG 4699   6.252   6.631   6.677
  297CYS     HG 4700   6.125   6.662   6.704
  297CYS      C 4701   6.221   7.025   6.599
  297CYS      O 4702   6.314   7.094   6.556
  298PRO      N 4703   6.124   7.077   6.676
  298PRO     CD 4704   6.002   7.006   6.714
  298PRO    HD1 4705   6.029   6.949   6.804
  298PRO    HD2 4706   5.960   6.945   6.637
  298PRO     CG 4707   5.903   7.107   6.759
  298PRO    HG1 4708   5.847   7.067   6.844
  298PRO    HG2 4709   5.835   7.132   6.675
  298PRO     CB 4710   5.994   7.224   6.800
  298PRO    HB1 4711   6.019   7.224   6.903
  298PRO    HB2 4712   5.945   7.315   6.777
  298PRO     CA 4713   6.118   7.217   6.710
  298PRO     HA 4714   6.100   7.274   6.619
  298PRO      C 4715   6.236   7.274   6.785
  298PRO      O 4716   6.225   7.388   6.832
  299ASP      N 4717   6.339   7.197   6.812
  299ASP      H 4718   6.365   7.124   6.751
  299ASP     CA 4719   6.426   7.232   6.927
  299ASP     HA 4720   6.369   7.295   6.994
  299ASP     CB 4721   6.469   7.109   6.998
  299ASP    HB1 4722   6.384   7.083   7.057
  299ASP    HB2 4723   6.545   7.138   7.070
  299ASP     CG 4724   6.509   6.987   6.913
  299ASP    OD1 4725   6.495   6.875   6.972
  299ASP    OD2 4726   6.567   7.017   6.805
  299ASP      C 4727   6.550   7.309   6.876
  299ASP      O 4728   6.633   7.359   6.952
  300GLY      N 4729   6.568   7.319   6.741
  300GLY      H 4730   6.491   7.286   6.684
  300GLY     CA 4731   6.681   7.363   6.663
  300GLY    HA1 4732   6.712   7.457   6.708
  300GLY    HA2 4733   6.649   7.392   6.560
  300GLY      C 4734   6.805   7.274   6.657
  300GLY      O 4735   6.915   7.322   6.621
  301LYS      N 4736   6.783   7.148   6.696
  301LYS      H 4737   6.685   7.128   6.725
  301LYS     CA 4738   6.890   7.060   6.732
  301LYS     HA 4739   6.977   7.101   6.690
  301LYS     CB 4740   6.900   7.075   6.880
  301LYS    HB1 4741   6.823   7.019   6.931
  301LYS    HB2 4742   6.890   7.182   6.911
  301LYS     CG 4743   7.037   7.023   6.934
  301LYS    HG1 4744   7.118   7.073   6.881
  301LYS    HG2 4745   7.055   6.917   6.909
  301LYS     CD 4746   7.060   7.043   7.084
  301LYS    HD1 4747   6.977   6.996   7.142
  301LYS    HD2 4748   7.053   7.152   7.106
  301LYS     CE 4749   7.187   6.987   7.135
  301LYS    HE1 4750   7.273   7.016   7.076
  301LYS    HE2 4751   7.184   6.877   7.131
  301LYS     NZ 4752   7.209   7.035   7.278
  301LYS    HZ1 4753   7.303   7.008   7.309
  301LYS    HZ2 4754   7.211   7.136   7.277
  301LYS    HZ3 4755   7.140   6.988   7.337
  301LYS      C 4756   6.880   6.914   6.689
  301LYS      O 4757   6.982   6.848   6.666
  302THR      N 4758   6.764   6.855   6.696
  302THR      H 4759   6.684   6.915   6.722
  302THR     CA 4760   6.736   6.708   6.679
  302THR     HA 4761   6.829   6.662   6.692
  302THR     CB 4762   6.634   6.661   6.787
  302THR     HB 4763   6.544   6.712   6.764
  302THR    CG2 4764   6.613   6.507   6.809
  302THR   HG21 4765   6.571   6.459   6.723
  302THR   HG22 4766   6.707   6.466   6.816
  302THR   HG23 4767   6.554   6.482   6.895
  302THR    OG1 4768   6.673   6.718   6.912
  302THR    HG1 4769   6.606   6.789   6.931
  302THR      C 4770   6.689   6.663   6.537
  302THR      O 4771   6.589   6.722   6.495
  303VAL      N 4772   6.758   6.564   6.473
  303VAL      H 4773   6.838   6.526   6.522
  303VAL     CA 4774   6.703   6.500   6.354
  303VAL     HA 4775   6.597   6.522   6.353
  303VAL     CB 4776   6.759   6.558   6.227
  303VAL     HB 4777   6.708   6.509   6.141
  303VAL    CG1 4778   6.732   6.708   6.216
  303VAL   HG11 4779   6.776   6.771   6.294
  303VAL   HG12 4780   6.759   6.750   6.115
  303VAL   HG13 4781   6.623   6.722   6.211
  303VAL    CG2 4782   6.908   6.538   6.202
  303VAL   HG21 4783   6.939   6.431   6.193
  303VAL   HG22 4784   6.934   6.585   6.101
  303VAL   HG23 4785   6.969   6.592   6.274
  303VAL      C 4786   6.717   6.348   6.352
  303VAL      O 4787   6.797   6.288   6.421
  304GLU      N 4788   6.638   6.289   6.261
  304GLU      H 4789   6.570   6.338   6.208
  304GLU     CA 4790   6.668   6.155   6.215
  304GLU     HA 4791   6.784   6.147   6.221
  304GLU     CB 4792   6.606   6.040   6.303
  304GLU    HB1 4793   6.663   6.045   6.393
  304GLU    HB2 4794   6.626   5.947   6.256
  304GLU     CG 4795   6.460   6.045   6.353
  304GLU    HG1 4796   6.434   6.141   6.397
  304GLU    HG2 4797   6.454   5.970   6.429
  304GLU     CD 4798   6.360   6.005   6.243
  304GLU    OE1 4799   6.241   5.992   6.279
  304GLU    OE2 4800   6.401   5.989   6.128
  304GLU      C 4801   6.637   6.134   6.067
  304GLU      O 4802   6.557   6.201   6.010
  305ALA      N 4803   6.715   6.045   6.000
  305ALA      H 4804   6.784   5.996   6.056
  305ALA     CA 4805   6.724   6.031   5.855
  305ALA     HA 4806   6.644   6.092   5.812
  305ALA     CB 4807   6.845   6.109   5.807
  305ALA    HB1 4808   6.827   6.123   5.697
  305ALA    HB2 4809   6.853   6.208   5.849
  305ALA    HB3 4810   6.936   6.053   5.822
  305ALA      C 4811   6.703   5.887   5.801
  305ALA      O 4812   6.738   5.794   5.867
  306GLU      N 4813   6.634   5.872   5.686
  306GLU      H 4814   6.589   5.955   5.645
  306GLU     CA 4815   6.594   5.743   5.622
  306GLU     HA 4816   6.670   5.667   5.643
  306GLU     CB 4817   6.459   5.703   5.684
  306GLU    HB1 4818   6.374   5.753   5.637
  306GLU    HB2 4819   6.456   5.722   5.791
  306GLU     CG 4820   6.436   5.550   5.675
  306GLU    HG1 4821   6.504   5.501   5.748
  306GLU    HG2 4822   6.466   5.519   5.576
  306GLU     CD 4823   6.289   5.519   5.709
  306GLU    OE1 4824   6.198   5.604   5.691
  306GLU    OE2 4825   6.251   5.408   5.760
  306GLU      C 4826   6.567   5.766   5.474
  306GLU      O 4827   6.515   5.874   5.433
  307ALA      N 4828   6.603   5.674   5.388
  307ALA      H 4829   6.661   5.597   5.425
  307ALA     CA 4830   6.569   5.678   5.248
  307ALA     HA 4831   6.600   5.774   5.209
  307ALA     CB 4832   6.648   5.565   5.177
  307ALA    HB1 4833   6.626   5.566   5.067
  307ALA    HB2 4834   6.757   5.574   5.182
  307ALA    HB3 4835   6.625   5.469   5.217
  307ALA      C 4836   6.418   5.667   5.229
  307ALA      O 4837   6.352   5.597   5.301
  308ALA      N 4838   6.358   5.733   5.132
  308ALA      H 4839   6.410   5.789   5.064
  308ALA     CA 4840   6.211   5.748   5.120
  308ALA     HA 4841   6.167   5.744   5.223
  308ALA     CB 4842   6.188   5.878   5.040
  308ALA    HB1 4843   6.210   5.966   5.103
  308ALA    HB2 4844   6.241   5.869   4.945
  308ALA    HB3 4845   6.078   5.885   5.018
  308ALA      C 4846   6.146   5.631   5.049
  308ALA      O 4847   6.054   5.655   4.967
  309HIS      N 4848   6.198   5.514   5.065
  309HIS      H 4849   6.271   5.506   5.124
  309HIS     CA 4850   6.162   5.399   4.981
  309HIS     HA 4851   6.065   5.414   4.933
  309HIS     CB 4852   6.259   5.391   4.862
  309HIS    HB1 4853   6.251   5.481   4.807
  309HIS    HB2 4854   6.219   5.318   4.791
  309HIS     CG 4855   6.405   5.355   4.891
  309HIS    ND1 4856   6.444   5.231   4.941
  309HIS    HD1 4857   6.385   5.165   4.977
  309HIS    CE1 4858   6.581   5.223   4.933
  309HIS    HE1 4859   6.641   5.139   4.967
  309HIS    NE2 4860   6.630   5.334   4.871
  309HIS    CD2 4861   6.520   5.416   4.844
  309HIS    HD2 4862   6.525   5.508   4.789
  309HIS      C 4863   6.168   5.271   5.072
  309HIS      O 4864   6.222   5.273   5.185
  310GLY      N 4865   6.105   5.159   5.032
  310GLY      H 4866   6.059   5.168   4.943
  310GLY     CA 4867   6.101   5.030   5.099
  310GLY    HA1 4868   6.024   4.967   5.051
  310GLY    HA2 4869   6.075   5.046   5.202
  310GLY      C 4870   6.231   4.949   5.100
  310GLY      O 4871   6.332   4.996   5.051
  311THR      N 4872   6.224   4.830   5.150
  311THR      H 4873   6.138   4.800   5.195
  311THR     CA 4874   6.333   4.730   5.155
  311THR     HA 4875   6.418   4.771   5.211
  311THR     CB 4876   6.292   4.606   5.233
  311THR     HB 4877   6.374   4.534   5.223
  311THR    CG2 4878   6.269   4.640   5.382
  311THR   HG21 4879   6.182   4.702   5.396
  311THR   HG22 4880   6.261   4.547   5.434
  311THR   HG23 4881   6.362   4.687   5.422
  311THR    OG1 4882   6.174   4.555   5.178
  311THR    HG1 4883   6.172   4.457   5.188
  311THR      C 4884   6.381   4.670   5.022
  311THR      O 4885   6.484   4.598   5.021
  312VAL      N 4886   6.309   4.695   4.914
  312VAL      H 4887   6.232   4.762   4.928
  312VAL     CA 4888   6.327   4.644   4.781
  312VAL     HA 4889   6.241   4.670   4.721
  312VAL     CB 4890   6.450   4.713   4.714
  312VAL     HB 4891   6.546   4.670   4.755
  312VAL    CG1 4892   6.445   4.694   4.560
  312VAL   HG11 4893   6.361   4.744   4.519
  312VAL   HG12 4894   6.532   4.742   4.511
  312VAL   HG13 4895   6.443   4.588   4.535
  312VAL    CG2 4896   6.459   4.866   4.737
  312VAL   HG21 4897   6.505   4.885   4.838
  312VAL   HG22 4898   6.526   4.907   4.663
  312VAL   HG23 4899   6.359   4.915   4.731
  312VAL      C 4900   6.327   4.491   4.777
  312VAL      O 4901   6.419   4.426   4.725
  313THR      N 4902   6.219   4.431   4.823
  313THR      H 4903   6.151   4.498   4.862
  313THR     CA 4904   6.194   4.289   4.832
  313THR     HA 4905   6.258   4.241   4.903
  313THR     CB 4906   6.048   4.260   4.862
  313THR     HB 4907   5.983   4.288   4.776
  313THR    CG2 4908   6.019   4.115   4.903
  313THR   HG21 4909   6.107   4.066   4.953
  313THR   HG22 4910   5.929   4.120   4.967
  313THR   HG23 4911   5.995   4.051   4.822
  313THR    OG1 4912   6.009   4.348   4.967
  313THR    HG1 4913   6.071   4.327   5.044
  313THR      C 4914   6.223   4.208   4.702
  313THR      O 4915   6.277   4.098   4.713
  314ARG      N 4916   6.186   4.260   4.584
  314ARG      H 4917   6.131   4.345   4.581
  314ARG     CA 4918   6.206   4.189   4.455
  314ARG     HA 4919   6.177   4.089   4.475
  314ARG     CB 4920   6.108   4.265   4.358
  314ARG    HB1 4921   6.166   4.290   4.263
  314ARG    HB2 4922   6.074   4.360   4.402
  314ARG     CG 4923   5.994   4.170   4.328
  314ARG    HG1 4924   5.934   4.152   4.425
  314ARG    HG2 4925   6.038   4.072   4.294
  314ARG     CD 4926   5.887   4.226   4.231
  314ARG    HD1 4927   5.813   4.145   4.207
  314ARG    HD2 4928   5.932   4.249   4.135
  314ARG     NE 4929   5.812   4.340   4.288
  314ARG     HE 4930   5.746   4.324   4.369
  314ARG     CZ 4931   5.828   4.472   4.260
  314ARG    NH1 4932   5.918   4.520   4.181
  314ARG   HH11 4933   5.984   4.461   4.130
  314ARG   HH12 4934   5.926   4.617   4.158
  314ARG    NH2 4935   5.750   4.563   4.306
  314ARG   HH21 4936   5.666   4.539   4.354
  314ARG   HH22 4937   5.773   4.657   4.287
  314ARG      C 4938   6.347   4.177   4.407
  314ARG      O 4939   6.384   4.065   4.362
  315HIS      N 4940   6.435   4.278   4.422
  315HIS      H 4941   6.401   4.367   4.466
  315HIS     CA 4942   6.581   4.251   4.417
  315HIS     HA 4943   6.607   4.203   4.322
  315HIS     CB 4944   6.658   4.383   4.431
  315HIS    HB1 4945   6.762   4.361   4.457
  315HIS    HB2 4946   6.622   4.440   4.515
  315HIS     CG 4947   6.666   4.476   4.313
  315HIS    ND1 4948   6.749   4.582   4.291
  315HIS    CE1 4949   6.711   4.636   4.173
  315HIS    HE1 4950   6.736   4.739   4.128
  315HIS    NE2 4951   6.611   4.566   4.124
  315HIS    HE2 4952   6.557   4.588   4.041
  315HIS    CD2 4953   6.581   4.461   4.207
  315HIS    HD2 4954   6.508   4.385   4.201
  315HIS      C 4955   6.626   4.147   4.525
  315HIS      O 4956   6.694   4.055   4.489
  316TYR      N 4957   6.591   4.153   4.655
  316TYR      H 4958   6.537   4.230   4.693
  316TYR     CA 4959   6.636   4.040   4.749
  316TYR     HA 4960   6.743   4.040   4.754
  316TYR     CB 4961   6.592   4.074   4.897
  316TYR    HB1 4962   6.485   4.092   4.892
  316TYR    HB2 4963   6.632   4.170   4.921
  316TYR     CG 4964   6.634   3.977   5.011
  316TYR    CD1 4965   6.771   3.969   5.044
  316TYR    HD1 4966   6.832   4.029   4.987
  316TYR    CE1 4967   6.815   3.871   5.138
  316TYR    HE1 4968   6.922   3.859   5.165
  316TYR     CZ 4969   6.717   3.790   5.208
  316TYR     OH 4970   6.758   3.701   5.305
  316TYR     HH 4971   6.853   3.703   5.329
  316TYR    CE2 4972   6.579   3.801   5.170
  316TYR    HE2 4973   6.502   3.744   5.225
  316TYR    CD2 4974   6.535   3.892   5.068
  316TYR    HD2 4975   6.432   3.898   5.036
  316TYR      C 4976   6.579   3.907   4.704
  316TYR      O 4977   6.639   3.807   4.744
  317ARG      N 4978   6.461   3.897   4.636
  317ARG      H 4979   6.412   3.983   4.622
  317ARG     CA 4980   6.417   3.773   4.565
  317ARG     HA 4981   6.423   3.695   4.642
  317ARG     CB 4982   6.273   3.777   4.509
  317ARG    HB1 4983   6.257   3.675   4.474
  317ARG    HB2 4984   6.262   3.847   4.421
  317ARG     CG 4985   6.155   3.814   4.598
  317ARG    HG1 4986   6.064   3.771   4.545
  317ARG    HG2 4987   6.137   3.919   4.606
  317ARG     CD 4988   6.167   3.746   4.734
  317ARG    HD1 4989   6.237   3.806   4.792
  317ARG    HD2 4990   6.189   3.641   4.720
  317ARG     NE 4991   6.037   3.758   4.802
  317ARG     HE 4992   5.954   3.788   4.758
  317ARG     CZ 4993   6.021   3.738   4.929
  317ARG    NH1 4994   6.115   3.700   5.004
  317ARG   HH11 4995   6.196   3.650   4.962
  317ARG   HH12 4996   6.089   3.693   5.103
  317ARG    NH2 4997   5.903   3.754   4.983
  317ARG   HH21 4998   5.835   3.801   4.925
  317ARG   HH22 4999   5.893   3.761   5.083
  317ARG      C 5000   6.518   3.731   4.463
  317ARG      O 5001   6.564   3.618   4.451
  318MET      N 5002   6.563   3.824   4.382
  318MET      H 5003   6.514   3.910   4.375
  318MET     CA 5004   6.664   3.793   4.271
  318MET     HA 5005   6.625   3.716   4.210
  318MET     CB 5006   6.672   3.919   4.184
  318MET    HB1 5007   6.750   3.903   4.110
  318MET    HB2 5008   6.707   4.000   4.242
  318MET     CG 5009   6.537   3.950   4.106
  318MET    HG1 5010   6.451   3.931   4.168
  318MET    HG2 5011   6.536   3.879   4.024
  318MET     SD 5012   6.516   4.121   4.040
  318MET     CE 5013   6.341   4.102   4.020
  318MET    HE1 5014   6.325   4.008   3.965
  318MET    HE2 5015   6.291   4.088   4.117
  318MET    HE3 5016   6.305   4.186   3.967
  318MET      C 5017   6.801   3.752   4.331
  318MET      O 5018   6.861   3.654   4.290
  319TYR      N 5019   6.850   3.829   4.428
  319TYR      H 5020   6.799   3.910   4.460
  319TYR     CA 5021   6.970   3.792   4.508
  319TYR     HA 5022   7.054   3.790   4.440
  319TYR     CB 5023   6.975   3.913   4.608
  319TYR    HB1 5024   6.881   3.910   4.662
  319TYR    HB2 5025   6.986   4.008   4.555
  319TYR     CG 5026   7.093   3.905   4.701
  319TYR    CD1 5027   7.223   3.929   4.651
  319TYR    HD1 5028   7.239   3.970   4.548
  319TYR    CE1 5029   7.331   3.916   4.737
  319TYR    HE1 5030   7.428   3.954   4.701
  319TYR     CZ 5031   7.317   3.871   4.867
  319TYR     OH 5032   7.428   3.860   4.954
  319TYR     HH 5033   7.399   3.826   5.047
  319TYR    CE2 5034   7.191   3.840   4.910
  319TYR    HE2 5035   7.169   3.798   5.007
  319TYR    CD2 5036   7.079   3.855   4.829
  319TYR    HD2 5037   6.983   3.838   4.874
  319TYR      C 5038   6.961   3.655   4.584
  319TYR      O 5039   7.057   3.576   4.583
  320GLN      N 5040   6.844   3.613   4.628
  320GLN      H 5041   6.768   3.681   4.620
  320GLN     CA 5042   6.824   3.483   4.697
  320GLN     HA 5043   6.905   3.453   4.762
  320GLN     CB 5044   6.707   3.481   4.788
  320GLN    HB1 5045   6.686   3.378   4.825
  320GLN    HB2 5046   6.615   3.524   4.741
  320GLN     CG 5047   6.745   3.551   4.921
  320GLN    HG1 5048   6.653   3.571   4.983
  320GLN    HG2 5049   6.785   3.643   4.898
  320GLN     CD 5050   6.841   3.484   5.018
  320GLN    OE1 5051   6.963   3.473   4.997
  320GLN    NE2 5052   6.795   3.434   5.129
  320GLN   HE21 5053   6.701   3.429   5.165
  320GLN   HE22 5054   6.868   3.399   5.189
  320GLN      C 5055   6.826   3.362   4.598
  320GLN      O 5056   6.877   3.258   4.637
  321LYS      N 5057   6.775   3.380   4.476
  321LYS      H 5058   6.718   3.464   4.465
  321LYS     CA 5059   6.780   3.293   4.353
  321LYS     HA 5060   6.789   3.193   4.389
  321LYS     CB 5061   6.657   3.310   4.267
  321LYS    HB1 5062   6.667   3.247   4.179
  321LYS    HB2 5063   6.655   3.413   4.247
  321LYS     CG 5064   6.522   3.280   4.336
  321LYS    HG1 5065   6.501   3.335   4.430
  321LYS    HG2 5066   6.525   3.176   4.360
  321LYS     CD 5067   6.403   3.288   4.239
  321LYS    HD1 5068   6.317   3.233   4.279
  321LYS    HD2 5069   6.423   3.243   4.139
  321LYS     CE 5070   6.363   3.439   4.220
  321LYS    HE1 5071   6.451   3.505   4.208
  321LYS    HE2 5072   6.312   3.478   4.309
  321LYS     NZ 5073   6.280   3.457   4.100
  321LYS    HZ1 5074   6.226   3.379   4.071
  321LYS    HZ2 5075   6.223   3.541   4.114
  321LYS    HZ3 5076   6.341   3.476   4.022
  321LYS      C 5077   6.916   3.319   4.276
  321LYS      O 5078   6.927   3.262   4.167
  322GLY      N 5079   7.005   3.396   4.335
  322GLY      H 5080   6.983   3.442   4.426
  322GLY     CA 5081   7.143   3.392   4.300
  322GLY    HA1 5082   7.179   3.294   4.261
  322GLY    HA2 5083   7.199   3.424   4.387
  322GLY      C 5084   7.171   3.480   4.182
  322GLY      O 5085   7.277   3.457   4.126
  323GLN      N 5086   7.090   3.579   4.148
  323GLN      H 5087   7.010   3.596   4.205
  323GLN     CA 5088   7.109   3.662   4.031
  323GLN     HA 5089   7.179   3.615   3.963
  323GLN     CB 5090   6.973   3.679   3.957
  323GLN    HB1 5091   6.986   3.719   3.856
  323GLN    HB2 5092   6.903   3.752   4.009
  323GLN     CG 5093   6.883   3.553   3.941
  323GLN    HG1 5094   6.836   3.529   4.035
  323GLN    HG2 5095   6.953   3.475   3.907
  323GLN     CD 5096   6.762   3.577   3.843
  323GLN    OE1 5097   6.658   3.618   3.890
  323GLN    NE2 5098   6.779   3.567   3.712
  323GLN   HE21 5099   6.868   3.535   3.685
  323GLN   HE22 5100   6.709   3.582   3.645
  323GLN      C 5101   7.181   3.799   4.062
  323GLN      O 5102   7.191   3.846   4.178
  324GLU      N 5103   7.217   3.868   3.951
  324GLU      H 5104   7.190   3.816   3.867
  324GLU     CA 5105   7.266   4.009   3.959
  324GLU     HA 5106   7.326   4.017   4.047
  324GLU     CB 5107   7.353   4.031   3.835
  324GLU    HB1 5108   7.291   4.006   3.753
  324GLU    HB2 5109   7.441   3.972   3.840
  324GLU     CG 5110   7.403   4.176   3.810
  324GLU    HG1 5111   7.476   4.208   3.882
  324GLU    HG2 5112   7.317   4.244   3.813
  324GLU     CD 5113   7.460   4.179   3.671
  324GLU    OE1 5114   7.384   4.206   3.574
  324GLU    OE2 5115   7.583   4.183   3.655
  324GLU      C 5116   7.153   4.115   3.985
  324GLU      O 5117   7.037   4.093   3.946
  325THR      N 5118   7.188   4.224   4.056
  325THR      H 5119   7.284   4.236   4.086
  325THR     CA 5120   7.097   4.331   4.110
  325THR     HA 5121   7.008   4.320   4.054
  325THR     CB 5122   7.060   4.301   4.258
  325THR     HB 5123   6.988   4.368   4.286
  325THR    CG2 5124   7.012   4.164   4.283
  325THR   HG21 5125   6.934   4.132   4.208
  325THR   HG22 5126   7.091   4.091   4.273
  325THR   HG23 5127   6.972   4.163   4.390
  325THR    OG1 5128   7.172   4.321   4.346
  325THR    HG1 5129   7.247   4.269   4.311
  325THR      C 5130   7.143   4.471   4.081
  325THR      O 5131   7.263   4.489   4.061
  326SER      N 5132   7.057   4.572   4.074
  326SER      H 5133   6.961   4.542   4.074
  326SER     CA 5134   7.093   4.714   4.059
  326SER     HA 5135   7.198   4.726   4.081
  326SER     CB 5136   7.068   4.762   3.912
  326SER    HB1 5137   6.958   4.775   3.903
  326SER    HB2 5138   7.102   4.684   3.839
  326SER     OG 5139   7.144   4.879   3.883
  326SER     HG 5140   7.234   4.845   3.867
  326SER      C 5141   7.005   4.808   4.152
  326SER      O 5142   6.931   4.898   4.109
  327THR      N 5143   6.998   4.774   4.279
  327THR      H 5144   7.065   4.704   4.308
  327THR     CA 5145   6.945   4.855   4.389
  327THR     HA 5146   6.841   4.871   4.368
  327THR     CB 5147   6.953   4.773   4.521
  327THR     HB 5148   7.053   4.775   4.558
  327THR    CG2 5149   6.861   4.838   4.624
  327THR   HG21 5150   6.886   4.942   4.646
  327THR   HG22 5151   6.759   4.837   4.589
  327THR   HG23 5152   6.874   4.784   4.714
  327THR    OG1 5153   6.919   4.637   4.518
  327THR    HG1 5154   6.889   4.619   4.430
  327THR      C 5155   7.030   4.989   4.402
  327THR      O 5156   7.153   4.980   4.401
  328ASN      N 5157   6.958   5.100   4.414
  328ASN      H 5158   6.855   5.098   4.418
  328ASN     CA 5159   7.017   5.229   4.414
  328ASN     HA 5160   7.114   5.214   4.366
  328ASN     CB 5161   6.940   5.321   4.319
  328ASN    HB1 5162   6.841   5.339   4.355
  328ASN    HB2 5163   6.927   5.264   4.229
  328ASN     CG 5164   7.002   5.455   4.283
  328ASN    OD1 5165   7.104   5.486   4.345
  328ASN    ND2 5166   6.950   5.530   4.187
  328ASN   HD21 5167   6.869   5.492   4.138
  328ASN   HD22 5168   6.995   5.610   4.159
  328ASN      C 5169   7.030   5.281   4.562
  328ASN      O 5170   6.926   5.304   4.627
  329PRO      N 5171   7.152   5.294   4.611
  329PRO     CD 5172   7.276   5.254   4.545
  329PRO    HD1 5173   7.293   5.313   4.452
  329PRO    HD2 5174   7.262   5.149   4.521
  329PRO     CG 5175   7.392   5.271   4.638
  329PRO    HG1 5176   7.439   5.371   4.628
  329PRO    HG2 5177   7.469   5.192   4.622
  329PRO     CB 5178   7.327   5.275   4.777
  329PRO    HB1 5179   7.387   5.329   4.850
  329PRO    HB2 5180   7.307   5.171   4.812
  329PRO     CA 5181   7.190   5.338   4.748
  329PRO     HA 5182   7.116   5.305   4.829
  329PRO      C 5183   7.192   5.491   4.769
  329PRO      O 5184   7.198   5.537   4.881
  330ILE      N 5185   7.182   5.575   4.660
  330ILE      H 5186   7.161   5.535   4.569
  330ILE     CA 5187   7.205   5.724   4.670
  330ILE     HA 5188   7.305   5.734   4.713
  330ILE     CB 5189   7.196   5.792   4.529
  330ILE     HB 5190   7.098   5.775   4.494
  330ILE    CG2 5191   7.232   5.942   4.531
  330ILE   HG21 5192   7.159   5.997   4.592
  330ILE   HG22 5193   7.328   5.946   4.576
  330ILE   HG23 5194   7.237   5.983   4.433
  330ILE    CG1 5195   7.302   5.731   4.439
  330ILE   HG11 5196   7.290   5.620   4.448
  330ILE   HG12 5197   7.402   5.759   4.477
  330ILE     CD 5198   7.293   5.768   4.288
  330ILE    HD1 5199   7.363   5.705   4.232
  330ILE    HD2 5200   7.194   5.746   4.251
  330ILE    HD3 5201   7.324   5.869   4.263
  330ILE      C 5202   7.110   5.798   4.769
  330ILE      O 5203   7.159   5.865   4.858
  331ALA      N 5204   6.982   5.761   4.771
  331ALA      H 5205   6.941   5.702   4.704
  331ALA     CA 5206   6.891   5.800   4.880
  331ALA     HA 5207   6.880   5.911   4.880
  331ALA     CB 5208   6.751   5.737   4.857
  331ALA    HB1 5209   6.761   5.629   4.823
  331ALA    HB2 5210   6.686   5.757   4.943
  331ALA    HB3 5211   6.706   5.786   4.771
  331ALA      C 5212   6.941   5.765   5.021
  331ALA      O 5213   6.934   5.853   5.110
  332SER      N 5214   6.995   5.648   5.041
  332SER      H 5215   7.013   5.594   4.958
  332SER     CA 5216   7.040   5.605   5.174
  332SER     HA 5217   6.961   5.631   5.243
  332SER     CB 5218   7.066   5.453   5.169
  332SER    HB1 5219   7.095   5.413   5.269
  332SER    HB2 5220   7.148   5.433   5.097
  332SER     OG 5221   6.948   5.385   5.124
  332SER     HG 5222   6.930   5.414   5.033
  332SER      C 5223   7.167   5.679   5.216
  332SER      O 5224   7.185   5.720   5.330
  333ILE      N 5225   7.263   5.694   5.125
  333ILE      H 5226   7.226   5.679   5.032
  333ILE     CA 5227   7.393   5.760   5.150
  333ILE     HA 5228   7.427   5.721   5.249
  333ILE     CB 5229   7.497   5.725   5.039
  333ILE     HB 5230   7.450   5.759   4.951
  333ILE    CG2 5231   7.623   5.806   5.061
  333ILE   HG21 5232   7.613   5.923   5.066
  333ILE   HG22 5233   7.666   5.776   5.156
  333ILE   HG23 5234   7.693   5.785   4.980
  333ILE    CG1 5235   7.518   5.575   5.033
  333ILE   HG11 5236   7.420   5.531   5.032
  333ILE   HG12 5237   7.573   5.539   5.112
  333ILE     CD 5238   7.590   5.525   4.910
  333ILE    HD1 5239   7.695   5.560   4.915
  333ILE    HD2 5240   7.589   5.412   4.920
  333ILE    HD3 5241   7.540   5.553   4.818
  333ILE      C 5242   7.377   5.910   5.169
  333ILE      O 5243   7.449   5.971   5.246
  334PHE      N 5244   7.277   5.973   5.101
  334PHE      H 5245   7.215   5.923   5.039
  334PHE     CA 5246   7.238   6.108   5.134
  334PHE     HA 5247   7.324   6.173   5.136
  334PHE     CB 5248   7.153   6.172   5.020
  334PHE    HB1 5249   7.075   6.235   5.068
  334PHE    HB2 5250   7.100   6.099   4.970
  334PHE     CG 5251   7.235   6.254   4.915
  334PHE    CD1 5252   7.250   6.391   4.928
  334PHE    HD1 5253   7.195   6.446   4.997
  334PHE    CE1 5254   7.335   6.462   4.834
  334PHE    HE1 5255   7.346   6.571   4.838
  334PHE     CZ 5256   7.405   6.392   4.736
  334PHE     HZ 5257   7.480   6.445   4.678
  334PHE    CE2 5258   7.396   6.253   4.728
  334PHE    HE2 5259   7.452   6.197   4.657
  334PHE    CD2 5260   7.307   6.187   4.813
  334PHE    HD2 5261   7.299   6.083   4.805
  334PHE      C 5262   7.179   6.129   5.273
  334PHE      O 5263   7.205   6.232   5.333
  335ALA      N 5264   7.116   6.031   5.329
  335ALA      H 5265   7.107   5.947   5.277
  335ALA     CA 5266   7.081   6.024   5.473
  335ALA     HA 5267   7.032   6.114   5.502
  335ALA     CB 5268   6.997   5.897   5.501
  335ALA    HB1 5269   7.055   5.805   5.509
  335ALA    HB2 5270   6.946   5.912   5.596
  335ALA    HB3 5271   6.919   5.891   5.431
  335ALA      C 5272   7.204   6.011   5.563
  335ALA      O 5273   7.211   6.080   5.663
  336TRP      N 5274   7.304   5.928   5.527
  336TRP      H 5275   7.288   5.875   5.444
  336TRP     CA 5276   7.435   5.934   5.591
  336TRP     HA 5277   7.418   5.925   5.701
  336TRP     CB 5278   7.524   5.816   5.539
  336TRP    HB1 5279   7.627   5.842   5.565
  336TRP    HB2 5280   7.524   5.807   5.430
  336TRP     CG 5281   7.502   5.690   5.610
  336TRP    CD1 5282   7.415   5.596   5.578
  336TRP    HD1 5283   7.356   5.597   5.490
  336TRP    NE1 5284   7.415   5.486   5.668
  336TRP    HE1 5285   7.364   5.400   5.654
  336TRP    CE2 5286   7.491   5.521   5.778
  336TRP    CZ2 5287   7.521   5.458   5.898
  336TRP    HZ2 5288   7.473   5.366   5.920
  336TRP    CH2 5289   7.610   5.520   5.989
  336TRP    HH2 5290   7.637   5.475   6.086
  336TRP    CZ3 5291   7.665   5.648   5.959
  336TRP    HZ3 5292   7.730   5.694   6.033
  336TRP    CE3 5293   7.634   5.707   5.831
  336TRP    HE3 5294   7.672   5.797   5.807
  336TRP    CD2 5295   7.551   5.645   5.738
  336TRP      C 5296   7.498   6.070   5.577
  336TRP      O 5297   7.541   6.123   5.680
  337THR      N 5298   7.502   6.130   5.460
  337THR      H 5299   7.473   6.081   5.376
  337THR     CA 5300   7.579   6.254   5.436
  337THR     HA 5301   7.672   6.239   5.480
  337THR     CB 5302   7.609   6.295   5.292
  337THR     HB 5303   7.673   6.381   5.292
  337THR    CG2 5304   7.703   6.195   5.227
  337THR   HG21 5305   7.710   6.203   5.113
  337THR   HG22 5306   7.798   6.201   5.278
  337THR   HG23 5307   7.671   6.095   5.245
  337THR    OG1 5308   7.501   6.318   5.210
  337THR    HG1 5309   7.519   6.394   5.151
  337THR      C 5310   7.516   6.373   5.505
  337THR      O 5311   7.592   6.446   5.566
  338ARG      N 5312   7.384   6.388   5.503
  338ARG      H 5313   7.328   6.321   5.457
  338ARG     CA 5314   7.314   6.476   5.593
  338ARG     HA 5315   7.369   6.576   5.585
  338ARG     CB 5316   7.173   6.498   5.542
  338ARG    HB1 5317   7.117   6.565   5.607
  338ARG    HB2 5318   7.133   6.398   5.530
  338ARG     CG 5319   7.174   6.557   5.400
  338ARG    HG1 5320   7.238   6.500   5.338
  338ARG    HG2 5321   7.208   6.665   5.398
  338ARG     CD 5322   7.040   6.552   5.336
  338ARG    HD1 5323   6.967   6.599   5.403
  338ARG    HD2 5324   7.015   6.449   5.311
  338ARG     NE 5325   7.042   6.636   5.208
  338ARG     HE 5326   7.125   6.656   5.158
  338ARG     CZ 5327   6.940   6.679   5.142
  338ARG    NH1 5328   6.818   6.660   5.182
  338ARG   HH11 5329   6.808   6.631   5.275
  338ARG   HH12 5330   6.741   6.692   5.131
  338ARG    NH2 5331   6.952   6.735   5.023
  338ARG   HH21 5332   7.043   6.760   4.989
  338ARG   HH22 5333   6.865   6.773   4.985
  338ARG      C 5334   7.317   6.439   5.739
  338ARG      O 5335   7.311   6.532   5.811
  339GLY      N 5336   7.335   6.313   5.778
  339GLY      H 5337   7.310   6.242   5.711
  339GLY     CA 5338   7.347   6.266   5.917
  339GLY    HA1 5339   7.339   6.162   5.918
  339GLY    HA2 5340   7.270   6.314   5.979
  339GLY      C 5341   7.474   6.308   5.976
  339GLY      O 5342   7.482   6.369   6.080
  340LEU      N 5343   7.578   6.271   5.908
  340LEU      H 5344   7.562   6.227   5.818
  340LEU     CA 5345   7.715   6.303   5.945
  340LEU     HA 5346   7.733   6.261   6.046
  340LEU     CB 5347   7.815   6.244   5.852
  340LEU    HB1 5348   7.918   6.271   5.894
  340LEU    HB2 5349   7.804   6.291   5.753
  340LEU     CG 5350   7.819   6.088   5.837
  340LEU     HG 5351   7.717   6.052   5.815
  340LEU    CD1 5352   7.898   6.035   5.721
  340LEU   HD11 5353   8.007   6.055   5.731
  340LEU   HD12 5354   7.881   5.930   5.713
  340LEU   HD13 5355   7.864   6.079   5.627
  340LEU    CD2 5356   7.873   6.022   5.966
  340LEU   HD21 5357   7.872   5.915   5.952
  340LEU   HD22 5358   7.982   6.042   5.979
  340LEU   HD23 5359   7.824   6.052   6.056
  340LEU      C 5360   7.748   6.452   5.955
  340LEU      O 5361   7.816   6.498   6.044
  341ALA      N 5362   7.686   6.531   5.871
  341ALA      H 5363   7.648   6.487   5.789
  341ALA     CA 5364   7.702   6.674   5.871
  341ALA     HA 5365   7.807   6.703   5.880
  341ALA     CB 5366   7.640   6.734   5.741
  341ALA    HB1 5367   7.685   6.692   5.649
  341ALA    HB2 5368   7.532   6.715   5.728
  341ALA    HB3 5369   7.659   6.841   5.741
  341ALA      C 5370   7.630   6.742   5.994
  341ALA      O 5371   7.680   6.842   6.051
  342HIS      N 5372   7.518   6.685   6.040
  342HIS      H 5373   7.483   6.614   5.980
  342HIS     CA 5374   7.447   6.725   6.162
  342HIS     HA 5375   7.434   6.836   6.153
  342HIS     CB 5376   7.313   6.664   6.165
  342HIS    HB1 5377   7.318   6.561   6.202
  342HIS    HB2 5378   7.266   6.658   6.061
  342HIS     CG 5379   7.216   6.739   6.251
  342HIS    ND1 5380   7.138   6.849   6.207
  342HIS    CE1 5381   7.068   6.888   6.316
  342HIS    HE1 5382   6.985   6.959   6.324
  342HIS    NE2 5383   7.102   6.812   6.423
  342HIS    HE2 5384   7.060   6.813   6.517
  342HIS    CD2 5385   7.201   6.725   6.386
  342HIS    HD2 5386   7.252   6.663   6.457
  342HIS      C 5387   7.524   6.694   6.294
  342HIS      O 5388   7.549   6.781   6.377
  343ARG      N 5389   7.581   6.573   6.293
  343ARG      H 5390   7.562   6.521   6.209
  343ARG     CA 5391   7.689   6.533   6.389
  343ARG     HA 5392   7.651   6.546   6.492
  343ARG     CB 5393   7.737   6.384   6.365
  343ARG    HB1 5394   7.771   6.364   6.263
  343ARG    HB2 5395   7.653   6.313   6.373
  343ARG     CG 5396   7.840   6.329   6.460
  343ARG    HG1 5397   7.923   6.399   6.472
  343ARG    HG2 5398   7.877   6.236   6.418
  343ARG     CD 5399   7.777   6.294   6.597
  343ARG    HD1 5400   7.835   6.213   6.632
  343ARG    HD2 5401   7.678   6.249   6.575
  343ARG     NE 5402   7.780   6.393   6.705
  343ARG     HE 5403   7.867   6.455   6.717
  343ARG     CZ 5404   7.694   6.401   6.809
  343ARG    NH1 5405   7.581   6.335   6.816
  343ARG   HH11 5406   7.567   6.262   6.754
  343ARG   HH12 5407   7.512   6.366   6.886
  343ARG    NH2 5408   7.722   6.479   6.907
  343ARG   HH21 5409   7.816   6.521   6.909
  343ARG   HH22 5410   7.657   6.491   6.984
  343ARG      C 5411   7.807   6.628   6.373
  343ARG      O 5412   7.871   6.653   6.477
  344ALA      N 5413   7.835   6.682   6.253
  344ALA      H 5414   7.792   6.634   6.177
  344ALA     CA 5415   7.951   6.778   6.230
  344ALA     HA 5416   8.035   6.744   6.292
  344ALA     CB 5417   8.002   6.785   6.085
  344ALA    HB1 5418   8.099   6.839   6.086
  344ALA    HB2 5419   8.010   6.685   6.043
  344ALA    HB3 5420   7.936   6.860   6.028
  344ALA      C 5421   7.921   6.917   6.288
  344ALA      O 5422   8.006   6.982   6.354
  345LYS      N 5423   7.797   6.958   6.269
  345LYS      H 5424   7.728   6.910   6.215
  345LYS     CA 5425   7.736   7.077   6.332
  345LYS     HA 5426   7.792   7.164   6.306
  345LYS     CB 5427   7.595   7.094   6.277
  345LYS    HB1 5428   7.538   7.005   6.271
  345LYS    HB2 5429   7.611   7.132   6.178
  345LYS     CG 5430   7.520   7.208   6.344
  345LYS    HG1 5431   7.577   7.301   6.359
  345LYS    HG2 5432   7.492   7.165   6.445
  345LYS     CD 5433   7.394   7.253   6.267
  345LYS    HD1 5434   7.432   7.295   6.177
  345LYS    HD2 5435   7.345   7.332   6.329
  345LYS     CE 5436   7.300   7.142   6.224
  345LYS    HE1 5437   7.250   7.093   6.313
  345LYS    HE2 5438   7.354   7.066   6.165
  345LYS     NZ 5439   7.191   7.194   6.140
  345LYS    HZ1 5440   7.139   7.114   6.100
  345LYS    HZ2 5441   7.114   7.239   6.190
  345LYS    HZ3 5442   7.233   7.256   6.071
  345LYS      C 5443   7.742   7.066   6.481
  345LYS      O 5444   7.818   7.138   6.544
  346LEU      N 5445   7.679   6.961   6.538
  346LEU      H 5446   7.627   6.901   6.471
  346LEU     CA 5447   7.665   6.942   6.685
  346LEU     HA 5448   7.637   7.043   6.728
  346LEU     CB 5449   7.554   6.836   6.723
  346LEU    HB1 5450   7.552   6.828   6.832
  346LEU    HB2 5451   7.594   6.740   6.687
  346LEU     CG 5452   7.416   6.851   6.670
  346LEU     HG 5453   7.422   6.861   6.559
  346LEU    CD1 5454   7.344   6.721   6.714
  346LEU   HD11 5455   7.365   6.698   6.817
  346LEU   HD12 5456   7.239   6.727   6.694
  346LEU   HD13 5457   7.387   6.645   6.657
  346LEU    CD2 5458   7.351   6.977   6.725
  346LEU   HD21 5459   7.405   7.062   6.695
  346LEU   HD22 5460   7.252   6.986   6.682
  346LEU   HD23 5461   7.344   6.972   6.834
  346LEU      C 5462   7.800   6.919   6.753
  346LEU      O 5463   7.811   6.950   6.870
  347ASP      N 5464   7.907   6.870   6.686
  347ASP      H 5465   7.894   6.834   6.588
  347ASP     CA 5466   8.041   6.856   6.742
  347ASP     HA 5467   8.031   6.843   6.847
  347ASP     CB 5468   8.106   6.725   6.698
  347ASP    HB1 5469   8.208   6.721   6.746
  347ASP    HB2 5470   8.104   6.729   6.590
  347ASP     CG 5471   8.041   6.599   6.743
  347ASP    OD1 5472   8.080   6.488   6.700
  347ASP    OD2 5473   7.954   6.604   6.834
  347ASP      C 5474   8.127   6.982   6.723
  347ASP      O 5475   8.245   6.990   6.765
  348ASN      N 5476   8.083   7.084   6.644
  348ASN      H 5477   7.986   7.068   6.604
  348ASN     CA 5478   8.172   7.189   6.585
  348ASN     HA 5479   8.111   7.236   6.506
  348ASN     CB 5480   8.187   7.303   6.685
  348ASN    HB1 5481   8.261   7.264   6.756
  348ASN    HB2 5482   8.091   7.321   6.727
  348ASN     CG 5483   8.243   7.429   6.623
  348ASN    OD1 5484   8.166   7.501   6.556
  348ASN    ND2 5485   8.373   7.450   6.639
  348ASN   HD21 5486   8.432   7.385   6.686
  348ASN   HD22 5487   8.411   7.536   6.592
  348ASN      C 5488   8.297   7.134   6.509
  348ASN      O 5489   8.397   7.205   6.488
  349ASN      N 5490   8.285   7.016   6.453
  349ASN      H 5491   8.193   6.974   6.462
  349ASN     CA 5492   8.393   6.937   6.387
  349ASN     HA 5493   8.489   6.961   6.429
  349ASN     CB 5494   8.376   6.784   6.415
  349ASN    HB1 5495   8.275   6.749   6.398
  349ASN    HB2 5496   8.393   6.769   6.523
  349ASN     CG 5497   8.480   6.692   6.347
  349ASN    OD1 5498   8.533   6.716   6.240
  349ASN    ND2 5499   8.499   6.580   6.409
  349ASN   HD21 5500   8.425   6.540   6.462
  349ASN   HD22 5501   8.562   6.516   6.358
  349ASN      C 5502   8.390   6.975   6.239
  349ASN      O 5503   8.289   6.946   6.172
  350LYS      N 5504   8.508   7.019   6.188
  350LYS      H 5505   8.594   7.014   6.245
  350LYS     CA 5506   8.517   7.072   6.046
  350LYS     HA 5507   8.418   7.105   6.023
  350LYS     CB 5508   8.600   7.208   6.047
  350LYS    HB1 5509   8.587   7.259   5.947
  350LYS    HB2 5510   8.703   7.186   6.060
  350LYS     CG 5511   8.565   7.317   6.156
  350LYS    HG1 5512   8.616   7.411   6.131
  350LYS    HG2 5513   8.601   7.286   6.255
  350LYS     CD 5514   8.419   7.348   6.163
  350LYS    HD1 5515   8.355   7.263   6.199
  350LYS    HD2 5516   8.387   7.389   6.069
  350LYS     CE 5517   8.405   7.456   6.267
  350LYS    HE1 5518   8.468   7.543   6.236
  350LYS    HE2 5519   8.445   7.417   6.365
  350LYS     NZ 5520   8.270   7.495   6.280
  350LYS    HZ1 5521   8.217   7.496   6.191
  350LYS    HZ2 5522   8.211   7.429   6.332
  350LYS    HZ3 5523   8.270   7.582   6.332
  350LYS      C 5524   8.567   6.978   5.937
  350LYS      O 5525   8.545   7.003   5.818
  351GLU      N 5526   8.636   6.873   5.973
  351GLU      H 5527   8.659   6.859   6.070
  351GLU     CA 5528   8.683   6.768   5.878
  351GLU     HA 5529   8.708   6.810   5.781
  351GLU     CB 5530   8.816   6.701   5.930
  351GLU    HB1 5531   8.842   6.631   5.845
  351GLU    HB2 5532   8.803   6.655   6.031
  351GLU     CG 5533   8.936   6.794   5.938
  351GLU    HG1 5534   8.900   6.899   5.965
  351GLU    HG2 5535   8.977   6.807   5.835
  351GLU     CD 5536   9.040   6.740   6.040
  351GLU    OE1 5537   9.154   6.701   5.994
  351GLU    OE2 5538   9.005   6.722   6.158
  351GLU      C 5539   8.587   6.656   5.849
  351GLU      O 5540   8.587   6.596   5.745
  352LEU      N 5541   8.490   6.632   5.939
  352LEU      H 5542   8.502   6.666   6.034
  352LEU     CA 5543   8.370   6.559   5.906
  352LEU     HA 5544   8.412   6.462   5.865
  352LEU     CB 5545   8.307   6.522   6.041
  352LEU    HB1 5546   8.270   6.612   6.092
  352LEU    HB2 5547   8.382   6.471   6.104
  352LEU     CG 5548   8.174   6.443   6.021
  352LEU     HG 5549   8.098   6.499   5.967
  352LEU    CD1 5550   8.203   6.309   5.944
  352LEU   HD11 5551   8.301   6.271   5.977
  352LEU   HD12 5552   8.126   6.236   5.963
  352LEU   HD13 5553   8.211   6.336   5.837
  352LEU    CD2 5554   8.113   6.396   6.152
  352LEU   HD21 5555   8.019   6.331   6.138
  352LEU   HD22 5556   8.186   6.340   6.214
  352LEU   HD23 5557   8.079   6.490   6.203
  352LEU      C 5558   8.278   6.626   5.803
  352LEU      O 5559   8.215   6.557   5.720
  353ALA      N 5560   8.280   6.758   5.801
  353ALA      H 5561   8.322   6.810   5.873
  353ALA     CA 5562   8.219   6.834   5.696
  353ALA     HA 5563   8.123   6.793   5.672
  353ALA     CB 5564   8.204   6.978   5.743
  353ALA    HB1 5565   8.144   7.039   5.682
  353ALA    HB2 5566   8.167   6.983   5.845
  353ALA    HB3 5567   8.302   7.021   5.748
  353ALA      C 5568   8.302   6.818   5.566
  353ALA      O 5569   8.241   6.839   5.463
  354PHE      N 5570   8.437   6.802   5.567
  354PHE      H 5571   8.478   6.828   5.651
  354PHE     CA 5572   8.517   6.769   5.448
  354PHE     HA 5573   8.481   6.832   5.369
  354PHE     CB 5574   8.664   6.799   5.475
  354PHE    HB1 5575   8.683   6.763   5.572
  354PHE    HB2 5576   8.675   6.908   5.466
  354PHE     CG 5577   8.771   6.736   5.385
  354PHE    CD1 5578   8.764   6.763   5.248
  354PHE    HD1 5579   8.690   6.828   5.209
  354PHE    CE1 5580   8.845   6.702   5.153
  354PHE    HE1 5581   8.845   6.732   5.052
  354PHE     CZ 5582   8.938   6.608   5.201
  354PHE     HZ 5583   8.991   6.544   5.139
  354PHE    CE2 5584   8.934   6.567   5.333
  354PHE    HE2 5585   8.987   6.481   5.367
  354PHE    CD2 5586   8.863   6.642   5.432
  354PHE    HD2 5587   8.867   6.609   5.534
  354PHE      C 5588   8.486   6.618   5.403
  354PHE      O 5589   8.449   6.597   5.284
  355PHE      N 5590   8.487   6.519   5.492
  355PHE      H 5591   8.496   6.545   5.588
  355PHE     CA 5592   8.451   6.386   5.463
  355PHE     HA 5593   8.526   6.351   5.386
  355PHE     CB 5594   8.468   6.292   5.586
  355PHE    HB1 5595   8.414   6.333   5.670
  355PHE    HB2 5596   8.569   6.301   5.622
  355PHE     CG 5597   8.437   6.146   5.559
  355PHE    CD1 5598   8.515   6.069   5.466
  355PHE    HD1 5599   8.601   6.114   5.424
  355PHE    CE1 5600   8.474   5.938   5.434
  355PHE    HE1 5601   8.533   5.877   5.372
  355PHE     CZ 5602   8.367   5.880   5.504
  355PHE     HZ 5603   8.339   5.773   5.490
  355PHE    CE2 5604   8.284   5.960   5.588
  355PHE    HE2 5605   8.197   5.915   5.635
  355PHE    CD2 5606   8.321   6.096   5.608
  355PHE    HD2 5607   8.257   6.155   5.676
  355PHE      C 5608   8.311   6.360   5.400
  355PHE      O 5609   8.310   6.313   5.286
  356ALA      N 5610   8.204   6.403   5.467
  356ALA      H 5611   8.213   6.459   5.552
  356ALA     CA 5612   8.069   6.391   5.419
  356ALA     HA 5613   8.047   6.286   5.395
  356ALA     CB 5614   7.970   6.432   5.535
  356ALA    HB1 5615   7.862   6.406   5.506
  356ALA    HB2 5616   7.990   6.369   5.623
  356ALA    HB3 5617   7.982   6.535   5.560
  356ALA      C 5618   8.032   6.470   5.290
  356ALA      O 5619   7.953   6.423   5.208
  357ASN      N 5620   8.104   6.577   5.267
  357ASN      H 5621   8.174   6.591   5.338
  357ASN     CA 5622   8.099   6.653   5.145
  357ASN     HA 5623   7.996   6.651   5.115
  357ASN     CB 5624   8.146   6.801   5.166
  357ASN    HB1 5625   8.245   6.806   5.195
  357ASN    HB2 5626   8.081   6.845   5.243
  357ASN     CG 5627   8.132   6.884   5.038
  357ASN    OD1 5628   8.228   6.911   4.965
  357ASN    ND2 5629   8.009   6.927   5.019
  357ASN   HD21 5630   7.937   6.887   5.075
  357ASN   HD22 5631   7.983   6.979   4.933
  357ASN      C 5632   8.181   6.589   5.024
  357ASN      O 5633   8.144   6.614   4.907
  358ALA      N 5634   8.281   6.509   5.051
  358ALA      H 5635   8.290   6.486   5.149
  358ALA     CA 5636   8.341   6.418   4.957
  358ALA     HA 5637   8.365   6.471   4.869
  358ALA     CB 5638   8.472   6.367   5.007
  358ALA    HB1 5639   8.536   6.449   5.036
  358ALA    HB2 5640   8.462   6.308   5.096
  358ALA    HB3 5641   8.522   6.309   4.929
  358ALA      C 5642   8.255   6.298   4.922
  358ALA      O 5643   8.240   6.272   4.801
  359LEU      N 5644   8.196   6.229   5.021
  359LEU      H 5645   8.209   6.267   5.114
  359LEU     CA 5646   8.112   6.118   5.003
  359LEU     HA 5647   8.156   6.042   4.945
  359LEU     CB 5648   8.081   6.057   5.141
  359LEU    HB1 5649   8.047   6.137   5.209
  359LEU    HB2 5650   8.178   6.019   5.183
  359LEU     CG 5651   7.976   5.945   5.146
  359LEU     HG 5652   7.882   5.983   5.110
  359LEU    CD1 5653   8.012   5.817   5.063
  359LEU   HD11 5654   7.928   5.753   5.080
  359LEU   HD12 5655   8.025   5.841   4.955
  359LEU   HD13 5656   8.103   5.772   5.104
  359LEU    CD2 5657   7.950   5.898   5.290
  359LEU   HD21 5658   8.039   5.851   5.334
  359LEU   HD22 5659   7.928   5.990   5.342
  359LEU   HD23 5660   7.867   5.824   5.300
  359LEU      C 5661   7.980   6.158   4.930
  359LEU      O 5662   7.943   6.106   4.828
  360GLU      N 5663   7.922   6.270   4.974
  360GLU      H 5664   7.958   6.320   5.055
  360GLU     CA 5665   7.813   6.340   4.902
  360GLU     HA 5666   7.730   6.278   4.890
  360GLU     CB 5667   7.782   6.473   4.974
  360GLU    HB1 5668   7.866   6.539   4.967
  360GLU    HB2 5669   7.758   6.444   5.077
  360GLU     CG 5670   7.655   6.535   4.910
  360GLU    HG1 5671   7.589   6.452   4.895
  360GLU    HG2 5672   7.672   6.576   4.812
  360GLU     CD 5673   7.594   6.644   5.007
  360GLU    OE1 5674   7.539   6.608   5.113
  360GLU    OE2 5675   7.599   6.764   4.974
  360GLU      C 5676   7.856   6.375   4.754
  360GLU      O 5677   7.778   6.350   4.657
  361GLU      N 5678   7.978   6.434   4.731
  361GLU      H 5679   8.034   6.443   4.814
  361GLU     CA 5680   8.035   6.470   4.599
  361GLU     HA 5681   7.963   6.534   4.552
  361GLU     CB 5682   8.161   6.547   4.613
  361GLU    HB1 5683   8.235   6.478   4.652
  361GLU    HB2 5684   8.150   6.630   4.676
  361GLU     CG 5685   8.218   6.596   4.479
  361GLU    HG1 5686   8.133   6.640   4.430
  361GLU    HG2 5687   8.256   6.509   4.424
  361GLU     CD 5688   8.333   6.702   4.487
  361GLU    OE1 5689   8.316   6.805   4.548
  361GLU    OE2 5690   8.442   6.687   4.427
  361GLU      C 5691   8.051   6.348   4.503
  361GLU      O 5692   7.982   6.343   4.402
  362VAL      N 5693   8.128   6.248   4.544
  362VAL      H 5694   8.192   6.257   4.621
  362VAL     CA 5695   8.141   6.133   4.453
  362VAL     HA 5696   8.165   6.175   4.355
  362VAL     CB 5697   8.255   6.037   4.489
  362VAL     HB 5698   8.253   5.953   4.413
  362VAL    CG1 5699   8.387   6.108   4.472
  362VAL   HG11 5700   8.396   6.179   4.556
  362VAL   HG12 5701   8.473   6.040   4.492
  362VAL   HG13 5702   8.399   6.152   4.374
  362VAL    CG2 5703   8.250   5.981   4.632
  362VAL   HG21 5704   8.292   6.045   4.701
  362VAL   HG22 5705   8.146   5.961   4.669
  362VAL   HG23 5706   8.293   5.883   4.641
  362VAL      C 5707   8.004   6.056   4.446
  362VAL      O 5708   7.990   5.984   4.352
  363SER      N 5709   7.905   6.077   4.529
  363SER      H 5710   7.931   6.136   4.602
  363SER     CA 5711   7.784   6.002   4.518
  363SER     HA 5712   7.805   5.892   4.508
  363SER     CB 5713   7.692   6.019   4.633
  363SER    HB1 5714   7.599   5.971   4.613
  363SER    HB2 5715   7.675   6.124   4.650
  363SER     OG 5716   7.740   5.962   4.757
  363SER     HG 5717   7.824   6.007   4.781
  363SER      C 5718   7.706   6.048   4.388
  363SER      O 5719   7.662   5.963   4.306
  364ILE      N 5720   7.715   6.183   4.364
  364ILE      H 5721   7.756   6.240   4.436
  364ILE     CA 5722   7.654   6.246   4.240
  364ILE     HA 5723   7.587   6.176   4.197
  364ILE     CB 5724   7.562   6.366   4.269
  364ILE     HB 5725   7.619   6.453   4.299
  364ILE    CG2 5726   7.492   6.420   4.139
  364ILE   HG21 5727   7.407   6.481   4.158
  364ILE   HG22 5728   7.567   6.474   4.076
  364ILE   HG23 5729   7.455   6.340   4.080
  364ILE    CG1 5730   7.464   6.333   4.388
  364ILE   HG11 5731   7.422   6.430   4.416
  364ILE   HG12 5732   7.519   6.291   4.470
  364ILE     CD 5733   7.357   6.234   4.357
  364ILE    HD1 5734   7.281   6.280   4.299
  364ILE    HD2 5735   7.399   6.157   4.295
  364ILE    HD3 5736   7.319   6.203   4.456
  364ILE      C 5737   7.753   6.269   4.127
  364ILE      O 5738   7.723   6.245   4.009
  365GLU      N 5739   7.886   6.289   4.157
  365GLU      H 5740   7.910   6.308   4.250
  365GLU     CA 5741   7.988   6.303   4.048
  365GLU     HA 5742   7.949   6.375   3.980
  365GLU     CB 5743   8.127   6.339   4.104
  365GLU    HB1 5744   8.160   6.249   4.161
  365GLU    HB2 5745   8.113   6.420   4.171
  365GLU     CG 5746   8.223   6.373   3.992
  365GLU    HG1 5747   8.174   6.435   3.916
  365GLU    HG2 5748   8.256   6.288   3.940
  365GLU     CD 5749   8.346   6.449   4.047
  365GLU    OE1 5750   8.368   6.565   3.998
  365GLU    OE2 5751   8.437   6.377   4.101
  365GLU      C 5752   8.015   6.172   3.966
  365GLU      O 5753   8.045   6.178   3.845
  366THR      N 5754   8.003   6.052   4.029
  366THR      H 5755   7.977   6.056   4.129
  366THR     CA 5756   7.989   5.919   3.958
  366THR     HA 5757   8.081   5.905   3.899
  366THR     CB 5758   7.977   5.810   4.066
  366THR     HB 5759   7.877   5.806   4.108
  366THR    CG2 5760   8.010   5.669   4.013
  366THR   HG21 5761   7.922   5.633   3.968
  366THR   HG22 5762   8.097   5.673   3.945
  366THR   HG23 5763   8.035   5.605   4.099
  366THR    OG1 5764   8.073   5.830   4.170
  366THR    HG1 5765   8.027   5.883   4.241
  366THR      C 5766   7.868   5.912   3.858
  366THR      O 5767   7.885   5.876   3.743
  367ILE      N 5768   7.751   5.961   3.894
  367ILE      H 5769   7.738   6.007   3.986
  367ILE     CA 5770   7.636   5.948   3.801
  367ILE     HA 5771   7.649   5.856   3.738
  367ILE     CB 5772   7.497   5.942   3.866
  367ILE     HB 5773   7.425   5.937   3.783
  367ILE    CG2 5774   7.490   5.804   3.940
  367ILE   HG21 5775   7.533   5.729   3.876
  367ILE   HG22 5776   7.540   5.807   4.035
  367ILE   HG23 5777   7.389   5.767   3.957
  367ILE    CG1 5778   7.471   6.058   3.959
  367ILE   HG11 5779   7.505   6.152   3.911
  367ILE   HG12 5780   7.529   6.040   4.051
  367ILE     CD 5781   7.323   6.079   3.986
  367ILE    HD1 5782   7.262   6.078   3.895
  367ILE    HD2 5783   7.284   5.995   4.044
  367ILE    HD3 5784   7.314   6.173   4.043
  367ILE      C 5785   7.641   6.059   3.696
  367ILE      O 5786   7.601   6.040   3.579
  368GLU      N 5787   7.714   6.167   3.727
  368GLU      H 5788   7.748   6.168   3.827
  368GLU     CA 5789   7.748   6.277   3.632
  368GLU     HA 5790   7.654   6.306   3.587
  368GLU     CB 5791   7.796   6.401   3.722
  368GLU    HB1 5792   7.897   6.382   3.760
  368GLU    HB2 5793   7.727   6.415   3.806
  368GLU     CG 5794   7.788   6.528   3.642
  368GLU    HG1 5795   7.699   6.530   3.587
  368GLU    HG2 5796   7.865   6.526   3.571
  368GLU     CD 5797   7.802   6.656   3.720
  368GLU    OE1 5798   7.883   6.744   3.680
  368GLU    OE2 5799   7.733   6.675   3.821
  368GLU      C 5800   7.857   6.240   3.533
  368GLU      O 5801   7.844   6.267   3.413
  369ALA      N 5802   7.954   6.150   3.574
  369ALA      H 5803   7.957   6.134   3.672
  369ALA     CA 5804   8.047   6.071   3.489
  369ALA     HA 5805   8.092   6.133   3.411
  369ALA     CB 5806   8.158   6.014   3.586
  369ALA    HB1 5807   8.228   5.954   3.532
  369ALA    HB2 5808   8.206   6.092   3.647
  369ALA    HB3 5809   8.097   5.952   3.660
  369ALA      C 5810   7.978   5.960   3.413
  369ALA      O 5811   8.042   5.890   3.340
  370GLY      N 5812   7.847   5.939   3.443
  370GLY      H 5813   7.813   6.000   3.518
  370GLY     CA 5814   7.757   5.845   3.366
  370GLY    HA1 5815   7.790   5.844   3.262
  370GLY    HA2 5816   7.658   5.888   3.363
  370GLY      C 5817   7.743   5.704   3.425
  370GLY      O 5818   7.677   5.623   3.364
  371PHE      N 5819   7.806   5.674   3.541
  371PHE      H 5820   7.837   5.756   3.598
  371PHE     CA 5821   7.822   5.541   3.605
  371PHE     HA 5822   7.809   5.463   3.528
  371PHE     CB 5823   7.962   5.518   3.666
  371PHE    HB1 5824   7.959   5.424   3.722
  371PHE    HB2 5825   7.985   5.589   3.745
  371PHE     CG 5826   8.073   5.516   3.562
  371PHE    CD1 5827   8.149   5.630   3.548
  371PHE    HD1 5828   8.128   5.715   3.607
  371PHE    CE1 5829   8.259   5.635   3.458
  371PHE    HE1 5830   8.319   5.721   3.450
  371PHE     CZ 5831   8.287   5.523   3.377
  371PHE     HZ 5832   8.376   5.523   3.312
  371PHE    CE2 5833   8.209   5.408   3.389
  371PHE    HE2 5834   8.231   5.321   3.326
  371PHE    CD2 5835   8.108   5.400   3.487
  371PHE    HD2 5836   8.060   5.304   3.502
  371PHE      C 5837   7.714   5.532   3.717
  371PHE      O 5838   7.728   5.599   3.817
  372MET      N 5839   7.605   5.463   3.685
  372MET      H 5840   7.612   5.405   3.603
  372MET     CA 5841   7.472   5.457   3.749
  372MET     HA 5842   7.489   5.474   3.853
  372MET     CB 5843   7.377   5.568   3.698
  372MET    HB1 5844   7.420   5.661   3.719
  372MET    HB2 5845   7.286   5.566   3.754
  372MET     CG 5846   7.351   5.553   3.547
  372MET    HG1 5847   7.316   5.453   3.533
  372MET    HG2 5848   7.447   5.544   3.493
  372MET     SD 5849   7.244   5.649   3.449
  372MET     CE 5850   7.361   5.778   3.410
  372MET    HE1 5851   7.306   5.863   3.366
  372MET    HE2 5852   7.427   5.807   3.491
  372MET    HE3 5853   7.424   5.743   3.325
  372MET      C 5854   7.404   5.318   3.737
  372MET      O 5855   7.441   5.228   3.664
  373THR      N 5856   7.301   5.307   3.817
  373THR      H 5857   7.280   5.385   3.880
  373THR     CA 5858   7.204   5.198   3.827
  373THR     HA 5859   7.256   5.103   3.812
  373THR     CB 5860   7.155   5.188   3.972
  373THR     HB 5861   7.079   5.112   3.977
  373THR    CG2 5862   7.280   5.151   4.050
  373THR   HG21 5863   7.308   5.046   4.022
  373THR   HG22 5864   7.368   5.213   4.028
  373THR   HG23 5865   7.257   5.160   4.158
  373THR    OG1 5866   7.091   5.305   4.008
  373THR    HG1 5867   6.996   5.295   3.986
  373THR      C 5868   7.091   5.206   3.727
  373THR      O 5869   7.068   5.307   3.657
  374LYS      N 5870   7.035   5.090   3.696
  374LYS      H 5871   7.063   5.017   3.754
  374LYS     CA 5872   6.936   5.067   3.589
  374LYS     HA 5873   6.985   5.084   3.491
  374LYS     CB 5874   6.883   4.920   3.591
  374LYS    HB1 5875   6.821   4.923   3.680
  374LYS    HB2 5876   6.967   4.851   3.601
  374LYS     CG 5877   6.789   4.874   3.475
  374LYS    HG1 5878   6.844   4.877   3.378
  374LYS    HG2 5879   6.706   4.942   3.468
  374LYS     CD 5880   6.729   4.737   3.489
  374LYS    HD1 5881   6.811   4.666   3.492
  374LYS    HD2 5882   6.660   4.719   3.409
  374LYS     CE 5883   6.650   4.728   3.624
  374LYS    HE1 5884   6.565   4.800   3.615
  374LYS    HE2 5885   6.701   4.757   3.715
  374LYS     NZ 5886   6.596   4.591   3.640
  374LYS    HZ1 5887   6.533   4.559   3.568
  374LYS    HZ2 5888   6.664   4.518   3.644
  374LYS    HZ3 5889   6.547   4.595   3.730
  374LYS      C 5890   6.817   5.159   3.586
  374LYS      O 5891   6.768   5.197   3.479
  375ASP      N 5892   6.766   5.196   3.702
  375ASP      H 5893   6.804   5.155   3.787
  375ASP     CA 5894   6.655   5.293   3.719
  375ASP     HA 5895   6.571   5.266   3.657
  375ASP     CB 5896   6.614   5.303   3.869
  375ASP    HB1 5897   6.572   5.209   3.898
  375ASP    HB2 5898   6.538   5.382   3.886
  375ASP     CG 5899   6.726   5.325   3.965
  375ASP    OD1 5900   6.706   5.403   4.058
  375ASP    OD2 5901   6.836   5.262   3.957
  375ASP      C 5902   6.702   5.437   3.676
  375ASP      O 5903   6.610   5.515   3.644
  376LEU      N 5904   6.830   5.468   3.663
  376LEU      H 5905   6.900   5.403   3.693
  376LEU     CA 5906   6.881   5.598   3.609
  376LEU     HA 5907   6.805   5.672   3.612
  376LEU     CB 5908   6.994   5.653   3.689
  376LEU    HB1 5909   7.033   5.739   3.638
  376LEU    HB2 5910   7.075   5.579   3.694
  376LEU     CG 5911   6.962   5.705   3.832
  376LEU     HG 5912   6.931   5.630   3.906
  376LEU    CD1 5913   7.091   5.765   3.888
  376LEU   HD11 5914   7.062   5.791   3.993
  376LEU   HD12 5915   7.161   5.680   3.901
  376LEU   HD13 5916   7.130   5.847   3.833
  376LEU    CD2 5917   6.858   5.819   3.834
  376LEU   HD21 5918   6.758   5.782   3.819
  376LEU   HD22 5919   6.857   5.875   3.929
  376LEU   HD23 5920   6.871   5.894   3.754
  376LEU      C 5921   6.921   5.587   3.459
  376LEU      O 5922   6.902   5.683   3.387
  377ALA      N 5923   6.959   5.466   3.417
  377ALA      H 5924   6.974   5.393   3.489
  377ALA     CA 5925   6.974   5.432   3.273
  377ALA     HA 5926   7.048   5.498   3.232
  377ALA     CB 5927   7.029   5.288   3.265
  377ALA    HB1 5928   7.123   5.286   3.319
  377ALA    HB2 5929   6.963   5.220   3.313
  377ALA    HB3 5930   7.053   5.255   3.161
  377ALA      C 5931   6.839   5.445   3.194
  377ALA      O 5932   6.829   5.498   3.083
  378ALA      N 5933   6.731   5.387   3.248
  378ALA      H 5934   6.735   5.332   3.333
  378ALA     CA 5935   6.597   5.416   3.202
  378ALA     HA 5936   6.595   5.382   3.098
  378ALA     CB 5937   6.506   5.316   3.275
  378ALA    HB1 5938   6.395   5.331   3.270
  378ALA    HB2 5939   6.523   5.215   3.233
  378ALA    HB3 5940   6.544   5.316   3.379
  378ALA      C 5941   6.555   5.564   3.210
  378ALA      O 5942   6.477   5.602   3.125
  379CYS      N 5943   6.620   5.653   3.290
  379CYS      H 5944   6.704   5.617   3.335
  379CYS     CA 5945   6.597   5.797   3.282
  379CYS     HA 5946   6.489   5.809   3.267
  379CYS     CB 5947   6.641   5.867   3.410
  379CYS    HB1 5948   6.622   5.971   3.394
  379CYS    HB2 5949   6.748   5.850   3.429
  379CYS     SG 5950   6.540   5.800   3.554
  379CYS     HG 5951   6.594   5.683   3.557
  379CYS      C 5952   6.675   5.864   3.163
  379CYS      O 5953   6.616   5.928   3.079
  380ILE      N 5954   6.808   5.839   3.152
  380ILE      H 5955   6.854   5.791   3.233
  380ILE     CA 5956   6.897   5.904   3.049
  380ILE     HA 5957   6.861   6.010   3.033
  380ILE     CB 5958   7.044   5.904   3.094
  380ILE     HB 5959   7.040   5.947   3.191
  380ILE    CG2 5960   7.103   5.762   3.111
  380ILE   HG21 5961   7.041   5.711   3.185
  380ILE   HG22 5962   7.102   5.706   3.017
  380ILE   HG23 5963   7.201   5.760   3.156
  380ILE    CG1 5964   7.144   5.992   3.013
  380ILE   HG11 5965   7.154   5.954   2.913
  380ILE   HG12 5966   7.245   5.982   3.056
  380ILE     CD 5967   7.104   6.140   3.012
  380ILE    HD1 5968   7.095   6.169   3.116
  380ILE    HD2 5969   7.182   6.212   2.970
  380ILE    HD3 5970   7.008   6.155   2.961
  380ILE      C 5971   6.884   5.844   2.909
  380ILE      O 5972   6.902   5.919   2.815
  381LYS      N 5973   6.836   5.720   2.889
  381LYS      H 5974   6.810   5.663   2.967
  381LYS     CA 5975   6.836   5.653   2.754
  381LYS     HA 5976   6.846   5.726   2.674
  381LYS     CB 5977   6.957   5.558   2.742
  381LYS    HB1 5978   6.966   5.494   2.830
  381LYS    HB2 5979   7.049   5.619   2.738
  381LYS     CG 5980   6.961   5.467   2.616
  381LYS    HG1 5981   6.964   5.530   2.526
  381LYS    HG2 5982   6.871   5.406   2.616
  381LYS     CD 5983   7.074   5.367   2.608
  381LYS    HD1 5984   7.058   5.294   2.525
  381LYS    HD2 5985   7.066   5.308   2.700
  381LYS     CE 5986   7.207   5.434   2.584
  381LYS    HE1 5987   7.220   5.498   2.672
  381LYS    HE2 5988   7.212   5.503   2.505
  381LYS     NZ 5989   7.316   5.338   2.578
  381LYS    HZ1 5990   7.401   5.396   2.570
  381LYS    HZ2 5991   7.322   5.283   2.662
  381LYS    HZ3 5992   7.311   5.277   2.498
  381LYS      C 5993   6.702   5.584   2.727
  381LYS      O 5994   6.668   5.566   2.611
  382GLY      N 5995   6.616   5.546   2.826
  382GLY      H 5996   6.657   5.543   2.919
  382GLY     CA 5997   6.480   5.488   2.801
  382GLY    HA1 5998   6.447   5.520   2.699
  382GLY    HA2 5999   6.404   5.514   2.877
  382GLY      C 6000   6.487   5.332   2.787
  382GLY      O 6001   6.561   5.278   2.702
  383LEU      N 6002   6.411   5.260   2.868
  383LEU      H 6003   6.366   5.311   2.948
  383LEU     CA 6004   6.415   5.113   2.887
  383LEU     HA 6005   6.513   5.094   2.934
  383LEU     CB 6006   6.307   5.070   2.985
  383LEU    HB1 6007   6.210   5.079   2.933
  383LEU    HB2 6008   6.299   5.143   3.073
  383LEU     CG 6009   6.334   4.921   3.028
  383LEU     HG 6010   6.324   4.839   2.953
  383LEU    CD1 6011   6.469   4.905   3.104
  383LEU   HD11 6012   6.549   4.889   3.034
  383LEU   HD12 6013   6.487   4.994   3.160
  383LEU   HD13 6014   6.460   4.817   3.174
  383LEU    CD2 6015   6.215   4.896   3.126
  383LEU   HD21 6016   6.205   4.984   3.192
  383LEU   HD22 6017   6.128   4.887   3.064
  383LEU   HD23 6018   6.225   4.804   3.189
  383LEU      C 6019   6.417   5.024   2.760
  383LEU      O 6020   6.489   4.926   2.758
  384PRO      N 6021   6.341   5.059   2.655
  384PRO     CD 6022   6.226   5.148   2.651
  384PRO    HD1 6023   6.244   5.248   2.687
  384PRO    HD2 6024   6.141   5.093   2.700
  384PRO     CG 6025   6.178   5.154   2.503
  384PRO    HG1 6026   6.228   5.231   2.448
  384PRO    HG2 6027   6.068   5.170   2.497
  384PRO     CB 6028   6.218   5.015   2.445
  384PRO    HB1 6029   6.256   5.029   2.342
  384PRO    HB2 6030   6.129   4.952   2.451
  384PRO     CA 6031   6.336   4.976   2.539
  384PRO     HA 6032   6.319   4.869   2.563
  384PRO      C 6033   6.471   4.981   2.460
  384PRO      O 6034   6.491   4.907   2.364
  385ASN      N 6035   6.563   5.069   2.498
  385ASN      H 6036   6.540   5.137   2.573
  385ASN     CA 6037   6.697   5.088   2.440
  385ASN     HA 6038   6.706   5.038   2.346
  385ASN     CB 6039   6.703   5.238   2.413
  385ASN    HB1 6040   6.774   5.251   2.337
  385ASN    HB2 6041   6.730   5.292   2.505
  385ASN     CG 6042   6.579   5.292   2.348
  385ASN    OD1 6043   6.552   5.270   2.235
  385ASN    ND2 6044   6.502   5.361   2.416
  385ASN   HD21 6045   6.533   5.397   2.505
  385ASN   HD22 6046   6.419   5.387   2.364
  385ASN      C 6047   6.809   5.048   2.539
  385ASN      O 6048   6.925   5.031   2.498
  386VAL      N 6049   6.779   5.046   2.671
  386VAL      H 6050   6.680   5.061   2.695
  386VAL     CA 6051   6.875   5.024   2.779
  386VAL     HA 6052   6.962   5.088   2.775
  386VAL     CB 6053   6.803   5.057   2.912
  386VAL     HB 6054   6.700   5.044   2.896
  386VAL    CG1 6055   6.846   4.975   3.031
  386VAL   HG11 6056   6.953   4.985   3.043
  386VAL   HG12 6057   6.801   5.020   3.115
  386VAL   HG13 6058   6.809   4.876   3.023
  386VAL    CG2 6059   6.836   5.208   2.928
  386VAL   HG21 6060   6.939   5.228   2.949
  386VAL   HG22 6061   6.814   5.273   2.849
  386VAL   HG23 6062   6.774   5.237   3.006
  386VAL      C 6063   6.939   4.883   2.784
  386VAL      O 6064   6.868   4.783   2.763
  387GLN      N 6065   7.068   4.869   2.814
  387GLN      H 6066   7.107   4.958   2.838
  387GLN     CA 6067   7.149   4.750   2.822
  387GLN     HA 6068   7.086   4.666   2.823
  387GLN     CB 6069   7.245   4.746   2.697
  387GLN    HB1 6070   7.313   4.658   2.708
  387GLN    HB2 6071   7.302   4.842   2.692
  387GLN     CG 6072   7.181   4.713   2.559
  387GLN    HG1 6073   7.247   4.748   2.482
  387GLN    HG2 6074   7.089   4.778   2.540
  387GLN     CD 6075   7.162   4.563   2.525
  387GLN    OE1 6076   7.252   4.489   2.493
  387GLN    NE2 6077   7.040   4.514   2.543
  387GLN   HE21 6078   6.966   4.579   2.556
  387GLN   HE22 6079   7.011   4.421   2.517
  387GLN      C 6080   7.230   4.746   2.950
  387GLN      O 6081   7.238   4.847   3.026
  388ARG      N 6082   7.293   4.632   2.988
  388ARG      H 6083   7.289   4.547   2.933
  388ARG     CA 6084   7.398   4.631   3.098
  388ARG     HA 6085   7.356   4.685   3.180
  388ARG     CB 6086   7.417   4.486   3.150
  388ARG    HB1 6087   7.446   4.424   3.066
  388ARG    HB2 6088   7.324   4.445   3.187
  388ARG     CG 6089   7.520   4.464   3.263
  388ARG    HG1 6090   7.618   4.498   3.239
  388ARG    HG2 6091   7.536   4.357   3.267
  388ARG     CD 6092   7.458   4.500   3.393
  388ARG    HD1 6093   7.357   4.452   3.402
  388ARG    HD2 6094   7.441   4.608   3.400
  388ARG     NE 6095   7.528   4.442   3.507
  388ARG     HE 6096   7.492   4.356   3.543
  388ARG     CZ 6097   7.637   4.499   3.557
  388ARG    NH1 6098   7.706   4.601   3.518
  388ARG   HH11 6099   7.674   4.653   3.439
  388ARG   HH12 6100   7.770   4.648   3.586
  388ARG    NH2 6101   7.695   4.441   3.655
  388ARG   HH21 6102   7.672   4.342   3.681
  388ARG   HH22 6103   7.784   4.486   3.678
  388ARG      C 6104   7.525   4.701   3.057
  388ARG      O 6105   7.609   4.721   3.145
  389SER      N 6106   7.539   4.753   2.936
  389SER      H 6107   7.486   4.717   2.858
  389SER     CA 6108   7.641   4.851   2.895
  389SER     HA 6109   7.740   4.816   2.933
  389SER     CB 6110   7.641   4.868   2.740
  389SER    HB1 6111   7.718   4.937   2.700
  389SER    HB2 6112   7.549   4.918   2.711
  389SER     OG 6113   7.646   4.743   2.671
  389SER     HG 6114   7.730   4.701   2.702
  389SER      C 6115   7.612   4.993   2.945
  389SER      O 6116   7.700   5.078   2.944
  390ASP      N 6117   7.492   5.018   2.997
  390ASP      H 6118   7.427   4.940   2.989
  390ASP     CA 6119   7.449   5.141   3.058
  390ASP     HA 6120   7.528   5.211   3.033
  390ASP     CB 6121   7.318   5.191   2.989
  390ASP    HB1 6122   7.320   5.298   2.994
  390ASP    HB2 6123   7.235   5.159   3.050
  390ASP     CG 6124   7.296   5.149   2.842
  390ASP    OD1 6125   7.185   5.114   2.799
  390ASP    OD2 6126   7.395   5.159   2.764
  390ASP      C 6127   7.435   5.148   3.206
  390ASP      O 6128   7.428   5.256   3.261
  391TYR      N 6129   7.441   5.038   3.280
  391TYR      H 6130   7.438   4.953   3.237
  391TYR     CA 6131   7.419   5.039   3.426
  391TYR     HA 6132   7.452   5.136   3.455
  391TYR     CB 6133   7.267   5.028   3.470
  391TYR    HB1 6134   7.207   5.106   3.425
  391TYR    HB2 6135   7.259   5.031   3.579
  391TYR     CG 6136   7.205   4.893   3.429
  391TYR    CD1 6137   7.212   4.785   3.514
  391TYR    HD1 6138   7.273   4.789   3.608
  391TYR    CE1 6139   7.158   4.664   3.473
  391TYR    HE1 6140   7.174   4.579   3.535
  391TYR     CZ 6141   7.096   4.648   3.350
  391TYR     OH 6142   7.045   4.529   3.313
  391TYR     HH 6143   7.006   4.532   3.224
  391TYR    CE2 6144   7.077   4.766   3.272
  391TYR    HE2 6145   7.034   4.768   3.173
  391TYR    CD2 6146   7.132   4.888   3.309
  391TYR    HD2 6147   7.135   4.974   3.245
  391TYR      C 6148   7.497   4.939   3.505
  391TYR      O 6149   7.544   4.835   3.462
  392LEU      N 6150   7.517   4.968   3.634
  392LEU      H 6151   7.485   5.056   3.679
  392LEU     CA 6152   7.598   4.885   3.725
  392LEU     HA 6153   7.665   4.816   3.666
  392LEU     CB 6154   7.699   4.977   3.794
  392LEU    HB1 6155   7.742   4.927   3.883
  392LEU    HB2 6156   7.646   5.060   3.837
  392LEU     CG 6157   7.821   5.028   3.707
  392LEU     HG 6158   7.874   4.938   3.675
  392LEU    CD1 6159   7.781   5.116   3.583
  392LEU   HD11 6160   7.867   5.166   3.535
  392LEU   HD12 6161   7.734   5.047   3.512
  392LEU   HD13 6162   7.716   5.194   3.607
  392LEU    CD2 6163   7.899   5.130   3.788
  392LEU   HD21 6164   7.916   5.096   3.890
  392LEU   HD22 6165   7.993   5.156   3.742
  392LEU   HD23 6166   7.851   5.224   3.804
  392LEU      C 6167   7.514   4.793   3.815
  392LEU      O 6168   7.396   4.817   3.838
  393ASN      N 6169   7.576   4.685   3.864
  393ASN      H 6170   7.668   4.666   3.829
  393ASN     CA 6171   7.524   4.611   3.975
  393ASN     HA 6172   7.424   4.597   3.947
  393ASN     CB 6173   7.585   4.474   3.983
  393ASN    HB1 6174   7.667   4.458   3.913
  393ASN    HB2 6175   7.500   4.404   3.959
  393ASN     CG 6176   7.650   4.434   4.114
  393ASN    OD1 6177   7.585   4.416   4.214
  393ASN    ND2 6178   7.776   4.411   4.110
  393ASN   HD21 6179   7.826   4.420   4.021
  393ASN   HD22 6180   7.822   4.367   4.186
  393ASN      C 6181   7.523   4.697   4.106
  393ASN      O 6182   7.604   4.785   4.121
  394THR      N 6183   7.438   4.665   4.202
  394THR      H 6184   7.367   4.592   4.184
  394THR     CA 6185   7.442   4.721   4.340
  394THR     HA 6186   7.403   4.821   4.338
  394THR     CB 6187   7.359   4.633   4.431
  394THR     HB 6188   7.414   4.535   4.440
  394THR    CG2 6189   7.334   4.685   4.573
  394THR   HG21 6190   7.302   4.783   4.566
  394THR   HG22 6191   7.256   4.620   4.622
  394THR   HG23 6192   7.423   4.677   4.632
  394THR    OG1 6193   7.230   4.625   4.378
  394THR    HG1 6194   7.190   4.549   4.409
  394THR      C 6195   7.584   4.731   4.397
  394THR      O 6196   7.628   4.837   4.446
  395PHE      N 6197   7.663   4.619   4.394
  395PHE      H 6198   7.630   4.540   4.341
  395PHE     CA 6199   7.789   4.602   4.464
  395PHE     HA 6200   7.792   4.665   4.553
  395PHE     CB 6201   7.804   4.463   4.523
  395PHE    HB1 6202   7.902   4.443   4.572
  395PHE    HB2 6203   7.808   4.398   4.437
  395PHE     CG 6204   7.693   4.427   4.613
  395PHE    CD1 6205   7.590   4.345   4.565
  395PHE    HD1 6206   7.590   4.312   4.462
  395PHE    CE1 6207   7.479   4.312   4.642
  395PHE    HE1 6208   7.399   4.254   4.600
  395PHE     CZ 6209   7.471   4.354   4.777
  395PHE     HZ 6210   7.389   4.328   4.843
  395PHE    CE2 6211   7.579   4.429   4.830
  395PHE    HE2 6212   7.579   4.471   4.930
  395PHE    CD2 6213   7.691   4.464   4.748
  395PHE    HD2 6214   7.765   4.537   4.781
  395PHE      C 6215   7.897   4.660   4.383
  395PHE      O 6216   7.993   4.717   4.435
  396GLU      N 6217   7.882   4.658   4.253
  396GLU      H 6218   7.805   4.609   4.215
  396GLU     CA 6219   7.968   4.724   4.150
  396GLU     HA 6220   8.069   4.699   4.177
  396GLU     CB 6221   7.935   4.678   4.001
  396GLU    HB1 6222   7.835   4.701   3.974
  396GLU    HB2 6223   7.944   4.572   4.003
  396GLU     CG 6224   8.022   4.735   3.890
  396GLU    HG1 6225   8.125   4.703   3.901
  396GLU    HG2 6226   8.022   4.842   3.899
  396GLU     CD 6227   7.968   4.710   3.755
  396GLU    OE1 6228   7.858   4.654   3.743
  396GLU    OE2 6229   8.038   4.746   3.655
  396GLU      C 6230   7.958   4.874   4.167
  396GLU      O 6231   8.061   4.935   4.179
  397PHE      N 6232   7.838   4.926   4.179
  397PHE      H 6233   7.758   4.866   4.180
  397PHE     CA 6234   7.815   5.072   4.196
  397PHE     HA 6235   7.868   5.134   4.118
  397PHE     CB 6236   7.666   5.107   4.190
  397PHE    HB1 6237   7.612   5.046   4.267
  397PHE    HB2 6238   7.626   5.077   4.095
  397PHE     CG 6239   7.641   5.251   4.214
  397PHE    CD1 6240   7.590   5.295   4.337
  397PHE    HD1 6241   7.575   5.221   4.423
  397PHE    CE1 6242   7.578   5.434   4.356
  397PHE    HE1 6243   7.540   5.472   4.449
  397PHE     CZ 6244   7.619   5.523   4.261
  397PHE     HZ 6245   7.607   5.627   4.277
  397PHE    CE2 6246   7.675   5.478   4.141
  397PHE    HE2 6247   7.725   5.551   4.075
  397PHE    CD2 6248   7.671   5.343   4.109
  397PHE    HD2 6249   7.707   5.307   4.012
  397PHE      C 6250   7.886   5.115   4.320
  397PHE      O 6251   7.968   5.208   4.317
  398MET      N 6252   7.873   5.042   4.432
  398MET      H 6253   7.820   4.956   4.429
  398MET     CA 6254   7.942   5.077   4.558
  398MET     HA 6255   7.917   5.186   4.576
  398MET     CB 6256   7.879   4.997   4.677
  398MET    HB1 6257   7.941   5.012   4.765
  398MET    HB2 6258   7.880   4.890   4.657
  398MET     CG 6259   7.739   5.056   4.704
  398MET    HG1 6260   7.664   5.047   4.621
  398MET    HG2 6261   7.748   5.161   4.719
  398MET     SD 6262   7.661   5.002   4.856
  398MET     CE 6263   7.607   4.829   4.811
  398MET    HE1 6264   7.685   4.775   4.762
  398MET    HE2 6265   7.576   4.781   4.904
  398MET    HE3 6266   7.515   4.833   4.741
  398MET      C 6267   8.096   5.057   4.547
  398MET      O 6268   8.173   5.136   4.605
  399ASP      N 6269   8.148   4.966   4.467
  399ASP      H 6270   8.085   4.908   4.413
  399ASP     CA 6271   8.288   4.936   4.449
  399ASP     HA 6272   8.330   4.935   4.549
  399ASP     CB 6273   8.304   4.795   4.386
  399ASP    HB1 6274   8.257   4.789   4.288
  399ASP    HB2 6275   8.259   4.730   4.461
  399ASP     CG 6276   8.454   4.758   4.387
  399ASP    OD1 6277   8.498   4.698   4.289
  399ASP    OD2 6278   8.521   4.769   4.491
  399ASP      C 6279   8.375   5.033   4.362
  399ASP      O 6280   8.493   5.051   4.383
  400LYS      N 6281   8.309   5.098   4.262
  400LYS      H 6282   8.214   5.066   4.253
  400LYS     CA 6283   8.343   5.220   4.186
  400LYS     HA 6284   8.450   5.214   4.164
  400LYS     CB 6285   8.252   5.217   4.061
  400LYS    HB1 6286   8.157   5.208   4.106
  400LYS    HB2 6287   8.278   5.125   4.006
  400LYS     CG 6288   8.257   5.339   3.964
  400LYS    HG1 6289   8.227   5.426   4.019
  400LYS    HG2 6290   8.187   5.313   3.883
  400LYS     CD 6291   8.397   5.361   3.906
  400LYS    HD1 6292   8.432   5.275   3.851
  400LYS    HD2 6293   8.476   5.386   3.980
  400LYS     CE 6294   8.377   5.469   3.793
  400LYS    HE1 6295   8.338   5.559   3.837
  400LYS    HE2 6296   8.301   5.440   3.721
  400LYS     NZ 6297   8.504   5.487   3.720
  400LYS    HZ1 6298   8.539   5.395   3.679
  400LYS    HZ2 6299   8.500   5.560   3.651
  400LYS    HZ3 6300   8.582   5.509   3.778
  400LYS      C 6301   8.322   5.354   4.257
  400LYS      O 6302   8.402   5.446   4.245
  401LEU      N 6303   8.223   5.357   4.346
  401LEU      H 6304   8.169   5.273   4.359
  401LEU     CA 6305   8.191   5.477   4.434
  401LEU     HA 6306   8.203   5.569   4.370
  401LEU     CB 6307   8.046   5.469   4.481
  401LEU    HB1 6308   8.021   5.375   4.535
  401LEU    HB2 6309   7.976   5.483   4.396
  401LEU     CG 6310   8.004   5.590   4.576
  401LEU     HG 6311   8.062   5.586   4.667
  401LEU    CD1 6312   8.027   5.729   4.511
  401LEU   HD11 6313   8.012   5.800   4.592
  401LEU   HD12 6314   8.127   5.739   4.471
  401LEU   HD13 6315   7.956   5.741   4.424
  401LEU    CD2 6316   7.859   5.575   4.615
  401LEU   HD21 6317   7.837   5.481   4.662
  401LEU   HD22 6318   7.830   5.663   4.669
  401LEU   HD23 6319   7.792   5.583   4.527
  401LEU      C 6320   8.300   5.492   4.548
  401LEU      O 6321   8.364   5.593   4.563
  402GLY      N 6322   8.327   5.381   4.619
  402GLY      H 6323   8.286   5.288   4.590
  402GLY     CA 6324   8.432   5.379   4.721
  402GLY    HA1 6325   8.424   5.290   4.778
  402GLY    HA2 6326   8.414   5.461   4.788
  402GLY      C 6327   8.575   5.401   4.666
  402GLY      O 6328   8.666   5.458   4.730
  403GLU      N 6329   8.588   5.361   4.537
  403GLU      H 6330   8.512   5.314   4.488
  403GLU     CA 6331   8.711   5.386   4.457
  403GLU     HA 6332   8.799   5.366   4.521
  403GLU     CB 6333   8.713   5.299   4.331
  403GLU    HB1 6334   8.619   5.316   4.274
  403GLU    HB2 6335   8.709   5.197   4.367
  403GLU     CG 6336   8.847   5.311   4.258
  403GLU    HG1 6337   8.930   5.293   4.331
  403GLU    HG2 6338   8.860   5.415   4.217
  403GLU     CD 6339   8.853   5.212   4.143
  403GLU    OE1 6340   8.782   5.241   4.043
  403GLU    OE2 6341   8.940   5.123   4.128
  403GLU      C 6342   8.720   5.533   4.416
  403GLU      O 6343   8.826   5.596   4.429
  404ASN      N 6344   8.607   5.587   4.370
  404ASN      H 6345   8.523   5.537   4.375
  404ASN     CA 6346   8.605   5.734   4.349
  404ASN     HA 6347   8.688   5.762   4.282
  404ASN     CB 6348   8.474   5.775   4.289
  404ASN    HB1 6349   8.463   5.884   4.280
  404ASN    HB2 6350   8.395   5.745   4.356
  404ASN     CG 6351   8.458   5.727   4.143
  404ASN    OD1 6352   8.546   5.690   4.070
  404ASN    ND2 6353   8.348   5.748   4.088
  404ASN   HD21 6354   8.278   5.797   4.140
  404ASN   HD22 6355   8.339   5.727   3.988
  404ASN      C 6356   8.634   5.810   4.481
  404ASN      O 6357   8.698   5.913   4.465
  405LEU      N 6358   8.589   5.775   4.599
  405LEU      H 6359   8.531   5.692   4.605
  405LEU     CA 6360   8.640   5.836   4.726
  405LEU     HA 6361   8.636   5.944   4.717
  405LEU     CB 6362   8.545   5.791   4.842
  405LEU    HB1 6363   8.573   5.692   4.866
  405LEU    HB2 6364   8.444   5.779   4.800
  405LEU     CG 6365   8.548   5.885   4.960
  405LEU     HG 6366   8.649   5.877   4.992
  405LEU    CD1 6367   8.501   6.027   4.936
  405LEU   HD11 6368   8.404   6.020   4.886
  405LEU   HD12 6369   8.486   6.087   5.029
  405LEU   HD13 6370   8.575   6.083   4.876
  405LEU    CD2 6371   8.465   5.829   5.077
  405LEU   HD21 6372   8.364   5.848   5.068
  405LEU   HD22 6373   8.486   5.719   5.084
  405LEU   HD23 6374   8.509   5.872   5.168
  405LEU      C 6375   8.789   5.810   4.757
  405LEU      O 6376   8.853   5.904   4.804
  406LYS      N 6377   8.843   5.690   4.730
  406LYS      H 6378   8.779   5.616   4.705
  406LYS     CA 6379   8.989   5.662   4.759
  406LYS     HA 6380   9.013   5.680   4.862
  406LYS     CB 6381   9.023   5.520   4.718
  406LYS    HB1 6382   9.008   5.520   4.608
  406LYS    HB2 6383   8.953   5.450   4.767
  406LYS     CG 6384   9.167   5.478   4.723
  406LYS    HG1 6385   9.215   5.494   4.820
  406LYS    HG2 6386   9.228   5.540   4.655
  406LYS     CD 6387   9.173   5.328   4.690
  406LYS    HD1 6388   9.275   5.304   4.653
  406LYS    HD2 6389   9.095   5.310   4.610
  406LYS     CE 6390   9.141   5.245   4.815
  406LYS    HE1 6391   9.146   5.145   4.782
  406LYS    HE2 6392   9.037   5.264   4.844
  406LYS     NZ 6393   9.227   5.274   4.931
  406LYS    HZ1 6394   9.211   5.203   5.006
  406LYS    HZ2 6395   9.326   5.272   4.902
  406LYS    HZ3 6396   9.207   5.368   4.966
  406LYS      C 6397   9.064   5.766   4.678
  406LYS      O 6398   9.148   5.835   4.733
  407ILE      N 6399   9.029   5.790   4.552
  407ILE      H 6400   8.960   5.723   4.518
  407ILE     CA 6401   9.088   5.893   4.464
  407ILE     HA 6402   9.197   5.882   4.462
  407ILE     CB 6403   9.034   5.871   4.320
  407ILE     HB 6404   8.922   5.872   4.327
  407ILE    CG2 6405   9.071   5.976   4.216
  407ILE   HG21 6406   9.048   5.941   4.116
  407ILE   HG22 6407   9.010   6.066   4.229
  407ILE   HG23 6408   9.176   6.004   4.224
  407ILE    CG1 6409   9.069   5.726   4.272
  407ILE   HG11 6410   9.070   5.655   4.357
  407ILE   HG12 6411   9.172   5.729   4.239
  407ILE     CD 6412   8.979   5.670   4.155
  407ILE    HD1 6413   8.894   5.628   4.196
  407ILE    HD2 6414   8.946   5.750   4.086
  407ILE    HD3 6415   9.037   5.598   4.097
  407ILE      C 6416   9.066   6.038   4.507
  407ILE      O 6417   9.153   6.125   4.498
  408LYS      N 6418   8.946   6.076   4.550
  408LYS      H 6419   8.876   6.001   4.554
  408LYS     CA 6420   8.911   6.211   4.592
  408LYS     HA 6421   8.936   6.277   4.507
  408LYS     CB 6422   8.760   6.218   4.615
  408LYS    HB1 6423   8.744   6.153   4.704
  408LYS    HB2 6424   8.703   6.174   4.529
  408LYS     CG 6425   8.707   6.362   4.646
  408LYS    HG1 6426   8.755   6.411   4.730
  408LYS    HG2 6427   8.602   6.338   4.675
  408LYS     CD 6428   8.700   6.457   4.527
  408LYS    HD1 6429   8.802   6.486   4.499
  408LYS    HD2 6430   8.655   6.549   4.567
  408LYS     CE 6431   8.628   6.399   4.410
  408LYS    HE1 6432   8.535   6.350   4.436
  408LYS    HE2 6433   8.689   6.327   4.358
  408LYS     NZ 6434   8.593   6.500   4.308
  408LYS    HZ1 6435   8.537   6.570   4.352
  408LYS    HZ2 6436   8.670   6.550   4.264
  408LYS    HZ3 6437   8.540   6.454   4.230
  408LYS      C 6438   8.988   6.248   4.715
  408LYS      O 6439   9.046   6.355   4.719
  409LEU      N 6440   8.988   6.155   4.814
  409LEU      H 6441   8.923   6.080   4.799
  409LEU     CA 6442   9.066   6.172   4.937
  409LEU     HA 6443   9.063   6.278   4.966
  409LEU     CB 6444   9.000   6.099   5.059
  409LEU    HB1 6445   9.068   6.122   5.144
  409LEU    HB2 6446   9.009   5.996   5.038
  409LEU     CG 6447   8.860   6.127   5.093
  409LEU     HG 6448   8.797   6.122   5.004
  409LEU    CD1 6449   8.805   6.036   5.198
  409LEU   HD11 6450   8.804   5.936   5.162
  409LEU   HD12 6451   8.857   6.042   5.295
  409LEU   HD13 6452   8.700   6.059   5.212
  409LEU    CD2 6453   8.839   6.264   5.150
  409LEU   HD21 6454   8.893   6.274   5.242
  409LEU   HD22 6455   8.888   6.335   5.089
  409LEU   HD23 6456   8.735   6.293   5.162
  409LEU      C 6457   9.211   6.147   4.915
  409LEU      O 6458   9.286   6.173   5.012
  410ALA      N 6459   9.259   6.137   4.790
  410ALA      H 6460   9.190   6.117   4.716
  410ALA     CA 6461   9.393   6.120   4.748
  410ALA     HA 6462   9.461   6.128   4.836
  410ALA     CB 6463   9.419   5.981   4.676
  410ALA    HB1 6464   9.409   5.902   4.751
  410ALA    HB2 6465   9.353   5.971   4.590
  410ALA    HB3 6466   9.523   5.990   4.648
  410ALA      C 6467   9.456   6.242   4.672
  410ALA      O 6468   9.568   6.235   4.612
  411GLN      N 6469   9.383   6.354   4.671
  411GLN      H 6470   9.305   6.350   4.731
  411GLN     CA 6471   9.402   6.475   4.584
  411GLN     HA 6472   9.506   6.482   4.560
  411GLN     CB 6473   9.340   6.454   4.442
  411GLN    HB1 6474   9.390   6.371   4.400
  411GLN    HB2 6475   9.380   6.536   4.374
  411GLN     CG 6476   9.192   6.437   4.439
  411GLN    HG1 6477   9.144   6.531   4.469
  411GLN    HG2 6478   9.170   6.365   4.510
  411GLN     CD 6479   9.149   6.400   4.304
  411GLN    OE1 6480   9.102   6.475   4.221
  411GLN    NE2 6481   9.169   6.278   4.268
  411GLN   HE21 6482   9.202   6.211   4.333
  411GLN   HE22 6483   9.138   6.252   4.173
  411GLN      C 6484   9.363   6.615   4.628
  411GLN      O 6485   9.436   6.706   4.576
  412ALA      N 6486   9.267   6.628   4.722
  412ALA      H 6487   9.229   6.551   4.777
  412ALA     CA 6488   9.203   6.756   4.757
  412ALA     HA 6489   9.265   6.841   4.712
  412ALA     CB 6490   9.065   6.757   4.684
  412ALA    HB1 6491   9.011   6.667   4.715
  412ALA    HB2 6492   9.021   6.858   4.701
  412ALA    HB3 6493   9.084   6.737   4.582
  412ALA      C 6494   9.189   6.777   4.906
  412ALA      O 6495   9.174   6.679   4.979
  413LYS      N 6496   9.187   6.903   4.943
  413LYS      H 6497   9.209   6.971   4.870
  413LYS     CA 6498   9.143   6.967   5.071
  413LYS     HA 6499   9.128   6.896   5.153
  413LYS     CB 6500   9.257   7.056   5.125
  413LYS    HB1 6501   9.216   7.120   5.205
  413LYS    HB2 6502   9.283   7.127   5.045
  413LYS     CG 6503   9.390   6.986   5.169
  413LYS    HG1 6504   9.418   6.906   5.093
  413LYS    HG2 6505   9.370   6.940   5.261
  413LYS     CD 6506   9.513   7.080   5.174
  413LYS    HD1 6507   9.508   7.147   5.259
  413LYS    HD2 6508   9.526   7.136   5.082
  413LYS     CE 6509   9.642   6.985   5.198
  413LYS    HE1 6510   9.729   7.054   5.203
  413LYS    HE2 6511   9.656   6.911   5.112
  413LYS     NZ 6512   9.643   6.908   5.326
  413LYS    HZ1 6513   9.737   6.869   5.337
  413LYS    HZ2 6514   9.626   6.965   5.408
  413LYS    HZ3 6515   9.574   6.832   5.328
  413LYS      C 6516   9.016   7.052   5.046
  413LYS      O 6517   8.992   7.080   4.928
  414LEU      N 6518   8.939   7.086   5.148
  414LEU      H 6519   8.968   7.057   5.242
  414LEU     CA 6520   8.827   7.185   5.151
  414LEU     HA 6521   8.768   7.174   5.058
  414LEU     CB 6522   8.718   7.137   5.252
  414LEU    HB1 6523   8.765   7.146   5.349
  414LEU    HB2 6524   8.702   7.030   5.232
  414LEU     CG 6525   8.589   7.221   5.257
  414LEU     HG 6526   8.623   7.321   5.293
  414LEU    CD1 6527   8.503   7.235   5.128
  414LEU   HD11 6528   8.423   7.306   5.146
  414LEU   HD12 6529   8.559   7.283   5.050
  414LEU   HD13 6530   8.477   7.136   5.093
  414LEU    CD2 6531   8.499   7.159   5.363
  414LEU   HD21 6532   8.419   7.225   5.382
  414LEU   HD22 6533   8.460   7.070   5.314
  414LEU   HD23 6534   8.552   7.132   5.452
  414LEU      C 6535   8.878   7.327   5.154
  414LEU    OC1 6536   8.805   7.416   5.102
  414LEU    OC2 6537   8.982   7.356   5.214
  415MET      N 6538   2.466   6.647   0.051
  415MET     H1 6539   2.530   6.571   0.045
  415MET     H2 6540   2.385   6.640  10.932
  415MET     H3 6541   2.515   6.732   0.023
  415MET     CA 6542   2.421   6.655   0.191
  415MET     HA 6543   2.400   6.554   0.223
  415MET     CB 6544   2.520   6.722   0.290
  415MET    HB1 6545   2.532   6.825   0.250
  415MET    HB2 6546   2.615   6.674   0.288
  415MET     CG 6547   2.464   6.726   0.436
  415MET    HG1 6548   2.396   6.804   0.443
  415MET    HG2 6549   2.549   6.759   0.491
  415MET     SD 6550   2.408   6.572   0.518
  415MET     CE 6551   2.549   6.466   0.464
  415MET    HE1 6552   2.642   6.518   0.498
  415MET    HE2 6553   2.538   6.362   0.507
  415MET    HE3 6554   2.556   6.454   0.354
  415MET      C 6555   2.282   6.720   0.190
  415MET      O 6556   2.263   6.842   0.197
  416SER      N 6557   2.181   6.636   0.196
  416SER      H 6558   2.198   6.537   0.177
  416SER     CA 6559   2.041   6.681   0.207
  416SER     HA 6560   2.036   6.785   0.232
  416SER     CB 6561   1.970   6.654   0.074
  416SER    HB1 6562   2.008   6.719  10.933
  416SER    HB2 6563   1.870   6.691   0.085
  416SER     OG 6564   1.965   6.519   0.030
  416SER     HG 6565   1.900   6.526  10.894
  416SER      C 6566   1.969   6.611   0.323
  416SER      O 6567   1.881   6.678   0.379
  417LYS      N 6568   2.008   6.485   0.357
  417LYS      H 6569   2.074   6.438   0.289
  417LYS     CA 6570   1.975   6.418   0.484
  417LYS     HA 6571   1.883   6.465   0.522
  417LYS     CB 6572   1.925   6.271   0.463
  417LYS    HB1 6573   1.890   6.230   0.559
  417LYS    HB2 6574   2.006   6.202   0.430
  417LYS     CG 6575   1.812   6.266   0.353
  417LYS    HG1 6576   1.844   6.293   0.249
  417LYS    HG2 6577   1.730   6.334   0.381
  417LYS     CD 6578   1.763   6.124   0.352
  417LYS    HD1 6579   1.673   6.112   0.288
  417LYS    HD2 6580   1.741   6.093   0.449
  417LYS     CE 6581   1.874   6.028   0.288
  417LYS    HE1 6582   1.907   5.959   0.371
  417LYS    HE2 6583   1.955   6.097   0.254
  417LYS     NZ 6584   1.826   5.948   0.167
  417LYS    HZ1 6585   1.801   6.008   0.094
  417LYS    HZ2 6586   1.898   5.885   0.133
  417LYS    HZ3 6587   1.750   5.888   0.192
  417LYS      C 6588   2.084   6.418   0.591
  417LYS      O 6589   2.192   6.374   0.561
  418LYS      N 6590   2.048   6.453   0.716
  418LYS      H 6591   1.955   6.491   0.720
  418LYS     CA 6592   2.126   6.439   0.836
  418LYS     HA 6593   2.231   6.476   0.827
  418LYS     CB 6594   2.057   6.532   0.936
  418LYS    HB1 6595   2.086   6.493   1.032
  418LYS    HB2 6596   1.949   6.509   0.932
  418LYS     CG 6597   2.073   6.681   0.931
  418LYS    HG1 6598   2.175   6.716   0.944
  418LYS    HG2 6599   2.018   6.720   1.013
  418LYS     CD 6600   2.008   6.756   0.810
  418LYS    HD1 6601   1.905   6.721   0.799
  418LYS    HD2 6602   2.064   6.727   0.721
  418LYS     CE 6603   2.010   6.905   0.819
  418LYS    HE1 6604   1.987   6.948   0.727
  418LYS    HE2 6605   2.112   6.929   0.855
  418LYS     NZ 6606   1.918   6.952   0.924
  418LYS    HZ1 6607   1.940   6.935   1.021
  418LYS    HZ2 6608   1.910   7.053   0.927
  418LYS    HZ3 6609   1.823   6.919   0.919
  418LYS      C 6610   2.130   6.292   0.878
  418LYS      O 6611   2.051   6.211   0.826
  419ILE      N 6612   2.225   6.257   0.964
  419ILE      H 6613   2.284   6.331   1.007
  419ILE     CA 6614   2.243   6.126   1.026
  419ILE     HA 6615   2.228   6.052   0.946
  419ILE     CB 6616   2.388   6.109   1.083
  419ILE     HB 6617   2.401   6.184   1.159
  419ILE    CG2 6618   2.395   5.969   1.148
  419ILE   HG21 6619   2.501   5.940   1.166
  419ILE   HG22 6620   2.341   5.971   1.245
  419ILE   HG23 6621   2.354   5.901   1.080
  419ILE    CG1 6622   2.500   6.128   0.974
  419ILE   HG11 6623   2.475   6.212   0.918
  419ILE   HG12 6624   2.499   6.042   0.908
  419ILE     CD 6625   2.647   6.144   1.020
  419ILE    HD1 6626   2.707   6.155   0.929
  419ILE    HD2 6627   2.662   6.234   1.083
  419ILE    HD3 6628   2.679   6.054   1.070
  419ILE      C 6629   2.132   6.112   1.132
  419ILE      O 6630   2.115   6.209   1.205
  420SER      N 6631   2.053   6.006   1.125
  420SER      H 6632   2.066   5.938   1.055
  420SER     CA 6633   1.927   6.001   1.205
  420SER     HA 6634   1.886   6.097   1.215
  420SER     CB 6635   1.822   5.911   1.135
  420SER    HB1 6636   1.751   5.890   1.216
  420SER    HB2 6637   1.871   5.821   1.105
  420SER     OG 6638   1.753   5.974   1.022
  420SER     HG 6639   1.821   5.978   0.950
  420SER      C 6640   1.959   5.951   1.347
  420SER      O 6641   1.961   5.831   1.362
  421GLY      N 6642   1.998   6.043   1.437
  421GLY      H 6643   1.983   6.144   1.418
  421GLY     CA 6644   2.069   6.014   1.566
  421GLY    HA1 6645   2.114   6.103   1.610
  421GLY    HA2 6646   2.153   5.952   1.545
  421GLY      C 6647   1.981   5.948   1.677
  421GLY      O 6648   2.029   5.898   1.774
  422GLY      N 6649   1.850   5.961   1.675
  422GLY      H 6650   1.816   6.014   1.598
  422GLY     CA 6651   1.756   5.920   1.783
  422GLY    HA1 6652   1.792   5.823   1.824
  422GLY    HA2 6653   1.653   5.917   1.745
  422GLY      C 6654   1.757   6.012   1.902
  422GLY      O 6655   1.762   6.135   1.887
  423SER      N 6656   1.742   5.961   2.025
  423SER      H 6657   1.733   5.861   2.026
  423SER     CA 6658   1.716   6.038   2.144
  423SER     HA 6659   1.695   6.140   2.107
  423SER     CB 6660   1.591   5.996   2.212
  423SER    HB1 6661   1.513   6.014   2.142
  423SER    HB2 6662   1.576   6.056   2.302
  423SER     OG 6663   1.586   5.856   2.241
  423SER     HG 6664   1.568   5.804   2.167
  423SER      C 6665   1.831   6.050   2.241
  423SER      O 6666   1.914   5.959   2.258
  424VAL      N 6667   1.839   6.168   2.305
  424VAL      H 6668   1.774   6.237   2.268
  424VAL     CA 6669   1.945   6.215   2.400
  424VAL     HA 6670   2.003   6.129   2.435
  424VAL     CB 6671   2.043   6.303   2.312
  424VAL     HB 6672   1.985   6.359   2.241
  424VAL    CG1 6673   2.129   6.409   2.382
  424VAL   HG11 6674   2.190   6.355   2.456
  424VAL   HG12 6675   2.196   6.453   2.309
  424VAL   HG13 6676   2.071   6.487   2.428
  424VAL    CG2 6677   2.137   6.215   2.232
  424VAL   HG21 6678   2.211   6.277   2.176
  424VAL   HG22 6679   2.192   6.150   2.305
  424VAL   HG23 6680   2.079   6.163   2.156
  424VAL      C 6681   1.882   6.301   2.512
  424VAL      O 6682   1.789   6.378   2.490
  425VAL      N 6683   1.948   6.304   2.630
  425VAL      H 6684   2.026   6.241   2.642
  425VAL     CA 6685   1.935   6.418   2.723
  425VAL     HA 6686   1.845   6.475   2.714
  425VAL     CB 6687   1.920   6.358   2.865
  425VAL     HB 6688   2.004   6.292   2.888
  425VAL    CG1 6689   1.919   6.466   2.972
  425VAL   HG11 6690   2.009   6.523   2.962
  425VAL   HG12 6691   1.838   6.536   2.958
  425VAL   HG13 6692   1.916   6.429   3.079
  425VAL    CG2 6693   1.799   6.280   2.899
  425VAL   HG21 6694   1.793   6.191   2.831
  425VAL   HG22 6695   1.814   6.249   3.001
  425VAL   HG23 6696   1.708   6.343   2.888
  425VAL      C 6697   2.051   6.511   2.706
  425VAL      O 6698   2.170   6.473   2.725
  426GLU      N 6699   2.010   6.639   2.684
  426GLU      H 6700   1.912   6.658   2.685
  426GLU     CA 6701   2.098   6.755   2.660
  426GLU     HA 6702   2.205   6.724   2.666
  426GLU     CB 6703   2.069   6.808   2.521
  426GLU    HB1 6704   1.962   6.823   2.507
  426GLU    HB2 6705   2.099   6.727   2.453
  426GLU     CG 6706   2.163   6.920   2.477
  426GLU    HG1 6707   2.184   6.907   2.374
  426GLU    HG2 6708   2.255   6.912   2.535
  426GLU     CD 6709   2.101   7.065   2.503
  426GLU    OE1 6710   2.171   7.155   2.553
  426GLU    OE2 6711   1.989   7.095   2.455
  426GLU      C 6712   2.086   6.863   2.772
  426GLU      O 6713   1.983   6.926   2.788
  427MET      N 6714   2.190   6.878   2.854
  427MET      H 6715   2.279   6.824   2.837
  427MET     CA 6716   2.173   6.954   2.977
  427MET     HA 6717   2.066   6.976   3.002
  427MET     CB 6718   2.202   6.860   3.099
  427MET    HB1 6719   2.200   6.920   3.187
  427MET    HB2 6720   2.307   6.820   3.084
  427MET     CG 6721   2.097   6.748   3.115
  427MET    HG1 6722   2.076   6.714   3.018
  427MET    HG2 6723   2.003   6.796   3.155
  427MET     SD 6724   2.157   6.617   3.225
  427MET     CE 6725   2.258   6.519   3.107
  427MET    HE1 6726   2.350   6.574   3.088
  427MET    HE2 6727   2.286   6.423   3.151
  427MET    HE3 6728   2.204   6.505   3.019
  427MET      C 6729   2.250   7.084   2.975
  427MET      O 6730   2.373   7.073   2.973
  428GLN      N 6731   2.192   7.203   3.004
  428GLN      H 6732   2.099   7.200   3.039
  428GLN     CA 6733   2.270   7.324   3.007
  428GLN     HA 6734   2.360   7.313   2.943
  428GLN     CB 6735   2.181   7.431   2.939
  428GLN    HB1 6736   2.172   7.529   2.990
  428GLN    HB2 6737   2.081   7.393   2.930
  428GLN     CG 6738   2.228   7.460   2.798
  428GLN    HG1 6739   2.142   7.508   2.745
  428GLN    HG2 6740   2.253   7.375   2.737
  428GLN     CD 6741   2.336   7.563   2.790
  428GLN    OE1 6742   2.407   7.588   2.885
  428GLN    NE2 6743   2.358   7.626   2.677
  428GLN   HE21 6744   2.300   7.619   2.590
  428GLN   HE22 6745   2.432   7.691   2.681
  428GLN      C 6746   2.320   7.358   3.147
  428GLN      O 6747   2.288   7.291   3.246
  429GLY      N 6748   2.394   7.469   3.162
  429GLY      H 6749   2.431   7.501   3.074
  429GLY     CA 6750   2.463   7.498   3.285
  429GLY    HA1 6751   2.559   7.449   3.284
  429GLY    HA2 6752   2.405   7.461   3.372
  429GLY      C 6753   2.481   7.649   3.311
  429GLY      O 6754   2.377   7.714   3.300
  430ASP      N 6755   2.600   7.701   3.331
  430ASP      H 6756   2.689   7.645   3.330
  430ASP     CA 6757   2.629   7.842   3.380
  430ASP     HA 6758   2.542   7.906   3.365
  430ASP     CB 6759   2.655   7.828   3.534
  430ASP    HB1 6760   2.665   7.929   3.566
  430ASP    HB2 6761   2.747   7.769   3.548
  430ASP     CG 6762   2.536   7.778   3.623
  430ASP    OD1 6763   2.417   7.807   3.589
  430ASP    OD2 6764   2.548   7.710   3.722
  430ASP      C 6765   2.749   7.915   3.320
  430ASP      O 6766   2.834   7.857   3.256
  431GLU      N 6767   2.758   8.049   3.328
  431GLU      H 6768   2.676   8.101   3.353
  431GLU     CA 6769   2.875   8.126   3.280
  431GLU     HA 6770   2.842   8.228   3.266
  431GLU     CB 6771   2.979   8.133   3.390
  431GLU    HB1 6772   3.049   8.210   3.363
  431GLU    HB2 6773   3.023   8.036   3.393
  431GLU     CG 6774   2.917   8.172   3.527
  431GLU    HG1 6775   2.860   8.088   3.573
  431GLU    HG2 6776   2.845   8.255   3.506
  431GLU     CD 6777   3.031   8.209   3.624
  431GLU    OE1 6778   3.082   8.115   3.688
  431GLU    OE2 6779   3.072   8.329   3.639
  431GLU      C 6780   2.933   8.107   3.140
  431GLU      O 6781   2.852   8.110   3.046
  432MET      N 6782   3.066   8.110   3.108
  432MET      H 6783   3.128   8.109   3.186
  432MET     CA 6784   3.129   8.101   2.974
  432MET     HA 6785   3.093   8.187   2.917
  432MET     CB 6786   3.279   8.128   2.983
  432MET    HB1 6787   3.334   8.046   3.027
  432MET    HB2 6788   3.296   8.214   3.042
  432MET     CG 6789   3.340   8.164   2.845
  432MET    HG1 6790   3.317   8.085   2.772
  432MET    HG2 6791   3.445   8.167   2.864
  432MET     SD 6792   3.296   8.323   2.769
  432MET     CE 6793   3.360   8.309   2.600
  432MET    HE1 6794   3.317   8.219   2.553
  432MET    HE2 6795   3.327   8.392   2.541
  432MET    HE3 6796   3.465   8.298   2.598
  432MET      C 6797   3.089   7.978   2.900
  432MET      O 6798   3.063   7.984   2.781
  433THR      N 6799   3.093   7.860   2.971
  433THR      H 6800   3.110   7.858   3.070
  433THR     CA 6801   3.050   7.731   2.914
  433THR     HA 6802   3.120   7.705   2.830
  433THR     CB 6803   3.062   7.624   3.025
  433THR     HB 6804   2.989   7.547   3.011
  433THR    CG2 6805   3.207   7.559   3.027
  433THR   HG21 6806   3.281   7.631   3.017
  433THR   HG22 6807   3.229   7.499   3.122
  433THR   HG23 6808   3.221   7.489   2.939
  433THR    OG1 6809   3.036   7.674   3.162
  433THR    HG1 6810   2.940   7.676   3.172
  433THR      C 6811   2.901   7.734   2.863
  433THR      O 6812   2.873   7.664   2.764
  434ARG      N 6813   2.805   7.822   2.916
  434ARG      H 6814   2.838   7.881   2.992
  434ARG     CA 6815   2.668   7.825   2.859
  434ARG     HA 6816   2.628   7.718   2.855
  434ARG     CB 6817   2.578   7.892   2.956
  434ARG    HB1 6818   2.632   7.964   3.014
  434ARG    HB2 6819   2.543   7.826   3.028
  434ARG     CG 6820   2.448   7.949   2.902
  434ARG    HG1 6821   2.401   7.871   2.841
  434ARG    HG2 6822   2.473   8.036   2.839
  434ARG     CD 6823   2.352   8.004   3.008
  434ARG    HD1 6824   2.282   8.065   2.952
  434ARG    HD2 6825   2.406   8.065   3.080
  434ARG     NE 6826   2.295   7.899   3.090
  434ARG     HE 6827   2.346   7.877   3.177
  434ARG     CZ 6828   2.176   7.846   3.078
  434ARG    NH1 6829   2.090   7.879   2.985
  434ARG   HH11 6830   2.113   7.948   2.913
  434ARG   HH12 6831   2.000   7.841   2.994
  434ARG    NH2 6832   2.152   7.750   3.161
  434ARG   HH21 6833   2.226   7.716   3.225
  434ARG   HH22 6834   2.059   7.710   3.158
  434ARG      C 6835   2.666   7.883   2.720
  434ARG      O 6836   2.595   7.830   2.634
  435ILE      N 6837   2.754   7.984   2.697
  435ILE      H 6838   2.818   8.009   2.768
  435ILE     CA 6839   2.773   8.055   2.571
  435ILE     HA 6840   2.676   8.100   2.547
  435ILE     CB 6841   2.875   8.173   2.582
  435ILE     HB 6842   2.978   8.134   2.608
  435ILE    CG2 6843   2.888   8.250   2.445
  435ILE   HG21 6844   2.922   8.355   2.468
  435ILE   HG22 6845   2.966   8.209   2.385
  435ILE   HG23 6846   2.795   8.248   2.388
  435ILE    CG1 6847   2.836   8.274   2.695
  435ILE   HG11 6848   2.915   8.353   2.694
  435ILE   HG12 6849   2.839   8.222   2.789
  435ILE     CD 6850   2.699   8.344   2.680
  435ILE    HD1 6851   2.627   8.274   2.663
  435ILE    HD2 6852   2.684   8.410   2.763
  435ILE    HD3 6853   2.704   8.416   2.593
  435ILE      C 6854   2.815   7.964   2.455
  435ILE      O 6855   2.756   7.963   2.349
  436ILE      N 6856   2.927   7.890   2.471
  436ILE      H 6857   2.972   7.894   2.561
  436ILE     CA 6858   2.986   7.795   2.377
  436ILE     HA 6859   2.975   7.839   2.284
  436ILE     CB 6860   3.139   7.770   2.398
  436ILE     HB 6861   3.162   7.707   2.318
  436ILE    CG2 6862   3.231   7.900   2.370
  436ILE   HG21 6863   3.206   7.944   2.275
  436ILE   HG22 6864   3.225   7.974   2.445
  436ILE   HG23 6865   3.341   7.874   2.366
  436ILE    CG1 6866   3.169   7.692   2.525
  436ILE   HG11 6867   3.155   7.586   2.501
  436ILE   HG12 6868   3.101   7.714   2.603
  436ILE     CD 6869   3.312   7.705   2.576
  436ILE    HD1 6870   3.305   7.659   2.675
  436ILE    HD2 6871   3.385   7.662   2.511
  436ILE    HD3 6872   3.342   7.804   2.600
  436ILE      C 6873   2.905   7.667   2.362
  436ILE      O 6874   2.916   7.610   2.254
  437TRP      N 6875   2.816   7.624   2.452
  437TRP      H 6876   2.810   7.667   2.543
  437TRP     CA 6877   2.729   7.502   2.438
  437TRP     HA 6878   2.795   7.425   2.407
  437TRP     CB 6879   2.683   7.465   2.576
  437TRP    HB1 6880   2.620   7.548   2.610
  437TRP    HB2 6881   2.767   7.456   2.636
  437TRP     CG 6882   2.614   7.336   2.593
  437TRP    CD1 6883   2.474   7.324   2.600
  437TRP    HD1 6884   2.404   7.402   2.595
  437TRP    NE1 6885   2.441   7.194   2.607
  437TRP    HE1 6886   2.348   7.156   2.602
  437TRP    CE2 6887   2.551   7.117   2.627
  437TRP    CZ2 6888   2.555   6.979   2.647
  437TRP    HZ2 6889   2.463   6.920   2.653
  437TRP    CH2 6890   2.678   6.919   2.664
  437TRP    HH2 6891   2.685   6.810   2.682
  437TRP    CZ3 6892   2.798   6.999   2.655
  437TRP    HZ3 6893   2.899   6.948   2.671
  437TRP    CE3 6894   2.791   7.138   2.638
  437TRP    HE3 6895   2.878   7.203   2.642
  437TRP    CD2 6896   2.666   7.200   2.617
  437TRP      C 6897   2.628   7.513   2.327
  437TRP      O 6898   2.611   7.423   2.251
  438GLU      N 6899   2.583   7.634   2.303
  438GLU      H 6900   2.609   7.712   2.363
  438GLU     CA 6901   2.492   7.655   2.190
  438GLU     HA 6902   2.419   7.571   2.171
  438GLU     CB 6903   2.401   7.782   2.207
  438GLU    HB1 6904   2.334   7.792   2.122
  438GLU    HB2 6905   2.471   7.868   2.204
  438GLU     CG 6906   2.315   7.782   2.333
  438GLU    HG1 6907   2.265   7.883   2.347
  438GLU    HG2 6908   2.390   7.766   2.415
  438GLU     CD 6909   2.206   7.674   2.344
  438GLU    OE1 6910   2.136   7.649   2.244
  438GLU    OE2 6911   2.193   7.607   2.450
  438GLU      C 6912   2.562   7.668   2.053
  438GLU      O 6913   2.503   7.656   1.947
  439LEU      N 6914   2.690   7.691   2.059
  439LEU      H 6915   2.726   7.707   2.153
  439LEU     CA 6916   2.777   7.690   1.936
  439LEU     HA 6917   2.714   7.716   1.852
  439LEU     CB 6918   2.893   7.792   1.954
  439LEU    HB1 6919   2.960   7.775   1.875
  439LEU    HB2 6920   2.925   7.766   2.056
  439LEU     CG 6921   2.835   7.937   1.943
  439LEU     HG 6922   2.739   7.949   1.997
  439LEU    CD1 6923   2.932   8.028   2.024
  439LEU   HD11 6924   2.917   8.007   2.131
  439LEU   HD12 6925   3.035   8.014   1.984
  439LEU   HD13 6926   2.904   8.134   2.012
  439LEU    CD2 6927   2.815   7.978   1.796
  439LEU   HD21 6928   2.892   7.945   1.732
  439LEU   HD22 6929   2.727   7.935   1.759
  439LEU   HD23 6930   2.806   8.087   1.791
  439LEU      C 6931   2.835   7.544   1.902
  439LEU      O 6932   2.847   7.508   1.784
  440ILE      N 6933   2.863   7.461   2.001
  440ILE      H 6934   2.859   7.494   2.095
  440ILE     CA 6935   2.886   7.321   1.979
  440ILE     HA 6936   2.960   7.310   1.905
  440ILE     CB 6937   2.927   7.254   2.111
  440ILE     HB 6938   2.849   7.271   2.185
  440ILE    CG2 6939   2.940   7.106   2.080
  440ILE   HG21 6940   2.992   7.086   1.988
  440ILE   HG22 6941   2.981   7.048   2.164
  440ILE   HG23 6942   2.840   7.060   2.075
  440ILE    CG1 6943   3.059   7.317   2.153
  440ILE   HG11 6944   3.046   7.424   2.158
  440ILE   HG12 6945   3.141   7.293   2.090
  440ILE     CD 6946   3.105   7.285   2.295
  440ILE    HD1 6947   3.025   7.290   2.369
  440ILE    HD2 6948   3.139   7.182   2.293
  440ILE    HD3 6949   3.186   7.358   2.312
  440ILE      C 6950   2.763   7.265   1.915
  440ILE      O 6951   2.774   7.189   1.819
  441LYS      N 6952   2.640   7.298   1.963
  441LYS      H 6953   2.635   7.352   2.051
  441LYS     CA 6954   2.516   7.243   1.902
  441LYS     HA 6955   2.529   7.134   1.894
  441LYS     CB 6956   2.402   7.256   1.999
  441LYS    HB1 6957   2.317   7.212   1.947
  441LYS    HB2 6958   2.387   7.359   2.017
  441LYS     CG 6959   2.416   7.187   2.135
  441LYS    HG1 6960   2.506   7.213   2.197
  441LYS    HG2 6961   2.420   7.080   2.120
  441LYS     CD 6962   2.285   7.206   2.215
  441LYS    HD1 6963   2.296   7.157   2.314
  441LYS    HD2 6964   2.204   7.157   2.159
  441LYS     CE 6965   2.243   7.350   2.240
  441LYS    HE1 6966   2.200   7.393   2.151
  441LYS    HE2 6967   2.332   7.404   2.273
  441LYS     NZ 6968   2.145   7.355   2.352
  441LYS    HZ1 6969   2.152   7.283   2.425
  441LYS    HZ2 6970   2.147   7.444   2.399
  441LYS    HZ3 6971   2.051   7.336   2.315
  441LYS      C 6972   2.504   7.298   1.751
  441LYS      O 6973   2.491   7.220   1.651
  442GLU      N 6974   2.501   7.431   1.736
  442GLU      H 6975   2.500   7.491   1.817
  442GLU     CA 6976   2.468   7.498   1.610
  442GLU     HA 6977   2.373   7.459   1.584
  442GLU     CB 6978   2.455   7.650   1.627
  442GLU    HB1 6979   2.553   7.684   1.662
  442GLU    HB2 6980   2.379   7.667   1.705
  442GLU     CG 6981   2.400   7.722   1.500
  442GLU    HG1 6982   2.304   7.681   1.472
  442GLU    HG2 6983   2.470   7.701   1.415
  442GLU     CD 6984   2.390   7.879   1.527
  442GLU    OE1 6985   2.331   7.916   1.630
  442GLU    OE2 6986   2.423   7.961   1.438
  442GLU      C 6987   2.562   7.457   1.505
  442GLU      O 6988   2.517   7.418   1.396
  443LYS      N 6989   2.695   7.455   1.531
  443LYS      H 6990   2.728   7.481   1.625
  443LYS     CA 6991   2.794   7.455   1.420
  443LYS     HA 6992   2.737   7.467   1.329
  443LYS     CB 6993   2.900   7.569   1.421
  443LYS    HB1 6994   2.957   7.555   1.330
  443LYS    HB2 6995   2.956   7.551   1.511
  443LYS     CG 6996   2.835   7.704   1.434
  443LYS    HG1 6997   2.782   7.701   1.533
  443LYS    HG2 6998   2.764   7.723   1.358
  443LYS     CD 6999   2.944   7.806   1.443
  443LYS    HD1 7000   3.028   7.782   1.370
  443LYS    HD2 7001   2.981   7.802   1.544
  443LYS     CE 7002   2.878   7.941   1.418
  443LYS    HE1 7003   2.815   7.963   1.506
  443LYS    HE2 7004   2.817   7.942   1.323
  443LYS     NZ 7005   2.981   8.047   1.406
  443LYS    HZ1 7006   3.053   8.038   1.482
  443LYS    HZ2 7007   3.022   8.052   1.312
  443LYS    HZ3 7008   2.944   8.144   1.420
  443LYS      C 7009   2.864   7.323   1.398
  443LYS      O 7010   2.918   7.317   1.288
  444LEU      N 7011   2.860   7.230   1.491
  444LEU      H 7012   2.813   7.244   1.578
  444LEU     CA 7013   2.929   7.106   1.475
  444LEU     HA 7014   3.000   7.095   1.385
  444LEU     CB 7015   3.034   7.096   1.591
  444LEU    HB1 7016   3.103   7.012   1.576
  444LEU    HB2 7017   2.977   7.068   1.682
  444LEU     CG 7018   3.116   7.231   1.612
  444LEU     HG 7019   3.050   7.315   1.639
  444LEU    CD1 7020   3.215   7.213   1.728
  444LEU   HD11 7021   3.242   7.106   1.737
  444LEU   HD12 7022   3.300   7.274   1.717
  444LEU   HD13 7023   3.160   7.247   1.816
  444LEU    CD2 7024   3.202   7.277   1.489
  444LEU   HD21 7025   3.287   7.210   1.478
  444LEU   HD22 7026   3.143   7.273   1.400
  444LEU   HD23 7027   3.231   7.381   1.511
  444LEU      C 7028   2.830   6.986   1.463
  444LEU      O 7029   2.889   6.882   1.438
  445ILE      N 7030   2.698   7.006   1.475
  445ILE      H 7031   2.675   7.100   1.485
  445ILE     CA 7032   2.590   6.908   1.482
  445ILE     HA 7033   2.629   6.820   1.435
  445ILE     CB 7034   2.548   6.879   1.626
  445ILE     HB 7035   2.495   6.966   1.659
  445ILE    CG2 7036   2.451   6.758   1.637
  445ILE   HG21 7037   2.500   6.666   1.596
  445ILE   HG22 7038   2.418   6.747   1.737
  445ILE   HG23 7039   2.358   6.783   1.578
  445ILE    CG1 7040   2.667   6.837   1.720
  445ILE   HG11 7041   2.744   6.912   1.712
  445ILE   HG12 7042   2.702   6.732   1.693
  445ILE     CD 7043   2.621   6.833   1.864
  445ILE    HD1 7044   2.585   6.737   1.891
  445ILE    HD2 7045   2.711   6.840   1.927
  445ILE    HD3 7046   2.549   6.908   1.886
  445ILE      C 7047   2.471   6.941   1.387
  445ILE      O 7048   2.434   6.859   1.302
  446PHE      N 7049   2.416   7.067   1.398
  446PHE      H 7050   2.442   7.127   1.477
  446PHE     CA 7051   2.277   7.083   1.337
  446PHE     HA 7052   2.216   7.005   1.379
  446PHE     CB 7053   2.204   7.212   1.367
  446PHE    HB1 7054   2.107   7.196   1.323
  446PHE    HB2 7055   2.260   7.290   1.319
  446PHE     CG 7056   2.171   7.235   1.518
  446PHE    CD1 7057   2.133   7.367   1.561
  446PHE    HD1 7058   2.133   7.452   1.492
  446PHE    CE1 7059   2.125   7.389   1.696
  446PHE    HE1 7060   2.123   7.489   1.735
  446PHE     CZ 7061   2.123   7.275   1.783
  446PHE     HZ 7062   2.100   7.296   1.883
  446PHE    CE2 7063   2.145   7.143   1.736
  446PHE    HE2 7064   2.148   7.056   1.799
  446PHE    CD2 7065   2.172   7.127   1.603
  446PHE    HD2 7066   2.203   7.027   1.576
  446PHE      C 7067   2.282   7.065   1.184
  446PHE      O 7068   2.189   7.008   1.130
  447PRO      N 7069   2.381   7.105   1.105
  447PRO     CD 7070   2.492   7.187   1.143
  447PRO    HD1 7071   2.575   7.126   1.171
  447PRO    HD2 7072   2.469   7.263   1.218
  447PRO     CG 7073   2.531   7.263   1.018
  447PRO    HG1 7074   2.637   7.288   1.021
  447PRO    HG2 7075   2.466   7.352   1.007
  447PRO     CB 7076   2.504   7.167   0.904
  447PRO    HB1 7077   2.583   7.094   0.897
  447PRO    HB2 7078   2.481   7.219   0.809
  447PRO     CA 7079   2.384   7.085   0.961
  447PRO     HA 7080   2.288   7.109   0.921
  447PRO      C 7081   2.408   6.939   0.919
  447PRO      O 7082   2.392   6.902   0.802
  448TYR      N 7083   2.430   6.847   1.010
  448TYR      H 7084   2.422   6.878   1.105
  448TYR     CA 7085   2.491   6.711   0.981
  448TYR     HA 7086   2.489   6.698   0.869
  448TYR     CB 7087   2.637   6.713   1.026
  448TYR    HB1 7088   2.689   6.620   1.000
  448TYR    HB2 7089   2.637   6.718   1.135
  448TYR     CG 7090   2.717   6.833   0.979
  448TYR    CD1 7091   2.768   6.923   1.069
  448TYR    HD1 7092   2.763   6.903   1.174
  448TYR    CE1 7093   2.830   7.044   1.033
  448TYR    HE1 7094   2.873   7.109   1.113
  448TYR     CZ 7095   2.847   7.074   0.897
  448TYR     OH 7096   2.895   7.199   0.853
  448TYR     HH 7097   2.922   7.256   0.929
  448TYR    CE2 7098   2.794   6.983   0.804
  448TYR    HE2 7099   2.792   7.004   0.699
  448TYR    CD2 7100   2.731   6.862   0.840
  448TYR    HD2 7101   2.703   6.795   0.763
  448TYR      C 7102   2.417   6.595   1.045
  448TYR      O 7103   2.423   6.480   1.002
  449VAL      N 7104   2.353   6.619   1.161
  449VAL      H 7105   2.344   6.716   1.190
  449VAL     CA 7106   2.290   6.522   1.252
  449VAL     HA 7107   2.290   6.429   1.208
  449VAL     CB 7108   2.362   6.504   1.394
  449VAL     HB 7109   2.336   6.586   1.458
  449VAL    CG1 7110   2.319   6.376   1.462
  449VAL   HG11 7111   2.220   6.380   1.511
  449VAL   HG12 7112   2.307   6.301   1.381
  449VAL   HG13 7113   2.387   6.343   1.541
  449VAL    CG2 7114   2.515   6.510   1.368
  449VAL   HG21 7115   2.542   6.445   1.284
  449VAL   HG22 7116   2.544   6.614   1.341
  449VAL   HG23 7117   2.568   6.476   1.456
  449VAL      C 7118   2.145   6.561   1.285
  449VAL      O 7119   2.114   6.681   1.299
  450GLU      N 7120   2.053   6.470   1.288
  450GLU      H 7121   2.087   6.375   1.265
  450GLU     CA 7122   1.907   6.493   1.321
  450GLU     HA 7123   1.891   6.599   1.351
  450GLU     CB 7124   1.826   6.504   1.197
  450GLU    HB1 7125   1.852   6.424   1.122
  450GLU    HB2 7126   1.851   6.607   1.158
  450GLU     CG 7127   1.676   6.495   1.221
  450GLU    HG1 7128   1.639   6.588   1.276
  450GLU    HG2 7129   1.646   6.409   1.274
  450GLU     CD 7130   1.606   6.488   1.087
  450GLU    OE1 7131   1.542   6.589   1.051
  450GLU    OE2 7132   1.609   6.382   1.026
  450GLU      C 7133   1.853   6.398   1.432
  450GLU      O 7134   1.872   6.278   1.422
  451LEU      N 7135   1.802   6.447   1.543
  451LEU      H 7136   1.781   6.545   1.548
  451LEU     CA 7137   1.795   6.379   1.675
  451LEU     HA 7138   1.762   6.280   1.651
  451LEU     CB 7139   1.936   6.369   1.739
  451LEU    HB1 7140   2.011   6.356   1.657
  451LEU    HB2 7141   1.946   6.279   1.801
  451LEU     CG 7142   1.989   6.486   1.824
  451LEU     HG 7143   1.920   6.498   1.904
  451LEU    CD1 7144   2.126   6.454   1.881
  451LEU   HD11 7145   2.161   6.539   1.945
  451LEU   HD12 7146   2.112   6.370   1.949
  451LEU   HD13 7147   2.194   6.423   1.804
  451LEU    CD2 7148   2.009   6.619   1.749
  451LEU   HD21 7149   2.032   6.699   1.815
  451LEU   HD22 7150   2.090   6.628   1.676
  451LEU   HD23 7151   1.921   6.658   1.705
  451LEU      C 7152   1.691   6.445   1.777
  451LEU      O 7153   1.654   6.561   1.766
  452ASP      N 7154   1.638   6.373   1.874
  452ASP      H 7155   1.686   6.283   1.894
  452ASP     CA 7156   1.542   6.423   1.968
  452ASP     HA 7157   1.495   6.513   1.926
  452ASP     CB 7158   1.432   6.318   1.985
  452ASP    HB1 7159   1.475   6.215   1.986
  452ASP    HB2 7160   1.369   6.303   1.898
  452ASP     CG 7161   1.340   6.344   2.103
  452ASP    OD1 7162   1.268   6.245   2.134
  452ASP    OD2 7163   1.310   6.457   2.143
  452ASP      C 7164   1.600   6.452   2.107
  452ASP      O 7165   1.642   6.365   2.176
  453LEU      N 7166   1.598   6.579   2.146
  453LEU      H 7167   1.539   6.637   2.093
  453LEU     CA 7168   1.668   6.630   2.266
  453LEU     HA 7169   1.740   6.557   2.293
  453LEU     CB 7170   1.746   6.763   2.234
  453LEU    HB1 7171   1.800   6.801   2.323
  453LEU    HB2 7172   1.674   6.843   2.204
  453LEU     CG 7173   1.859   6.750   2.135
  453LEU     HG 7174   1.825   6.731   2.031
  453LEU    CD1 7175   1.935   6.881   2.120
  453LEU   HD11 7176   2.015   6.878   2.044
  453LEU   HD12 7177   1.870   6.959   2.087
  453LEU   HD13 7178   1.991   6.904   2.209
  453LEU    CD2 7179   1.957   6.640   2.168
  453LEU   HD21 7180   1.986   6.656   2.269
  453LEU   HD22 7181   1.915   6.544   2.152
  453LEU   HD23 7182   2.049   6.657   2.108
  453LEU      C 7183   1.575   6.648   2.385
  453LEU      O 7184   1.502   6.750   2.391
  454HIS      N 7185   1.584   6.561   2.484
  454HIS      H 7186   1.644   6.482   2.470
  454HIS     CA 7187   1.522   6.584   2.617
  454HIS     HA 7188   1.421   6.619   2.599
  454HIS     CB 7189   1.519   6.451   2.688
  454HIS    HB1 7190   1.467   6.461   2.789
  454HIS    HB2 7191   1.617   6.416   2.707
  454HIS     CG 7192   1.444   6.354   2.601
  454HIS    ND1 7193   1.485   6.282   2.491
  454HIS    HD1 7194   1.578   6.262   2.463
  454HIS    CE1 7195   1.375   6.233   2.438
  454HIS    HE1 7196   1.373   6.167   2.354
  454HIS    NE2 7197   1.260   6.262   2.505
  454HIS    CD2 7198   1.307   6.344   2.607
  454HIS    HD2 7199   1.253   6.404   2.678
  454HIS      C 7200   1.604   6.690   2.688
  454HIS      O 7201   1.674   6.655   2.781
  455SER      N 7202   1.590   6.817   2.647
  455SER      H 7203   1.527   6.834   2.569
  455SER     CA 7204   1.672   6.927   2.698
  455SER     HA 7205   1.770   6.889   2.703
  455SER     CB 7206   1.686   7.045   2.607
  455SER    HB1 7207   1.759   7.117   2.652
  455SER    HB2 7208   1.592   7.102   2.600
  455SER     OG 7209   1.727   7.012   2.476
  455SER     HG 7210   1.821   7.036   2.458
  455SER      C 7211   1.628   6.979   2.833
  455SER      O 7212   1.508   6.990   2.863
  456TYR      N 7213   1.725   7.020   2.924
  456TYR      H 7214   1.821   7.023   2.899
  456TYR     CA 7215   1.692   7.074   3.052
  456TYR     HA 7216   1.584   7.119   3.055
  456TYR     CB 7217   1.710   6.962   3.153
  456TYR    HB1 7218   1.714   7.003   3.252
  456TYR    HB2 7219   1.797   6.912   3.138
  456TYR     CG 7220   1.602   6.855   3.160
  456TYR    CD1 7221   1.626   6.729   3.098
  456TYR    HD1 7222   1.714   6.721   3.041
  456TYR    CE1 7223   1.527   6.624   3.111
  456TYR    HE1 7224   1.548   6.530   3.058
  456TYR     CZ 7225   1.414   6.652   3.189
  456TYR     OH 7226   1.318   6.549   3.213
  456TYR     HH 7227   1.247   6.570   3.280
  456TYR    CE2 7228   1.388   6.776   3.243
  456TYR    HE2 7229   1.292   6.792   3.292
  456TYR    CD2 7230   1.484   6.880   3.226
  456TYR    HD2 7231   1.466   6.974   3.280
  456TYR      C 7232   1.786   7.190   3.088
  456TYR      O 7233   1.912   7.178   3.091
  457ASP      N 7234   1.725   7.300   3.118
  457ASP      H 7235   1.626   7.302   3.120
  457ASP     CA 7236   1.804   7.412   3.170
  457ASP     HA 7237   1.900   7.422   3.112
  457ASP     CB 7238   1.737   7.544   3.139
  457ASP    HB1 7239   1.668   7.560   3.221
  457ASP    HB2 7240   1.673   7.522   3.050
  457ASP     CG 7241   1.833   7.660   3.125
  457ASP    OD1 7242   1.844   7.724   3.019
  457ASP    OD2 7243   1.894   7.702   3.226
  457ASP      C 7244   1.847   7.394   3.318
  457ASP      O 7245   1.773   7.420   3.409
  458LEU      N 7246   1.970   7.342   3.337
  458LEU      H 7247   2.030   7.318   3.256
  458LEU     CA 7248   2.025   7.322   3.476
  458LEU     HA 7249   1.939   7.311   3.542
  458LEU     CB 7250   2.110   7.192   3.496
  458LEU    HB1 7251   2.112   7.177   3.602
  458LEU    HB2 7252   2.211   7.204   3.471
  458LEU     CG 7253   2.057   7.060   3.441
  458LEU     HG 7254   2.059   7.061   3.332
  458LEU    CD1 7255   2.127   6.938   3.494
  458LEU   HD11 7256   2.075   6.848   3.467
  458LEU   HD12 7257   2.229   6.925   3.457
  458LEU   HD13 7258   2.128   6.947   3.600
  458LEU    CD2 7259   1.910   7.046   3.488
  458LEU   HD21 7260   1.874   6.944   3.474
  458LEU   HD22 7261   1.908   7.067   3.599
  458LEU   HD23 7262   1.844   7.122   3.440
  458LEU      C 7263   2.102   7.442   3.529
  458LEU      O 7264   2.187   7.424   3.613
  459GLY      N 7265   2.072   7.560   3.471
  459GLY      H 7266   1.999   7.553   3.400
  459GLY     CA 7267   2.134   7.687   3.504
  459GLY    HA1 7268   2.124   7.756   3.423
  459GLY    HA2 7269   2.237   7.669   3.511
  459GLY      C 7270   2.082   7.743   3.638
  459GLY      O 7271   1.966   7.722   3.670
  460ILE      N 7272   2.167   7.807   3.722
  460ILE      H 7273   2.260   7.820   3.681
  460ILE     CA 7274   2.150   7.844   3.861
  460ILE     HA 7275   2.150   7.757   3.919
  460ILE     CB 7276   2.281   7.913   3.900
  460ILE     HB 7277   2.371   7.855   3.865
  460ILE    CG2 7278   2.284   8.055   3.847
  460ILE   HG21 7279   2.284   8.058   3.735
  460ILE   HG22 7280   2.205   8.125   3.872
  460ILE   HG23 7281   2.376   8.102   3.881
  460ILE    CG1 7282   2.291   7.936   4.054
  460ILE   HG11 7283   2.215   8.003   4.081
  460ILE   HG12 7284   2.392   7.978   4.073
  460ILE     CD 7285   2.283   7.804   4.142
  460ILE    HD1 7286   2.376   7.746   4.144
  460ILE    HD2 7287   2.257   7.829   4.246
  460ILE    HD3 7288   2.193   7.744   4.111
  460ILE      C 7289   2.018   7.911   3.897
  460ILE      O 7290   1.961   7.884   4.000
  461GLU      N 7291   1.962   7.991   3.807
  461GLU      H 7292   2.019   8.027   3.734
  461GLU     CA 7293   1.834   8.048   3.811
  461GLU     HA 7294   1.820   8.099   3.904
  461GLU     CB 7295   1.825   8.155   3.706
  461GLU    HB1 7296   1.724   8.200   3.713
  461GLU    HB2 7297   1.839   8.106   3.612
  461GLU     CG 7298   1.923   8.270   3.721
  461GLU    HG1 7299   2.019   8.235   3.733
  461GLU    HG2 7300   1.902   8.330   3.810
  461GLU     CD 7301   1.908   8.362   3.598
  461GLU    OE1 7302   1.923   8.308   3.487
  461GLU    OE2 7303   1.887   8.484   3.612
  461GLU      C 7304   1.718   7.946   3.803
  461GLU      O 7305   1.636   7.939   3.897
  462ASN      N 7306   1.709   7.862   3.698
  462ASN      H 7307   1.775   7.870   3.620
  462ASN     CA 7308   1.598   7.766   3.691
  462ASN     HA 7309   1.505   7.817   3.710
  462ASN     CB 7310   1.614   7.712   3.550
  462ASN    HB1 7311   1.703   7.649   3.540
  462ASN    HB2 7312   1.616   7.794   3.482
  462ASN     CG 7313   1.485   7.642   3.509
  462ASN    OD1 7314   1.374   7.689   3.544
  462ASN    ND2 7315   1.495   7.518   3.474
  462ASN   HD21 7316   1.584   7.476   3.459
  462ASN   HD22 7317   1.411   7.466   3.466
  462ASN      C 7318   1.608   7.657   3.800
  462ASN      O 7319   1.505   7.605   3.843
  463ARG      N 7320   1.730   7.621   3.835
  463ARG      H 7321   1.805   7.661   3.779
  463ARG     CA 7322   1.773   7.537   3.951
  463ARG     HA 7323   1.736   7.433   3.930
  463ARG     CB 7324   1.927   7.522   3.956
  463ARG    HB1 7325   1.971   7.584   4.030
  463ARG    HB2 7326   1.965   7.554   3.856
  463ARG     CG 7327   1.970   7.379   3.991
  463ARG    HG1 7328   1.944   7.306   3.915
  463ARG    HG2 7329   1.922   7.345   4.080
  463ARG     CD 7330   2.122   7.362   4.011
  463ARG    HD1 7331   2.149   7.260   4.030
  463ARG    HD2 7332   2.145   7.419   4.104
  463ARG     NE 7333   2.204   7.414   3.901
  463ARG     HE 7334   2.176   7.407   3.806
  463ARG     CZ 7335   2.312   7.489   3.901
  463ARG    NH1 7336   2.389   7.497   4.003
  463ARG   HH11 7337   2.367   7.435   4.081
  463ARG   HH12 7338   2.478   7.552   4.001
  463ARG    NH2 7339   2.338   7.547   3.789
  463ARG   HH21 7340   2.292   7.521   3.702
  463ARG   HH22 7341   2.404   7.624   3.780
  463ARG      C 7342   1.713   7.587   4.078
  463ARG      O 7343   1.670   7.505   4.157
  464ASP      N 7344   1.719   7.717   4.101
  464ASP      H 7345   1.766   7.770   4.030
  464ASP     CA 7346   1.661   7.791   4.213
  464ASP     HA 7347   1.677   7.734   4.305
  464ASP     CB 7348   1.744   7.925   4.231
  464ASP    HB1 7349   1.764   7.971   4.134
  464ASP    HB2 7350   1.837   7.882   4.267
  464ASP     CG 7351   1.684   8.017   4.338
  464ASP    OD1 7352   1.585   8.087   4.302
  464ASP    OD2 7353   1.720   8.008   4.458
  464ASP      C 7354   1.508   7.802   4.204
  464ASP      O 7355   1.437   7.767   4.300
  465ALA      N 7356   1.454   7.845   4.092
  465ALA      H 7357   1.517   7.867   4.022
  465ALA     CA 7358   1.309   7.864   4.075
  465ALA     HA 7359   1.275   7.932   4.158
  465ALA     CB 7360   1.273   7.929   3.940
  465ALA    HB1 7361   1.284   8.038   3.943
  465ALA    HB2 7362   1.317   7.883   3.851
  465ALA    HB3 7363   1.167   7.922   3.922
  465ALA      C 7364   1.247   7.722   4.094
  465ALA      O 7365   1.154   7.702   4.170
  466THR      N 7366   1.303   7.621   4.030
  466THR      H 7367   1.377   7.635   3.962
  466THR     CA 7368   1.250   7.480   4.045
  466THR     HA 7369   1.141   7.492   4.070
  466THR     CB 7370   1.248   7.402   3.907
  466THR     HB 7371   1.192   7.308   3.914
  466THR    CG2 7372   1.177   7.483   3.797
  466THR   HG21 7373   1.233   7.574   3.768
  466THR   HG22 7374   1.167   7.426   3.702
  466THR   HG23 7375   1.072   7.505   3.825
  466THR    OG1 7376   1.382   7.383   3.878
  466THR    HG1 7377   1.422   7.473   3.878
  466THR      C 7378   1.304   7.395   4.161
  466THR      O 7379   1.262   7.283   4.170
  467ASN      N 7380   1.389   7.449   4.247
  467ASN      H 7381   1.403   7.553   4.240
  467ASN     CA 7382   1.457   7.375   4.354
  467ASN     HA 7383   1.540   7.434   4.393
  467ASN     CB 7384   1.355   7.351   4.469
  467ASN    HB1 7385   1.403   7.292   4.545
  467ASN    HB2 7386   1.269   7.282   4.443
  467ASN     CG 7387   1.291   7.468   4.533
  467ASN    OD1 7388   1.295   7.494   4.651
  467ASN    ND2 7389   1.218   7.543   4.459
  467ASN   HD21 7390   1.208   7.513   4.366
  467ASN   HD22 7391   1.175   7.622   4.508
  467ASN      C 7392   1.523   7.238   4.309
  467ASN      O 7393   1.503   7.136   4.374
  468ASP      N 7394   1.599   7.249   4.203
  468ASP      H 7395   1.625   7.341   4.168
  468ASP     CA 7396   1.675   7.135   4.146
  468ASP     HA 7397   1.735   7.173   4.059
  468ASP     CB 7398   1.776   7.099   4.260
  468ASP    HB1 7399   1.728   7.055   4.346
  468ASP    HB2 7400   1.817   7.190   4.302
  468ASP     CG 7401   1.886   7.007   4.208
  468ASP    OD1 7402   1.947   7.045   4.108
  468ASP    OD2 7403   1.913   6.898   4.263
  468ASP      C 7404   1.589   7.021   4.099
  468ASP      O 7405   1.640   6.912   4.061
  469GLN      N 7406   1.460   7.046   4.088
  469GLN      H 7407   1.426   7.138   4.108
  469GLN     CA 7408   1.357   6.947   4.034
  469GLN     HA 7409   1.369   6.854   4.091
  469GLN     CB 7410   1.215   6.989   4.057
  469GLN    HB1 7411   1.151   6.923   4.006
  469GLN    HB2 7412   1.194   7.084   4.005
  469GLN     CG 7413   1.184   6.991   4.210
  469GLN    HG1 7414   1.245   7.071   4.252
  469GLN    HG2 7415   1.206   6.889   4.247
  469GLN     CD 7416   1.038   7.030   4.230
  469GLN    OE1 7417   0.948   6.947   4.217
  469GLN    NE2 7418   1.008   7.156   4.266
  469GLN   HE21 7419   1.081   7.221   4.284
  469GLN   HE22 7420   0.906   7.173   4.287
  469GLN      C 7421   1.376   6.909   3.885
  469GLN      O 7422   1.365   6.785   3.855
  470VAL      N 7423   1.411   7.006   3.799
  470VAL      H 7424   1.419   7.101   3.839
  470VAL     CA 7425   1.459   6.981   3.661
  470VAL     HA 7426   1.385   6.928   3.604
  470VAL     CB 7427   1.477   7.115   3.590
  470VAL     HB 7428   1.511   7.087   3.496
  470VAL    CG1 7429   1.354   7.199   3.552
  470VAL   HG11 7430   1.324   7.244   3.643
  470VAL   HG12 7431   1.388   7.270   3.474
  470VAL   HG13 7432   1.281   7.139   3.498
  470VAL    CG2 7433   1.584   7.205   3.656
  470VAL   HG21 7434   1.622   7.274   3.586
  470VAL   HG22 7435   1.534   7.262   3.741
  470VAL   HG23 7436   1.672   7.150   3.684
  470VAL      C 7437   1.586   6.896   3.651
  470VAL      O 7438   1.605   6.836   3.550
  471THR      N 7439   1.662   6.886   3.759
  471THR      H 7440   1.641   6.947   3.837
  471THR     CA 7441   1.778   6.804   3.774
  471THR     HA 7442   1.830   6.796   3.678
  471THR     CB 7443   1.881   6.858   3.874
  471THR     HB 7444   1.847   6.841   3.973
  471THR    CG2 7445   2.027   6.805   3.867
  471THR   HG21 7446   2.101   6.877   3.910
  471THR   HG22 7447   2.040   6.712   3.924
  471THR   HG23 7448   2.056   6.780   3.769
  471THR    OG1 7449   1.891   6.997   3.864
  471THR    HG1 7450   1.913   7.029   3.953
  471THR      C 7451   1.739   6.665   3.819
  471THR      O 7452   1.794   6.565   3.772
  472LYS      N 7453   1.635   6.650   3.901
  472LYS      H 7454   1.607   6.736   3.944
  472LYS     CA 7455   1.581   6.522   3.948
  472LYS     HA 7456   1.661   6.454   3.969
  472LYS     CB 7457   1.498   6.530   4.085
  472LYS    HB1 7458   1.475   6.431   4.116
  472LYS    HB2 7459   1.407   6.580   4.062
  472LYS     CG 7460   1.561   6.602   4.208
  472LYS    HG1 7461   1.493   6.590   4.294
  472LYS    HG2 7462   1.571   6.707   4.182
  472LYS     CD 7463   1.699   6.542   4.225
  472LYS    HD1 7464   1.765   6.580   4.149
  472LYS    HD2 7465   1.686   6.434   4.226
  472LYS     CE 7466   1.756   6.566   4.363
  472LYS    HE1 7467   1.856   6.516   4.372
  472LYS    HE2 7468   1.698   6.521   4.442
  472LYS     NZ 7469   1.772   6.707   4.391
  472LYS    HZ1 7470   1.678   6.753   4.399
  472LYS    HZ2 7471   1.832   6.729   4.471
  472LYS    HZ3 7472   1.824   6.758   4.318
  472LYS      C 7473   1.494   6.453   3.843
  472LYS      O 7474   1.481   6.332   3.836
  473ASP      N 7475   1.435   6.535   3.753
  473ASP      H 7476   1.456   6.631   3.768
  473ASP     CA 7477   1.364   6.502   3.629
  473ASP     HA 7478   1.307   6.417   3.645
  473ASP     CB 7479   1.264   6.613   3.593
  473ASP    HB1 7480   1.316   6.703   3.561
  473ASP    HB2 7481   1.212   6.641   3.685
  473ASP     CG 7482   1.164   6.560   3.492
  473ASP    OD1 7483   1.119   6.442   3.506
  473ASP    OD2 7484   1.132   6.639   3.397
  473ASP      C 7485   1.458   6.465   3.515
  473ASP      O 7486   1.435   6.371   3.443
  474ALA      N 7487   1.569   6.535   3.497
  474ALA      H 7488   1.583   6.621   3.547
  474ALA     CA 7489   1.671   6.492   3.405
  474ALA     HA 7490   1.625   6.479   3.308
  474ALA     CB 7491   1.774   6.603   3.401
  474ALA    HB1 7492   1.716   6.698   3.377
  474ALA    HB2 7493   1.821   6.609   3.502
  474ALA    HB3 7494   1.842   6.586   3.318
  474ALA      C 7495   1.741   6.358   3.429
  474ALA      O 7496   1.754   6.277   3.337
  475ALA      N 7497   1.775   6.331   3.556
  475ALA      H 7498   1.781   6.405   3.621
  475ALA     CA 7499   1.808   6.198   3.600
  475ALA     HA 7500   1.904   6.164   3.561
  475ALA     CB 7501   1.830   6.213   3.753
  475ALA    HB1 7502   1.738   6.257   3.800
  475ALA    HB2 7503   1.869   6.118   3.798
  475ALA    HB3 7504   1.915   6.285   3.777
  475ALA      C 7505   1.701   6.098   3.554
  475ALA      O 7506   1.740   5.991   3.501
  476GLU      N 7507   1.571   6.118   3.569
  476GLU      H 7508   1.541   6.207   3.606
  476GLU     CA 7509   1.475   6.016   3.527
  476GLU     HA 7510   1.521   5.918   3.543
  476GLU     CB 7511   1.342   6.023   3.605
  476GLU    HB1 7512   1.267   5.965   3.552
  476GLU    HB2 7513   1.310   6.129   3.615
  476GLU     CG 7514   1.367   5.967   3.747
  476GLU    HG1 7515   1.275   5.963   3.799
  476GLU    HG2 7516   1.437   6.033   3.800
  476GLU     CD 7517   1.414   5.817   3.738
  476GLU    OE1 7518   1.349   5.741   3.666
  476GLU    OE2 7519   1.509   5.769   3.804
  476GLU      C 7520   1.461   6.008   3.370
  476GLU      O 7521   1.428   5.902   3.319
  477ALA      N 7522   1.486   6.113   3.285
  477ALA      H 7523   1.513   6.202   3.329
  477ALA     CA 7524   1.502   6.102   3.139
  477ALA     HA 7525   1.415   6.041   3.112
  477ALA     CB 7526   1.494   6.240   3.078
  477ALA    HB1 7527   1.396   6.280   3.096
  477ALA    HB2 7528   1.570   6.301   3.118
  477ALA    HB3 7529   1.512   6.239   2.972
  477ALA      C 7530   1.636   6.033   3.095
  477ALA      O 7531   1.645   5.974   2.987
  478ILE      N 7532   1.736   6.039   3.179
  478ILE      H 7533   1.726   6.095   3.262
  478ILE     CA 7534   1.862   5.969   3.153
  478ILE     HA 7535   1.877   5.980   3.043
  478ILE     CB 7536   1.981   6.030   3.230
  478ILE     HB 7537   1.953   6.011   3.336
  478ILE    CG2 7538   2.112   5.950   3.197
  478ILE   HG21 7539   2.108   5.842   3.223
  478ILE   HG22 7540   2.138   5.952   3.091
  478ILE   HG23 7541   2.206   5.993   3.241
  478ILE    CG1 7542   2.024   6.170   3.196
  478ILE   HG11 7543   1.927   6.226   3.180
  478ILE   HG12 7544   2.086   6.174   3.103
  478ILE     CD 7545   2.098   6.234   3.313
  478ILE    HD1 7546   2.040   6.236   3.401
  478ILE    HD2 7547   2.186   6.179   3.333
  478ILE    HD3 7548   2.127   6.333   3.280
  478ILE      C 7549   1.850   5.822   3.180
  478ILE      O 7550   1.889   5.746   3.094
  479LYS      N 7551   1.796   5.784   3.301
  479LYS      H 7552   1.781   5.854   3.375
  479LYS     CA 7553   1.780   5.644   3.330
  479LYS     HA 7554   1.883   5.602   3.319
  479LYS     CB 7555   1.738   5.617   3.474
  479LYS    HB1 7556   1.633   5.640   3.476
  479LYS    HB2 7557   1.790   5.685   3.544
  479LYS     CG 7558   1.764   5.479   3.524
  479LYS    HG1 7559   1.702   5.411   3.469
  479LYS    HG2 7560   1.737   5.461   3.628
  479LYS     CD 7561   1.911   5.434   3.521
  479LYS    HD1 7562   1.975   5.519   3.562
  479LYS    HD2 7563   1.946   5.412   3.419
  479LYS     CE 7564   1.917   5.311   3.612
  479LYS    HE1 7565   1.847   5.234   3.569
  479LYS    HE2 7566   1.893   5.347   3.717
  479LYS     NZ 7567   2.056   5.250   3.614
  479LYS    HZ1 7568   2.064   5.165   3.671
  479LYS    HZ2 7569   2.085   5.228   3.516
  479LYS    HZ3 7570   2.119   5.321   3.655
  479LYS      C 7571   1.685   5.575   3.225
  479LYS      O 7572   1.692   5.455   3.203
  480LYS      N 7573   1.594   5.653   3.161
  480LYS      H 7574   1.582   5.745   3.205
  480LYS     CA 7575   1.514   5.611   3.046
  480LYS     HA 7576   1.457   5.518   3.066
  480LYS     CB 7577   1.402   5.712   3.025
  480LYS    HB1 7578   1.440   5.815   3.021
  480LYS    HB2 7579   1.334   5.714   3.110
  480LYS     CG 7580   1.316   5.680   2.901
  480LYS    HG1 7581   1.281   5.576   2.908
  480LYS    HG2 7582   1.368   5.690   2.803
  480LYS     CD 7583   1.194   5.776   2.891
  480LYS    HD1 7584   1.223   5.862   2.842
  480LYS    HD2 7585   1.155   5.803   2.988
  480LYS     CE 7586   1.084   5.708   2.807
  480LYS    HE1 7587   0.989   5.766   2.819
  480LYS    HE2 7588   1.063   5.605   2.844
  480LYS     NZ 7589   1.131   5.708   2.664
  480LYS    HZ1 7590   1.219   5.667   2.640
  480LYS    HZ2 7591   1.062   5.660   2.610
  480LYS    HZ3 7592   1.125   5.803   2.628
  480LYS      C 7593   1.595   5.591   2.923
  480LYS      O 7594   1.593   5.483   2.864
  481HIS      N 7595   1.663   5.700   2.873
  481HIS      H 7596   1.655   5.791   2.921
  481HIS     CA 7597   1.746   5.692   2.753
  481HIS     HA 7598   1.686   5.651   2.672
  481HIS     CB 7599   1.761   5.828   2.695
  481HIS    HB1 7600   1.822   5.828   2.603
  481HIS    HB2 7601   1.814   5.887   2.771
  481HIS     CG 7602   1.632   5.895   2.653
  481HIS    ND1 7603   1.563   5.994   2.720
  481HIS    HD1 7604   1.586   6.037   2.806
  481HIS    CE1 7605   1.441   6.012   2.667
  481HIS    HE1 7606   1.365   6.084   2.697
  481HIS    NE2 7607   1.422   5.917   2.571
  481HIS    CD2 7608   1.539   5.840   2.569
  481HIS    HD2 7609   1.552   5.756   2.505
  481HIS      C 7610   1.877   5.609   2.749
  481HIS      O 7611   1.928   5.574   2.641
  482ASN      N 7612   1.924   5.585   2.869
  482ASN      H 7613   1.862   5.615   2.948
  482ASN     CA 7614   2.056   5.525   2.898
  482ASN     HA 7615   2.068   5.515   3.006
  482ASN     CB 7616   2.077   5.388   2.838
  482ASN    HB1 7617   2.175   5.351   2.863
  482ASN    HB2 7618   2.071   5.388   2.730
  482ASN     CG 7619   1.968   5.296   2.889
  482ASN    OD1 7620   1.876   5.259   2.814
  482ASN    ND2 7621   1.964   5.265   3.018
  482ASN   HD21 7622   2.027   5.308   3.088
  482ASN   HD22 7623   1.891   5.199   3.050
  482ASN      C 7624   2.171   5.622   2.854
  482ASN      O 7625   2.288   5.585   2.871
  483VAL      N 7626   2.147   5.746   2.808
  483VAL      H 7627   2.053   5.772   2.809
  483VAL     CA 7628   2.255   5.842   2.766
  483VAL     HA 7629   2.338   5.820   2.839
  483VAL     CB 7630   2.300   5.810   2.626
  483VAL     HB 7631   2.315   5.702   2.626
  483VAL    CG1 7632   2.199   5.839   2.512
  483VAL   HG11 7633   2.237   5.806   2.415
  483VAL   HG12 7634   2.100   5.793   2.529
  483VAL   HG13 7635   2.190   5.942   2.498
  483VAL    CG2 7636   2.445   5.853   2.597
  483VAL   HG21 7637   2.514   5.800   2.662
  483VAL   HG22 7638   2.465   5.834   2.490
  483VAL   HG23 7639   2.453   5.961   2.619
  483VAL      C 7640   2.223   5.997   2.778
  483VAL      O 7641   2.130   6.051   2.713
  484GLY      N 7642   2.312   6.069   2.846
  484GLY      H 7643   2.384   6.015   2.893
  484GLY     CA 7644   2.305   6.211   2.874
  484GLY    HA1 7645   2.279   6.231   2.975
  484GLY    HA2 7646   2.227   6.250   2.809
  484GLY      C 7647   2.438   6.291   2.846
  484GLY      O 7648   2.543   6.241   2.877
  485VAL      N 7649   2.434   6.413   2.794
  485VAL      H 7650   2.338   6.453   2.782
  485VAL     CA 7651   2.548   6.505   2.778
  485VAL     HA 7652   2.631   6.463   2.831
  485VAL     CB 7653   2.590   6.528   2.627
  485VAL     HB 7654   2.672   6.600   2.622
  485VAL    CG1 7655   2.646   6.400   2.571
  485VAL   HG11 7656   2.577   6.317   2.565
  485VAL   HG12 7657   2.696   6.412   2.475
  485VAL   HG13 7658   2.713   6.352   2.637
  485VAL    CG2 7659   2.473   6.578   2.543
  485VAL   HG21 7660   2.390   6.510   2.556
  485VAL   HG22 7661   2.435   6.676   2.571
  485VAL   HG23 7662   2.501   6.591   2.437
  485VAL      C 7663   2.524   6.645   2.853
  485VAL      O 7664   2.413   6.696   2.846
  486LYS      N 7665   2.620   6.693   2.934
  486LYS      H 7666   2.710   6.644   2.936
  486LYS     CA 7667   2.597   6.794   3.041
  486LYS     HA 7668   2.503   6.843   3.024
  486LYS     CB 7669   2.600   6.730   3.178
  486LYS    HB1 7670   2.700   6.699   3.204
  486LYS    HB2 7671   2.531   6.646   3.177
  486LYS     CG 7672   2.561   6.827   3.291
  486LYS    HG1 7673   2.455   6.864   3.264
  486LYS    HG2 7674   2.639   6.905   3.297
  486LYS     CD 7675   2.560   6.756   3.423
  486LYS    HD1 7676   2.507   6.655   3.404
  486LYS    HD2 7677   2.495   6.820   3.480
  486LYS     CE 7678   2.697   6.729   3.482
  486LYS    HE1 7679   2.740   6.821   3.517
  486LYS    HE2 7680   2.755   6.682   3.406
  486LYS     NZ 7681   2.697   6.631   3.597
  486LYS    HZ1 7682   2.640   6.662   3.675
  486LYS    HZ2 7683   2.669   6.543   3.559
  486LYS    HZ3 7684   2.793   6.615   3.633
  486LYS      C 7685   2.705   6.908   3.037
  486LYS      O 7686   2.825   6.881   3.020
  487CYS      N 7687   2.659   7.030   3.065
  487CYS      H 7688   2.558   7.042   3.069
  487CYS     CA 7689   2.739   7.153   3.066
  487CYS     HA 7690   2.827   7.137   3.002
  487CYS     CB 7691   2.646   7.246   2.996
  487CYS    HB1 7692   2.560   7.264   3.058
  487CYS    HB2 7693   2.619   7.211   2.898
  487CYS     SG 7694   2.737   7.403   2.992
  487CYS     HG 7695   2.838   7.375   2.903
  487CYS      C 7696   2.772   7.190   3.212
  487CYS      O 7697   2.703   7.150   3.307
  488ALA      N 7698   2.885   7.261   3.221
  488ALA      H 7699   2.920   7.293   3.136
  488ALA     CA 7700   2.947   7.298   3.351
  488ALA     HA 7701   2.960   7.209   3.413
  488ALA     CB 7702   3.089   7.351   3.338
  488ALA    HB1 7703   3.131   7.366   3.441
  488ALA    HB2 7704   3.153   7.279   3.280
  488ALA    HB3 7705   3.083   7.442   3.279
  488ALA      C 7706   2.853   7.393   3.433
  488ALA      O 7707   2.788   7.491   3.389
  489THR      N 7708   2.852   7.368   3.564
  489THR      H 7709   2.905   7.288   3.600
  489THR     CA 7710   2.768   7.437   3.662
  489THR     HA 7711   2.728   7.524   3.612
  489THR     CB 7712   2.650   7.349   3.707
  489THR     HB 7713   2.607   7.383   3.798
  489THR    CG2 7714   2.537   7.358   3.608
  489THR   HG21 7715   2.508   7.468   3.593
  489THR   HG22 7716   2.570   7.323   3.514
  489THR   HG23 7717   2.449   7.298   3.638
  489THR    OG1 7718   2.682   7.213   3.725
  489THR    HG1 7719   2.734   7.182   3.649
  489THR      C 7720   2.846   7.491   3.782
  489THR      O 7721   2.952   7.443   3.808
  490ILE      N 7722   2.788   7.587   3.851
  490ILE      H 7723   2.703   7.624   3.809
  490ILE     CA 7724   2.837   7.645   3.973
  490ILE     HA 7725   2.936   7.605   4.003
  490ILE     CB 7726   2.872   7.800   3.960
  490ILE     HB 7727   2.932   7.831   4.046
  490ILE    CG2 7728   2.956   7.816   3.829
  490ILE   HG21 7729   3.021   7.733   3.822
  490ILE   HG22 7730   2.892   7.822   3.738
  490ILE   HG23 7731   3.016   7.905   3.834
  490ILE    CG1 7732   2.750   7.891   3.948
  490ILE   HG11 7733   2.687   7.861   4.033
  490ILE   HG12 7734   2.700   7.871   3.854
  490ILE     CD 7735   2.770   8.039   3.965
  490ILE    HD1 7736   2.672   8.098   3.961
  490ILE    HD2 7737   2.817   8.063   4.058
  490ILE    HD3 7738   2.834   8.072   3.880
  490ILE      C 7739   2.749   7.625   4.098
  490ILE      O 7740   2.640   7.578   4.081
  491THR      N 7741   2.808   7.647   4.216
  491THR      H 7742   2.906   7.679   4.207
  491THR     CA 7743   2.756   7.636   4.349
  491THR     HA 7744   2.649   7.618   4.338
  491THR     CB 7745   2.825   7.528   4.437
  491THR     HB 7746   2.931   7.547   4.437
  491THR    CG2 7747   2.792   7.523   4.587
  491THR   HG21 7748   2.836   7.440   4.640
  491THR   HG22 7749   2.831   7.607   4.637
  491THR   HG23 7750   2.686   7.513   4.597
  491THR    OG1 7751   2.811   7.401   4.382
  491THR    HG1 7752   2.893   7.353   4.401
  491THR      C 7753   2.780   7.775   4.417
  491THR      O 7754   2.893   7.800   4.453
  492PRO      N 7755   2.688   7.875   4.424
  492PRO     CD 7756   2.556   7.859   4.362
  492PRO    HD1 7757   2.503   7.778   4.416
  492PRO    HD2 7758   2.577   7.835   4.259
  492PRO     CG 7759   2.477   7.988   4.377
  492PRO    HG1 7760   2.420   7.991   4.467
  492PRO    HG2 7761   2.413   7.998   4.293
  492PRO     CB 7762   2.587   8.092   4.386
  492PRO    HB1 7763   2.558   8.173   4.450
  492PRO    HB2 7764   2.616   8.123   4.289
  492PRO     CA 7765   2.709   8.016   4.449
  492PRO     HA 7766   2.803   8.054   4.406
  492PRO      C 7767   2.728   8.040   4.602
  492PRO      O 7768   2.652   7.985   4.677
  493ASP      N 7769   2.821   8.127   4.645
  493ASP      H 7770   2.879   8.177   4.575
  493ASP     CA 7771   2.825   8.165   4.783
  493ASP     HA 7772   2.790   8.078   4.841
  493ASP     CB 7773   2.975   8.182   4.814
  493ASP    HB1 7774   3.024   8.084   4.801
  493ASP    HB2 7775   2.983   8.200   4.919
  493ASP     CG 7776   3.038   8.304   4.738
  493ASP    OD1 7777   3.074   8.406   4.806
  493ASP    OD2 7778   3.043   8.297   4.615
  493ASP      C 7779   2.745   8.284   4.825
  493ASP      O 7780   2.661   8.340   4.759
  494GLU      N 7781   2.767   8.334   4.947
  494GLU      H 7782   2.829   8.282   5.008
  494GLU     CA 7783   2.716   8.453   4.998
  494GLU     HA 7784   2.610   8.445   5.023
  494GLU     CB 7785   2.796   8.494   5.125
  494GLU    HB1 7786   2.775   8.596   5.156
  494GLU    HB2 7787   2.896   8.489   5.088
  494GLU     CG 7788   2.778   8.399   5.246
  494GLU    HG1 7789   2.675   8.389   5.273
  494GLU    HG2 7790   2.831   8.456   5.323
  494GLU     CD 7791   2.843   8.258   5.241
  494GLU    OE1 7792   2.947   8.237   5.169
  494GLU    OE2 7793   2.810   8.175   5.324
  494GLU      C 7794   2.727   8.579   4.906
  494GLU      O 7795   2.644   8.674   4.916
  495LYS      N 7796   2.832   8.591   4.821
  495LYS      H 7797   2.905   8.516   4.819
  495LYS     CA 7798   2.855   8.699   4.723
  495LYS     HA 7799   2.810   8.793   4.746
  495LYS     CB 7800   3.008   8.739   4.731
  495LYS    HB1 7801   3.027   8.808   4.650
  495LYS    HB2 7802   3.073   8.650   4.725
  495LYS     CG 7803   3.042   8.807   4.865
  495LYS    HG1 7804   3.021   8.740   4.952
  495LYS    HG2 7805   2.982   8.901   4.864
  495LYS     CD 7806   3.194   8.831   4.876
  495LYS    HD1 7807   3.227   8.855   4.776
  495LYS    HD2 7808   3.247   8.744   4.914
  495LYS     CE 7809   3.210   8.949   4.971
  495LYS    HE1 7810   3.164   8.930   5.067
  495LYS    HE2 7811   3.173   9.039   4.927
  495LYS     NZ 7812   3.354   8.978   5.003
  495LYS    HZ1 7813   3.360   9.038   5.078
  495LYS    HZ2 7814   3.409   8.896   5.027
  495LYS    HZ3 7815   3.402   9.019   4.923
  495LYS      C 7816   2.817   8.648   4.583
  495LYS      O 7817   2.861   8.703   4.483
  496ARG      N 7818   2.731   8.546   4.571
  496ARG      H 7819   2.712   8.496   4.656
  496ARG     CA 7820   2.665   8.513   4.440
  496ARG     HA 7821   2.671   8.595   4.364
  496ARG     CB 7822   2.738   8.393   4.382
  496ARG    HB1 7823   2.680   8.351   4.294
  496ARG    HB2 7824   2.734   8.313   4.457
  496ARG     CG 7825   2.883   8.412   4.343
  496ARG    HG1 7826   2.940   8.399   4.434
  496ARG    HG2 7827   2.897   8.515   4.317
  496ARG     CD 7828   2.941   8.330   4.222
  496ARG    HD1 7829   2.902   8.230   4.222
  496ARG    HD2 7830   3.051   8.321   4.236
  496ARG     NE 7831   2.910   8.393   4.090
  496ARG     HE 7832   2.857   8.475   4.092
  496ARG     CZ 7833   2.954   8.355   3.974
  496ARG    NH1 7834   3.032   8.250   3.961
  496ARG   HH11 7835   3.034   8.182   4.036
  496ARG   HH12 7836   3.065   8.221   3.874
  496ARG    NH2 7837   2.912   8.423   3.871
  496ARG   HH21 7838   2.851   8.505   3.880
  496ARG   HH22 7839   2.952   8.408   3.779
  496ARG      C 7840   2.511   8.488   4.444
  496ARG      O 7841   2.445   8.511   4.341
  497VAL      N 7842   2.449   8.455   4.561
  497VAL      H 7843   2.511   8.437   4.640
  497VAL     CA 7844   2.307   8.444   4.591
  497VAL     HA 7845   2.262   8.367   4.530
  497VAL     CB 7846   2.292   8.389   4.734
  497VAL     HB 7847   2.187   8.404   4.761
  497VAL    CG1 7848   2.307   8.237   4.749
  497VAL   HG11 7849   2.414   8.216   4.741
  497VAL   HG12 7850   2.263   8.202   4.840
  497VAL   HG13 7851   2.247   8.184   4.673
  497VAL    CG2 7852   2.360   8.466   4.843
  497VAL   HG21 7853   2.307   8.559   4.861
  497VAL   HG22 7854   2.344   8.395   4.922
  497VAL   HG23 7855   2.464   8.485   4.830
  497VAL      C 7856   2.236   8.573   4.558
  497VAL      O 7857   2.118   8.566   4.522
  498GLU      N 7858   2.296   8.690   4.561
  498GLU      H 7859   2.391   8.699   4.596
  498GLU     CA 7860   2.230   8.820   4.518
  498GLU     HA 7861   2.124   8.802   4.510
  498GLU     CB 7862   2.254   8.911   4.641
  498GLU    HB1 7863   2.361   8.934   4.659
  498GLU    HB2 7864   2.213   8.857   4.721
  498GLU     CG 7865   2.187   9.049   4.634
  498GLU    HG1 7866   2.081   9.045   4.636
  498GLU    HG2 7867   2.208   9.096   4.540
  498GLU     CD 7868   2.221   9.147   4.755
  498GLU    OE1 7869   2.285   9.100   4.852
  498GLU    OE2 7870   2.175   9.263   4.761
  498GLU      C 7871   2.285   8.875   4.382
  498GLU      O 7872   2.228   8.961   4.321
  499GLU      N 7873   2.397   8.813   4.325
  499GLU      H 7874   2.449   8.753   4.379
  499GLU     CA 7875   2.426   8.825   4.177
  499GLU     HA 7876   2.429   8.928   4.153
  499GLU     CB 7877   2.564   8.760   4.150
  499GLU    HB1 7878   2.565   8.659   4.190
  499GLU    HB2 7879   2.640   8.825   4.199
  499GLU     CG 7880   2.601   8.753   3.998
  499GLU    HG1 7881   2.594   8.855   3.950
  499GLU    HG2 7882   2.529   8.684   3.955
  499GLU     CD 7883   2.742   8.682   3.968
  499GLU    OE1 7884   2.804   8.638   4.065
  499GLU    OE2 7885   2.786   8.678   3.848
  499GLU      C 7886   2.320   8.761   4.085
  499GLU      O 7887   2.269   8.825   3.992
  500PHE      N 7888   2.273   8.641   4.118
  500PHE      H 7889   2.311   8.587   4.193
  500PHE     CA 7890   2.155   8.576   4.053
  500PHE     HA 7891   2.134   8.634   3.968
  500PHE     CB 7892   2.202   8.444   4.000
  500PHE    HB1 7893   2.121   8.404   3.940
  500PHE    HB2 7894   2.217   8.375   4.083
  500PHE     CG 7895   2.322   8.439   3.918
  500PHE    CD1 7896   2.446   8.409   3.982
  500PHE    HD1 7897   2.454   8.405   4.087
  500PHE    CE1 7898   2.560   8.389   3.902
  500PHE    HE1 7899   2.656   8.361   3.946
  500PHE     CZ 7900   2.556   8.405   3.763
  500PHE     HZ 7901   2.646   8.387   3.703
  500PHE    CE2 7902   2.432   8.435   3.703
  500PHE    HE2 7903   2.419   8.434   3.595
  500PHE    CD2 7904   2.313   8.453   3.779
  500PHE    HD2 7905   2.216   8.489   3.743
  500PHE      C 7906   2.016   8.578   4.129
  500PHE      O 7907   1.930   8.497   4.089
  501LYS      N 7908   2.001   8.651   4.239
  501LYS      H 7909   2.085   8.698   4.266
  501LYS     CA 7910   1.878   8.669   4.312
  501LYS     HA 7911   1.897   8.699   4.418
  501LYS     CB 7912   1.789   8.776   4.241
  501LYS    HB1 7913   1.759   8.742   4.142
  501LYS    HB2 7914   1.844   8.870   4.222
  501LYS     CG 7915   1.672   8.811   4.331
  501LYS    HG1 7916   1.702   8.887   4.403
  501LYS    HG2 7917   1.627   8.725   4.389
  501LYS     CD 7918   1.563   8.866   4.235
  501LYS    HD1 7919   1.535   8.791   4.161
  501LYS    HD2 7920   1.595   8.952   4.178
  501LYS     CE 7921   1.439   8.897   4.321
  501LYS    HE1 7922   1.427   8.814   4.393
  501LYS    HE2 7923   1.353   8.905   4.248
  501LYS     NZ 7924   1.456   9.028   4.386
  501LYS    HZ1 7925   1.369   9.048   4.429
  501LYS    HZ2 7926   1.529   9.028   4.451
  501LYS    HZ3 7927   1.473   9.101   4.319
  501LYS      C 7928   1.809   8.532   4.335
  501LYS      O 7929   1.704   8.503   4.275
  502LEU      N 7930   1.869   8.452   4.422
  502LEU      H 7931   1.948   8.488   4.474
  502LEU     CA 7932   1.830   8.318   4.454
  502LEU     HA 7933   1.748   8.286   4.390
  502LEU     CB 7934   1.950   8.226   4.436
  502LEU    HB1 7935   1.918   8.127   4.448
  502LEU    HB2 7936   2.017   8.243   4.518
  502LEU     CG 7937   2.043   8.235   4.313
  502LEU     HG 7938   2.084   8.338   4.306
  502LEU    CD1 7939   2.162   8.136   4.327
  502LEU   HD11 7940   2.226   8.163   4.412
  502LEU   HD12 7941   2.130   8.031   4.350
  502LEU   HD13 7942   2.215   8.145   4.231
  502LEU    CD2 7943   1.973   8.193   4.177
  502LEU   HD21 7944   2.038   8.228   4.096
  502LEU   HD22 7945   1.963   8.077   4.166
  502LEU   HD23 7946   1.876   8.241   4.166
  502LEU      C 7947   1.779   8.319   4.601
  502LEU      O 7948   1.829   8.395   4.683
  503LYS      N 7949   1.693   8.230   4.639
  503LYS      H 7950   1.668   8.158   4.576
  503LYS     CA 7951   1.636   8.232   4.779
  503LYS     HA 7952   1.659   8.332   4.820
  503LYS     CB 7953   1.485   8.197   4.771
  503LYS    HB1 7954   1.455   8.143   4.856
  503LYS    HB2 7955   1.458   8.157   4.670
  503LYS     CG 7956   1.423   8.331   4.781
  503LYS    HG1 7957   1.436   8.379   4.683
  503LYS    HG2 7958   1.461   8.404   4.851
  503LYS     CD 7959   1.274   8.319   4.814
  503LYS    HD1 7960   1.241   8.418   4.834
  503LYS    HD2 7961   1.259   8.252   4.897
  503LYS     CE 7962   1.193   8.271   4.694
  503LYS    HE1 7963   1.210   8.160   4.685
  503LYS    HE2 7964   1.230   8.319   4.604
  503LYS     NZ 7965   1.049   8.295   4.693
  503LYS    HZ1 7966   1.022   8.392   4.713
  503LYS    HZ2 7967   1.018   8.270   4.599
  503LYS    HZ3 7968   0.997   8.231   4.752
  503LYS      C 7969   1.702   8.131   4.868
  503LYS      O 7970   1.684   8.136   4.989
  504GLN      N 7971   1.781   8.039   4.814
  504GLN      H 7972   1.792   8.046   4.715
  504GLN     CA 7973   1.859   7.936   4.887
  504GLN     HA 7974   1.874   7.975   4.987
  504GLN     CB 7975   1.770   7.807   4.879
  504GLN    HB1 7976   1.833   7.721   4.899
  504GLN    HB2 7977   1.725   7.805   4.781
  504GLN     CG 7978   1.653   7.811   4.980
  504GLN    HG1 7979   1.591   7.727   4.967
  504GLN    HG2 7980   1.585   7.896   4.965
  504GLN     CD 7981   1.685   7.815   5.134
  504GLN    OE1 7982   1.763   7.732   5.182
  504GLN    NE2 7983   1.631   7.905   5.211
  504GLN   HE21 7984   1.559   7.967   5.166
  504GLN   HE22 7985   1.667   7.919   5.300
  504GLN      C 7986   1.990   7.919   4.812
  504GLN      O 7987   2.005   7.960   4.696
  505MET      N 7988   2.089   7.861   4.879
  505MET      H 7989   2.071   7.826   4.975
  505MET     CA 7990   2.220   7.813   4.823
  505MET     HA 7991   2.252   7.884   4.742
  505MET     CB 7992   2.334   7.822   4.922
  505MET    HB1 7993   2.422   7.765   4.892
  505MET    HB2 7994   2.292   7.780   5.019
  505MET     CG 7995   2.381   7.964   4.951
  505MET    HG1 7996   2.296   8.031   4.966
  505MET    HG2 7997   2.439   8.003   4.866
  505MET     SD 7998   2.475   7.977   5.103
  505MET     CE 7999   2.543   8.143   5.101
  505MET    HE1 8000   2.470   8.214   5.064
  505MET    HE2 8001   2.580   8.171   5.201
  505MET    HE3 8002   2.627   8.148   5.034
  505MET      C 8003   2.200   7.669   4.767
  505MET      O 8004   2.138   7.583   4.832
  506TRP      N 8005   2.250   7.645   4.642
  506TRP      H 8006   2.275   7.722   4.587
  506TRP     CA 8007   2.237   7.521   4.565
  506TRP     HA 8008   2.204   7.441   4.635
  506TRP     CB 8009   2.130   7.528   4.462
  506TRP    HB1 8010   2.126   7.430   4.414
  506TRP    HB2 8011   2.159   7.591   4.384
  506TRP     CG 8012   1.992   7.576   4.511
  506TRP    CD1 8013   1.946   7.702   4.488
  506TRP    HD1 8014   1.999   7.785   4.447
  506TRP    NE1 8015   1.825   7.715   4.548
  506TRP    HE1 8016   1.770   7.802   4.550
  506TRP    CE2 8017   1.775   7.594   4.592
  506TRP    CZ2 8018   1.649   7.556   4.639
  506TRP    HZ2 8019   1.567   7.628   4.652
  506TRP    CH2 8020   1.625   7.423   4.668
  506TRP    HH2 8021   1.529   7.393   4.706
  506TRP    CZ3 8022   1.724   7.329   4.638
  506TRP    HZ3 8023   1.699   7.227   4.656
  506TRP    CE3 8024   1.854   7.371   4.597
  506TRP    HE3 8025   1.931   7.301   4.572
  506TRP    CD2 8026   1.876   7.503   4.559
  506TRP      C 8027   2.365   7.473   4.507
  506TRP      O 8028   2.451   7.548   4.466
  507LYS      N 8029   2.382   7.341   4.495
  507LYS      H 8030   2.308   7.281   4.525
  507LYS     CA 8031   2.507   7.272   4.450
  507LYS     HA 8032   2.586   7.339   4.469
  507LYS     CB 8033   2.521   7.137   4.516
  507LYS    HB1 8034   2.612   7.085   4.478
  507LYS    HB2 8035   2.430   7.084   4.482
  507LYS     CG 8036   2.519   7.122   4.666
  507LYS    HG1 8037   2.436   7.185   4.697
  507LYS    HG2 8038   2.618   7.155   4.707
  507LYS     CD 8039   2.484   6.986   4.715
  507LYS    HD1 8040   2.543   6.906   4.665
  507LYS    HD2 8041   2.386   6.965   4.688
  507LYS     CE 8042   2.496   6.975   4.865
  507LYS    HE1 8043   2.470   6.869   4.882
  507LYS    HE2 8044   2.419   7.032   4.915
  507LYS     NZ 8045   2.636   6.992   4.909
  507LYS    HZ1 8046   2.655   6.968   5.008
  507LYS    HZ2 8047   2.690   6.921   4.858
  507LYS    HZ3 8048   2.663   7.091   4.894
  507LYS      C 8049   2.504   7.253   4.295
  507LYS      O 8050   2.398   7.262   4.235
  508SER      N 8051   2.621   7.235   4.241
  508SER      H 8052   2.704   7.254   4.297
  508SER     CA 8053   2.644   7.221   4.096
  508SER     HA 8054   2.576   7.295   4.052
  508SER     CB 8055   2.789   7.246   4.071
  508SER    HB1 8056   2.814   7.339   4.117
  508SER    HB2 8057   2.810   7.255   3.962
  508SER     OG 8058   2.875   7.145   4.126
  508SER     HG 8059   2.964   7.166   4.088
  508SER      C 8060   2.597   7.085   4.043
  508SER      O 8061   2.638   6.987   4.103
  509PRO      N 8062   2.512   7.067   3.945
  509PRO     CD 8063   2.412   7.163   3.904
  509PRO    HD1 8064   2.456   7.242   3.848
  509PRO    HD2 8065   2.366   7.211   3.990
  509PRO     CG 8066   2.308   7.092   3.815
  509PRO    HG1 8067   2.288   7.141   3.723
  509PRO    HG2 8068   2.210   7.075   3.869
  509PRO     CB 8069   2.371   6.954   3.788
  509PRO    HB1 8070   2.421   6.955   3.692
  509PRO    HB2 8071   2.299   6.868   3.797
  509PRO     CA 8072   2.477   6.935   3.898
  509PRO     HA 8073   2.432   6.879   3.979
  509PRO      C 8074   2.600   6.853   3.850
  509PRO      O 8075   2.594   6.733   3.842
  510ASN      N 8076   2.714   6.914   3.815
  510ASN      H 8077   2.719   7.014   3.806
  510ASN     CA 8078   2.843   6.839   3.802
  510ASN     HA 8079   2.846   6.795   3.695
  510ASN     CB 8080   2.963   6.933   3.813
  510ASN    HB1 8081   2.947   7.013   3.886
  510ASN    HB2 8082   2.991   6.984   3.720
  510ASN     CG 8083   3.088   6.865   3.851
  510ASN    OD1 8084   3.159   6.906   3.944
  510ASN    ND2 8085   3.120   6.757   3.785
  510ASN   HD21 8086   3.057   6.721   3.712
  510ASN   HD22 8087   3.218   6.730   3.799
  510ASN      C 8088   2.856   6.726   3.909
  510ASN      O 8089   2.877   6.609   3.875
  511GLY      N 8090   2.825   6.751   4.031
  511GLY      H 8091   2.796   6.841   4.063
  511GLY     CA 8092   2.843   6.656   4.138
  511GLY    HA1 8093   2.917   6.694   4.210
  511GLY    HA2 8094   2.878   6.557   4.107
  511GLY      C 8095   2.718   6.619   4.223
  511GLY      O 8096   2.734   6.565   4.330
  512THR      N 8097   2.592   6.642   4.181
  512THR      H 8098   2.581   6.678   4.090
  512THR     CA 8099   2.478   6.577   4.242
  512THR     HA 8100   2.505   6.537   4.339
  512THR     CB 8101   2.367   6.682   4.268
  512THR     HB 8102   2.283   6.644   4.325
  512THR    CG2 8103   2.404   6.799   4.360
  512THR   HG21 8104   2.444   6.763   4.455
  512THR   HG22 8105   2.466   6.875   4.313
  512THR   HG23 8106   2.310   6.845   4.385
  512THR    OG1 8107   2.322   6.732   4.145
  512THR    HG1 8108   2.290   6.818   4.164
  512THR      C 8109   2.411   6.464   4.162
  512THR      O 8110   2.344   6.377   4.229
  513ILE      N 8111   2.426   6.451   4.030
  513ILE      H 8112   2.496   6.499   3.981
  513ILE     CA 8113   2.361   6.348   3.950
  513ILE     HA 8114   2.259   6.343   3.988
  513ILE     CB 8115   2.367   6.392   3.799
  513ILE     HB 8116   2.470   6.407   3.763
  513ILE    CG2 8117   2.313   6.273   3.712
  513ILE   HG21 8118   2.336   6.175   3.756
  513ILE   HG22 8119   2.211   6.280   3.695
  513ILE   HG23 8120   2.365   6.277   3.613
  513ILE    CG1 8121   2.293   6.526   3.774
  513ILE   HG11 8122   2.334   6.600   3.842
  513ILE   HG12 8123   2.184   6.515   3.792
  513ILE     CD 8124   2.317   6.581   3.633
  513ILE    HD1 8125   2.286   6.499   3.571
  513ILE    HD2 8126   2.256   6.672   3.619
  513ILE    HD3 8127   2.419   6.597   3.617
  513ILE      C 8128   2.428   6.211   3.986
  513ILE      O 8129   2.358   6.112   4.011
  514ARG      N 8130   2.561   6.209   4.013
  514ARG      H 8131   2.608   6.295   3.997
  514ARG     CA 8132   2.642   6.100   4.078
  514ARG     HA 8133   2.640   6.024   4.001
  514ARG     CB 8134   2.797   6.132   4.096
  514ARG    HB1 8135   2.842   6.156   3.999
  514ARG    HB2 8136   2.852   6.038   4.127
  514ARG     CG 8137   2.835   6.236   4.206
  514ARG    HG1 8138   2.843   6.185   4.301
  514ARG    HG2 8139   2.765   6.324   4.210
  514ARG     CD 8140   2.970   6.293   4.172
  514ARG    HD1 8141   2.956   6.335   4.074
  514ARG    HD2 8142   3.033   6.209   4.159
  514ARG     NE 8143   3.019   6.389   4.276
  514ARG     HE 8144   2.980   6.375   4.364
  514ARG     CZ 8145   3.107   6.493   4.276
  514ARG    NH1 8146   3.170   6.529   4.163
  514ARG   HH11 8147   3.169   6.468   4.080
  514ARG   HH12 8148   3.237   6.604   4.167
  514ARG    NH2 8149   3.129   6.554   4.382
  514ARG   HH21 8150   3.070   6.531   4.464
  514ARG   HH22 8151   3.190   6.631   4.383
  514ARG      C 8152   2.579   6.030   4.195
  514ARG      O 8153   2.580   5.907   4.196
  515ASN      N 8154   2.510   6.101   4.279
  515ASN      H 8155   2.492   6.196   4.249
  515ASN     CA 8156   2.445   6.050   4.403
  515ASN     HA 8157   2.491   5.957   4.436
  515ASN     CB 8158   2.472   6.159   4.507
  515ASN    HB1 8159   2.435   6.130   4.607
  515ASN    HB2 8160   2.424   6.249   4.477
  515ASN     CG 8161   2.617   6.197   4.509
  515ASN    OD1 8162   2.649   6.312   4.489
  515ASN    ND2 8163   2.710   6.109   4.544
  515ASN   HD21 8164   2.685   6.009   4.554
  515ASN   HD22 8165   2.805   6.140   4.548
  515ASN      C 8166   2.299   6.008   4.378
  515ASN      O 8167   2.231   5.967   4.475
  516ILE      N 8168   2.243   6.019   4.253
  516ILE      H 8169   2.291   6.082   4.192
  516ILE     CA 8170   2.106   5.969   4.223
  516ILE     HA 8171   2.073   5.913   4.310
  516ILE     CB 8172   2.001   6.086   4.209
  516ILE     HB 8173   1.919   6.034   4.169
  516ILE    CG2 8174   1.967   6.145   4.348
  516ILE   HG21 8175   1.945   6.063   4.420
  516ILE   HG22 8176   2.055   6.185   4.387
  516ILE   HG23 8177   1.888   6.219   4.343
  516ILE    CG1 8178   2.047   6.199   4.109
  516ILE   HG11 8179   2.079   6.152   4.018
  516ILE   HG12 8180   2.135   6.252   4.148
  516ILE     CD 8181   1.948   6.301   4.077
  516ILE    HD1 8182   1.860   6.253   4.046
  516ILE    HD2 8183   1.937   6.372   4.157
  516ILE    HD3 8184   1.977   6.360   3.987
  516ILE      C 8185   2.099   5.874   4.101
  516ILE      O 8186   2.001   5.806   4.080
  517LEU      N 8187   2.196   5.872   4.012
  517LEU      H 8188   2.266   5.945   4.022
  517LEU     CA 8189   2.221   5.767   3.905
  517LEU     HA 8190   2.131   5.705   3.894
  517LEU     CB 8191   2.257   5.835   3.771
  517LEU    HB1 8192   2.341   5.782   3.733
  517LEU    HB2 8193   2.292   5.934   3.797
  517LEU     CG 8194   2.139   5.837   3.670
  517LEU     HG 8195   2.106   5.730   3.668
  517LEU    CD1 8196   2.026   5.921   3.708
  517LEU   HD11 8197   1.932   5.908   3.654
  517LEU   HD12 8198   2.006   5.899   3.814
  517LEU   HD13 8199   2.049   6.028   3.696
  517LEU    CD2 8200   2.197   5.860   3.530
  517LEU   HD21 8201   2.224   5.966   3.525
  517LEU   HD22 8202   2.275   5.788   3.502
  517LEU   HD23 8203   2.129   5.844   3.458
  517LEU      C 8204   2.330   5.664   3.946
  517LEU      O 8205   2.367   5.578   3.861
  518GLY      N 8206   2.367   5.653   4.074
  518GLY      H 8207   2.328   5.719   4.138
  518GLY     CA 8208   2.434   5.536   4.138
  518GLY    HA1 8209   2.370   5.454   4.105
  518GLY    HA2 8210   2.425   5.533   4.247
  518GLY      C 8211   2.575   5.509   4.086
  518GLY      O 8212   2.627   5.405   4.120
  519GLY      N 8213   2.636   5.592   4.008
  519GLY      H 8214   2.601   5.685   4.003
  519GLY     CA 8215   2.750   5.550   3.923
  519GLY    HA1 8216   2.732   5.596   3.822
  519GLY    HA2 8217   2.752   5.439   3.913
  519GLY      C 8218   2.885   5.595   3.969
  519GLY      O 8219   2.897   5.655   4.076
  520THR      N 8220   2.988   5.567   3.889
  520THR      H 8221   2.969   5.515   3.804
  520THR     CA 8222   3.121   5.620   3.906
  520THR     HA 8223   3.132   5.666   4.000
  520THR     CB 8224   3.219   5.505   3.898
  520THR     HB 8225   3.212   5.457   3.800
  520THR    CG2 8226   3.361   5.538   3.925
  520THR   HG21 8227   3.404   5.599   3.846
  520THR   HG22 8228   3.363   5.587   4.019
  520THR   HG23 8229   3.424   5.445   3.926
  520THR    OG1 8230   3.192   5.413   3.995
  520THR    HG1 8231   3.130   5.347   3.961
  520THR      C 8232   3.156   5.720   3.797
  520THR      O 8233   3.133   5.699   3.680
  521VAL      N 8234   3.210   5.833   3.836
  521VAL      H 8235   3.212   5.852   3.937
  521VAL     CA 8236   3.255   5.942   3.751
  521VAL     HA 8237   3.206   5.935   3.654
  521VAL     CB 8238   3.229   6.078   3.810
  521VAL     HB 8239   3.296   6.091   3.896
  521VAL    CG1 8240   3.261   6.190   3.707
  521VAL   HG11 8241   3.242   6.290   3.749
  521VAL   HG12 8242   3.366   6.181   3.683
  521VAL   HG13 8243   3.197   6.184   3.618
  521VAL    CG2 8244   3.086   6.098   3.859
  521VAL   HG21 8245   3.065   6.204   3.883
  521VAL   HG22 8246   3.025   6.064   3.774
  521VAL   HG23 8247   3.063   6.035   3.941
  521VAL      C 8248   3.406   5.918   3.720
  521VAL      O 8249   3.493   5.927   3.807
  522PHE      N 8250   3.434   5.885   3.596
  522PHE      H 8251   3.353   5.880   3.535
  522PHE     CA 8252   3.559   5.851   3.544
  522PHE     HA 8253   3.633   5.843   3.623
  522PHE     CB 8254   3.551   5.717   3.466
  522PHE    HB1 8255   3.628   5.709   3.398
  522PHE    HB2 8256   3.465   5.705   3.409
  522PHE     CG 8257   3.566   5.597   3.555
  522PHE    CD1 8258   3.693   5.562   3.603
  522PHE    HD1 8259   3.775   5.628   3.572
  522PHE    CE1 8260   3.711   5.447   3.681
  522PHE    HE1 8261   3.813   5.420   3.718
  522PHE     CZ 8262   3.603   5.360   3.696
  522PHE     HZ 8263   3.625   5.262   3.743
  522PHE    CE2 8264   3.474   5.396   3.653
  522PHE    HE2 8265   3.389   5.331   3.672
  522PHE    CD2 8266   3.454   5.514   3.581
  522PHE    HD2 8267   3.353   5.535   3.544
  522PHE      C 8268   3.605   5.971   3.458
  522PHE      O 8269   3.525   6.038   3.391
  523ARG      N 8270   3.735   6.001   3.468
  523ARG      H 8271   3.790   5.945   3.528
  523ARG     CA 8272   3.805   6.115   3.411
  523ARG     HA 8273   3.733   6.180   3.353
  523ARG     CB 8274   3.867   6.194   3.536
  523ARG    HB1 8275   3.941   6.264   3.503
  523ARG    HB2 8276   3.925   6.122   3.591
  523ARG     CG 8277   3.770   6.261   3.629
  523ARG    HG1 8278   3.693   6.189   3.660
  523ARG    HG2 8279   3.727   6.345   3.584
  523ARG     CD 8280   3.839   6.316   3.757
  523ARG    HD1 8281   3.874   6.225   3.813
  523ARG    HD2 8282   3.765   6.371   3.813
  523ARG     NE 8283   3.955   6.404   3.730
  523ARG     HE 8284   4.048   6.364   3.748
  523ARG     CZ 8285   3.952   6.529   3.678
  523ARG    NH1 8286   3.842   6.596   3.659
  523ARG   HH11 8287   3.767   6.563   3.713
  523ARG   HH12 8288   3.847   6.695   3.639
  523ARG    NH2 8289   4.061   6.591   3.641
  523ARG   HH21 8290   4.157   6.557   3.654
  523ARG   HH22 8291   4.056   6.686   3.606
  523ARG      C 8292   3.904   6.067   3.317
  523ARG      O 8293   3.975   5.971   3.348
  524GLU      N 8294   3.914   6.137   3.207
  524GLU      H 8295   3.850   6.212   3.203
  524GLU     CA 8296   4.003   6.109   3.090
  524GLU     HA 8297   4.083   6.044   3.115
  524GLU     CB 8298   3.912   6.039   2.983
  524GLU    HB1 8299   3.824   6.103   2.955
  524GLU    HB2 8300   3.873   5.941   3.020
  524GLU     CG 8301   3.970   6.008   2.842
  524GLU    HG1 8302   4.046   5.928   2.852
  524GLU    HG2 8303   4.018   6.092   2.794
  524GLU     CD 8304   3.858   5.963   2.742
  524GLU    OE1 8305   3.863   5.996   2.624
  524GLU    OE2 8306   3.773   5.879   2.785
  524GLU      C 8307   4.069   6.235   3.028
  524GLU      O 8308   4.003   6.341   3.008
  525ALA      N 8309   4.199   6.225   2.997
  525ALA      H 8310   4.249   6.137   3.014
  525ALA     CA 8311   4.274   6.323   2.916
  525ALA     HA 8312   4.225   6.420   2.941
  525ALA     CB 8313   4.421   6.331   2.960
  525ALA    HB1 8314   4.478   6.250   2.919
  525ALA    HB2 8315   4.462   6.424   2.932
  525ALA    HB3 8316   4.430   6.317   3.072
  525ALA      C 8317   4.258   6.312   2.769
  525ALA      O 8318   4.259   6.205   2.709
  526ILE      N 8319   4.258   6.424   2.703
  526ILE      H 8320   4.254   6.506   2.758
  526ILE     CA 8321   4.252   6.431   2.555
  526ILE     HA 8322   4.229   6.334   2.513
  526ILE     CB 8323   4.141   6.530   2.507
  526ILE     HB 8324   4.173   6.628   2.543
  526ILE    CG2 8325   4.137   6.538   2.354
  526ILE   HG21 8326   4.232   6.552   2.302
  526ILE   HG22 8327   4.097   6.450   2.317
  526ILE   HG23 8328   4.067   6.615   2.322
  526ILE    CG1 8329   4.005   6.498   2.573
  526ILE   HG11 8330   4.015   6.474   2.674
  526ILE   HG12 8331   3.961   6.404   2.523
  526ILE     CD 8332   3.909   6.618   2.561
  526ILE    HD1 8333   3.879   6.630   2.460
  526ILE    HD2 8334   3.815   6.607   2.618
  526ILE    HD3 8335   3.964   6.705   2.602
  526ILE      C 8336   4.390   6.465   2.505
  526ILE      O 8337   4.451   6.563   2.538
  527ILE      N 8338   4.437   6.382   2.416
  527ILE      H 8339   4.369   6.316   2.371
  527ILE     CA 8340   4.584   6.375   2.374
  527ILE     HA 8341   4.637   6.439   2.435
  527ILE     CB 8342   4.636   6.228   2.390
  527ILE     HB 8343   4.590   6.170   2.309
  527ILE    CG2 8344   4.787   6.219   2.370
  527ILE   HG21 8345   4.836   6.240   2.462
  527ILE   HG22 8346   4.810   6.120   2.330
  527ILE   HG23 8347   4.818   6.295   2.300
  527ILE    CG1 8348   4.591   6.155   2.525
  527ILE   HG11 8349   4.630   6.052   2.522
  527ILE   HG12 8350   4.479   6.143   2.529
  527ILE     CD 8351   4.630   6.207   2.666
  527ILE    HD1 8352   4.735   6.213   2.670
  527ILE    HD2 8353   4.578   6.300   2.692
  527ILE    HD3 8354   4.604   6.130   2.740
  527ILE      C 8355   4.591   6.425   2.229
  527ILE      O 8356   4.513   6.383   2.148
  528CYS      N 8357   4.692   6.498   2.189
  528CYS      H 8358   4.761   6.521   2.264
  528CYS     CA 8359   4.719   6.539   2.050
  528CYS     HA 8360   4.660   6.474   1.981
  528CYS     CB 8361   4.677   6.684   2.040
  528CYS    HB1 8362   4.735   6.742   2.118
  528CYS    HB2 8363   4.572   6.691   2.061
  528CYS     SG 8364   4.735   6.761   1.886
  528CYS     HG 8365   4.632   6.720   1.808
  528CYS      C 8366   4.865   6.514   2.022
  528CYS      O 8367   4.954   6.507   2.106
  529LYS      N 8368   4.898   6.482   1.898
  529LYS      H 8369   4.822   6.474   1.830
  529LYS     CA 8370   5.038   6.471   1.852
  529LYS     HA 8371   5.086   6.395   1.915
  529LYS     CB 8372   5.028   6.408   1.712
  529LYS    HB1 8373   5.128   6.404   1.665
  529LYS    HB2 8374   4.955   6.461   1.652
  529LYS     CG 8375   4.976   6.265   1.725
  529LYS    HG1 8376   4.879   6.267   1.770
  529LYS    HG2 8377   5.040   6.217   1.799
  529LYS     CD 8378   4.967   6.189   1.589
  529LYS    HD1 8379   4.953   6.083   1.605
  529LYS    HD2 8380   5.066   6.201   1.552
  529LYS     CE 8381   4.856   6.241   1.493
  529LYS    HE1 8382   4.862   6.346   1.468
  529LYS    HE2 8383   4.757   6.231   1.548
  529LYS     NZ 8384   4.840   6.169   1.365
  529LYS    HZ1 8385   4.775   6.228   1.307
  529LYS    HZ2 8386   4.928   6.171   1.310
  529LYS    HZ3 8387   4.792   6.083   1.378
  529LYS      C 8388   5.127   6.599   1.854
  529LYS      O 8389   5.248   6.587   1.865
  530ASN      N 8390   5.067   6.720   1.836
  530ASN      H 8391   4.970   6.729   1.820
  530ASN     CA 8392   5.140   6.849   1.837
  530ASN     HA 8393   5.242   6.833   1.809
  530ASN     CB 8394   5.072   6.941   1.742
  530ASN    HB1 8395   4.981   6.972   1.793
  530ASN    HB2 8396   5.049   6.889   1.648
  530ASN     CG 8397   5.141   7.077   1.708
  530ASN    OD1 8398   5.264   7.092   1.694
  530ASN    ND2 8399   5.062   7.180   1.667
  530ASN   HD21 8400   4.963   7.157   1.654
  530ASN   HD22 8401   5.115   7.260   1.620
  530ASN      C 8402   5.149   6.913   1.979
  530ASN      O 8403   5.218   7.015   1.996
  531ILE      N 8404   5.097   6.860   2.084
  531ILE      H 8405   5.073   6.762   2.074
  531ILE     CA 8406   5.094   6.922   2.221
  531ILE     HA 8407   5.139   7.023   2.217
  531ILE     CB 8408   4.942   6.943   2.269
  531ILE     HB 8409   4.894   6.849   2.275
  531ILE    CG2 8410   4.929   7.012   2.407
  531ILE   HG21 8411   4.821   7.039   2.427
  531ILE   HG22 8412   4.968   6.941   2.486
  531ILE   HG23 8413   5.002   7.088   2.416
  531ILE    CG1 8414   4.868   7.026   2.162
  531ILE   HG11 8415   4.763   7.019   2.194
  531ILE   HG12 8416   4.863   6.982   2.062
  531ILE     CD 8417   4.901   7.180   2.157
  531ILE    HD1 8418   4.833   7.237   2.094
  531ILE    HD2 8419   4.906   7.226   2.259
  531ILE    HD3 8420   5.003   7.195   2.115
  531ILE      C 8421   5.173   6.835   2.323
  531ILE      O 8422   5.136   6.719   2.352
  532PRO      N 8423   5.292   6.883   2.373
  532PRO     CD 8424   5.360   7.007   2.329
  532PRO    HD1 8425   5.299   7.087   2.364
  532PRO    HD2 8426   5.368   7.009   2.220
  532PRO     CG 8427   5.500   7.007   2.391
  532PRO    HG1 8428   5.524   7.097   2.447
  532PRO    HG2 8429   5.567   6.992   2.309
  532PRO     CB 8430   5.504   6.875   2.475
  532PRO    HB1 8431   5.536   6.897   2.578
  532PRO    HB2 8432   5.582   6.817   2.427
  532PRO     CA 8433   5.364   6.805   2.469
  532PRO     HA 8434   5.379   6.710   2.419
  532PRO      C 8435   5.298   6.779   2.609
  532PRO      O 8436   5.245   6.870   2.671
  533ARG      N 8437   5.309   6.654   2.662
  533ARG      H 8438   5.366   6.589   2.610
  533ARG     CA 8439   5.283   6.623   2.805
  533ARG     HA 8440   5.192   6.676   2.834
  533ARG     CB 8441   5.262   6.476   2.846
  533ARG    HB1 8442   5.270   6.460   2.953
  533ARG    HB2 8443   5.341   6.415   2.802
  533ARG     CG 8444   5.131   6.417   2.801
  533ARG    HG1 8445   5.051   6.465   2.852
  533ARG    HG2 8446   5.126   6.312   2.825
  533ARG     CD 8447   5.107   6.432   2.649
  533ARG    HD1 8448   5.112   6.537   2.615
  533ARG    HD2 8449   5.004   6.408   2.630
  533ARG     NE 8450   5.197   6.345   2.571
  533ARG     HE 8451   5.242   6.272   2.628
  533ARG     CZ 8452   5.212   6.344   2.441
  533ARG    NH1 8453   5.135   6.414   2.362
  533ARG   HH11 8454   5.059   6.472   2.397
  533ARG   HH12 8455   5.153   6.405   2.261
  533ARG    NH2 8456   5.304   6.265   2.396
  533ARG   HH21 8457   5.365   6.214   2.464
  533ARG   HH22 8458   5.319   6.252   2.299
  533ARG      C 8459   5.394   6.687   2.894
  533ARG      O 8460   5.514   6.668   2.868
  534LEU      N 8461   5.358   6.751   3.000
  534LEU      H 8462   5.255   6.762   3.014
  534LEU     CA 8463   5.445   6.799   3.104
  534LEU     HA 8464   5.530   6.845   3.056
  534LEU     CB 8465   5.370   6.908   3.181
  534LEU    HB1 8466   5.270   6.868   3.199
  534LEU    HB2 8467   5.378   7.006   3.121
  534LEU     CG 8468   5.438   6.941   3.318
  534LEU     HG 8469   5.461   6.847   3.367
  534LEU    CD1 8470   5.568   7.013   3.289
  534LEU   HD11 8471   5.641   6.933   3.269
  534LEU   HD12 8472   5.561   7.087   3.212
  534LEU   HD13 8473   5.599   7.067   3.380
  534LEU    CD2 8474   5.350   7.032   3.404
  534LEU   HD21 8475   5.396   7.050   3.497
  534LEU   HD22 8476   5.333   7.133   3.360
  534LEU   HD23 8477   5.254   6.979   3.411
  534LEU      C 8478   5.507   6.681   3.182
  534LEU      O 8479   5.629   6.671   3.190
  535VAL      N 8480   5.417   6.582   3.213
  535VAL      H 8481   5.320   6.594   3.193
  535VAL     CA 8482   5.453   6.441   3.259
  535VAL     HA 8483   5.540   6.445   3.332
  535VAL     CB 8484   5.331   6.375   3.327
  535VAL     HB 8485   5.238   6.370   3.266
  535VAL    CG1 8486   5.367   6.234   3.373
  535VAL   HG11 8487   5.376   6.161   3.291
  535VAL   HG12 8488   5.460   6.236   3.429
  535VAL   HG13 8489   5.287   6.198   3.437
  535VAL    CG2 8490   5.304   6.445   3.457
  535VAL   HG21 8491   5.388   6.428   3.525
  535VAL   HG22 8492   5.288   6.553   3.444
  535VAL   HG23 8493   5.214   6.404   3.502
  535VAL      C 8494   5.496   6.362   3.131
  535VAL      O 8495   5.416   6.287   3.074
  536SER      N 8496   5.622   6.383   3.088
  536SER      H 8497   5.684   6.441   3.144
  536SER     CA 8498   5.662   6.358   2.950
  536SER     HA 8499   5.596   6.412   2.883
  536SER     CB 8500   5.793   6.435   2.919
  536SER    HB1 8501   5.768   6.536   2.937
  536SER    HB2 8502   5.817   6.424   2.813
  536SER     OG 8503   5.904   6.391   2.997
  536SER     HG 8504   5.880   6.401   3.092
  536SER      C 8505   5.664   6.214   2.908
  536SER      O 8506   5.679   6.187   2.791
  537GLY      N 8507   5.648   6.124   2.997
  537GLY      H 8508   5.622   6.146   3.086
  537GLY     CA 8509   5.627   5.979   2.963
  537GLY    HA1 8510   5.635   5.920   3.057
  537GLY    HA2 8511   5.705   5.951   2.895
  537GLY      C 8512   5.497   5.944   2.899
  537GLY      O 8513   5.486   5.862   2.813
  538TRP      N 8514   5.393   6.016   2.938
  538TRP      H 8515   5.407   6.090   3.008
  538TRP     CA 8516   5.253   5.983   2.910
  538TRP     HA 8517   5.235   5.882   2.927
  538TRP     CB 8518   5.164   6.058   3.009
  538TRP    HB1 8519   5.064   6.053   2.970
  538TRP    HB2 8520   5.192   6.159   3.011
  538TRP     CG 8521   5.158   6.016   3.153
  538TRP    CD1 8522   5.195   5.895   3.204
  538TRP    HD1 8523   5.246   5.815   3.155
  538TRP    NE1 8524   5.157   5.890   3.339
  538TRP    HE1 8525   5.166   5.806   3.398
  538TRP    CE2 8526   5.094   6.001   3.381
  538TRP    CZ2 8527   5.042   6.032   3.507
  538TRP    HZ2 8528   5.055   5.961   3.590
  538TRP    CH2 8529   4.965   6.151   3.518
  538TRP    HH2 8530   4.914   6.169   3.614
  538TRP    CZ3 8531   4.945   6.235   3.410
  538TRP    HZ3 8532   4.866   6.317   3.403
  538TRP    CE3 8533   5.016   6.207   3.292
  538TRP    HE3 8534   5.001   6.273   3.210
  538TRP    CD2 8535   5.086   6.085   3.267
  538TRP      C 8536   5.205   6.012   2.765
  538TRP      O 8537   5.218   6.124   2.723
  539VAL      N 8538   5.155   5.911   2.690
  539VAL      H 8539   5.137   5.822   2.729
  539VAL     CA 8540   5.095   5.935   2.557
  539VAL     HA 8541   5.093   6.042   2.540
  539VAL     CB 8542   5.188   5.876   2.450
  539VAL     HB 8543   5.291   5.911   2.471
  539VAL    CG1 8544   5.181   5.722   2.437
  539VAL   HG11 8545   5.261   5.676   2.376
  539VAL   HG12 8546   5.201   5.686   2.538
  539VAL   HG13 8547   5.080   5.692   2.409
  539VAL    CG2 8548   5.159   5.934   2.312
  539VAL   HG21 8549   5.160   6.041   2.316
  539VAL   HG22 8550   5.242   5.902   2.244
  539VAL   HG23 8551   5.056   5.915   2.290
  539VAL      C 8552   4.947   5.882   2.554
  539VAL      O 8553   4.887   5.899   2.453
  540LYS      N 8554   4.882   5.829   2.662
  540LYS      H 8555   4.935   5.821   2.747
  540LYS     CA 8556   4.741   5.782   2.670
  540LYS     HA 8557   4.684   5.830   2.591
  540LYS     CB 8558   4.723   5.628   2.645
  540LYS    HB1 8559   4.621   5.605   2.665
  540LYS    HB2 8560   4.787   5.576   2.715
  540LYS     CG 8561   4.757   5.599   2.496
  540LYS    HG1 8562   4.861   5.635   2.484
  540LYS    HG2 8563   4.692   5.664   2.441
  540LYS     CD 8564   4.738   5.455   2.452
  540LYS    HD1 8565   4.643   5.435   2.410
  540LYS    HD2 8566   4.757   5.397   2.538
  540LYS     CE 8567   4.852   5.420   2.352
  540LYS    HE1 8568   4.863   5.313   2.341
  540LYS    HE2 8569   4.941   5.458   2.398
  540LYS     NZ 8570   4.838   5.477   2.214
  540LYS    HZ1 8571   4.755   5.434   2.173
  540LYS    HZ2 8572   4.828   5.578   2.217
  540LYS    HZ3 8573   4.923   5.457   2.158
  540LYS      C 8574   4.689   5.837   2.803
  540LYS      O 8575   4.773   5.857   2.894
  541PRO      N 8576   4.556   5.851   2.821
  541PRO     CD 8577   4.458   5.832   2.718
  541PRO    HD1 8578   4.464   5.747   2.648
  541PRO    HD2 8579   4.452   5.919   2.647
  541PRO     CG 8580   4.321   5.818   2.792
  541PRO    HG1 8581   4.314   5.716   2.835
  541PRO    HG2 8582   4.235   5.849   2.725
  541PRO     CB 8583   4.347   5.910   2.912
  541PRO    HB1 8584   4.279   5.882   2.996
  541PRO    HB2 8585   4.339   6.014   2.876
  541PRO     CA 8586   4.490   5.877   2.948
  541PRO     HA 8587   4.529   5.959   3.009
  541PRO      C 8588   4.509   5.751   3.041
  541PRO      O 8589   4.492   5.635   3.002
  542ILE      N 8590   4.537   5.776   3.170
  542ILE      H 8591   4.563   5.875   3.189
  542ILE     CA 8592   4.497   5.688   3.279
  542ILE     HA 8593   4.476   5.588   3.236
  542ILE     CB 8594   4.609   5.661   3.388
  542ILE     HB 8595   4.574   5.574   3.439
  542ILE    CG2 8596   4.737   5.614   3.321
  542ILE   HG21 8597   4.789   5.701   3.278
  542ILE   HG22 8598   4.804   5.567   3.393
  542ILE   HG23 8599   4.722   5.540   3.242
  542ILE    CG1 8600   4.644   5.760   3.498
  542ILE   HG11 8601   4.715   5.709   3.569
  542ILE   HG12 8602   4.550   5.779   3.549
  542ILE     CD 8603   4.701   5.897   3.455
  542ILE    HD1 8604   4.706   5.964   3.541
  542ILE    HD2 8605   4.797   5.889   3.411
  542ILE    HD3 8606   4.634   5.940   3.376
  542ILE      C 8607   4.365   5.730   3.342
  542ILE      O 8608   4.350   5.838   3.394
  543ILE      N 8609   4.266   5.645   3.335
  543ILE      H 8610   4.279   5.559   3.284
  543ILE     CA 8611   4.127   5.676   3.357
  543ILE     HA 8612   4.107   5.785   3.341
  543ILE     CB 8613   4.038   5.610   3.247
  543ILE     HB 8614   4.062   5.505   3.241
  543ILE    CG2 8615   3.885   5.633   3.280
  543ILE   HG21 8616   3.872   5.735   3.312
  543ILE   HG22 8617   3.819   5.605   3.195
  543ILE   HG23 8618   3.858   5.572   3.367
  543ILE    CG1 8619   4.079   5.669   3.110
  543ILE   HG11 8620   4.183   5.645   3.081
  543ILE   HG12 8621   4.066   5.780   3.108
  543ILE     CD 8622   4.000   5.606   2.996
  543ILE    HD1 8623   3.981   5.497   3.013
  543ILE    HD2 8624   3.904   5.652   2.990
  543ILE    HD3 8625   4.050   5.620   2.896
  543ILE      C 8626   4.089   5.653   3.501
  543ILE      O 8627   4.062   5.543   3.552
  544ILE      N 8628   4.097   5.765   3.577
  544ILE      H 8629   4.123   5.853   3.528
  544ILE     CA 8630   4.087   5.768   3.727
  544ILE     HA 8631   4.123   5.675   3.768
  544ILE     CB 8632   4.176   5.882   3.788
  544ILE     HB 8633   4.145   5.974   3.741
  544ILE    CG2 8634   4.160   5.891   3.942
  544ILE   HG21 8635   4.180   5.794   3.991
  544ILE   HG22 8636   4.235   5.965   3.983
  544ILE   HG23 8637   4.063   5.934   3.969
  544ILE    CG1 8638   4.322   5.847   3.752
  544ILE   HG11 8639   4.333   5.817   3.649
  544ILE   HG12 8640   4.356   5.762   3.811
  544ILE     CD 8641   4.420   5.958   3.774
  544ILE    HD1 8642   4.519   5.926   3.748
  544ILE    HD2 8643   4.383   6.049   3.723
  544ILE    HD3 8644   4.417   5.975   3.877
  544ILE      C 8645   3.933   5.778   3.762
  544ILE      O 8646   3.864   5.871   3.717
  545GLY      N 8647   3.881   5.691   3.848
  545GLY      H 8648   3.939   5.608   3.876
  545GLY     CA 8649   3.740   5.700   3.901
  545GLY    HA1 8650   3.676   5.614   3.869
  545GLY    HA2 8651   3.686   5.787   3.873
  545GLY      C 8652   3.747   5.697   4.053
  545GLY      O 8653   3.806   5.605   4.117
  546ARG      N 8654   3.687   5.800   4.115
  546ARG      H 8655   3.654   5.878   4.060
  546ARG     CA 8656   3.658   5.804   4.259
  546ARG     HA 8657   3.744   5.772   4.319
  546ARG     CB 8658   3.617   5.953   4.306
  546ARG    HB1 8659   3.585   5.959   4.411
  546ARG    HB2 8660   3.529   5.984   4.248
  546ARG     CG 8661   3.724   6.063   4.291
  546ARG    HG1 8662   3.773   6.049   4.197
  546ARG    HG2 8663   3.799   6.057   4.369
  546ARG     CD 8664   3.656   6.205   4.294
  546ARG    HD1 8665   3.561   6.199   4.247
  546ARG    HD2 8666   3.716   6.272   4.242
  546ARG     NE 8667   3.631   6.246   4.427
  546ARG     HE 8668   3.680   6.196   4.503
  546ARG     CZ 8669   3.556   6.349   4.462
  546ARG    NH1 8670   3.505   6.433   4.378
  546ARG   HH11 8671   3.516   6.411   4.279
  546ARG   HH12 8672   3.449   6.513   4.405
  546ARG    NH2 8673   3.520   6.355   4.589
  546ARG   HH21 8674   3.545   6.279   4.649
  546ARG   HH22 8675   3.475   6.440   4.620
  546ARG      C 8676   3.535   5.718   4.293
  546ARG      O 8677   3.432   5.719   4.223
  547HIS      N 8678   3.544   5.649   4.400
  547HIS      H 8679   3.638   5.654   4.441
  547HIS     CA 8680   3.431   5.609   4.480
  547HIS     HA 8681   3.371   5.542   4.419
  547HIS     CB 8682   3.473   5.527   4.602
  547HIS    HB1 8683   3.532   5.590   4.673
  547HIS    HB2 8684   3.525   5.445   4.561
  547HIS     CG 8685   3.352   5.478   4.673
  547HIS    ND1 8686   3.242   5.412   4.624
  547HIS    CE1 8687   3.183   5.352   4.730
  547HIS    HE1 8688   3.094   5.294   4.722
  547HIS    NE2 8689   3.245   5.389   4.842
  547HIS    HE2 8690   3.209   5.370   4.937
  547HIS    CD2 8691   3.346   5.471   4.808
  547HIS    HD2 8692   3.429   5.496   4.873
  547HIS      C 8693   3.340   5.730   4.504
  547HIS      O 8694   3.382   5.827   4.566
  548ALA      N 8695   3.219   5.732   4.457
  548ALA      H 8696   3.204   5.655   4.387
  548ALA     CA 8697   3.129   5.850   4.461
  548ALA     HA 8698   3.190   5.936   4.432
  548ALA     CB 8699   3.021   5.845   4.350
  548ALA    HB1 8700   2.972   5.943   4.350
  548ALA    HB2 8701   3.066   5.819   4.254
  548ALA    HB3 8702   2.949   5.768   4.364
  548ALA      C 8703   3.068   5.874   4.604
  548ALA      O 8704   2.995   5.973   4.618
  549TYR      N 8705   3.092   5.787   4.703
  549TYR      H 8706   3.151   5.711   4.681
  549TYR     CA 8707   3.018   5.787   4.838
  549TYR     HA 8708   2.940   5.856   4.832
  549TYR     CB 8709   2.946   5.649   4.852
  549TYR    HB1 8710   3.024   5.579   4.865
  549TYR    HB2 8711   2.893   5.628   4.761
  549TYR     CG 8712   2.850   5.647   4.966
  549TYR    CD1 8713   2.714   5.665   4.935
  549TYR    HD1 8714   2.680   5.687   4.834
  549TYR    CE1 8715   2.623   5.659   5.042
  549TYR    HE1 8716   2.516   5.667   5.024
  549TYR     CZ 8717   2.666   5.635   5.174
  549TYR     OH 8718   2.573   5.635   5.270
  549TYR     HH 8719   2.486   5.646   5.229
  549TYR    CE2 8720   2.804   5.617   5.202
  549TYR    HE2 8721   2.835   5.591   5.306
  549TYR    CD2 8722   2.895   5.620   5.098
  549TYR    HD2 8723   2.993   5.597   5.129
  549TYR      C 8724   3.103   5.820   4.962
  549TYR      O 8725   3.223   5.788   4.966
  550GLY      N 8726   3.050   5.879   5.072
  550GLY      H 8727   2.949   5.900   5.058
  550GLY     CA 8728   3.120   5.877   5.206
  550GLY    HA1 8729   3.127   5.771   5.239
  550GLY    HA2 8730   3.055   5.917   5.277
  550GLY      C 8731   3.261   5.948   5.216
  550GLY      O 8732   3.293   6.042   5.141
  551ASP      N 8733   3.340   5.900   5.315
  551ASP      H 8734   3.305   5.814   5.355
  551ASP     CA 8735   3.471   5.954   5.353
  551ASP     HA 8736   3.496   5.905   5.445
  551ASP     CB 8737   3.587   5.910   5.256
  551ASP    HB1 8738   3.685   5.929   5.293
  551ASP    HB2 8739   3.579   5.970   5.165
  551ASP     CG 8740   3.591   5.757   5.232
  551ASP    OD1 8741   3.511   5.677   5.293
  551ASP    OD2 8742   3.685   5.705   5.160
  551ASP      C 8743   3.459   6.104   5.395
  551ASP      O 8744   3.355   6.136   5.448
  552GLN      N 8745   3.561   6.190   5.367
  552GLN      H 8746   3.648   6.152   5.323
  552GLN     CA 8747   3.567   6.329   5.416
  552GLN     HA 8748   3.575   6.327   5.522
  552GLN     CB 8749   3.699   6.393   5.363
  552GLN    HB1 8750   3.696   6.496   5.400
  552GLN    HB2 8751   3.699   6.396   5.249
  552GLN     CG 8752   3.832   6.330   5.414
  552GLN    HG1 8753   3.824   6.318   5.524
  552GLN    HG2 8754   3.911   6.404   5.401
  552GLN     CD 8755   3.881   6.195   5.355
  552GLN    OE1 8756   3.824   6.137   5.263
  552GLN    NE2 8757   3.984   6.135   5.412
  552GLN   HE21 8758   4.030   6.180   5.495
  552GLN   HE22 8759   4.036   6.063   5.362
  552GLN      C 8760   3.439   6.406   5.375
  552GLN      O 8761   3.388   6.482   5.458
  553TYR      N 8762   3.399   6.379   5.252
  553TYR      H 8763   3.450   6.310   5.205
  553TYR     CA 8764   3.293   6.451   5.183
  553TYR     HA 8765   3.312   6.555   5.185
  553TYR     CB 8766   3.292   6.408   5.035
  553TYR    HB1 8767   3.236   6.474   4.975
  553TYR    HB2 8768   3.257   6.302   5.028
  553TYR     CG 8769   3.435   6.408   4.972
  553TYR    CD1 8770   3.522   6.298   4.994
  553TYR    HD1 8771   3.487   6.211   5.044
  553TYR    CE1 8772   3.662   6.314   4.971
  553TYR    HE1 8773   3.726   6.237   5.006
  553TYR     CZ 8774   3.719   6.433   4.914
  553TYR     OH 8775   3.850   6.446   4.894
  553TYR     HH 8776   3.872   6.524   4.836
  553TYR    CE2 8777   3.629   6.532   4.880
  553TYR    HE2 8778   3.667   6.628   4.840
  553TYR    CD2 8779   3.490   6.522   4.910
  553TYR    HD2 8780   3.422   6.604   4.888
  553TYR      C 8781   3.157   6.438   5.247
  553TYR      O 8782   3.067   6.513   5.210
  554ARG      N 8783   3.142   6.345   5.342
  554ARG      H 8784   3.218   6.283   5.359
  554ARG     CA 8785   3.022   6.335   5.435
  554ARG     HA 8786   2.962   6.426   5.418
  554ARG     CB 8787   2.955   6.208   5.385
  554ARG    HB1 8788   2.864   6.188   5.441
  554ARG    HB2 8789   3.016   6.125   5.408
  554ARG     CG 8790   2.918   6.199   5.239
  554ARG    HG1 8791   2.875   6.097   5.233
  554ARG    HG2 8792   3.003   6.203   5.168
  554ARG     CD 8793   2.806   6.297   5.200
  554ARG    HD1 8794   2.858   6.387   5.198
  554ARG    HD2 8795   2.727   6.302   5.279
  554ARG     NE 8796   2.754   6.270   5.061
  554ARG     HE 8797   2.803   6.200   5.004
  554ARG     CZ 8798   2.642   6.309   5.008
  554ARG    NH1 8799   2.571   6.401   5.063
  554ARG   HH11 8800   2.605   6.449   5.144
  554ARG   HH12 8801   2.493   6.441   5.009
  554ARG    NH2 8802   2.591   6.242   4.908
  554ARG   HH21 8803   2.609   6.145   4.886
  554ARG   HH22 8804   2.497   6.262   4.876
  554ARG      C 8805   3.048   6.311   5.585
  554ARG      O 8806   2.955   6.323   5.666
  555ALA      N 8807   3.168   6.274   5.625
  555ALA      H 8808   3.231   6.262   5.553
  555ALA     CA 8809   3.228   6.282   5.759
  555ALA     HA 8810   3.203   6.195   5.811
  555ALA     CB 8811   3.381   6.290   5.750
  555ALA    HB1 8812   3.413   6.215   5.679
  555ALA    HB2 8813   3.407   6.397   5.717
  555ALA    HB3 8814   3.426   6.273   5.849
  555ALA      C 8815   3.177   6.404   5.844
  555ALA      O 8816   3.134   6.508   5.794
  556THR      N 8817   3.190   6.385   5.976
  556THR      H 8818   3.241   6.307   6.004
  556THR     CA 8819   3.163   6.486   6.078
  556THR     HA 8820   3.126   6.578   6.039
  556THR     CB 8821   3.060   6.433   6.177
  556THR     HB 8822   3.072   6.327   6.195
  556THR    CG2 8823   3.028   6.500   6.312
  556THR   HG21 8824   3.113   6.493   6.377
  556THR   HG22 8825   2.993   6.600   6.293
  556THR   HG23 8826   2.952   6.446   6.367
  556THR    OG1 8827   2.940   6.443   6.107
  556THR    HG1 8828   2.942   6.369   6.043
  556THR      C 8829   3.294   6.515   6.158
  556THR      O 8830   3.354   6.421   6.205
  557ASP      N 8831   3.344   6.637   6.171
  557ASP      H 8832   3.292   6.716   6.130
  557ASP     CA 8833   3.472   6.679   6.227
  557ASP     HA 8834   3.517   6.589   6.274
  557ASP     CB 8835   3.570   6.746   6.120
  557ASP    HB1 8836   3.589   6.668   6.046
  557ASP    HB2 8837   3.668   6.767   6.163
  557ASP     CG 8838   3.513   6.868   6.044
  557ASP    OD1 8839   3.587   6.972   6.047
  557ASP    OD2 8840   3.397   6.863   5.998
  557ASP      C 8841   3.444   6.784   6.336
  557ASP      O 8842   3.366   6.877   6.322
  558PHE      N 8843   3.519   6.767   6.444
  558PHE      H 8844   3.582   6.688   6.447
  558PHE     CA 8845   3.498   6.845   6.569
  558PHE     HA 8846   3.451   6.940   6.541
  558PHE     CB 8847   3.403   6.774   6.663
  558PHE    HB1 8848   3.307   6.764   6.612
  558PHE    HB2 8849   3.385   6.838   6.748
  558PHE     CG 8850   3.438   6.636   6.723
  558PHE    CD1 8851   3.449   6.525   6.636
  558PHE    HD1 8852   3.434   6.536   6.531
  558PHE    CE1 8853   3.477   6.391   6.687
  558PHE    HE1 8854   3.474   6.305   6.619
  558PHE     CZ 8855   3.500   6.375   6.822
  558PHE     HZ 8856   3.519   6.277   6.861
  558PHE    CE2 8857   3.491   6.487   6.910
  558PHE    HE2 8858   3.513   6.474   7.014
  558PHE    CD2 8859   3.459   6.614   6.858
  558PHE    HD2 8860   3.461   6.700   6.927
  558PHE      C 8861   3.627   6.882   6.632
  558PHE      O 8862   3.730   6.815   6.617
  559VAL      N 8863   3.629   7.001   6.697
  559VAL      H 8864   3.546   7.058   6.704
  559VAL     CA 8865   3.749   7.044   6.774
  559VAL     HA 8866   3.844   7.017   6.731
  559VAL     CB 8867   3.744   7.202   6.790
  559VAL     HB 8868   3.661   7.243   6.848
  559VAL    CG1 8869   3.870   7.257   6.863
  559VAL   HG11 8870   3.879   7.221   6.965
  559VAL   HG12 8871   3.960   7.237   6.805
  559VAL   HG13 8872   3.860   7.361   6.868
  559VAL    CG2 8873   3.752   7.259   6.650
  559VAL   HG21 8874   3.659   7.249   6.598
  559VAL   HG22 8875   3.773   7.368   6.654
  559VAL   HG23 8876   3.833   7.213   6.591
  559VAL      C 8877   3.738   6.964   6.907
  559VAL      O 8878   3.630   6.945   6.961
  560VAL      N 8879   3.851   6.909   6.959
  560VAL      H 8880   3.937   6.930   6.908
  560VAL     CA 8881   3.870   6.845   7.097
  560VAL     HA 8882   3.772   6.816   7.127
  560VAL     CB 8883   3.968   6.722   7.099
  560VAL     HB 8884   4.066   6.767   7.086
  560VAL    CG1 8885   3.951   6.645   7.232
  560VAL   HG11 8886   3.971   6.725   7.308
  560VAL   HG12 8887   3.849   6.610   7.244
  560VAL   HG13 8888   4.027   6.568   7.243
[truncated: 5,487,335 more chars]
