# Supplementary material for: Drug Design in the Exascale Era: A Perspective from Massively Parallel QM/MM Simulations
Source: J Chem Inf Model. 2023 Jun 15;63(12):3647–58. doi: 10.1021/acs.jcim.3c00557 (PMC10302481; doi:10.1021/acs.jcim.3c00557)
Supplement: Supplementary file 1 — ci3c00557_si_001.zip [file ci3c00557_si_001.zip › idh1/ti/step-1/cv0/CONSTRAINT]

      1     1         4.6349709132E-01    2.6174246326E-08
      6     1         2.1766947783E-02   -7.5686301670E-10
     11     1         2.2498823759E-02   -3.7685907728E-09
     16     1         2.1714967356E-02   -8.4687723501E-10
     21     1         1.9842628660E-02   -1.7764165117E-07
     26     1         1.8295380342E-02   -1.7809285202E-07
     31     1         1.7938510909E-02    1.7834735111E-07
     36     1         1.9036091240E-02    2.6764324090E-10
     41     1         2.0328190772E-02   -1.0681464602E-09
     46     1         2.0584688644E-02    1.7683860953E-07
     51     1         2.0508831778E-02    1.7735691582E-07
     56     1         2.1206518995E-02    4.8989859724E-08
     61     1         2.1844810284E-02   -1.7724597390E-07
     66     1         2.1172323681E-02   -1.7808247943E-07
     71     1         1.9143659036E-02   -1.7769078697E-07
     76     1         1.7358222126E-02   -1.7907533501E-07
     81     1         1.6662376082E-02   -1.7902392146E-07
     86     1         1.6543624031E-02    1.7870037361E-07
     91     1         1.6715696235E-02    1.7924166951E-07
     96     1         1.7019790673E-02    1.7837840272E-07
    101     1         1.6661774368E-02   -1.7878586389E-07
    106     1         1.5505113681E-02   -1.7922249107E-07
    111     1         1.4422820652E-02   -1.7833809451E-07
    116     1         1.3910835591E-02   -1.7858112589E-07
    121     1         1.4359947770E-02    1.7725025359E-07
    126     1         1.5277244335E-02    1.7849567335E-07
    131     1         1.5742071163E-02    1.7749290837E-07
    136     1         1.4977340404E-02    1.7658937512E-07
    141     1         1.4335632663E-02   -1.7707523225E-07
    146     1         1.4481761899E-02   -1.7713411449E-07
    151     1         1.5306086147E-02   -1.7819126263E-07
    156     1         1.6232669152E-02    1.7870347024E-07
    161     1         1.7400159752E-02    1.7861952317E-07
    166     1         1.7740762935E-02   -1.7819256737E-07
    171     1         1.6691947128E-02    1.7783607076E-07
    176     1         1.5578483989E-02    1.7133104180E-07
    181     1         1.6042879037E-02   -1.7834913368E-07
    186     1         1.7051338807E-02    1.7870532787E-07
    191     1         1.6818079861E-02    1.7761141313E-07
    196     1         1.5881573656E-02   -1.7646332440E-07
    201     1         1.6340357259E-02    1.7610563940E-07
    206     1         1.7994629054E-02    1.7629552307E-07
    211     1         1.9660961272E-02   -1.7708032285E-07
    216     1         2.0863418838E-02    1.7717915490E-07
    221     1         2.1403494990E-02    1.7795001073E-07
    226     1         2.1211857340E-02   -1.7905553396E-07
    231     1         2.0403689596E-02   -1.7816733999E-07
    236     1         1.9286990498E-02    1.7862879131E-07
    241     1         1.7873872004E-02    1.7867382018E-07
    246     1         1.7383647689E-02    1.7880804570E-07
    251     1         1.8168219224E-02    1.7939815899E-07
    256     1         1.9429276638E-02    1.7950842901E-07
    261     1         1.9951806399E-02   -1.7850185241E-07
    266     1         1.9611179759E-02   -1.7784174355E-07
    271     1         1.8957099715E-02    1.7716082379E-07
    276     1         1.8424502851E-02    1.7756073012E-07
    281     1         1.8350422861E-02   -1.7723083889E-07
    286     1         1.8450255380E-02   -1.5642620976E-07
    291     1         1.8327250765E-02    3.3741312411E-08
    296     1         1.7589028294E-02   -1.7887235426E-07
    301     1         1.6963003214E-02    1.7941457209E-07
    306     1         1.7120916432E-02    1.7870343560E-07
    311     1         1.7682511848E-02    1.7938210828E-07
    316     1         1.7713672815E-02   -1.7894559257E-07
    321     1         1.7063358356E-02   -1.2729151067E-09
    326     1         1.6868094794E-02    1.7853479273E-07
    331     1         1.7566067664E-02    1.7864867008E-07
    336     1         1.8584287877E-02   -1.7899831528E-07
    341     1         1.9005814529E-02   -1.7917938022E-07
    346     1         1.8555913246E-02   -1.7799139806E-07
    351     1         1.7908876781E-02    2.0335971129E-08
    356     1         1.8023751023E-02    1.7729993917E-07
    361     1         1.8103894307E-02   -1.7785637674E-07
    366     1         1.6966675142E-02   -1.7834921806E-07
    371     1         1.5390522455E-02    1.7768647220E-07
    376     1         1.5163220738E-02    1.7702740207E-07
    381     1         1.6287495195E-02   -1.7827834942E-07
    386     1         1.7122252966E-02    1.7783203443E-07
    391     1         1.6805810624E-02   -1.7882132708E-07
    396     1         1.6302879488E-02   -1.7786432638E-07
    401     1         1.6541839140E-02    1.7744865621E-07
    406     1         1.7438275957E-02    1.7732751134E-07
    411     1         1.8167204217E-02    2.4473001403E-09
    416     1         1.8319799839E-02    1.7767432192E-07
    421     1         1.8473880284E-02    1.7875342051E-07
    426     1         1.9072683333E-02    1.7913327222E-07
    431     1         1.9331161977E-02   -1.7840233468E-07
    436     1         1.7959646849E-02   -1.7816044462E-07
    441     1         1.5582487972E-02   -1.7734985169E-07
    446     1         1.3899410203E-02   -1.7783132389E-07
    451     1         1.3569995328E-02    1.7913213979E-07
    456     1         1.4138346949E-02    1.7895977100E-07
    461     1         1.5205617083E-02    1.7799235597E-07
    466     1         1.6970472143E-02    1.7712494893E-07
    471     1         1.8932085617E-02    1.7742101388E-07
    476     1         2.0380419137E-02   -1.7820309628E-07
    481     1         2.0689978437E-02   -1.7663403939E-07
    486     1         1.9752290242E-02   -1.7752851011E-07
    491     1         1.7977145806E-02   -1.7788180573E-07
    496     1         1.6178272259E-02   -1.7815570441E-07
    501     1         1.5134298191E-02    1.7790589846E-07
    506     1         1.4553016963E-02    1.7760454396E-07
    511     1         1.4185881588E-02   -1.7742879432E-07
    516     1         1.3796597489E-02   -1.7750315351E-07
    521     1         1.3653628806E-02   -1.7878916569E-07
    526     1         1.4116109998E-02   -1.7816691367E-07
    531     1         1.5302858999E-02    1.7834592381E-07
    536     1         1.6075234001E-02    1.7796892715E-07
    541     1         1.5303524813E-02    1.7871892677E-07
    546     1         1.3940463054E-02   -1.7825323395E-07
    551     1         1.3510146858E-02    1.7821828413E-07
    556     1         1.3984649120E-02    1.7763187898E-07
    561     1         1.4141571079E-02    1.7675618480E-07
    566     1         1.3397035157E-02    1.7740492986E-07
    571     1         1.2687282941E-02    1.7759372772E-07
    576     1         1.2906861140E-02   -3.3724522286E-08
    581     1         1.3936055864E-02   -1.7804053520E-07
    586     1         1.5353119876E-02   -1.0739107559E-07
    591     1         1.5839212032E-02   -1.7832354882E-07
    596     1         1.5465688153E-02   -1.7847150069E-07
    601     1         1.5665028019E-02   -4.8884539527E-08
    606     1         1.6898020576E-02    1.7530922269E-07
    611     1         1.7619462631E-02   -1.7840443967E-07
    616     1         1.7259446169E-02   -1.7851314205E-07
    621     1         1.7241651135E-02   -1.7810672404E-07
    626     1         1.8092603541E-02   -1.7904452898E-07
    631     1         1.8772557930E-02    1.7791629814E-07
    636     1         1.7932159348E-02    1.7848312517E-07
    641     1         1.6480830914E-02    1.7787767215E-07
    646     1         1.5781700583E-02    1.7774256733E-07
    651     1         1.6296885834E-02    1.7851068312E-07
    656     1         1.7208101911E-02   -1.7879945702E-07
    661     1         1.8033576892E-02   -1.7812933040E-07
    666     1         1.8963923694E-02   -1.7896573112E-07
    671     1         2.0351644092E-02    1.7914094919E-07
    676     1         2.1763744322E-02    1.7817911901E-07
    681     1         2.2221672403E-02    1.7824086163E-07
    686     1         2.1718419445E-02    1.7908559879E-07
    691     1         2.1248140700E-02    1.7765701310E-07
    696     1         2.1341720268E-02   -1.7730291368E-07
    701     1         2.1080324498E-02   -1.7807945252E-07
    706     1         2.0331131849E-02   -1.7838189015E-07
    711     1         1.9557509715E-02   -1.7797585006E-07
    716     1         1.9621759964E-02    1.7736811575E-07
    721     1         1.9679929215E-02    1.7821217435E-07
    726     1         1.9336537467E-02    1.7816829923E-07
    731     1         1.9175108548E-02    1.7778140249E-07
    736     1         1.9836361113E-02    1.7759969495E-07
    741     1         2.0660574468E-02   -1.7667032681E-07
    746     1         2.0973745814E-02   -1.7780286754E-07
    751     1         2.0787563245E-02   -1.0997180944E-09
    756     1         2.0243921874E-02   -1.4013363803E-09
    761     1         1.9328916129E-02    1.7907230054E-07
    766     1         1.7667760292E-02    1.7902573513E-07
    771     1         1.6145650481E-02    1.7795903240E-07
    776     1         1.5851839213E-02    1.7768616045E-07
    781     1         1.6812705632E-02    1.7777677286E-07
    786     1         1.7460384054E-02   -1.7655788298E-07
    791     1         1.7136111908E-02    1.3452111958E-07
    796     1         1.7133444496E-02    1.7656199036E-07
    801     1         1.8158529688E-02   -1.7584904510E-07
    806     1         1.9062582032E-02    1.1239253084E-08
    811     1         1.8474330379E-02    1.7697010968E-07
    816     1         1.7677390488E-02   -1.7721236434E-07
    821     1         1.8119962502E-02   -1.7677850561E-07
    826     1         1.8985430462E-02   -1.7800755314E-07
    831     1         1.8475294883E-02    1.3934173948E-07
    836     1         1.7008868801E-02    1.7836385480E-07
    841     1         1.6042595630E-02    1.7897270821E-07
    846     1         1.5600219726E-02   -1.7852263356E-07
    851     1         1.5099253598E-02   -1.7848842138E-07
    856     1         1.4235041453E-02   -1.7773202599E-07
    861     1         1.3628197444E-02   -1.7718433609E-07
    866     1         1.3637681526E-02    1.7809977315E-07
    871     1         1.4459062589E-02    1.7797889740E-07
    876     1         1.5142555637E-02    1.7715755396E-07
    881     1         1.4810378553E-02    1.7610759118E-07
    886     1         1.3279789170E-02    1.7634460647E-07
    891     1         1.1707594962E-02    1.7558874843E-07
    896     1         1.1107653105E-02    1.7626777860E-07
    901     1         1.1338632596E-02    1.7612896075E-07
    906     1         1.1523526432E-02   -1.7638016514E-07
    911     1         1.0835853143E-02   -1.7691344789E-07
    916     1         9.9597101876E-03   -1.7765429705E-07
    921     1         9.8338279135E-03    1.7884066139E-07
    926     1         1.1012305725E-02    1.7904988248E-07
    931     1         1.2046701334E-02    1.7877051528E-07
    936     1         1.1498800242E-02    1.7868613833E-07
    941     1         1.0862397627E-02   -1.7700639710E-07
    946     1         1.2068176054E-02   -2.3272410665E-09
    951     1         1.4543320453E-02   -1.7666326713E-07
    956     1         1.5843719413E-02   -1.7773168803E-07
    961     1         1.5408216510E-02    1.7776044903E-07
    966     1         1.4892238357E-02    1.7804744257E-07
    971     1         1.5587928428E-02    1.7679502262E-07
    976     1         1.6723363356E-02    1.7719467671E-07
    981     1         1.6369866084E-02   -1.7650653961E-07
    986     1         1.4496815922E-02   -1.7250207707E-07
    991     1         1.3820566877E-02   -2.3276714334E-08
    996     1         1.5330384806E-02   -1.7803728491E-07
   1001     1         1.7290766877E-02   -1.7788873885E-07
   1006     1         1.8316158622E-02    1.7777677463E-07
   1011     1         1.8794730516E-02    1.7832294796E-07
   1016     1         1.9429828608E-02    1.7846800970E-07
   1021     1         1.9727097719E-02    1.7756035486E-07
   1026     1         1.9515823753E-02   -1.7826614895E-07
   1031     1         1.9144975026E-02   -1.7826764864E-07
   1036     1         1.8885369308E-02   -1.7850017731E-07
   1041     1         1.8323715079E-02   -2.9401093560E-08
   1046     1         1.7613658389E-02    1.7792601170E-07
   1051     1         1.7627426914E-02    1.7764706595E-07
   1056     1         1.8820526038E-02    1.7712282396E-07
   1061     1         1.9877993574E-02    8.3616473301E-08
   1066     1         2.0008749643E-02    1.7791250739E-07
   1071     1         1.9954279411E-02   -7.4857300358E-08
   1076     1         2.0253525734E-02   -1.7795946849E-07
   1081     1         2.0011605203E-02   -1.7773977490E-07
   1086     1         1.8444011949E-02   -1.7796185547E-07
   1091     1         1.6143853441E-02   -1.7874383973E-07
   1096     1         1.4690185574E-02    1.7731035529E-07
   1101     1         1.4160452956E-02   -6.3612981549E-10
   1106     1         1.4202345443E-02    5.4061155552E-10
   1111     1         1.4680419291E-02    7.6757297851E-08
   1116     1         1.5418047633E-02    1.7863738933E-07
   1121     1         1.5706540114E-02   -2.5956139460E-09
   1126     1         1.5817840472E-02   -1.7860751544E-07
   1131     1         1.5601201023E-02   -1.7856777745E-07
   1136     1         1.5091942613E-02   -1.7742863401E-07
   1141     1         1.4625752780E-02    1.7762663296E-07
   1146     1         1.4312847561E-02    1.7848105394E-07
   1151     1         1.4218036168E-02   -1.2976848440E-07
   1156     1         1.4450700219E-02    9.1761878096E-09
   1161     1         1.5377117226E-02    1.7801761443E-07
   1166     1         1.6221288521E-02    1.7879553083E-07
   1171     1         1.6426597987E-02    1.7784945472E-07
   1176     1         1.6119032691E-02   -1.7897158733E-07
   1181     1         1.6699193543E-02   -1.7795703000E-07
   1186     1         1.8055006098E-02   -1.7890047799E-07
   1191     1         1.9440454417E-02   -1.7831847021E-07
   1196     1         2.0397387272E-02    1.7888612192E-07
   1201     1         2.1352769082E-02   -1.7850868828E-07
   1206     1         2.2267900374E-02   -1.7861274371E-07
   1211     1         2.3079549334E-02    1.7941659580E-07
   1216     1         2.2662399315E-02   -1.7868305680E-07
   1221     1         2.1607407809E-02    1.7878136260E-07
   1226     1         2.1199210614E-02    1.7748805181E-07
   1231     1         2.2189354623E-02   -1.7787955064E-07
   1236     1         2.3217995608E-02   -1.7798423224E-07
   1241     1         2.3484673840E-02    1.7854609702E-07
   1246     1         2.2916446154E-02    1.7824202203E-07
   1251     1         2.2721048562E-02    1.7866627156E-07
   1256     1         2.2076438893E-02   -1.7807268771E-07
   1261     1         2.0911857240E-02   -1.7826479537E-07
   1266     1         1.9765161345E-02    1.7739392177E-07
   1271     1         1.9986617993E-02   -1.7743971092E-07
   1276     1         2.1012962834E-02    1.7667225727E-07
   1281     1         2.1820061211E-02    1.7745153835E-07
   1286     1         2.1768755648E-02   -1.7768223781E-07
   1291     1         2.1455325961E-02   -1.7857801016E-07
   1296     1         2.0430967197E-02   -1.7828626531E-07
   1301     1         1.8753324187E-02   -1.7747973935E-07
   1306     1         1.7051026682E-02   -1.7706436806E-07
   1311     1         1.5853650635E-02   -1.7667520913E-07
   1316     1         1.5054356631E-02    1.7638254679E-07
   1321     1         1.5228799748E-02    1.7742548009E-07
   1326     1         1.6316775216E-02    1.7683922238E-07
   1331     1         1.7148516337E-02    1.7702991961E-07
   1336     1         1.6859028566E-02    1.7716617995E-07
   1341     1         1.6252710323E-02   -1.7678814812E-07
   1346     1         1.6159170856E-02   -1.7703621014E-07
   1351     1         1.6227140442E-02   -2.1734480882E-10
   1356     1         1.6164641998E-02    1.3665342724E-07
   1361     1         1.6213809673E-02   -1.7729003732E-07
   1366     1         1.6529257891E-02    1.7845818823E-07
   1371     1         1.6494379034E-02    1.7922470974E-07
   1376     1         1.6091310729E-02   -5.2600812595E-10
   1381     1         1.5603254162E-02    1.7883776993E-07
   1386     1         1.5629827737E-02   -1.7785014661E-07
   1391     1         1.6697329948E-02    1.7753184745E-07
   1396     1         1.8550435511E-02    1.7594158441E-07
