# Supplementary material for: Drug Design in the Exascale Era: A Perspective from Massively Parallel QM/MM Simulations
Source: J Chem Inf Model. 2023 Jun 15;63(12):3647–58. doi: 10.1021/acs.jcim.3c00557 (PMC10302481; doi:10.1021/acs.jcim.3c00557)
Supplement: Supplementary file 1 — ci3c00557_si_001.zip [file ci3c00557_si_001.zip › idh1/ti/step-1/cv0.4/CONSTRAINT]

      1     1         4.6073658265E-01    4.0000001086E-01
      6     1         1.7666042577E-02    3.9999989704E-01
     11     1         1.6405465519E-02    3.9999999783E-01
     16     1         1.4273445658E-02    3.9999987202E-01
     21     1         1.3403064197E-02    4.0000017753E-01
     26     1         1.3935409544E-02    3.9999999998E-01
     31     1         1.4027732674E-02    4.0000002244E-01
     36     1         1.3500374723E-02    3.9999999964E-01
     41     1         1.3970487312E-02    4.0000017791E-01
     46     1         1.5525170071E-02    3.9999982062E-01
     51     1         1.6554908811E-02    4.0000004489E-01
     56     1         1.6533385452E-02    3.9999988713E-01
     61     1         1.6012604236E-02    3.9999999878E-01
     66     1         1.5160598762E-02    3.9999982132E-01
     71     1         1.4167726805E-02    4.0000017680E-01
     76     1         1.3534747089E-02    4.0000008526E-01
     81     1         1.3413490957E-02    4.0000000080E-01
     86     1         1.3769483137E-02    3.9999999971E-01
     91     1         1.4277606900E-02    3.9999982498E-01
     96     1         1.4004090968E-02    3.9999991496E-01
    101     1         1.2960171880E-02    3.9999982150E-01
    106     1         1.2589609011E-02    4.0000017717E-01
    111     1         1.3472903495E-02    4.0000017683E-01
    116     1         1.4475384243E-02    3.9999982326E-01
    121     1         1.4921517710E-02    3.9999999965E-01
    126     1         1.5833604708E-02    4.0000000182E-01
    131     1         1.7963841719E-02    4.0000017781E-01
    136     1         2.0050220679E-02    4.0000011698E-01
    141     1         2.0678062508E-02    4.0000017503E-01
    146     1         2.0454173529E-02    3.9999982535E-01
    151     1         2.0394867776E-02    3.9999982442E-01
    156     1         2.0577123765E-02    4.0000017732E-01
    161     1         2.1030524450E-02    4.0000017850E-01
    166     1         2.2100029612E-02    4.0000017790E-01
    171     1         2.3338697025E-02    3.9999982255E-01
    176     1         2.3722805608E-02    3.9999982191E-01
    181     1         2.2870665956E-02    4.0000017851E-01
    186     1         2.1639560838E-02    4.0000017767E-01
    191     1         2.1302807433E-02    4.0000017562E-01
    196     1         2.1684875593E-02    3.9999982661E-01
    201     1         2.1313041244E-02    3.9999999948E-01
    206     1         1.9508751973E-02    4.0000004433E-01
    211     1         1.7508989462E-02    4.0000010042E-01
    216     1         1.6764937300E-02    4.0000011380E-01
    221     1         1.6866361429E-02    4.0000017794E-01
    226     1         1.6667997666E-02    4.0000017705E-01
    231     1         1.6277562077E-02    3.9999982274E-01
    236     1         1.6815281475E-02    4.0000008625E-01
    241     1         1.8272843132E-02    3.9999999963E-01
    246     1         1.9122838326E-02    3.9999982470E-01
    251     1         1.8657714473E-02    4.0000017419E-01
    256     1         1.7873566764E-02    4.0000000171E-01
    261     1         1.7410274594E-02    3.9999991911E-01
    266     1         1.6502021603E-02    4.0000017597E-01
    271     1         1.5248832198E-02    3.9999982187E-01
    276     1         1.4757197283E-02    3.9999982244E-01
    281     1         1.5467217566E-02    3.9999982383E-01
    286     1         1.6895974960E-02    3.9999982344E-01
    291     1         1.8160804288E-02    3.9999982293E-01
    296     1         1.8242551146E-02    3.9999982235E-01
    301     1         1.6823998998E-02    3.9999982194E-01
    306     1         1.5206906076E-02    3.9999995488E-01
    311     1         1.4557928451E-02    4.0000017745E-01
    316     1         1.4601432865E-02    4.0000017629E-01
    321     1         1.4695791809E-02    3.9999982540E-01
    326     1         1.4933204625E-02    4.0000001813E-01
    331     1         1.5540777742E-02    4.0000008923E-01
    336     1         1.6809416994E-02    4.0000017813E-01
    341     1         1.8465345581E-02    3.9999999994E-01
    346     1         1.9683637398E-02    3.9999987047E-01
    351     1         1.9740490500E-02    4.0000000007E-01
    356     1         1.8879266909E-02    4.0000011981E-01
    361     1         1.8212217987E-02    4.0000017686E-01
    366     1         1.8648748410E-02    3.9999982344E-01
    371     1         1.9776422855E-02    4.0000007445E-01
    376     1         2.0485835920E-02    3.9999995297E-01
    381     1         2.0850392692E-02    3.9999996616E-01
    386     1         2.1691978214E-02    3.9999982069E-01
    391     1         2.2741518856E-02    4.0000017865E-01
    396     1         2.3017141225E-02    3.9999999918E-01
    401     1         2.2346723504E-02    3.9999997675E-01
    406     1         2.1088018632E-02    4.0000005693E-01
    411     1         1.9919863341E-02    3.9999993395E-01
    416     1         1.9144461419E-02    4.0000017878E-01
    421     1         1.8564418821E-02    3.9999999971E-01
    426     1         1.8392973879E-02    4.0000002026E-01
    431     1         1.9074179554E-02    4.0000002633E-01
    436     1         1.9840973813E-02    3.9999999960E-01
    441     1         1.9533197123E-02    3.9999990786E-01
    446     1         1.8693548278E-02    4.0000000010E-01
    451     1         1.8645660298E-02    3.9999991265E-01
    456     1         1.9309073294E-02    4.0000017798E-01
    461     1         1.9438803194E-02    3.9999991688E-01
    466     1         1.8760144562E-02    4.0000017799E-01
    471     1         1.8335134178E-02    4.0000017826E-01
    476     1         1.8984975679E-02    4.0000017790E-01
    481     1         1.9924385311E-02    3.9999982156E-01
    486     1         1.9988152313E-02    4.0000000051E-01
    491     1         1.9663278429E-02    3.9999999925E-01
    496     1         2.0311774579E-02    4.0000017838E-01
    501     1         2.1887904836E-02    4.0000017796E-01
    506     1         2.3166904999E-02    4.0000009945E-01
    511     1         2.3369677603E-02    4.0000017754E-01
    516     1         2.2464078066E-02    4.0000017886E-01
    521     1         2.1411115263E-02    4.0000017826E-01
    526     1         2.0900119770E-02    4.0000017733E-01
    531     1         2.0120254411E-02    3.9999982423E-01
    536     1         1.8518580476E-02    3.9999982412E-01
    541     1         1.6787378220E-02    3.9999982374E-01
    546     1         1.5521835271E-02    3.9999982324E-01
    551     1         1.4808065285E-02    4.0000017774E-01
    556     1         1.4552938819E-02    4.0000017671E-01
    561     1         1.4439266788E-02    3.9999998660E-01
    566     1         1.4262719258E-02    3.9999983801E-01
    571     1         1.4237905669E-02    3.9999982464E-01
    576     1         1.4701038901E-02    4.0000017499E-01
    581     1         1.5657967993E-02    3.9999989887E-01
    586     1         1.6210898519E-02    4.0000000048E-01
    591     1         1.5653330860E-02    4.0000017653E-01
    596     1         1.5392271636E-02    3.9999982221E-01
    601     1         1.6623032073E-02    4.0000000133E-01
    606     1         1.8580247370E-02    3.9999995218E-01
    611     1         2.0164313043E-02    3.9999996101E-01
    616     1         2.1233494877E-02    3.9999982424E-01
    621     1         2.1619754147E-02    3.9999998008E-01
    626     1         2.1790948737E-02    4.0000008058E-01
    631     1         2.2039432493E-02    3.9999984588E-01
    636     1         2.2009841636E-02    4.0000017722E-01
    641     1         2.1367214966E-02    3.9999982238E-01
    646     1         2.0735417922E-02    3.9999982120E-01
    651     1         2.0384241539E-02    3.9999999891E-01
    656     1         1.9857115370E-02    3.9999989927E-01
    661     1         1.8891296259E-02    4.0000000041E-01
    666     1         1.7712796087E-02    3.9999999967E-01
    671     1         1.6499577990E-02    4.0000003604E-01
    676     1         1.4797326591E-02    3.9999982241E-01
    681     1         1.3107248584E-02    4.0000017687E-01
    686     1         1.2767913669E-02    3.9999999961E-01
    691     1         1.4191367832E-02    4.0000004518E-01
    696     1         1.5947853062E-02    3.9999999930E-01
    701     1         1.7070693848E-02    4.0000017108E-01
    706     1         1.8448905616E-02    3.9999983862E-01
    711     1         2.0799901437E-02    3.9999982536E-01
    716     1         2.3189351712E-02    3.9999982312E-01
    721     1         2.4168337479E-02    3.9999982313E-01
    726     1         2.3766834106E-02    4.0000017846E-01
    731     1         2.2852861759E-02    3.9999995749E-01
    736     1         2.1978042441E-02    4.0000017770E-01
    741     1         2.0808122746E-02    4.0000017852E-01
    746     1         1.9161397849E-02    3.9999982204E-01
    751     1         1.7691756395E-02    3.9999982269E-01
    756     1         1.7453630091E-02    3.9999999883E-01
    761     1         1.7935711836E-02    3.9999982131E-01
    766     1         1.8077641845E-02    4.0000017893E-01
    771     1         1.7987642563E-02    4.0000000143E-01
    776     1         1.8291548993E-02    4.0000017738E-01
    781     1         1.8717020268E-02    4.0000017694E-01
    786     1         1.8779883288E-02    3.9999982361E-01
    791     1         1.8498242231E-02    3.9999982359E-01
    796     1         1.8183658616E-02    3.9999982527E-01
    801     1         1.8115821101E-02    4.0000000157E-01
    806     1         1.8336933092E-02    4.0000017151E-01
    811     1         1.8277025729E-02    3.9999982777E-01
    816     1         1.7356401927E-02    3.9999982623E-01
    821     1         1.5730138881E-02    3.9999982403E-01
    826     1         1.4427774864E-02    3.9999982319E-01
    831     1         1.4301925726E-02    4.0000017653E-01
    836     1         1.4975296881E-02    3.9999982456E-01
    841     1         1.5400359067E-02    3.9999982495E-01
    846     1         1.5074556466E-02    4.0000017586E-01
    851     1         1.4693278485E-02    3.9999982253E-01
    856     1         1.5474242664E-02    3.9999982318E-01
    861     1         1.7063726791E-02    4.0000017676E-01
    866     1         1.7779994546E-02    4.0000017517E-01
    871     1         1.7656698781E-02    3.9999982524E-01
    876     1         1.8298680369E-02    3.9999982445E-01
    881     1         2.0035959456E-02    3.9999982428E-01
    886     1         2.1350767539E-02    3.9999990289E-01
    891     1         2.1220279569E-02    4.0000017613E-01
    896     1         1.9870577855E-02    4.0000017560E-01
    901     1         1.8490385329E-02    4.0000017590E-01
    906     1         1.7395494975E-02    4.0000017496E-01
    911     1         1.6198842674E-02    4.0000016009E-01
    916     1         1.5081399276E-02    3.9999999888E-01
    921     1         1.5116111076E-02    4.0000009402E-01
    926     1         1.6099805998E-02    3.9999996336E-01
    931     1         1.6723678261E-02    4.0000017573E-01
    936     1         1.6966628120E-02    4.0000000048E-01
    941     1         1.7608057567E-02    4.0000000204E-01
    946     1         1.8252808443E-02    4.0000017648E-01
    951     1         1.8052424746E-02    4.0000017728E-01
    956     1         1.6750408449E-02    3.9999999779E-01
    961     1         1.5704182571E-02    3.9999982279E-01
    966     1         1.6110525272E-02    4.0000017632E-01
    971     1         1.7054153724E-02    4.0000017482E-01
    976     1         1.6808130602E-02    4.0000017405E-01
    981     1         1.5554789115E-02    4.0000017590E-01
    986     1         1.4715871069E-02    4.0000017619E-01
    991     1         1.4921624206E-02    3.9999982363E-01
    996     1         1.5348362079E-02    4.0000017638E-01
   1001     1         1.4911050322E-02    3.9999999902E-01
   1006     1         1.3889238256E-02    3.9999986722E-01
   1011     1         1.3073781082E-02    3.9999999832E-01
   1016     1         1.2919714078E-02    3.9999982130E-01
   1021     1         1.2800712131E-02    3.9999999922E-01
   1026     1         1.2408842809E-02    4.0000005090E-01
   1031     1         1.2244592582E-02    4.0000011697E-01
   1036     1         1.2787932387E-02    3.9999982314E-01
   1041     1         1.3346046003E-02    3.9999999963E-01
   1046     1         1.3576696601E-02    4.0000000106E-01
   1051     1         1.4429044189E-02    4.0000017656E-01
   1056     1         1.6383372746E-02    3.9999989584E-01
   1061     1         1.8027841191E-02    3.9999986997E-01
   1066     1         1.7538324960E-02    4.0000017542E-01
   1071     1         1.5361701828E-02    3.9999982331E-01
   1076     1         1.3494917510E-02    3.9999982254E-01
   1081     1         1.2884041888E-02    3.9999982173E-01
   1086     1         1.2815853266E-02    3.9999990983E-01
   1091     1         1.2899197754E-02    4.0000000050E-01
   1096     1         1.3441706169E-02    3.9999999441E-01
   1101     1         1.4551192429E-02    4.0000017927E-01
   1106     1         1.5973065981E-02    3.9999998644E-01
   1111     1         1.6589357150E-02    4.0000009505E-01
   1116     1         1.5569815130E-02    3.9999993405E-01
   1121     1         1.3540796859E-02    3.9999982223E-01
   1126     1         1.2753556843E-02    4.0000000012E-01
   1131     1         1.3767981953E-02    3.9999982096E-01
   1136     1         1.4707224636E-02    3.9999982197E-01
   1141     1         1.3950671646E-02    4.0000017831E-01
   1146     1         1.2799346847E-02    4.0000017748E-01
   1151     1         1.3179594962E-02    4.0000017791E-01
   1156     1         1.4828143262E-02    3.9999982287E-01
   1161     1         1.6012929387E-02    4.0000017877E-01
   1166     1         1.5956516249E-02    3.9999982222E-01
   1171     1         1.5756683902E-02    4.0000000040E-01
   1176     1         1.6596321478E-02    3.9999999804E-01
   1181     1         1.7768267481E-02    4.0000017715E-01
   1186     1         1.7738320653E-02    3.9999996453E-01
   1191     1         1.6903253882E-02    4.0000000138E-01
   1196     1         1.7303899259E-02    4.0000000174E-01
   1201     1         1.8552953436E-02    3.9999982296E-01
   1206     1         1.8342607472E-02    3.9999982188E-01
   1211     1         1.7077070759E-02    3.9999982169E-01
   1216     1         1.7297148470E-02    3.9999982262E-01
   1221     1         1.8556352968E-02    3.9999999891E-01
   1226     1         1.8442006476E-02    3.9999982167E-01
   1231     1         1.7167540321E-02    3.9999982189E-01
   1236     1         1.7025427358E-02    3.9999982332E-01
   1241     1         1.8462299504E-02    4.0000017645E-01
   1246     1         1.9570916085E-02    4.0000013567E-01
   1251     1         1.9520281897E-02    3.9999983046E-01
   1256     1         1.9463950621E-02    4.0000016072E-01
   1261     1         1.9953328767E-02    4.0000002737E-01
   1266     1         2.0506492025E-02    3.9999982203E-01
   1271     1         2.0565321509E-02    3.9999999916E-01
   1276     1         1.9885433458E-02    3.9999982700E-01
   1281     1         1.8889017400E-02    4.0000000684E-01
   1286     1         1.8121724341E-02    3.9999999818E-01
   1291     1         1.7649559426E-02    4.0000017753E-01
   1296     1         1.7698738718E-02    3.9999996024E-01
   1301     1         1.8952502715E-02    4.0000000034E-01
   1306     1         2.0469845710E-02    4.0000017667E-01
   1311     1         2.0721019969E-02    4.0000017684E-01
   1316     1         1.9975510753E-02    4.0000017681E-01
   1321     1         1.9915267172E-02    3.9999982419E-01
   1326     1         2.0043586563E-02    3.9999982341E-01
   1331     1         1.9210572324E-02    3.9999982722E-01
   1336     1         1.7964927967E-02    4.0000000043E-01
   1341     1         1.8181669649E-02    3.9999982163E-01
   1346     1         1.8786423605E-02    3.9999982099E-01
   1351     1         1.9073827908E-02    4.0000017800E-01
   1356     1         1.9658936375E-02    4.0000000107E-01
   1361     1         2.1007315573E-02    3.9999982470E-01
   1366     1         2.1428529233E-02    3.9999982467E-01
   1371     1         2.0505220105E-02    3.9999982477E-01
   1376     1         1.9242502952E-02    3.9999982259E-01
   1381     1         1.9074171527E-02    4.0000017816E-01
   1386     1         1.9312151106E-02    4.0000000107E-01
   1391     1         1.9015936108E-02    4.0000017758E-01
   1396     1         1.8632980095E-02    4.0000000375E-01
