# Supplementary material for: Drug Design in the Exascale Era: A Perspective from Massively Parallel QM/MM Simulations
Source: J Chem Inf Model. 2023 Jun 15;63(12):3647–58. doi: 10.1021/acs.jcim.3c00557 (PMC10302481; doi:10.1021/acs.jcim.3c00557)
Supplement: Supplementary file 1 — ci3c00557_si_001.zip [file ci3c00557_si_001.zip › idh1/ti/step-1/cv999/last_frame.gro]

Generated by MiMiCPy
130828
    1MET      N    1   9.614   4.984   5.719
    1MET     H1    2   9.561   4.953   5.639
    1MET     H2    3   9.707   5.007   5.689
    1MET     H3    4   9.624   4.903   5.779
    1MET     CA    5   9.556   5.098   5.796
    1MET     HA    6   9.461   5.064   5.837
    1MET     CB    7   9.636   5.136   5.920
    1MET    HB1    8   9.677   5.045   5.965
    1MET    HB2    9   9.571   5.186   5.992
    1MET     CG   10   9.751   5.231   5.892
    1MET    HG1   11   9.795   5.253   5.985
    1MET    HG2   12   9.722   5.327   5.847
    1MET     SD   13   9.882   5.157   5.787
    1MET     CE   14   9.990   5.297   5.793
    1MET    HE1   15  10.064   5.287   5.715
    1MET    HE2   16   9.932   5.389   5.772
    1MET    HE3   17  10.038   5.300   5.892
    1MET      C   18   9.523   5.216   5.708
    1MET      O   19   9.600   5.253   5.617
    2SER      N   20   9.418   5.293   5.741
    2SER      H   21   9.371   5.275   5.830
    2SER     CA   22   9.365   5.401   5.656
    2SER     HA   23   9.441   5.469   5.616
    2SER     CB   24   9.299   5.341   5.529
    2SER    HB1   25   9.372   5.279   5.481
    2SER    HB2   26   9.280   5.415   5.459
    2SER     OG   27   9.178   5.267   5.565
    2SER     HG   28   9.108   5.329   5.596
    2SER      C   29   9.265   5.500   5.715
    2SER      O   30   9.250   5.602   5.645
    3LYS      N   31   9.213   5.486   5.834
    3LYS      H   32   9.231   5.407   5.890
    3LYS     CA   33   9.136   5.597   5.895
    3LYS     HA   34   9.058   5.619   5.823
    3LYS     CB   35   9.070   5.561   6.031
    3LYS    HB1   36   9.035   5.657   6.076
    3LYS    HB2   37   9.149   5.529   6.101
    3LYS     CG   38   8.954   5.455   6.028
    3LYS    HG1   39   8.975   5.376   5.957
    3LYS    HG2   40   8.863   5.505   5.992
    3LYS     CD   41   8.938   5.391   6.167
    3LYS    HD1   42   8.938   5.473   6.242
    3LYS    HD2   43   9.024   5.326   6.176
    3LYS     CE   44   8.815   5.299   6.164
    3LYS    HE1   45   8.836   5.218   6.094
    3LYS    HE2   46   8.729   5.357   6.135
    3LYS     NZ   47   8.796   5.240   6.299
    3LYS    HZ1   48   8.720   5.288   6.348
    3LYS    HZ2   49   8.773   5.143   6.299
    3LYS    HZ3   50   8.881   5.255   6.358
    3LYS      C   51   9.217   5.727   5.903
    3LYS      O   52   9.334   5.723   5.945
    4LYS      N   53   9.158   5.842   5.867
    4LYS      H   54   9.068   5.838   5.828
    4LYS     CA   55   9.217   5.975   5.869
    4LYS     HA   56   9.310   5.977   5.930
    4LYS     CB   57   9.258   6.005   5.719
    4LYS    HB1   58   9.184   6.066   5.668
    4LYS    HB2   59   9.261   5.912   5.662
    4LYS     CG   60   9.399   6.069   5.707
    4LYS    HG1   61   9.403   6.168   5.751
    4LYS    HG2   62   9.412   6.083   5.602
    4LYS     CD   63   9.514   5.981   5.755
    4LYS    HD1   64   9.512   5.883   5.702
    4LYS    HD2   65   9.500   5.964   5.860
    4LYS     CE   66   9.655   6.044   5.749
    4LYS    HE1   67   9.720   6.011   5.834
    4LYS    HE2   68   9.650   6.151   5.749
    4LYS     NZ   69   9.731   5.998   5.629
    4LYS    HZ1   70   9.760   5.903   5.641
    4LYS    HZ2   71   9.690   6.008   5.538
    4LYS    HZ3   72   9.814   6.049   5.627
    4LYS      C   73   9.133   6.087   5.938
    4LYS      O   74   9.183   6.197   5.958
    5ILE      N   75   9.011   6.054   5.975
    5ILE      H   76   8.985   5.960   5.971
    5ILE     CA   77   8.907   6.149   6.027
    5ILE     HA   78   8.958   6.239   6.062
    5ILE     CB   79   8.793   6.171   5.917
    5ILE     HB   80   8.732   6.082   5.899
    5ILE    CG2   81   8.692   6.271   5.972
    5ILE   HG21   82   8.744   6.365   5.985
    5ILE   HG22   83   8.618   6.291   5.896
    5ILE   HG23   84   8.643   6.241   6.060
    5ILE    CG1   85   8.859   6.228   5.784
    5ILE   HG11   86   8.959   6.270   5.796
    5ILE   HG12   87   8.794   6.303   5.735
    5ILE     CD   88   8.870   6.113   5.680
    5ILE    HD1   89   8.949   6.046   5.713
    5ILE    HD2   90   8.776   6.061   5.686
    5ILE    HD3   91   8.883   6.155   5.582
    5ILE      C   92   8.850   6.086   6.163
    5ILE      O   93   8.848   5.964   6.181
    6SER      N   94   8.799   6.171   6.253
    6SER      H   95   8.809   6.269   6.226
    6SER     CA   96   8.721   6.145   6.378
    6SER     HA   97   8.702   6.039   6.380
    6SER     CB   98   8.804   6.174   6.507
    6SER    HB1   99   8.734   6.160   6.588
    6SER    HB2  100   8.836   6.282   6.518
    6SER     OG  101   8.918   6.089   6.522
    6SER     HG  102   8.910   6.064   6.617
    6SER      C  103   8.581   6.215   6.394
    6SER      O  104   8.556   6.322   6.340
    7GLY      N  105   8.495   6.152   6.471
    7GLY      H  106   8.518   6.057   6.503
    7GLY     CA  107   8.360   6.203   6.497
    7GLY    HA1  108   8.287   6.187   6.419
    7GLY    HA2  109   8.369   6.309   6.504
    7GLY      C  110   8.308   6.146   6.634
    7GLY      O  111   8.371   6.063   6.704
    8GLY      N  112   8.183   6.182   6.664
    8GLY      H  113   8.128   6.240   6.600
    8GLY     CA  114   8.129   6.157   6.799
    8GLY    HA1  115   8.078   6.240   6.849
    8GLY    HA2  116   8.212   6.136   6.865
    8GLY      C  117   8.052   6.022   6.801
    8GLY      O  118   8.053   5.944   6.707
    9SER      N  119   7.977   5.996   6.909
    9SER      H  120   7.991   6.058   6.988
    9SER     CA  121   7.870   5.896   6.915
    9SER     HA  122   7.904   5.802   6.873
    9SER     CB  123   7.815   5.868   7.054
    9SER    HB1  124   7.742   5.789   7.049
    9SER    HB2  125   7.758   5.956   7.087
    9SER     OG  126   7.922   5.838   7.138
    9SER     HG  127   7.884   5.779   7.209
    9SER      C  128   7.748   5.937   6.837
    9SER      O  129   7.704   6.056   6.845
   10VAL      N  130   7.699   5.833   6.765
   10VAL      H  131   7.752   5.746   6.772
   10VAL     CA  132   7.575   5.831   6.691
   10VAL     HA  133   7.512   5.913   6.731
   10VAL     CB  134   7.583   5.858   6.539
   10VAL     HB  135   7.482   5.864   6.498
   10VAL    CG1  136   7.646   5.994   6.511
   10VAL   HG11  137   7.647   6.007   6.405
   10VAL   HG12  138   7.585   6.073   6.552
   10VAL   HG13  139   7.755   5.986   6.546
   10VAL    CG2  140   7.669   5.756   6.458
   10VAL   HG21  141   7.758   5.738   6.515
   10VAL   HG22  142   7.617   5.661   6.452
   10VAL   HG23  143   7.688   5.799   6.362
   10VAL      C  144   7.500   5.700   6.713
   10VAL      O  145   7.556   5.595   6.734
   11VAL      N  146   7.367   5.706   6.721
   11VAL      H  147   7.325   5.796   6.710
   11VAL     CA  148   7.280   5.589   6.730
   11VAL     HA  149   7.320   5.518   6.801
   11VAL     CB  150   7.145   5.632   6.786
   11VAL     HB  151   7.088   5.683   6.709
   11VAL    CG1  152   7.077   5.503   6.825
   11VAL   HG11  153   7.056   5.437   6.742
   11VAL   HG12  154   7.137   5.447   6.893
   11VAL   HG13  155   6.984   5.523   6.883
   11VAL    CG2  156   7.158   5.726   6.906
   11VAL   HG21  157   7.184   5.822   6.863
   11VAL   HG22  158   7.061   5.728   6.948
   11VAL   HG23  159   7.229   5.695   6.978
   11VAL      C  160   7.261   5.517   6.594
   11VAL      O  161   7.218   5.580   6.498
   12GLU      N  162   7.298   5.384   6.577
   12GLU      H  163   7.336   5.334   6.658
   12GLU     CA  164   7.285   5.296   6.454
   12GLU     HA  165   7.255   5.361   6.366
   12GLU     CB  166   7.416   5.219   6.420
   12GLU    HB1  167   7.428   5.144   6.501
   12GLU    HB2  168   7.495   5.290   6.427
   12GLU     CG  169   7.422   5.149   6.278
   12GLU    HG1  170   7.511   5.179   6.223
   12GLU    HG2  171   7.340   5.193   6.221
   12GLU     CD  172   7.404   4.999   6.281
   12GLU    OE1  173   7.414   4.938   6.171
   12GLU    OE2  174   7.391   4.933   6.389
   12GLU      C  175   7.160   5.201   6.470
   12GLU      O  176   7.156   5.134   6.575
   13MET      N  177   7.072   5.194   6.372
   13MET      H  178   7.073   5.266   6.300
   13MET     CA  179   6.954   5.102   6.364
   13MET     HA  180   6.960   5.033   6.448
   13MET     CB  181   6.823   5.183   6.374
   13MET    HB1  182   6.732   5.122   6.367
   13MET    HB2  183   6.829   5.256   6.295
   13MET     CG  184   6.822   5.258   6.512
   13MET    HG1  185   6.922   5.294   6.539
   13MET    HG2  186   6.797   5.183   6.589
   13MET     SD  187   6.704   5.389   6.529
   13MET     CE  188   6.801   5.508   6.439
   13MET    HE1  189   6.737   5.588   6.399
   13MET    HE2  190   6.879   5.543   6.510
   13MET    HE3  191   6.857   5.454   6.363
   13MET      C  192   6.954   5.025   6.228
   13MET      O  193   6.922   5.082   6.123
   14GLN      N  194   6.988   4.895   6.231
   14GLN      H  195   7.036   4.862   6.315
   14GLN     CA  196   6.976   4.800   6.116
   14GLN     HA  197   7.022   4.850   6.031
   14GLN     CB  198   7.052   4.665   6.140
   14GLN    HB1  199   6.983   4.581   6.129
   14GLN    HB2  200   7.085   4.665   6.245
   14GLN     CG  201   7.171   4.633   6.053
   14GLN    HG1  202   7.207   4.531   6.073
   14GLN    HG2  203   7.251   4.701   6.074
   14GLN     CD  204   7.149   4.637   5.904
   14GLN    OE1  205   7.050   4.682   5.846
   14GLN    NE2  206   7.237   4.593   5.820
   14GLN   HE21  207   7.327   4.565   5.855
   14GLN   HE22  208   7.212   4.585   5.720
   14GLN      C  209   6.829   4.772   6.085
   14GLN      O  210   6.745   4.803   6.166
   15GLY      N  211   6.796   4.709   5.974
   15GLY      H  212   6.871   4.693   5.904
   15GLY     CA  213   6.661   4.695   5.919
   15GLY    HA1  214   6.649   4.775   5.850
   15GLY    HA2  215   6.586   4.700   5.993
   15GLY      C  216   6.641   4.563   5.842
   15GLY      O  217   6.691   4.456   5.880
   16ASP      N  218   6.565   4.566   5.732
   16ASP      H  219   6.530   4.655   5.694
   16ASP     CA  220   6.529   4.445   5.657
   16ASP     HA  221   6.580   4.361   5.706
   16ASP     CB  222   6.379   4.424   5.666
   16ASP    HB1  223   6.364   4.328   5.621
   16ASP    HB2  224   6.331   4.507   5.610
   16ASP     CG  225   6.322   4.424   5.813
   16ASP    OD1  226   6.337   4.317   5.884
   16ASP    OD2  227   6.275   4.528   5.858
   16ASP      C  228   6.574   4.443   5.508
   16ASP      O  229   6.604   4.542   5.445
   17GLU      N  230   6.565   4.321   5.449
   17GLU      H  231   6.542   4.247   5.515
   17GLU     CA  232   6.570   4.279   5.310
   17GLU     HA  233   6.598   4.174   5.310
   17GLU     CB  234   6.428   4.280   5.239
   17GLU    HB1  235   6.436   4.271   5.129
   17GLU    HB2  236   6.382   4.374   5.265
   17GLU     CG  237   6.337   4.171   5.300
   17GLU    HG1  238   6.318   4.189   5.403
   17GLU    HG2  239   6.385   4.071   5.297
   17GLU     CD  240   6.198   4.161   5.235
   17GLU    OE1  241   6.140   4.269   5.202
   17GLU    OE2  242   6.142   4.048   5.226
   17GLU      C  243   6.688   4.340   5.230
   17GLU      O  244   6.800   4.321   5.275
   18MET      N  245   6.669   4.398   5.111
   18MET      H  246   6.574   4.407   5.069
   18MET     CA  247   6.786   4.438   5.034
   18MET     HA  248   6.851   4.349   5.030
   18MET     CB  249   6.745   4.472   4.890
   18MET    HB1  250   6.696   4.571   4.888
   18MET    HB2  251   6.671   4.399   4.858
   18MET     CG  252   6.867   4.475   4.801
   18MET    HG1  253   6.934   4.555   4.826
   18MET    HG2  254   6.832   4.487   4.698
   18MET     SD  255   6.964   4.328   4.793
   18MET     CE  256   7.081   4.385   4.674
   18MET    HE1  257   7.171   4.326   4.668
   18MET    HE2  258   7.037   4.378   4.577
   18MET    HE3  259   7.101   4.492   4.696
   18MET      C  260   6.871   4.545   5.102
   18MET      O  261   6.990   4.528   5.112
   19THR      N  262   6.801   4.637   5.173
   19THR      H  263   6.698   4.635   5.171
   19THR     CA  264   6.865   4.737   5.251
   19THR     HA  265   6.939   4.784   5.192
   19THR     CB  266   6.767   4.844   5.302
   19THR     HB  267   6.809   4.909   5.382
   19THR    CG2  268   6.729   4.932   5.178
   19THR   HG21  269   6.820   4.961   5.123
   19THR   HG22  270   6.674   4.863   5.111
   19THR   HG23  271   6.666   5.012   5.205
   19THR    OG1  272   6.643   4.790   5.343
   19THR    HG1  273   6.661   4.713   5.399
   19THR      C  274   6.938   4.676   5.369
   19THR      O  275   7.046   4.723   5.393
   20ARG      N  276   6.891   4.567   5.433
   20ARG      H  277   6.809   4.515   5.393
   20ARG     CA  278   6.971   4.500   5.532
   20ARG     HA  279   7.001   4.570   5.610
   20ARG     CB  280   6.909   4.376   5.597
   20ARG    HB1  281   6.915   4.287   5.531
   20ARG    HB2  282   6.807   4.391   5.619
   20ARG     CG  283   6.983   4.353   5.730
   20ARG    HG1  284   6.971   4.439   5.793
   20ARG    HG2  285   7.086   4.334   5.705
   20ARG     CD  286   6.932   4.226   5.799
   20ARG    HD1  287   6.958   4.144   5.727
   20ARG    HD2  288   6.826   4.233   5.813
   20ARG     NE  289   6.994   4.200   5.926
   20ARG     HE  290   7.064   4.122   5.923
   20ARG     CZ  291   6.955   4.247   6.040
   20ARG    NH1  292   6.861   4.333   6.054
   20ARG   HH11  293   6.796   4.355   5.981
   20ARG   HH12  294   6.838   4.364   6.147
   20ARG    NH2  295   7.011   4.203   6.144
   20ARG   HH21  296   7.100   4.160   6.133
   20ARG   HH22  297   6.982   4.239   6.235
   20ARG      C  298   7.108   4.451   5.474
   20ARG      O  299   7.202   4.477   5.545
   21ILE      N  300   7.120   4.388   5.354
   21ILE      H  301   7.033   4.372   5.298
   21ILE     CA  302   7.250   4.347   5.298
   21ILE     HA  303   7.297   4.286   5.373
   21ILE     CB  304   7.224   4.253   5.177
   21ILE     HB  305   7.183   4.308   5.090
   21ILE    CG2  306   7.361   4.203   5.135
   21ILE   HG21  307   7.411   4.278   5.073
   21ILE   HG22  308   7.431   4.180   5.213
   21ILE   HG23  309   7.349   4.114   5.077
   21ILE    CG1  310   7.131   4.137   5.199
   21ILE   HG11  311   7.135   4.060   5.118
   21ILE   HG12  312   7.031   4.181   5.197
   21ILE     CD  313   7.150   4.066   5.337
   21ILE    HD1  314   7.135   4.138   5.416
   21ILE    HD2  315   7.077   3.987   5.349
   21ILE    HD3  316   7.251   4.026   5.355
   21ILE      C  317   7.340   4.469   5.264
   21ILE      O  318   7.463   4.472   5.301
   22ILE      N  319   7.279   4.569   5.198
   22ILE      H  320   7.180   4.568   5.165
   22ILE     CA  321   7.365   4.677   5.145
   22ILE     HA  322   7.460   4.636   5.111
   22ILE     CB  323   7.305   4.749   5.026
   22ILE     HB  324   7.379   4.820   4.990
   22ILE    CG2  325   7.308   4.635   4.920
   22ILE   HG21  326   7.401   4.586   4.919
   22ILE   HG22  327   7.230   4.563   4.942
   22ILE   HG23  328   7.295   4.678   4.821
   22ILE    CG1  329   7.175   4.823   5.052
   22ILE   HG11  330   7.186   4.889   5.136
   22ILE   HG12  331   7.104   4.746   5.084
   22ILE     CD  332   7.118   4.890   4.928
   22ILE    HD1  333   7.182   4.970   4.887
   22ILE    HD2  334   7.094   4.812   4.857
   22ILE    HD3  335   7.025   4.936   4.962
   22ILE      C  336   7.412   4.776   5.247
   22ILE      O  337   7.517   4.839   5.220
   23TRP      N  338   7.344   4.787   5.359
   23TRP      H  339   7.258   4.731   5.365
   23TRP     CA  340   7.384   4.871   5.479
   23TRP     HA  341   7.401   4.972   5.447
   23TRP     CB  342   7.261   4.880   5.574
   23TRP    HB1  343   7.225   4.781   5.606
   23TRP    HB2  344   7.174   4.912   5.518
   23TRP     CG  345   7.265   4.968   5.696
   23TRP    CD1  346   7.307   4.921   5.812
   23TRP    HD1  347   7.340   4.820   5.821
   23TRP    NE1  348   7.315   5.023   5.906
   23TRP    HE1  349   7.343   5.010   6.007
   23TRP    CE2  350   7.261   5.136   5.855
   23TRP    CZ2  351   7.225   5.255   5.919
   23TRP    HZ2  352   7.242   5.280   6.022
   23TRP    CH2  353   7.177   5.356   5.836
   23TRP    HH2  354   7.148   5.445   5.879
   23TRP    CZ3  355   7.153   5.336   5.698
   23TRP    HZ3  356   7.117   5.414   5.635
   23TRP    CE3  357   7.175   5.209   5.642
   23TRP    HE3  358   7.153   5.190   5.538
   23TRP    CD2  359   7.234   5.109   5.719
   23TRP      C  360   7.513   4.823   5.541
   23TRP      O  361   7.598   4.902   5.569
   24GLU      N  362   7.529   4.690   5.563
   24GLU      H  363   7.448   4.628   5.567
   24GLU     CA  364   7.656   4.642   5.614
   24GLU     HA  365   7.675   4.677   5.715
   24GLU     CB  366   7.648   4.489   5.615
   24GLU    HB1  367   7.747   4.450   5.634
   24GLU    HB2  368   7.617   4.463   5.515
   24GLU     CG  369   7.551   4.426   5.718
   24GLU    HG1  370   7.555   4.318   5.715
   24GLU    HG2  371   7.448   4.453   5.689
   24GLU     CD  372   7.579   4.472   5.862
   24GLU    OE1  373   7.484   4.525   5.930
   24GLU    OE2  374   7.691   4.458   5.916
   24GLU      C  375   7.777   4.677   5.520
   24GLU      O  376   7.884   4.707   5.567
   25LEU      N  377   7.757   4.677   5.389
   25LEU      H  378   7.660   4.655   5.354
   25LEU     CA  379   7.855   4.728   5.292
   25LEU     HA  380   7.954   4.678   5.306
   25LEU     CB  381   7.799   4.679   5.150
   25LEU    HB1  382   7.729   4.758   5.117
   25LEU    HB2  383   7.742   4.587   5.169
   25LEU     CG  384   7.902   4.654   5.043
   25LEU     HG  385   7.851   4.623   4.949
   25LEU    CD1  386   7.988   4.777   5.019
   25LEU   HD11  387   8.014   4.780   4.911
   25LEU   HD12  388   7.926   4.868   5.033
   25LEU   HD13  389   8.075   4.782   5.083
   25LEU    CD2  390   7.996   4.538   5.072
   25LEU   HD21  391   7.945   4.451   5.111
   25LEU   HD22  392   8.047   4.515   4.976
   25LEU   HD23  393   8.074   4.569   5.143
   25LEU      C  394   7.882   4.883   5.301
   25LEU      O  395   7.997   4.931   5.302
   26ILE      N  396   7.780   4.970   5.297
   26ILE      H  397   7.688   4.935   5.279
   26ILE     CA  398   7.795   5.113   5.319
   26ILE     HA  399   7.853   5.157   5.239
   26ILE     CB  400   7.659   5.193   5.321
   26ILE     HB  401   7.590   5.147   5.394
   26ILE    CG2  402   7.669   5.337   5.362
   26ILE   HG21  403   7.574   5.389   5.359
   26ILE   HG22  404   7.702   5.339   5.467
   26ILE   HG23  405   7.739   5.396   5.296
   26ILE    CG1  406   7.599   5.190   5.175
   26ILE   HG11  407   7.627   5.094   5.133
   26ILE   HG12  408   7.637   5.272   5.114
   26ILE     CD  409   7.445   5.200   5.181
   26ILE    HD1  410   7.407   5.151   5.274
   26ILE    HD2  411   7.414   5.308   5.184
   26ILE    HD3  412   7.393   5.150   5.100
   26ILE      C  413   7.864   5.144   5.456
   26ILE      O  414   7.945   5.238   5.466
   27LYS      N  415   7.836   5.066   5.563
   27LYS      H  416   7.757   5.002   5.555
   27LYS     CA  417   7.913   5.085   5.684
   27LYS     HA  418   7.914   5.189   5.708
   27LYS     CB  419   7.844   5.007   5.804
   27LYS    HB1  420   7.923   4.985   5.878
   27LYS    HB2  421   7.805   4.913   5.767
   27LYS     CG  422   7.728   5.077   5.870
   27LYS    HG1  423   7.646   5.090   5.795
   27LYS    HG2  424   7.757   5.177   5.912
   27LYS     CD  425   7.672   4.996   5.992
   27LYS    HD1  426   7.587   5.054   6.032
   27LYS    HD2  427   7.748   4.994   6.065
   27LYS     CE  428   7.628   4.854   5.950
   27LYS    HE1  429   7.717   4.808   5.908
   27LYS    HE2  430   7.554   4.861   5.872
   27LYS     NZ  431   7.590   4.769   6.064
   27LYS    HZ1  432   7.558   4.673   6.037
   27LYS    HZ2  433   7.666   4.754   6.133
   27LYS    HZ3  434   7.515   4.806   6.120
   27LYS      C  435   8.057   5.039   5.659
   27LYS      O  436   8.149   5.119   5.648
   28GLU      N  437   8.075   4.912   5.629
   28GLU      H  438   7.993   4.853   5.612
   28GLU     CA  439   8.203   4.847   5.636
   28GLU     HA  440   8.252   4.871   5.731
   28GLU     CB  441   8.194   4.697   5.635
   28GLU    HB1  442   8.196   4.661   5.532
   28GLU    HB2  443   8.106   4.658   5.683
   28GLU     CG  444   8.322   4.643   5.704
   28GLU    HG1  445   8.310   4.665   5.810
   28GLU    HG2  446   8.418   4.695   5.678
   28GLU     CD  447   8.350   4.493   5.686
   28GLU    OE1  448   8.369   4.427   5.791
   28GLU    OE2  449   8.365   4.447   5.573
   28GLU      C  450   8.304   4.890   5.533
   28GLU      O  451   8.419   4.905   5.570
   29LYS      N  452   8.270   4.902   5.406
   29LYS      H  453   8.172   4.893   5.387
   29LYS     CA  454   8.356   4.943   5.297
   29LYS     HA  455   8.460   4.909   5.325
   29LYS     CB  456   8.305   4.865   5.173
   29LYS    HB1  457   8.216   4.914   5.136
   29LYS    HB2  458   8.288   4.756   5.200
   29LYS     CG  459   8.410   4.873   5.071
   29LYS    HG1  460   8.494   4.805   5.101
   29LYS    HG2  461   8.446   4.978   5.058
   29LYS     CD  462   8.348   4.822   4.937
   29LYS    HD1  463   8.432   4.842   4.867
   29LYS    HD2  464   8.268   4.885   4.908
   29LYS     CE  465   8.307   4.676   4.922
   29LYS    HE1  466   8.255   4.668   4.828
   29LYS    HE2  467   8.242   4.646   5.002
   29LYS     NZ  468   8.423   4.595   4.922
   29LYS    HZ1  469   8.463   4.577   5.015
   29LYS    HZ2  470   8.398   4.503   4.888
   29LYS    HZ3  471   8.489   4.635   4.860
   29LYS      C  472   8.369   5.098   5.287
   29LYS      O  473   8.476   5.160   5.266
   30LEU      N  474   8.257   5.169   5.300
   30LEU      H  475   8.169   5.120   5.310
   30LEU     CA  476   8.240   5.317   5.271
   30LEU     HA  477   8.327   5.348   5.212
   30LEU     CB  478   8.115   5.336   5.182
   30LEU    HB1  479   8.107   5.444   5.151
   30LEU    HB2  480   8.029   5.319   5.242
   30LEU     CG  481   8.103   5.252   5.052
   30LEU     HG  482   8.090   5.150   5.083
   30LEU    CD1  483   7.973   5.293   4.976
   30LEU   HD11  484   7.943   5.219   4.904
   30LEU   HD12  485   7.894   5.302   5.047
   30LEU   HD13  486   7.986   5.388   4.922
   30LEU    CD2  487   8.234   5.262   4.968
   30LEU   HD21  488   8.315   5.212   5.023
   30LEU   HD22  489   8.221   5.214   4.873
   30LEU   HD23  490   8.257   5.368   4.952
   30LEU      C  491   8.234   5.413   5.394
   30LEU      O  492   8.242   5.535   5.380
   31ILE      N  493   8.237   5.360   5.520
   31ILE      H  494   8.213   5.265   5.537
   31ILE     CA  495   8.254   5.451   5.640
   31ILE     HA  496   8.280   5.552   5.606
   31ILE     CB  497   8.119   5.464   5.719
   31ILE     HB  498   8.089   5.360   5.739
   31ILE    CG2  499   8.130   5.539   5.853
   31ILE   HG21  500   8.030   5.559   5.891
   31ILE   HG22  501   8.188   5.480   5.927
   31ILE   HG23  502   8.178   5.635   5.832
   31ILE    CG1  503   8.007   5.532   5.635
   31ILE   HG11  504   8.021   5.506   5.529
   31ILE   HG12  505   8.021   5.640   5.648
   31ILE     CD  506   7.861   5.495   5.667
   31ILE    HD1  507   7.840   5.391   5.647
   31ILE    HD2  508   7.840   5.515   5.773
   31ILE    HD3  509   7.795   5.558   5.608
   31ILE      C  510   8.367   5.412   5.736
   31ILE      O  511   8.455   5.498   5.768
   32PHE      N  512   8.367   5.283   5.775
   32PHE      H  513   8.300   5.218   5.737
   32PHE     CA  514   8.468   5.229   5.865
   32PHE     HA  515   8.458   5.269   5.964
   32PHE     CB  516   8.462   5.075   5.880
   32PHE    HB1  517   8.551   5.041   5.932
   32PHE    HB2  518   8.463   5.032   5.784
   32PHE     CG  519   8.346   5.003   5.949
   32PHE    CD1  520   8.227   5.067   5.989
   32PHE    HD1  521   8.209   5.168   5.955
   32PHE    CE1  522   8.126   5.002   6.062
   32PHE    HE1  523   8.034   5.052   6.095
   32PHE     CZ  524   8.142   4.864   6.082
   32PHE     HZ  525   8.059   4.809   6.126
   32PHE    CE2  526   8.261   4.796   6.045
   32PHE    HE2  527   8.265   4.687   6.061
   32PHE    CD2  528   8.362   4.866   5.978
   32PHE    HD2  529   8.446   4.810   5.939
   32PHE      C  530   8.617   5.268   5.823
   32PHE      O  531   8.684   5.321   5.909
   33PRO      N  532   8.668   5.262   5.695
   33PRO     CD  533   8.602   5.198   5.579
   33PRO    HD1  534   8.546   5.269   5.522
   33PRO    HD2  535   8.532   5.122   5.613
   33PRO     CG  536   8.720   5.144   5.494
   33PRO    HG1  537   8.698   5.158   5.391
   33PRO    HG2  538   8.729   5.038   5.517
   33PRO     CB  539   8.849   5.218   5.534
   33PRO    HB1  540   8.873   5.290   5.454
   33PRO    HB2  541   8.934   5.149   5.548
   33PRO     CA  542   8.815   5.278   5.672
   33PRO     HA  543   8.869   5.225   5.746
   33PRO      C  544   8.867   5.423   5.676
   33PRO      O  545   8.980   5.440   5.627
   34TYR      N  546   8.782   5.520   5.714
   34TYR      H  547   8.686   5.492   5.750
   34TYR     CA  548   8.805   5.665   5.693
   34TYR     HA  549   8.901   5.682   5.656
   34TYR     CB  550   8.706   5.712   5.590
   34TYR    HB1  551   8.723   5.816   5.579
   34TYR    HB2  552   8.601   5.694   5.631
   34TYR     CG  553   8.730   5.637   5.458
   34TYR    CD1  554   8.636   5.533   5.424
   34TYR    HD1  555   8.557   5.505   5.488
   34TYR    CE1  556   8.665   5.461   5.306
   34TYR    HE1  557   8.593   5.384   5.272
   34TYR     CZ  558   8.777   5.494   5.226
   34TYR     OH  559   8.803   5.423   5.109
   34TYR     HH  560   8.752   5.342   5.109
   34TYR    CE2  561   8.864   5.601   5.262
   34TYR    HE2  562   8.948   5.624   5.197
   34TYR    CD2  563   8.842   5.669   5.382
   34TYR    HD2  564   8.910   5.749   5.412
   34TYR      C  565   8.786   5.751   5.821
   34TYR      O  566   8.860   5.846   5.843
   35VAL      N  567   8.687   5.716   5.898
   35VAL      H  568   8.635   5.633   5.873
   35VAL     CA  569   8.642   5.786   6.019
   35VAL     HA  570   8.725   5.850   6.046
   35VAL     CB  571   8.530   5.882   5.997
   35VAL     HB  572   8.559   5.942   5.916
   35VAL    CG1  573   8.397   5.814   5.972
   35VAL   HG11  574   8.401   5.766   5.877
   35VAL   HG12  575   8.390   5.747   6.050
   35VAL   HG13  576   8.315   5.888   5.978
   35VAL    CG2  577   8.511   5.968   6.123
   35VAL   HG21  578   8.471   5.915   6.207
   35VAL   HG22  579   8.608   6.001   6.162
   35VAL   HG23  580   8.440   6.051   6.108
   35VAL      C  581   8.631   5.695   6.143
   35VAL      O  582   8.573   5.586   6.139
   36GLU      N  583   8.703   5.730   6.253
   36GLU      H  584   8.767   5.808   6.243
   36GLU     CA  585   8.680   5.690   6.388
   36GLU     HA  586   8.664   5.584   6.390
   36GLU     CB  587   8.791   5.725   6.487
   36GLU    HB1  588   8.753   5.699   6.586
   36GLU    HB2  589   8.805   5.838   6.477
   36GLU     CG  590   8.929   5.669   6.454
   36GLU    HG1  591   8.960   5.702   6.352
   36GLU    HG2  592   8.933   5.559   6.453
   36GLU     CD  593   9.026   5.725   6.552
   36GLU    OE1  594   9.129   5.785   6.503
   36GLU    OE2  595   8.998   5.719   6.675
   36GLU      C  596   8.539   5.743   6.430
   36GLU      O  597   8.527   5.865   6.446
   37LEU      N  598   8.435   5.658   6.444
   37LEU      H  599   8.451   5.559   6.426
   37LEU     CA  600   8.294   5.696   6.465
   37LEU     HA  601   8.276   5.789   6.517
   37LEU     CB  602   8.237   5.719   6.324
   37LEU    HB1  603   8.220   5.623   6.274
   37LEU    HB2  604   8.307   5.778   6.265
   37LEU     CG  605   8.101   5.800   6.333
   37LEU     HG  606   8.043   5.759   6.418
   37LEU    CD1  607   8.129   5.948   6.348
   37LEU   HD11  608   8.175   5.989   6.258
   37LEU   HD12  609   8.029   5.996   6.366
   37LEU   HD13  610   8.187   5.968   6.442
   37LEU    CD2  611   8.005   5.781   6.215
   37LEU   HD21  612   7.911   5.834   6.220
   37LEU   HD22  613   8.067   5.812   6.123
   37LEU   HD23  614   7.997   5.677   6.202
   37LEU      C  615   8.230   5.580   6.552
   37LEU      O  616   8.241   5.465   6.507
   38ASP      N  617   8.179   5.608   6.675
   38ASP      H  618   8.170   5.706   6.695
   38ASP     CA  619   8.129   5.513   6.775
   38ASP     HA  620   8.179   5.419   6.753
   38ASP     CB  621   8.156   5.561   6.922
   38ASP    HB1  622   8.108   5.652   6.947
   38ASP    HB2  623   8.267   5.572   6.938
   38ASP     CG  624   8.106   5.464   7.028
   38ASP    OD1  625   8.093   5.505   7.145
   38ASP    OD2  626   8.069   5.351   6.993
   38ASP      C  627   7.972   5.498   6.757
   38ASP      O  628   7.895   5.597   6.759
   39LEU      N  629   7.933   5.373   6.736
   39LEU      H  630   8.004   5.304   6.750
   39LEU     CA  631   7.799   5.329   6.698
   39LEU     HA  632   7.742   5.420   6.672
   39LEU     CB  633   7.804   5.241   6.576
   39LEU    HB1  634   7.698   5.222   6.543
   39LEU    HB2  635   7.843   5.144   6.603
   39LEU     CG  636   7.889   5.292   6.462
   39LEU     HG  637   7.989   5.275   6.492
   39LEU    CD1  638   7.860   5.194   6.345
   39LEU   HD11  639   7.915   5.223   6.255
   39LEU   HD12  640   7.878   5.097   6.381
   39LEU   HD13  641   7.757   5.191   6.317
   39LEU    CD2  642   7.865   5.436   6.417
   39LEU   HD21  643   7.896   5.500   6.496
   39LEU   HD22  644   7.928   5.455   6.330
   39LEU   HD23  645   7.760   5.452   6.392
   39LEU      C  646   7.735   5.268   6.821
   39LEU      O  647   7.747   5.148   6.845
   40HIS      N  648   7.649   5.344   6.894
   40HIS      H  649   7.627   5.437   6.853
   40HIS     CA  650   7.555   5.288   6.996
   40HIS     HA  651   7.603   5.215   7.059
   40HIS     CB  652   7.505   5.400   7.082
   40HIS    HB1  653   7.455   5.474   7.017
   40HIS    HB2  654   7.587   5.452   7.127
   40HIS     CG  655   7.411   5.358   7.192
   40HIS    ND1  656   7.427   5.263   7.289
   40HIS    HD1  657   7.499   5.191   7.284
   40HIS    CE1  658   7.333   5.281   7.383
   40HIS    HE1  659   7.325   5.220   7.471
   40HIS    NE2  660   7.258   5.388   7.359
   40HIS    CD2  661   7.313   5.441   7.245
   40HIS    HD2  662   7.280   5.536   7.205
   40HIS      C  663   7.443   5.214   6.920
   40HIS      O  664   7.355   5.277   6.863
   41SER      N  665   7.458   5.082   6.911
   41SER      H  666   7.529   5.036   6.971
   41SER     CA  667   7.397   5.010   6.798
   41SER     HA  668   7.362   5.081   6.718
   41SER     CB  669   7.497   4.925   6.722
   41SER    HB1  670   7.445   4.869   6.644
   41SER    HB2  671   7.543   4.855   6.789
   41SER     OG  672   7.596   5.003   6.659
   41SER     HG  673   7.646   5.051   6.729
   41SER      C  674   7.273   4.928   6.834
   41SER      O  675   7.270   4.866   6.945
   42TYR      N  676   7.176   4.920   6.744
   42TYR      H  677   7.190   4.977   6.662
   42TYR     CA  678   7.048   4.847   6.762
   42TYR     HA  679   7.065   4.770   6.840
   42TYR     CB  680   6.929   4.932   6.812
   42TYR    HB1  681   6.843   4.875   6.815
   42TYR    HB2  682   6.921   5.013   6.741
   42TYR     CG  683   6.946   4.995   6.949
   42TYR    CD1  684   7.026   5.110   6.959
   42TYR    HD1  685   7.069   5.147   6.864
   42TYR    CE1  686   7.052   5.167   7.083
   42TYR    HE1  687   7.119   5.253   7.081
   42TYR     CZ  688   7.002   5.100   7.199
   42TYR     OH  689   7.033   5.149   7.318
   42TYR     HH  690   7.073   5.234   7.306
   42TYR    CE2  691   6.922   4.983   7.191
   42TYR    HE2  692   6.894   4.943   7.283
   42TYR    CD2  693   6.896   4.932   7.064
   42TYR    HD2  694   6.857   4.831   7.060
   42TYR      C  695   7.001   4.773   6.636
   42TYR      O  696   7.016   4.819   6.526
   43ASP      N  697   6.944   4.654   6.647
   43ASP      H  698   6.928   4.615   6.740
   43ASP     CA  699   6.881   4.581   6.536
   43ASP     HA  700   6.920   4.625   6.443
   43ASP     CB  701   6.925   4.435   6.541
   43ASP    HB1  702   6.879   4.384   6.625
   43ASP    HB2  703   7.032   4.435   6.552
   43ASP     CG  704   6.899   4.364   6.412
   43ASP    OD1  705   6.853   4.422   6.315
   43ASP    OD2  706   6.948   4.248   6.400
   43ASP      C  707   6.728   4.601   6.539
   43ASP      O  708   6.658   4.552   6.628
   44LEU      N  709   6.678   4.665   6.432
   44LEU      H  710   6.745   4.677   6.356
   44LEU     CA  711   6.535   4.688   6.405
   44LEU     HA  712   6.484   4.658   6.496
   44LEU     CB  713   6.508   4.840   6.397
   44LEU    HB1  714   6.421   4.867   6.340
   44LEU    HB2  715   6.591   4.885   6.334
   44LEU     CG  716   6.486   4.914   6.533
   44LEU     HG  717   6.407   4.864   6.590
   44LEU    CD1  718   6.614   4.913   6.622
   44LEU   HD11  719   6.604   4.974   6.710
   44LEU   HD12  720   6.653   4.816   6.650
   44LEU   HD13  721   6.694   4.956   6.564
   44LEU    CD2  722   6.454   5.059   6.506
   44LEU   HD21  723   6.434   5.120   6.597
   44LEU   HD22  724   6.537   5.104   6.446
   44LEU   HD23  725   6.363   5.056   6.450
   44LEU      C  726   6.485   4.608   6.287
   44LEU      O  727   6.388   4.654   6.223
   45GLY      N  728   6.544   4.489   6.261
   45GLY      H  729   6.634   4.462   6.304
   45GLY     CA  730   6.475   4.399   6.169
   45GLY    HA1  731   6.535   4.319   6.131
   45GLY    HA2  732   6.448   4.462   6.085
   45GLY      C  733   6.342   4.349   6.227
   45GLY      O  734   6.333   4.330   6.347
   46ILE      N  735   6.238   4.321   6.144
   46ILE      H  736   6.257   4.317   6.045
   46ILE     CA  737   6.106   4.270   6.193
   46ILE     HA  738   6.070   4.336   6.273
   46ILE     CB  739   5.994   4.263   6.089
   46ILE     HB  740   5.980   4.368   6.063
   46ILE    CG2  741   6.026   4.191   5.963
   46ILE   HG21  742   5.946   4.194   5.891
   46ILE   HG22  743   6.106   4.239   5.912
   46ILE   HG23  744   6.051   4.088   5.983
   46ILE    CG1  745   5.868   4.189   6.146
   46ILE   HG11  746   5.894   4.085   6.176
   46ILE   HG12  747   5.793   4.178   6.068
   46ILE     CD  748   5.812   4.260   6.269
   46ILE    HD1  749   5.808   4.370   6.254
   46ILE    HD2  750   5.705   4.242   6.275
   46ILE    HD3  751   5.857   4.229   6.358
   46ILE      C  752   6.126   4.142   6.266
   46ILE      O  753   6.057   4.115   6.366
   47GLU      N  754   6.226   4.062   6.225
   47GLU      H  755   6.283   4.096   6.144
   47GLU     CA  756   6.272   3.950   6.312
   47GLU     HA  757   6.191   3.872   6.313
   47GLU     CB  758   6.392   3.882   6.249
   47GLU    HB1  759   6.377   3.858   6.140
   47GLU    HB2  760   6.404   3.790   6.300
   47GLU     CG  761   6.528   3.954   6.253
   47GLU    HG1  762   6.569   3.943   6.357
   47GLU    HG2  763   6.513   4.060   6.234
   47GLU     CD  764   6.625   3.890   6.148
   47GLU    OE1  765   6.701   3.798   6.189
   47GLU    OE2  766   6.633   3.935   6.031
   47GLU      C  767   6.293   3.987   6.456
   47GLU      O  768   6.237   3.925   6.543
   48ASN      N  769   6.364   4.094   6.483
   48ASN      H  770   6.392   4.156   6.408
   48ASN     CA  771   6.402   4.138   6.612
   48ASN     HA  772   6.432   4.055   6.676
   48ASN     CB  773   6.531   4.229   6.593
   48ASN    HB1  774   6.499   4.333   6.580
   48ASN    HB2  775   6.597   4.197   6.511
   48ASN     CG  776   6.615   4.211   6.725
   48ASN    OD1  777   6.658   4.101   6.762
   48ASN    ND2  778   6.645   4.319   6.794
   48ASN   HD21  779   6.647   4.412   6.749
   48ASN   HD22  780   6.710   4.312   6.870
   48ASN      C  781   6.283   4.199   6.685
   48ASN      O  782   6.261   4.168   6.802
   49ARG      N  783   6.208   4.282   6.609
   49ARG      H  784   6.231   4.295   6.511
   49ARG     CA  785   6.088   4.350   6.666
   49ARG     HA  786   6.118   4.406   6.756
   49ARG     CB  787   6.041   4.451   6.560
   49ARG    HB1  788   5.947   4.490   6.599
   49ARG    HB2  789   6.031   4.406   6.462
   49ARG     CG  790   6.136   4.569   6.550
   49ARG    HG1  791   6.234   4.540   6.509
   49ARG    HG2  792   6.146   4.604   6.654
   49ARG     CD  793   6.087   4.688   6.463
   49ARG    HD1  794   6.143   4.779   6.494
   49ARG    HD2  795   5.977   4.702   6.482
   49ARG     NE  796   6.115   4.654   6.325
   49ARG     HE  797   6.207   4.638   6.304
   49ARG     CZ  798   6.040   4.656   6.220
   49ARG    NH1  799   5.916   4.691   6.227
   49ARG   HH11  800   5.875   4.725   6.315
   49ARG   HH12  801   5.857   4.696   6.141
   49ARG    NH2  802   6.092   4.621   6.110
   49ARG   HH21  803   6.189   4.590   6.099
   49ARG   HH22  804   6.037   4.624   6.029
   49ARG      C  805   5.968   4.262   6.713
   49ARG      O  806   5.887   4.299   6.799
   50ASP      N  807   5.955   4.144   6.655
   50ASP      H  808   6.013   4.125   6.577
   50ASP     CA  809   5.851   4.044   6.691
   50ASP     HA  810   5.766   4.100   6.733
   50ASP     CB  811   5.803   3.966   6.562
   50ASP    HB1  812   5.893   3.918   6.520
   50ASP    HB2  813   5.758   4.042   6.491
   50ASP     CG  814   5.696   3.858   6.592
   50ASP    OD1  815   5.576   3.894   6.605
   50ASP    OD2  816   5.737   3.740   6.605
   50ASP      C  817   5.890   3.947   6.803
   50ASP      O  818   5.814   3.923   6.896
   51ALA      N  819   6.017   3.913   6.808
   51ALA      H  820   6.081   3.940   6.730
   51ALA     CA  821   6.076   3.852   6.925
   51ALA     HA  822   6.029   3.754   6.944
   51ALA     CB  823   6.223   3.838   6.892
   51ALA    HB1  824   6.272   3.929   6.887
   51ALA    HB2  825   6.270   3.783   6.972
   51ALA    HB3  826   6.246   3.789   6.800
   51ALA      C  827   6.057   3.938   7.052
   51ALA      O  828   6.048   3.893   7.166
   52THR      N  829   6.068   4.070   7.037
   52THR      H  830   6.104   4.094   6.948
   52THR     CA  831   6.074   4.164   7.147
   52THR     HA  832   6.068   4.104   7.240
   52THR     CB  833   6.206   4.247   7.144
   52THR     HB  834   6.199   4.333   7.217
   52THR    CG2  835   6.327   4.167   7.193
   52THR   HG21  836   6.326   4.071   7.143
   52THR   HG22  837   6.420   4.221   7.176
   52THR   HG23  838   6.312   4.158   7.301
   52THR    OG1  839   6.234   4.306   7.019
   52THR    HG1  840   6.249   4.238   6.950
   52THR      C  841   5.952   4.254   7.164
   52THR      O  842   5.948   4.334   7.256
   53ASN      N  843   5.851   4.239   7.075
   53ASN      H  844   5.852   4.168   7.007
   53ASN     CA  845   5.728   4.320   7.083
   53ASN     HA  846   5.672   4.295   6.996
   53ASN     CB  847   5.650   4.269   7.206
   53ASN    HB1  848   5.548   4.307   7.197
   53ASN    HB2  849   5.690   4.313   7.297
   53ASN     CG  850   5.641   4.117   7.213
   53ASN    OD1  851   5.571   4.060   7.128
   53ASN    ND2  852   5.724   4.047   7.285
   53ASN   HD21  853   5.796   4.092   7.338
   53ASN   HD22  854   5.722   3.948   7.280
   53ASN      C  855   5.755   4.472   7.062
   53ASN      O  856   5.686   4.557   7.124
   54ASP      N  857   5.854   4.503   6.981
   54ASP      H  858   5.888   4.429   6.918
   54ASP     CA  859   5.893   4.645   6.952
   54ASP     HA  860   5.967   4.634   6.873
   54ASP     CB  861   5.778   4.722   6.885
   54ASP    HB1  862   5.711   4.768   6.952
   54ASP    HB2  863   5.718   4.648   6.830
   54ASP     CG  864   5.827   4.829   6.791
   54ASP    OD1  865   5.897   4.801   6.690
   54ASP    OD2  866   5.788   4.945   6.812
   54ASP      C  867   5.959   4.721   7.067
   54ASP      O  868   5.994   4.839   7.053
   55GLN      N  869   5.987   4.651   7.177
   55GLN      H  870   5.966   4.549   7.181
   55GLN     CA  871   6.060   4.704   7.296
   55GLN     HA  872   6.003   4.781   7.347
   55GLN     CB  873   6.079   4.584   7.398
   55GLN    HB1  874   6.151   4.620   7.468
   55GLN    HB2  875   6.115   4.495   7.347
   55GLN     CG  876   5.947   4.568   7.471
   55GLN    HG1  877   5.867   4.559   7.395
   55GLN    HG2  878   5.913   4.660   7.522
   55GLN     CD  879   5.944   4.451   7.570
   55GLN    OE1  880   6.029   4.367   7.567
   55GLN    NE2  881   5.846   4.441   7.652
   55GLN   HE21  882   5.770   4.501   7.642
   55GLN   HE22  883   5.839   4.370   7.721
   55GLN      C  884   6.200   4.764   7.266
   55GLN      O  885   6.236   4.861   7.334
   56VAL      N  886   6.276   4.709   7.166
   56VAL      H  887   6.233   4.637   7.118
   56VAL     CA  888   6.409   4.741   7.124
   56VAL     HA  889   6.472   4.768   7.209
   56VAL     CB  890   6.468   4.624   7.038
   56VAL     HB  891   6.454   4.535   7.098
   56VAL    CG1  892   6.403   4.594   6.901
   56VAL   HG11  893   6.424   4.494   6.862
   56VAL   HG12  894   6.296   4.613   6.900
   56VAL   HG13  895   6.444   4.667   6.830
   56VAL    CG2  896   6.621   4.648   7.018
   56VAL   HG21  897   6.641   4.741   6.967
   56VAL   HG22  898   6.668   4.650   7.115
   56VAL   HG23  899   6.668   4.570   6.965
   56VAL      C  900   6.398   4.875   7.044
   56VAL      O  901   6.477   4.969   7.066
   57THR      N  902   6.295   4.885   6.964
   57THR      H  903   6.247   4.796   6.949
   57THR     CA  904   6.259   5.012   6.892
   57THR     HA  905   6.340   5.033   6.821
   57THR     CB  906   6.131   4.996   6.803
   57THR     HB  907   6.037   5.003   6.857
   57THR    CG2  908   6.125   5.095   6.685
   57THR   HG21  909   6.199   5.069   6.615
   57THR   HG22  910   6.019   5.090   6.648
   57THR   HG23  911   6.136   5.201   6.717
   57THR    OG1  912   6.134   4.869   6.743
   57THR    HG1  913   6.043   4.847   6.708
   57THR      C  914   6.243   5.128   6.985
   57THR      O  915   6.298   5.237   6.959
   58LYS      N  916   6.177   5.106   7.096
   58LYS      H  917   6.125   5.024   7.109
   58LYS     CA  918   6.167   5.214   7.200
   58LYS     HA  919   6.133   5.303   7.154
   58LYS     CB  920   6.062   5.174   7.306
   58LYS    HB1  921   6.111   5.123   7.396
   58LYS    HB2  922   5.987   5.109   7.255
   58LYS     CG  923   5.989   5.294   7.373
   58LYS    HG1  924   5.983   5.375   7.304
   58LYS    HG2  925   6.056   5.321   7.455
   58LYS     CD  926   5.852   5.257   7.432
   58LYS    HD1  927   5.874   5.164   7.495
   58LYS    HD2  928   5.784   5.238   7.352
   58LYS     CE  929   5.798   5.372   7.523
   58LYS    HE1  930   5.806   5.468   7.473
   58LYS    HE2  931   5.870   5.375   7.607
   58LYS     NZ  932   5.658   5.346   7.573
   58LYS    HZ1  933   5.621   5.418   7.637
   58LYS    HZ2  934   5.596   5.337   7.492
   58LYS    HZ3  935   5.649   5.251   7.611
   58LYS      C  936   6.300   5.256   7.265
   58LYS      O  937   6.325   5.377   7.282
   59ASP      N  938   6.384   5.157   7.302
   59ASP      H  939   6.353   5.066   7.285
   59ASP     CA  940   6.516   5.180   7.352
   59ASP     HA  941   6.506   5.247   7.439
   59ASP     CB  942   6.585   5.054   7.410
   59ASP    HB1  943   6.676   5.084   7.466
   59ASP    HB2  944   6.617   4.987   7.336
   59ASP     CG  945   6.511   4.982   7.519
   59ASP    OD1  946   6.524   4.860   7.516
   59ASP    OD2  947   6.440   5.053   7.595
   59ASP      C  948   6.608   5.253   7.250
   59ASP      O  949   6.676   5.345   7.284
   60ALA      N  950   6.618   5.219   7.125
   60ALA      H  951   6.590   5.122   7.100
   60ALA     CA  952   6.672   5.295   7.011
   60ALA     HA  953   6.779   5.301   7.026
   60ALA     CB  954   6.654   5.223   6.881
   60ALA    HB1  955   6.549   5.208   6.859
   60ALA    HB2  956   6.699   5.285   6.805
   60ALA    HB3  957   6.708   5.123   6.877
   60ALA      C  958   6.618   5.435   7.006
   60ALA      O  959   6.701   5.523   7.009
   61ALA      N  960   6.485   5.461   6.997
   61ALA      H  961   6.424   5.378   6.999
   61ALA     CA  962   6.424   5.592   6.995
   61ALA     HA  963   6.449   5.647   6.907
   61ALA     CB  964   6.272   5.574   6.992
   61ALA    HB1  965   6.235   5.525   7.083
   61ALA    HB2  966   6.223   5.669   6.985
   61ALA    HB3  967   6.252   5.515   6.904
   61ALA      C  968   6.467   5.669   7.123
   61ALA      O  969   6.512   5.784   7.102
   62GLU      N  970   6.474   5.604   7.240
   62GLU      H  971   6.448   5.507   7.241
   62GLU     CA  972   6.531   5.656   7.365
   62GLU     HA  973   6.475   5.748   7.385
   62GLU     CB  974   6.509   5.566   7.488
   62GLU    HB1  975   6.568   5.617   7.570
   62GLU    HB2  976   6.546   5.463   7.470
   62GLU     CG  977   6.368   5.552   7.532
   62GLU    HG1  978   6.297   5.510   7.461
   62GLU    HG2  979   6.334   5.649   7.558
   62GLU     CD  980   6.369   5.473   7.661
   62GLU    OE1  981   6.284   5.382   7.669
   62GLU    OE2  982   6.430   5.516   7.762
   62GLU      C  983   6.673   5.700   7.357
   62GLU      O  984   6.709   5.811   7.391
   63ALA      N  985   6.760   5.631   7.281
   63ALA      H  986   6.731   5.542   7.234
   63ALA     CA  987   6.900   5.669   7.252
   63ALA     HA  988   6.954   5.687   7.342
   63ALA     CB  989   6.969   5.548   7.199
   63ALA    HB1  990   7.065   5.574   7.158
   63ALA    HB2  991   6.982   5.478   7.282
   63ALA    HB3  992   6.910   5.491   7.127
   63ALA      C  993   6.914   5.785   7.157
   63ALA      O  994   7.018   5.853   7.166
   64ILE      N  995   6.815   5.816   7.072
   64ILE      H  996   6.729   5.757   7.073
   64ILE     CA  997   6.826   5.923   6.974
   64ILE     HA  998   6.927   5.910   6.927
   64ILE     CB  999   6.728   5.916   6.852
   64ILE     HB 1000   6.629   5.952   6.879
   64ILE    CG2 1001   6.778   6.019   6.750
   64ILE   HG21 1002   6.886   6.014   6.743
   64ILE   HG22 1003   6.738   6.002   6.652
   64ILE   HG23 1004   6.750   6.119   6.786
   64ILE    CG1 1005   6.710   5.771   6.793
   64ILE   HG11 1006   6.644   5.715   6.859
   64ILE   HG12 1007   6.808   5.718   6.797
   64ILE     CD 1008   6.651   5.760   6.650
   64ILE    HD1 1009   6.564   5.821   6.636
   64ILE    HD2 1010   6.727   5.781   6.572
   64ILE    HD3 1011   6.616   5.656   6.631
   64ILE      C 1012   6.834   6.059   7.044
   64ILE      O 1013   6.930   6.133   7.030
   65LYS      N 1014   6.743   6.090   7.139
   65LYS      H 1015   6.676   6.014   7.160
   65LYS     CA 1016   6.754   6.199   7.242
   65LYS     HA 1017   6.748   6.291   7.192
   65LYS     CB 1018   6.650   6.169   7.353
   65LYS    HB1 1019   6.664   6.233   7.438
   65LYS    HB2 1020   6.671   6.070   7.392
   65LYS     CG 1021   6.512   6.190   7.286
   65LYS    HG1 1022   6.479   6.107   7.220
   65LYS    HG2 1023   6.519   6.279   7.225
   65LYS     CD 1024   6.392   6.205   7.376
   65LYS    HD1 1025   6.360   6.106   7.411
   65LYS    HD2 1026   6.310   6.251   7.313
   65LYS     CE 1027   6.411   6.291   7.502
   65LYS    HE1 1028   6.489   6.258   7.569
   65LYS    HE2 1029   6.314   6.286   7.556
   65LYS     NZ 1030   6.451   6.433   7.467
   65LYS    HZ1 1031   6.535   6.440   7.408
   65LYS    HZ2 1032   6.381   6.475   7.406
   65LYS    HZ3 1033   6.463   6.491   7.550
   65LYS      C 1034   6.893   6.205   7.305
   65LYS      O 1035   6.955   6.314   7.301
   66LYS      N 1036   6.938   6.096   7.364
   66LYS      H 1037   6.886   6.009   7.353
   66LYS     CA 1038   7.069   6.106   7.435
   66LYS     HA 1039   7.053   6.195   7.496
   66LYS     CB 1040   7.082   5.991   7.532
   66LYS    HB1 1041   7.162   6.015   7.605
   66LYS    HB2 1042   7.116   5.899   7.477
   66LYS     CG 1043   6.945   5.958   7.604
   66LYS    HG1 1044   6.870   5.929   7.529
   66LYS    HG2 1045   6.909   6.046   7.656
   66LYS     CD 1046   6.944   5.849   7.712
   66LYS    HD1 1047   6.843   5.851   7.751
   66LYS    HD2 1048   7.021   5.872   7.784
   66LYS     CE 1049   6.966   5.710   7.646
   66LYS    HE1 1050   7.051   5.712   7.575
   66LYS    HE2 1051   6.876   5.679   7.588
   66LYS     NZ 1052   6.991   5.605   7.745
   66LYS    HZ1 1053   6.909   5.586   7.804
   66LYS    HZ2 1054   7.019   5.522   7.697
   66LYS    HZ3 1055   7.072   5.626   7.802
   66LYS      C 1056   7.194   6.127   7.343
   66LYS      O 1057   7.304   6.127   7.401
   67HIS      N 1058   7.174   6.138   7.209
   67HIS      H 1059   7.082   6.117   7.166
   67HIS     CA 1060   7.282   6.172   7.111
   67HIS     HA 1061   7.367   6.209   7.174
   67HIS     CB 1062   7.329   6.042   7.044
   67HIS    HB1 1063   7.420   6.063   6.988
   67HIS    HB2 1064   7.249   6.001   6.977
   67HIS     CG 1065   7.368   5.938   7.144
   67HIS    ND1 1066   7.286   5.849   7.208
   67HIS    HD1 1067   7.186   5.838   7.186
   67HIS    CE1 1068   7.363   5.771   7.282
   67HIS    HE1 1069   7.328   5.686   7.344
   67HIS    NE2 1070   7.493   5.810   7.278
   67HIS    CD2 1071   7.495   5.918   7.190
   67HIS    HD2 1072   7.579   5.983   7.174
   67HIS      C 1073   7.251   6.289   7.013
   67HIS      O 1074   7.335   6.333   6.937
   68ASN      N 1075   7.131   6.343   7.014
   68ASN      H 1076   7.060   6.293   7.068
   68ASN     CA 1077   7.081   6.450   6.926
   68ASN     HA 1078   6.978   6.462   6.946
   68ASN     CB 1079   7.155   6.583   6.962
   68ASN    HB1 1080   7.119   6.659   6.897
   68ASN    HB2 1081   7.262   6.577   6.948
   68ASN     CG 1082   7.119   6.639   7.095
   68ASN    OD1 1083   7.206   6.675   7.168
   68ASN    ND2 1084   6.995   6.660   7.119
   68ASN   HD21 1085   6.928   6.661   7.046
   68ASN   HD22 1086   6.974   6.694   7.213
   68ASN      C 1087   7.088   6.409   6.772
   68ASN      O 1088   7.050   6.491   6.688
   69VAL      N 1089   7.140   6.294   6.737
   69VAL      H 1090   7.186   6.235   6.805
   69VAL     CA 1091   7.131   6.237   6.602
   69VAL     HA 1092   7.037   6.269   6.558
   69VAL     CB 1093   7.243   6.294   6.509
   69VAL     HB 1094   7.225   6.398   6.488
   69VAL    CG1 1095   7.384   6.283   6.568
   69VAL   HG11 1096   7.456   6.299   6.491
   69VAL   HG12 1097   7.394   6.361   6.642
   69VAL   HG13 1098   7.398   6.188   6.621
   69VAL    CG2 1099   7.235   6.224   6.375
   69VAL   HG21 1100   7.133   6.235   6.333
   69VAL   HG22 1101   7.304   6.272   6.307
   69VAL   HG23 1102   7.265   6.120   6.383
   69VAL      C 1103   7.124   6.082   6.608
   69VAL      O 1104   7.188   6.016   6.691
   70GLY      N 1105   7.042   6.027   6.516
   70GLY      H 1106   6.977   6.091   6.469
   70GLY     CA 1107   7.029   5.884   6.488
   70GLY    HA1 1108   6.958   5.841   6.559
   70GLY    HA2 1109   7.121   5.835   6.517
   70GLY      C 1110   6.992   5.851   6.341
   70GLY      O 1111   6.905   5.918   6.286
   71VAL      N 1112   7.050   5.748   6.280
   71VAL      H 1113   7.112   5.690   6.334
   71VAL     CA 1114   7.026   5.709   6.139
   71VAL     HA 1115   6.938   5.763   6.107
   71VAL     CB 1116   7.143   5.752   6.049
   71VAL     HB 1117   7.117   5.731   5.945
   71VAL    CG1 1118   7.180   5.897   6.055
   71VAL   HG11 1119   7.203   5.926   6.155
   71VAL   HG12 1120   7.260   5.917   5.988
   71VAL   HG13 1121   7.102   5.956   6.022
   71VAL    CG2 1122   7.269   5.671   6.079
   71VAL   HG21 1123   7.351   5.708   6.013
   71VAL   HG22 1124   7.302   5.684   6.182
   71VAL   HG23 1125   7.248   5.569   6.056
   71VAL      C 1126   6.990   5.561   6.121
   71VAL      O 1127   7.036   5.470   6.193
   72LYS      N 1128   6.913   5.534   6.017
   72LYS      H 1129   6.880   5.612   5.962
   72LYS     CA 1130   6.827   5.417   6.013
   72LYS     HA 1131   6.857   5.340   6.087
   72LYS     CB 1132   6.686   5.475   6.048
   72LYS    HB1 1133   6.639   5.529   5.966
   72LYS    HB2 1134   6.690   5.540   6.134
   72LYS     CG 1135   6.602   5.353   6.087
   72LYS    HG1 1136   6.645   5.313   6.175
   72LYS    HG2 1137   6.607   5.279   6.012
   72LYS     CD 1138   6.456   5.396   6.108
   72LYS    HD1 1139   6.435   5.472   6.032
   72LYS    HD2 1140   6.450   5.448   6.208
   72LYS     CE 1141   6.362   5.276   6.095
   72LYS    HE1 1142   6.262   5.305   6.133
   72LYS    HE2 1143   6.409   5.204   6.160
   72LYS     NZ 1144   6.348   5.217   5.957
   72LYS    HZ1 1145   6.278   5.140   5.955
   72LYS    HZ2 1146   6.309   5.289   5.900
   72LYS    HZ3 1147   6.438   5.195   5.916
   72LYS      C 1148   6.834   5.355   5.874
   72LYS      O 1149   6.805   5.431   5.781
   73CYS      N 1150   6.865   5.223   5.863
   73CYS      H 1151   6.879   5.178   5.953
   73CYS     CA 1152   6.830   5.128   5.753
   73CYS     HA 1153   6.870   5.170   5.661
   73CYS     CB 1154   6.899   4.993   5.774
   73CYS    HB1 1155   6.862   4.956   5.870
   73CYS    HB2 1156   7.004   5.016   5.782
   73CYS     SG 1157   6.867   4.860   5.655
   73CYS     HG 1158   6.951   4.771   5.706
   73CYS      C 1159   6.677   5.119   5.740
   73CYS      O 1160   6.610   5.128   5.846
   74ALA      N 1161   6.620   5.096   5.623
   74ALA      H 1162   6.682   5.093   5.539
   74ALA     CA 1163   6.477   5.069   5.596
   74ALA     HA 1164   6.413   5.143   5.653
   74ALA     CB 1165   6.459   5.082   5.448
   74ALA    HB1 1166   6.482   5.179   5.412
   74ALA    HB2 1167   6.518   5.006   5.391
   74ALA    HB3 1168   6.355   5.057   5.418
   74ALA      C 1169   6.433   4.928   5.647
   74ALA      O 1170   6.510   4.833   5.668
   75THR      N 1171   6.303   4.916   5.665
   75THR      H 1172   6.239   4.989   5.644
   75THR     CA 1173   6.241   4.808   5.741
   75THR     HA 1174   6.313   4.728   5.751
   75THR     CB 1175   6.203   4.857   5.885
   75THR     HB 1176   6.129   4.789   5.925
   75THR    CG2 1177   6.325   4.842   5.971
   75THR   HG21 1178   6.408   4.903   5.930
   75THR   HG22 1179   6.305   4.868   6.076
   75THR   HG23 1180   6.356   4.742   5.974
   75THR    OG1 1181   6.165   4.994   5.887
   75THR    HG1 1182   6.073   4.990   5.855
   75THR      C 1183   6.113   4.757   5.674
   75THR      O 1184   6.032   4.832   5.614
   76ILE      N 1185   6.069   4.636   5.704
   76ILE      H 1186   6.131   4.578   5.760
   76ILE     CA 1187   5.933   4.595   5.676
   76ILE     HA 1188   5.903   4.637   5.583
   76ILE     CB 1189   5.937   4.440   5.664
   76ILE     HB 1190   5.984   4.394   5.756
   76ILE    CG2 1191   5.800   4.370   5.667
   76ILE   HG21 1192   5.754   4.399   5.571
   76ILE   HG22 1193   5.808   4.261   5.674
   76ILE   HG23 1194   5.744   4.399   5.753
   76ILE    CG1 1195   6.024   4.386   5.547
   76ILE   HG11 1196   6.119   4.428   5.539
   76ILE   HG12 1197   5.978   4.413   5.450
   76ILE     CD 1198   6.046   4.233   5.548
   76ILE    HD1 1199   6.087   4.204   5.646
   76ILE    HD2 1200   5.954   4.183   5.535
   76ILE    HD3 1201   6.121   4.204   5.477
   76ILE      C 1202   5.839   4.644   5.788
   76ILE      O 1203   5.866   4.629   5.910
   77THR      N 1204   5.716   4.675   5.752
   77THR      H 1205   5.701   4.679   5.655
   77THR     CA 1206   5.605   4.659   5.846
   77THR     HA 1207   5.642   4.631   5.946
   77THR     CB 1208   5.530   4.797   5.857
   77THR     HB 1209   5.444   4.800   5.795
   77THR    CG2 1210   5.491   4.827   6.003
   77THR   HG21 1211   5.465   4.931   6.017
   77THR   HG22 1212   5.406   4.771   6.037
   77THR   HG23 1213   5.575   4.806   6.071
   77THR    OG1 1214   5.615   4.904   5.820
   77THR    HG1 1215   5.568   4.985   5.835
   77THR      C 1216   5.509   4.549   5.802
   77THR      O 1217   5.471   4.552   5.686
   78PRO      N 1218   5.472   4.450   5.883
   78PRO     CD 1219   5.526   4.417   6.013
   78PRO    HD1 1220   5.492   4.494   6.082
   78PRO    HD2 1221   5.633   4.414   6.005
   78PRO     CG 1222   5.473   4.280   6.063
   78PRO    HG1 1223   5.372   4.300   6.106
   78PRO    HG2 1224   5.547   4.231   6.127
   78PRO     CB 1225   5.469   4.211   5.921
   78PRO    HB1 1226   5.409   4.119   5.919
   78PRO    HB2 1227   5.571   4.185   5.893
   78PRO     CA 1228   5.411   4.326   5.831
   78PRO     HA 1229   5.444   4.308   5.729
   78PRO      C 1230   5.255   4.329   5.824
   78PRO      O 1231   5.184   4.411   5.880
   79ASP      N 1232   5.201   4.233   5.750
   79ASP      H 1233   5.261   4.159   5.718
   79ASP     CA 1234   5.058   4.218   5.702
   79ASP     HA 1235   4.986   4.257   5.773
   79ASP     CB 1236   5.040   4.294   5.571
   79ASP    HB1 1237   5.058   4.398   5.587
   79ASP    HB2 1238   4.939   4.286   5.531
   79ASP     CG 1239   5.138   4.249   5.461
   79ASP    OD1 1240   5.100   4.168   5.373
   79ASP    OD2 1241   5.259   4.290   5.470
   79ASP      C 1242   5.029   4.068   5.678
   79ASP      O 1243   5.119   3.985   5.678
   80GLU      N 1244   4.902   4.029   5.666
   80GLU      H 1245   4.833   4.102   5.674
   80GLU     CA 1246   4.853   3.890   5.659
   80GLU     HA 1247   4.854   3.848   5.755
   80GLU     CB 1248   4.709   3.906   5.609
   80GLU    HB1 1249   4.718   3.941   5.505
   80GLU    HB2 1250   4.651   3.973   5.665
   80GLU     CG 1251   4.633   3.779   5.595
   80GLU    HG1 1252   4.669   3.715   5.510
   80GLU    HG2 1253   4.529   3.801   5.569
   80GLU     CD 1254   4.631   3.682   5.712
   80GLU    OE1 1255   4.631   3.562   5.695
   80GLU    OE2 1256   4.613   3.722   5.829
   80GLU      C 1257   4.930   3.799   5.560
   80GLU      O 1258   4.951   3.677   5.581
   81LYS      N 1259   4.986   3.854   5.453
   81LYS      H 1260   4.963   3.948   5.425
   81LYS     CA 1261   5.083   3.778   5.366
   81LYS     HA 1262   5.044   3.678   5.356
   81LYS     CB 1263   5.073   3.837   5.224
   81LYS    HB1 1264   5.102   3.941   5.229
   81LYS    HB2 1265   4.971   3.838   5.185
   81LYS     CG 1266   5.172   3.767   5.124
   81LYS    HG1 1267   5.274   3.763   5.168
   81LYS    HG2 1268   5.178   3.830   5.031
   81LYS     CD 1269   5.136   3.627   5.079
   81LYS    HD1 1270   5.036   3.623   5.039
   81LYS    HD2 1271   5.144   3.558   5.165
   81LYS     CE 1272   5.246   3.588   4.976
   81LYS    HE1 1273   5.345   3.609   5.016
   81LYS    HE2 1274   5.232   3.641   4.881
   81LYS     NZ 1275   5.245   3.442   4.963
   81LYS    HZ1 1276   5.159   3.409   4.917
   81LYS    HZ2 1277   5.317   3.422   4.900
   81LYS    HZ3 1278   5.262   3.395   5.054
   81LYS      C 1279   5.226   3.768   5.423
   81LYS      O 1280   5.286   3.660   5.420
   82ARG      N 1281   5.284   3.875   5.485
   82ARG      H 1282   5.238   3.964   5.495
   82ARG     CA 1283   5.413   3.855   5.558
   82ARG     HA 1284   5.484   3.809   5.493
   82ARG     CB 1285   5.479   3.988   5.599
   82ARG    HB1 1286   5.573   3.972   5.658
   82ARG    HB2 1287   5.404   4.045   5.656
   82ARG     CG 1288   5.515   4.076   5.476
   82ARG    HG1 1289   5.572   4.161   5.510
   82ARG    HG2 1290   5.428   4.113   5.429
   82ARG     CD 1291   5.598   4.003   5.368
   82ARG    HD1 1292   5.537   3.932   5.313
   82ARG    HD2 1293   5.675   3.947   5.421
   82ARG     NE 1294   5.668   4.096   5.280
   82ARG     HE 1295   5.613   4.170   5.240
   82ARG     CZ 1296   5.796   4.107   5.264
   82ARG    NH1 1297   5.876   4.003   5.269
   82ARG   HH11 1298   5.838   3.911   5.282
   82ARG   HH12 1299   5.976   4.010   5.259
   82ARG    NH2 1300   5.855   4.217   5.221
   82ARG   HH21 1301   5.806   4.304   5.222
   82ARG   HH22 1302   5.953   4.214   5.202
   82ARG      C 1303   5.403   3.755   5.674
   82ARG      O 1304   5.499   3.680   5.691
   83VAL      N 1305   5.293   3.739   5.750
   83VAL      H 1306   5.216   3.802   5.743
   83VAL     CA 1307   5.276   3.631   5.850
   83VAL     HA 1308   5.346   3.651   5.931
   83VAL     CB 1309   5.130   3.620   5.901
   83VAL     HB 1310   5.065   3.596   5.819
   83VAL    CG1 1311   5.111   3.499   5.996
   83VAL   HG11 1312   5.016   3.508   6.052
   83VAL   HG12 1313   5.107   3.403   5.942
   83VAL   HG13 1314   5.196   3.499   6.063
   83VAL    CG2 1315   5.089   3.755   5.971
   83VAL   HG21 1316   4.983   3.747   5.999
   83VAL   HG22 1317   5.151   3.776   6.054
   83VAL   HG23 1318   5.088   3.834   5.892
   83VAL      C 1319   5.306   3.496   5.792
   83VAL      O 1320   5.382   3.423   5.855
   84GLU      N 1321   5.264   3.471   5.667
   84GLU      H 1322   5.228   3.545   5.612
   84GLU     CA 1323   5.288   3.339   5.599
   84GLU     HA 1324   5.244   3.257   5.660
   84GLU     CB 1325   5.224   3.328   5.457
   84GLU    HB1 1326   5.266   3.400   5.394
   84GLU    HB2 1327   5.121   3.343   5.463
   84GLU     CG 1328   5.258   3.191   5.386
   84GLU    HG1 1329   5.229   3.111   5.453
   84GLU    HG2 1330   5.362   3.180   5.367
   84GLU     CD 1331   5.187   3.170   5.254
   84GLU    OE1 1332   5.217   3.246   5.158
   84GLU    OE2 1333   5.108   3.076   5.251
   84GLU      C 1334   5.437   3.311   5.579
   84GLU      O 1335   5.471   3.194   5.588
   85GLU      N 1336   5.519   3.413   5.542
   85GLU      H 1337   5.488   3.505   5.556
   85GLU     CA 1338   5.663   3.400   5.505
   85GLU     HA 1339   5.684   3.308   5.447
   85GLU     CB 1340   5.699   3.525   5.417
   85GLU    HB1 1341   5.688   3.615   5.486
   85GLU    HB2 1342   5.621   3.526   5.343
   85GLU     CG 1343   5.837   3.532   5.347
   85GLU    HG1 1344   5.851   3.454   5.273
   85GLU    HG2 1345   5.918   3.521   5.419
   85GLU     CD 1346   5.862   3.667   5.273
   85GLU    OE1 1347   5.774   3.756   5.269
   85GLU    OE2 1348   5.971   3.686   5.215
   85GLU      C 1349   5.748   3.400   5.630
   85GLU      O 1350   5.856   3.341   5.627
   86PHE      N 1351   5.705   3.460   5.744
   86PHE      H 1352   5.616   3.500   5.742
   86PHE     CA 1353   5.792   3.473   5.863
   86PHE     HA 1354   5.882   3.429   5.847
   86PHE     CB 1355   5.813   3.625   5.884
   86PHE    HB1 1356   5.864   3.646   5.978
   86PHE    HB2 1357   5.715   3.668   5.906
   86PHE     CG 1358   5.884   3.707   5.777
   86PHE    CD1 1359   5.978   3.648   5.690
   86PHE    HD1 1360   6.007   3.545   5.702
   86PHE    CE1 1361   6.034   3.727   5.589
   86PHE    HE1 1362   6.111   3.685   5.524
   86PHE     CZ 1363   6.002   3.865   5.580
   86PHE     HZ 1364   6.044   3.930   5.501
   86PHE    CE2 1365   5.916   3.920   5.673
   86PHE    HE2 1366   5.890   4.025   5.668
   86PHE    CD2 1367   5.851   3.841   5.769
   86PHE    HD2 1368   5.783   3.883   5.844
   86PHE      C 1369   5.732   3.409   5.988
   86PHE      O 1370   5.781   3.437   6.097
   87LYS      N 1371   5.612   3.344   5.986
   87LYS      H 1372   5.560   3.334   5.898
   87LYS     CA 1373   5.546   3.279   6.100
   87LYS     HA 1374   5.446   3.249   6.075
   87LYS     CB 1375   5.610   3.144   6.137
   87LYS    HB1 1376   5.583   3.075   6.054
   87LYS    HB2 1377   5.566   3.103   6.226
   87LYS     CG 1378   5.766   3.142   6.145
   87LYS    HG1 1379   5.797   3.219   6.216
   87LYS    HG2 1380   5.800   3.158   6.046
   87LYS     CD 1381   5.811   3.001   6.193
   87LYS    HD1 1382   5.761   2.930   6.125
   87LYS    HD2 1383   5.787   2.972   6.297
   87LYS     CE 1384   5.961   3.002   6.162
   87LYS    HE1 1385   6.001   3.083   6.222
   87LYS    HE2 1386   5.981   3.021   6.053
   87LYS     NZ 1387   6.038   2.881   6.205
   87LYS    HZ1 1388   6.082   2.882   6.298
   87LYS    HZ2 1389   5.979   2.802   6.198
   87LYS    HZ3 1390   6.115   2.871   6.143
   87LYS      C 1391   5.529   3.369   6.223
   87LYS      O 1392   5.550   3.324   6.332
   88LEU      N 1393   5.496   3.496   6.200
   88LEU      H 1394   5.486   3.527   6.103
   88LEU     CA 1395   5.500   3.594   6.311
   88LEU     HA 1396   5.593   3.585   6.363
   88LEU     CB 1397   5.470   3.742   6.268
   88LEU    HB1 1398   5.473   3.806   6.359
   88LEU    HB2 1399   5.370   3.748   6.227
   88LEU     CG 1400   5.583   3.792   6.174
   88LEU     HG 1401   5.588   3.722   6.088
   88LEU    CD1 1402   5.559   3.932   6.116
   88LEU   HD11 1403   5.645   3.967   6.054
   88LEU   HD12 1404   5.475   3.930   6.057
   88LEU   HD13 1405   5.548   3.996   6.200
   88LEU    CD2 1406   5.720   3.795   6.236
   88LEU   HD21 1407   5.750   3.694   6.269
   88LEU   HD22 1408   5.796   3.828   6.165
   88LEU   HD23 1409   5.721   3.851   6.331
   88LEU      C 1410   5.389   3.565   6.411
   88LEU      O 1411   5.280   3.516   6.383
   89LYS      N 1412   5.412   3.601   6.536
   89LYS      H 1413   5.500   3.642   6.566
   89LYS     CA 1414   5.320   3.580   6.647
   89LYS     HA 1415   5.253   3.500   6.632
   89LYS     CB 1416   5.408   3.542   6.770
   89LYS    HB1 1417   5.365   3.586   6.860
   89LYS    HB2 1418   5.511   3.584   6.757
   89LYS     CG 1419   5.414   3.386   6.790
   89LYS    HG1 1420   5.314   3.343   6.807
   89LYS    HG2 1421   5.475   3.371   6.878
   89LYS     CD 1422   5.474   3.297   6.680
   89LYS    HD1 1423   5.429   3.322   6.578
   89LYS    HD2 1424   5.452   3.193   6.700
   89LYS     CE 1425   5.628   3.304   6.679
   89LYS    HE1 1426   5.654   3.260   6.782
   89LYS    HE2 1427   5.648   3.410   6.676
   89LYS     NZ 1428   5.697   3.239   6.558
   89LYS    HZ1 1429   5.668   3.144   6.546
   89LYS    HZ2 1430   5.661   3.283   6.475
   89LYS    HZ3 1431   5.801   3.245   6.557
   89LYS      C 1432   5.225   3.697   6.669
   89LYS      O 1433   5.140   3.692   6.759
   90GLN      N 1434   5.234   3.803   6.592
   90GLN      H 1435   5.309   3.801   6.522
   90GLN     CA 1436   5.159   3.927   6.595
   90GLN     HA 1437   5.052   3.911   6.610
   90GLN     CB 1438   5.205   4.023   6.706
   90GLN    HB1 1439   5.211   4.125   6.668
   90GLN    HB2 1440   5.303   3.998   6.746
   90GLN     CG 1441   5.106   4.034   6.819
   90GLN    HG1 1442   5.168   4.064   6.909
   90GLN    HG2 1443   5.071   3.936   6.846
   90GLN     CD 1444   4.982   4.123   6.801
   90GLN    OE1 1445   4.942   4.139   6.686
   90GLN    NE2 1446   4.933   4.181   6.901
   90GLN   HE21 1447   4.990   4.177   6.990
   90GLN   HE22 1448   4.864   4.254   6.893
   90GLN      C 1449   5.172   3.996   6.453
   90GLN      O 1450   5.257   3.954   6.378
   91MET      N 1451   5.104   4.112   6.438
   91MET      H 1452   5.041   4.143   6.515
   91MET     CA 1453   5.124   4.207   6.329
   91MET     HA 1454   5.220   4.181   6.281
   91MET     CB 1455   5.014   4.192   6.218
   91MET    HB1 1456   5.029   4.273   6.143
   91MET    HB2 1457   4.913   4.198   6.252
   91MET     CG 1458   5.034   4.065   6.141
   91MET    HG1 1459   5.058   3.983   6.210
   91MET    HG2 1460   5.120   4.077   6.076
   91MET     SD 1461   4.893   4.015   6.041
   91MET     CE 1462   4.783   3.938   6.165
   91MET    HE1 1463   4.771   4.005   6.253
   91MET    HE2 1464   4.687   3.922   6.120
   91MET    HE3 1465   4.821   3.843   6.197
   91MET      C 1466   5.133   4.356   6.384
   91MET      O 1467   5.054   4.401   6.466
   92TRP      N 1468   5.233   4.431   6.348
   92TRP      H 1469   5.276   4.406   6.262
   92TRP     CA 1470   5.283   4.554   6.422
   92TRP     HA 1471   5.232   4.558   6.518
   92TRP     CB 1472   5.427   4.528   6.464
   92TRP    HB1 1473   5.458   4.613   6.531
   92TRP    HB2 1474   5.495   4.525   6.375
   92TRP     CG 1475   5.449   4.400   6.539
   92TRP    CD1 1476   5.488   4.282   6.481
   92TRP    HD1 1477   5.504   4.266   6.376
   92TRP    NE1 1478   5.507   4.184   6.574
   92TRP    HE1 1479   5.533   4.086   6.560
   92TRP    CE2 1480   5.484   4.239   6.702
   92TRP    CZ2 1481   5.482   4.174   6.829
   92TRP    HZ2 1482   5.514   4.076   6.839
   92TRP    CH2 1483   5.414   4.239   6.932
   92TRP    HH2 1484   5.389   4.180   7.023
   92TRP    CZ3 1485   5.372   4.374   6.918
   92TRP    HZ3 1486   5.312   4.415   6.996
   92TRP    CE3 1487   5.384   4.440   6.793
   92TRP    HE3 1488   5.358   4.544   6.783
   92TRP    CD2 1489   5.439   4.373   6.681
   92TRP      C 1490   5.273   4.688   6.349
   92TRP      O 1491   5.282   4.697   6.225
   93LYS      N 1492   5.250   4.793   6.429
   93LYS      H 1493   5.230   4.779   6.523
   93LYS     CA 1494   5.259   4.935   6.380
   93LYS     HA 1495   5.183   4.941   6.301
   93LYS     CB 1496   5.215   5.029   6.494
   93LYS    HB1 1497   5.255   5.131   6.471
   93LYS    HB2 1498   5.271   4.990   6.582
   93LYS     CG 1499   5.058   5.028   6.506
   93LYS    HG1 1500   5.031   4.938   6.565
   93LYS    HG2 1501   5.010   5.022   6.406
   93LYS     CD 1502   4.992   5.156   6.576
   93LYS    HD1 1503   5.047   5.249   6.547
   93LYS    HD2 1504   4.998   5.143   6.688
   93LYS     CE 1505   4.842   5.178   6.540
   93LYS    HE1 1506   4.835   5.187   6.433
   93LYS    HE2 1507   4.806   5.275   6.577
   93LYS     NZ 1508   4.755   5.069   6.584
   93LYS    HZ1 1509   4.654   5.096   6.572
   93LYS    HZ2 1510   4.772   4.990   6.528
   93LYS    HZ3 1511   4.755   5.047   6.681
   93LYS      C 1512   5.397   4.970   6.327
   93LYS      O 1513   5.493   4.906   6.371
   94SER      N 1514   5.416   5.086   6.261
   94SER      H 1515   5.339   5.153   6.253
   94SER     CA 1516   5.539   5.131   6.203
   94SER     HA 1517   5.577   5.062   6.128
   94SER     CB 1518   5.513   5.263   6.126
   94SER    HB1 1519   5.499   5.341   6.191
   94SER    HB2 1520   5.427   5.248   6.061
   94SER     OG 1521   5.628   5.298   6.048
   94SER     HG 1522   5.611   5.264   5.957
   94SER      C 1523   5.655   5.146   6.308
   94SER      O 1524   5.633   5.204   6.413
   95PRO      N 1525   5.776   5.094   6.272
   95PRO     CD 1526   5.826   5.038   6.142
   95PRO    HD1 1527   5.788   5.094   6.057
   95PRO    HD2 1528   5.797   4.932   6.130
   95PRO     CG 1529   5.982   5.041   6.144
   95PRO    HG1 1530   6.013   5.136   6.094
   95PRO    HG2 1531   6.019   4.950   6.096
   95PRO     CB 1532   6.010   5.050   6.293
   95PRO    HB1 1533   6.106   5.099   6.319
   95PRO    HB2 1534   6.012   4.949   6.327
   95PRO     CA 1535   5.889   5.116   6.358
   95PRO     HA 1536   5.870   5.068   6.454
   95PRO      C 1537   5.908   5.268   6.373
   95PRO      O 1538   5.936   5.323   6.480
   96ASN      N 1539   5.898   5.349   6.263
   96ASN      H 1540   5.865   5.302   6.177
   96ASN     CA 1541   5.909   5.495   6.261
   96ASN     HA 1542   6.013   5.518   6.281
   96ASN     CB 1543   5.873   5.541   6.116
   96ASN    HB1 1544   5.889   5.647   6.107
   96ASN    HB2 1545   5.764   5.525   6.093
   96ASN     CG 1546   5.962   5.489   6.001
   96ASN    OD1 1547   5.921   5.395   5.921
   96ASN    ND2 1548   6.075   5.545   5.982
   96ASN   HD21 1549   6.110   5.626   6.035
   96ASN   HD22 1550   6.142   5.506   5.915
   96ASN      C 1551   5.819   5.565   6.363
   96ASN      O 1552   5.857   5.667   6.418
   97GLY      N 1553   5.703   5.511   6.387
   97GLY      H 1554   5.685   5.423   6.337
   97GLY     CA 1555   5.603   5.569   6.477
   97GLY    HA1 1556   5.504   5.526   6.459
   97GLY    HA2 1557   5.605   5.677   6.454
   97GLY      C 1558   5.638   5.547   6.625
   97GLY      O 1559   5.593   5.628   6.705
   98THR      N 1560   5.724   5.446   6.651
   98THR      H 1561   5.772   5.405   6.571
   98THR     CA 1562   5.780   5.433   6.784
   98THR     HA 1563   5.696   5.454   6.844
   98THR     CB 1564   5.820   5.291   6.820
   98THR     HB 1565   5.903   5.267   6.759
   98THR    CG2 1566   5.876   5.296   6.961
   98THR   HG21 1567   5.799   5.338   7.019
   98THR   HG22 1568   5.898   5.195   6.990
   98THR   HG23 1569   5.964   5.361   6.968
   98THR    OG1 1570   5.716   5.189   6.820
   98THR    HG1 1571   5.760   5.103   6.821
   98THR      C 1572   5.885   5.542   6.806
   98THR      O 1573   5.879   5.609   6.911
   99ILE      N 1574   5.965   5.570   6.699
   99ILE      H 1575   5.959   5.506   6.620
   99ILE     CA 1576   6.062   5.677   6.689
   99ILE     HA 1577   6.127   5.667   6.768
   99ILE     CB 1578   6.155   5.667   6.564
   99ILE     HB 1579   6.098   5.647   6.471
   99ILE    CG2 1580   6.232   5.794   6.557
   99ILE   HG21 1581   6.168   5.873   6.527
   99ILE   HG22 1582   6.271   5.815   6.656
   99ILE   HG23 1583   6.315   5.800   6.483
   99ILE    CG1 1584   6.252   5.548   6.590
   99ILE   HG11 1585   6.196   5.463   6.632
   99ILE   HG12 1586   6.313   5.588   6.666
   99ILE     CD 1587   6.335   5.502   6.472
   99ILE    HD1 1588   6.402   5.584   6.445
   99ILE    HD2 1589   6.393   5.413   6.503
   99ILE    HD3 1590   6.270   5.474   6.389
   99ILE      C 1591   5.993   5.815   6.715
   99ILE      O 1592   6.026   5.889   6.807
  100ARG      N 1593   5.891   5.846   6.633
  100ARG      H 1594   5.877   5.786   6.554
  100ARG     CA 1595   5.812   5.973   6.632
  100ARG     HA 1596   5.884   6.052   6.647
  100ARG     CB 1597   5.750   5.986   6.490
  100ARG    HB1 1598   5.668   6.059   6.492
  100ARG    HB2 1599   5.705   5.892   6.461
  100ARG     CG 1600   5.856   6.029   6.387
  100ARG    HG1 1601   5.962   6.009   6.420
  100ARG    HG2 1602   5.850   6.138   6.370
  100ARG     CD 1603   5.828   5.951   6.250
  100ARG    HD1 1604   5.742   5.984   6.185
  100ARG    HD2 1605   5.814   5.849   6.263
  100ARG     NE 1606   5.945   5.977   6.168
  100ARG     HE 1607   6.028   6.009   6.219
  100ARG     CZ 1608   5.984   5.926   6.052
  100ARG    NH1 1609   5.891   5.862   5.975
  100ARG   HH11 1610   5.793   5.883   5.990
  100ARG   HH12 1611   5.914   5.814   5.887
  100ARG    NH2 1612   6.114   5.946   6.019
  100ARG   HH21 1613   6.188   5.944   6.092
  100ARG   HH22 1614   6.137   5.917   5.926
  100ARG      C 1615   5.710   6.002   6.747
  100ARG      O 1616   5.662   6.115   6.765
  101ASN      N 1617   5.678   5.898   6.827
  101ASN      H 1618   5.712   5.808   6.797
  101ASN     CA 1619   5.625   5.917   6.957
  101ASN     HA 1620   5.547   5.990   6.953
  101ASN     CB 1621   5.573   5.778   7.000
  101ASN    HB1 1622   5.666   5.721   7.015
  101ASN    HB2 1623   5.515   5.729   6.923
  101ASN     CG 1624   5.484   5.766   7.120
  101ASN    OD1 1625   5.431   5.657   7.160
  101ASN    ND2 1626   5.459   5.871   7.187
  101ASN   HD21 1627   5.504   5.955   7.155
  101ASN   HD22 1628   5.399   5.871   7.266
  101ASN      C 1629   5.733   5.975   7.052
  101ASN      O 1630   5.690   6.034   7.150
  102ILE      N 1631   5.866   5.965   7.027
  102ILE      H 1632   5.903   5.919   6.943
  102ILE     CA 1633   5.968   6.012   7.123
  102ILE     HA 1634   5.917   6.041   7.217
  102ILE     CB 1635   6.073   5.907   7.164
  102ILE     HB 1636   6.122   5.879   7.069
  102ILE    CG2 1637   6.190   5.954   7.251
  102ILE   HG21 1638   6.147   6.012   7.332
  102ILE   HG22 1639   6.248   5.874   7.288
  102ILE   HG23 1640   6.261   6.015   7.202
  102ILE    CG1 1641   6.011   5.771   7.207
  102ILE   HG11 1642   6.088   5.691   7.194
  102ILE   HG12 1643   5.934   5.745   7.136
  102ILE     CD 1644   5.952   5.776   7.351
  102ILE    HD1 1645   5.907   5.676   7.373
  102ILE    HD2 1646   6.036   5.794   7.420
  102ILE    HD3 1647   5.879   5.856   7.364
  102ILE      C 1648   6.026   6.142   7.067
  102ILE      O 1649   6.049   6.242   7.136
  103LEU      N 1650   6.048   6.155   6.933
  103LEU      H 1651   6.031   6.071   6.879
  103LEU     CA 1652   6.107   6.261   6.854
  103LEU     HA 1653   6.138   6.341   6.922
  103LEU     CB 1654   6.224   6.208   6.773
  103LEU    HB1 1655   6.218   6.258   6.675
  103LEU    HB2 1656   6.217   6.100   6.754
  103LEU     CG 1657   6.363   6.244   6.829
  103LEU     HG 1658   6.373   6.353   6.843
  103LEU    CD1 1659   6.408   6.178   6.961
  103LEU   HD11 1660   6.345   6.218   7.041
  103LEU   HD12 1661   6.397   6.073   6.954
  103LEU   HD13 1662   6.507   6.213   6.986
  103LEU    CD2 1663   6.455   6.199   6.711
  103LEU   HD21 1664   6.461   6.089   6.715
  103LEU   HD22 1665   6.422   6.236   6.616
  103LEU   HD23 1666   6.556   6.234   6.737
  103LEU      C 1667   5.987   6.303   6.762
  103LEU      O 1668   5.964   6.256   6.652
  104GLY      N 1669   5.904   6.390   6.815
  104GLY      H 1670   5.925   6.423   6.910
  104GLY     CA 1671   5.796   6.461   6.747
  104GLY    HA1 1672   5.717   6.484   6.817
  104GLY    HA2 1673   5.756   6.398   6.666
  104GLY      C 1674   5.838   6.595   6.686
  104GLY      O 1675   5.935   6.660   6.729
  105GLY      N 1676   5.771   6.634   6.577
  105GLY      H 1677   5.691   6.580   6.546
  105GLY     CA 1678   5.807   6.742   6.486
  105GLY    HA1 1679   5.914   6.741   6.484
  105GLY    HA2 1680   5.765   6.839   6.517
  105GLY      C 1681   5.760   6.716   6.344
  105GLY      O 1682   5.645   6.673   6.324
  106THR      N 1683   5.850   6.736   6.246
  106THR      H 1684   5.946   6.754   6.269
  106THR     CA 1685   5.807   6.731   6.103
  106THR     HA 1686   5.711   6.681   6.098
  106THR     CB 1687   5.794   6.869   6.031
  106THR     HB 1688   5.888   6.928   6.032
  106THR    CG2 1689   5.744   6.842   5.885
  106THR   HG21 1690   5.825   6.806   5.821
  106THR   HG22 1691   5.662   6.768   5.884
  106THR   HG23 1692   5.703   6.936   5.840
  106THR    OG1 1693   5.692   6.947   6.096
  106THR    HG1 1694   5.663   7.015   6.034
  106THR      C 1695   5.913   6.650   6.025
  106THR      O 1696   6.030   6.688   6.016
  107VAL      N 1697   5.873   6.535   5.976
  107VAL      H 1698   5.782   6.514   6.000
  107VAL     CA 1699   5.958   6.459   5.881
  107VAL     HA 1700   6.056   6.473   5.915
  107VAL     CB 1701   5.931   6.307   5.886
  107VAL     HB 1702   5.940   6.271   5.990
  107VAL    CG1 1703   5.792   6.271   5.842
  107VAL   HG11 1704   5.769   6.168   5.850
  107VAL   HG12 1705   5.725   6.315   5.910
  107VAL   HG13 1706   5.774   6.299   5.739
  107VAL    CG2 1707   6.028   6.228   5.798
  107VAL   HG21 1708   6.030   6.121   5.817
  107VAL   HG22 1709   6.009   6.238   5.691
  107VAL   HG23 1710   6.128   6.268   5.820
  107VAL      C 1711   5.943   6.519   5.739
  107VAL      O 1712   5.835   6.539   5.685
  108PHE      N 1713   6.057   6.552   5.674
  108PHE      H 1714   6.141   6.533   5.716
  108PHE     CA 1715   6.075   6.601   5.539
  108PHE     HA 1716   5.981   6.637   5.498
  108PHE     CB 1717   6.164   6.719   5.551
  108PHE    HB1 1718   6.195   6.752   5.456
  108PHE    HB2 1719   6.257   6.692   5.609
  108PHE     CG 1720   6.095   6.834   5.622
  108PHE    CD1 1721   6.003   6.912   5.555
  108PHE    HD1 1722   5.985   6.887   5.448
  108PHE    CE1 1723   5.934   7.013   5.619
  108PHE    HE1 1724   5.858   7.068   5.567
  108PHE     CZ 1725   5.971   7.046   5.746
  108PHE     HZ 1726   5.923   7.132   5.792
  108PHE    CE2 1727   6.057   6.966   5.825
  108PHE    HE2 1728   6.067   6.987   5.932
  108PHE    CD2 1729   6.113   6.856   5.761
  108PHE    HD2 1730   6.175   6.792   5.822
  108PHE      C 1731   6.142   6.500   5.452
  108PHE      O 1732   6.217   6.418   5.496
  109ARG      N 1733   6.116   6.517   5.321
  109ARG      H 1734   6.043   6.587   5.302
  109ARG     CA 1735   6.175   6.438   5.209
  109ARG     HA 1736   6.270   6.395   5.247
  109ARG     CB 1737   6.085   6.327   5.163
  109ARG    HB1 1738   6.119   6.289   5.065
  109ARG    HB2 1739   5.981   6.361   5.158
  109ARG     CG 1740   6.078   6.199   5.253
  109ARG    HG1 1741   6.073   6.230   5.354
  109ARG    HG2 1742   6.167   6.142   5.237
  109ARG     CD 1743   5.953   6.107   5.209
  109ARG    HD1 1744   5.952   6.089   5.105
  109ARG    HD2 1745   5.868   6.167   5.238
  109ARG     NE 1746   5.953   5.975   5.281
  109ARG     HE 1747   6.024   5.961   5.355
  109ARG     CZ 1748   5.852   5.885   5.283
  109ARG    NH1 1749   5.753   5.899   5.194
  109ARG   HH11 1750   5.746   5.985   5.132
  109ARG   HH12 1751   5.675   5.834   5.183
  109ARG    NH2 1752   5.852   5.789   5.376
  109ARG   HH21 1753   5.939   5.750   5.411
  109ARG   HH22 1754   5.772   5.724   5.382
  109ARG      C 1755   6.213   6.531   5.096
  109ARG      O 1756   6.158   6.642   5.083
  110GLU      N 1757   6.308   6.477   5.013
  110GLU      H 1758   6.340   6.384   5.034
  110GLU     CA 1759   6.387   6.543   4.907
  110GLU     HA 1760   6.323   6.618   4.854
  110GLU     CB 1761   6.507   6.617   4.975
  110GLU    HB1 1762   6.592   6.551   4.981
  110GLU    HB2 1763   6.480   6.644   5.072
  110GLU     CG 1764   6.552   6.742   4.908
  110GLU    HG1 1765   6.465   6.807   4.899
  110GLU    HG2 1766   6.587   6.712   4.814
  110GLU     CD 1767   6.667   6.812   4.988
  110GLU    OE1 1768   6.669   6.808   5.114
  110GLU    OE2 1769   6.760   6.858   4.925
  110GLU      C 1770   6.440   6.446   4.801
  110GLU      O 1771   6.514   6.352   4.836
  111ALA      N 1772   6.410   6.470   4.673
  111ALA      H 1773   6.335   6.523   4.649
  111ALA     CA 1774   6.480   6.405   4.564
  111ALA     HA 1775   6.494   6.300   4.590
  111ALA     CB 1776   6.395   6.413   4.434
  111ALA    HB1 1777   6.377   6.517   4.407
  111ALA    HB2 1778   6.448   6.373   4.352
  111ALA    HB3 1779   6.298   6.357   4.446
  111ALA      C 1780   6.619   6.470   4.549
  111ALA      O 1781   6.637   6.591   4.537
  112ILE      N 1782   6.720   6.383   4.542
  112ILE      H 1783   6.702   6.288   4.557
  112ILE     CA 1784   6.857   6.416   4.501
  112ILE     HA 1785   6.876   6.520   4.531
  112ILE     CB 1786   6.951   6.318   4.573
  112ILE     HB 1787   6.933   6.215   4.540
  112ILE    CG2 1788   7.097   6.357   4.532
  112ILE   HG21 1789   7.108   6.338   4.426
  112ILE   HG22 1790   7.117   6.463   4.551
  112ILE   HG23 1791   7.163   6.293   4.585
  112ILE    CG1 1792   6.929   6.312   4.727
  112ILE   HG11 1793   7.005   6.242   4.768
  112ILE   HG12 1794   6.833   6.271   4.750
  112ILE     CD 1795   6.947   6.446   4.786
  112ILE    HD1 1796   7.039   6.495   4.755
  112ILE    HD2 1797   6.866   6.508   4.750
  112ILE    HD3 1798   6.944   6.441   4.896
  112ILE      C 1799   6.873   6.414   4.346
  112ILE      O 1800   6.826   6.329   4.276
  113ILE      N 1801   6.935   6.521   4.291
  113ILE      H 1802   6.958   6.602   4.351
  113ILE     CA 1803   6.943   6.548   4.146
  113ILE     HA 1804   6.882   6.471   4.093
  113ILE     CB 1805   6.881   6.687   4.115
  113ILE     HB 1806   6.852   6.686   4.009
  113ILE    CG2 1807   6.744   6.700   4.187
  113ILE   HG21 1808   6.762   6.710   4.293
  113ILE   HG22 1809   6.687   6.785   4.156
  113ILE   HG23 1810   6.691   6.607   4.162
  113ILE    CG1 1811   6.970   6.812   4.135
  113ILE   HG11 1812   7.037   6.785   4.221
  113ILE   HG12 1813   6.904   6.893   4.164
  113ILE     CD 1814   7.051   6.872   4.020
  113ILE    HD1 1815   6.984   6.902   3.943
  113ILE    HD2 1816   7.115   6.951   4.062
  113ILE    HD3 1817   7.116   6.791   3.985
  113ILE      C 1818   7.089   6.525   4.101
  113ILE      O 1819   7.181   6.555   4.179
  114CYS      N 1820   7.110   6.488   3.973
  114CYS      H 1821   7.027   6.471   3.920
  114CYS     CA 1822   7.233   6.505   3.897
  114CYS     HA 1823   7.310   6.557   3.953
  114CYS     CB 1824   7.274   6.362   3.867
  114CYS    HB1 1825   7.186   6.312   3.823
  114CYS    HB2 1826   7.300   6.310   3.962
  114CYS     SG 1827   7.413   6.340   3.745
  114CYS     HG 1828   7.517   6.384   3.823
  114CYS      C 1829   7.207   6.593   3.771
  114CYS      O 1830   7.115   6.570   3.695
  115LYS      N 1831   7.297   6.687   3.742
  115LYS      H 1832   7.376   6.693   3.808
  115LYS     CA 1833   7.294   6.779   3.624
  115LYS     HA 1834   7.195   6.820   3.618
  115LYS     CB 1835   7.386   6.901   3.638
  115LYS    HB1 1836   7.356   6.957   3.729
  115LYS    HB2 1837   7.370   6.963   3.554
  115LYS     CG 1838   7.536   6.871   3.650
  115LYS    HG1 1839   7.571   6.838   3.552
  115LYS    HG2 1840   7.552   6.794   3.722
  115LYS     CD 1841   7.605   6.999   3.688
  115LYS    HD1 1842   7.569   7.047   3.783
  115LYS    HD2 1843   7.603   7.065   3.600
  115LYS     CE 1844   7.750   6.969   3.721
  115LYS    HE1 1845   7.801   7.064   3.735
  115LYS    HE2 1846   7.790   6.917   3.636
  115LYS     NZ 1847   7.769   6.889   3.843
  115LYS    HZ1 1848   7.849   6.933   3.902
  115LYS    HZ2 1849   7.693   6.881   3.899
  115LYS    HZ3 1850   7.805   6.799   3.812
  115LYS      C 1851   7.315   6.709   3.488
  115LYS      O 1852   7.277   6.770   3.385
  116ASN      N 1853   7.350   6.583   3.486
  116ASN      H 1854   7.373   6.548   3.573
  116ASN     CA 1855   7.361   6.500   3.371
  116ASN     HA 1856   7.346   6.561   3.280
  116ASN     CB 1857   7.500   6.436   3.364
  116ASN    HB1 1858   7.499   6.357   3.288
  116ASN    HB2 1859   7.518   6.391   3.462
  116ASN     CG 1860   7.613   6.527   3.333
  116ASN    OD1 1861   7.626   6.644   3.367
  116ASN    ND2 1862   7.717   6.473   3.267
  116ASN   HD21 1863   7.692   6.385   3.220
  116ASN   HD22 1864   7.800   6.524   3.234
  116ASN      C 1865   7.243   6.395   3.379
  116ASN      O 1866   7.263   6.286   3.330
  117ILE      N 1867   7.123   6.431   3.425
  117ILE      H 1868   7.107   6.527   3.456
  117ILE     CA 1869   7.006   6.340   3.433
  117ILE     HA 1870   7.005   6.263   3.357
  117ILE     CB 1871   6.991   6.267   3.567
  117ILE     HB 1872   6.994   6.341   3.645
  117ILE    CG2 1873   6.859   6.186   3.587
  117ILE   HG21 1874   6.781   6.259   3.586
  117ILE   HG22 1875   6.841   6.111   3.511
  117ILE   HG23 1876   6.851   6.134   3.688
  117ILE    CG1 1877   7.111   6.167   3.585
  117ILE   HG11 1878   7.113   6.132   3.689
  117ILE   HG12 1879   7.205   6.218   3.571
  117ILE     CD 1880   7.114   6.036   3.515
  117ILE    HD1 1881   7.020   5.980   3.541
  117ILE    HD2 1882   7.127   6.056   3.411
  117ILE    HD3 1883   7.203   5.976   3.550
  117ILE      C 1884   6.882   6.422   3.408
  117ILE      O 1885   6.869   6.529   3.472
  118PRO      N 1886   6.791   6.374   3.323
  118PRO     CD 1887   6.815   6.297   3.203
  118PRO    HD1 1888   6.793   6.194   3.222
  118PRO    HD2 1889   6.919   6.304   3.167
  118PRO     CG 1890   6.716   6.366   3.102
  118PRO    HG1 1891   6.688   6.305   3.014
  118PRO    HG2 1892   6.760   6.458   3.067
  118PRO     CB 1893   6.594   6.402   3.187
  118PRO    HB1 1894   6.532   6.315   3.195
  118PRO    HB2 1895   6.539   6.484   3.142
  118PRO     CA 1896   6.659   6.445   3.315
  118PRO     HA 1897   6.684   6.553   3.310
  118PRO      C 1898   6.557   6.429   3.429
  118PRO      O 1899   6.540   6.319   3.486
  119ARG      N 1900   6.480   6.538   3.459
  119ARG      H 1901   6.507   6.625   3.408
  119ARG     CA 1902   6.352   6.540   3.527
  119ARG     HA 1903   6.359   6.462   3.602
  119ARG     CB 1904   6.324   6.670   3.606
  119ARG    HB1 1905   6.220   6.661   3.642
  119ARG    HB2 1906   6.329   6.759   3.539
  119ARG     CG 1907   6.417   6.695   3.725
  119ARG    HG1 1908   6.431   6.609   3.786
  119ARG    HG2 1909   6.374   6.766   3.795
  119ARG     CD 1910   6.557   6.743   3.695
  119ARG    HD1 1911   6.609   6.674   3.629
  119ARG    HD2 1912   6.604   6.746   3.794
  119ARG     NE 1913   6.562   6.877   3.643
  119ARG     HE 1914   6.482   6.909   3.583
  119ARG     CZ 1915   6.666   6.960   3.660
  119ARG    NH1 1916   6.770   6.942   3.737
  119ARG   HH11 1917   6.780   6.845   3.768
  119ARG   HH12 1918   6.861   6.991   3.729
  119ARG    NH2 1919   6.672   7.068   3.590
  119ARG   HH21 1920   6.600   7.085   3.521
  119ARG   HH22 1921   6.734   7.144   3.616
  119ARG      C 1922   6.234   6.491   3.438
  119ARG      O 1923   6.205   6.555   3.338
  120LEU      N 1924   6.164   6.382   3.475
  120LEU      H 1925   6.184   6.344   3.567
  120LEU     CA 1926   6.036   6.352   3.415
  120LEU     HA 1927   6.050   6.324   3.314
  120LEU     CB 1928   5.973   6.231   3.491
  120LEU    HB1 1929   5.932   6.267   3.583
  120LEU    HB2 1930   6.052   6.164   3.513
  120LEU     CG 1931   5.859   6.161   3.411
  120LEU     HG 1932   5.810   6.241   3.352
  120LEU    CD1 1933   5.921   6.053   3.320
  120LEU   HD11 1934   6.003   6.097   3.260
  120LEU   HD12 1935   5.967   5.976   3.383
  120LEU   HD13 1936   5.850   6.010   3.250
  120LEU    CD2 1937   5.758   6.099   3.505
  120LEU   HD21 1938   5.802   6.011   3.546
  120LEU   HD22 1939   5.731   6.175   3.580
  120LEU   HD23 1940   5.669   6.071   3.446
  120LEU      C 1941   5.942   6.476   3.411
  120LEU      O 1942   5.870   6.498   3.312
  121VAL      N 1943   5.940   6.543   3.522
  121VAL      H 1944   6.000   6.515   3.596
  121VAL     CA 1945   5.871   6.668   3.541
  121VAL     HA 1946   5.787   6.674   3.472
  121VAL     CB 1947   5.808   6.678   3.684
  121VAL     HB 1948   5.888   6.675   3.763
  121VAL    CG1 1949   5.726   6.806   3.704
  121VAL   HG11 1950   5.666   6.795   3.791
  121VAL   HG12 1951   5.790   6.898   3.711
  121VAL   HG13 1952   5.657   6.814   3.620
  121VAL    CG2 1953   5.710   6.561   3.706
  121VAL   HG21 1954   5.639   6.555   3.626
  121VAL   HG22 1955   5.763   6.469   3.698
  121VAL   HG23 1956   5.659   6.574   3.801
  121VAL      C 1957   5.958   6.791   3.514
  121VAL      O 1958   6.037   6.831   3.601
  122SER      N 1959   5.967   6.823   3.385
  122SER      H 1960   5.894   6.794   3.321
  122SER     CA 1961   6.079   6.900   3.326
  122SER     HA 1962   6.165   6.846   3.360
  122SER     CB 1963   6.071   6.906   3.172
  122SER    HB1 1964   6.176   6.913   3.137
  122SER    HB2 1965   6.011   6.993   3.137
  122SER     OG 1966   6.019   6.787   3.112
  122SER     HG 1967   5.924   6.806   3.102
  122SER      C 1968   6.089   7.045   3.379
  122SER      O 1969   6.187   7.111   3.351
  123GLY      N 1970   5.977   7.098   3.425
  123GLY      H 1971   5.895   7.042   3.428
  123GLY     CA 1972   5.963   7.232   3.476
  123GLY    HA1 1973   5.856   7.258   3.472
  123GLY    HA2 1974   6.020   7.301   3.407
  123GLY      C 1975   6.018   7.251   3.619
  123GLY      O 1976   6.043   7.366   3.654
  124TRP      N 1977   6.043   7.150   3.702
  124TRP      H 1978   6.041   7.061   3.653
  124TRP     CA 1979   6.123   7.154   3.823
  124TRP     HA 1980   6.100   7.242   3.879
  124TRP     CB 1981   6.105   7.030   3.915
  124TRP    HB1 1982   6.173   7.044   3.996
  124TRP    HB2 1983   6.142   6.948   3.857
  124TRP     CG 1984   5.974   6.998   3.975
  124TRP    CD1 1985   5.888   7.097   4.002
  124TRP    HD1 1986   5.907   7.202   3.981
  124TRP    NE1 1987   5.767   7.052   4.050
  124TRP    HE1 1988   5.685   7.114   4.051
  124TRP    CE2 1989   5.767   6.915   4.057
  124TRP    CZ2 1990   5.665   6.823   4.085
  124TRP    HZ2 1991   5.562   6.855   4.110
  124TRP    CH2 1992   5.700   6.689   4.095
  124TRP    HH2 1993   5.629   6.619   4.134
  124TRP    CZ3 1994   5.830   6.646   4.063
  124TRP    HZ3 1995   5.861   6.544   4.061
  124TRP    CE3 1996   5.929   6.735   4.013
  124TRP    HE3 1997   6.020   6.694   3.976
  124TRP    CD2 1998   5.900   6.876   4.016
  124TRP      C 1999   6.273   7.161   3.789
  124TRP      O 2000   6.322   7.082   3.711
  125VAL      N 2001   6.341   7.263   3.850
  125VAL      H 2002   6.283   7.329   3.907
  125VAL     CA 2003   6.490   7.274   3.832
  125VAL     HA 2004   6.525   7.186   3.775
  125VAL     CB 2005   6.532   7.402   3.755
  125VAL     HB 2006   6.638   7.402   3.739
  125VAL    CG1 2007   6.475   7.415   3.613
  125VAL   HG11 2008   6.507   7.335   3.552
  125VAL   HG12 2009   6.363   7.422   3.621
  125VAL   HG13 2010   6.508   7.514   3.579
  125VAL    CG2 2011   6.487   7.528   3.829
  125VAL   HG21 2012   6.549   7.538   3.923
  125VAL   HG22 2013   6.507   7.614   3.767
  125VAL   HG23 2014   6.381   7.528   3.857
  125VAL      C 2015   6.562   7.257   3.967
  125VAL      O 2016   6.670   7.196   3.969
  126LYS      N 2017   6.500   7.290   4.080
  126LYS      H 2018   6.408   7.333   4.069
  126LYS     CA 2019   6.538   7.261   4.221
  126LYS     HA 2020   6.641   7.219   4.221
  126LYS     CB 2021   6.539   7.390   4.300
  126LYS    HB1 2022   6.575   7.368   4.399
  126LYS    HB2 2023   6.436   7.425   4.308
  126LYS     CG 2024   6.638   7.497   4.249
  126LYS    HG1 2025   6.610   7.533   4.149
  126LYS    HG2 2026   6.738   7.462   4.237
  126LYS     CD 2027   6.629   7.622   4.342
  126LYS    HD1 2028   6.677   7.597   4.433
  126LYS    HD2 2029   6.523   7.644   4.357
  126LYS     CE 2030   6.708   7.732   4.278
  126LYS    HE1 2031   6.682   7.830   4.325
  126LYS    HE2 2032   6.669   7.733   4.178
  126LYS     NZ 2033   6.853   7.705   4.281
  126LYS    HZ1 2034   6.878   7.716   4.380
  126LYS    HZ2 2035   6.876   7.614   4.256
  126LYS    HZ3 2036   6.908   7.769   4.224
  126LYS      C 2037   6.438   7.156   4.281
  126LYS      O 2038   6.334   7.125   4.217
  127PRO      N 2039   6.467   7.105   4.403
  127PRO     CD 2040   6.598   7.059   4.443
  127PRO    HD1 2041   6.647   7.151   4.477
  127PRO    HD2 2042   6.647   7.014   4.360
  127PRO     CG 2043   6.588   6.954   4.553
  127PRO    HG1 2044   6.671   6.966   4.615
  127PRO    HG2 2045   6.577   6.853   4.504
  127PRO     CB 2046   6.455   6.998   4.618
  127PRO    HB1 2047   6.461   7.080   4.688
  127PRO    HB2 2048   6.409   6.914   4.667
  127PRO     CA 2049   6.371   7.042   4.494
  127PRO     HA 2050   6.330   6.949   4.445
  127PRO      C 2051   6.255   7.133   4.532
  127PRO      O 2052   6.264   7.258   4.549
  128ILE      N 2053   6.141   7.068   4.547
  128ILE      H 2054   6.151   6.971   4.522
  128ILE     CA 2055   6.049   7.100   4.655
  128ILE     HA 2056   6.051   7.208   4.679
  128ILE     CB 2057   5.906   7.049   4.615
  128ILE     HB 2058   5.908   6.942   4.599
  128ILE    CG2 2059   5.806   7.077   4.728
  128ILE   HG21 2060   5.704   7.041   4.713
  128ILE   HG22 2061   5.838   7.027   4.818
  128ILE   HG23 2062   5.803   7.188   4.750
  128ILE    CG1 2063   5.869   7.107   4.473
  128ILE   HG11 2064   5.947   7.084   4.401
  128ILE   HG12 2065   5.855   7.214   4.475
  128ILE     CD 2066   5.738   7.052   4.425
  128ILE    HD1 2067   5.739   6.946   4.418
  128ILE    HD2 2068   5.654   7.076   4.491
  128ILE    HD3 2069   5.705   7.098   4.330
  128ILE      C 2070   6.100   7.011   4.770
  128ILE      O 2071   6.119   6.890   4.748
  129ILE      N 2072   6.113   7.066   4.889
  129ILE      H 2073   6.087   7.165   4.901
  129ILE     CA 2074   6.114   6.982   5.012
  129ILE     HA 2075   6.160   6.876   4.993
  129ILE     CB 2076   6.213   7.045   5.115
  129ILE     HB 2077   6.185   7.149   5.118
  129ILE    CG2 2078   6.210   6.988   5.257
  129ILE   HG21 2079   6.112   7.000   5.302
  129ILE   HG22 2080   6.232   6.879   5.252
  129ILE   HG23 2081   6.287   7.041   5.318
  129ILE    CG1 2082   6.357   7.037   5.054
  129ILE   HG11 2083   6.351   7.050   4.950
  129ILE   HG12 2084   6.390   6.936   5.079
  129ILE     CD 2085   6.453   7.144   5.109
  129ILE    HD1 2086   6.420   7.241   5.076
  129ILE    HD2 2087   6.458   7.142   5.214
  129ILE    HD3 2088   6.559   7.121   5.066
  129ILE      C 2089   5.966   6.962   5.063
  129ILE      O 2090   5.892   7.061   5.070
  130ILE      N 2091   5.923   6.837   5.087
  130ILE      H 2092   5.989   6.764   5.076
  130ILE     CA 2093   5.783   6.803   5.133
  130ILE     HA 2094   5.728   6.900   5.142
  130ILE     CB 2095   5.707   6.720   5.026
  130ILE     HB 2096   5.750   6.621   5.022
  130ILE    CG2 2097   5.554   6.725   5.059
  130ILE   HG21 2098   5.535   6.694   5.165
  130ILE   HG22 2099   5.524   6.832   5.059
  130ILE   HG23 2100   5.490   6.653   5.009
  130ILE    CG1 2101   5.721   6.776   4.884
  130ILE   HG11 2102   5.828   6.778   4.859
  130ILE   HG12 2103   5.678   6.878   4.874
  130ILE     CD 2104   5.658   6.686   4.776
  130ILE    HD1 2105   5.690   6.714   4.670
  130ILE    HD2 2106   5.699   6.590   4.785
  130ILE    HD3 2107   5.549   6.671   4.787
  130ILE      C 2108   5.789   6.748   5.275
  130ILE      O 2109   5.870   6.659   5.307
  131GLY      N 2110   5.712   6.813   5.359
  131GLY      H 2111   5.644   6.881   5.319
  131GLY     CA 2112   5.709   6.798   5.502
  131GLY    HA1 2113   5.721   6.900   5.548
  131GLY    HA2 2114   5.789   6.731   5.529
  131GLY      C 2115   5.577   6.735   5.542
  131GLY      O 2116   5.475   6.769   5.490
  132ARG      N 2117   5.577   6.634   5.626
  132ARG      H 2118   5.667   6.605   5.657
  132ARG     CA 2119   5.459   6.547   5.655
  132ARG     HA 2120   5.376   6.601   5.608
  132ARG     CB 2121   5.485   6.406   5.599
  132ARG    HB1 2122   5.580   6.376   5.644
  132ARG    HB2 2123   5.495   6.411   5.490
  132ARG     CG 2124   5.374   6.307   5.630
  132ARG    HG1 2125   5.299   6.320   5.549
  132ARG    HG2 2126   5.335   6.332   5.727
  132ARG     CD 2127   5.438   6.166   5.636
  132ARG    HD1 2128   5.528   6.163   5.708
  132ARG    HD2 2129   5.487   6.144   5.539
  132ARG     NE 2130   5.355   6.071   5.672
  132ARG     HE 2131   5.251   6.086   5.679
  132ARG     CZ 2132   5.386   5.931   5.667
  132ARG    NH1 2133   5.499   5.894   5.608
  132ARG   HH11 2134   5.564   5.969   5.571
  132ARG   HH12 2135   5.527   5.796   5.608
  132ARG    NH2 2136   5.294   5.847   5.715
  132ARG   HH21 2137   5.217   5.886   5.769
  132ARG   HH22 2138   5.310   5.745   5.703
  132ARG      C 2139   5.444   6.543   5.805
  132ARG      O 2140   5.545   6.532   5.880
  133HIS      N 2141   5.322   6.558   5.851
  133HIS      H 2142   5.247   6.574   5.785
  133HIS     CA 2143   5.293   6.550   5.990
  133HIS     HA 2144   5.354   6.623   6.047
  133HIS     CB 2145   5.148   6.579   6.017
  133HIS    HB1 2146   5.093   6.499   5.965
  133HIS    HB2 2147   5.118   6.672   5.972
  133HIS     CG 2148   5.113   6.586   6.165
  133HIS    ND1 2149   5.202   6.608   6.269
  133HIS    CE1 2150   5.130   6.595   6.384
  133HIS    HE1 2151   5.174   6.601   6.484
  133HIS    NE2 2152   5.003   6.562   6.358
  133HIS    HE2 2153   4.943   6.526   6.431
  133HIS    CD2 2154   4.993   6.550   6.219
  133HIS    HD2 2155   4.912   6.514   6.159
  133HIS      C 2156   5.333   6.411   6.046
  133HIS      O 2157   5.331   6.310   5.974
  134ALA      N 2158   5.380   6.403   6.170
  134ALA      H 2159   5.373   6.488   6.228
  134ALA     CA 2160   5.464   6.297   6.221
  134ALA     HA 2161   5.502   6.243   6.135
  134ALA     CB 2162   5.591   6.353   6.285
  134ALA    HB1 2163   5.569   6.380   6.388
  134ALA    HB2 2164   5.668   6.273   6.281
  134ALA    HB3 2165   5.630   6.438   6.236
  134ALA      C 2166   5.382   6.193   6.300
  134ALA      O 2167   5.423   6.079   6.325
  135TYR      N 2168   5.255   6.233   6.333
  135TYR      H 2169   5.223   6.317   6.292
  135TYR     CA 2170   5.166   6.163   6.424
  135TYR     HA 2171   5.206   6.064   6.451
  135TYR     CB 2172   5.159   6.249   6.556
  135TYR    HB1 2173   5.114   6.338   6.530
  135TYR    HB2 2174   5.261   6.266   6.591
  135TYR     CG 2175   5.075   6.170   6.658
  135TYR    CD1 2176   5.136   6.070   6.739
  135TYR    HD1 2177   5.239   6.044   6.718
  135TYR    CE1 2178   5.065   6.000   6.839
  135TYR    HE1 2179   5.112   5.930   6.905
  135TYR     CZ 2180   4.925   6.024   6.857
  135TYR     OH 2181   4.864   5.963   6.958
  135TYR     HH 2182   4.931   5.909   7.005
  135TYR    CE2 2183   4.864   6.125   6.780
  135TYR    HE2 2184   4.762   6.146   6.792
  135TYR    CD2 2185   4.942   6.196   6.683
  135TYR    HD2 2186   4.898   6.272   6.615
  135TYR      C 2187   5.025   6.153   6.363
  135TYR      O 2188   4.977   6.241   6.291
  136GLY      N 2189   4.960   6.039   6.392
  136GLY      H 2190   5.017   5.966   6.427
  136GLY     CA 2191   4.813   6.028   6.412
  136GLY    HA1 2192   4.774   6.119   6.455
  136GLY    HA2 2193   4.788   5.940   6.471
  136GLY      C 2194   4.740   6.011   6.278
  136GLY      O 2195   4.799   5.946   6.186
  137ASP      N 2196   4.617   6.069   6.273
  137ASP      H 2197   4.582   6.095   6.364
  137ASP     CA 2198   4.518   6.058   6.164
  137ASP     HA 2199   4.431   6.104   6.201
  137ASP     CB 2200   4.557   6.140   6.036
  137ASP    HB1 2201   4.469   6.145   5.972
  137ASP    HB2 2202   4.629   6.080   5.981
  137ASP     CG 2203   4.611   6.282   6.052
  137ASP    OD1 2204   4.565   6.359   6.139
  137ASP    OD2 2205   4.688   6.325   5.964
  137ASP      C 2206   4.488   5.911   6.145
  137ASP      O 2207   4.463   5.844   6.245
  138GLN      N 2208   4.490   5.864   6.017
  138GLN      H 2209   4.521   5.925   5.942
  138GLN     CA 2210   4.444   5.726   5.977
  138GLN     HA 2211   4.341   5.709   6.013
  138GLN     CB 2212   4.446   5.709   5.827
  138GLN    HB1 2213   4.469   5.607   5.799
  138GLN    HB2 2214   4.533   5.769   5.794
  138GLN     CG 2215   4.319   5.758   5.752
  138GLN    HG1 2216   4.225   5.728   5.794
  138GLN    HG2 2217   4.335   5.717   5.652
  138GLN     CD 2218   4.311   5.908   5.724
  138GLN    OE1 2219   4.401   5.987   5.753
  138GLN    NE2 2220   4.205   5.960   5.660
  138GLN   HE21 2221   4.120   5.910   5.633
  138GLN   HE22 2222   4.207   6.059   5.650
  138GLN      C 2223   4.523   5.609   6.043
  138GLN      O 2224   4.496   5.490   6.018
  139TYR      N 2225   4.628   5.636   6.125
  139TYR      H 2226   4.645   5.735   6.143
  139TYR     CA 2227   4.733   5.545   6.163
  139TYR     HA 2228   4.738   5.467   6.090
  139TYR     CB 2229   4.875   5.622   6.164
  139TYR    HB1 2230   4.938   5.546   6.210
  139TYR    HB2 2231   4.869   5.716   6.224
  139TYR     CG 2232   4.913   5.640   6.015
  139TYR    CD1 2233   4.852   5.735   5.935
  139TYR    HD1 2234   4.782   5.802   5.982
  139TYR    CE1 2235   4.889   5.755   5.798
  139TYR    HE1 2236   4.840   5.825   5.734
  139TYR     CZ 2237   4.985   5.669   5.745
  139TYR     OH 2238   5.007   5.673   5.608
  139TYR     HH 2239   5.089   5.622   5.588
  139TYR    CE2 2240   5.052   5.578   5.825
  139TYR    HE2 2241   5.129   5.516   5.785
  139TYR    CD2 2242   5.012   5.562   5.962
  139TYR    HD2 2243   5.063   5.486   6.022
  139TYR      C 2244   4.717   5.473   6.304
  139TYR      O 2245   4.745   5.352   6.322
  140ARG      N 2246   4.654   5.549   6.394
  140ARG      H 2247   4.628   5.641   6.363
  140ARG     CA 2248   4.617   5.510   6.530
  140ARG     HA 2249   4.661   5.415   6.556
  140ARG     CB 2250   4.678   5.614   6.630
  140ARG    HB1 2251   4.645   5.590   6.727
  140ARG    HB2 2252   4.647   5.717   6.606
  140ARG     CG 2253   4.833   5.620   6.632
  140ARG    HG1 2254   4.860   5.646   6.529
  140ARG    HG2 2255   4.876   5.525   6.662
  140ARG     CD 2256   4.887   5.736   6.720
  140ARG    HD1 2257   4.869   5.716   6.824
  140ARG    HD2 2258   4.838   5.827   6.689
  140ARG     NE 2259   5.033   5.748   6.690
  140ARG     HE 2260   5.061   5.824   6.632
  140ARG     CZ 2261   5.125   5.659   6.725
  140ARG    NH1 2262   5.099   5.553   6.805
  140ARG   HH11 2263   5.011   5.541   6.857
  140ARG   HH12 2264   5.173   5.486   6.798
  140ARG    NH2 2265   5.246   5.668   6.686
  140ARG   HH21 2266   5.273   5.741   6.617
  140ARG   HH22 2267   5.314   5.602   6.721
  140ARG      C 2268   4.466   5.491   6.553
  140ARG      O 2269   4.418   5.496   6.667
  141ALA      N 2270   4.393   5.460   6.448
  141ALA      H 2271   4.442   5.437   6.366
  141ALA     CA 2272   4.248   5.471   6.452
  141ALA     HA 2273   4.216   5.523   6.544
  141ALA     CB 2274   4.211   5.560   6.334
  141ALA    HB1 2275   4.252   5.658   6.351
  141ALA    HB2 2276   4.245   5.508   6.240
  141ALA    HB3 2277   4.099   5.574   6.322
  141ALA      C 2278   4.163   5.337   6.442
  141ALA      O 2279   4.202   5.233   6.387
  142THR      N 2280   4.050   5.344   6.515
  142THR      H 2281   4.039   5.431   6.563
  142THR     CA 2282   3.955   5.232   6.544
  142THR     HA 2283   4.006   5.140   6.543
  142THR     CB 2284   3.884   5.250   6.674
  142THR     HB 2285   3.817   5.340   6.664
  142THR    CG2 2286   3.797   5.132   6.709
  142THR   HG21 2287   3.863   5.054   6.745
  142THR   HG22 2288   3.726   5.159   6.785
  142THR   HG23 2289   3.743   5.092   6.629
  142THR    OG1 2290   3.974   5.271   6.771
  142THR    HG1 2291   3.920   5.308   6.842
  142THR      C 2292   3.852   5.228   6.429
  142THR      O 2293   3.791   5.328   6.391
  143ASP      N 2294   3.833   5.106   6.383
  143ASP      H 2295   3.887   5.032   6.427
  143ASP     CA 2296   3.738   5.073   6.280
  143ASP     HA 2297   3.671   5.154   6.267
  143ASP     CB 2298   3.799   5.060   6.135
  143ASP    HB1 2299   3.830   5.156   6.093
  143ASP    HB2 2300   3.716   5.030   6.069
  143ASP     CG 2301   3.914   4.960   6.116
  143ASP    OD1 2302   3.956   4.894   6.214
  143ASP    OD2 2303   3.969   4.949   6.005
  143ASP      C 2304   3.653   4.949   6.318
  143ASP      O 2305   3.692   4.874   6.408
  144PHE      N 2306   3.540   4.922   6.247
  144PHE      H 2307   3.522   4.988   6.167
  144PHE     CA 2308   3.455   4.804   6.265
  144PHE     HA 2309   3.517   4.714   6.276
  144PHE     CB 2310   3.374   4.810   6.398
  144PHE    HB1 2311   3.434   4.839   6.481
  144PHE    HB2 2312   3.337   4.708   6.419
  144PHE     CG 2313   3.257   4.903   6.402
  144PHE    CD1 2314   3.292   5.036   6.412
  144PHE    HD1 2315   3.396   5.066   6.400
  144PHE    CE1 2316   3.191   5.130   6.453
  144PHE    HE1 2317   3.212   5.234   6.475
  144PHE     CZ 2318   3.056   5.090   6.464
  144PHE     HZ 2319   2.979   5.159   6.497
  144PHE    CE2 2320   3.023   4.957   6.444
  144PHE    HE2 2321   2.918   4.932   6.458
  144PHE    CD2 2322   3.121   4.862   6.406
  144PHE    HD2 2323   3.091   4.761   6.389
  144PHE      C 2324   3.371   4.775   6.137
  144PHE      O 2325   3.368   4.861   6.050
  145VAL      N 2326   3.301   4.661   6.132
  145VAL      H 2327   3.302   4.608   6.220
  145VAL     CA 2328   3.195   4.626   6.034
  145VAL     HA 2329   3.206   4.698   5.950
  145VAL     CB 2330   3.219   4.490   5.968
  145VAL     HB 2331   3.211   4.413   6.042
  145VAL    CG1 2332   3.122   4.461   5.856
  145VAL   HG11 2333   3.015   4.462   5.889
  145VAL   HG12 2334   3.138   4.535   5.777
  145VAL   HG13 2335   3.140   4.364   5.809
  145VAL    CG2 2336   3.366   4.482   5.908
  145VAL   HG21 2337   3.388   4.560   5.831
  145VAL   HG22 2338   3.439   4.498   5.984
  145VAL   HG23 2339   3.385   4.382   5.863
  145VAL      C 2340   3.054   4.643   6.093
  145VAL      O 2341   3.023   4.608   6.205
  146VAL      N 2342   2.964   4.701   6.015
  146VAL      H 2343   2.985   4.713   5.916
  146VAL     CA 2344   2.831   4.742   6.062
  146VAL     HA 2345   2.824   4.752   6.172
  146VAL     CB 2346   2.807   4.889   6.003
  146VAL     HB 2347   2.802   4.884   5.895
  146VAL    CG1 2348   2.677   4.952   6.047
  146VAL   HG11 2349   2.681   4.982   6.153
  146VAL   HG12 2350   2.652   5.039   5.980
  146VAL   HG13 2351   2.600   4.877   6.038
  146VAL    CG2 2352   2.912   4.992   6.048
  146VAL   HG21 2353   2.894   5.092   6.010
  146VAL   HG22 2354   2.919   4.999   6.157
  146VAL   HG23 2355   3.009   4.962   6.009
  146VAL      C 2356   2.727   4.638   6.010
  146VAL      O 2357   2.708   4.624   5.889
  147PRO      N 2358   2.659   4.563   6.104
  147PRO     CD 2359   2.667   4.586   6.248
  147PRO    HD1 2360   2.646   4.692   6.278
  147PRO    HD2 2361   2.763   4.553   6.281
  147PRO     CG 2362   2.560   4.490   6.305
  147PRO    HG1 2363   2.467   4.543   6.303
  147PRO    HG2 2364   2.586   4.455   6.405
  147PRO     CB 2365   2.561   4.374   6.208
  147PRO    HB1 2366   2.469   4.318   6.223
  147PRO    HB2 2367   2.645   4.308   6.234
  147PRO     CA 2368   2.589   4.439   6.069
  147PRO     HA 2369   2.650   4.371   6.010
  147PRO      C 2370   2.463   4.452   5.991
  147PRO      O 2371   2.407   4.348   5.948
  148GLY      N 2372   2.410   4.573   5.969
  148GLY      H 2373   2.470   4.652   5.990
  148GLY     CA 2374   2.278   4.605   5.913
  148GLY    HA1 2375   2.201   4.546   5.951
  148GLY    HA2 2376   2.281   4.588   5.803
  148GLY      C 2377   2.250   4.752   5.927
  148GLY      O 2378   2.337   4.824   5.970
  149PRO      N 2379   2.133   4.801   5.884
  149PRO     CD 2380   2.042   4.717   5.813
  149PRO    HD1 2381   1.997   4.643   5.885
  149PRO    HD2 2382   2.095   4.662   5.730
  149PRO     CG 2383   1.939   4.815   5.762
  149PRO    HG1 2384   1.843   4.767   5.751
  149PRO    HG2 2385   1.973   4.853   5.664
  149PRO     CB 2386   1.939   4.922   5.867
  149PRO    HB1 2387   1.878   4.899   5.950
  149PRO    HB2 2388   1.895   5.011   5.820
  149PRO     CA 2389   2.084   4.938   5.911
  149PRO     HA 2390   2.131   5.017   5.843
  149PRO      C 2391   2.086   4.968   6.058
  149PRO      O 2392   2.049   4.884   6.142
  150GLY      N 2393   2.136   5.090   6.085
  150GLY      H 2394   2.156   5.159   6.012
  150GLY     CA 2395   2.185   5.122   6.221
  150GLY    HA1 2396   2.271   5.068   6.243
  150GLY    HA2 2397   2.109   5.094   6.291
  150GLY      C 2398   2.213   5.269   6.246
  150GLY      O 2399   2.262   5.337   6.155
  151LYS      N 2400   2.207   5.314   6.374
  151LYS      H 2401   2.178   5.248   6.441
  151LYS     CA 2402   2.279   5.437   6.408
  151LYS     HA 2403   2.297   5.484   6.309
  151LYS     CB 2404   2.191   5.541   6.474
  151LYS    HB1 2405   2.089   5.535   6.434
  151LYS    HB2 2406   2.237   5.638   6.455
  151LYS     CG 2407   2.186   5.530   6.626
  151LYS    HG1 2408   2.288   5.529   6.662
  151LYS    HG2 2409   2.144   5.432   6.654
  151LYS     CD 2410   2.109   5.645   6.697
  151LYS    HD1 2411   2.004   5.651   6.668
  151LYS    HD2 2412   2.162   5.738   6.678
  151LYS     CE 2413   2.113   5.616   6.844
  151LYS    HE1 2414   2.218   5.617   6.876
  151LYS    HE2 2415   2.066   5.518   6.860
  151LYS     NZ 2416   2.041   5.716   6.923
  151LYS    HZ1 2417   1.946   5.706   6.893
  151LYS    HZ2 2418   2.041   5.697   7.024
  151LYS    HZ3 2419   2.070   5.811   6.907
  151LYS      C 2420   2.418   5.412   6.467
  151LYS      O 2421   2.450   5.306   6.524
  152VAL      N 2422   2.504   5.508   6.437
  152VAL      H 2423   2.466   5.587   6.382
  152VAL     CA 2424   2.639   5.524   6.481
  152VAL     HA 2425   2.661   5.450   6.562
  152VAL     CB 2426   2.736   5.498   6.364
  152VAL     HB 2427   2.726   5.569   6.283
  152VAL    CG1 2428   2.881   5.513   6.411
  152VAL   HG11 2429   2.951   5.477   6.334
  152VAL   HG12 2430   2.904   5.617   6.424
  152VAL   HG13 2431   2.897   5.473   6.510
  152VAL    CG2 2432   2.729   5.356   6.319
  152VAL   HG21 2433   2.799   5.344   6.231
  152VAL   HG22 2434   2.762   5.286   6.399
  152VAL   HG23 2435   2.630   5.327   6.283
  152VAL      C 2436   2.660   5.666   6.533
  152VAL      O 2437   2.628   5.763   6.465
  153GLU      N 2438   2.715   5.677   6.655
  153GLU      H 2439   2.746   5.594   6.704
  153GLU     CA 2440   2.746   5.804   6.721
  153GLU     HA 2441   2.728   5.887   6.654
  153GLU     CB 2442   2.651   5.816   6.843
  153GLU    HB1 2443   2.674   5.907   6.899
  153GLU    HB2 2444   2.675   5.734   6.907
  153GLU     CG 2445   2.504   5.809   6.809
  153GLU    HG1 2446   2.476   5.723   6.747
  153GLU    HG2 2447   2.477   5.898   6.756
  153GLU     CD 2448   2.423   5.797   6.940
  153GLU    OE1 2449   2.354   5.892   6.974
  153GLU    OE2 2450   2.433   5.693   7.011
  153GLU      C 2451   2.888   5.805   6.770
  153GLU      O 2452   2.935   5.708   6.835
  154ILE      N 2453   2.960   5.914   6.749
  154ILE      H 2454   2.918   5.991   6.699
  154ILE     CA 2455   3.100   5.936   6.802
  154ILE     HA 2456   3.133   5.840   6.843
  154ILE     CB 2457   3.202   5.978   6.695
  154ILE     HB 2458   3.218   5.895   6.631
  154ILE    CG2 2459   3.164   6.102   6.616
  154ILE   HG21 2460   3.145   6.188   6.678
  154ILE   HG22 2461   3.242   6.130   6.545
  154ILE   HG23 2462   3.075   6.082   6.560
  154ILE    CG1 2463   3.343   5.989   6.765
  154ILE   HG11 2464   3.364   5.895   6.816
  154ILE   HG12 2465   3.341   6.062   6.845
  154ILE     CD 2466   3.463   6.017   6.672
  154ILE    HD1 2467   3.446   5.952   6.587
  154ILE    HD2 2468   3.462   6.124   6.649
  154ILE    HD3 2469   3.552   5.991   6.725
  154ILE      C 2470   3.093   6.027   6.923
  154ILE      O 2471   3.009   6.123   6.921
  155THR      N 2472   3.160   5.993   7.036
  155THR      H 2473   3.226   5.916   7.035
  155THR     CA 2474   3.141   6.069   7.163
  155THR     HA 2475   3.101   6.165   7.138
  155THR     CB 2476   3.036   6.000   7.255
  155THR     HB 2477   2.946   5.986   7.197
  155THR    CG2 2478   3.075   5.859   7.298
  155THR   HG21 2479   3.164   5.854   7.363
  155THR   HG22 2480   2.994   5.811   7.343
  155THR   HG23 2481   3.096   5.812   7.205
  155THR    OG1 2482   3.003   6.071   7.373
  155THR    HG1 2483   2.957   6.152   7.351
  155THR      C 2484   3.268   6.101   7.240
  155THR      O 2485   3.366   6.031   7.229
  156TYR      N 2486   3.278   6.218   7.308
  156TYR      H 2487   3.190   6.268   7.327
  156TYR     CA 2488   3.393   6.268   7.389
  156TYR     HA 2489   3.468   6.186   7.389
  156TYR     CB 2490   3.460   6.393   7.327
  156TYR    HB1 2491   3.389   6.464   7.287
  156TYR    HB2 2492   3.523   6.358   7.243
  156TYR     CG 2493   3.560   6.457   7.418
  156TYR    CD1 2494   3.694   6.414   7.426
  156TYR    HD1 2495   3.738   6.337   7.369
  156TYR    CE1 2496   3.783   6.482   7.514
  156TYR    HE1 2497   3.884   6.458   7.515
  156TYR     CZ 2498   3.729   6.583   7.599
  156TYR     OH 2499   3.800   6.655   7.685
  156TYR     HH 2500   3.892   6.626   7.680
  156TYR    CE2 2501   3.594   6.617   7.593
  156TYR    HE2 2502   3.561   6.692   7.666
  156TYR    CD2 2503   3.510   6.557   7.501
  156TYR    HD2 2504   3.404   6.587   7.499
  156TYR      C 2505   3.335   6.289   7.530
  156TYR      O 2506   3.224   6.341   7.539
  157THR      N 2507   3.412   6.256   7.634
  157THR      H 2508   3.504   6.224   7.609
  157THR     CA 2509   3.399   6.293   7.776
  157THR     HA 2510   3.318   6.368   7.785
  157THR     CB 2511   3.357   6.171   7.856
  157THR     HB 2512   3.440   6.105   7.856
  157THR    CG2 2513   3.314   6.202   8.001
  157THR   HG21 2514   3.396   6.247   8.052
  157THR   HG22 2515   3.232   6.268   8.007
  157THR   HG23 2516   3.294   6.109   8.056
  157THR    OG1 2517   3.248   6.104   7.799
  157THR    HG1 2518   3.274   6.070   7.711
  157THR      C 2519   3.531   6.349   7.825
  157THR      O 2520   3.638   6.288   7.796
  158PRO      N 2521   3.532   6.466   7.897
  158PRO     CD 2522   3.420   6.550   7.928
  158PRO    HD1 2523   3.346   6.499   7.985
  158PRO    HD2 2524   3.367   6.585   7.837
  158PRO     CG 2525   3.472   6.666   8.008
  158PRO    HG1 2526   3.422   6.677   8.105
  158PRO    HG2 2527   3.455   6.759   7.957
  158PRO     CB 2528   3.621   6.640   8.031
  158PRO    HB1 2529   3.641   6.635   8.139
  158PRO    HB2 2530   3.676   6.725   7.989
  158PRO     CA 2531   3.659   6.508   7.966
  158PRO     HA 2532   3.740   6.529   7.890
  158PRO      C 2533   3.711   6.400   8.071
  158PRO      O 2534   3.628   6.323   8.122
  159SER      N 2535   3.837   6.396   8.106
  159SER      H 2536   3.900   6.470   8.073
  159SER     CA 2537   3.895   6.305   8.204
  159SER     HA 2538   3.881   6.201   8.169
  159SER     CB 2539   4.044   6.329   8.206
  159SER    HB1 2540   4.082   6.306   8.106
  159SER    HB2 2541   4.090   6.256   8.267
  159SER     OG 2542   4.078   6.461   8.246
  159SER     HG 2543   4.174   6.469   8.262
  159SER      C 2544   3.838   6.317   8.344
  159SER      O 2545   3.865   6.230   8.429
  160ASP      N 2546   3.757   6.420   8.369
  160ASP      H 2547   3.738   6.483   8.293
  160ASP     CA 2548   3.679   6.434   8.493
  160ASP     HA 2549   3.732   6.380   8.571
  160ASP     CB 2550   3.672   6.585   8.529
  160ASP    HB1 2551   3.770   6.605   8.575
  160ASP    HB2 2552   3.600   6.611   8.608
  160ASP     CG 2553   3.643   6.673   8.408
  160ASP    OD1 2554   3.736   6.747   8.360
  160ASP    OD2 2555   3.525   6.673   8.359
  160ASP      C 2556   3.530   6.388   8.492
  160ASP      O 2557   3.461   6.389   8.597
  161GLY      N 2558   3.481   6.367   8.370
  161GLY      H 2559   3.545   6.363   8.292
  161GLY     CA 2560   3.339   6.324   8.339
  161GLY    HA1 2561   3.309   6.239   8.400
  161GLY    HA2 2562   3.336   6.282   8.241
  161GLY      C 2563   3.229   6.432   8.346
  161GLY      O 2564   3.119   6.405   8.307
  162THR      N 2565   3.263   6.558   8.378
  162THR      H 2566   3.363   6.583   8.395
  162THR     CA 2567   3.161   6.664   8.409
  162THR     HA 2568   3.101   6.619   8.490
  162THR     CB 2569   3.228   6.787   8.469
  162THR     HB 2570   3.145   6.862   8.481
  162THR    CG2 2571   3.290   6.744   8.602
  162THR   HG21 2572   3.221   6.691   8.665
  162THR   HG22 2573   3.371   6.675   8.584
  162THR   HG23 2574   3.335   6.836   8.658
  162THR    OG1 2575   3.332   6.840   8.385
  162THR    HG1 2576   3.400   6.771   8.370
  162THR      C 2577   3.063   6.708   8.300
  162THR      O 2578   2.962   6.773   8.328
  163GLN      N 2579   3.086   6.667   8.177
  163GLN      H 2580   3.172   6.621   8.169
  163GLN     CA 2581   2.996   6.665   8.059
  163GLN     HA 2582   2.890   6.653   8.093
  163GLN     CB 2583   3.012   6.799   7.990
  163GLN    HB1 2584   2.990   6.869   8.065
  163GLN    HB2 2585   2.934   6.809   7.918
  163GLN     CG 2586   3.141   6.821   7.908
  163GLN    HG1 2587   3.160   6.748   7.831
  163GLN    HG2 2588   3.226   6.814   7.972
  163GLN     CD 2589   3.144   6.962   7.843
  163GLN    OE1 2590   3.120   6.978   7.723
  163GLN    NE2 2591   3.162   7.068   7.919
  163GLN   HE21 2592   3.195   7.061   8.016
  163GLN   HE22 2593   3.183   7.156   7.873
  163GLN      C 2594   3.017   6.545   7.963
  163GLN      O 2595   3.126   6.488   7.962
  164LYS      N 2596   2.923   6.520   7.874
  164LYS      H 2597   2.830   6.559   7.889
  164LYS     CA 2598   2.942   6.435   7.757
  164LYS     HA 2599   3.049   6.428   7.738
  164LYS     CB 2600   2.887   6.294   7.790
  164LYS    HB1 2601   2.777   6.292   7.766
  164LYS    HB2 2602   2.893   6.281   7.896
  164LYS     CG 2603   2.954   6.180   7.716
  164LYS    HG1 2604   3.058   6.199   7.690
  164LYS    HG2 2605   2.905   6.164   7.622
  164LYS     CD 2606   2.933   6.056   7.806
  164LYS    HD1 2607   2.825   6.040   7.818
  164LYS    HD2 2608   2.983   6.078   7.903
  164LYS     CE 2609   2.992   5.928   7.755
  164LYS    HE1 2610   2.961   5.841   7.813
  164LYS    HE2 2611   3.100   5.940   7.770
  164LYS     NZ 2612   2.973   5.906   7.608
  164LYS    HZ1 2613   2.976   5.809   7.582
  164LYS    HZ2 2614   2.880   5.947   7.574
  164LYS    HZ3 2615   3.046   5.951   7.551
  164LYS      C 2616   2.893   6.497   7.631
  164LYS      O 2617   2.800   6.581   7.634
  165VAL      N 2618   2.957   6.467   7.520
  165VAL      H 2619   3.031   6.401   7.518
  165VAL     CA 2620   2.928   6.532   7.395
  165VAL     HA 2621   2.827   6.572   7.395
  165VAL     CB 2622   3.039   6.639   7.365
  165VAL     HB 2623   3.130   6.588   7.356
  165VAL    CG1 2624   3.021   6.726   7.235
  165VAL   HG11 2625   2.967   6.820   7.255
  165VAL   HG12 2626   3.123   6.751   7.206
  165VAL   HG13 2627   2.967   6.672   7.153
  165VAL    CG2 2628   3.072   6.748   7.475
  165VAL   HG21 2629   3.150   6.816   7.434
  165VAL   HG22 2630   2.982   6.802   7.498
  165VAL   HG23 2631   3.107   6.705   7.567
  165VAL      C 2632   2.931   6.423   7.288
  165VAL      O 2633   3.016   6.332   7.296
  166THR      N 2634   2.835   6.422   7.190
  166THR      H 2635   2.757   6.487   7.210
  166THR     CA 2636   2.800   6.309   7.108
  166THR     HA 2637   2.890   6.246   7.094
  166THR     CB 2638   2.691   6.224   7.174
  166THR     HB 2639   2.605   6.284   7.192
  166THR    CG2 2640   2.655   6.098   7.090
  166THR   HG21 2641   2.607   6.027   7.155
  166THR   HG22 2642   2.588   6.126   7.010
  166THR   HG23 2643   2.743   6.045   7.048
  166THR    OG1 2644   2.741   6.183   7.301
  166THR    HG1 2645   2.695   6.233   7.373
  166THR      C 2646   2.750   6.358   6.973
  166THR      O 2647   2.665   6.448   6.973
  167TYR      N 2648   2.792   6.295   6.866
  167TYR      H 2649   2.858   6.221   6.876
  167TYR     CA 2650   2.758   6.332   6.731
  167TYR     HA 2651   2.670   6.397   6.736
  167TYR     CB 2652   2.876   6.411   6.671
  167TYR    HB1 2653   2.839   6.446   6.570
  167TYR    HB2 2654   2.957   6.337   6.657
  167TYR     CG 2655   2.935   6.531   6.744
  167TYR    CD1 2656   3.060   6.525   6.815
  167TYR    HD1 2657   3.122   6.436   6.818
  167TYR    CE1 2658   3.108   6.641   6.890
  167TYR    HE1 2659   3.201   6.636   6.943
  167TYR     CZ 2660   3.045   6.768   6.873
  167TYR     OH 2661   3.084   6.883   6.941
  167TYR     HH 2662   3.151   6.866   7.008
  167TYR    CE2 2663   2.927   6.777   6.792
  167TYR    HE2 2664   2.876   6.871   6.778
  167TYR    CD2 2665   2.874   6.659   6.736
  167TYR    HD2 2666   2.783   6.664   6.673
  167TYR      C 2667   2.719   6.212   6.643
  167TYR      O 2668   2.789   6.114   6.634
  168LEU      N 2669   2.592   6.210   6.590
  168LEU      H 2670   2.536   6.294   6.599
  168LEU     CA 2671   2.548   6.117   6.486
  168LEU     HA 2672   2.552   6.019   6.537
  168LEU     CB 2673   2.400   6.150   6.442
  168LEU    HB1 2674   2.403   6.244   6.390
  168LEU    HB2 2675   2.340   6.159   6.531
  168LEU     CG 2676   2.329   6.046   6.358
  168LEU     HG 2677   2.398   6.027   6.273
  168LEU    CD1 2678   2.305   5.915   6.437
  168LEU   HD11 2679   2.257   5.852   6.359
  168LEU   HD12 2680   2.401   5.868   6.463
  168LEU   HD13 2681   2.241   5.918   6.525
  168LEU    CD2 2682   2.197   6.082   6.285
  168LEU   HD21 2683   2.206   6.190   6.259
  168LEU   HD22 2684   2.191   6.034   6.188
  168LEU   HD23 2685   2.104   6.060   6.342
  168LEU      C 2686   2.643   6.124   6.366
  168LEU      O 2687   2.661   6.226   6.292
  169VAL      N 2688   2.703   6.006   6.339
  169VAL      H 2689   2.714   5.928   6.406
  169VAL     CA 2690   2.775   5.986   6.212
  169VAL     HA 2691   2.827   6.081   6.189
  169VAL     CB 2692   2.878   5.879   6.236
  169VAL     HB 2693   2.832   5.785   6.269
  169VAL    CG1 2694   2.967   5.847   6.111
  169VAL   HG11 2695   3.036   5.765   6.134
  169VAL   HG12 2696   2.907   5.824   6.016
  169VAL   HG13 2697   3.030   5.937   6.098
  169VAL    CG2 2698   2.980   5.916   6.348
  169VAL   HG21 2699   3.048   5.835   6.369
  169VAL   HG22 2700   3.036   6.002   6.317
  169VAL   HG23 2701   2.922   5.951   6.436
  169VAL      C 2702   2.680   5.952   6.096
  169VAL      O 2703   2.699   5.999   5.986
  170HIS      N 2704   2.585   5.862   6.117
  170HIS      H 2705   2.570   5.827   6.211
  170HIS     CA 2706   2.493   5.817   6.014
  170HIS     HA 2707   2.456   5.904   5.952
  170HIS     CB 2708   2.566   5.720   5.915
  170HIS    HB1 2709   2.573   5.622   5.957
  170HIS    HB2 2710   2.670   5.759   5.906
  170HIS     CG 2711   2.494   5.708   5.778
  170HIS    ND1 2712   2.398   5.798   5.732
  170HIS    CE1 2713   2.347   5.747   5.616
  170HIS    HE1 2714   2.274   5.795   5.551
  170HIS    NE2 2715   2.407   5.628   5.587
  170HIS    HE2 2716   2.385   5.573   5.503
  170HIS    CD2 2717   2.497   5.601   5.688
  170HIS    HD2 2718   2.560   5.514   5.690
  170HIS      C 2719   2.374   5.748   6.072
  170HIS      O 2720   2.385   5.683   6.177
  171ASN      N 2721   2.264   5.747   5.998
  171ASN      H 2722   2.278   5.793   5.908
  171ASN     CA 2723   2.168   5.639   6.009
  171ASN     HA 2724   2.188   5.584   6.099
  171ASN     CB 2725   2.028   5.705   6.015
  171ASN    HB1 2726   2.010   5.768   5.928
  171ASN    HB2 2727   2.025   5.767   6.106
  171ASN     CG 2728   1.908   5.608   6.032
  171ASN    OD1 2729   1.900   5.532   6.126
  171ASN    ND2 2730   1.820   5.604   5.933
  171ASN   HD21 2731   1.833   5.652   5.848
  171ASN   HD22 2732   1.743   5.534   5.941
  171ASN      C 2733   2.174   5.546   5.887
  171ASN      O 2734   2.121   5.594   5.785
  172PHE      N 2735   2.236   5.427   5.892
  172PHE      H 2736   2.251   5.388   5.985
  172PHE     CA 2737   2.245   5.339   5.773
  172PHE     HA 2738   2.286   5.393   5.682
  172PHE     CB 2739   2.340   5.226   5.791
  172PHE    HB1 2740   2.316   5.154   5.714
  172PHE    HB2 2741   2.326   5.173   5.886
  172PHE     CG 2742   2.489   5.249   5.784
  172PHE    CD1 2743   2.563   5.299   5.893
  172PHE    HD1 2744   2.515   5.319   5.985
  172PHE    CE1 2745   2.705   5.308   5.889
  172PHE    HE1 2746   2.764   5.344   5.969
  172PHE     CZ 2747   2.774   5.258   5.779
  172PHE     HZ 2748   2.881   5.260   5.779
  172PHE    CE2 2749   2.701   5.208   5.671
  172PHE    HE2 2750   2.760   5.179   5.589
  172PHE    CD2 2751   2.561   5.202   5.670
  172PHE    HD2 2752   2.515   5.162   5.580
  172PHE      C 2753   2.107   5.291   5.747
  172PHE      O 2754   2.031   5.255   5.839
  173GLU      N 2755   2.068   5.277   5.621
  173GLU      H 2756   2.135   5.306   5.550
  173GLU     CA 2757   1.936   5.231   5.577
  173GLU     HA 2758   1.899   5.177   5.660
  173GLU     CB 2759   1.846   5.348   5.542
  173GLU    HB1 2760   1.743   5.311   5.530
  173GLU    HB2 2761   1.872   5.381   5.441
  173GLU     CG 2762   1.843   5.471   5.639
  173GLU    HG1 2763   1.937   5.531   5.637
  173GLU    HG2 2764   1.843   5.429   5.738
  173GLU     CD 2765   1.729   5.563   5.612
  173GLU    OE1 2766   1.752   5.682   5.640
  173GLU    OE2 2767   1.608   5.524   5.603
  173GLU      C 2768   1.932   5.131   5.459
  173GLU      O 2769   1.829   5.063   5.442
  174GLU      N 2770   2.037   5.114   5.383
  174GLU      H 2771   2.122   5.165   5.405
  174GLU     CA 2772   2.042   5.017   5.270
  174GLU     HA 2773   1.950   4.952   5.270
  174GLU     CB 2774   2.042   5.087   5.133
  174GLU    HB1 2775   2.070   5.012   5.061
  174GLU    HB2 2776   2.126   5.162   5.143
  174GLU     CG 2777   1.911   5.155   5.090
  174GLU    HG1 2778   1.890   5.233   5.166
  174GLU    HG2 2779   1.836   5.079   5.094
  174GLU     CD 2780   1.924   5.223   4.952
  174GLU    OE1 2781   1.941   5.347   4.939
  174GLU    OE2 2782   1.887   5.149   4.856
  174GLU      C 2783   2.157   4.920   5.288
  174GLU      O 2784   2.267   4.940   5.240
  175GLY      N 2785   2.124   4.823   5.372
  175GLY      H 2786   2.029   4.827   5.403
  175GLY     CA 2787   2.204   4.710   5.418
  175GLY    HA1 2788   2.251   4.660   5.334
  175GLY    HA2 2789   2.140   4.641   5.472
  175GLY      C 2790   2.317   4.756   5.514
  175GLY      O 2791   2.316   4.873   5.557
  176GLY      N 2792   2.421   4.670   5.528
  176GLY      H 2793   2.408   4.580   5.485
  176GLY     CA 2794   2.540   4.681   5.618
  176GLY    HA1 2795   2.587   4.581   5.633
  176GLY    HA2 2796   2.511   4.719   5.718
  176GLY      C 2797   2.653   4.773   5.570
  176GLY      O 2798   2.647   4.830   5.460
  177GLY      N 2799   2.770   4.766   5.636
  177GLY      H 2800   2.778   4.699   5.706
  177GLY     CA 2801   2.885   4.849   5.592
  177GLY    HA1 2802   2.837   4.946   5.567
  177GLY    HA2 2803   2.933   4.808   5.502
  177GLY      C 2804   2.995   4.872   5.690
  177GLY      O 2805   3.029   4.782   5.764
  178VAL      N 2806   3.051   4.994   5.697
  178VAL      H 2807   3.022   5.066   5.632
  178VAL     CA 2808   3.171   5.019   5.782
  178VAL     HA 2809   3.169   4.956   5.869
  178VAL     CB 2810   3.301   5.002   5.699
  178VAL     HB 2811   3.378   5.031   5.768
  178VAL    CG1 2812   3.327   4.855   5.660
  178VAL   HG11 2813   3.243   4.826   5.594
  178VAL   HG12 2814   3.424   4.845   5.610
  178VAL   HG13 2815   3.324   4.789   5.747
  178VAL    CG2 2816   3.311   5.095   5.575
  178VAL   HG21 2817   3.270   5.193   5.598
  178VAL   HG22 2818   3.415   5.113   5.549
  178VAL   HG23 2819   3.251   5.055   5.495
  178VAL      C 2820   3.182   5.158   5.844
  178VAL      O 2821   3.129   5.257   5.785
  179ALA      N 2822   3.234   5.158   5.971
  179ALA      H 2823   3.277   5.075   6.008
  179ALA     CA 2824   3.241   5.275   6.058
  179ALA     HA 2825   3.235   5.371   6.001
  179ALA     CB 2826   3.130   5.269   6.167
  179ALA    HB1 2827   3.153   5.339   6.253
  179ALA    HB2 2828   3.036   5.297   6.123
  179ALA    HB3 2829   3.132   5.165   6.206
  179ALA      C 2830   3.381   5.286   6.128
  179ALA      O 2831   3.444   5.186   6.153
  180MET      N 2832   3.418   5.410   6.165
  180MET      H 2833   3.364   5.485   6.131
  180MET     CA 2834   3.550   5.436   6.221
  180MET     HA 2835   3.571   5.366   6.299
  180MET     CB 2836   3.659   5.422   6.114
  180MET    HB1 2837   3.623   5.348   6.044
  180MET    HB2 2838   3.747   5.382   6.157
  180MET     CG 2839   3.685   5.547   6.032
  180MET    HG1 2840   3.595   5.607   6.023
  180MET    HG2 2841   3.706   5.531   5.929
  180MET     SD 2842   3.821   5.650   6.096
  180MET     CE 2843   3.957   5.532   6.058
  180MET    HE1 2844   3.942   5.441   6.113
  180MET    HE2 2845   3.954   5.511   5.949
  180MET    HE3 2846   4.057   5.575   6.083
  180MET      C 2847   3.551   5.571   6.296
  180MET      O 2848   3.479   5.664   6.259
  181GLY      N 2849   3.642   5.583   6.396
  181GLY      H 2850   3.706   5.505   6.403
  181GLY     CA 2851   3.682   5.713   6.450
  181GLY    HA1 2852   3.643   5.730   6.549
  181GLY    HA2 2853   3.643   5.786   6.380
  181GLY      C 2854   3.833   5.718   6.454
  181GLY      O 2855   3.900   5.616   6.474
  182MET      N 2856   3.886   5.833   6.418
  182MET      H 2857   3.821   5.912   6.406
  182MET     CA 2858   4.025   5.874   6.412
  182MET     HA 2859   4.081   5.795   6.458
  182MET     CB 2860   4.068   5.883   6.262
  182MET    HB1 2861   4.041   5.788   6.216
  182MET    HB2 2862   4.177   5.885   6.268
  182MET     CG 2863   4.024   5.999   6.177
  182MET    HG1 2864   4.051   6.091   6.225
  182MET    HG2 2865   3.917   6.002   6.177
  182MET     SD 2866   4.083   6.012   6.007
  182MET     CE 2867   4.179   6.165   6.037
  182MET    HE1 2868   4.208   6.216   5.942
  182MET    HE2 2869   4.114   6.235   6.094
  182MET    HE3 2870   4.261   6.139   6.096
  182MET      C 2871   4.050   6.004   6.487
  182MET      O 2872   3.955   6.074   6.519
  183TYR      N 2873   4.179   6.030   6.515
  183TYR      H 2874   4.256   5.965   6.491
  183TYR     CA 2875   4.217   6.154   6.586
  183TYR     HA 2876   4.142   6.232   6.555
  183TYR     CB 2877   4.203   6.140   6.738
  183TYR    HB1 2878   4.102   6.102   6.762
  183TYR    HB2 2879   4.208   6.233   6.793
  183TYR     CG 2880   4.306   6.044   6.800
  183TYR    CD1 2881   4.431   6.097   6.848
  183TYR    HD1 2882   4.447   6.203   6.850
  183TYR    CE1 2883   4.528   6.010   6.900
  183TYR    HE1 2884   4.615   6.044   6.948
  183TYR     CZ 2885   4.505   5.872   6.901
  183TYR     OH 2886   4.618   5.799   6.925
  183TYR     HH 2887   4.694   5.850   6.949
  183TYR    CE2 2888   4.387   5.818   6.849
  183TYR    HE2 2889   4.383   5.710   6.844
  183TYR    CD2 2890   4.282   5.903   6.799
  183TYR    HD2 2891   4.190   5.855   6.763
  183TYR      C 2892   4.355   6.202   6.550
  183TYR      O 2893   4.434   6.123   6.493
  184ASN      N 2894   4.388   6.323   6.597
  184ASN      H 2895   4.308   6.369   6.640
  184ASN     CA 2896   4.523   6.383   6.622
  184ASN     HA 2897   4.587   6.300   6.644
  184ASN     CB 2898   4.568   6.462   6.498
  184ASN    HB1 2899   4.546   6.568   6.513
  184ASN    HB2 2900   4.506   6.438   6.408
  184ASN     CG 2901   4.714   6.441   6.469
  184ASN    OD1 2902   4.799   6.468   6.549
  184ASN    ND2 2903   4.739   6.384   6.354
  184ASN   HD21 2904   4.670   6.364   6.285
  184ASN   HD22 2905   4.832   6.347   6.337
  184ASN      C 2906   4.525   6.470   6.748
  184ASN      O 2907   4.419   6.518   6.792
  185GLN      N 2908   4.647   6.488   6.802
  185GLN      H 2909   4.727   6.457   6.755
  185GLN     CA 2910   4.669   6.570   6.922
  185GLN     HA 2911   4.577   6.584   6.977
  185GLN     CB 2912   4.767   6.494   7.014
  185GLN    HB1 2913   4.728   6.509   7.119
  185GLN    HB2 2914   4.866   6.540   7.016
  185GLN     CG 2915   4.783   6.341   6.994
  185GLN    HG1 2916   4.865   6.319   6.926
  185GLN    HG2 2917   4.685   6.297   6.967
  185GLN     CD 2918   4.825   6.262   7.118
  185GLN    OE1 2919   4.741   6.216   7.195
  185GLN    NE2 2920   4.956   6.249   7.139
  185GLN   HE21 2921   5.029   6.257   7.068
  185GLN   HE22 2922   4.986   6.195   7.217
  185GLN      C 2923   4.722   6.714   6.897
  185GLN      O 2924   4.800   6.739   6.805
  186ASP      N 2925   4.685   6.811   6.979
  186ASP      H 2926   4.631   6.796   7.066
  186ASP     CA 2927   4.730   6.950   6.943
  186ASP     HA 2928   4.723   6.965   6.835
  186ASP     CB 2929   4.637   7.053   7.009
  186ASP    HB1 2930   4.537   7.030   6.974
  186ASP    HB2 2931   4.669   7.152   6.975
  186ASP     CG 2932   4.623   7.053   7.160
  186ASP    OD1 2933   4.695   6.979   7.233
  186ASP    OD2 2934   4.530   7.121   7.210
  186ASP      C 2935   4.883   6.975   6.978
  186ASP      O 2936   4.957   7.023   6.895
  187LYS      N 2937   4.928   6.907   7.086
  187LYS      H 2938   4.859   6.873   7.148
  187LYS     CA 2939   5.072   6.883   7.113
  187LYS     HA 2940   5.111   6.982   7.141
  187LYS     CB 2941   5.090   6.777   7.225
  187LYS    HB1 2942   5.043   6.681   7.196
  187LYS    HB2 2943   5.033   6.806   7.312
  187LYS     CG 2944   5.244   6.755   7.254
  187LYS    HG1 2945   5.298   6.718   7.170
  187LYS    HG2 2946   5.241   6.684   7.332
  187LYS     CD 2947   5.325   6.875   7.310
  187LYS    HD1 2948   5.400   6.843   7.380
  187LYS    HD2 2949   5.258   6.945   7.357
  187LYS     CE 2950   5.394   6.958   7.198
  187LYS    HE1 2951   5.322   7.028   7.155
  187LYS    HE2 2952   5.427   6.894   7.118
  187LYS     NZ 2953   5.509   7.028   7.250
  187LYS    HZ1 2954   5.493   7.125   7.272
  187LYS    HZ2 2955   5.561   6.985   7.327
  187LYS    HZ3 2956   5.569   7.027   7.171
  187LYS      C 2957   5.146   6.831   6.990
  187LYS      O 2958   5.251   6.880   6.961
  188SER      N 2959   5.093   6.731   6.914
  188SER      H 2960   5.010   6.684   6.943
  188SER     CA 2961   5.156   6.681   6.791
  188SER     HA 2962   5.259   6.663   6.817
  188SER     CB 2963   5.097   6.547   6.748
  188SER    HB1 2964   5.167   6.499   6.673
  188SER    HB2 2965   5.002   6.562   6.695
  188SER     OG 2966   5.081   6.459   6.858
  188SER     HG 2967   5.149   6.465   6.927
  188SER      C 2968   5.148   6.787   6.680
  188SER      O 2969   5.238   6.802   6.600
  189ILE      N 2970   5.038   6.862   6.662
  189ILE      H 2971   4.979   6.864   6.736
  189ILE     CA 2972   5.012   6.953   6.551
  189ILE     HA 2973   5.043   6.905   6.456
  189ILE     CB 2974   4.862   6.986   6.544
  189ILE     HB 2975   4.829   7.025   6.642
  189ILE    CG2 2976   4.842   7.096   6.438
  189ILE   HG21 2977   4.859   7.044   6.341
  189ILE   HG22 2978   4.739   7.135   6.444
  189ILE   HG23 2979   4.916   7.177   6.453
  189ILE    CG1 2980   4.781   6.861   6.505
  189ILE   HG11 2981   4.815   6.766   6.555
  189ILE   HG12 2982   4.797   6.842   6.402
  189ILE     CD 2983   4.630   6.874   6.523
  189ILE    HD1 2984   4.610   6.897   6.625
  189ILE    HD2 2985   4.604   6.955   6.453
  189ILE    HD3 2986   4.573   6.784   6.498
  189ILE      C 2987   5.093   7.086   6.570
  189ILE      O 2988   5.151   7.141   6.478
  190GLU      N 2989   5.115   7.130   6.697
  190GLU      H 2990   5.061   7.086   6.767
  190GLU     CA 2991   5.188   7.248   6.737
  190GLU     HA 2992   5.161   7.334   6.674
  190GLU     CB 2993   5.152   7.283   6.884
  190GLU    HB1 2994   5.207   7.223   6.952
  190GLU    HB2 2995   5.048   7.268   6.900
  190GLU     CG 2996   5.181   7.431   6.911
  190GLU    HG1 2997   5.119   7.495   6.842
  190GLU    HG2 2998   5.284   7.460   6.896
  190GLU     CD 2999   5.144   7.458   7.060
  190GLU    OE1 3000   5.039   7.408   7.112
  190GLU    OE2 3001   5.217   7.527   7.129
  190GLU      C 3002   5.339   7.218   6.719
  190GLU      O 3003   5.407   7.305   6.670
  191ASP      N 3004   5.390   7.097   6.755
  191ASP      H 3005   5.323   7.037   6.800
  191ASP     CA 3006   5.532   7.055   6.736
  191ASP     HA 3007   5.601   7.128   6.774
  191ASP     CB 3008   5.550   6.915   6.804
  191ASP    HB1 3009   5.612   6.858   6.741
  191ASP    HB2 3010   5.456   6.857   6.805
  191ASP     CG 3011   5.612   6.915   6.942
  191ASP    OD1 3012   5.656   6.805   6.985
  191ASP    OD2 3013   5.628   7.026   7.001
  191ASP      C 3014   5.570   7.044   6.587
  191ASP      O 3015   5.684   7.066   6.549
  192PHE      N 3016   5.469   7.014   6.504
  192PHE      H 3017   5.387   6.985   6.551
  192PHE     CA 3018   5.469   7.015   6.359
  192PHE     HA 3019   5.563   6.968   6.324
  192PHE     CB 3020   5.347   6.936   6.304
  192PHE    HB1 3021   5.264   6.963   6.366
  192PHE    HB2 3022   5.357   6.829   6.321
  192PHE     CG 3023   5.316   6.969   6.155
  192PHE    CD1 3024   5.377   6.897   6.046
  192PHE    HD1 3025   5.458   6.826   6.061
  192PHE    CE1 3026   5.330   6.923   5.917
  192PHE    HE1 3027   5.369   6.865   5.837
  192PHE     CZ 3028   5.230   7.021   5.894
  192PHE     HZ 3029   5.196   7.040   5.794
  192PHE    CE2 3030   5.175   7.094   6.000
  192PHE    HE2 3031   5.098   7.168   5.984
  192PHE    CD2 3032   5.214   7.067   6.129
  192PHE    HD2 3033   5.168   7.126   6.209
  192PHE      C 3034   5.472   7.160   6.301
  192PHE      O 3035   5.556   7.181   6.213
  193ALA      N 3036   5.391   7.251   6.359
  193ALA      H 3037   5.320   7.226   6.430
  193ALA     CA 3038   5.396   7.390   6.316
  193ALA     HA 3039   5.380   7.398   6.212
  193ALA     CB 3040   5.281   7.466   6.385
  193ALA    HB1 3041   5.184   7.447   6.339
  193ALA    HB2 3042   5.272   7.444   6.489
  193ALA    HB3 3043   5.303   7.572   6.378
  193ALA      C 3044   5.535   7.451   6.342
  193ALA      O 3045   5.605   7.495   6.249
  194HIS      N 3046   5.582   7.437   6.468
  194HIS      H 3047   5.525   7.397   6.540
  194HIS     CA 3048   5.713   7.485   6.511
  194HIS     HA 3049   5.712   7.594   6.492
  194HIS     CB 3050   5.740   7.454   6.657
  194HIS    HB1 3051   5.845   7.469   6.669
  194HIS    HB2 3052   5.697   7.353   6.678
  194HIS     CG 3053   5.679   7.557   6.742
  194HIS    ND1 3054   5.721   7.693   6.744
  194HIS    CE1 3055   5.651   7.756   6.840
  194HIS    HE1 3056   5.664   7.859   6.866
  194HIS    NE2 3057   5.567   7.668   6.901
  194HIS    HE2 3058   5.514   7.691   6.984
  194HIS    CD2 3059   5.586   7.541   6.847
  194HIS    HD2 3060   5.537   7.451   6.879
  194HIS      C 3061   5.824   7.425   6.424
  194HIS      O 3062   5.899   7.504   6.361
  195SER      N 3063   5.835   7.293   6.404
  195SER      H 3064   5.766   7.230   6.447
  195SER     CA 3065   5.941   7.239   6.319
  195SER     HA 3066   6.037   7.275   6.357
  195SER     CB 3067   5.930   7.084   6.332
  195SER    HB1 3068   6.000   7.034   6.259
  195SER    HB2 3069   5.823   7.058   6.309
  195SER     OG 3070   5.963   7.040   6.457
  195SER     HG 3071   5.881   7.039   6.509
  195SER      C 3072   5.932   7.278   6.171
  195SER      O 3073   6.030   7.282   6.097
  196SER      N 3074   5.808   7.293   6.119
  196SER      H 3075   5.731   7.296   6.183
  196SER     CA 3076   5.772   7.330   5.982
  196SER     HA 3077   5.825   7.267   5.914
  196SER     CB 3078   5.624   7.311   5.950
  196SER    HB1 3079   5.610   7.358   5.851
  196SER    HB2 3080   5.570   7.367   6.028
  196SER     OG 3081   5.584   7.177   5.954
  196SER     HG 3082   5.539   7.168   6.043
  196SER      C 3083   5.818   7.471   5.951
  196SER      O 3084   5.888   7.485   5.852
  197PHE      N 3085   5.786   7.572   6.036
  197PHE      H 3086   5.732   7.544   6.116
  197PHE     CA 3087   5.823   7.717   6.028
  197PHE     HA 3088   5.804   7.761   5.934
  197PHE     CB 3089   5.736   7.793   6.132
  197PHE    HB1 3090   5.786   7.892   6.136
  197PHE    HB2 3091   5.740   7.736   6.222
  197PHE     CG 3092   5.592   7.829   6.096
  197PHE    CD1 3093   5.487   7.801   6.181
  197PHE    HD1 3094   5.509   7.766   6.281
  197PHE    CE1 3095   5.353   7.819   6.138
  197PHE    HE1 3096   5.272   7.786   6.201
  197PHE     CZ 3097   5.333   7.886   6.013
  197PHE     HZ 3098   5.232   7.909   5.981
  197PHE    CE2 3099   5.438   7.932   5.937
  197PHE    HE2 3100   5.417   7.988   5.846
  197PHE    CD2 3101   5.566   7.898   5.976
  197PHE    HD2 3102   5.648   7.933   5.913
  197PHE      C 3103   5.980   7.732   6.048
  197PHE      O 3104   6.043   7.829   5.999
  198GLN      N 3105   6.041   7.641   6.125
  198GLN      H 3106   5.983   7.571   6.173
  198GLN     CA 3107   6.187   7.635   6.148
  198GLN     HA 3108   6.219   7.739   6.148
  198GLN     CB 3109   6.217   7.567   6.276
  198GLN    HB1 3110   6.323   7.563   6.288
  198GLN    HB2 3111   6.179   7.465   6.271
  198GLN     CG 3112   6.162   7.654   6.397
  198GLN    HG1 3113   6.063   7.692   6.376
  198GLN    HG2 3114   6.228   7.739   6.417
  198GLN     CD 3115   6.155   7.572   6.528
  198GLN    OE1 3116   6.247   7.496   6.552
  198GLN    NE2 3117   6.063   7.606   6.613
  198GLN   HE21 3118   6.000   7.682   6.590
  198GLN   HE22 3119   6.074   7.575   6.707
  198GLN      C 3120   6.266   7.580   6.025
  198GLN      O 3121   6.359   7.650   5.984
  199MET      N 3122   6.231   7.472   5.963
  199MET      H 3123   6.154   7.422   6.002
  199MET     CA 3124   6.291   7.423   5.837
  199MET     HA 3125   6.398   7.407   5.859
  199MET     CB 3126   6.227   7.289   5.801
  199MET    HB1 3127   6.118   7.297   5.807
  199MET    HB2 3128   6.260   7.215   5.871
  199MET     CG 3129   6.279   7.242   5.665
  199MET    HG1 3130   6.254   7.314   5.579
  199MET    HG2 3131   6.234   7.144   5.640
  199MET     SD 3132   6.461   7.227   5.675
  199MET     CE 3133   6.477   7.124   5.531
  199MET    HE1 3134   6.581   7.084   5.537
  199MET    HE2 3135   6.404   7.041   5.526
  199MET    HE3 3136   6.472   7.188   5.440
  199MET      C 3137   6.290   7.529   5.723
  199MET      O 3138   6.391   7.557   5.662
  200ALA      N 3139   6.176   7.594   5.704
  200ALA      H 3140   6.089   7.569   5.757
  200ALA     CA 3141   6.163   7.696   5.595
  200ALA     HA 3142   6.180   7.651   5.499
  200ALA     CB 3143   6.019   7.757   5.591
  200ALA    HB1 3144   5.991   7.795   5.686
  200ALA    HB2 3145   6.010   7.842   5.526
  200ALA    HB3 3146   5.951   7.680   5.559
  200ALA      C 3147   6.267   7.809   5.608
  200ALA      O 3148   6.344   7.842   5.515
  201LEU      N 3149   6.284   7.865   5.730
  201LEU      H 3150   6.216   7.839   5.794
  201LEU     CA 3151   6.391   7.954   5.776
  201LEU     HA 3152   6.386   8.040   5.708
  201LEU     CB 3153   6.372   8.000   5.925
  201LEU    HB1 3154   6.466   8.053   5.955
  201LEU    HB2 3155   6.372   7.903   5.988
  201LEU     CG 3156   6.248   8.079   5.957
  201LEU     HG 3157   6.154   8.030   5.928
  201LEU    CD1 3158   6.256   8.081   6.106
  201LEU   HD11 3159   6.342   8.138   6.141
  201LEU   HD12 3160   6.170   8.129   6.145
  201LEU   HD13 3161   6.260   7.983   6.155
  201LEU    CD2 3162   6.259   8.220   5.892
  201LEU   HD21 3163   6.307   8.289   5.959
  201LEU   HD22 3164   6.315   8.219   5.796
  201LEU   HD23 3165   6.163   8.264   5.868
  201LEU      C 3166   6.533   7.897   5.762
  201LEU      O 3167   6.620   7.960   5.706
  202SER      N 3168   6.558   7.778   5.819
  202SER      H 3169   6.477   7.741   5.862
  202SER     CA 3170   6.683   7.707   5.815
  202SER     HA 3171   6.766   7.775   5.854
  202SER     CB 3172   6.673   7.585   5.906
  202SER    HB1 3173   6.764   7.530   5.907
  202SER    HB2 3174   6.603   7.519   5.857
  202SER     OG 3175   6.627   7.603   6.037
  202SER     HG 3176   6.534   7.635   6.042
  202SER      C 3177   6.726   7.660   5.678
  202SER      O 3178   6.844   7.630   5.650
  203LYS      N 3179   6.635   7.676   5.577
  203LYS      H 3180   6.541   7.698   5.602
  203LYS     CA 3181   6.655   7.657   5.436
  203LYS     HA 3182   6.753   7.618   5.404
  203LYS     CB 3183   6.553   7.554   5.390
  203LYS    HB1 3184   6.457   7.598   5.392
  203LYS    HB2 3185   6.553   7.473   5.464
  203LYS     CG 3186   6.580   7.490   5.255
  203LYS    HG1 3187   6.596   7.575   5.184
  203LYS    HG2 3188   6.482   7.445   5.229
  203LYS     CD 3189   6.691   7.385   5.245
  203LYS    HD1 3190   6.659   7.286   5.285
  203LYS    HD2 3191   6.783   7.419   5.296
  203LYS     CE 3192   6.720   7.385   5.099
  203LYS    HE1 3193   6.760   7.480   5.067
  203LYS    HE2 3194   6.627   7.362   5.045
  203LYS     NZ 3195   6.822   7.284   5.068
  203LYS    HZ1 3196   6.808   7.199   5.122
  203LYS    HZ2 3197   6.818   7.261   4.970
  203LYS    HZ3 3198   6.917   7.320   5.088
  203LYS      C 3199   6.655   7.789   5.356
  203LYS      O 3200   6.716   7.792   5.249
  204GLY      N 3201   6.582   7.886   5.411
  204GLY      H 3202   6.554   7.875   5.509
  204GLY     CA 3203   6.557   8.023   5.360
  204GLY    HA1 3204   6.652   8.072   5.337
  204GLY    HA2 3205   6.503   8.083   5.433
  204GLY      C 3206   6.463   8.027   5.235
  204GLY      O 3207   6.487   8.102   5.141
  205TRP      N 3208   6.372   7.936   5.228
  205TRP      H 3209   6.364   7.872   5.305
  205TRP     CA 3210   6.271   7.920   5.124
  205TRP     HA 3211   6.294   7.969   5.033
  205TRP     CB 3212   6.274   7.776   5.081
  205TRP    HB1 3213   6.182   7.746   5.026
  205TRP    HB2 3214   6.268   7.718   5.170
  205TRP     CG 3215   6.394   7.731   5.007
  205TRP    CD1 3216   6.515   7.790   4.995
  205TRP    HD1 3217   6.548   7.888   5.035
  205TRP    NE1 3218   6.595   7.720   4.908
  205TRP    HE1 3219   6.691   7.745   4.889
  205TRP    CE2 3220   6.534   7.609   4.862
  205TRP    CZ2 3221   6.566   7.509   4.771
  205TRP    HZ2 3222   6.657   7.516   4.716
  205TRP    CH2 3223   6.480   7.394   4.762
  205TRP    HH2 3224   6.506   7.311   4.695
  205TRP    CZ3 3225   6.365   7.386   4.838
  205TRP    HZ3 3226   6.296   7.304   4.826
  205TRP    CE3 3227   6.329   7.488   4.928
  205TRP    HE3 3228   6.239   7.484   4.980
  205TRP    CD2 3229   6.410   7.604   4.937
  205TRP      C 3230   6.133   7.942   5.177
  205TRP      O 3231   6.114   7.916   5.295
  206PRO      N 3232   6.039   7.987   5.091
  206PRO     CD 3233   6.053   8.014   4.947
  206PRO    HD1 3234   6.082   7.921   4.898
  206PRO    HD2 3235   6.125   8.091   4.934
  206PRO     CG 3236   5.917   8.062   4.893
  206PRO    HG1 3237   5.865   7.975   4.847
  206PRO    HG2 3238   5.929   8.146   4.821
  206PRO     CB 3239   5.843   8.095   5.023
  206PRO    HB1 3240   5.734   8.065   5.015
  206PRO    HB2 3241   5.854   8.203   5.043
  206PRO     CA 3242   5.905   8.011   5.137
  206PRO     HA 3243   5.909   8.072   5.234
  206PRO      C 3244   5.823   7.880   5.158
  206PRO      O 3245   5.874   7.772   5.125
  207LEU      N 3246   5.702   7.892   5.214
  207LEU      H 3247   5.675   7.990   5.226
  207LEU     CA 3248   5.619   7.780   5.261
  207LEU     HA 3249   5.656   7.684   5.223
  207LEU     CB 3250   5.629   7.776   5.413
  207LEU    HB1 3251   5.580   7.864   5.451
  207LEU    HB2 3252   5.732   7.774   5.444
  207LEU     CG 3253   5.565   7.659   5.486
  207LEU     HG 3254   5.459   7.671   5.474
  207LEU    CD1 3255   5.600   7.518   5.446
  207LEU   HD11 3256   5.516   7.453   5.469
  207LEU   HD12 3257   5.602   7.511   5.339
  207LEU   HD13 3258   5.694   7.489   5.494
  207LEU    CD2 3259   5.587   7.664   5.634
  207LEU   HD21 3260   5.685   7.696   5.665
  207LEU   HD22 3261   5.520   7.741   5.669
  207LEU   HD23 3262   5.562   7.570   5.681
  207LEU      C 3263   5.474   7.787   5.209
  207LEU      O 3264   5.400   7.885   5.237
  208TYR      N 3265   5.438   7.679   5.136
  208TYR      H 3266   5.508   7.611   5.113
  208TYR     CA 3267   5.298   7.649   5.121
  208TYR     HA 3268   5.246   7.739   5.136
  208TYR     CB 3269   5.259   7.588   4.986
  208TYR    HB1 3270   5.149   7.578   4.991
  208TYR    HB2 3271   5.300   7.487   4.981
  208TYR     CG 3272   5.288   7.661   4.859
  208TYR    CD1 3273   5.407   7.637   4.788
  208TYR    HD1 3274   5.474   7.558   4.818
  208TYR    CE1 3275   5.439   7.704   4.665
  208TYR    HE1 3276   5.528   7.680   4.607
  208TYR     CZ 3277   5.345   7.804   4.615
  208TYR     OH 3278   5.376   7.858   4.495
  208TYR     HH 3279   5.465   7.827   4.457
  208TYR    CE2 3280   5.218   7.820   4.682
  208TYR    HE2 3281   5.142   7.890   4.648
  208TYR    CD2 3282   5.196   7.752   4.800
  208TYR    HD2 3283   5.107   7.776   4.853
  208TYR      C 3284   5.254   7.552   5.233
  208TYR      O 3285   5.311   7.440   5.258
  209LEU      N 3286   5.147   7.591   5.302
  209LEU      H 3287   5.110   7.679   5.284
  209LEU     CA 3288   5.063   7.501   5.383
  209LEU     HA 3289   5.125   7.415   5.417
  209LEU     CB 3290   5.018   7.573   5.509
  209LEU    HB1 3291   4.962   7.666   5.486
  209LEU    HB2 3292   5.105   7.607   5.561
  209LEU     CG 3293   4.932   7.479   5.602
  209LEU     HG 3294   4.849   7.438   5.545
  209LEU    CD1 3295   5.003   7.356   5.663
  209LEU   HD11 3296   5.041   7.297   5.582
  209LEU   HD12 3297   5.086   7.386   5.719
  209LEU   HD13 3298   4.932   7.296   5.726
  209LEU    CD2 3299   4.867   7.564   5.712
  209LEU   HD21 3300   4.785   7.505   5.753
  209LEU   HD22 3301   4.935   7.595   5.792
  209LEU   HD23 3302   4.820   7.659   5.677
  209LEU      C 3303   4.952   7.446   5.294
  209LEU      O 3304   4.902   7.524   5.209
  210SER      N 3305   4.914   7.318   5.315
  210SER      H 3306   4.965   7.257   5.383
  210SER     CA 3307   4.791   7.268   5.255
  210SER     HA 3308   4.728   7.354   5.224
  210SER     CB 3309   4.829   7.192   5.128
  210SER    HB1 3310   4.879   7.251   5.051
  210SER    HB2 3311   4.739   7.159   5.082
  210SER     OG 3312   4.912   7.080   5.149
  210SER     HG 3313   4.943   7.081   5.241
  210SER      C 3314   4.715   7.190   5.357
  210SER      O 3315   4.772   7.122   5.446
  211THR      N 3316   4.581   7.193   5.332
  211THR      H 3317   4.548   7.261   5.264
  211THR     CA 3318   4.474   7.117   5.397
  211THR     HA 3319   4.516   7.021   5.426
  211THR     CB 3320   4.425   7.176   5.527
  211THR     HB 3321   4.358   7.104   5.570
  211THR    CG2 3322   4.537   7.195   5.631
  211THR   HG21 3323   4.605   7.271   5.595
  211THR   HG22 3324   4.499   7.220   5.726
  211THR   HG23 3325   4.589   7.093   5.637
  211THR    OG1 3326   4.348   7.290   5.504
  211THR    HG1 3327   4.318   7.325   5.589
  211THR      C 3328   4.342   7.090   5.317
  211THR      O 3329   4.319   7.154   5.216
  212LYS      N 3330   4.253   7.000   5.361
  212LYS      H 3331   4.274   6.949   5.449
  212LYS     CA 3332   4.121   6.978   5.303
  212LYS     HA 3333   4.134   7.008   5.199
  212LYS     CB 3334   4.092   6.829   5.302
  212LYS    HB1 3335   4.076   6.802   5.404
  212LYS    HB2 3336   4.178   6.783   5.263
  212LYS     CG 3337   3.971   6.788   5.220
  212LYS    HG1 3338   3.882   6.850   5.242
  212LYS    HG2 3339   3.936   6.690   5.249
  212LYS     CD 3340   3.992   6.795   5.065
  212LYS    HD1 3341   4.045   6.709   5.027
  212LYS    HD2 3342   4.039   6.890   5.043
  212LYS     CE 3343   3.852   6.783   5.007
  212LYS    HE1 3344   3.782   6.845   5.067
  212LYS    HE2 3345   3.819   6.676   5.014
  212LYS     NZ 3346   3.846   6.832   4.868
  212LYS    HZ1 3347   3.886   6.767   4.799
  212LYS    HZ2 3348   3.745   6.845   4.836
  212LYS    HZ3 3349   3.886   6.922   4.857
  212LYS      C 3350   4.013   7.068   5.370
  212LYS      O 3351   3.907   7.023   5.416
  213ASN      N 3352   4.034   7.203   5.377
  213ASN      H 3353   4.119   7.235   5.340
  213ASN     CA 3354   3.968   7.303   5.465
  213ASN     HA 3355   3.988   7.280   5.571
  213ASN     CB 3356   4.023   7.447   5.437
  213ASN    HB1 3357   3.946   7.501   5.369
  213ASN    HB2 3358   4.111   7.443   5.373
  213ASN     CG 3359   4.055   7.526   5.559
  213ASN    OD1 3360   4.164   7.510   5.608
  213ASN    ND2 3361   3.972   7.616   5.606
  213ASN   HD21 3362   3.887   7.640   5.554
  213ASN   HD22 3363   4.001   7.656   5.696
  213ASN      C 3364   3.819   7.302   5.451
  213ASN      O 3365   3.746   7.317   5.543
  214THR      N 3366   3.770   7.295   5.329
  214THR      H 3367   3.834   7.294   5.248
  214THR     CA 3368   3.625   7.327   5.297
  214THR     HA 3369   3.596   7.407   5.362
  214THR     CB 3370   3.599   7.361   5.150
  214THR     HB 3371   3.495   7.375   5.145
  214THR    CG2 3372   3.663   7.492   5.105
  214THR   HG21 3373   3.658   7.499   4.995
  214THR   HG22 3374   3.613   7.577   5.151
  214THR   HG23 3375   3.766   7.498   5.136
  214THR    OG1 3376   3.643   7.256   5.071
  214THR    HG1 3377   3.598   7.263   4.983
  214THR      C 3378   3.529   7.209   5.331
  214THR      O 3379   3.413   7.230   5.359
  215ILE      N 3380   3.581   7.090   5.336
  215ILE      H 3381   3.677   7.090   5.317
  215ILE     CA 3382   3.513   6.960   5.367
  215ILE     HA 3383   3.406   6.987   5.365
  215ILE     CB 3384   3.546   6.856   5.264
  215ILE     HB 3385   3.650   6.844   5.272
  215ILE    CG2 3386   3.492   6.712   5.288
  215ILE   HG21 3387   3.384   6.723   5.279
  215ILE   HG22 3388   3.530   6.635   5.221
  215ILE   HG23 3389   3.515   6.675   5.387
  215ILE    CG1 3390   3.509   6.894   5.123
  215ILE   HG11 3391   3.514   6.805   5.067
  215ILE   HG12 3392   3.581   6.971   5.085
  215ILE     CD 3393   3.368   6.946   5.100
  215ILE    HD1 3394   3.352   6.960   4.996
  215ILE    HD2 3395   3.300   6.872   5.127
  215ILE    HD3 3396   3.342   7.040   5.152
  215ILE      C 3397   3.540   6.906   5.506
  215ILE      O 3398   3.447   6.856   5.568
  216LEU      N 3399   3.658   6.933   5.562
  216LEU      H 3400   3.732   6.971   5.500
  216LEU     CA 3401   3.687   6.893   5.698
  216LEU     HA 3402   3.596   6.853   5.741
  216LEU     CB 3403   3.796   6.784   5.702
  216LEU    HB1 3404   3.842   6.772   5.800
  216LEU    HB2 3405   3.875   6.819   5.635
  216LEU     CG 3406   3.741   6.647   5.655
  216LEU     HG 3407   3.720   6.650   5.547
  216LEU    CD1 3408   3.856   6.547   5.675
  216LEU   HD11 3409   3.873   6.526   5.778
  216LEU   HD12 3410   3.831   6.454   5.623
  216LEU   HD13 3411   3.947   6.595   5.636
  216LEU    CD2 3412   3.615   6.585   5.720
  216LEU   HD21 3413   3.527   6.640   5.692
  216LEU   HD22 3414   3.604   6.484   5.680
  216LEU   HD23 3415   3.629   6.587   5.826
  216LEU      C 3416   3.727   7.012   5.791
  216LEU      O 3417   3.837   7.015   5.845
  217LYS      N 3418   3.643   7.119   5.809
  217LYS      H 3419   3.554   7.106   5.762
  217LYS     CA 3420   3.685   7.248   5.873
  217LYS     HA 3421   3.775   7.276   5.823
  217LYS     CB 3422   3.579   7.358   5.848
  217LYS    HB1 3423   3.496   7.361   5.923
  217LYS    HB2 3424   3.530   7.343   5.748
  217LYS     CG 3425   3.650   7.494   5.843
  217LYS    HG1 3426   3.735   7.492   5.774
  217LYS    HG2 3427   3.689   7.507   5.940
  217LYS     CD 3428   3.565   7.620   5.815
  217LYS    HD1 3429   3.526   7.609   5.715
  217LYS    HD2 3430   3.621   7.709   5.817
  217LYS     CE 3431   3.442   7.629   5.914
  217LYS    HE1 3432   3.387   7.531   5.914
  217LYS    HE2 3433   3.368   7.697   5.869
  217LYS     NZ 3434   3.478   7.681   6.050
  217LYS    HZ1 3435   3.406   7.674   6.118
  217LYS    HZ2 3436   3.561   7.631   6.087
  217LYS    HZ3 3437   3.506   7.782   6.047
  217LYS      C 3438   3.717   7.234   6.023
  217LYS      O 3439   3.797   7.312   6.074
  218LYS      N 3440   3.662   7.130   6.087
  218LYS      H 3441   3.611   7.062   6.037
  218LYS     CA 3442   3.691   7.102   6.229
  218LYS     HA 3443   3.725   7.193   6.271
  218LYS     CB 3444   3.557   7.066   6.301
  218LYS    HB1 3445   3.577   7.038   6.400
  218LYS    HB2 3446   3.503   6.984   6.252
  218LYS     CG 3447   3.469   7.188   6.303
  218LYS    HG1 3448   3.430   7.210   6.199
  218LYS    HG2 3449   3.517   7.277   6.335
  218LYS     CD 3450   3.352   7.160   6.396
  218LYS    HD1 3451   3.388   7.141   6.502
  218LYS    HD2 3452   3.297   7.072   6.357
  218LYS     CE 3453   3.257   7.287   6.376
  218LYS    HE1 3454   3.187   7.255   6.296
  218LYS    HE2 3455   3.310   7.368   6.331
  218LYS     NZ 3456   3.184   7.329   6.494
  218LYS    HZ1 3457   3.238   7.355   6.576
  218LYS    HZ2 3458   3.119   7.408   6.476
  218LYS    HZ3 3459   3.123   7.252   6.515
  218LYS      C 3460   3.808   7.001   6.253
  218LYS      O 3461   3.864   6.992   6.363
  219TYR      N 3462   3.854   6.930   6.148
  219TYR      H 3463   3.791   6.924   6.068
  219TYR     CA 3464   3.982   6.856   6.156
  219TYR     HA 3465   4.012   6.841   6.259
  219TYR     CB 3466   3.950   6.716   6.101
  219TYR    HB1 3467   3.936   6.720   5.988
  219TYR    HB2 3468   3.851   6.681   6.140
  219TYR     CG 3469   4.059   6.623   6.144
  219TYR    CD1 3470   4.185   6.618   6.087
  219TYR    HD1 3471   4.210   6.694   6.018
  219TYR    CE1 3472   4.281   6.524   6.129
  219TYR    HE1 3473   4.380   6.517   6.085
  219TYR     CZ 3474   4.245   6.429   6.224
  219TYR     OH 3475   4.336   6.334   6.259
  219TYR     HH 3476   4.423   6.347   6.213
  219TYR    CE2 3477   4.114   6.425   6.280
  219TYR    HE2 3478   4.085   6.354   6.353
  219TYR    CD2 3479   4.023   6.522   6.239
  219TYR    HD2 3480   3.928   6.517   6.288
  219TYR      C 3481   4.095   6.931   6.080
  219TYR      O 3482   4.194   6.966   6.143
  220ASP      N 3483   4.076   6.965   5.950
  220ASP      H 3484   3.988   6.939   5.908
  220ASP     CA 3485   4.170   7.029   5.856
  220ASP     HA 3486   4.268   6.997   5.883
  220ASP     CB 3487   4.139   6.974   5.713
  220ASP    HB1 3488   4.173   7.057   5.650
  220ASP    HB2 3489   4.036   6.968   5.688
  220ASP     CG 3490   4.216   6.848   5.675
  220ASP    OD1 3491   4.196   6.739   5.734
  220ASP    OD2 3492   4.309   6.857   5.595
  220ASP      C 3493   4.169   7.180   5.859
  220ASP      O 3494   4.273   7.243   5.845
  221GLY      N 3495   4.054   7.245   5.873
  221GLY      H 3496   3.974   7.192   5.879
  221GLY     CA 3497   4.044   7.388   5.901
  221GLY    HA1 3498   3.946   7.423   5.878
  221GLY    HA2 3499   4.116   7.440   5.836
  221GLY      C 3500   4.088   7.428   6.039
  221GLY      O 3501   4.157   7.528   6.044
  222ARG      N 3502   4.066   7.342   6.139
  222ARG      H 3503   4.009   7.260   6.118
  222ARG     CA 3504   4.130   7.348   6.276
  222ARG     HA 3505   4.104   7.443   6.321
  222ARG     CB 3506   4.071   7.236   6.367
  222ARG    HB1 3507   4.099   7.140   6.321
  222ARG    HB2 3508   3.956   7.245   6.368
  222ARG     CG 3509   4.123   7.245   6.510
  222ARG    HG1 3510   4.233   7.214   6.511
  222ARG    HG2 3511   4.073   7.168   6.563
  222ARG     CD 3512   4.117   7.383   6.582
  222ARG    HD1 3513   4.013   7.420   6.584
  222ARG    HD2 3514   4.187   7.451   6.528
  222ARG     NE 3515   4.166   7.365   6.720
  222ARG     HE 3516   4.182   7.265   6.757
  222ARG     CZ 3517   4.232   7.458   6.789
  222ARG    NH1 3518   4.227   7.579   6.752
  222ARG   HH11 3519   4.157   7.604   6.677
  222ARG   HH12 3520   4.273   7.654   6.802
  222ARG    NH2 3521   4.286   7.424   6.903
  222ARG   HH21 3522   4.301   7.324   6.932
  222ARG   HH22 3523   4.319   7.495   6.968
  222ARG      C 3524   4.287   7.335   6.267
  222ARG      O 3525   4.357   7.412   6.336
  223PHE      N 3526   4.342   7.251   6.179
  223PHE      H 3527   4.278   7.196   6.121
  223PHE     CA 3528   4.490   7.244   6.144
  223PHE     HA 3529   4.544   7.214   6.233
  223PHE     CB 3530   4.513   7.126   6.045
  223PHE    HB1 3531   4.496   7.157   5.944
  223PHE    HB2 3532   4.433   7.050   6.065
  223PHE     CG 3533   4.640   7.046   6.057
  223PHE    CD1 3534   4.745   7.079   5.972
  223PHE    HD1 3535   4.730   7.157   5.899
  223PHE    CE1 3536   4.860   7.000   5.973
  223PHE    HE1 3537   4.943   7.019   5.903
  223PHE     CZ 3538   4.872   6.896   6.064
  223PHE     HZ 3539   4.970   6.846   6.077
  223PHE    CE2 3540   4.765   6.849   6.141
  223PHE    HE2 3541   4.779   6.757   6.198
  223PHE    CD2 3542   4.643   6.927   6.138
  223PHE    HD2 3543   4.554   6.900   6.193
  223PHE      C 3544   4.548   7.384   6.099
  223PHE      O 3545   4.641   7.438   6.164
  224LYS      N 3546   4.481   7.449   5.999
  224LYS      H 3547   4.398   7.404   5.960
  224LYS     CA 3548   4.516   7.585   5.952
  224LYS     HA 3549   4.614   7.590   5.920
  224LYS     CB 3550   4.413   7.630   5.842
  224LYS    HB1 3551   4.315   7.661   5.881
  224LYS    HB2 3552   4.406   7.555   5.762
  224LYS     CG 3553   4.467   7.764   5.787
  224LYS    HG1 3554   4.565   7.743   5.742
  224LYS    HG2 3555   4.471   7.842   5.861
  224LYS     CD 3556   4.376   7.813   5.672
  224LYS    HD1 3557   4.283   7.854   5.716
  224LYS    HD2 3558   4.345   7.729   5.605
  224LYS     CE 3559   4.448   7.928   5.604
  224LYS    HE1 3560   4.545   7.897   5.571
  224LYS    HE2 3561   4.446   8.003   5.680
  224LYS     NZ 3562   4.370   7.966   5.481
  224LYS    HZ1 3563   4.369   7.899   5.405
  224LYS    HZ2 3564   4.271   7.985   5.498
  224LYS    HZ3 3565   4.400   8.052   5.433
  224LYS      C 3566   4.509   7.688   6.064
  224LYS      O 3567   4.602   7.766   6.080
  225ASP      N 3568   4.404   7.679   6.143
  225ASP      H 3569   4.337   7.606   6.119
  225ASP     CA 3570   4.373   7.758   6.262
  225ASP     HA 3571   4.367   7.866   6.235
  225ASP     CB 3572   4.233   7.725   6.314
  225ASP    HB1 3573   4.224   7.618   6.320
  225ASP    HB2 3574   4.168   7.763   6.237
  225ASP     CG 3575   4.186   7.783   6.447
  225ASP    OD1 3576   4.219   7.899   6.475
  225ASP    OD2 3577   4.105   7.714   6.516
  225ASP      C 3578   4.487   7.754   6.369
  225ASP      O 3579   4.527   7.859   6.419
  226ILE      N 3580   4.538   7.640   6.411
  226ILE      H 3581   4.495   7.553   6.382
  226ILE     CA 3582   4.652   7.626   6.497
  226ILE     HA 3583   4.642   7.677   6.594
  226ILE     CB 3584   4.676   7.472   6.530
  226ILE     HB 3585   4.678   7.416   6.438
  226ILE    CG2 3586   4.815   7.455   6.601
  226ILE   HG21 3587   4.828   7.349   6.626
  226ILE   HG22 3588   4.904   7.482   6.540
  226ILE   HG23 3589   4.807   7.507   6.699
  226ILE    CG1 3590   4.565   7.425   6.625
  226ILE   HG11 3591   4.466   7.446   6.579
  226ILE   HG12 3592   4.569   7.482   6.720
  226ILE     CD 3593   4.565   7.277   6.668
  226ILE    HD1 3594   4.647   7.264   6.734
  226ILE    HD2 3595   4.476   7.258   6.725
  226ILE    HD3 3596   4.567   7.217   6.586
  226ILE      C 3597   4.778   7.685   6.432
  226ILE      O 3598   4.855   7.757   6.498
  227PHE      N 3599   4.810   7.650   6.307
  227PHE      H 3600   4.739   7.604   6.259
  227PHE     CA 3601   4.935   7.676   6.232
  227PHE     HA 3602   5.022   7.635   6.282
  227PHE     CB 3603   4.919   7.600   6.103
  227PHE    HB1 3604   4.854   7.661   6.037
  227PHE    HB2 3605   4.864   7.502   6.113
  227PHE     CG 3606   5.053   7.582   6.037
  227PHE    CD1 3607   5.113   7.456   6.054
  227PHE    HD1 3608   5.063   7.382   6.118
  227PHE    CE1 3609   5.237   7.429   5.993
  227PHE    HE1 3610   5.292   7.337   6.008
  227PHE     CZ 3611   5.295   7.520   5.905
  227PHE     HZ 3612   5.385   7.498   5.848
  227PHE    CE2 3613   5.223   7.635   5.877
  227PHE    HE2 3614   5.257   7.701   5.800
  227PHE    CD2 3615   5.112   7.675   5.954
  227PHE    HD2 3616   5.070   7.778   5.938
  227PHE      C 3617   4.951   7.827   6.211
  227PHE      O 3618   5.060   7.882   6.239
  228GLN      N 3619   4.844   7.898   6.171
  228GLN      H 3620   4.756   7.857   6.147
  228GLN     CA 3621   4.849   8.049   6.171
  228GLN     HA 3622   4.942   8.078   6.117
  228GLN     CB 3623   4.730   8.100   6.085
  228GLN    HB1 3624   4.728   8.037   5.994
  228GLN    HB2 3625   4.743   8.203   6.057
  228GLN     CG 3626   4.597   8.077   6.158
  228GLN    HG1 3627   4.589   8.140   6.246
  228GLN    HG2 3628   4.592   7.974   6.191
  228GLN     CD 3629   4.476   8.108   6.068
  228GLN    OE1 3630   4.490   8.131   5.945
  228GLN    NE2 3631   4.355   8.109   6.125
  228GLN   HE21 3632   4.351   8.100   6.231
  228GLN   HE22 3633   4.270   8.134   6.074
  228GLN      C 3634   4.852   8.118   6.308
  228GLN      O 3635   4.894   8.233   6.329
  229GLU      N 3636   4.817   8.046   6.415
  229GLU      H 3637   4.775   7.954   6.404
  229GLU     CA 3638   4.825   8.091   6.554
  229GLU     HA 3639   4.805   8.198   6.550
  229GLU     CB 3640   4.714   8.028   6.630
  229GLU    HB1 3641   4.750   7.928   6.663
  229GLU    HB2 3642   4.623   8.018   6.572
  229GLU     CG 3643   4.676   8.098   6.761
  229GLU    HG1 3644   4.633   8.190   6.749
  229GLU    HG2 3645   4.762   8.098   6.821
  229GLU     CD 3646   4.571   8.008   6.828
  229GLU    OE1 3647   4.452   8.042   6.818
  229GLU    OE2 3648   4.601   7.894   6.878
  229GLU      C 3649   4.968   8.070   6.612
  229GLU      O 3650   5.006   8.124   6.715
  230ILE      N 3651   5.053   7.988   6.545
  230ILE      H 3652   5.021   7.927   6.472
  230ILE     CA 3653   5.194   7.995   6.567
  230ILE     HA 3654   5.210   8.025   6.668
  230ILE     CB 3655   5.267   7.860   6.535
  230ILE     HB 3656   5.232   7.826   6.437
  230ILE    CG2 3657   5.422   7.880   6.538
  230ILE   HG21 3658   5.457   7.920   6.445
  230ILE   HG22 3659   5.449   7.950   6.618
  230ILE   HG23 3660   5.477   7.788   6.555
  230ILE    CG1 3661   5.229   7.745   6.635
  230ILE   HG11 3662   5.285   7.650   6.617
  230ILE   HG12 3663   5.118   7.738   6.634
  230ILE     CD 3664   5.260   7.772   6.784
  230ILE    HD1 3665   5.367   7.791   6.786
  230ILE    HD2 3666   5.201   7.856   6.818
  230ILE    HD3 3667   5.234   7.685   6.844
  230ILE      C 3668   5.251   8.110   6.482
  230ILE      O 3669   5.337   8.174   6.538
  231TYR      N 3670   5.220   8.128   6.350
  231TYR      H 3671   5.154   8.061   6.306
  231TYR     CA 3672   5.285   8.223   6.258
  231TYR     HA 3673   5.394   8.198   6.249
  231TYR     CB 3674   5.227   8.212   6.120
  231TYR    HB1 3675   5.120   8.244   6.117
  231TYR    HB2 3676   5.221   8.109   6.094
  231TYR     CG 3677   5.311   8.277   6.010
  231TYR    CD1 3678   5.442   8.234   5.985
  231TYR    HD1 3679   5.493   8.158   6.045
  231TYR    CE1 3680   5.517   8.301   5.890
  231TYR    HE1 3681   5.619   8.261   5.876
  231TYR     CZ 3682   5.463   8.402   5.810
  231TYR     OH 3683   5.541   8.467   5.723
  231TYR     HH 3684   5.502   8.545   5.681
  231TYR    CE2 3685   5.328   8.439   5.827
  231TYR    HE2 3686   5.290   8.524   5.777
  231TYR    CD2 3687   5.253   8.379   5.930
  231TYR    HD2 3688   5.151   8.410   5.950
  231TYR      C 3689   5.290   8.365   6.319
  231TYR      O 3690   5.394   8.436   6.329
  232ASP      N 3691   5.175   8.403   6.374
  232ASP      H 3692   5.102   8.333   6.375
  232ASP     CA 3693   5.144   8.536   6.428
  232ASP     HA 3694   5.164   8.605   6.348
  232ASP     CB 3695   4.989   8.530   6.457
  232ASP    HB1 3696   4.973   8.456   6.536
  232ASP    HB2 3697   4.941   8.491   6.363
  232ASP     CG 3698   4.930   8.663   6.496
  232ASP    OD1 3699   4.884   8.668   6.611
  232ASP    OD2 3700   4.926   8.754   6.409
  232ASP      C 3701   5.211   8.590   6.552
  232ASP      O 3702   5.231   8.709   6.564
  233LYS      N 3703   5.257   8.504   6.643
  233LYS      H 3704   5.246   8.407   6.616
  233LYS     CA 3705   5.346   8.522   6.757
  233LYS     HA 3706   5.337   8.625   6.784
  233LYS     CB 3707   5.294   8.451   6.880
  233LYS    HB1 3708   5.193   8.483   6.901
  233LYS    HB2 3709   5.355   8.481   6.966
  233LYS     CG 3710   5.291   8.296   6.873
  233LYS    HG1 3711   5.386   8.266   6.837
  233LYS    HG2 3712   5.215   8.265   6.800
  233LYS     CD 3713   5.261   8.228   7.011
  233LYS    HD1 3714   5.153   8.238   7.025
  233LYS    HD2 3715   5.314   8.281   7.090
  233LYS     CE 3716   5.306   8.081   7.011
  233LYS    HE1 3717   5.414   8.082   7.012
  233LYS    HE2 3718   5.281   8.035   6.915
  233LYS     NZ 3719   5.252   7.991   7.115
  233LYS    HZ1 3720   5.293   7.899   7.107
  233LYS    HZ2 3721   5.281   8.035   7.202
  233LYS    HZ3 3722   5.152   7.983   7.110
  233LYS      C 3723   5.497   8.516   6.734
  233LYS      O 3724   5.565   8.608   6.774
  234GLN      N 3725   5.549   8.416   6.668
  234GLN      H 3726   5.488   8.346   6.626
  234GLN     CA 3727   5.693   8.398   6.662
  234GLN     HA 3728   5.748   8.474   6.721
  234GLN     CB 3729   5.718   8.259   6.727
  234GLN    HB1 3730   5.798   8.207   6.681
  234GLN    HB2 3731   5.635   8.192   6.711
  234GLN     CG 3732   5.748   8.279   6.876
  234GLN    HG1 3733   5.660   8.310   6.929
  234GLN    HG2 3734   5.824   8.358   6.888
  234GLN     CD 3735   5.798   8.155   6.947
  234GLN    OE1 3736   5.777   8.046   6.901
  234GLN    NE2 3737   5.863   8.164   7.062
  234GLN   HE21 3738   5.886   8.254   7.105
  234GLN   HE22 3739   5.876   8.074   7.111
  234GLN      C 3740   5.750   8.406   6.520
  234GLN      O 3741   5.868   8.370   6.516
  235TYR      N 3742   5.679   8.431   6.407
  235TYR      H 3743   5.576   8.442   6.410
  235TYR     CA 3744   5.748   8.404   6.274
  235TYR     HA 3745   5.856   8.415   6.285
  235TYR     CB 3746   5.730   8.259   6.227
  235TYR    HB1 3747   5.787   8.246   6.133
  235TYR    HB2 3748   5.624   8.243   6.202
  235TYR     CG 3749   5.787   8.155   6.322
  235TYR    CD1 3750   5.920   8.110   6.304
  235TYR    HD1 3751   5.980   8.149   6.225
  235TYR    CE1 3752   5.976   8.015   6.390
  235TYR    HE1 3753   6.082   7.983   6.380
  235TYR     CZ 3754   5.897   7.957   6.488
  235TYR     OH 3755   5.957   7.877   6.584
  235TYR     HH 3756   5.914   7.881   6.668
  235TYR    CE2 3757   5.762   7.996   6.501
  235TYR    HE2 3758   5.705   7.948   6.585
  235TYR    CD2 3759   5.706   8.097   6.423
  235TYR    HD2 3760   5.602   8.129   6.434
  235TYR      C 3761   5.708   8.495   6.156
  235TYR      O 3762   5.776   8.504   6.052
  236LYS      N 3763   5.605   8.571   6.168
  236LYS      H 3764   5.551   8.570   6.255
  236LYS     CA 3765   5.558   8.657   6.060
  236LYS     HA 3766   5.558   8.597   5.966
  236LYS     CB 3767   5.409   8.688   6.076
  236LYS    HB1 3768   5.364   8.591   6.097
  236LYS    HB2 3769   5.373   8.729   5.978
  236LYS     CG 3770   5.380   8.790   6.192
  236LYS    HG1 3771   5.451   8.872   6.185
  236LYS    HG2 3772   5.398   8.744   6.287
  236LYS     CD 3773   5.245   8.859   6.195
  236LYS    HD1 3774   5.169   8.782   6.188
  236LYS    HD2 3775   5.240   8.923   6.107
  236LYS     CE 3776   5.229   8.935   6.327
  236LYS    HE1 3777   5.286   9.030   6.321
  236LYS    HE2 3778   5.269   8.868   6.410
  236LYS     NZ 3779   5.083   8.969   6.354
  236LYS    HZ1 3780   5.075   9.042   6.427
  236LYS    HZ2 3781   5.039   9.005   6.274
  236LYS    HZ3 3782   5.028   8.888   6.384
  236LYS      C 3783   5.643   8.777   6.035
  236LYS      O 3784   5.659   8.810   5.919
  237SER      N 3785   5.708   8.837   6.132
  237SER      H 3786   5.703   8.794   6.222
  237SER     CA 3787   5.814   8.943   6.108
  237SER     HA 3788   5.773   9.014   6.036
  237SER     CB 3789   5.833   9.027   6.234
  237SER    HB1 3790   5.879   9.120   6.204
  237SER    HB2 3791   5.895   8.978   6.302
  237SER     OG 3792   5.709   9.066   6.291
  237SER     HG 3793   5.732   9.103   6.379
  237SER      C 3794   5.950   8.888   6.060
  237SER      O 3795   6.023   8.932   5.969
  238GLN      N 3796   5.987   8.777   6.126
  238GLN      H 3797   5.919   8.740   6.192
  238GLN     CA 3798   6.108   8.696   6.100
  238GLN     HA 3799   6.193   8.759   6.126
  238GLN     CB 3800   6.102   8.570   6.195
  238GLN    HB1 3801   6.184   8.508   6.162
  238GLN    HB2 3802   6.008   8.509   6.186
  238GLN     CG 3803   6.118   8.610   6.342
  238GLN    HG1 3804   6.216   8.655   6.350
  238GLN    HG2 3805   6.126   8.518   6.403
  238GLN     CD 3806   6.004   8.692   6.408
  238GLN    OE1 3807   5.892   8.695   6.361
  238GLN    NE2 3808   6.032   8.754   6.527
  238GLN   HE21 3809   6.121   8.736   6.572
  238GLN   HE22 3810   5.959   8.806   6.575
  238GLN      C 3811   6.116   8.648   5.951
  238GLN      O 3812   6.220   8.638   5.887
  239PHE      N 3813   5.997   8.614   5.893
  239PHE      H 3814   5.921   8.601   5.961
  239PHE     CA 3815   5.984   8.579   5.754
  239PHE     HA 3816   6.070   8.518   5.729
  239PHE     CB 3817   5.855   8.500   5.737
  239PHE    HB1 3818   5.818   8.532   5.638
  239PHE    HB2 3819   5.777   8.537   5.806
  239PHE     CG 3820   5.853   8.345   5.736
  239PHE    CD1 3821   5.907   8.278   5.848
  239PHE    HD1 3822   5.956   8.334   5.922
  239PHE    CE1 3823   5.891   8.137   5.867
  239PHE    HE1 3824   5.920   8.088   5.961
  239PHE     CZ 3825   5.834   8.060   5.762
  239PHE     HZ 3826   5.830   7.955   5.771
  239PHE    CE2 3827   5.783   8.127   5.647
  239PHE    HE2 3828   5.729   8.075   5.572
  239PHE    CD2 3829   5.790   8.269   5.633
  239PHE    HD2 3830   5.743   8.321   5.551
  239PHE      C 3831   5.998   8.702   5.663
  239PHE      O 3832   6.072   8.696   5.566
  240GLU      N 3833   5.951   8.816   5.706
  240GLU      H 3834   5.904   8.821   5.794
  240GLU     CA 3835   5.969   8.941   5.634
  240GLU     HA 3836   5.941   8.934   5.529
  240GLU     CB 3837   5.873   9.044   5.695
  240GLU    HB1 3838   5.878   9.065   5.800
  240GLU    HB2 3839   5.768   9.008   5.679
  240GLU     CG 3840   5.897   9.175   5.616
  240GLU    HG1 3841   5.876   9.157   5.510
  240GLU    HG2 3842   6.001   9.202   5.618
  240GLU     CD 3843   5.811   9.291   5.659
  240GLU    OE1 3844   5.685   9.281   5.639
  240GLU    OE2 3845   5.870   9.396   5.697
  240GLU      C 3846   6.117   8.982   5.629
  240GLU      O 3847   6.160   9.027   5.522
  241ALA      N 3848   6.192   8.968   5.737
  241ALA      H 3849   6.149   8.935   5.823
  241ALA     CA 3850   6.335   8.991   5.732
  241ALA     HA 3851   6.353   9.088   5.687
  241ALA     CB 3852   6.387   9.003   5.873
  241ALA    HB1 3853   6.336   9.078   5.934
  241ALA    HB2 3854   6.368   8.912   5.928
  241ALA    HB3 3855   6.495   9.021   5.868
  241ALA      C 3856   6.413   8.888   5.650
  241ALA      O 3857   6.523   8.919   5.600
  242GLN      N 3858   6.361   8.770   5.628
  242GLN      H 3859   6.274   8.738   5.677
  242GLN     CA 3860   6.427   8.678   5.539
  242GLN     HA 3861   6.531   8.714   5.521
  242GLN     CB 3862   6.431   8.547   5.612
  242GLN    HB1 3863   6.426   8.463   5.542
  242GLN    HB2 3864   6.347   8.533   5.681
  242GLN     CG 3865   6.564   8.538   5.692
  242GLN    HG1 3866   6.568   8.619   5.762
  242GLN    HG2 3867   6.650   8.546   5.624
  242GLN     CD 3868   6.579   8.405   5.765
  242GLN    OE1 3869   6.591   8.397   5.886
  242GLN    NE2 3870   6.582   8.299   5.692
  242GLN   HE21 3871   6.580   8.310   5.590
  242GLN   HE22 3872   6.557   8.209   5.729
  242GLN      C 3873   6.364   8.681   5.394
  242GLN      O 3874   6.400   8.600   5.307
  243LYS      N 3875   6.291   8.789   5.363
  243LYS      H 3876   6.286   8.861   5.433
  243LYS     CA 3877   6.223   8.807   5.231
  243LYS     HA 3878   6.146   8.887   5.249
  243LYS     CB 3879   6.320   8.870   5.126
  243LYS    HB1 3880   6.264   8.911   5.043
  243LYS    HB2 3881   6.385   8.795   5.085
  243LYS     CG 3882   6.406   8.980   5.189
  243LYS    HG1 3883   6.476   8.939   5.262
  243LYS    HG2 3884   6.342   9.049   5.246
  243LYS     CD 3885   6.484   9.061   5.080
  243LYS    HD1 3886   6.418   9.090   4.996
  243LYS    HD2 3887   6.562   8.995   5.050
  243LYS     CE 3888   6.542   9.179   5.152
  243LYS    HE1 3889   6.627   9.140   5.214
  243LYS    HE2 3890   6.470   9.215   5.226
  243LYS     NZ 3891   6.589   9.285   5.059
  243LYS    HZ1 3892   6.641   9.245   4.983
  243LYS    HZ2 3893   6.510   9.333   5.018
  243LYS    HZ3 3894   6.652   9.356   5.099
  243LYS      C 3895   6.139   8.686   5.182
  243LYS      O 3896   6.122   8.664   5.062
  244ILE      N 3897   6.088   8.611   5.279
  244ILE      H 3898   6.103   8.649   5.370
  244ILE     CA 3899   6.009   8.491   5.259
  244ILE     HA 3900   5.997   8.483   5.152
  244ILE     CB 3901   6.087   8.361   5.299
  244ILE     HB 3902   6.022   8.276   5.303
  244ILE    CG2 3903   6.197   8.336   5.196
  244ILE   HG21 3904   6.263   8.425   5.188
  244ILE   HG22 3905   6.245   8.241   5.222
  244ILE   HG23 3906   6.158   8.312   5.097
  244ILE    CG1 3907   6.132   8.389   5.445
  244ILE   HG11 3908   6.054   8.429   5.507
  244ILE   HG12 3909   6.214   8.466   5.449
  244ILE     CD 3910   6.185   8.265   5.512
  244ILE    HD1 3911   6.114   8.182   5.503
  244ILE    HD2 3912   6.276   8.238   5.466
  244ILE    HD3 3913   6.219   8.292   5.616
  244ILE      C 3914   5.868   8.508   5.322
  244ILE      O 3915   5.830   8.607   5.389
  245TRP      N 3916   5.787   8.413   5.276
  245TRP      H 3917   5.828   8.335   5.224
  245TRP     CA 3918   5.641   8.416   5.291
  245TRP     HA 3919   5.622   8.469   5.384
  245TRP     CB 3920   5.575   8.491   5.173
  245TRP    HB1 3921   5.614   8.596   5.173
  245TRP    HB2 3922   5.470   8.491   5.187
  245TRP     CG 3923   5.606   8.438   5.039
  245TRP    CD1 3924   5.543   8.331   4.993
  245TRP    HD1 3925   5.458   8.281   5.039
  245TRP    NE1 3926   5.614   8.285   4.883
  245TRP    HE1 3927   5.581   8.207   4.826
  245TRP    CE2 3928   5.718   8.371   4.845
  245TRP    CZ2 3929   5.814   8.377   4.741
  245TRP    HZ2 3930   5.813   8.292   4.675
  245TRP    CH2 3931   5.911   8.479   4.744
  245TRP    HH2 3932   5.995   8.483   4.676
  245TRP    CZ3 3933   5.901   8.580   4.840
  245TRP    HZ3 3934   5.977   8.651   4.842
  245TRP    CE3 3935   5.797   8.574   4.937
  245TRP    HE3 3936   5.785   8.663   5.003
  245TRP    CD2 3937   5.711   8.467   4.946
  245TRP      C 3938   5.576   8.277   5.310
  245TRP      O 3939   5.615   8.170   5.257
  246TYR      N 3940   5.478   8.277   5.400
  246TYR      H 3941   5.447   8.367   5.445
  246TYR     CA 3942   5.385   8.164   5.416
  246TYR     HA 3943   5.430   8.076   5.371
  246TYR     CB 3944   5.368   8.136   5.568
  246TYR    HB1 3945   5.397   8.220   5.632
  246TYR    HB2 3946   5.444   8.060   5.590
  246TYR     CG 3947   5.231   8.092   5.617
  246TYR    CD1 3948   5.206   7.955   5.634
  246TYR    HD1 3949   5.290   7.889   5.616
  246TYR    CE1 3950   5.081   7.910   5.678
  246TYR    HE1 3951   5.062   7.803   5.687
  246TYR     CZ 3952   4.973   8.003   5.684
  246TYR     OH 3953   4.848   7.953   5.709
  246TYR     HH 3954   4.791   8.025   5.731
  246TYR    CE2 3955   5.001   8.144   5.684
  246TYR    HE2 3956   4.921   8.211   5.700
  246TYR    CD2 3957   5.134   8.188   5.645
  246TYR    HD2 3958   5.158   8.296   5.646
  246TYR      C 3959   5.257   8.199   5.346
  246TYR      O 3960   5.220   8.313   5.346
  247GLU      N 3961   5.197   8.102   5.271
  247GLU      H 3962   5.241   8.010   5.276
  247GLU     CA 3963   5.061   8.101   5.210
  247GLU     HA 3964   4.994   8.163   5.271
  247GLU     CB 3965   5.069   8.157   5.062
  247GLU    HB1 3966   5.112   8.259   5.068
  247GLU    HB2 3967   4.971   8.168   5.021
  247GLU     CG 3968   5.158   8.075   4.964
  247GLU    HG1 3969   5.107   7.984   4.939
  247GLU    HG2 3970   5.253   8.041   5.010
  247GLU     CD 3971   5.195   8.159   4.840
  247GLU    OE1 3972   5.099   8.192   4.766
  247GLU    OE2 3973   5.312   8.168   4.800
  247GLU      C 3974   4.999   7.958   5.214
  247GLU      O 3975   5.072   7.857   5.209
  248HIS      N 3976   4.868   7.951   5.220
  248HIS      H 3977   4.822   8.042   5.238
  248HIS     CA 3978   4.785   7.833   5.240
  248HIS     HA 3979   4.848   7.745   5.250
  248HIS     CB 3980   4.704   7.843   5.369
  248HIS    HB1 3981   4.650   7.939   5.372
  248HIS    HB2 3982   4.773   7.841   5.457
  248HIS     CG 3983   4.606   7.728   5.375
  248HIS    ND1 3984   4.476   7.730   5.327
  248HIS    CE1 3985   4.423   7.613   5.353
  248HIS    HE1 3986   4.317   7.594   5.335
  248HIS    NE2 3987   4.508   7.534   5.413
  248HIS    HE2 3988   4.486   7.442   5.446
  248HIS    CD2 3989   4.623   7.607   5.430
  248HIS    HD2 3990   4.708   7.574   5.490
  248HIS      C 3991   4.694   7.806   5.118
  248HIS      O 3992   4.619   7.898   5.078
  249ARG      N 3993   4.693   7.684   5.064
  249ARG      H 3994   4.749   7.613   5.109
  249ARG     CA 3995   4.608   7.638   4.957
  249ARG     HA 3996   4.538   7.720   4.932
  249ARG     CB 3997   4.687   7.597   4.831
  249ARG    HB1 3998   4.622   7.545   4.755
  249ARG    HB2 3999   4.776   7.535   4.853
  249ARG     CG 4000   4.725   7.727   4.761
  249ARG    HG1 4001   4.797   7.781   4.822
  249ARG    HG2 4002   4.633   7.781   4.738
  249ARG     CD 4003   4.798   7.688   4.631
  249ARG    HD1 4004   4.734   7.618   4.578
  249ARG    HD2 4005   4.891   7.633   4.653
  249ARG     NE 4006   4.832   7.804   4.557
  249ARG     HE 4007   4.899   7.867   4.603
  249ARG     CZ 4008   4.778   7.852   4.444
  249ARG    NH1 4009   4.686   7.777   4.381
  249ARG   HH11 4010   4.653   7.698   4.425
  249ARG   HH12 4011   4.645   7.821   4.302
  249ARG    NH2 4012   4.816   7.962   4.388
  249ARG   HH21 4013   4.878   8.017   4.445
  249ARG   HH22 4014   4.790   7.984   4.299
  249ARG      C 4015   4.527   7.514   5.003
  249ARG      O 4016   4.584   7.431   5.071
  250LEU      N 4017   4.406   7.497   4.946
  250LEU      H 4018   4.367   7.572   4.881
  250LEU     CA 4019   4.335   7.372   4.960
  250LEU     HA 4020   4.321   7.348   5.066
  250LEU     CB 4021   4.201   7.361   4.888
  250LEU    HB1 4022   4.155   7.262   4.903
  250LEU    HB2 4023   4.212   7.371   4.780
  250LEU     CG 4024   4.099   7.464   4.937
  250LEU     HG 4025   4.141   7.564   4.924
  250LEU    CD1 4026   3.967   7.464   4.853
  250LEU   HD11 4027   4.001   7.498   4.754
  250LEU   HD12 4028   3.934   7.361   4.845
  250LEU   HD13 4029   3.893   7.531   4.891
  250LEU    CD2 4030   4.063   7.445   5.082
  250LEU   HD21 4031   4.035   7.338   5.092
  250LEU   HD22 4032   4.151   7.466   5.149
  250LEU   HD23 4033   3.985   7.514   5.106
  250LEU      C 4034   4.429   7.265   4.906
  250LEU      O 4035   4.500   7.287   4.805
  251ILE      N 4036   4.427   7.145   4.965
  251ILE      H 4037   4.361   7.131   5.045
  251ILE     CA 4038   4.511   7.028   4.922
  251ILE     HA 4039   4.611   7.063   4.929
  251ILE     CB 4040   4.492   6.906   5.014
  251ILE     HB 4041   4.505   6.939   5.117
  251ILE    CG2 4042   4.350   6.845   5.007
  251ILE   HG21 4043   4.345   6.786   4.915
  251ILE   HG22 4044   4.341   6.777   5.090
  251ILE   HG23 4045   4.269   6.916   5.010
  251ILE    CG1 4046   4.591   6.786   4.985
  251ILE   HG11 4047   4.580   6.752   4.883
  251ILE   HG12 4048   4.562   6.703   5.052
  251ILE     CD 4049   4.742   6.817   5.014
  251ILE    HD1 4050   4.797   6.729   5.043
  251ILE    HD2 4051   4.792   6.870   4.935
  251ILE    HD3 4052   4.749   6.885   5.100
  251ILE      C 4053   4.500   6.981   4.775
  251ILE      O 4054   4.602   6.978   4.708
  252ASP      N 4055   4.380   6.966   4.723
  252ASP      H 4056   4.298   6.985   4.779
  252ASP     CA 4057   4.355   6.925   4.579
  252ASP     HA 4058   4.421   6.845   4.549
  252ASP     CB 4059   4.207   6.880   4.559
  252ASP    HB1 4060   4.186   6.784   4.607
  252ASP    HB2 4061   4.198   6.866   4.453
  252ASP     CG 4062   4.090   6.965   4.601
  252ASP    OD1 4063   4.105   7.065   4.668
  252ASP    OD2 4064   3.983   6.927   4.553
  252ASP      C 4065   4.394   7.044   4.480
  252ASP      O 4066   4.416   7.025   4.362
  253ASP      N 4067   4.417   7.164   4.530
  253ASP      H 4068   4.397   7.168   4.629
  253ASP     CA 4069   4.467   7.287   4.462
  253ASP     HA 4070   4.449   7.286   4.355
  253ASP     CB 4071   4.400   7.409   4.527
  253ASP    HB1 4072   4.427   7.418   4.630
  253ASP    HB2 4073   4.293   7.396   4.523
  253ASP     CG 4074   4.444   7.528   4.457
  253ASP    OD1 4075   4.439   7.535   4.332
  253ASP    OD2 4076   4.486   7.623   4.527
  253ASP      C 4077   4.620   7.292   4.474
  253ASP      O 4078   4.695   7.325   4.380
  254MET      N 4079   4.670   7.261   4.591
  254MET      H 4080   4.606   7.231   4.665
  254MET     CA 4081   4.813   7.259   4.614
  254MET     HA 4082   4.847   7.353   4.577
  254MET     CB 4083   4.858   7.256   4.768
  254MET    HB1 4084   4.832   7.159   4.808
  254MET    HB2 4085   4.812   7.335   4.826
  254MET     CG 4086   5.012   7.270   4.786
  254MET    HG1 4087   5.056   7.197   4.720
  254MET    HG2 4088   5.044   7.251   4.891
  254MET     SD 4089   5.060   7.437   4.746
  254MET     CE 4090   5.210   7.403   4.649
  254MET    HE1 4091   5.245   7.498   4.605
  254MET    HE2 4092   5.283   7.367   4.718
  254MET    HE3 4093   5.180   7.335   4.567
  254MET      C 4094   4.881   7.148   4.532
  254MET      O 4095   4.992   7.174   4.480
  255VAL      N 4096   4.827   7.026   4.507
  255VAL      H 4097   4.740   6.994   4.550
  255VAL     CA 4098   4.892   6.923   4.414
  255VAL     HA 4099   4.990   6.902   4.459
  255VAL     CB 4100   4.817   6.784   4.408
  255VAL     HB 4101   4.867   6.726   4.333
  255VAL    CG1 4102   4.813   6.712   4.547
  255VAL   HG11 4103   4.757   6.772   4.615
  255VAL   HG12 4104   4.758   6.616   4.537
  255VAL   HG13 4105   4.913   6.695   4.582
  255VAL    CG2 4106   4.673   6.803   4.365
  255VAL   HG21 4107   4.665   6.867   4.280
  255VAL   HG22 4108   4.634   6.712   4.331
  255VAL   HG23 4109   4.613   6.843   4.447
  255VAL      C 4110   4.902   6.985   4.274
  255VAL      O 4111   5.000   6.960   4.205
  256ALA      N 4112   4.818   7.075   4.222
  256ALA      H 4113   4.733   7.088   4.279
  256ALA     CA 4114   4.833   7.138   4.091
  256ALA     HA 4115   4.883   7.072   4.024
  256ALA     CB 4116   4.693   7.168   4.037
  256ALA    HB1 4117   4.636   7.076   4.039
  256ALA    HB2 4118   4.645   7.240   4.106
  256ALA    HB3 4119   4.691   7.212   3.942
  256ALA      C 4120   4.921   7.265   4.093
  256ALA      O 4121   4.987   7.298   3.992
  257GLN      N 4122   4.935   7.333   4.207
  257GLN      H 4123   4.878   7.307   4.290
  257GLN     CA 4124   5.038   7.443   4.224
  257GLN     HA 4125   5.028   7.506   4.136
  257GLN     CB 4126   4.999   7.528   4.343
  257GLN    HB1 4127   4.981   7.460   4.432
  257GLN    HB2 4128   4.903   7.578   4.322
  257GLN     CG 4129   5.085   7.644   4.379
  257GLN    HG1 4130   5.188   7.615   4.391
  257GLN    HG2 4131   5.059   7.679   4.481
  257GLN     CD 4132   5.069   7.756   4.278
  257GLN    OE1 4133   5.006   7.749   4.169
  257GLN    NE2 4134   5.125   7.877   4.301
  257GLN   HE21 4135   5.174   7.900   4.387
  257GLN   HE22 4136   5.092   7.949   4.236
  257GLN      C 4137   5.185   7.397   4.236
  257GLN      O 4138   5.277   7.450   4.175
  258ALA      N 4139   5.210   7.291   4.310
  258ALA      H 4140   5.135   7.251   4.363
  258ALA     CA 4141   5.335   7.211   4.314
  258ALA     HA 4142   5.416   7.273   4.345
  258ALA     CB 4143   5.319   7.097   4.416
  258ALA    HB1 4144   5.328   7.137   4.516
  258ALA    HB2 4145   5.223   7.045   4.402
  258ALA    HB3 4146   5.400   7.022   4.401
  258ALA      C 4147   5.370   7.158   4.173
  258ALA      O 4148   5.494   7.153   4.147
  259MET      N 4149   5.274   7.130   4.085
  259MET      H 4150   5.181   7.131   4.126
  259MET     CA 4151   5.290   7.098   3.945
  259MET     HA 4152   5.368   7.023   3.934
  259MET     CB 4153   5.162   7.030   3.890
  259MET    HB1 4154   5.078   7.103   3.884
  259MET    HB2 4155   5.130   6.949   3.960
  259MET     CG 4156   5.179   6.969   3.753
  259MET    HG1 4157   5.189   7.052   3.681
  259MET    HG2 4158   5.089   6.908   3.736
  259MET     SD 4159   5.310   6.845   3.722
  259MET     CE 4160   5.264   6.718   3.846
  259MET    HE1 4161   5.300   6.613   3.817
  259MET    HE2 4162   5.316   6.740   3.936
  259MET    HE3 4163   5.159   6.718   3.860
  259MET      C 4164   5.338   7.225   3.869
  259MET      O 4165   5.448   7.225   3.807
  260LYS      N 4166   5.257   7.335   3.875
  260LYS      H 4167   5.171   7.332   3.929
  260LYS     CA 4168   5.288   7.453   3.795
  260LYS     HA 4169   5.361   7.417   3.720
  260LYS     CB 4170   5.167   7.514   3.717
  260LYS    HB1 4171   5.197   7.616   3.676
  260LYS    HB2 4172   5.074   7.526   3.781
  260LYS     CG 4173   5.148   7.430   3.586
  260LYS    HG1 4174   5.118   7.327   3.620
  260LYS    HG2 4175   5.247   7.427   3.544
  260LYS     CD 4176   5.047   7.482   3.479
  260LYS    HD1 4177   5.085   7.577   3.442
  260LYS    HD2 4178   4.948   7.495   3.517
  260LYS     CE 4179   5.042   7.387   3.361
  260LYS    HE1 4180   5.007   7.288   3.399
  260LYS    HE2 4181   5.147   7.383   3.317
  260LYS     NZ 4182   4.952   7.440   3.258
  260LYS    HZ1 4183   4.997   7.516   3.204
  260LYS    HZ2 4184   4.933   7.357   3.200
  260LYS    HZ3 4185   4.871   7.476   3.306
  260LYS      C 4186   5.379   7.555   3.873
  260LYS      O 4187   5.346   7.670   3.895
  261SER      N 4188   5.490   7.509   3.937
  261SER      H 4189   5.500   7.411   3.928
  261SER     CA 4190   5.592   7.575   4.013
  261SER     HA 4191   5.607   7.675   3.981
  261SER     CB 4192   5.552   7.582   4.159
  261SER    HB1 4193   5.630   7.632   4.209
  261SER    HB2 4194   5.540   7.484   4.202
  261SER     OG 4195   5.433   7.656   4.181
  261SER     HG 4196   5.367   7.580   4.186
  261SER      C 4197   5.726   7.501   4.004
  261SER      O 4198   5.735   7.380   3.992
  262GLU      N 4199   5.841   7.568   4.015
  262GLU      H 4200   5.841   7.671   4.020
  262GLU     CA 4201   5.971   7.513   3.964
  262GLU     HA 4202   5.947   7.429   3.893
  262GLU     CB 4203   6.041   7.619   3.875
  262GLU    HB1 4204   6.120   7.576   3.814
  262GLU    HB2 4205   6.087   7.695   3.936
  262GLU     CG 4206   5.936   7.689   3.782
  262GLU    HG1 4207   5.862   7.747   3.839
  262GLU    HG2 4208   5.877   7.617   3.729
  262GLU     CD 4209   6.002   7.793   3.692
  262GLU    OE1 4210   6.017   7.773   3.571
  262GLU    OE2 4211   6.033   7.905   3.740
  262GLU      C 4212   6.062   7.460   4.074
  262GLU      O 4213   6.168   7.414   4.038
  263GLY      N 4214   6.018   7.459   4.199
  263GLY      H 4215   5.933   7.505   4.223
  263GLY     CA 4216   6.099   7.422   4.317
  263GLY    HA1 4217   6.187   7.359   4.292
  263GLY    HA2 4218   6.040   7.361   4.380
  263GLY      C 4219   6.140   7.545   4.399
  263GLY      O 4220   6.094   7.654   4.369
  264GLY      N 4221   6.224   7.531   4.501
  264GLY      H 4222   6.264   7.437   4.522
  264GLY     CA 4223   6.274   7.640   4.578
  264GLY    HA1 4224   6.300   7.720   4.508
  264GLY    HA2 4225   6.363   7.613   4.633
  264GLY      C 4226   6.166   7.693   4.676
  264GLY      O 4227   6.150   7.813   4.695
  265PHE      N 4228   6.086   7.601   4.732
  265PHE      H 4229   6.100   7.503   4.712
  265PHE     CA 4230   5.988   7.630   4.837
  265PHE     HA 4231   6.029   7.704   4.904
  265PHE     CB 4232   5.858   7.683   4.778
  265PHE    HB1 4233   5.879   7.777   4.724
  265PHE    HB2 4234   5.793   7.702   4.859
  265PHE     CG 4235   5.793   7.594   4.678
  265PHE    CD1 4236   5.714   7.484   4.718
  265PHE    HD1 4237   5.698   7.468   4.826
  265PHE    CE1 4238   5.667   7.398   4.619
  265PHE    HE1 4239   5.617   7.307   4.647
  265PHE     CZ 4240   5.689   7.424   4.485
  265PHE     HZ 4241   5.652   7.356   4.410
  265PHE    CE2 4242   5.762   7.536   4.444
  265PHE    HE2 4243   5.781   7.557   4.336
  265PHE    CD2 4244   5.814   7.620   4.542
  265PHE    HD2 4245   5.879   7.697   4.505
  265PHE      C 4246   5.973   7.499   4.919
  265PHE      O 4247   6.018   7.391   4.877
  266ILE      N 4248   5.913   7.511   5.041
  266ILE      H 4249   5.879   7.603   5.072
  266ILE     CA 4250   5.886   7.396   5.123
  266ILE     HA 4251   5.948   7.312   5.089
  266ILE     CB 4252   5.916   7.421   5.272
  266ILE     HB 4253   5.828   7.477   5.309
  266ILE    CG2 4254   5.915   7.288   5.350
  266ILE   HG21 4255   5.970   7.207   5.295
  266ILE   HG22 4256   5.966   7.301   5.447
  266ILE   HG23 4257   5.814   7.254   5.366
  266ILE    CG1 4258   6.044   7.498   5.311
  266ILE   HG11 4259   6.040   7.516   5.420
  266ILE   HG12 4260   6.040   7.595   5.261
  266ILE     CD 4261   6.172   7.422   5.268
  266ILE    HD1 4262   6.159   7.402   5.164
  266ILE    HD2 4263   6.253   7.488   5.294
  266ILE    HD3 4264   6.182   7.317   5.316
  266ILE      C 4265   5.734   7.367   5.107
  266ILE      O 4266   5.659   7.463   5.094
  267TRP      N 4267   5.683   7.243   5.119
  267TRP      H 4268   5.749   7.168   5.118
  267TRP     CA 4269   5.537   7.214   5.120
  267TRP     HA 4270   5.475   7.307   5.127
  267TRP     CB 4271   5.507   7.137   4.987
  267TRP    HB1 4272   5.580   7.052   4.979
  267TRP    HB2 4273   5.528   7.211   4.906
  267TRP     CG 4274   5.370   7.091   4.961
  267TRP    CD1 4275   5.262   7.102   5.043
  267TRP    HD1 4276   5.252   7.149   5.139
  267TRP    NE1 4277   5.155   7.033   4.984
  267TRP    HE1 4278   5.070   7.012   5.034
  267TRP    CE2 4279   5.189   6.980   4.864
  267TRP    CZ2 4280   5.114   6.903   4.779
  267TRP    HZ2 4281   5.017   6.882   4.802
  267TRP    CH2 4282   5.171   6.849   4.665
  267TRP    HH2 4283   5.115   6.778   4.609
  267TRP    CZ3 4284   5.308   6.869   4.640
  267TRP    HZ3 4285   5.358   6.812   4.561
  267TRP    CE3 4286   5.381   6.957   4.723
  267TRP    HE3 4287   5.485   6.960   4.707
  267TRP    CD2 4288   5.323   7.016   4.842
  267TRP      C 4289   5.502   7.133   5.245
  267TRP      O 4290   5.560   7.025   5.264
  268ALA      N 4291   5.413   7.180   5.334
  268ALA      H 4292   5.374   7.270   5.314
  268ALA     CA 4293   5.364   7.100   5.446
  268ALA     HA 4294   5.440   7.023   5.467
  268ALA     CB 4295   5.365   7.180   5.573
  268ALA    HB1 4296   5.266   7.233   5.587
  268ALA    HB2 4297   5.371   7.111   5.658
  268ALA    HB3 4298   5.450   7.246   5.579
  268ALA      C 4299   5.228   7.032   5.425
  268ALA      O 4300   5.130   7.094   5.383
  269CYS      N 4301   5.227   6.902   5.446
  269CYS      H 4302   5.314   6.862   5.470
  269CYS     CA 4303   5.114   6.809   5.435
  269CYS     HA 4304   5.024   6.854   5.395
  269CYS     CB 4305   5.152   6.704   5.331
  269CYS    HB1 4306   5.073   6.629   5.322
  269CYS    HB2 4307   5.246   6.669   5.363
  269CYS     SG 4308   5.177   6.786   5.171
  269CYS     HG 4309   5.252   6.888   5.215
  269CYS      C 4310   5.083   6.749   5.572
  269CYS      O 4311   5.168   6.740   5.661
  270LYS      N 4312   4.966   6.689   5.589
  270LYS      H 4313   4.895   6.702   5.524
  270LYS     CA 4314   4.936   6.600   5.706
  270LYS     HA 4315   4.982   6.634   5.795
  270LYS     CB 4316   4.788   6.593   5.737
  270LYS    HB1 4317   4.770   6.542   5.833
  270LYS    HB2 4318   4.733   6.534   5.660
  270LYS     CG 4319   4.720   6.726   5.763
  270LYS    HG1 4320   4.702   6.778   5.669
  270LYS    HG2 4321   4.777   6.797   5.826
  270LYS     CD 4322   4.579   6.702   5.833
  270LYS    HD1 4323   4.523   6.798   5.844
  270LYS    HD2 4324   4.602   6.664   5.931
  270LYS     CE 4325   4.495   6.597   5.764
  270LYS    HE1 4326   4.404   6.586   5.827
  270LYS    HE2 4327   4.550   6.499   5.768
  270LYS     NZ 4328   4.455   6.626   5.621
  270LYS    HZ1 4329   4.529   6.613   5.554
  270LYS    HZ2 4330   4.377   6.563   5.597
  270LYS    HZ3 4331   4.418   6.723   5.610
  270LYS      C 4332   4.989   6.463   5.694
  270LYS      O 4333   5.075   6.433   5.614
  271ASN      N 4334   4.946   6.369   5.777
  271ASN      H 4335   4.880   6.394   5.849
  271ASN     CA 4336   5.009   6.241   5.786
  271ASN     HA 4337   5.116   6.255   5.802
  271ASN     CB 4338   4.963   6.168   5.911
  271ASN    HB1 4339   4.863   6.134   5.898
  271ASN    HB2 4340   4.966   6.237   5.995
  271ASN     CG 4341   5.053   6.051   5.942
  271ASN    OD1 4342   5.149   6.023   5.872
  271ASN    ND2 4343   5.035   5.977   6.049
  271ASN   HD21 4344   4.961   5.997   6.119
  271ASN   HD22 4345   5.100   5.904   6.061
  271ASN      C 4346   4.994   6.162   5.655
  271ASN      O 4347   5.097   6.122   5.595
  272TYR      N 4348   4.872   6.137   5.609
  272TYR      H 4349   4.791   6.169   5.660
  272TYR     CA 4350   4.845   6.058   5.490
  272TYR     HA 4351   4.911   5.974   5.488
  272TYR     CB 4352   4.697   6.021   5.486
  272TYR    HB1 4353   4.638   6.111   5.498
  272TYR    HB2 4354   4.678   5.959   5.573
  272TYR     CG 4355   4.652   5.942   5.362
  272TYR    CD1 4356   4.685   5.805   5.357
  272TYR    HD1 4357   4.747   5.766   5.439
  272TYR    CE1 4358   4.670   5.732   5.242
  272TYR    HE1 4359   4.702   5.629   5.249
  272TYR     CZ 4360   4.608   5.785   5.125
  272TYR     OH 4361   4.573   5.703   5.021
  272TYR     HH 4362   4.533   5.747   4.945
  272TYR    CE2 4363   4.562   5.919   5.133
  272TYR    HE2 4364   4.508   5.958   5.048
  272TYR    CD2 4365   4.579   5.995   5.253
  272TYR    HD2 4366   4.543   6.095   5.259
  272TYR      C 4367   4.883   6.138   5.363
  272TYR      O 4368   4.943   6.090   5.271
  273ASP      N 4369   4.849   6.269   5.362
  273ASP      H 4370   4.782   6.295   5.433
  273ASP     CA 4371   4.869   6.367   5.254
  273ASP     HA 4372   4.812   6.341   5.166
  273ASP     CB 4373   4.817   6.499   5.302
  273ASP    HB1 4374   4.802   6.559   5.210
  273ASP    HB2 4375   4.889   6.547   5.371
  273ASP     CG 4376   4.686   6.501   5.378
  273ASP    OD1 4377   4.647   6.613   5.417
  273ASP    OD2 4378   4.617   6.399   5.394
  273ASP      C 4379   5.014   6.388   5.212
  273ASP      O 4380   5.038   6.417   5.096
  274GLY      N 4381   5.111   6.365   5.304
  274GLY      H 4382   5.085   6.340   5.401
  274GLY     CA 4383   5.251   6.382   5.269
  274GLY    HA1 4384   5.297   6.436   5.351
  274GLY    HA2 4385   5.264   6.443   5.179
  274GLY      C 4386   5.316   6.241   5.249
  274GLY      O 4387   5.413   6.233   5.177
  275ASP      N 4388   5.250   6.130   5.288
  275ASP      H 4389   5.156   6.144   5.322
  275ASP     CA 4390   5.278   5.997   5.243
  275ASP     HA 4391   5.385   5.976   5.259
  275ASP     CB 4392   5.195   5.890   5.327
  275ASP    HB1 4393   5.091   5.924   5.333
  275ASP    HB2 4394   5.252   5.909   5.420
  275ASP     CG 4395   5.218   5.749   5.281
  275ASP    OD1 4396   5.129   5.679   5.221
  275ASP    OD2 4397   5.333   5.692   5.303
  275ASP      C 4398   5.258   5.987   5.084
  275ASP      O 4399   5.353   5.970   5.008
  276VAL      N 4400   5.138   6.017   5.038
  276VAL      H 4401   5.066   6.039   5.105
  276VAL     CA 4402   5.100   6.008   4.894
  276VAL     HA 4403   5.148   5.918   4.853
  276VAL     CB 4404   4.946   5.995   4.866
  276VAL     HB 4405   4.936   5.965   4.762
  276VAL    CG1 4406   4.894   5.880   4.958
  276VAL   HG11 4407   4.795   5.850   4.921
  276VAL   HG12 4408   4.955   5.793   4.951
  276VAL   HG13 4409   4.883   5.917   5.058
  276VAL    CG2 4410   4.867   6.125   4.874
  276VAL   HG21 4411   4.854   6.144   4.983
  276VAL   HG22 4412   4.911   6.209   4.818
  276VAL   HG23 4413   4.772   6.105   4.829
  276VAL      C 4414   5.163   6.117   4.804
  276VAL      O 4415   5.140   6.117   4.681
  277GLN      N 4416   5.242   6.205   4.863
  277GLN      H 4417   5.263   6.194   4.962
  277GLN     CA 4418   5.316   6.302   4.787
  277GLN     HA 4419   5.292   6.287   4.680
  277GLN     CB 4420   5.263   6.442   4.819
  277GLN    HB1 4421   5.302   6.467   4.918
  277GLN    HB2 4422   5.154   6.432   4.824
  277GLN     CG 4423   5.296   6.548   4.712
  277GLN    HG1 4424   5.403   6.540   4.691
  277GLN    HG2 4425   5.286   6.647   4.757
  277GLN     CD 4426   5.223   6.529   4.578
  277GLN    OE1 4427   5.117   6.473   4.554
  277GLN    NE2 4428   5.293   6.558   4.468
  277GLN   HE21 4429   5.374   6.616   4.476
  277GLN   HE22 4430   5.250   6.547   4.378
  277GLN      C 4431   5.469   6.279   4.791
  277GLN      O 4432   5.548   6.371   4.816
  278SER      N 4433   5.514   6.156   4.764
  278SER      H 4434   5.449   6.082   4.739
  278SER     CA 4435   5.655   6.116   4.791
  278SER     HA 4436   5.720   6.204   4.801
  278SER     CB 4437   5.669   6.036   4.920
  278SER    HB1 4438   5.774   6.020   4.931
  278SER    HB2 4439   5.619   5.936   4.907
  278SER     OG 4440   5.616   6.103   5.028
  278SER     HG 4441   5.523   6.123   5.010
  278SER      C 4442   5.708   6.030   4.673
  278SER      O 4443   5.803   6.069   4.609
  279ASP      N 4444   5.642   5.920   4.637
  279ASP      H 4445   5.573   5.891   4.706
  279ASP     CA 4446   5.685   5.824   4.542
  279ASP     HA 4447   5.794   5.803   4.549
  279ASP     CB 4448   5.611   5.685   4.568
  279ASP    HB1 4449   5.651   5.616   4.494
  279ASP    HB2 4450   5.501   5.699   4.554
  279ASP     CG 4451   5.640   5.640   4.711
  279ASP    OD1 4452   5.574   5.699   4.804
  279ASP    OD2 4453   5.735   5.558   4.736
  279ASP      C 4454   5.652   5.858   4.391
  279ASP      O 4455   5.743   5.850   4.308
  280SER      N 4456   5.535   5.904   4.353
  280SER      H 4457   5.465   5.914   4.427
  280SER     CA 4458   5.507   5.979   4.223
  280SER     HA 4459   5.523   5.913   4.139
  280SER     CB 4460   5.358   6.028   4.222
  280SER    HB1 4461   5.286   5.946   4.248
  280SER    HB2 4462   5.336   6.074   4.123
  280SER     OG 4463   5.346   6.130   4.311
  280SER     HG 4464   5.323   6.095   4.398
  280SER      C 4465   5.609   6.094   4.200
  280SER      O 4466   5.680   6.100   4.099
  281VAL      N 4467   5.634   6.179   4.305
  281VAL      H 4468   5.565   6.167   4.379
  281VAL     CA 4469   5.733   6.286   4.300
  281VAL     HA 4470   5.705   6.345   4.213
  281VAL     CB 4471   5.729   6.374   4.429
  281VAL     HB 4472   5.773   6.312   4.508
  281VAL    CG1 4473   5.801   6.509   4.411
  281VAL   HG11 4474   5.754   6.574   4.334
  281VAL   HG12 4475   5.799   6.573   4.500
  281VAL   HG13 4476   5.905   6.499   4.380
  281VAL    CG2 4477   5.586   6.417   4.468
  281VAL   HG21 4478   5.542   6.464   4.379
  281VAL   HG22 4479   5.527   6.334   4.495
  281VAL   HG23 4480   5.587   6.481   4.560
  281VAL      C 4481   5.875   6.234   4.274
  281VAL      O 4482   5.955   6.296   4.205
  282ALA      N 4483   5.919   6.129   4.343
  282ALA      H 4484   5.857   6.075   4.402
  282ALA     CA 4485   6.061   6.084   4.333
  282ALA     HA 4486   6.128   6.166   4.347
  282ALA     CB 4487   6.091   5.982   4.443
  282ALA    HB1 4488   6.035   5.889   4.427
  282ALA    HB2 4489   6.201   5.965   4.453
  282ALA    HB3 4490   6.061   6.027   4.536
  282ALA      C 4491   6.096   6.029   4.196
  282ALA      O 4492   6.197   6.075   4.141
  283GLN      N 4493   6.007   5.955   4.130
  283GLN      H 4494   5.926   5.920   4.181
  283GLN     CA 4495   6.010   5.926   3.984
  283GLN     HA 4496   6.107   5.884   3.958
  283GLN     CB 4497   5.902   5.825   3.961
  283GLN    HB1 4498   5.813   5.868   4.002
  283GLN    HB2 4499   5.928   5.729   4.009
  283GLN     CG 4500   5.875   5.781   3.819
  283GLN    HG1 4501   5.839   5.864   3.760
  283GLN    HG2 4502   5.790   5.710   3.820
  283GLN     CD 4503   5.999   5.714   3.748
  283GLN    OE1 4504   6.105   5.685   3.797
  283GLN    NE2 4505   5.976   5.666   3.629
  283GLN   HE21 4506   5.884   5.684   3.592
  283GLN   HE22 4507   6.051   5.633   3.570
  283GLN      C 4508   5.978   6.050   3.892
  283GLN      O 4509   6.027   6.055   3.781
  284GLY      N 4510   5.910   6.151   3.940
  284GLY      H 4511   5.872   6.137   4.032
  284GLY     CA 4512   5.904   6.281   3.877
  284GLY    HA1 4513   5.838   6.351   3.930
  284GLY    HA2 4514   5.863   6.273   3.775
  284GLY      C 4515   6.034   6.355   3.856
  284GLY      O 4516   6.052   6.417   3.750
  285TYR      N 4517   6.126   6.344   3.949
  285TYR      H 4518   6.108   6.288   4.033
  285TYR     CA 4519   6.254   6.403   3.948
  285TYR     HA 4520   6.246   6.499   3.898
  285TYR     CB 4521   6.296   6.436   4.094
  285TYR    HB1 4522   6.405   6.434   4.094
  285TYR    HB2 4523   6.269   6.356   4.161
  285TYR     CG 4524   6.253   6.570   4.149
  285TYR    CD1 4525   6.141   6.589   4.229
  285TYR    HD1 4526   6.081   6.506   4.251
  285TYR    CE1 4527   6.102   6.718   4.272
  285TYR    HE1 4528   6.007   6.725   4.320
  285TYR     CZ 4529   6.177   6.830   4.236
  285TYR     OH 4530   6.133   6.956   4.259
  285TYR     HH 4531   6.209   7.013   4.238
  285TYR    CE2 4532   6.300   6.807   4.166
  285TYR    HE2 4533   6.366   6.894   4.138
  285TYR    CD2 4534   6.337   6.679   4.128
  285TYR    HD2 4535   6.425   6.669   4.070
  285TYR      C 4536   6.352   6.307   3.877
  285TYR      O 4537   6.434   6.361   3.802
  286GLY      N 4538   6.344   6.173   3.891
  286GLY      H 4539   6.267   6.132   3.941
  286GLY     CA 4540   6.431   6.077   3.818
  286GLY    HA1 4541   6.539   6.101   3.845
  286GLY    HA2 4542   6.425   6.094   3.714
  286GLY      C 4543   6.404   5.937   3.856
  286GLY      O 4544   6.359   5.859   3.773
  287SER      N 4545   6.426   5.902   3.982
  287SER      H 4546   6.465   5.967   4.048
  287SER     CA 4547   6.385   5.772   4.034
  287SER     HA 4548   6.293   5.733   3.992
  287SER     CB 4549   6.498   5.673   4.002
  287SER    HB1 4550   6.524   5.660   3.896
  287SER    HB2 4551   6.474   5.572   4.037
  287SER     OG 4552   6.610   5.706   4.072
  287SER     HG 4553   6.670   5.630   4.059
  287SER      C 4554   6.371   5.772   4.186
  287SER      O 4555   6.406   5.870   4.256
  288LEU      N 4556   6.325   5.658   4.237
  288LEU      H 4557   6.314   5.577   4.176
  288LEU     CA 4558   6.285   5.642   4.381
  288LEU     HA 4559   6.233   5.732   4.419
  288LEU     CB 4560   6.179   5.530   4.398
  288LEU    HB1 4561   6.184   5.486   4.492
  288LEU    HB2 4562   6.203   5.448   4.331
  288LEU     CG 4563   6.034   5.577   4.379
  288LEU     HG 4564   6.018   5.663   4.446
  288LEU    CD1 4565   6.001   5.613   4.236
  288LEU   HD11 4566   5.900   5.648   4.228
  288LEU   HD12 4567   6.062   5.693   4.199
  288LEU   HD13 4568   6.021   5.526   4.173
  288LEU    CD2 4569   5.939   5.469   4.419
  288LEU   HD21 4570   5.968   5.378   4.376
  288LEU   HD22 4571   5.941   5.452   4.530
  288LEU   HD23 4572   5.838   5.492   4.390
  288LEU      C 4573   6.408   5.635   4.472
  288LEU      O 4574   6.411   5.705   4.572
  289GLY      N 4575   6.516   5.570   4.426
  289GLY      H 4576   6.497   5.521   4.339
  289GLY     CA 4577   6.641   5.533   4.493
  289GLY    HA1 4578   6.694   5.466   4.426
  289GLY    HA2 4579   6.618   5.487   4.587
  289GLY      C 4580   6.741   5.645   4.524
  289GLY      O 4581   6.838   5.621   4.591
  290MET      N 4582   6.703   5.769   4.478
  290MET      H 4583   6.622   5.773   4.423
  290MET     CA 4584   6.760   5.900   4.508
  290MET     HA 4585   6.862   5.896   4.530
  290MET     CB 4586   6.754   5.991   4.383
  290MET    HB1 4587   6.797   6.086   4.406
  290MET    HB2 4588   6.650   6.002   4.358
  290MET     CG 4589   6.827   5.946   4.256
  290MET    HG1 4590   6.826   6.032   4.190
  290MET    HG2 4591   6.767   5.871   4.196
  290MET     SD 4592   7.000   5.889   4.284
  290MET     CE 4593   7.081   6.050   4.291
  290MET    HE1 4594   7.057   6.107   4.197
  290MET    HE2 4595   7.042   6.103   4.377
  290MET    HE3 4596   7.189   6.039   4.301
  290MET      C 4597   6.685   5.979   4.621
  290MET      O 4598   6.732   6.090   4.652
  291MET      N 4599   6.573   5.936   4.679
  291MET      H 4600   6.539   5.845   4.650
  291MET     CA 4601   6.496   6.021   4.769
  291MET     HA 4602   6.527   6.125   4.753
  291MET     CB 4603   6.350   6.021   4.730
  291MET    HB1 4604   6.312   5.929   4.771
  291MET    HB2 4605   6.335   6.029   4.623
  291MET     CG 4606   6.276   6.136   4.796
  291MET    HG1 4607   6.305   6.228   4.751
  291MET    HG2 4608   6.320   6.146   4.897
  291MET     SD 4609   6.093   6.136   4.806
  291MET     CE 4610   6.075   6.290   4.708
  291MET    HE1 4611   6.126   6.369   4.756
  291MET    HE2 4612   6.115   6.272   4.607
  291MET    HE3 4613   5.968   6.310   4.704
  291MET      C 4614   6.532   5.983   4.914
  291MET      O 4615   6.534   5.867   4.953
  292THR      N 4616   6.550   6.086   4.997
  292THR      H 4617   6.540   6.184   4.968
  292THR     CA 4618   6.603   6.069   5.137
  292THR     HA 4619   6.590   5.963   5.156
  292THR     CB 4620   6.755   6.101   5.143
  292THR     HB 4621   6.808   6.042   5.066
  292THR    CG2 4622   6.790   6.249   5.134
  292THR   HG21 4623   6.792   6.287   5.029
  292THR   HG22 4624   6.730   6.307   5.198
  292THR   HG23 4625   6.892   6.267   5.175
  292THR    OG1 4626   6.809   6.050   5.264
  292THR    HG1 4627   6.862   5.973   5.245
  292THR      C 4628   6.518   6.146   5.237
  292THR      O 4629   6.455   6.246   5.206
  293SER      N 4630   6.516   6.097   5.364
  293SER      H 4631   6.575   6.019   5.382
  293SER     CA 4632   6.429   6.149   5.472
  293SER     HA 4633   6.368   6.230   5.430
  293SER     CB 4634   6.342   6.036   5.528
  293SER    HB1 4635   6.268   6.074   5.600
  293SER    HB2 4636   6.405   5.953   5.570
  293SER     OG 4637   6.270   5.977   5.421
  293SER     HG 4638   6.236   5.896   5.448
  293SER      C 4639   6.497   6.210   5.593
  293SER      O 4640   6.598   6.155   5.638
  294VAL      N 4641   6.448   6.319   5.657
  294VAL      H 4642   6.365   6.353   5.617
  294VAL     CA 4643   6.492   6.380   5.786
  294VAL     HA 4644   6.529   6.299   5.844
  294VAL     CB 4645   6.604   6.485   5.777
  294VAL     HB 4646   6.683   6.446   5.711
  294VAL    CG1 4647   6.556   6.626   5.727
  294VAL   HG11 4648   6.499   6.625   5.634
  294VAL   HG12 4649   6.501   6.675   5.805
  294VAL   HG13 4650   6.644   6.683   5.702
  294VAL    CG2 4651   6.672   6.484   5.915
  294VAL   HG21 4652   6.696   6.378   5.931
  294VAL   HG22 4653   6.767   6.543   5.902
  294VAL   HG23 4654   6.605   6.528   5.985
  294VAL      C 4655   6.372   6.437   5.865
  294VAL      O 4656   6.290   6.507   5.810
  295LEU      N 4657   6.368   6.401   5.993
  295LEU      H 4658   6.450   6.353   6.027
  295LEU     CA 4659   6.283   6.457   6.090
  295LEU     HA 4660   6.193   6.501   6.043
  295LEU     CB 4661   6.235   6.347   6.181
  295LEU    HB1 4662   6.330   6.307   6.220
  295LEU    HB2 4663   6.198   6.265   6.119
  295LEU     CG 4664   6.148   6.372   6.306
  295LEU     HG 4665   6.117   6.275   6.341
  295LEU    CD1 4666   6.205   6.440   6.431
  295LEU   HD11 4667   6.134   6.449   6.513
  295LEU   HD12 4668   6.291   6.387   6.474
  295LEU   HD13 4669   6.245   6.537   6.407
  295LEU    CD2 4670   6.021   6.444   6.263
  295LEU   HD21 4671   5.964   6.379   6.193
  295LEU   HD22 4672   5.961   6.459   6.352
  295LEU   HD23 4673   6.047   6.539   6.220
  295LEU      C 4674   6.354   6.577   6.162
  295LEU      O 4675   6.457   6.557   6.226
  296VAL      N 4676   6.296   6.695   6.161
  296VAL      H 4677   6.210   6.696   6.108
  296VAL     CA 4678   6.328   6.812   6.251
  296VAL     HA 4679   6.431   6.816   6.287
  296VAL     CB 4680   6.312   6.941   6.170
  296VAL     HB 4681   6.222   6.937   6.105
  296VAL    CG1 4682   6.301   7.070   6.255
  296VAL   HG11 4683   6.301   7.167   6.194
  296VAL   HG12 4684   6.208   7.074   6.314
  296VAL   HG13 4685   6.381   7.076   6.326
  296VAL    CG2 4686   6.434   6.947   6.079
  296VAL   HG21 4687   6.525   6.965   6.141
  296VAL   HG22 4688   6.446   6.856   6.015
  296VAL   HG23 4689   6.423   7.030   6.010
  296VAL      C 4690   6.230   6.810   6.370
  296VAL      O 4691   6.109   6.787   6.355
  297CYS      N 4692   6.289   6.845   6.484
  297CYS      H 4693   6.385   6.865   6.478
  297CYS     CA 4694   6.220   6.884   6.610
  297CYS     HA 4695   6.117   6.858   6.599
  297CYS     CB 4696   6.279   6.800   6.721
  297CYS    HB1 4697   6.251   6.844   6.819
  297CYS    HB2 4698   6.388   6.795   6.704
  297CYS     SG 4699   6.231   6.622   6.718
  297CYS     HG 4700   6.098   6.652   6.706
  297CYS      C 4701   6.238   7.034   6.635
  297CYS      O 4702   6.321   7.108   6.581
  298PRO      N 4703   6.155   7.087   6.730
  298PRO     CD 4704   6.044   7.022   6.799
  298PRO    HD1 4705   6.090   6.998   6.897
  298PRO    HD2 4706   6.008   6.933   6.750
  298PRO     CG 4707   5.937   7.123   6.818
  298PRO    HG1 4708   5.887   7.107   6.917
  298PRO    HG2 4709   5.866   7.127   6.737
  298PRO     CB 4710   6.023   7.250   6.829
  298PRO    HB1 4711   6.051   7.263   6.932
  298PRO    HB2 4712   5.973   7.339   6.795
  298PRO     CA 4713   6.153   7.230   6.747
  298PRO     HA 4714   6.143   7.269   6.644
  298PRO      C 4715   6.272   7.293   6.821
  298PRO      O 4716   6.269   7.414   6.855
  299ASP      N 4717   6.384   7.215   6.851
  299ASP      H 4718   6.386   7.122   6.819
  299ASP     CA 4719   6.498   7.251   6.941
  299ASP     HA 4720   6.455   7.324   7.008
  299ASP     CB 4721   6.543   7.127   7.023
  299ASP    HB1 4722   6.459   7.097   7.085
  299ASP    HB2 4723   6.624   7.154   7.089
  299ASP     CG 4724   6.577   7.000   6.941
  299ASP    OD1 4725   6.604   6.900   7.012
  299ASP    OD2 4726   6.580   6.999   6.814
  299ASP      C 4727   6.619   7.315   6.874
  299ASP      O 4728   6.714   7.356   6.948
  300GLY      N 4729   6.626   7.315   6.741
  300GLY      H 4730   6.546   7.275   6.692
  300GLY     CA 4731   6.733   7.352   6.654
  300GLY    HA1 4732   6.766   7.453   6.674
  300GLY    HA2 4733   6.696   7.346   6.552
  300GLY      C 4734   6.847   7.254   6.667
  300GLY      O 4735   6.957   7.292   6.621
  301LYS      N 4736   6.830   7.129   6.721
  301LYS      H 4737   6.741   7.102   6.758
  301LYS     CA 4738   6.938   7.037   6.768
  301LYS     HA 4739   7.034   7.066   6.731
  301LYS     CB 4740   6.949   7.046   6.923
  301LYS    HB1 4741   6.879   6.983   6.979
  301LYS    HB2 4742   6.928   7.147   6.965
  301LYS     CG 4743   7.092   7.014   6.966
  301LYS    HG1 4744   7.160   7.087   6.923
  301LYS    HG2 4745   7.117   6.911   6.942
  301LYS     CD 4746   7.106   7.019   7.118
  301LYS    HD1 4747   7.043   6.940   7.161
  301LYS    HD2 4748   7.075   7.116   7.152
  301LYS     CE 4749   7.251   6.990   7.158
  301LYS    HE1 4750   7.317   7.043   7.094
  301LYS    HE2 4751   7.277   6.884   7.138
  301LYS     NZ 4752   7.277   7.033   7.299
  301LYS    HZ1 4753   7.379   7.030   7.318
  301LYS    HZ2 4754   7.245   7.128   7.316
  301LYS    HZ3 4755   7.229   6.971   7.368
  301LYS      C 4756   6.920   6.890   6.733
  301LYS      O 4757   7.016   6.825   6.703
  302THR      N 4758   6.796   6.832   6.739
  302THR      H 4759   6.720   6.891   6.775
  302THR     CA 4760   6.768   6.688   6.729
  302THR     HA 4761   6.859   6.635   6.732
  302THR     CB 4762   6.684   6.636   6.850
  302THR     HB 4763   6.585   6.664   6.851
  302THR    CG2 4764   6.683   6.485   6.854
  302THR   HG21 4765   6.612   6.455   6.774
  302THR   HG22 4766   6.781   6.435   6.842
  302THR   HG23 4767   6.644   6.448   6.952
  302THR    OG1 4768   6.750   6.679   6.968
  302THR    HG1 4769   6.696   6.755   6.995
  302THR      C 4770   6.704   6.647   6.600
  302THR      O 4771   6.606   6.710   6.552
  303VAL      N 4772   6.771   6.546   6.541
  303VAL      H 4773   6.848   6.503   6.592
  303VAL     CA 4774   6.725   6.484   6.414
  303VAL     HA 4775   6.623   6.521   6.392
  303VAL     CB 4776   6.814   6.526   6.292
  303VAL     HB 4777   6.765   6.485   6.205
  303VAL    CG1 4778   6.826   6.676   6.269
  303VAL   HG11 4779   6.876   6.728   6.353
  303VAL   HG12 4780   6.869   6.705   6.171
  303VAL   HG13 4781   6.721   6.712   6.275
  303VAL    CG2 4782   6.958   6.473   6.298
  303VAL   HG21 4783   6.961   6.367   6.278
  303VAL   HG22 4784   7.020   6.518   6.222
  303VAL   HG23 4785   7.006   6.494   6.396
  303VAL      C 4786   6.715   6.333   6.421
  303VAL      O 4787   6.790   6.267   6.495
  304GLU      N 4788   6.641   6.274   6.327
  304GLU      H 4789   6.577   6.335   6.270
  304GLU     CA 4790   6.643   6.130   6.281
  304GLU     HA 4791   6.744   6.093   6.301
  304GLU     CB 4792   6.562   6.039   6.367
  304GLU    HB1 4793   6.600   6.041   6.468
  304GLU    HB2 4794   6.564   5.934   6.342
  304GLU     CG 4795   6.410   6.073   6.375
  304GLU    HG1 4796   6.397   6.177   6.382
  304GLU    HG2 4797   6.376   6.032   6.470
  304GLU     CD 4798   6.316   6.016   6.263
  304GLU    OE1 4799   6.196   5.996   6.286
  304GLU    OE2 4800   6.363   5.963   6.158
  304GLU      C 4801   6.616   6.115   6.133
  304GLU      O 4802   6.543   6.201   6.079
  305ALA      N 4803   6.674   6.011   6.070
  305ALA      H 4804   6.720   5.944   6.128
  305ALA     CA 4805   6.715   6.010   5.922
  305ALA     HA 4806   6.655   6.083   5.869
  305ALA     CB 4807   6.855   6.056   5.917
  305ALA    HB1 4808   6.899   6.046   5.818
  305ALA    HB2 4809   6.856   6.165   5.934
  305ALA    HB3 4810   6.909   6.004   5.996
  305ALA      C 4811   6.707   5.868   5.862
  305ALA      O 4812   6.742   5.769   5.930
  306GLU      N 4813   6.666   5.857   5.736
  306GLU      H 4814   6.654   5.946   5.682
  306GLU     CA 4815   6.623   5.732   5.669
  306GLU     HA 4816   6.690   5.651   5.695
  306GLU     CB 4817   6.486   5.679   5.722
  306GLU    HB1 4818   6.409   5.748   5.683
  306GLU    HB2 4819   6.489   5.684   5.833
  306GLU     CG 4820   6.442   5.533   5.685
  306GLU    HG1 4821   6.501   5.464   5.745
  306GLU    HG2 4822   6.466   5.506   5.581
  306GLU     CD 4823   6.290   5.512   5.723
  306GLU    OE1 4824   6.208   5.593   5.683
  306GLU    OE2 4825   6.258   5.424   5.808
  306GLU      C 4826   6.617   5.755   5.520
  306GLU      O 4827   6.618   5.868   5.466
  307ALA      N 4828   6.615   5.646   5.447
  307ALA      H 4829   6.627   5.559   5.496
  307ALA     CA 4830   6.571   5.637   5.308
  307ALA     HA 4831   6.622   5.720   5.262
  307ALA     CB 4832   6.637   5.507   5.267
  307ALA    HB1 4833   6.599   5.484   5.167
  307ALA    HB2 4834   6.748   5.521   5.262
  307ALA    HB3 4835   6.611   5.424   5.335
  307ALA      C 4836   6.420   5.645   5.278
  307ALA      O 4837   6.335   5.592   5.348
  308ALA      N 4838   6.385   5.719   5.169
  308ALA      H 4839   6.450   5.758   5.103
  308ALA     CA 4840   6.245   5.746   5.150
  308ALA     HA 4841   6.198   5.756   5.250
  308ALA     CB 4842   6.234   5.886   5.095
  308ALA    HB1 4843   6.292   5.955   5.159
  308ALA    HB2 4844   6.276   5.892   4.996
  308ALA    HB3 4845   6.132   5.924   5.098
  308ALA      C 4846   6.164   5.638   5.084
  308ALA      O 4847   6.043   5.651   5.055
  309HIS      N 4848   6.227   5.526   5.057
  309HIS      H 4849   6.322   5.520   5.089
  309HIS     CA 4850   6.176   5.420   4.970
  309HIS     HA 4851   6.072   5.447   4.938
  309HIS     CB 4852   6.257   5.409   4.836
  309HIS    HB1 4853   6.262   5.507   4.788
  309HIS    HB2 4854   6.202   5.340   4.767
  309HIS     CG 4855   6.400   5.359   4.853
  309HIS    ND1 4856   6.440   5.233   4.889
  309HIS    HD1 4857   6.373   5.158   4.916
  309HIS    CE1 4858   6.574   5.231   4.913
  309HIS    HE1 4859   6.631   5.149   4.955
  309HIS    NE2 4860   6.619   5.356   4.887
  309HIS    CD2 4861   6.510   5.437   4.841
  309HIS    HD2 4862   6.513   5.540   4.811
  309HIS      C 4863   6.162   5.288   5.048
  309HIS      O 4864   6.233   5.265   5.144
  310GLY      N 4865   6.076   5.197   5.005
  310GLY      H 4866   6.016   5.218   4.929
  310GLY     CA 4867   6.079   5.053   5.062
  310GLY    HA1 4868   5.993   4.996   5.027
  310GLY    HA2 4869   6.069   5.061   5.168
  310GLY      C 4870   6.206   4.970   5.049
  310GLY      O 4871   6.301   5.013   4.983
  311THR      N 4872   6.206   4.852   5.111
  311THR      H 4873   6.128   4.821   5.161
  311THR     CA 4874   6.332   4.775   5.139
  311THR     HA 4875   6.413   4.843   5.179
  311THR     CB 4876   6.302   4.659   5.237
  311THR     HB 4877   6.389   4.599   5.251
  311THR    CG2 4878   6.248   4.704   5.376
  311THR   HG21 4879   6.173   4.782   5.373
  311THR   HG22 4880   6.195   4.623   5.425
  311THR   HG23 4881   6.327   4.743   5.440
  311THR    OG1 4882   6.193   4.587   5.178
  311THR    HG1 4883   6.182   4.505   5.230
  311THR      C 4884   6.389   4.716   5.013
  311THR      O 4885   6.487   4.640   5.019
  312VAL      N 4886   6.317   4.727   4.896
  312VAL      H 4887   6.247   4.801   4.892
  312VAL     CA 4888   6.349   4.664   4.767
  312VAL     HA 4889   6.265   4.687   4.703
  312VAL     CB 4890   6.469   4.727   4.700
  312VAL     HB 4891   6.560   4.691   4.754
  312VAL    CG1 4892   6.475   4.690   4.544
  312VAL   HG11 4893   6.411   4.747   4.486
  312VAL   HG12 4894   6.583   4.704   4.507
  312VAL   HG13 4895   6.448   4.584   4.528
  312VAL    CG2 4896   6.472   4.879   4.714
  312VAL   HG21 4897   6.491   4.912   4.818
  312VAL   HG22 4898   6.554   4.913   4.645
  312VAL   HG23 4899   6.381   4.920   4.673
  312VAL      C 4900   6.346   4.511   4.772
  312VAL      O 4901   6.440   4.439   4.738
  313THR      N 4902   6.230   4.466   4.817
  313THR      H 4903   6.158   4.538   4.840
  313THR     CA 4904   6.188   4.325   4.840
  313THR     HA 4905   6.240   4.290   4.930
  313THR     CB 4906   6.040   4.321   4.873
  313THR     HB 4907   5.984   4.359   4.787
  313THR    CG2 4908   5.991   4.178   4.883
  313THR   HG21 4909   6.052   4.127   4.955
  313THR   HG22 4910   5.891   4.183   4.927
  313THR   HG23 4911   5.993   4.130   4.785
  313THR    OG1 4912   6.008   4.391   4.988
  313THR    HG1 4913   6.058   4.348   5.063
  313THR      C 4914   6.229   4.230   4.725
  313THR      O 4915   6.294   4.126   4.751
  314ARG      N 4916   6.209   4.274   4.602
  314ARG      H 4917   6.152   4.357   4.582
  314ARG     CA 4918   6.249   4.190   4.488
  314ARG     HA 4919   6.213   4.089   4.505
  314ARG     CB 4920   6.179   4.237   4.358
  314ARG    HB1 4921   6.217   4.173   4.283
  314ARG    HB2 4922   6.206   4.338   4.335
  314ARG     CG 4923   6.026   4.212   4.361
  314ARG    HG1 4924   5.979   4.267   4.442
  314ARG    HG2 4925   6.011   4.103   4.378
  314ARG     CD 4926   5.957   4.244   4.227
  314ARG    HD1 4927   5.897   4.161   4.201
  314ARG    HD2 4928   6.034   4.250   4.156
  314ARG     NE 4929   5.883   4.366   4.230
  314ARG     HE 4930   5.811   4.374   4.297
  314ARG     CZ 4931   5.890   4.472   4.153
  314ARG    NH1 4932   5.971   4.495   4.060
  314ARG   HH11 4933   6.051   4.431   4.036
  314ARG   HH12 4934   5.966   4.583   4.014
  314ARG    NH2 4935   5.803   4.564   4.172
  314ARG   HH21 4936   5.752   4.568   4.261
  314ARG   HH22 4937   5.823   4.652   4.126
  314ARG      C 4938   6.399   4.169   4.463
  314ARG      O 4939   6.443   4.064   4.412
  315HIS      N 4940   6.485   4.265   4.505
  315HIS      H 4941   6.448   4.336   4.573
  315HIS     CA 4942   6.627   4.252   4.489
  315HIS     HA 4943   6.650   4.197   4.399
  315HIS     CB 4944   6.687   4.396   4.484
  315HIS    HB1 4945   6.797   4.396   4.489
  315HIS    HB2 4946   6.650   4.451   4.567
  315HIS     CG 4947   6.664   4.470   4.351
  315HIS    ND1 4948   6.730   4.592   4.312
  315HIS    CE1 4949   6.663   4.630   4.198
  315HIS    HE1 4950   6.694   4.714   4.138
  315HIS    NE2 4951   6.566   4.546   4.170
  315HIS    HE2 4952   6.513   4.552   4.083
  315HIS    CD2 4953   6.564   4.444   4.260
  315HIS    HD2 4954   6.496   4.359   4.259
  315HIS      C 4955   6.676   4.165   4.601
  315HIS      O 4956   6.758   4.081   4.571
  316TYR      N 4957   6.614   4.157   4.721
  316TYR      H 4958   6.531   4.215   4.744
  316TYR     CA 4959   6.642   4.049   4.808
  316TYR     HA 4960   6.749   4.030   4.801
  316TYR     CB 4961   6.622   4.095   4.955
  316TYR    HB1 4962   6.519   4.131   4.964
  316TYR    HB2 4963   6.690   4.178   4.971
  316TYR     CG 4964   6.646   3.987   5.061
  316TYR    CD1 4965   6.776   3.947   5.098
  316TYR    HD1 4966   6.863   3.984   5.043
  316TYR    CE1 4967   6.792   3.843   5.190
  316TYR    HE1 4968   6.884   3.787   5.204
  316TYR     CZ 4969   6.681   3.792   5.257
  316TYR     OH 4970   6.687   3.675   5.334
  316TYR     HH 4971   6.772   3.630   5.336
  316TYR    CE2 4972   6.552   3.848   5.235
  316TYR    HE2 4973   6.468   3.804   5.285
  316TYR    CD2 4974   6.534   3.943   5.132
  316TYR    HD2 4975   6.439   3.972   5.093
  316TYR      C 4976   6.587   3.911   4.773
  316TYR      O 4977   6.662   3.817   4.792
  317ARG      N 4978   6.474   3.897   4.704
  317ARG      H 4979   6.415   3.983   4.697
  317ARG     CA 4980   6.440   3.774   4.631
  317ARG     HA 4981   6.441   3.687   4.696
  317ARG     CB 4982   6.304   3.776   4.557
  317ARG    HB1 4983   6.313   3.688   4.486
  317ARG    HB2 4984   6.287   3.869   4.500
  317ARG     CG 4985   6.182   3.751   4.634
  317ARG    HG1 4986   6.197   3.665   4.702
  317ARG    HG2 4987   6.106   3.715   4.567
  317ARG     CD 4988   6.118   3.871   4.714
  317ARG    HD1 4989   6.113   3.954   4.645
  317ARG    HD2 4990   6.193   3.894   4.789
  317ARG     NE 4991   5.981   3.849   4.771
  317ARG     HE 4992   5.898   3.856   4.710
  317ARG     CZ 4993   5.962   3.834   4.900
  317ARG    NH1 4994   6.062   3.809   4.984
  317ARG   HH11 4995   6.152   3.790   4.945
  317ARG   HH12 4996   6.050   3.798   5.083
  317ARG    NH2 4997   5.853   3.850   4.961
  317ARG   HH21 4998   5.763   3.866   4.920
  317ARG   HH22 4999   5.863   3.839   5.060
  317ARG      C 5000   6.556   3.733   4.536
  317ARG      O 5001   6.603   3.620   4.545
  318MET      N 5002   6.607   3.825   4.456
  318MET      H 5003   6.566   3.919   4.458
  318MET     CA 5004   6.711   3.791   4.363
  318MET     HA 5005   6.676   3.705   4.305
  318MET     CB 5006   6.740   3.900   4.258
  318MET    HB1 5007   6.827   3.869   4.197
  318MET    HB2 5008   6.767   3.989   4.315
  318MET     CG 5009   6.617   3.933   4.174
  318MET    HG1 5010   6.525   3.914   4.232
  318MET    HG2 5011   6.608   3.860   4.093
  318MET     SD 5012   6.624   4.103   4.117
  318MET     CE 5013   6.467   4.117   4.029
  318MET    HE1 5014   6.444   4.215   4.002
  318MET    HE2 5015   6.471   4.059   3.935
  318MET    HE3 5016   6.385   4.077   4.091
  318MET      C 5017   6.844   3.757   4.434
  318MET      O 5018   6.914   3.665   4.395
  319TYR      N 5019   6.883   3.827   4.545
  319TYR      H 5020   6.824   3.906   4.576
  319TYR     CA 5021   6.997   3.792   4.633
  319TYR     HA 5022   7.081   3.783   4.573
  319TYR     CB 5023   7.033   3.913   4.727
  319TYR    HB1 5024   6.966   3.929   4.810
  319TYR    HB2 5025   7.032   4.002   4.665
  319TYR     CG 5026   7.177   3.895   4.781
  319TYR    CD1 5027   7.277   3.967   4.707
  319TYR    HD1 5028   7.253   4.011   4.612
  319TYR    CE1 5029   7.408   3.967   4.756
  319TYR    HE1 5030   7.487   4.012   4.695
  319TYR     CZ 5031   7.439   3.887   4.868
  319TYR     OH 5032   7.566   3.879   4.913
  319TYR     HH 5033   7.571   3.823   4.987
  319TYR    CE2 5034   7.341   3.814   4.935
  319TYR    HE2 5035   7.367   3.758   5.020
  319TYR    CD2 5036   7.209   3.819   4.899
  319TYR    HD2 5037   7.128   3.774   4.953
  319TYR      C 5038   6.991   3.659   4.709
  319TYR      O 5039   7.093   3.593   4.713
  320GLN      N 5040   6.879   3.613   4.761
  320GLN      H 5041   6.799   3.674   4.763
  320GLN     CA 5042   6.863   3.478   4.822
  320GLN     HA 5043   6.937   3.452   4.898
  320GLN     CB 5044   6.724   3.462   4.891
  320GLN    HB1 5045   6.704   3.357   4.914
  320GLN    HB2 5046   6.640   3.487   4.827
  320GLN     CG 5047   6.726   3.543   5.019
  320GLN    HG1 5048   6.628   3.530   5.066
  320GLN    HG2 5049   6.736   3.646   4.999
  320GLN     CD 5050   6.837   3.494   5.119
  320GLN    OE1 5051   6.940   3.552   5.137
  320GLN    NE2 5052   6.818   3.387   5.185
  320GLN   HE21 5053   6.737   3.330   5.165
  320GLN   HE22 5054   6.890   3.355   5.246
  320GLN      C 5055   6.868   3.363   4.716
  320GLN      O 5056   6.878   3.248   4.746
  321LYS      N 5057   6.852   3.399   4.590
  321LYS      H 5058   6.818   3.498   4.579
  321LYS     CA 5059   6.859   3.309   4.474
  321LYS     HA 5060   6.864   3.206   4.505
  321LYS     CB 5061   6.725   3.318   4.394
  321LYS    HB1 5062   6.737   3.275   4.295
  321LYS    HB2 5063   6.690   3.423   4.382
  321LYS     CG 5064   6.615   3.237   4.462
  321LYS    HG1 5065   6.584   3.300   4.544
  321LYS    HG2 5066   6.654   3.145   4.495
  321LYS     CD 5067   6.502   3.206   4.365
  321LYS    HD1 5068   6.418   3.180   4.432
  321LYS    HD2 5069   6.523   3.115   4.305
  321LYS     CE 5070   6.460   3.322   4.274
  321LYS    HE1 5071   6.543   3.357   4.217
  321LYS    HE2 5072   6.426   3.402   4.336
  321LYS     NZ 5073   6.354   3.283   4.179
  321LYS    HZ1 5074   6.262   3.276   4.222
  321LYS    HZ2 5075   6.348   3.355   4.110
  321LYS    HZ3 5076   6.379   3.200   4.130
  321LYS      C 5077   6.984   3.327   4.382
  321LYS      O 5078   7.003   3.251   4.282
  322GLY      N 5079   7.080   3.403   4.426
  322GLY      H 5080   7.056   3.459   4.504
  322GLY     CA 5081   7.218   3.416   4.369
  322GLY    HA1 5082   7.282   3.326   4.361
  322GLY    HA2 5083   7.264   3.483   4.439
  322GLY      C 5084   7.234   3.493   4.234
  322GLY      O 5085   7.341   3.481   4.173
  323GLN      N 5086   7.135   3.576   4.204
  323GLN      H 5087   7.074   3.605   4.276
  323GLN     CA 5088   7.129   3.642   4.075
  323GLN     HA 5089   7.201   3.600   4.010
  323GLN     CB 5090   6.992   3.645   4.010
  323GLN    HB1 5091   7.006   3.676   3.907
  323GLN    HB2 5092   6.932   3.725   4.057
  323GLN     CG 5093   6.934   3.510   4.014
  323GLN    HG1 5094   6.908   3.476   4.113
  323GLN    HG2 5095   7.009   3.441   3.979
  323GLN     CD 5096   6.810   3.492   3.930
  323GLN    OE1 5097   6.703   3.490   3.986
  323GLN    NE2 5098   6.831   3.470   3.809
  323GLN   HE21 5099   6.928   3.477   3.780
  323GLN   HE22 5100   6.755   3.444   3.747
  323GLN      C 5101   7.179   3.784   4.088
  323GLN      O 5102   7.182   3.848   4.193
  324GLU      N 5103   7.206   3.849   3.973
  324GLU      H 5104   7.195   3.807   3.882
  324GLU     CA 5105   7.252   3.989   3.976
  324GLU     HA 5106   7.329   4.001   4.051
  324GLU     CB 5107   7.320   4.017   3.841
  324GLU    HB1 5108   7.255   3.996   3.758
  324GLU    HB2 5109   7.404   3.954   3.828
  324GLU     CG 5110   7.368   4.159   3.816
  324GLU    HG1 5111   7.430   4.183   3.903
  324GLU    HG2 5112   7.279   4.228   3.813
  324GLU     CD 5113   7.444   4.177   3.687
  324GLU    OE1 5114   7.380   4.185   3.580
  324GLU    OE2 5115   7.569   4.192   3.699
  324GLU      C 5116   7.141   4.091   4.012
  324GLU      O 5117   7.025   4.072   3.977
  325THR      N 5118   7.167   4.200   4.085
  325THR      H 5119   7.266   4.210   4.109
  325THR     CA 5120   7.079   4.312   4.114
  325THR     HA 5121   6.986   4.299   4.064
  325THR     CB 5122   7.041   4.310   4.263
  325THR     HB 5123   6.971   4.393   4.276
  325THR    CG2 5124   6.975   4.185   4.302
  325THR   HG21 5125   6.883   4.170   4.242
  325THR   HG22 5126   7.039   4.096   4.289
  325THR   HG23 5127   6.944   4.200   4.406
  325THR    OG1 5128   7.155   4.326   4.342
  325THR    HG1 5129   7.213   4.245   4.323
  325THR      C 5130   7.139   4.450   4.070
  325THR      O 5131   7.259   4.462   4.050
  326SER      N 5132   7.051   4.550   4.065
  326SER      H 5133   6.953   4.526   4.057
  326SER     CA 5134   7.089   4.689   4.048
  326SER     HA 5135   7.195   4.698   4.072
  326SER     CB 5136   7.071   4.728   3.899
  326SER    HB1 5137   6.959   4.737   3.873
  326SER    HB2 5138   7.114   4.652   3.836
  326SER     OG 5139   7.137   4.851   3.863
  326SER     HG 5140   7.231   4.833   3.878
  326SER      C 5141   7.016   4.784   4.145
  326SER      O 5142   6.958   4.883   4.100
  327THR      N 5143   7.010   4.747   4.274
  327THR      H 5144   7.069   4.666   4.305
  327THR     CA 5145   6.956   4.829   4.381
  327THR     HA 5146   6.853   4.849   4.358
  327THR     CB 5147   6.971   4.761   4.519
  327THR     HB 5148   7.080   4.749   4.551
  327THR    CG2 5149   6.909   4.832   4.637
  327THR   HG21 5150   6.966   4.919   4.666
  327THR   HG22 5151   6.811   4.858   4.609
  327THR   HG23 5152   6.907   4.761   4.719
  327THR    OG1 5153   6.916   4.631   4.513
  327THR    HG1 5154   6.853   4.619   4.442
  327THR      C 5155   7.035   4.960   4.387
  327THR      O 5156   7.158   4.954   4.394
  328ASN      N 5157   6.966   5.076   4.390
  328ASN      H 5158   6.867   5.072   4.375
  328ASN     CA 5159   7.021   5.214   4.386
  328ASN     HA 5160   7.118   5.213   4.338
  328ASN     CB 5161   6.920   5.305   4.311
  328ASN    HB1 5162   6.826   5.309   4.368
  328ASN    HB2 5163   6.905   5.268   4.207
  328ASN     CG 5164   6.966   5.452   4.295
  328ASN    OD1 5165   7.066   5.492   4.348
  328ASN    ND2 5166   6.896   5.531   4.221
  328ASN   HD21 5167   6.828   5.484   4.162
  328ASN   HD22 5168   6.925   5.625   4.187
  328ASN      C 5169   7.042   5.259   4.533
  328ASN      O 5170   6.947   5.260   4.610
  329PRO      N 5171   7.166   5.289   4.576
  329PRO     CD 5172   7.290   5.266   4.503
  329PRO    HD1 5173   7.307   5.322   4.407
  329PRO    HD2 5174   7.301   5.160   4.477
  329PRO     CG 5175   7.399   5.295   4.602
  329PRO    HG1 5176   7.416   5.403   4.608
  329PRO    HG2 5177   7.494   5.247   4.586
  329PRO     CB 5178   7.334   5.246   4.732
  329PRO    HB1 5179   7.390   5.276   4.824
  329PRO    HB2 5180   7.329   5.138   4.728
  329PRO     CA 5181   7.195   5.310   4.716
  329PRO     HA 5182   7.132   5.254   4.782
  329PRO      C 5183   7.204   5.457   4.762
  329PRO      O 5184   7.249   5.481   4.871
  330ILE      N 5185   7.173   5.560   4.676
  330ILE      H 5186   7.128   5.534   4.587
  330ILE     CA 5187   7.199   5.703   4.708
  330ILE     HA 5188   7.299   5.714   4.753
  330ILE     CB 5189   7.205   5.779   4.571
  330ILE     HB 5190   7.117   5.749   4.518
  330ILE    CG2 5191   7.225   5.933   4.588
  330ILE   HG21 5192   7.138   5.975   4.635
  330ILE   HG22 5193   7.305   5.960   4.659
  330ILE   HG23 5194   7.255   5.981   4.496
  330ILE    CG1 5195   7.330   5.731   4.495
  330ILE   HG11 5196   7.340   5.622   4.509
  330ILE   HG12 5197   7.418   5.767   4.549
  330ILE     CD 5198   7.336   5.768   4.347
  330ILE    HD1 5199   7.417   5.722   4.294
  330ILE    HD2 5200   7.243   5.736   4.300
  330ILE    HD3 5201   7.350   5.876   4.339
  330ILE      C 5202   7.109   5.763   4.814
  330ILE      O 5203   7.155   5.832   4.902
  331ALA      N 5204   6.982   5.723   4.813
  331ALA      H 5205   6.954   5.679   4.729
  331ALA     CA 5206   6.893   5.751   4.926
  331ALA     HA 5207   6.881   5.861   4.939
  331ALA     CB 5208   6.760   5.687   4.889
  331ALA    HB1 5209   6.766   5.582   4.867
  331ALA    HB2 5210   6.695   5.696   4.978
  331ALA    HB3 5211   6.714   5.728   4.800
  331ALA      C 5212   6.951   5.688   5.059
  331ALA      O 5213   6.961   5.758   5.160
  332SER      N 5214   6.990   5.559   5.054
  332SER      H 5215   6.985   5.502   4.967
  332SER     CA 5216   7.050   5.496   5.175
  332SER     HA 5217   6.982   5.510   5.254
  332SER     CB 5218   7.068   5.346   5.157
  332SER    HB1 5219   7.117   5.311   5.249
  332SER    HB2 5220   7.139   5.317   5.083
  332SER     OG 5221   6.952   5.278   5.145
  332SER     HG 5222   6.932   5.287   5.048
  332SER      C 5223   7.188   5.553   5.218
  332SER      O 5224   7.208   5.569   5.340
  333ILE      N 5225   7.283   5.588   5.129
  333ILE      H 5226   7.261   5.569   5.034
  333ILE     CA 5227   7.408   5.664   5.160
  333ILE     HA 5228   7.462   5.619   5.243
  333ILE     CB 5229   7.500   5.675   5.040
  333ILE     HB 5230   7.445   5.707   4.947
  333ILE    CG2 5231   7.614   5.772   5.069
  333ILE   HG21 5232   7.574   5.872   5.088
  333ILE   HG22 5233   7.667   5.733   5.158
  333ILE   HG23 5234   7.680   5.785   4.986
  333ILE    CG1 5235   7.554   5.534   5.018
  333ILE   HG11 5236   7.471   5.463   5.008
  333ILE   HG12 5237   7.617   5.504   5.099
  333ILE     CD 5238   7.640   5.528   4.892
  333ILE    HD1 5239   7.740   5.581   4.914
  333ILE    HD2 5240   7.656   5.413   4.880
  333ILE    HD3 5241   7.595   5.566   4.809
  333ILE      C 5242   7.364   5.801   5.219
  333ILE      O 5243   7.432   5.846   5.310
  334PHE      N 5244   7.260   5.871   5.173
  334PHE      H 5245   7.207   5.837   5.091
  334PHE     CA 5246   7.223   6.007   5.215
  334PHE     HA 5247   7.317   6.062   5.245
  334PHE     CB 5248   7.159   6.094   5.105
  334PHE    HB1 5249   7.105   6.174   5.152
  334PHE    HB2 5250   7.077   6.039   5.064
  334PHE     CG 5251   7.250   6.151   4.996
  334PHE    CD1 5252   7.223   6.282   4.950
  334PHE    HD1 5253   7.137   6.342   4.985
  334PHE    CE1 5254   7.304   6.345   4.853
  334PHE    HE1 5255   7.282   6.444   4.822
  334PHE     CZ 5256   7.403   6.270   4.789
  334PHE     HZ 5257   7.470   6.317   4.718
  334PHE    CE2 5258   7.432   6.137   4.828
  334PHE    HE2 5259   7.515   6.080   4.785
  334PHE    CD2 5260   7.356   6.077   4.935
  334PHE    HD2 5261   7.377   5.978   4.962
  334PHE      C 5262   7.146   6.013   5.348
  334PHE      O 5263   7.149   6.122   5.408
  335ALA      N 5264   7.090   5.900   5.397
  335ALA      H 5265   7.077   5.826   5.329
  335ALA     CA 5266   7.042   5.881   5.537
  335ALA     HA 5267   6.965   5.962   5.555
  335ALA     CB 5268   6.977   5.742   5.549
  335ALA    HB1 5269   7.046   5.663   5.515
  335ALA    HB2 5270   6.943   5.731   5.652
  335ALA    HB3 5271   6.892   5.743   5.481
  335ALA      C 5272   7.168   5.893   5.629
  335ALA      O 5273   7.162   5.951   5.741
  336TRP      N 5274   7.282   5.836   5.589
  336TRP      H 5275   7.280   5.787   5.503
  336TRP     CA 5276   7.413   5.848   5.654
  336TRP     HA 5277   7.386   5.839   5.759
  336TRP     CB 5278   7.515   5.735   5.622
  336TRP    HB1 5279   7.616   5.776   5.633
  336TRP    HB2 5280   7.515   5.709   5.514
  336TRP     CG 5281   7.511   5.615   5.709
  336TRP    CD1 5282   7.466   5.498   5.661
  336TRP    HD1 5283   7.430   5.472   5.567
  336TRP    NE1 5284   7.466   5.406   5.763
  336TRP    HE1 5285   7.433   5.308   5.750
  336TRP    CE2 5286   7.524   5.455   5.877
  336TRP    CZ2 5287   7.564   5.401   5.999
  336TRP    HZ2 5288   7.540   5.299   6.012
  336TRP    CH2 5289   7.637   5.475   6.094
  336TRP    HH2 5290   7.661   5.422   6.188
  336TRP    CZ3 5291   7.671   5.607   6.071
  336TRP    HZ3 5292   7.725   5.664   6.144
  336TRP    CE3 5293   7.632   5.666   5.948
  336TRP    HE3 5294   7.655   5.770   5.928
  336TRP    CD2 5295   7.556   5.590   5.848
  336TRP      C 5296   7.469   5.990   5.632
  336TRP      O 5297   7.490   6.055   5.733
  337THR      N 5298   7.500   6.036   5.509
  337THR      H 5299   7.488   5.981   5.428
  337THR     CA 5300   7.575   6.164   5.492
  337THR     HA 5301   7.671   6.156   5.545
  337THR     CB 5302   7.603   6.210   5.348
  337THR     HB 5303   7.671   6.298   5.345
  337THR    CG2 5304   7.658   6.100   5.260
  337THR   HG21 5305   7.617   6.004   5.281
  337THR   HG22 5306   7.632   6.125   5.160
  337THR   HG23 5307   7.764   6.092   5.278
  337THR    OG1 5308   7.483   6.227   5.280
  337THR    HG1 5309   7.497   6.307   5.226
  337THR      C 5310   7.504   6.287   5.553
  337THR      O 5311   7.573   6.372   5.608
  338ARG      N 5312   7.369   6.290   5.555
  338ARG      H 5313   7.320   6.228   5.493
  338ARG     CA 5314   7.293   6.398   5.625
  338ARG     HA 5315   7.347   6.494   5.612
  338ARG     CB 5316   7.152   6.415   5.565
  338ARG    HB1 5317   7.097   6.486   5.622
  338ARG    HB2 5318   7.095   6.327   5.572
  338ARG     CG 5319   7.164   6.462   5.424
  338ARG    HG1 5320   7.231   6.401   5.365
  338ARG    HG2 5321   7.198   6.560   5.422
  338ARG     CD 5322   7.029   6.465   5.353
  338ARG    HD1 5323   6.963   6.521   5.420
  338ARG    HD2 5324   6.990   6.365   5.353
  338ARG     NE 5325   7.028   6.527   5.222
  338ARG     HE 5326   7.119   6.557   5.191
  338ARG     CZ 5327   6.931   6.587   5.157
  338ARG    NH1 5328   6.809   6.582   5.192
  338ARG   HH11 5329   6.778   6.521   5.271
  338ARG   HH12 5330   6.760   6.667   5.169
  338ARG    NH2 5331   6.957   6.669   5.061
  338ARG   HH21 5332   7.044   6.674   5.028
  338ARG   HH22 5333   6.888   6.733   5.022
  338ARG      C 5334   7.302   6.383   5.779
  338ARG      O 5335   7.344   6.476   5.843
  339GLY      N 5336   7.300   6.263   5.840
  339GLY      H 5337   7.279   6.185   5.782
  339GLY     CA 5338   7.325   6.238   5.984
  339GLY    HA1 5339   7.291   6.134   6.003
  339GLY    HA2 5340   7.268   6.315   6.037
  339GLY      C 5341   7.477   6.252   6.022
  339GLY      O 5342   7.504   6.305   6.131
  340LEU      N 5343   7.567   6.230   5.933
  340LEU      H 5344   7.536   6.188   5.846
  340LEU     CA 5345   7.711   6.266   5.952
  340LEU     HA 5346   7.730   6.224   6.055
  340LEU     CB 5347   7.796   6.196   5.845
  340LEU    HB1 5348   7.894   6.238   5.832
  340LEU    HB2 5349   7.745   6.208   5.753
  340LEU     CG 5350   7.807   6.043   5.866
  340LEU     HG 5351   7.707   6.007   5.885
  340LEU    CD1 5352   7.857   5.974   5.739
  340LEU   HD11 5353   7.962   5.999   5.721
  340LEU   HD12 5354   7.850   5.863   5.748
  340LEU   HD13 5355   7.793   6.008   5.652
  340LEU    CD2 5356   7.905   6.005   5.977
  340LEU   HD21 5357   7.894   5.897   5.991
  340LEU   HD22 5358   8.006   6.027   5.951
  340LEU   HD23 5359   7.869   6.061   6.065
  340LEU      C 5360   7.732   6.416   5.958
  340LEU      O 5361   7.799   6.475   6.046
  341ALA      N 5362   7.670   6.483   5.860
  341ALA      H 5363   7.639   6.423   5.782
  341ALA     CA 5364   7.665   6.633   5.845
  341ALA     HA 5365   7.767   6.675   5.844
  341ALA     CB 5366   7.595   6.673   5.715
  341ALA    HB1 5367   7.637   6.619   5.634
  341ALA    HB2 5368   7.489   6.660   5.727
  341ALA    HB3 5369   7.616   6.779   5.703
  341ALA      C 5370   7.603   6.699   5.967
  341ALA      O 5371   7.646   6.807   6.010
  342HIS      N 5372   7.505   6.634   6.032
  342HIS      H 5373   7.474   6.543   5.994
  342HIS     CA 5374   7.441   6.696   6.152
  342HIS     HA 5375   7.446   6.807   6.144
  342HIS     CB 5376   7.297   6.650   6.159
  342HIS    HB1 5377   7.299   6.545   6.185
  342HIS    HB2 5378   7.254   6.668   6.060
  342HIS     CG 5379   7.219   6.723   6.268
  342HIS    ND1 5380   7.151   6.842   6.256
  342HIS    CE1 5381   7.106   6.869   6.382
  342HIS    HE1 5382   7.045   6.956   6.412
  342HIS    NE2 5383   7.136   6.768   6.466
  342HIS    HE2 5384   7.098   6.758   6.563
  342HIS    CD2 5385   7.213   6.681   6.395
  342HIS    HD2 5386   7.269   6.599   6.434
  342HIS      C 5387   7.518   6.648   6.282
  342HIS      O 5388   7.519   6.723   6.379
  343ARG      N 5389   7.592   6.534   6.287
  343ARG      H 5390   7.581   6.470   6.208
  343ARG     CA 5391   7.697   6.505   6.385
  343ARG     HA 5392   7.654   6.515   6.485
  343ARG     CB 5393   7.749   6.358   6.362
  343ARG    HB1 5394   7.795   6.354   6.260
  343ARG    HB2 5395   7.659   6.294   6.360
  343ARG     CG 5396   7.857   6.295   6.455
  343ARG    HG1 5397   7.948   6.355   6.445
  343ARG    HG2 5398   7.882   6.190   6.419
  343ARG     CD 5399   7.803   6.289   6.602
  343ARG    HD1 5400   7.867   6.218   6.657
  343ARG    HD2 5401   7.702   6.251   6.603
  343ARG     NE 5402   7.809   6.411   6.689
  343ARG     HE 5403   7.873   6.488   6.666
  343ARG     CZ 5404   7.750   6.434   6.802
  343ARG    NH1 5405   7.660   6.351   6.855
  343ARG   HH11 5406   7.621   6.271   6.814
  343ARG   HH12 5407   7.627   6.368   6.953
  343ARG    NH2 5408   7.768   6.547   6.870
  343ARG   HH21 5409   7.828   6.618   6.828
  343ARG   HH22 5410   7.721   6.561   6.961
  343ARG      C 5411   7.806   6.609   6.370
  343ARG      O 5412   7.844   6.661   6.469
  344ALA      N 5413   7.847   6.657   6.252
  344ALA      H 5414   7.820   6.601   6.174
  344ALA     CA 5415   7.952   6.756   6.224
  344ALA     HA 5416   8.039   6.733   6.281
  344ALA     CB 5417   7.996   6.768   6.079
  344ALA    HB1 5418   8.018   6.672   6.043
  344ALA    HB2 5419   7.923   6.818   6.020
  344ALA    HB3 5420   8.094   6.829   6.081
  344ALA      C 5421   7.900   6.895   6.270
  344ALA      O 5422   7.980   6.981   6.315
  345LYS      N 5423   7.771   6.915   6.266
  345LYS      H 5424   7.715   6.850   6.216
  345LYS     CA 5425   7.707   7.043   6.303
  345LYS     HA 5426   7.770   7.130   6.280
  345LYS     CB 5427   7.578   7.059   6.221
  345LYS    HB1 5428   7.510   6.980   6.249
  345LYS    HB2 5429   7.602   7.044   6.120
  345LYS     CG 5430   7.513   7.200   6.243
  345LYS    HG1 5431   7.586   7.276   6.226
  345LYS    HG2 5432   7.476   7.202   6.346
  345LYS     CD 5433   7.396   7.223   6.140
  345LYS    HD1 5434   7.445   7.201   6.049
  345LYS    HD2 5435   7.378   7.333   6.138
  345LYS     CE 5436   7.269   7.147   6.174
  345LYS    HE1 5437   7.233   7.188   6.269
  345LYS    HE2 5438   7.287   7.040   6.190
  345LYS     NZ 5439   7.164   7.158   6.066
  345LYS    HZ1 5440   7.077   7.109   6.092
  345LYS    HZ2 5441   7.141   7.257   6.060
  345LYS    HZ3 5442   7.196   7.128   5.972
  345LYS      C 5443   7.674   7.060   6.449
  345LYS      O 5444   7.692   7.170   6.505
  346LEU      N 5445   7.645   6.950   6.512
  346LEU      H 5446   7.609   6.867   6.466
  346LEU     CA 5447   7.651   6.928   6.658
  346LEU     HA 5448   7.576   6.991   6.704
  346LEU     CB 5449   7.614   6.785   6.686
  346LEU    HB1 5450   7.644   6.770   6.789
  346LEU    HB2 5451   7.671   6.717   6.622
  346LEU     CG 5452   7.458   6.772   6.674
  346LEU     HG 5453   7.421   6.791   6.570
  346LEU    CD1 5454   7.428   6.628   6.708
  346LEU   HD11 5455   7.457   6.606   6.810
  346LEU   HD12 5456   7.325   6.612   6.702
  346LEU   HD13 5457   7.480   6.562   6.633
  346LEU    CD2 5458   7.366   6.850   6.770
  346LEU   HD21 5459   7.415   6.864   6.868
  346LEU   HD22 5460   7.345   6.950   6.735
  346LEU   HD23 5461   7.270   6.794   6.773
  346LEU      C 5462   7.788   6.977   6.713
  346LEU      O 5463   7.791   7.047   6.815
  347ASP      N 5464   7.894   6.940   6.646
  347ASP      H 5465   7.874   6.888   6.566
  347ASP     CA 5466   8.033   6.959   6.697
  347ASP     HA 5467   8.011   6.991   6.797
  347ASP     CB 5468   8.104   6.821   6.717
  347ASP    HB1 5469   8.186   6.826   6.784
  347ASP    HB2 5470   8.132   6.790   6.617
  347ASP     CG 5471   8.017   6.719   6.777
  347ASP    OD1 5472   8.010   6.600   6.733
  347ASP    OD2 5473   7.958   6.763   6.881
  347ASP      C 5474   8.122   7.078   6.637
  347ASP      O 5475   8.232   7.107   6.691
  348ASN      N 5476   8.074   7.149   6.530
  348ASN      H 5477   7.983   7.120   6.488
  348ASN     CA 5478   8.158   7.236   6.443
  348ASN     HA 5479   8.095   7.260   6.357
  348ASN     CB 5480   8.194   7.367   6.519
  348ASN    HB1 5481   8.298   7.366   6.554
  348ASN    HB2 5482   8.129   7.376   6.605
  348ASN     CG 5483   8.174   7.485   6.430
  348ASN    OD1 5484   8.244   7.493   6.330
  348ASN    ND2 5485   8.094   7.582   6.465
  348ASN   HD21 5486   8.030   7.568   6.547
  348ASN   HD22 5487   8.096   7.671   6.421
  348ASN      C 5488   8.282   7.160   6.382
  348ASN      O 5489   8.376   7.225   6.333
  349ASN      N 5490   8.292   7.028   6.394
  349ASN      H 5491   8.221   6.991   6.457
  349ASN     CA 5492   8.396   6.939   6.347
  349ASN     HA 5493   8.487   6.965   6.405
  349ASN     CB 5494   8.358   6.792   6.384
  349ASN    HB1 5495   8.267   6.761   6.327
  349ASN    HB2 5496   8.345   6.787   6.489
  349ASN     CG 5497   8.468   6.691   6.353
  349ASN    OD1 5498   8.565   6.712   6.274
  349ASN    ND2 5499   8.444   6.570   6.392
  349ASN   HD21 5500   8.375   6.553   6.462
  349ASN   HD22 5501   8.516   6.502   6.376
  349ASN      C 5502   8.419   6.954   6.196
  349ASN      O 5503   8.347   6.888   6.119
  350LYS      N 5504   8.518   7.034   6.146
  350LYS      H 5505   8.572   7.091   6.211
  350LYS     CA 5506   8.538   7.059   6.002
  350LYS     HA 5507   8.447   7.071   5.953
  350LYS     CB 5508   8.612   7.192   5.998
  350LYS    HB1 5509   8.637   7.215   5.893
  350LYS    HB2 5510   8.704   7.182   6.064
  350LYS     CG 5511   8.545   7.319   6.049
  350LYS    HG1 5512   8.603   7.410   6.033
  350LYS    HG2 5513   8.537   7.307   6.158
  350LYS     CD 5514   8.403   7.330   5.986
  350LYS    HD1 5515   8.348   7.238   5.993
  350LYS    HD2 5516   8.415   7.363   5.882
  350LYS     CE 5517   8.320   7.436   6.052
  350LYS    HE1 5518   8.364   7.535   6.030
  350LYS    HE2 5519   8.330   7.419   6.160
  350LYS     NZ 5520   8.175   7.432   6.014
  350LYS    HZ1 5521   8.158   7.436   5.914
  350LYS    HZ2 5522   8.136   7.349   6.055
  350LYS    HZ3 5523   8.131   7.503   6.072
  350LYS      C 5524   8.612   6.950   5.925
  350LYS      O 5525   8.636   6.964   5.805
  351GLU      N 5526   8.641   6.840   5.991
  351GLU      H 5527   8.613   6.832   6.085
  351GLU     CA 5528   8.695   6.724   5.919
  351GLU     HA 5529   8.737   6.746   5.825
  351GLU     CB 5530   8.817   6.660   5.990
  351GLU    HB1 5531   8.832   6.556   5.956
  351GLU    HB2 5532   8.787   6.642   6.092
  351GLU     CG 5533   8.949   6.738   5.980
  351GLU    HG1 5534   8.944   6.833   6.038
  351GLU    HG2 5535   8.962   6.776   5.880
  351GLU     CD 5536   9.065   6.650   6.033
  351GLU    OE1 5537   9.152   6.622   5.947
  351GLU    OE2 5538   9.089   6.617   6.148
  351GLU      C 5539   8.582   6.630   5.880
  351GLU      O 5540   8.580   6.582   5.770
  352LEU      N 5541   8.489   6.608   5.972
  352LEU      H 5542   8.495   6.653   6.067
  352LEU     CA 5543   8.370   6.530   5.942
  352LEU     HA 5544   8.412   6.438   5.899
  352LEU     CB 5545   8.306   6.490   6.075
  352LEU    HB1 5546   8.256   6.573   6.128
  352LEU    HB2 5547   8.383   6.456   6.143
  352LEU     CG 5548   8.190   6.393   6.057
  352LEU     HG 5549   8.111   6.435   5.993
  352LEU    CD1 5550   8.224   6.259   5.986
  352LEU   HD11 5551   8.315   6.218   6.023
  352LEU   HD12 5552   8.150   6.179   6.005
  352LEU   HD13 5553   8.238   6.282   5.875
  352LEU    CD2 5554   8.136   6.358   6.197
  352LEU   HD21 5555   8.040   6.311   6.183
  352LEU   HD22 5556   8.210   6.293   6.248
  352LEU   HD23 5557   8.125   6.454   6.255
  352LEU      C 5558   8.276   6.595   5.837
  352LEU      O 5559   8.224   6.522   5.756
  353ALA      N 5560   8.261   6.728   5.838
  353ALA      H 5561   8.292   6.784   5.916
  353ALA     CA 5562   8.217   6.808   5.719
  353ALA     HA 5563   8.105   6.785   5.713
  353ALA     CB 5564   8.246   6.956   5.748
  353ALA    HB1 5565   8.187   7.016   5.684
  353ALA    HB2 5566   8.223   6.979   5.850
  353ALA    HB3 5567   8.349   6.980   5.725
  353ALA      C 5568   8.274   6.755   5.593
  353ALA      O 5569   8.205   6.710   5.503
  354PHE      N 5570   8.408   6.751   5.585
  354PHE      H 5571   8.464   6.773   5.666
  354PHE     CA 5572   8.484   6.708   5.465
  354PHE     HA 5573   8.454   6.770   5.380
  354PHE     CB 5574   8.636   6.734   5.490
  354PHE    HB1 5575   8.659   6.683   5.582
  354PHE    HB2 5576   8.657   6.841   5.510
  354PHE     CG 5577   8.730   6.680   5.383
  354PHE    CD1 5578   8.710   6.712   5.249
  354PHE    HD1 5579   8.620   6.764   5.218
  354PHE    CE1 5580   8.797   6.668   5.154
  354PHE    HE1 5581   8.782   6.693   5.049
  354PHE     CZ 5582   8.905   6.587   5.185
  354PHE     HZ 5583   8.972   6.564   5.102
  354PHE    CE2 5584   8.929   6.553   5.316
  354PHE    HE2 5585   9.019   6.501   5.347
  354PHE    CD2 5586   8.843   6.603   5.416
  354PHE    HD2 5587   8.864   6.583   5.523
  354PHE      C 5588   8.461   6.566   5.426
  354PHE      O 5589   8.431   6.535   5.307
  355PHE      N 5590   8.471   6.474   5.522
  355PHE      H 5591   8.503   6.506   5.612
  355PHE     CA 5592   8.441   6.333   5.507
  355PHE     HA 5593   8.498   6.301   5.421
  355PHE     CB 5594   8.487   6.242   5.619
  355PHE    HB1 5595   8.438   6.275   5.710
  355PHE    HB2 5596   8.595   6.251   5.629
  355PHE     CG 5597   8.450   6.101   5.584
  355PHE    CD1 5598   8.504   6.042   5.473
  355PHE    HD1 5599   8.572   6.098   5.420
  355PHE    CE1 5600   8.463   5.912   5.434
  355PHE    HE1 5601   8.512   5.862   5.349
  355PHE     CZ 5602   8.359   5.852   5.505
  355PHE     HZ 5603   8.325   5.754   5.473
  355PHE    CE2 5604   8.305   5.909   5.619
  355PHE    HE2 5605   8.224   5.860   5.674
  355PHE    CD2 5606   8.355   6.031   5.663
  355PHE    HD2 5607   8.318   6.079   5.754
  355PHE      C 5608   8.292   6.315   5.463
  355PHE      O 5609   8.266   6.239   5.368
  356ALA      N 5610   8.196   6.374   5.531
  356ALA      H 5611   8.221   6.434   5.609
  356ALA     CA 5612   8.052   6.365   5.498
  356ALA     HA 5613   8.024   6.258   5.489
  356ALA     CB 5614   7.960   6.432   5.597
  356ALA    HB1 5615   7.853   6.420   5.562
  356ALA    HB2 5616   7.976   6.388   5.695
  356ALA    HB3 5617   7.984   6.540   5.595
  356ALA      C 5618   8.038   6.418   5.351
  356ALA      O 5619   7.968   6.351   5.273
  357ASN      N 5620   8.097   6.529   5.319
  357ASN      H 5621   8.144   6.578   5.395
  357ASN     CA 5622   8.077   6.592   5.187
  357ASN     HA 5623   7.969   6.603   5.170
  357ASN     CB 5624   8.138   6.738   5.185
  357ASN    HB1 5625   8.245   6.739   5.204
  357ASN    HB2 5626   8.089   6.794   5.264
  357ASN     CG 5627   8.125   6.806   5.052
  357ASN    OD1 5628   8.213   6.816   4.969
  357ASN    ND2 5629   8.005   6.841   5.024
  357ASN   HD21 5630   7.935   6.837   5.096
  357ASN   HD22 5631   8.001   6.896   4.938
  357ASN      C 5632   8.137   6.509   5.070
  357ASN      O 5633   8.092   6.511   4.958
  358ALA      N 5634   8.246   6.442   5.104
  358ALA      H 5635   8.283   6.445   5.197
  358ALA     CA 5636   8.320   6.367   5.002
  358ALA     HA 5637   8.303   6.418   4.908
  358ALA     CB 5638   8.469   6.381   5.039
  358ALA    HB1 5639   8.493   6.488   5.041
  358ALA    HB2 5640   8.497   6.333   5.136
  358ALA    HB3 5641   8.532   6.334   4.958
  358ALA      C 5642   8.279   6.218   4.986
  358ALA      O 5643   8.310   6.162   4.880
  359LEU      N 5644   8.217   6.151   5.087
  359LEU      H 5645   8.209   6.196   5.181
  359LEU     CA 5646   8.140   6.033   5.051
  359LEU     HA 5647   8.208   5.961   5.005
  359LEU     CB 5648   8.100   5.960   5.182
  359LEU    HB1 5649   8.050   6.026   5.252
  359LEU    HB2 5650   8.195   5.916   5.224
  359LEU     CG 5651   7.997   5.846   5.159
  359LEU     HG 5652   7.907   5.888   5.104
  359LEU    CD1 5653   8.061   5.733   5.076
  359LEU   HD11 5654   7.986   5.652   5.072
  359LEU   HD12 5655   8.103   5.770   4.985
  359LEU   HD13 5656   8.141   5.692   5.133
  359LEU    CD2 5657   7.952   5.784   5.292
  359LEU   HD21 5658   8.038   5.737   5.343
  359LEU   HD22 5659   7.919   5.871   5.349
  359LEU   HD23 5660   7.870   5.718   5.282
  359LEU      C 5661   8.019   6.060   4.964
  359LEU      O 5662   7.988   5.987   4.868
  360GLU      N 5663   7.953   6.174   4.991
  360GLU      H 5664   7.980   6.221   5.071
  360GLU     CA 5665   7.832   6.227   4.910
  360GLU     HA 5666   7.749   6.162   4.904
  360GLU     CB 5667   7.791   6.357   4.987
  360GLU    HB1 5668   7.863   6.436   4.966
  360GLU    HB2 5669   7.797   6.331   5.091
  360GLU     CG 5670   7.645   6.402   4.961
  360GLU    HG1 5671   7.587   6.313   4.970
  360GLU    HG2 5672   7.630   6.450   4.863
  360GLU     CD 5673   7.604   6.495   5.079
  360GLU    OE1 5674   7.509   6.468   5.156
  360GLU    OE2 5675   7.672   6.598   5.103
  360GLU      C 5676   7.875   6.264   4.761
  360GLU      O 5677   7.795   6.239   4.675
  361GLU      N 5678   7.994   6.325   4.742
  361GLU      H 5679   8.057   6.348   4.818
  361GLU     CA 5680   8.049   6.371   4.613
  361GLU     HA 5681   7.979   6.440   4.562
  361GLU     CB 5682   8.181   6.447   4.643
  361GLU    HB1 5683   8.270   6.385   4.666
  361GLU    HB2 5684   8.163   6.513   4.730
  361GLU     CG 5685   8.201   6.533   4.520
  361GLU    HG1 5686   8.108   6.590   4.495
  361GLU    HG2 5687   8.225   6.470   4.427
  361GLU     CD 5688   8.315   6.631   4.545
  361GLU    OE1 5689   8.297   6.716   4.634
  361GLU    OE2 5690   8.417   6.630   4.479
  361GLU      C 5691   8.079   6.256   4.511
  361GLU      O 5692   8.034   6.260   4.394
  362VAL      N 5693   8.141   6.149   4.565
  362VAL      H 5694   8.155   6.148   4.663
  362VAL     CA 5695   8.165   6.032   4.486
  362VAL     HA 5696   8.194   6.062   4.383
  362VAL     CB 5697   8.285   5.957   4.543
  362VAL     HB 5698   8.308   5.887   4.460
  362VAL    CG1 5699   8.401   6.050   4.570
  362VAL   HG11 5700   8.393   6.104   4.662
  362VAL   HG12 5701   8.488   5.988   4.579
  362VAL   HG13 5702   8.423   6.120   4.489
  362VAL    CG2 5703   8.249   5.880   4.671
  362VAL   HG21 5704   8.187   5.948   4.735
  362VAL   HG22 5705   8.192   5.795   4.634
  362VAL   HG23 5706   8.341   5.849   4.718
  362VAL      C 5707   8.047   5.939   4.467
  362VAL      O 5708   8.058   5.841   4.392
  363SER      N 5709   7.935   5.967   4.539
  363SER      H 5710   7.930   6.058   4.589
  363SER     CA 5711   7.804   5.904   4.501
  363SER     HA 5712   7.823   5.797   4.474
  363SER     CB 5713   7.708   5.913   4.622
  363SER    HB1 5714   7.610   5.869   4.596
  363SER    HB2 5715   7.691   6.012   4.653
  363SER     OG 5716   7.775   5.845   4.725
  363SER     HG 5717   7.849   5.899   4.759
  363SER      C 5718   7.741   5.974   4.376
  363SER      O 5719   7.685   5.908   4.291
  364ILE      N 5720   7.755   6.108   4.363
  364ILE      H 5721   7.809   6.163   4.428
  364ILE     CA 5722   7.687   6.183   4.260
  364ILE     HA 5723   7.607   6.127   4.227
  364ILE     CB 5724   7.621   6.314   4.318
  364ILE     HB 5725   7.693   6.380   4.367
  364ILE    CG2 5726   7.546   6.393   4.209
  364ILE   HG21 5727   7.468   6.458   4.249
  364ILE   HG22 5728   7.620   6.461   4.165
  364ILE   HG23 5729   7.502   6.326   4.129
  364ILE    CG1 5730   7.520   6.275   4.425
  364ILE   HG11 5731   7.475   6.363   4.468
  364ILE   HG12 5732   7.574   6.218   4.507
  364ILE     CD 5733   7.410   6.184   4.373
  364ILE    HD1 5734   7.330   6.189   4.445
  364ILE    HD2 5735   7.366   6.212   4.276
  364ILE    HD3 5736   7.459   6.083   4.373
  364ILE      C 5737   7.770   6.213   4.135
  364ILE      O 5738   7.724   6.203   4.025
  365GLU      N 5739   7.898   6.250   4.153
  365GLU      H 5740   7.933   6.261   4.246
  365GLU     CA 5741   7.995   6.269   4.045
  365GLU     HA 5742   7.939   6.335   3.975
  365GLU     CB 5743   8.115   6.351   4.085
  365GLU    HB1 5744   8.185   6.293   4.142
  365GLU    HB2 5745   8.074   6.432   4.146
  365GLU     CG 5746   8.187   6.413   3.966
  365GLU    HG1 5747   8.113   6.459   3.902
  365GLU    HG2 5748   8.242   6.337   3.909
  365GLU     CD 5749   8.282   6.520   4.020
  365GLU    OE1 5750   8.240   6.635   4.034
  365GLU    OE2 5751   8.400   6.493   4.039
  365GLU      C 5752   8.030   6.133   3.972
  365GLU      O 5753   8.069   6.131   3.859
  366THR      N 5754   7.993   6.022   4.032
  366THR      H 5755   7.945   6.034   4.122
  366THR     CA 5756   7.993   5.889   3.970
  366THR     HA 5757   8.083   5.882   3.905
  366THR     CB 5758   8.011   5.776   4.072
  366THR     HB 5759   7.933   5.778   4.142
  366THR    CG2 5760   8.024   5.640   4.009
  366THR   HG21 5761   7.928   5.607   3.977
  366THR   HG22 5762   8.091   5.641   3.924
  366THR   HG23 5763   8.068   5.570   4.081
  366THR    OG1 5764   8.130   5.785   4.149
  366THR    HG1 5765   8.098   5.806   4.238
  366THR      C 5766   7.872   5.872   3.882
  366THR      O 5767   7.891   5.848   3.760
  367ILE      N 5768   7.743   5.898   3.926
  367ILE      H 5769   7.724   5.924   4.021
  367ILE     CA 5770   7.627   5.891   3.834
  367ILE     HA 5771   7.637   5.800   3.775
  367ILE     CB 5772   7.487   5.884   3.902
  367ILE     HB 5773   7.415   5.872   3.821
  367ILE    CG2 5774   7.485   5.755   3.991
  367ILE   HG21 5775   7.505   5.668   3.933
  367ILE   HG22 5776   7.562   5.761   4.064
  367ILE   HG23 5777   7.387   5.745   4.042
  367ILE    CG1 5778   7.454   6.014   3.980
  367ILE   HG11 5779   7.493   6.102   3.928
  367ILE   HG12 5780   7.510   6.007   4.077
  367ILE     CD 5781   7.308   6.045   4.023
  367ILE    HD1 5782   7.245   6.055   3.936
  367ILE    HD2 5783   7.255   5.967   4.081
  367ILE    HD3 5784   7.309   6.138   4.079
  367ILE      C 5785   7.636   5.996   3.729
  367ILE      O 5786   7.586   5.968   3.621
  368GLU      N 5787   7.704   6.107   3.753
  368GLU      H 5788   7.737   6.126   3.850
  368GLU     CA 5789   7.726   6.214   3.658
  368GLU     HA 5790   7.629   6.236   3.610
  368GLU     CB 5791   7.771   6.339   3.734
  368GLU    HB1 5792   7.867   6.315   3.787
  368GLU    HB2 5793   7.694   6.361   3.803
  368GLU     CG 5794   7.809   6.457   3.638
  368GLU    HG1 5795   7.720   6.472   3.574
  368GLU    HG2 5796   7.895   6.428   3.575
  368GLU     CD 5797   7.848   6.596   3.700
  368GLU    OE1 5798   7.893   6.683   3.619
  368GLU    OE2 5799   7.837   6.618   3.824
  368GLU      C 5800   7.831   6.167   3.549
  368GLU      O 5801   7.809   6.207   3.433
  369ALA      N 5802   7.933   6.093   3.586
  369ALA      H 5803   7.961   6.082   3.679
  369ALA     CA 5804   8.019   6.036   3.482
  369ALA     HA 5805   8.037   6.114   3.410
  369ALA     CB 5806   8.157   6.011   3.547
  369ALA    HB1 5807   8.216   5.945   3.486
  369ALA    HB2 5808   8.206   6.109   3.561
  369ALA    HB3 5809   8.144   5.967   3.650
  369ALA      C 5810   7.960   5.922   3.397
  369ALA      O 5811   8.030   5.858   3.318
  370GLY      N 5812   7.830   5.898   3.415
  370GLY      H 5813   7.785   5.942   3.491
  370GLY     CA 5814   7.754   5.791   3.345
  370GLY    HA1 5815   7.801   5.773   3.251
  370GLY    HA2 5816   7.652   5.826   3.327
  370GLY      C 5817   7.750   5.658   3.418
  370GLY      O 5818   7.703   5.555   3.368
  371PHE      N 5819   7.817   5.650   3.533
  371PHE      H 5820   7.861   5.733   3.567
  371PHE     CA 5821   7.842   5.522   3.607
  371PHE     HA 5822   7.841   5.440   3.532
  371PHE     CB 5823   7.980   5.533   3.675
  371PHE    HB1 5824   7.984   5.460   3.757
  371PHE    HB2 5825   7.990   5.631   3.718
  371PHE     CG 5826   8.100   5.504   3.588
  371PHE    CD1 5827   8.193   5.604   3.550
  371PHE    HD1 5828   8.175   5.706   3.572
  371PHE    CE1 5829   8.307   5.568   3.471
  371PHE    HE1 5830   8.371   5.644   3.437
  371PHE     CZ 5831   8.329   5.432   3.434
  371PHE     HZ 5832   8.408   5.412   3.366
  371PHE    CE2 5833   8.242   5.332   3.486
  371PHE    HE2 5834   8.266   5.230   3.465
  371PHE    CD2 5835   8.125   5.369   3.555
  371PHE    HD2 5836   8.057   5.296   3.589
  371PHE      C 5837   7.723   5.487   3.707
  371PHE      O 5838   7.737   5.506   3.830
  372MET      N 5839   7.602   5.456   3.652
  372MET      H 5840   7.603   5.434   3.555
  372MET     CA 5841   7.475   5.455   3.727
  372MET     HA 5842   7.497   5.480   3.831
  372MET     CB 5843   7.389   5.569   3.670
  372MET    HB1 5844   7.445   5.659   3.665
  372MET    HB2 5845   7.306   5.592   3.734
  372MET     CG 5846   7.347   5.531   3.528
  372MET    HG1 5847   7.278   5.439   3.529
  372MET    HG2 5848   7.436   5.510   3.466
  372MET     SD 5849   7.252   5.665   3.447
  372MET     CE 5850   7.386   5.759   3.374
  372MET    HE1 5851   7.453   5.692   3.324
  372MET    HE2 5852   7.343   5.828   3.307
  372MET    HE3 5853   7.432   5.813   3.450
  372MET      C 5854   7.393   5.326   3.734
  372MET      O 5855   7.418   5.229   3.661
  373THR      N 5856   7.294   5.324   3.825
  373THR      H 5857   7.274   5.409   3.875
  373THR     CA 5858   7.197   5.213   3.829
  373THR     HA 5859   7.247   5.123   3.804
  373THR     CB 5860   7.143   5.198   3.973
  373THR     HB 5861   7.062   5.125   3.973
  373THR    CG2 5862   7.251   5.145   4.064
  373THR   HG21 5863   7.339   5.104   4.007
  373THR   HG22 5864   7.309   5.224   4.118
  373THR   HG23 5865   7.206   5.074   4.132
  373THR    OG1 5866   7.084   5.317   4.017
  373THR    HG1 5867   6.990   5.317   3.987
  373THR      C 5868   7.085   5.220   3.726
  373THR      O 5869   7.070   5.326   3.666
  374LYS      N 5870   7.015   5.108   3.702
  374LYS      H 5871   7.037   5.026   3.760
  374LYS     CA 5872   6.926   5.083   3.590
  374LYS     HA 5873   6.982   5.070   3.496
  374LYS     CB 5874   6.844   4.952   3.617
  374LYS    HB1 5875   6.801   4.963   3.714
  374LYS    HB2 5876   6.912   4.863   3.621
  374LYS     CG 5877   6.739   4.914   3.512
  374LYS    HG1 5878   6.788   4.932   3.418
  374LYS    HG2 5879   6.645   4.973   3.521
  374LYS     CD 5880   6.705   4.766   3.521
  374LYS    HD1 5881   6.799   4.714   3.510
  374LYS    HD2 5882   6.643   4.737   3.430
  374LYS     CE 5883   6.632   4.713   3.644
  374LYS    HE1 5884   6.534   4.755   3.640
  374LYS    HE2 5885   6.679   4.754   3.731
  374LYS     NZ 5886   6.633   4.566   3.654
  374LYS    HZ1 5887   6.609   4.519   3.569
  374LYS    HZ2 5888   6.724   4.536   3.679
  374LYS    HZ3 5889   6.568   4.531   3.727
  374LYS      C 5890   6.819   5.196   3.568
  374LYS      O 5891   6.789   5.235   3.457
  375ASP      N 5892   6.765   5.244   3.677
  375ASP      H 5893   6.794   5.200   3.766
  375ASP     CA 5894   6.652   5.335   3.695
  375ASP     HA 5895   6.575   5.297   3.632
  375ASP     CB 5896   6.606   5.335   3.842
  375ASP    HB1 5897   6.558   5.239   3.863
  375ASP    HB2 5898   6.522   5.403   3.862
  375ASP     CG 5899   6.723   5.354   3.946
  375ASP    OD1 5900   6.708   5.435   4.042
  375ASP    OD2 5901   6.831   5.289   3.937
  375ASP      C 5902   6.698   5.470   3.646
  375ASP      O 5903   6.623   5.542   3.586
  376LEU      N 5904   6.827   5.504   3.668
  376LEU      H 5905   6.887   5.431   3.704
  376LEU     CA 5906   6.891   5.620   3.606
  376LEU     HA 5907   6.816   5.697   3.599
  376LEU     CB 5908   7.011   5.669   3.690
  376LEU    HB1 5909   7.060   5.752   3.639
  376LEU    HB2 5910   7.081   5.588   3.698
  376LEU     CG 5911   6.973   5.705   3.834
  376LEU     HG 5912   6.951   5.620   3.891
  376LEU    CD1 5913   7.093   5.777   3.889
  376LEU   HD11 5914   7.075   5.783   3.995
  376LEU   HD12 5915   7.179   5.716   3.874
  376LEU   HD13 5916   7.101   5.876   3.844
  376LEU    CD2 5917   6.849   5.801   3.845
  376LEU   HD21 5918   6.753   5.739   3.838
  376LEU   HD22 5919   6.852   5.850   3.945
  376LEU   HD23 5920   6.847   5.872   3.766
  376LEU      C 5921   6.921   5.593   3.456
  376LEU      O 5922   6.896   5.686   3.378
  377ALA      N 5923   6.957   5.473   3.412
  377ALA      H 5924   6.981   5.403   3.483
  377ALA     CA 5925   6.980   5.440   3.268
  377ALA     HA 5926   7.047   5.523   3.236
  377ALA     CB 5927   7.050   5.306   3.252
  377ALA    HB1 5928   7.158   5.321   3.273
  377ALA    HB2 5929   7.003   5.229   3.316
  377ALA    HB3 5930   7.045   5.271   3.144
  377ALA      C 5931   6.848   5.448   3.184
  377ALA      O 5932   6.842   5.483   3.065
  378ALA      N 5933   6.735   5.430   3.253
  378ALA      H 5934   6.746   5.406   3.351
  378ALA     CA 5935   6.603   5.466   3.207
  378ALA     HA 5936   6.582   5.412   3.109
  378ALA     CB 5937   6.493   5.428   3.308
  378ALA    HB1 5938   6.397   5.442   3.259
  378ALA    HB2 5939   6.503   5.322   3.329
  378ALA    HB3 5940   6.499   5.497   3.389
  378ALA      C 5941   6.590   5.619   3.175
  378ALA      O 5942   6.537   5.650   3.072
  379CYS      N 5943   6.645   5.710   3.258
  379CYS      H 5944   6.688   5.680   3.345
  379CYS     CA 5945   6.642   5.854   3.228
  379CYS     HA 5946   6.546   5.880   3.188
  379CYS     CB 5947   6.669   5.937   3.353
  379CYS    HB1 5948   6.664   6.045   3.335
  379CYS    HB2 5949   6.763   5.906   3.401
  379CYS     SG 5950   6.542   5.909   3.476
  379CYS     HG 5951   6.448   5.901   3.388
  379CYS      C 5952   6.740   5.903   3.116
  379CYS      O 5953   6.699   5.982   3.035
  380ILE      N 5954   6.866   5.856   3.110
  380ILE      H 5955   6.900   5.789   3.177
  380ILE     CA 5956   6.962   5.906   3.009
  380ILE     HA 5957   6.945   6.013   3.000
  380ILE     CB 5958   7.114   5.903   3.061
  380ILE     HB 5959   7.099   5.928   3.165
  380ILE    CG2 5960   7.177   5.762   3.057
  380ILE   HG21 5961   7.119   5.702   3.130
  380ILE   HG22 5962   7.165   5.717   2.958
  380ILE   HG23 5963   7.282   5.767   3.087
  380ILE    CG1 5964   7.222   6.002   3.001
  380ILE   HG11 5965   7.237   5.978   2.894
  380ILE   HG12 5966   7.317   5.988   3.054
  380ILE     CD 5967   7.174   6.148   3.004
  380ILE    HD1 5968   7.125   6.181   3.092
  380ILE    HD2 5969   7.262   6.216   2.983
  380ILE    HD3 5970   7.112   6.167   2.918
  380ILE      C 5971   6.944   5.839   2.873
  380ILE      O 5972   7.005   5.888   2.779
  381LYS      N 5973   6.873   5.723   2.869
  381LYS      H 5974   6.841   5.675   2.953
  381LYS     CA 5975   6.875   5.641   2.748
  381LYS     HA 5976   6.925   5.697   2.666
  381LYS     CB 5977   6.955   5.509   2.775
  381LYS    HB1 5978   6.887   5.426   2.795
  381LYS    HB2 5979   7.026   5.515   2.858
  381LYS     CG 5980   7.031   5.472   2.647
  381LYS    HG1 5981   7.114   5.539   2.629
  381LYS    HG2 5982   6.964   5.476   2.564
  381LYS     CD 5983   7.075   5.329   2.649
  381LYS    HD1 5984   6.985   5.269   2.654
  381LYS    HD2 5985   7.135   5.309   2.736
  381LYS     CE 5986   7.161   5.310   2.521
  381LYS    HE1 5987   7.248   5.381   2.525
  381LYS    HE2 5988   7.107   5.346   2.439
  381LYS     NZ 5989   7.208   5.173   2.494
  381LYS    HZ1 5990   7.143   5.127   2.431
  381LYS    HZ2 5991   7.290   5.182   2.439
  381LYS    HZ3 5992   7.220   5.120   2.581
  381LYS      C 5993   6.730   5.606   2.699
  381LYS      O 5994   6.707   5.584   2.579
  382GLY      N 5995   6.634   5.591   2.790
  382GLY      H 5996   6.655   5.604   2.886
  382GLY     CA 5997   6.497   5.537   2.762
  382GLY    HA1 5998   6.469   5.558   2.656
  382GLY    HA2 5999   6.422   5.588   2.819
  382GLY      C 6000   6.488   5.388   2.785
  382GLY      O 6001   6.557   5.314   2.714
  383LEU      N 6002   6.407   5.346   2.884
  383LEU      H 6003   6.344   5.414   2.920
  383LEU     CA 6004   6.389   5.206   2.934
  383LEU     HA 6005   6.468   5.186   3.008
  383LEU     CB 6006   6.256   5.196   3.012
  383LEU    HB1 6007   6.174   5.193   2.940
  383LEU    HB2 6008   6.240   5.286   3.071
  383LEU     CG 6009   6.247   5.074   3.104
  383LEU     HG 6010   6.274   4.983   3.051
  383LEU    CD1 6011   6.323   5.090   3.238
  383LEU   HD11 6012   6.424   5.115   3.215
  383LEU   HD12 6013   6.286   5.173   3.299
  383LEU   HD13 6014   6.316   4.991   3.289
  383LEU    CD2 6015   6.095   5.079   3.142
  383LEU   HD21 6016   6.073   5.161   3.207
  383LEU   HD22 6017   6.028   5.088   3.055
  383LEU   HD23 6018   6.079   4.985   3.196
  383LEU      C 6019   6.409   5.098   2.822
  383LEU      O 6020   6.491   5.012   2.851
  384PRO      N 6021   6.345   5.100   2.707
  384PRO     CD 6022   6.241   5.191   2.652
  384PRO    HD1 6023   6.266   5.293   2.668
  384PRO    HD2 6024   6.144   5.163   2.686
  384PRO     CG 6025   6.232   5.162   2.501
  384PRO    HG1 6026   6.312   5.214   2.443
  384PRO    HG2 6027   6.128   5.182   2.462
  384PRO     CB 6028   6.257   5.015   2.500
  384PRO    HB1 6029   6.297   4.992   2.399
  384PRO    HB2 6030   6.161   4.966   2.529
  384PRO     CA 6031   6.360   4.987   2.613
  384PRO     HA 6032   6.336   4.899   2.676
  384PRO      C 6033   6.497   4.962   2.547
  384PRO      O 6034   6.530   4.848   2.513
  385ASN      N 6035   6.576   5.066   2.541
  385ASN      H 6036   6.541   5.157   2.577
  385ASN     CA 6037   6.709   5.074   2.484
  385ASN     HA 6038   6.708   5.008   2.396
  385ASN     CB 6039   6.726   5.220   2.445
  385ASN    HB1 6040   6.820   5.230   2.393
  385ASN    HB2 6041   6.733   5.284   2.534
  385ASN     CG 6042   6.627   5.278   2.350
  385ASN    OD1 6043   6.611   5.244   2.233
  385ASN    ND2 6044   6.545   5.369   2.389
  385ASN   HD21 6045   6.547   5.400   2.484
  385ASN   HD22 6046   6.472   5.399   2.324
  385ASN      C 6047   6.823   5.028   2.579
  385ASN      O 6048   6.939   5.025   2.547
  386VAL      N 6049   6.792   5.004   2.707
  386VAL      H 6050   6.689   5.007   2.731
  386VAL     CA 6051   6.888   4.994   2.819
  386VAL     HA 6052   6.974   5.051   2.806
  386VAL     CB 6053   6.822   5.029   2.955
  386VAL     HB 6054   6.737   4.962   2.966
  386VAL    CG1 6055   6.924   5.012   3.076
  386VAL   HG11 6056   7.021   5.048   3.048
  386VAL   HG12 6057   6.899   5.060   3.170
  386VAL   HG13 6058   6.930   4.909   3.100
  386VAL    CG2 6059   6.774   5.170   2.965
  386VAL   HG21 6060   6.867   5.232   2.971
  386VAL   HG22 6061   6.724   5.203   2.871
  386VAL   HG23 6062   6.716   5.188   3.054
  386VAL      C 6063   6.923   4.847   2.827
  386VAL      O 6064   6.836   4.763   2.835
  387GLN      N 6065   7.053   4.816   2.823
  387GLN      H 6066   7.116   4.898   2.837
  387GLN     CA 6067   7.106   4.679   2.853
  387GLN     HA 6068   7.025   4.620   2.895
  387GLN     CB 6069   7.152   4.606   2.730
  387GLN    HB1 6070   7.194   4.512   2.760
  387GLN    HB2 6071   7.229   4.665   2.682
  387GLN     CG 6072   7.041   4.575   2.630
  387GLN    HG1 6073   7.082   4.529   2.545
  387GLN    HG2 6074   6.997   4.663   2.598
  387GLN     CD 6075   6.935   4.472   2.679
  387GLN    OE1 6076   6.937   4.343   2.673
  387GLN    NE2 6077   6.824   4.523   2.728
  387GLN   HE21 6078   6.797   4.624   2.725
  387GLN   HE22 6079   6.754   4.450   2.702
  387GLN      C 6080   7.217   4.682   2.953
  387GLN      O 6081   7.244   4.794   3.001
  388ARG      N 6082   7.283   4.567   2.993
  388ARG      H 6083   7.263   4.476   2.943
  388ARG     CA 6084   7.376   4.567   3.108
  388ARG     HA 6085   7.325   4.606   3.201
  388ARG     CB 6086   7.418   4.427   3.144
  388ARG    HB1 6087   7.478   4.388   3.061
  388ARG    HB2 6088   7.328   4.366   3.168
  388ARG     CG 6089   7.510   4.422   3.265
  388ARG    HG1 6090   7.605   4.473   3.246
  388ARG    HG2 6091   7.542   4.320   3.276
  388ARG     CD 6092   7.445   4.474   3.396
  388ARG    HD1 6093   7.347   4.419   3.412
  388ARG    HD2 6094   7.426   4.578   3.395
  388ARG     NE 6095   7.535   4.432   3.509
  388ARG     HE 6096   7.514   4.354   3.566
  388ARG     CZ 6097   7.644   4.486   3.560
  388ARG    NH1 6098   7.697   4.600   3.530
  388ARG   HH11 6099   7.635   4.669   3.484
  388ARG   HH12 6100   7.781   4.628   3.576
  388ARG    NH2 6101   7.715   4.417   3.643
  388ARG   HH21 6102   7.693   4.318   3.661
  388ARG   HH22 6103   7.810   4.443   3.664
  388ARG      C 6104   7.496   4.651   3.076
  388ARG      O 6105   7.543   4.726   3.165
  389SER      N 6106   7.548   4.671   2.958
  389SER      H 6107   7.517   4.605   2.888
  389SER     CA 6108   7.641   4.784   2.921
  389SER     HA 6109   7.727   4.759   2.976
  389SER     CB 6110   7.676   4.759   2.768
  389SER    HB1 6111   7.717   4.847   2.722
  389SER    HB2 6112   7.586   4.727   2.710
  389SER     OG 6113   7.764   4.646   2.764
  389SER     HG 6114   7.752   4.602   2.679
  389SER      C 6115   7.613   4.931   2.956
  389SER      O 6116   7.702   5.016   2.952
  390ASP      N 6117   7.491   4.959   2.998
  390ASP      H 6118   7.433   4.877   3.007
  390ASP     CA 6119   7.439   5.091   3.032
  390ASP     HA 6120   7.506   5.169   3.000
  390ASP     CB 6121   7.304   5.112   2.959
  390ASP    HB1 6122   7.267   5.216   2.986
  390ASP    HB2 6123   7.232   5.049   3.002
  390ASP     CG 6124   7.303   5.090   2.814
  390ASP    OD1 6125   7.200   5.054   2.755
  390ASP    OD2 6126   7.408   5.105   2.748
  390ASP      C 6127   7.427   5.113   3.182
  390ASP      O 6128   7.429   5.233   3.224
  391TYR      N 6129   7.422   5.008   3.264
  391TYR      H 6130   7.429   4.916   3.224
  391TYR     CA 6131   7.413   5.019   3.414
  391TYR     HA 6132   7.444   5.122   3.440
  391TYR     CB 6133   7.263   5.005   3.454
  391TYR    HB1 6134   7.200   5.080   3.401
  391TYR    HB2 6135   7.257   5.027   3.561
  391TYR     CG 6136   7.201   4.873   3.433
  391TYR    CD1 6137   7.208   4.773   3.532
  391TYR    HD1 6138   7.253   4.796   3.626
  391TYR    CE1 6139   7.163   4.643   3.510
  391TYR    HE1 6140   7.182   4.562   3.576
  391TYR     CZ 6141   7.103   4.612   3.387
  391TYR     OH 6142   7.062   4.488   3.354
  391TYR     HH 6143   7.040   4.478   3.259
  391TYR    CE2 6144   7.082   4.712   3.289
  391TYR    HE2 6145   7.035   4.687   3.194
  391TYR    CD2 6146   7.135   4.841   3.307
  391TYR    HD2 6147   7.129   4.915   3.229
  391TYR      C 6148   7.507   4.934   3.502
  391TYR      O 6149   7.575   4.845   3.454
  392LEU      N 6150   7.509   4.956   3.637
  392LEU      H 6151   7.453   5.034   3.670
  392LEU     CA 6152   7.593   4.881   3.733
  392LEU     HA 6153   7.665   4.821   3.673
  392LEU     CB 6154   7.670   4.978   3.821
  392LEU    HB1 6155   7.697   4.927   3.919
  392LEU    HB2 6156   7.599   5.054   3.846
  392LEU     CG 6157   7.793   5.031   3.752
  392LEU     HG 6158   7.842   4.953   3.695
  392LEU    CD1 6159   7.764   5.150   3.657
  392LEU   HD11 6160   7.858   5.189   3.622
  392LEU   HD12 6161   7.715   5.118   3.565
  392LEU   HD13 6162   7.705   5.227   3.712
  392LEU    CD2 6163   7.896   5.076   3.856
  392LEU   HD21 6164   7.901   5.003   3.937
  392LEU   HD22 6165   7.994   5.073   3.810
  392LEU   HD23 6166   7.875   5.177   3.897
  392LEU      C 6167   7.519   4.780   3.819
  392LEU      O 6168   7.401   4.787   3.850
  393ASN      N 6169   7.596   4.681   3.861
  393ASN      H 6170   7.696   4.679   3.835
  393ASN     CA 6171   7.550   4.586   3.964
  393ASN     HA 6172   7.447   4.557   3.946
  393ASN     CB 6173   7.635   4.455   3.946
  393ASN    HB1 6174   7.730   4.488   3.904
  393ASN    HB2 6175   7.587   4.391   3.874
  393ASN     CG 6176   7.665   4.367   4.065
  393ASN    OD1 6177   7.598   4.368   4.165
  393ASN    ND2 6178   7.769   4.292   4.057
  393ASN   HD21 6179   7.836   4.308   3.983
  393ASN   HD22 6180   7.787   4.226   4.132
  393ASN      C 6181   7.552   4.662   4.101
  393ASN      O 6182   7.638   4.746   4.126
  394THR      N 6183   7.466   4.622   4.192
  394THR      H 6184   7.389   4.567   4.162
  394THR     CA 6185   7.447   4.684   4.328
  394THR     HA 6186   7.399   4.782   4.326
  394THR     CB 6187   7.356   4.583   4.401
  394THR     HB 6188   7.403   4.484   4.384
  394THR    CG2 6189   7.340   4.613   4.547
  394THR   HG21 6190   7.284   4.704   4.563
  394THR   HG22 6191   7.294   4.527   4.594
  394THR   HG23 6192   7.444   4.622   4.585
  394THR    OG1 6193   7.224   4.574   4.350
  394THR    HG1 6194   7.205   4.481   4.352
  394THR      C 6195   7.580   4.690   4.405
  394THR      O 6196   7.618   4.785   4.473
  395PHE      N 6197   7.663   4.587   4.389
  395PHE      H 6198   7.643   4.511   4.326
  395PHE     CA 6199   7.794   4.582   4.455
  395PHE     HA 6200   7.796   4.650   4.538
  395PHE     CB 6201   7.829   4.446   4.513
  395PHE    HB1 6202   7.925   4.462   4.571
  395PHE    HB2 6203   7.851   4.376   4.434
  395PHE     CG 6204   7.715   4.399   4.603
  395PHE    CD1 6205   7.613   4.315   4.553
  395PHE    HD1 6206   7.613   4.275   4.447
  395PHE    CE1 6207   7.509   4.279   4.642
  395PHE    HE1 6208   7.425   4.218   4.608
  395PHE     CZ 6209   7.507   4.314   4.780
  395PHE     HZ 6210   7.430   4.271   4.844
  395PHE    CE2 6211   7.611   4.392   4.829
  395PHE    HE2 6212   7.611   4.421   4.934
  395PHE    CD2 6213   7.710   4.440   4.740
  395PHE    HD2 6214   7.788   4.502   4.773
  395PHE      C 6215   7.910   4.633   4.364
  395PHE      O 6216   8.021   4.657   4.413
  396GLU      N 6217   7.878   4.647   4.235
  396GLU      H 6218   7.785   4.621   4.207
  396GLU     CA 6219   7.969   4.709   4.136
  396GLU     HA 6220   8.077   4.676   4.157
  396GLU     CB 6221   7.927   4.684   3.986
  396GLU    HB1 6222   7.837   4.733   3.975
  396GLU    HB2 6223   7.916   4.580   3.977
  396GLU     CG 6224   8.027   4.730   3.878
  396GLU    HG1 6225   8.129   4.693   3.899
  396GLU    HG2 6226   8.041   4.838   3.888
  396GLU     CD 6227   7.987   4.707   3.731
  396GLU    OE1 6228   7.897   4.624   3.711
  396GLU    OE2 6229   8.040   4.780   3.643
  396GLU      C 6230   7.969   4.860   4.171
  396GLU      O 6231   8.078   4.911   4.187
  397PHE      N 6232   7.852   4.922   4.177
  397PHE      H 6233   7.774   4.863   4.155
  397PHE     CA 6234   7.825   5.064   4.207
  397PHE     HA 6235   7.851   5.131   4.126
  397PHE     CB 6236   7.670   5.079   4.234
  397PHE    HB1 6237   7.621   5.010   4.308
  397PHE    HB2 6238   7.623   5.046   4.139
  397PHE     CG 6239   7.632   5.222   4.251
  397PHE    CD1 6240   7.655   5.284   4.378
  397PHE    HD1 6241   7.690   5.230   4.465
  397PHE    CE1 6242   7.634   5.424   4.391
  397PHE    HE1 6243   7.632   5.474   4.486
  397PHE     CZ 6244   7.610   5.500   4.276
  397PHE     HZ 6245   7.610   5.607   4.277
  397PHE    CE2 6246   7.591   5.438   4.154
  397PHE    HE2 6247   7.570   5.499   4.067
  397PHE    CD2 6248   7.589   5.301   4.141
  397PHE    HD2 6249   7.583   5.254   4.035
  397PHE      C 6250   7.910   5.109   4.335
  397PHE      O 6251   7.968   5.218   4.339
  398MET      N 6252   7.901   5.031   4.441
  398MET      H 6253   7.851   4.940   4.435
  398MET     CA 6254   7.967   5.051   4.570
  398MET     HA 6255   7.967   5.154   4.605
  398MET     CB 6256   7.889   4.974   4.679
  398MET    HB1 6257   7.939   5.002   4.777
  398MET    HB2 6258   7.892   4.868   4.660
  398MET     CG 6259   7.747   5.024   4.699
  398MET    HG1 6260   7.686   4.982   4.621
  398MET    HG2 6261   7.746   5.132   4.686
  398MET     SD 6262   7.671   4.985   4.861
  398MET     CE 6263   7.618   4.820   4.813
  398MET    HE1 6264   7.701   4.762   4.774
  398MET    HE2 6265   7.565   4.766   4.899
  398MET    HE3 6266   7.542   4.829   4.732
  398MET      C 6267   8.118   5.011   4.571
  398MET      O 6268   8.188   5.058   4.661
  399ASP      N 6269   8.161   4.925   4.479
  399ASP      H 6270   8.099   4.883   4.411
  399ASP     CA 6271   8.301   4.911   4.463
  399ASP     HA 6272   8.354   4.908   4.556
  399ASP     CB 6273   8.320   4.774   4.395
  399ASP    HB1 6274   8.304   4.789   4.285
  399ASP    HB2 6275   8.243   4.703   4.426
  399ASP     CG 6276   8.456   4.711   4.403
  399ASP    OD1 6277   8.468   4.587   4.382
  399ASP    OD2 6278   8.553   4.781   4.437
  399ASP      C 6279   8.367   5.017   4.377
  399ASP      O 6280   8.479   5.067   4.404
  400LYS      N 6281   8.292   5.066   4.279
  400LYS      H 6282   8.205   5.014   4.267
  400LYS     CA 6283   8.320   5.186   4.196
  400LYS     HA 6284   8.420   5.172   4.150
  400LYS     CB 6285   8.207   5.199   4.092
  400LYS    HB1 6286   8.109   5.215   4.135
  400LYS    HB2 6287   8.193   5.100   4.039
  400LYS     CG 6288   8.214   5.310   3.983
  400LYS    HG1 6289   8.190   5.402   4.041
  400LYS    HG2 6290   8.132   5.293   3.914
  400LYS     CD 6291   8.350   5.328   3.907
  400LYS    HD1 6292   8.374   5.236   3.853
  400LYS    HD2 6293   8.431   5.349   3.983
  400LYS     CE 6294   8.350   5.442   3.814
  400LYS    HE1 6295   8.330   5.534   3.868
  400LYS    HE2 6296   8.279   5.425   3.735
  400LYS     NZ 6297   8.482   5.466   3.755
  400LYS    HZ1 6298   8.504   5.396   3.691
  400LYS    HZ2 6299   8.484   5.555   3.706
  400LYS    HZ3 6300   8.552   5.478   3.827
  400LYS      C 6301   8.327   5.311   4.281
  400LYS      O 6302   8.429   5.379   4.283
  401LEU      N 6303   8.220   5.330   4.359
  401LEU      H 6304   8.139   5.267   4.348
  401LEU     CA 6305   8.217   5.428   4.467
  401LEU     HA 6306   8.222   5.530   4.425
  401LEU     CB 6307   8.085   5.416   4.552
  401LEU    HB1 6308   8.106   5.402   4.659
  401LEU    HB2 6309   8.037   5.327   4.524
  401LEU     CG 6310   8.000   5.538   4.534
  401LEU     HG 6311   8.061   5.625   4.544
  401LEU    CD1 6312   7.943   5.540   4.393
  401LEU   HD11 6313   7.892   5.633   4.369
  401LEU   HD12 6314   8.014   5.517   4.315
  401LEU   HD13 6315   7.866   5.463   4.384
  401LEU    CD2 6316   7.878   5.536   4.634
  401LEU   HD21 6317   7.913   5.587   4.726
  401LEU   HD22 6318   7.793   5.597   4.601
  401LEU   HD23 6319   7.845   5.437   4.659
  401LEU      C 6320   8.335   5.419   4.559
  401LEU      O 6321   8.403   5.516   4.588
  402GLY      N 6322   8.358   5.300   4.615
  402GLY      H 6323   8.293   5.231   4.602
  402GLY     CA 6324   8.485   5.254   4.677
  402GLY    HA1 6325   8.489   5.145   4.659
  402GLY    HA2 6326   8.494   5.270   4.785
  402GLY      C 6327   8.613   5.302   4.616
  402GLY      O 6328   8.695   5.359   4.691
  403GLU      N 6329   8.635   5.275   4.488
  403GLU      H 6330   8.560   5.241   4.433
  403GLU     CA 6331   8.759   5.310   4.418
  403GLU     HA 6332   8.843   5.279   4.481
  403GLU     CB 6333   8.764   5.225   4.287
  403GLU    HB1 6334   8.682   5.254   4.222
  403GLU    HB2 6335   8.753   5.124   4.319
  403GLU     CG 6336   8.900   5.253   4.219
  403GLU    HG1 6337   8.983   5.234   4.291
  403GLU    HG2 6338   8.898   5.365   4.189
  403GLU     CD 6339   8.921   5.188   4.085
  403GLU    OE1 6340   8.854   5.217   3.984
  403GLU    OE2 6341   9.013   5.104   4.073
  403GLU      C 6342   8.763   5.461   4.402
  403GLU      O 6343   8.862   5.523   4.439
  404ASN      N 6344   8.662   5.522   4.350
  404ASN      H 6345   8.586   5.462   4.319
  404ASN     CA 6346   8.644   5.670   4.339
  404ASN     HA 6347   8.719   5.711   4.266
  404ASN     CB 6348   8.506   5.708   4.279
  404ASN    HB1 6349   8.485   5.813   4.289
  404ASN    HB2 6350   8.425   5.652   4.335
  404ASN     CG 6351   8.487   5.661   4.135
  404ASN    OD1 6352   8.577   5.614   4.066
  404ASN    ND2 6353   8.374   5.690   4.073
  404ASN   HD21 6354   8.287   5.732   4.118
  404ASN   HD22 6355   8.374   5.701   3.971
  404ASN      C 6356   8.657   5.756   4.467
  404ASN      O 6357   8.712   5.867   4.458
  405LEU      N 6358   8.613   5.712   4.585
  405LEU      H 6359   8.565   5.625   4.589
  405LEU     CA 6360   8.626   5.784   4.717
  405LEU     HA 6361   8.575   5.883   4.709
  405LEU     CB 6362   8.554   5.696   4.820
  405LEU    HB1 6363   8.599   5.593   4.811
  405LEU    HB2 6364   8.448   5.690   4.794
  405LEU     CG 6365   8.574   5.728   4.971
  405LEU     HG 6366   8.676   5.743   5.007
  405LEU    CD1 6367   8.508   5.866   5.006
  405LEU   HD11 6368   8.407   5.869   4.967
  405LEU   HD12 6369   8.504   5.878   5.119
  405LEU   HD13 6370   8.560   5.953   4.966
  405LEU    CD2 6371   8.505   5.618   5.048
  405LEU   HD21 6372   8.394   5.620   5.034
  405LEU   HD22 6373   8.542   5.518   5.021
  405LEU   HD23 6374   8.520   5.632   5.155
  405LEU      C 6375   8.772   5.810   4.753
  405LEU      O 6376   8.801   5.925   4.789
  406LYS      N 6377   8.854   5.704   4.733
  406LYS      H 6378   8.811   5.621   4.699
  406LYS     CA 6379   8.999   5.686   4.762
  406LYS     HA 6380   9.017   5.699   4.870
  406LYS     CB 6381   9.027   5.537   4.728
  406LYS    HB1 6382   8.960   5.498   4.649
  406LYS    HB2 6383   9.005   5.475   4.815
  406LYS     CG 6384   9.167   5.495   4.675
  406LYS    HG1 6385   9.250   5.491   4.748
  406LYS    HG2 6386   9.199   5.575   4.606
  406LYS     CD 6387   9.173   5.369   4.592
  406LYS    HD1 6388   9.280   5.358   4.570
  406LYS    HD2 6389   9.124   5.389   4.494
  406LYS     CE 6390   9.098   5.243   4.644
  406LYS    HE1 6391   9.109   5.171   4.566
  406LYS    HE2 6392   8.992   5.263   4.652
  406LYS     NZ 6393   9.154   5.185   4.763
  406LYS    HZ1 6394   9.098   5.107   4.802
  406LYS    HZ2 6395   9.246   5.150   4.744
  406LYS    HZ3 6396   9.150   5.251   4.841
  406LYS      C 6397   9.089   5.780   4.682
  406LYS      O 6398   9.184   5.831   4.738
  407ILE      N 6399   9.058   5.794   4.553
  407ILE      H 6400   8.988   5.735   4.513
  407ILE     CA 6401   9.115   5.894   4.464
  407ILE     HA 6402   9.220   5.905   4.491
  407ILE     CB 6403   9.111   5.837   4.317
  407ILE     HB 6404   9.006   5.822   4.293
  407ILE    CG2 6405   9.176   5.934   4.213
  407ILE   HG21 6406   9.189   5.888   4.113
  407ILE   HG22 6407   9.116   6.023   4.204
  407ILE   HG23 6408   9.274   5.965   4.245
  407ILE    CG1 6409   9.178   5.698   4.305
  407ILE   HG11 6410   9.155   5.635   4.392
  407ILE   HG12 6411   9.281   5.710   4.305
  407ILE     CD 6412   9.127   5.613   4.184
  407ILE    HD1 6413   9.017   5.623   4.177
  407ILE    HD2 6414   9.167   5.646   4.091
  407ILE    HD3 6415   9.154   5.504   4.197
  407ILE      C 6416   9.056   6.030   4.488
  407ILE      O 6417   9.132   6.126   4.477
  408LYS      N 6418   8.931   6.052   4.525
  408LYS      H 6419   8.870   5.975   4.515
  408LYS     CA 6420   8.875   6.187   4.556
  408LYS     HA 6421   8.897   6.245   4.471
  408LYS     CB 6422   8.720   6.178   4.578
  408LYS    HB1 6423   8.703   6.113   4.661
  408LYS    HB2 6424   8.673   6.129   4.491
  408LYS     CG 6425   8.648   6.310   4.603
  408LYS    HG1 6426   8.690   6.351   4.690
  408LYS    HG2 6427   8.542   6.297   4.622
  408LYS     CD 6428   8.664   6.413   4.486
  408LYS    HD1 6429   8.764   6.408   4.436
  408LYS    HD2 6430   8.647   6.509   4.537
  408LYS     CE 6431   8.558   6.401   4.368
  408LYS    HE1 6432   8.458   6.400   4.417
  408LYS    HE2 6433   8.575   6.303   4.319
  408LYS     NZ 6434   8.571   6.504   4.262
  408LYS    HZ1 6435   8.578   6.596   4.302
  408LYS    HZ2 6436   8.652   6.489   4.198
  408LYS    HZ3 6437   8.484   6.507   4.203
  408LYS      C 6438   8.949   6.253   4.673
  408LYS      O 6439   9.026   6.347   4.650
  409LEU      N 6440   8.949   6.185   4.790
  409LEU      H 6441   8.886   6.107   4.784
  409LEU     CA 6442   9.013   6.234   4.914
  409LEU     HA 6443   8.956   6.321   4.948
  409LEU     CB 6444   9.000   6.129   5.024
  409LEU    HB1 6445   9.050   6.158   5.117
  409LEU    HB2 6446   9.054   6.040   4.998
  409LEU     CG 6447   8.856   6.097   5.073
  409LEU     HG 6448   8.804   6.055   4.988
  409LEU    CD1 6449   8.866   5.998   5.187
  409LEU   HD11 6450   8.947   5.933   5.166
  409LEU   HD12 6451   8.887   6.041   5.283
  409LEU   HD13 6452   8.776   5.942   5.199
  409LEU    CD2 6453   8.775   6.219   5.124
  409LEU   HD21 6454   8.826   6.256   5.212
  409LEU   HD22 6455   8.760   6.298   5.048
  409LEU   HD23 6456   8.681   6.180   5.152
  409LEU      C 6457   9.165   6.276   4.893
  409LEU      O 6458   9.206   6.372   4.956
  410ALA      N 6459   9.238   6.206   4.810
  410ALA      H 6460   9.195   6.129   4.764
  410ALA     CA 6461   9.381   6.220   4.783
  410ALA     HA 6462   9.439   6.212   4.873
  410ALA     CB 6463   9.410   6.100   4.688
  410ALA    HB1 6464   9.371   6.006   4.725
  410ALA    HB2 6465   9.361   6.117   4.594
  410ALA    HB3 6466   9.517   6.087   4.669
  410ALA      C 6467   9.417   6.353   4.723
  410ALA      O 6468   9.535   6.396   4.735
  411GLN      N 6469   9.331   6.421   4.645
  411GLN      H 6470   9.242   6.376   4.620
  411GLN     CA 6471   9.362   6.551   4.584
  411GLN     HA 6472   9.448   6.597   4.635
  411GLN     CB 6473   9.398   6.528   4.428
  411GLN    HB1 6474   9.485   6.466   4.420
  411GLN    HB2 6475   9.424   6.625   4.385
  411GLN     CG 6476   9.286   6.453   4.345
  411GLN    HG1 6477   9.196   6.500   4.353
  411GLN    HG2 6478   9.274   6.359   4.396
  411GLN     CD 6479   9.297   6.433   4.195
  411GLN    OE1 6480   9.312   6.523   4.112
  411GLN    NE2 6481   9.260   6.315   4.157
  411GLN   HE21 6482   9.271   6.235   4.218
  411GLN   HE22 6483   9.262   6.317   4.057
  411GLN      C 6484   9.248   6.655   4.601
  411GLN      O 6485   9.270   6.773   4.559
  412ALA      N 6486   9.127   6.628   4.653
  412ALA      H 6487   9.106   6.532   4.679
  412ALA     CA 6488   9.027   6.728   4.675
  412ALA     HA 6489   9.046   6.810   4.606
  412ALA     CB 6490   8.897   6.661   4.635
  412ALA    HB1 6491   8.859   6.597   4.714
  412ALA    HB2 6492   8.815   6.725   4.600
  412ALA    HB3 6493   8.923   6.607   4.543
  412ALA      C 6494   9.017   6.780   4.822
  412ALA      O 6495   9.068   6.720   4.917
  413LYS      N 6496   8.958   6.896   4.838
  413LYS      H 6497   8.928   6.949   4.757
  413LYS     CA 6498   8.945   6.965   4.966
  413LYS     HA 6499   8.943   6.897   5.051
  413LYS     CB 6500   9.069   7.066   4.971
  413LYS    HB1 6501   9.057   7.139   5.052
  413LYS    HB2 6502   9.072   7.119   4.873
  413LYS     CG 6503   9.203   6.985   4.987
  413LYS    HG1 6504   9.217   6.926   4.901
  413LYS    HG2 6505   9.193   6.913   5.065
  413LYS     CD 6506   9.327   7.064   5.016
  413LYS    HD1 6507   9.326   7.113   5.114
  413LYS    HD2 6508   9.324   7.147   4.940
  413LYS     CE 6509   9.459   6.987   4.994
  413LYS    HE1 6510   9.544   7.055   5.027
  413LYS    HE2 6511   9.464   6.963   4.888
  413LYS     NZ 6512   9.469   6.852   5.066
  413LYS    HZ1 6513   9.521   6.795   5.003
  413LYS    HZ2 6514   9.510   6.860   5.157
  413LYS    HZ3 6515   9.376   6.803   5.070
  413LYS      C 6516   8.818   7.053   4.969
  413LYS      O 6517   8.774   7.099   4.865
  414LEU      N 6518   8.760   7.076   5.085
  414LEU      H 6519   8.795   7.030   5.168
  414LEU     CA 6520   8.618   7.118   5.090
  414LEU     HA 6521   8.563   7.052   5.022
  414LEU     CB 6522   8.567   7.093   5.234
  414LEU    HB1 6523   8.616   7.155   5.307
  414LEU    HB2 6524   8.584   6.989   5.255
  414LEU     CG 6525   8.417   7.124   5.260
  414LEU     HG 6526   8.383   7.218   5.224
  414LEU    CD1 6527   8.329   7.023   5.187
  414LEU   HD11 6528   8.228   7.060   5.196
  414LEU   HD12 6529   8.358   7.018   5.084
  414LEU   HD13 6530   8.336   6.928   5.234
  414LEU    CD2 6531   8.395   7.117   5.406
  414LEU   HD21 6532   8.455   7.037   5.452
  414LEU   HD22 6533   8.416   7.219   5.440
  414LEU   HD23 6534   8.288   7.101   5.424
  414LEU      C 6535   8.603   7.255   5.033
  414LEU    OC1 6536   8.563   7.273   4.915
  414LEU    OC2 6537   8.643   7.352   5.109
  415MET      N 6538   2.499   6.611   0.069
  415MET     H1 6539   2.597   6.584   0.075
  415MET     H2 6540   2.456   6.558  10.936
  415MET     H3 6541   2.499   6.703   0.029
  415MET     CA 6542   2.434   6.605   0.202
  415MET     HA 6543   2.416   6.502   0.236
  415MET     CB 6544   2.524   6.676   0.305
  415MET    HB1 6545   2.548   6.775   0.266
  415MET    HB2 6546   2.617   6.617   0.309
  415MET     CG 6547   2.458   6.678   0.439
  415MET    HG1 6548   2.366   6.733   0.430
  415MET    HG2 6549   2.525   6.740   0.502
  415MET     SD 6550   2.422   6.518   0.522
  415MET     CE 6551   2.308   6.586   0.646
  415MET    HE1 6552   2.284   6.519   0.725
  415MET    HE2 6553   2.351   6.671   0.699
  415MET    HE3 6554   2.217   6.622   0.593
  415MET      C 6555   2.293   6.668   0.198
  415MET      O 6556   2.278   6.789   0.207
  416SER      N 6557   2.191   6.583   0.198
  416SER      H 6558   2.213   6.484   0.210
  416SER     CA 6559   2.044   6.612   0.187
  416SER     HA 6560   2.036   6.717   0.199
  416SER     CB 6561   1.987   6.580   0.047
  416SER    HB1 6562   2.051   6.625  10.910
  416SER    HB2 6563   1.882   6.615   0.041
  416SER     OG 6564   1.996   6.439   0.038
  416SER     HG 6565   2.048   6.421  10.894
  416SER      C 6566   1.941   6.559   0.288
  416SER      O 6567   1.826   6.606   0.279
  417LYS      N 6568   1.981   6.467   0.377
  417LYS      H 6569   2.077   6.431   0.369
  417LYS     CA 6570   1.892   6.408   0.482
  417LYS     HA 6571   1.812   6.477   0.520
  417LYS     CB 6572   1.812   6.284   0.433
  417LYS    HB1 6573   1.756   6.247   0.514
  417LYS    HB2 6574   1.881   6.210   0.388
  417LYS     CG 6575   1.703   6.314   0.331
  417LYS    HG1 6576   1.749   6.340   0.234
  417LYS    HG2 6577   1.637   6.398   0.362
  417LYS     CD 6578   1.611   6.194   0.297
  417LYS    HD1 6579   1.524   6.230   0.246
  417LYS    HD2 6580   1.589   6.141   0.390
  417LYS     CE 6581   1.672   6.088   0.208
  417LYS    HE1 6582   1.760   6.047   0.256
  417LYS    HE2 6583   1.700   6.139   0.117
  417LYS     NZ 6584   1.572   5.984   0.171
  417LYS    HZ1 6585   1.483   6.031   0.135
  417LYS    HZ2 6586   1.614   5.926   0.104
  417LYS    HZ3 6587   1.541   5.927   0.250
  417LYS      C 6588   1.988   6.364   0.598
  417LYS      O 6589   2.094   6.310   0.571
  418LYS      N 6590   1.954   6.396   0.723
  418LYS      H 6591   1.857   6.422   0.741
  418LYS     CA 6592   2.038   6.390   0.844
  418LYS     HA 6593   2.146   6.391   0.822
  418LYS     CB 6594   2.005   6.501   0.943
  418LYS    HB1 6595   2.052   6.474   1.039
  418LYS    HB2 6596   1.903   6.490   0.958
  418LYS     CG 6597   2.038   6.643   0.899
  418LYS    HG1 6598   2.139   6.641   0.853
  418LYS    HG2 6599   2.038   6.706   0.983
  418LYS     CD 6600   1.948   6.701   0.790
  418LYS    HD1 6601   1.843   6.695   0.813
  418LYS    HD2 6602   1.964   6.644   0.696
  418LYS     CE 6603   1.990   6.849   0.755
  418LYS    HE1 6604   1.937   6.874   0.659
  418LYS    HE2 6605   2.095   6.845   0.745
  418LYS     NZ 6606   1.951   6.949   0.856
  418LYS    HZ1 6607   1.947   6.919   0.950
  418LYS    HZ2 6608   2.014   7.027   0.854
  418LYS    HZ3 6609   1.864   6.999   0.834
  418LYS      C 6610   2.032   6.246   0.902
  418LYS      O 6611   1.934   6.182   0.872
  419ILE      N 6612   2.123   6.202   0.984
  419ILE      H 6613   2.202   6.263   1.007
  419ILE     CA 6614   2.149   6.068   1.044
  419ILE     HA 6615   2.136   5.986   0.973
  419ILE     CB 6616   2.297   6.069   1.084
  419ILE     HB 6617   2.317   6.162   1.143
  419ILE    CG2 6618   2.339   5.954   1.180
  419ILE   HG21 6619   2.442   5.976   1.210
  419ILE   HG22 6620   2.283   5.935   1.268
  419ILE   HG23 6621   2.341   5.862   1.131
  419ILE    CG1 6622   2.395   6.078   0.964
  419ILE   HG11 6623   2.375   6.169   0.906
  419ILE   HG12 6624   2.388   5.986   0.904
  419ILE     CD 6625   2.547   6.083   0.994
  419ILE    HD1 6626   2.569   6.171   1.055
  419ILE    HD2 6627   2.583   5.991   1.037
  419ILE    HD3 6628   2.610   6.087   0.905
  419ILE      C 6629   2.056   6.045   1.167
  419ILE      O 6630   2.038   6.136   1.250
  420SER      N 6631   1.996   5.929   1.171
  420SER      H 6632   2.006   5.862   1.095
  420SER     CA 6633   1.915   5.883   1.286
  420SER     HA 6634   1.833   5.947   1.300
  420SER     CB 6635   1.852   5.744   1.267
  420SER    HB1 6636   1.782   5.722   1.351
  420SER    HB2 6637   1.929   5.664   1.267
  420SER     OG 6638   1.784   5.753   1.145
  420SER     HG 6639   1.738   5.667   1.137
  420SER      C 6640   1.984   5.892   1.423
  420SER      O 6641   2.053   5.797   1.467
  421GLY      N 6642   1.966   6.003   1.497
  421GLY      H 6643   1.932   6.088   1.454
  421GLY     CA 6644   2.012   6.015   1.636
  421GLY    HA1 6645   2.014   6.115   1.668
  421GLY    HA2 6646   2.118   5.977   1.644
  421GLY      C 6647   1.928   5.922   1.735
  421GLY      O 6648   1.983   5.834   1.804
  422GLY      N 6649   1.795   5.935   1.741
  422GLY      H 6650   1.749   6.007   1.681
  422GLY     CA 6651   1.714   5.886   1.853
  422GLY    HA1 6652   1.770   5.806   1.910
  422GLY    HA2 6653   1.617   5.846   1.821
  422GLY      C 6654   1.679   6.002   1.947
  422GLY      O 6655   1.618   6.099   1.904
  423SER      N 6656   1.715   5.984   2.077
  423SER      H 6657   1.739   5.892   2.110
  423SER     CA 6658   1.709   6.088   2.169
  423SER     HA 6659   1.735   6.178   2.114
  423SER     CB 6660   1.568   6.093   2.226
  423SER    HB1 6661   1.496   6.110   2.149
  423SER    HB2 6662   1.561   6.177   2.293
  423SER     OG 6663   1.543   5.977   2.302
  423SER     HG 6664   1.556   5.895   2.248
  423SER      C 6665   1.819   6.078   2.276
  423SER      O 6666   1.873   5.970   2.301
  424VAL      N 6667   1.852   6.194   2.332
  424VAL      H 6668   1.801   6.274   2.286
  424VAL     CA 6669   1.964   6.225   2.433
  424VAL     HA 6670   1.989   6.136   2.487
  424VAL     CB 6671   2.097   6.262   2.360
  424VAL     HB 6672   2.079   6.350   2.305
  424VAL    CG1 6673   2.202   6.286   2.469
  424VAL   HG11 6674   2.203   6.198   2.535
  424VAL   HG12 6675   2.304   6.308   2.423
  424VAL   HG13 6676   2.170   6.372   2.529
  424VAL    CG2 6677   2.153   6.167   2.256
  424VAL   HG21 6678   2.236   6.215   2.201
  424VAL   HG22 6679   2.189   6.079   2.314
  424VAL   HG23 6680   2.076   6.144   2.183
  424VAL      C 6681   1.920   6.327   2.534
  424VAL      O 6682   1.852   6.422   2.496
  425VAL      N 6683   1.966   6.317   2.659
  425VAL      H 6684   2.031   6.246   2.683
  425VAL     CA 6685   1.938   6.422   2.764
  425VAL     HA 6686   1.838   6.463   2.740
  425VAL     CB 6687   1.926   6.364   2.913
  425VAL     HB 6688   2.023   6.336   2.947
  425VAL    CG1 6689   1.859   6.473   3.000
  425VAL   HG11 6690   1.915   6.563   2.989
  425VAL   HG12 6691   1.761   6.500   2.969
  425VAL   HG13 6692   1.855   6.442   3.108
  425VAL    CG2 6693   1.828   6.245   2.912
  425VAL   HG21 6694   1.865   6.158   2.854
  425VAL   HG22 6695   1.802   6.214   3.012
  425VAL   HG23 6696   1.736   6.278   2.865
  425VAL      C 6697   2.047   6.530   2.759
  425VAL      O 6698   2.162   6.497   2.780
  426GLU      N 6699   2.014   6.653   2.730
  426GLU      H 6700   1.918   6.676   2.720
  426GLU     CA 6701   2.109   6.761   2.694
  426GLU     HA 6702   2.212   6.719   2.696
  426GLU     CB 6703   2.073   6.800   2.546
  426GLU    HB1 6704   1.971   6.830   2.542
  426GLU    HB2 6705   2.083   6.706   2.487
  426GLU     CG 6706   2.163   6.916   2.490
  426GLU    HG1 6707   2.158   6.914   2.385
  426GLU    HG2 6708   2.261   6.894   2.523
  426GLU     CD 6709   2.125   7.054   2.539
  426GLU    OE1 6710   2.211   7.143   2.565
  426GLU    OE2 6711   2.003   7.089   2.544
  426GLU      C 6712   2.105   6.873   2.799
  426GLU      O 6713   2.001   6.937   2.810
  427MET      N 6714   2.215   6.898   2.877
  427MET      H 6715   2.301   6.843   2.861
  427MET     CA 6716   2.205   6.974   3.006
  427MET     HA 6717   2.104   7.009   3.020
  427MET     CB 6718   2.246   6.881   3.124
  427MET    HB1 6719   2.264   6.941   3.210
  427MET    HB2 6720   2.333   6.819   3.097
  427MET     CG 6721   2.127   6.790   3.149
  427MET    HG1 6722   2.093   6.740   3.056
  427MET    HG2 6723   2.053   6.855   3.190
  427MET     SD 6724   2.149   6.651   3.263
  427MET     CE 6725   2.259   6.542   3.167
  427MET    HE1 6726   2.254   6.570   3.060
  427MET    HE2 6727   2.358   6.549   3.209
  427MET    HE3 6728   2.220   6.438   3.176
  427MET      C 6729   2.294   7.103   2.999
  427MET      O 6730   2.417   7.094   2.991
  428GLN      N 6731   2.230   7.213   3.020
  428GLN      H 6732   2.129   7.206   3.039
  428GLN     CA 6733   2.298   7.342   3.021
  428GLN     HA 6734   2.378   7.344   2.945
  428GLN     CB 6735   2.193   7.451   2.978
  428GLN    HB1 6736   2.202   7.532   3.048
  428GLN    HB2 6737   2.089   7.416   2.976
  428GLN     CG 6738   2.229   7.498   2.836
  428GLN    HG1 6739   2.142   7.552   2.795
  428GLN    HG2 6740   2.253   7.414   2.772
  428GLN     CD 6741   2.345   7.601   2.829
  428GLN    OE1 6742   2.418   7.626   2.926
  428GLN    NE2 6743   2.356   7.664   2.717
  428GLN   HE21 6744   2.292   7.638   2.642
  428GLN   HE22 6745   2.427   7.736   2.703
  428GLN      C 6746   2.365   7.374   3.156
  428GLN      O 6747   2.345   7.307   3.257
  429GLY      N 6748   2.441   7.484   3.155
  429GLY      H 6749   2.439   7.538   3.072
  429GLY     CA 6750   2.548   7.511   3.245
  429GLY    HA1 6751   2.641   7.515   3.191
  429GLY    HA2 6752   2.563   7.433   3.317
  429GLY      C 6753   2.535   7.646   3.316
  429GLY      O 6754   2.422   7.694   3.337
  430ASP      N 6755   2.644   7.715   3.339
  430ASP      H 6756   2.730   7.678   3.296
  430ASP     CA 6757   2.668   7.854   3.381
  430ASP     HA 6758   2.576   7.914   3.352
  430ASP     CB 6759   2.675   7.864   3.532
  430ASP    HB1 6760   2.684   7.970   3.562
  430ASP    HB2 6761   2.768   7.814   3.556
  430ASP     CG 6762   2.561   7.796   3.610
  430ASP    OD1 6763   2.446   7.844   3.590
  430ASP    OD2 6764   2.590   7.697   3.686
  430ASP      C 6765   2.783   7.925   3.305
  430ASP      O 6766   2.869   7.864   3.241
  431GLU      N 6767   2.785   8.057   3.325
  431GLU      H 6768   2.706   8.101   3.371
  431GLU     CA 6769   2.884   8.156   3.289
  431GLU     HA 6770   2.838   8.257   3.294
  431GLU     CB 6771   2.995   8.154   3.399
  431GLU    HB1 6772   3.081   8.208   3.365
  431GLU    HB2 6773   3.018   8.050   3.415
  431GLU     CG 6774   2.936   8.218   3.527
  431GLU    HG1 6775   2.869   8.142   3.573
  431GLU    HG2 6776   2.878   8.311   3.507
  431GLU     CD 6777   3.047   8.240   3.631
  431GLU    OE1 6778   3.091   8.142   3.697
  431GLU    OE2 6779   3.089   8.356   3.648
  431GLU      C 6780   2.929   8.145   3.143
  431GLU      O 6781   2.843   8.135   3.054
  432MET      N 6782   3.060   8.154   3.113
  432MET      H 6783   3.123   8.160   3.192
  432MET     CA 6784   3.120   8.157   2.975
  432MET     HA 6785   3.069   8.234   2.915
  432MET     CB 6786   3.272   8.177   2.976
  432MET    HB1 6787   3.324   8.080   3.005
  432MET    HB2 6788   3.304   8.254   3.050
  432MET     CG 6789   3.339   8.210   2.842
  432MET    HG1 6790   3.338   8.117   2.788
  432MET    HG2 6791   3.441   8.234   2.859
  432MET     SD 6792   3.277   8.358   2.758
  432MET     CE 6793   3.321   8.321   2.583
  432MET    HE1 6794   3.294   8.216   2.563
  432MET    HE2 6795   3.266   8.390   2.517
  432MET    HE3 6796   3.427   8.339   2.575
  432MET      C 6797   3.084   8.030   2.896
  432MET      O 6798   3.071   8.036   2.771
  433THR      N 6799   3.074   7.914   2.968
  433THR      H 6800   3.076   7.925   3.066
  433THR     CA 6801   3.065   7.782   2.900
  433THR     HA 6802   3.129   7.781   2.812
  433THR     CB 6803   3.100   7.667   2.995
  433THR     HB 6804   3.050   7.573   2.960
  433THR    CG2 6805   3.245   7.636   2.990
  433THR   HG21 6806   3.297   7.730   3.019
  433THR   HG22 6807   3.264   7.566   3.065
  433THR   HG23 6808   3.291   7.607   2.894
  433THR    OG1 6809   3.077   7.702   3.125
  433THR    HG1 6810   2.991   7.736   3.149
  433THR      C 6811   2.919   7.758   2.858
  433THR      O 6812   2.906   7.701   2.748
  434ARG      N 6813   2.817   7.796   2.936
  434ARG      H 6814   2.838   7.854   3.018
  434ARG     CA 6815   2.681   7.814   2.876
  434ARG     HA 6816   2.640   7.715   2.851
  434ARG     CB 6817   2.586   7.876   2.984
  434ARG    HB1 6818   2.638   7.947   3.044
  434ARG    HB2 6819   2.562   7.792   3.052
  434ARG     CG 6820   2.458   7.943   2.925
  434ARG    HG1 6821   2.413   7.879   2.854
  434ARG    HG2 6822   2.495   8.036   2.882
  434ARG     CD 6823   2.356   7.979   3.037
  434ARG    HD1 6824   2.270   8.034   2.993
  434ARG    HD2 6825   2.399   8.047   3.109
  434ARG     NE 6826   2.317   7.868   3.120
  434ARG     HE 6827   2.387   7.828   3.183
  434ARG     CZ 6828   2.196   7.815   3.132
  434ARG    NH1 6829   2.092   7.855   3.062
  434ARG   HH11 6830   2.100   7.925   2.989
  434ARG   HH12 6831   2.006   7.805   3.072
  434ARG    NH2 6832   2.176   7.723   3.224
  434ARG   HH21 6833   2.257   7.687   3.273
  434ARG   HH22 6834   2.078   7.702   3.247
  434ARG      C 6835   2.670   7.894   2.744
  434ARG      O 6836   2.593   7.853   2.655
  435ILE      N 6837   2.755   7.993   2.718
  435ILE      H 6838   2.808   8.030   2.793
  435ILE     CA 6839   2.764   8.066   2.589
  435ILE     HA 6840   2.661   8.103   2.571
  435ILE     CB 6841   2.858   8.196   2.595
  435ILE     HB 6842   2.962   8.168   2.602
  435ILE    CG2 6843   2.847   8.268   2.461
  435ILE   HG21 6844   2.902   8.360   2.470
  435ILE   HG22 6845   2.893   8.215   2.376
  435ILE   HG23 6846   2.740   8.290   2.439
  435ILE    CG1 6847   2.830   8.289   2.718
  435ILE   HG11 6848   2.883   8.382   2.704
  435ILE   HG12 6849   2.872   8.248   2.811
  435ILE     CD 6850   2.683   8.321   2.742
  435ILE    HD1 6851   2.643   8.236   2.796
  435ILE    HD2 6852   2.680   8.408   2.806
  435ILE    HD3 6853   2.622   8.337   2.651
  435ILE      C 6854   2.808   7.972   2.472
  435ILE      O 6855   2.752   7.981   2.360
  436ILE      N 6856   2.911   7.889   2.485
  436ILE      H 6857   2.951   7.872   2.577
  436ILE     CA 6858   2.966   7.809   2.375
  436ILE     HA 6859   2.953   7.865   2.281
  436ILE     CB 6860   3.116   7.787   2.390
  436ILE     HB 6861   3.154   7.747   2.294
  436ILE    CG2 6862   3.186   7.928   2.417
  436ILE   HG21 6863   3.161   8.001   2.339
  436ILE   HG22 6864   3.153   7.964   2.510
  436ILE   HG23 6865   3.289   7.908   2.429
  436ILE    CG1 6866   3.150   7.690   2.508
  436ILE   HG11 6867   3.095   7.597   2.499
  436ILE   HG12 6868   3.130   7.741   2.599
  436ILE     CD 6869   3.304   7.668   2.522
  436ILE    HD1 6870   3.324   7.582   2.587
  436ILE    HD2 6871   3.346   7.643   2.423
  436ILE    HD3 6872   3.355   7.751   2.566
  436ILE      C 6873   2.887   7.676   2.358
  436ILE      O 6874   2.890   7.610   2.258
  437TRP      N 6875   2.807   7.633   2.459
  437TRP      H 6876   2.813   7.685   2.549
  437TRP     CA 6877   2.737   7.505   2.460
  437TRP     HA 6878   2.812   7.426   2.432
  437TRP     CB 6879   2.677   7.485   2.596
  437TRP    HB1 6880   2.608   7.567   2.616
  437TRP    HB2 6881   2.751   7.488   2.675
  437TRP     CG 6882   2.614   7.356   2.610
  437TRP    CD1 6883   2.482   7.337   2.619
  437TRP    HD1 6884   2.410   7.417   2.613
  437TRP    NE1 6885   2.459   7.201   2.614
  437TRP    HE1 6886   2.372   7.155   2.615
  437TRP    CE2 6887   2.572   7.128   2.621
  437TRP    CZ2 6888   2.604   6.994   2.629
  437TRP    HZ2 6889   2.525   6.923   2.638
  437TRP    CH2 6890   2.733   6.951   2.647
  437TRP    HH2 6891   2.747   6.843   2.655
  437TRP    CZ3 6892   2.835   7.046   2.645
  437TRP    HZ3 6893   2.939   7.013   2.652
  437TRP    CE3 6894   2.809   7.184   2.629
  437TRP    HE3 6895   2.889   7.261   2.621
  437TRP    CD2 6896   2.677   7.226   2.620
  437TRP      C 6897   2.623   7.504   2.356
  437TRP      O 6898   2.598   7.409   2.281
  438GLU      N 6899   2.562   7.621   2.328
  438GLU      H 6900   2.589   7.698   2.383
  438GLU     CA 6901   2.467   7.643   2.214
  438GLU     HA 6902   2.414   7.551   2.204
  438GLU     CB 6903   2.378   7.764   2.234
  438GLU    HB1 6904   2.306   7.755   2.151
  438GLU    HB2 6905   2.438   7.854   2.226
  438GLU     CG 6906   2.306   7.774   2.363
  438GLU    HG1 6907   2.254   7.869   2.369
  438GLU    HG2 6908   2.378   7.768   2.447
  438GLU     CD 6909   2.203   7.666   2.385
  438GLU    OE1 6910   2.137   7.628   2.287
  438GLU    OE2 6911   2.202   7.613   2.497
  438GLU      C 6912   2.537   7.646   2.068
  438GLU      O 6913   2.478   7.612   1.964
  439LEU      N 6914   2.667   7.676   2.064
  439LEU      H 6915   2.715   7.673   2.154
  439LEU     CA 6916   2.747   7.686   1.944
  439LEU     HA 6917   2.681   7.718   1.863
  439LEU     CB 6918   2.861   7.792   1.959
  439LEU    HB1 6919   2.914   7.800   1.862
  439LEU    HB2 6920   2.934   7.758   2.034
  439LEU     CG 6921   2.803   7.935   1.992
  439LEU     HG 6922   2.746   7.935   2.083
  439LEU    CD1 6923   2.913   8.035   2.005
  439LEU   HD11 6924   2.973   8.002   2.089
  439LEU   HD12 6925   2.974   8.029   1.919
  439LEU   HD13 6926   2.872   8.136   2.022
  439LEU    CD2 6927   2.720   7.986   1.876
  439LEU   HD21 6928   2.772   7.959   1.784
  439LEU   HD22 6929   2.627   7.938   1.881
  439LEU   HD23 6930   2.707   8.094   1.876
  439LEU      C 6931   2.796   7.546   1.896
  439LEU      O 6932   2.786   7.513   1.778
  440ILE      N 6933   2.837   7.466   1.996
  440ILE      H 6934   2.843   7.511   2.086
  440ILE     CA 6935   2.875   7.323   1.976
  440ILE     HA 6936   2.958   7.319   1.908
  440ILE     CB 6937   2.920   7.255   2.108
  440ILE     HB 6938   2.849   7.276   2.190
  440ILE    CG2 6939   2.923   7.100   2.094
  440ILE   HG21 6940   2.981   7.072   2.011
  440ILE   HG22 6941   2.968   7.058   2.186
  440ILE   HG23 6942   2.828   7.054   2.088
  440ILE    CG1 6943   3.061   7.316   2.142
  440ILE   HG11 6944   3.045   7.426   2.133
  440ILE   HG12 6945   3.132   7.292   2.066
  440ILE     CD 6946   3.127   7.280   2.273
  440ILE    HD1 6947   3.092   7.338   2.359
  440ILE    HD2 6948   3.111   7.173   2.299
  440ILE    HD3 6949   3.236   7.297   2.261
  440ILE      C 6950   2.756   7.246   1.919
  440ILE      O 6951   2.768   7.163   1.832
  441LYS      N 6952   2.636   7.279   1.966
  441LYS      H 6953   2.639   7.349   2.042
  441LYS     CA 6954   2.508   7.227   1.915
  441LYS     HA 6955   2.507   7.118   1.905
  441LYS     CB 6956   2.389   7.252   2.008
  441LYS    HB1 6957   2.292   7.247   1.958
  441LYS    HB2 6958   2.404   7.357   2.040
  441LYS     CG 6959   2.385   7.165   2.136
  441LYS    HG1 6960   2.477   7.180   2.189
  441LYS    HG2 6961   2.380   7.056   2.113
  441LYS     CD 6962   2.272   7.203   2.229
  441LYS    HD1 6963   2.265   7.130   2.308
  441LYS    HD2 6964   2.182   7.201   2.173
  441LYS     CE 6965   2.294   7.338   2.294
  441LYS    HE1 6966   2.280   7.414   2.221
  441LYS    HE2 6967   2.395   7.340   2.335
  441LYS     NZ 6968   2.195   7.361   2.402
  441LYS    HZ1 6969   2.212   7.295   2.476
  441LYS    HZ2 6970   2.201   7.459   2.434
  441LYS    HZ3 6971   2.105   7.338   2.364
  441LYS      C 6972   2.493   7.281   1.767
  441LYS      O 6973   2.502   7.196   1.676
  442GLU      N 6974   2.475   7.410   1.740
  442GLU      H 6975   2.482   7.469   1.824
  442GLU     CA 6976   2.441   7.466   1.612
  442GLU     HA 6977   2.349   7.409   1.584
  442GLU     CB 6978   2.392   7.605   1.627
  442GLU    HB1 6979   2.462   7.676   1.654
  442GLU    HB2 6980   2.309   7.598   1.697
  442GLU     CG 6981   2.329   7.659   1.499
  442GLU    HG1 6982   2.236   7.608   1.475
  442GLU    HG2 6983   2.393   7.653   1.415
  442GLU     CD 6984   2.296   7.803   1.520
  442GLU    OE1 6985   2.231   7.841   1.619
  442GLU    OE2 6986   2.325   7.882   1.428
  442GLU      C 6987   2.541   7.438   1.500
  442GLU      O 6988   2.497   7.409   1.387
  443LYS      N 6989   2.670   7.434   1.532
  443LYS      H 6990   2.695   7.466   1.627
  443LYS     CA 6991   2.766   7.419   1.426
  443LYS     HA 6992   2.723   7.432   1.328
  443LYS     CB 6993   2.870   7.534   1.448
  443LYS    HB1 6994   2.949   7.534   1.368
  443LYS    HB2 6995   2.928   7.512   1.541
  443LYS     CG 6996   2.812   7.675   1.462
  443LYS    HG1 6997   2.757   7.672   1.556
  443LYS    HG2 6998   2.739   7.697   1.383
  443LYS     CD 6999   2.926   7.782   1.469
  443LYS    HD1 7000   2.986   7.768   1.376
  443LYS    HD2 7001   2.990   7.771   1.559
  443LYS     CE 7002   2.868   7.926   1.464
  443LYS    HE1 7003   2.834   7.960   1.560
  443LYS    HE2 7004   2.783   7.931   1.402
  443LYS     NZ 7005   2.976   8.018   1.413
  443LYS    HZ1 7006   3.051   8.032   1.476
  443LYS    HZ2 7007   3.011   7.974   1.325
  443LYS    HZ3 7008   2.941   8.110   1.389
  443LYS      C 7009   2.834   7.281   1.410
  443LYS      O 7010   2.890   7.251   1.302
  444LEU      N 7011   2.838   7.200   1.515
  444LEU      H 7012   2.783   7.233   1.594
  444LEU     CA 7013   2.898   7.063   1.524
  444LEU     HA 7014   2.946   7.051   1.427
  444LEU     CB 7015   3.012   7.055   1.630
  444LEU    HB1 7016   3.066   6.961   1.616
  444LEU    HB2 7017   2.973   7.052   1.730
  444LEU     CG 7018   3.119   7.168   1.631
  444LEU     HG 7019   3.079   7.270   1.628
  444LEU    CD1 7020   3.207   7.148   1.754
  444LEU   HD11 7021   3.246   7.045   1.763
  444LEU   HD12 7022   3.294   7.211   1.733
  444LEU   HD13 7023   3.158   7.174   1.850
  444LEU    CD2 7024   3.210   7.159   1.507
  444LEU   HD21 7025   3.254   7.060   1.504
  444LEU   HD22 7026   3.157   7.181   1.416
  444LEU   HD23 7027   3.286   7.241   1.521
  444LEU      C 7028   2.797   6.948   1.524
  444LEU      O 7029   2.846   6.834   1.521
  445ILE      N 7030   2.662   6.969   1.525
  445ILE      H 7031   2.632   7.071   1.539
  445ILE     CA 7032   2.560   6.857   1.539
  445ILE     HA 7033   2.605   6.763   1.511
  445ILE     CB 7034   2.507   6.844   1.686
  445ILE     HB 7035   2.464   6.938   1.716
  445ILE    CG2 7036   2.394   6.740   1.696
  445ILE   HG21 7037   2.428   6.645   1.669
  445ILE   HG22 7038   2.342   6.744   1.794
  445ILE   HG23 7039   2.315   6.763   1.623
  445ILE    CG1 7040   2.613   6.799   1.778
  445ILE   HG11 7041   2.704   6.850   1.752
  445ILE   HG12 7042   2.631   6.691   1.761
  445ILE     CD 7043   2.599   6.818   1.925
  445ILE    HD1 7044   2.511   6.760   1.961
  445ILE    HD2 7045   2.683   6.784   1.982
  445ILE    HD3 7046   2.583   6.924   1.943
  445ILE      C 7047   2.438   6.879   1.450
  445ILE      O 7048   2.406   6.799   1.361
  446PHE      N 7049   2.368   6.989   1.473
  446PHE      H 7050   2.394   7.047   1.551
  446PHE     CA 7051   2.241   7.012   1.407
  446PHE     HA 7052   2.171   6.931   1.430
  446PHE     CB 7053   2.169   7.140   1.452
  446PHE    HB1 7054   2.070   7.138   1.418
  446PHE    HB2 7055   2.209   7.234   1.412
  446PHE     CG 7056   2.151   7.167   1.600
  446PHE    CD1 7057   2.121   7.294   1.640
  446PHE    HD1 7058   2.129   7.381   1.571
  446PHE    CE1 7059   2.094   7.313   1.774
  446PHE    HE1 7060   2.084   7.415   1.815
  446PHE     CZ 7061   2.082   7.208   1.864
  446PHE     HZ 7062   2.056   7.231   1.967
  446PHE    CE2 7063   2.099   7.076   1.818
  446PHE    HE2 7064   2.076   6.991   1.876
  446PHE    CD2 7065   2.144   7.055   1.686
  446PHE    HD2 7066   2.164   6.955   1.656
  446PHE      C 7067   2.247   7.020   1.256
  446PHE      O 7068   2.139   7.020   1.197
  447PRO      N 7069   2.361   7.044   1.188
  447PRO     CD 7070   2.490   7.096   1.229
  447PRO    HD1 7071   2.556   7.015   1.254
  447PRO    HD2 7072   2.481   7.166   1.309
  447PRO     CG 7073   2.550   7.160   1.109
  447PRO    HG1 7074   2.658   7.148   1.111
  447PRO    HG2 7075   2.523   7.267   1.115
  447PRO     CB 7076   2.489   7.098   0.988
  447PRO    HB1 7077   2.555   7.022   0.945
  447PRO    HB2 7078   2.471   7.172   0.907
  447PRO     CA 7079   2.358   7.036   1.042
  447PRO     HA 7080   2.270   7.092   1.005
  447PRO      C 7081   2.342   6.889   0.989
  447PRO      O 7082   2.286   6.868   0.881
  448TYR      N 7083   2.393   6.789   1.065
  448TYR      H 7084   2.435   6.817   1.158
  448TYR     CA 7085   2.427   6.655   1.022
  448TYR     HA 7086   2.409   6.653   0.912
  448TYR     CB 7087   2.576   6.633   1.050
  448TYR    HB1 7088   2.609   6.538   1.013
  448TYR    HB2 7089   2.599   6.632   1.157
  448TYR     CG 7090   2.659   6.738   0.988
  448TYR    CD1 7091   2.725   6.829   1.078
  448TYR    HD1 7092   2.713   6.817   1.187
  448TYR    CE1 7093   2.802   6.932   1.024
  448TYR    HE1 7094   2.847   7.001   1.091
  448TYR     CZ 7095   2.824   6.942   0.886
  448TYR     OH 7096   2.895   7.048   0.854
  448TYR     HH 7097   2.950   7.081   0.930
  448TYR    CE2 7098   2.746   6.864   0.796
  448TYR    HE2 7099   2.753   6.873   0.686
  448TYR    CD2 7100   2.667   6.753   0.845
  448TYR    HD2 7101   2.626   6.686   0.771
  448TYR      C 7102   2.327   6.553   1.079
  448TYR      O 7103   2.293   6.456   1.010
  449VAL      N 7104   2.279   6.570   1.202
  449VAL      H 7105   2.291   6.660   1.248
  449VAL     CA 7106   2.226   6.460   1.286
  449VAL     HA 7107   2.214   6.370   1.222
  449VAL     CB 7108   2.322   6.421   1.401
  449VAL     HB 7109   2.326   6.501   1.471
  449VAL    CG1 7110   2.263   6.294   1.468
  449VAL   HG11 7111   2.176   6.313   1.528
  449VAL   HG12 7112   2.243   6.224   1.388
  449VAL   HG13 7113   2.328   6.239   1.532
  449VAL    CG2 7114   2.462   6.374   1.365
  449VAL   HG21 7115   2.462   6.270   1.332
  449VAL   HG22 7116   2.498   6.448   1.293
  449VAL   HG23 7117   2.527   6.390   1.453
  449VAL      C 7118   2.085   6.498   1.336
  449VAL      O 7119   2.064   6.611   1.385
  450GLU      N 7120   1.990   6.407   1.314
  450GLU      H 7121   2.017   6.317   1.271
  450GLU     CA 7122   1.848   6.426   1.333
  450GLU     HA 7123   1.832   6.532   1.340
  450GLU     CB 7124   1.780   6.371   1.206
  450GLU    HB1 7125   1.824   6.274   1.181
  450GLU    HB2 7126   1.805   6.450   1.136
  450GLU     CG 7127   1.629   6.368   1.193
  450GLU    HG1 7128   1.579   6.450   1.246
  450GLU    HG2 7129   1.595   6.275   1.243
  450GLU     CD 7130   1.578   6.382   1.046
  450GLU    OE1 7131   1.522   6.484   1.010
  450GLU    OE2 7132   1.581   6.286   0.970
  450GLU      C 7133   1.809   6.356   1.460
  450GLU      O 7134   1.801   6.234   1.466
  451LEU      N 7135   1.791   6.437   1.571
  451LEU      H 7136   1.792   6.538   1.567
  451LEU     CA 7137   1.766   6.377   1.702
  451LEU     HA 7138   1.710   6.283   1.681
  451LEU     CB 7139   1.902   6.339   1.769
  451LEU    HB1 7140   1.974   6.303   1.696
  451LEU    HB2 7141   1.873   6.256   1.832
  451LEU     CG 7142   1.977   6.437   1.861
  451LEU     HG 7143   1.927   6.459   1.952
  451LEU    CD1 7144   2.110   6.365   1.895
  451LEU   HD11 7145   2.082   6.265   1.930
  451LEU   HD12 7146   2.182   6.355   1.816
  451LEU   HD13 7147   2.167   6.419   1.973
  451LEU    CD2 7148   2.010   6.561   1.780
  451LEU   HD21 7149   2.073   6.626   1.838
  451LEU   HD22 7150   2.061   6.527   1.694
  451LEU   HD23 7151   1.925   6.621   1.739
  451LEU      C 7152   1.678   6.470   1.785
  451LEU      O 7153   1.696   6.593   1.784
  452ASP      N 7154   1.594   6.408   1.873
  452ASP      H 7155   1.584   6.307   1.864
  452ASP     CA 7156   1.533   6.472   1.985
  452ASP     HA 7157   1.498   6.568   1.945
  452ASP     CB 7158   1.409   6.390   2.014
  452ASP    HB1 7159   1.432   6.281   2.026
  452ASP    HB2 7160   1.333   6.402   1.933
  452ASP     CG 7161   1.335   6.428   2.143
  452ASP    OD1 7162   1.245   6.351   2.176
  452ASP    OD2 7163   1.347   6.543   2.190
  452ASP      C 7164   1.628   6.488   2.107
  452ASP      O 7165   1.697   6.395   2.155
  453LEU      N 7166   1.630   6.608   2.156
  453LEU      H 7167   1.569   6.675   2.114
  453LEU     CA 7168   1.705   6.642   2.276
  453LEU     HA 7169   1.757   6.555   2.306
  453LEU     CB 7170   1.803   6.762   2.252
  453LEU    HB1 7171   1.848   6.786   2.349
  453LEU    HB2 7172   1.746   6.846   2.221
  453LEU     CG 7173   1.917   6.729   2.155
  453LEU     HG 7174   1.871   6.689   2.067
  453LEU    CD1 7175   2.001   6.851   2.114
  453LEU   HD11 7176   2.071   6.825   2.044
  453LEU   HD12 7177   1.925   6.927   2.083
  453LEU   HD13 7178   2.049   6.892   2.204
  453LEU    CD2 7179   2.021   6.630   2.208
  453LEU   HD21 7180   2.072   6.667   2.294
  453LEU   HD22 7181   1.973   6.532   2.236
  453LEU   HD23 7182   2.103   6.611   2.136
  453LEU      C 7183   1.599   6.664   2.378
  453LEU      O 7184   1.506   6.746   2.357
  454HIS      N 7185   1.616   6.594   2.492
  454HIS      H 7186   1.694   6.527   2.489
  454HIS     CA 7187   1.546   6.608   2.627
  454HIS     HA 7188   1.444   6.645   2.610
  454HIS     CB 7189   1.532   6.473   2.700
  454HIS    HB1 7190   1.530   6.479   2.810
  454HIS    HB2 7191   1.617   6.413   2.675
  454HIS     CG 7192   1.404   6.397   2.668
  454HIS    ND1 7193   1.363   6.375   2.539
  454HIS    HD1 7194   1.420   6.384   2.457
  454HIS    CE1 7195   1.242   6.319   2.545
  454HIS    HE1 7196   1.198   6.274   2.459
  454HIS    NE2 7197   1.198   6.299   2.676
  454HIS    CD2 7198   1.306   6.359   2.752
  454HIS    HD2 7199   1.305   6.374   2.859
  454HIS      C 7200   1.629   6.713   2.701
  454HIS      O 7201   1.710   6.685   2.787
  455SER      N 7202   1.617   6.840   2.659
  455SER      H 7203   1.551   6.859   2.585
  455SER     CA 7204   1.696   6.952   2.711
  455SER     HA 7205   1.802   6.920   2.705
  455SER     CB 7206   1.682   7.073   2.625
  455SER    HB1 7207   1.734   7.158   2.668
  455SER    HB2 7208   1.576   7.096   2.625
  455SER     OG 7209   1.736   7.053   2.499
  455SER     HG 7210   1.833   7.044   2.516
  455SER      C 7211   1.661   6.991   2.855
  455SER      O 7212   1.548   7.002   2.891
  456TYR      N 7213   1.754   7.029   2.947
  456TYR      H 7214   1.851   7.015   2.919
  456TYR     CA 7215   1.738   7.078   3.083
  456TYR     HA 7216   1.634   7.101   3.095
  456TYR     CB 7217   1.771   6.960   3.178
  456TYR    HB1 7218   1.789   7.001   3.278
  456TYR    HB2 7219   1.858   6.911   3.132
  456TYR     CG 7220   1.666   6.856   3.198
  456TYR    CD1 7221   1.654   6.742   3.111
  456TYR    HD1 7222   1.728   6.735   3.029
  456TYR    CE1 7223   1.561   6.638   3.132
  456TYR    HE1 7224   1.557   6.554   3.060
  456TYR     CZ 7225   1.470   6.654   3.244
  456TYR     OH 7226   1.376   6.557   3.262
  456TYR     HH 7227   1.312   6.579   3.333
  456TYR    CE2 7228   1.476   6.767   3.325
  456TYR    HE2 7229   1.402   6.780   3.408
  456TYR    CD2 7230   1.571   6.866   3.301
  456TYR    HD2 7231   1.581   6.949   3.374
  456TYR      C 7232   1.818   7.206   3.106
  456TYR      O 7233   1.942   7.197   3.118
  457ASP      N 7234   1.755   7.320   3.132
  457ASP      H 7235   1.651   7.326   3.128
  457ASP     CA 7236   1.826   7.438   3.173
  457ASP     HA 7237   1.920   7.446   3.111
  457ASP     CB 7238   1.737   7.555   3.143
  457ASP    HB1 7239   1.641   7.555   3.199
  457ASP    HB2 7240   1.709   7.545   3.046
  457ASP     CG 7241   1.810   7.692   3.159
  457ASP    OD1 7242   1.783   7.786   3.081
  457ASP    OD2 7243   1.901   7.701   3.241
  457ASP      C 7244   1.864   7.421   3.328
  457ASP      O 7245   1.789   7.471   3.413
  458LEU      N 7246   1.976   7.355   3.358
  458LEU      H 7247   2.015   7.301   3.283
  458LEU     CA 7248   2.026   7.336   3.493
  458LEU     HA 7249   1.940   7.335   3.557
  458LEU     CB 7250   2.095   7.196   3.501
  458LEU    HB1 7251   2.120   7.175   3.602
  458LEU    HB2 7252   2.183   7.198   3.437
  458LEU     CG 7253   1.998   7.080   3.459
  458LEU     HG 7254   1.977   7.084   3.354
  458LEU    CD1 7255   2.055   6.943   3.487
  458LEU   HD11 7256   1.983   6.875   3.440
  458LEU   HD12 7257   2.155   6.930   3.448
  458LEU   HD13 7258   2.056   6.926   3.592
  458LEU    CD2 7259   1.869   7.085   3.543
  458LEU   HD21 7260   1.818   6.989   3.533
  458LEU   HD22 7261   1.882   7.095   3.650
  458LEU   HD23 7262   1.814   7.173   3.505
  458LEU      C 7263   2.113   7.452   3.547
  458LEU      O 7264   2.193   7.432   3.639
  459GLY      N 7265   2.095   7.572   3.497
  459GLY      H 7266   2.018   7.586   3.429
  459GLY     CA 7267   2.165   7.695   3.540
  459GLY    HA1 7268   2.149   7.778   3.471
  459GLY    HA2 7269   2.273   7.668   3.542
  459GLY      C 7270   2.131   7.754   3.672
  459GLY      O 7271   2.028   7.713   3.724
  460ILE      N 7272   2.211   7.848   3.729
  460ILE      H 7273   2.293   7.872   3.675
  460ILE     CA 7274   2.205   7.899   3.870
  460ILE     HA 7275   2.207   7.817   3.941
  460ILE     CB 7276   2.333   7.982   3.905
  460ILE     HB 7277   2.415   7.915   3.885
  460ILE    CG2 7278   2.349   8.093   3.802
  460ILE   HG21 7279   2.343   8.053   3.699
  460ILE   HG22 7280   2.285   8.175   3.826
  460ILE   HG23 7281   2.448   8.136   3.805
  460ILE    CG1 7282   2.342   8.041   4.049
  460ILE   HG11 7283   2.251   8.093   4.074
  460ILE   HG12 7284   2.416   8.119   4.057
  460ILE     CD 7285   2.363   7.928   4.143
  460ILE    HD1 7286   2.443   7.856   4.108
  460ILE    HD2 7287   2.391   7.971   4.239
  460ILE    HD3 7288   2.272   7.874   4.153
  460ILE      C 7289   2.074   7.965   3.909
  460ILE      O 7290   2.017   7.932   4.017
  461GLU      N 7291   2.017   8.041   3.819
  461GLU      H 7292   2.069   8.060   3.735
  461GLU     CA 7293   1.893   8.112   3.845
  461GLU     HA 7294   1.896   8.160   3.941
  461GLU     CB 7295   1.877   8.227   3.749
  461GLU    HB1 7296   1.783   8.283   3.769
  461GLU    HB2 7297   1.871   8.177   3.652
  461GLU     CG 7298   1.997   8.325   3.753
  461GLU    HG1 7299   2.095   8.279   3.771
  461GLU    HG2 7300   1.983   8.389   3.838
  461GLU     CD 7301   2.011   8.407   3.623
  461GLU    OE1 7302   1.981   8.356   3.514
  461GLU    OE2 7303   2.046   8.526   3.632
  461GLU      C 7304   1.770   8.016   3.840
  461GLU      O 7305   1.674   8.038   3.911
  462ASN      N 7306   1.787   7.914   3.752
  462ASN      H 7307   1.870   7.908   3.699
  462ASN     CA 7308   1.690   7.807   3.738
  462ASN     HA 7309   1.594   7.855   3.743
  462ASN     CB 7310   1.706   7.733   3.602
  462ASN    HB1 7311   1.773   7.647   3.621
  462ASN    HB2 7312   1.751   7.801   3.525
  462ASN     CG 7313   1.566   7.693   3.554
  462ASN    OD1 7314   1.463   7.723   3.618
  462ASN    ND2 7315   1.555   7.607   3.461
  462ASN   HD21 7316   1.640   7.561   3.435
  462ASN   HD22 7317   1.467   7.581   3.423
  462ASN      C 7318   1.694   7.706   3.859
  462ASN      O 7319   1.592   7.639   3.892
  463ARG      N 7320   1.806   7.691   3.929
  463ARG      H 7321   1.889   7.738   3.892
  463ARG     CA 7322   1.819   7.606   4.046
  463ARG     HA 7323   1.768   7.512   4.022
  463ARG     CB 7324   1.965   7.581   4.075
  463ARG    HB1 7325   1.996   7.589   4.176
  463ARG    HB2 7326   2.017   7.653   4.012
  463ARG     CG 7327   1.995   7.442   4.024
  463ARG    HG1 7328   1.967   7.435   3.918
  463ARG    HG2 7329   1.932   7.364   4.074
  463ARG     CD 7330   2.147   7.414   4.045
  463ARG    HD1 7331   2.161   7.304   4.043
  463ARG    HD2 7332   2.184   7.447   4.141
  463ARG     NE 7333   2.224   7.473   3.931
  463ARG     HE 7334   2.192   7.446   3.840
  463ARG     CZ 7335   2.338   7.537   3.931
  463ARG    NH1 7336   2.400   7.579   4.042
  463ARG   HH11 7337   2.379   7.546   4.135
  463ARG   HH12 7338   2.491   7.623   4.029
  463ARG    NH2 7339   2.390   7.568   3.814
  463ARG   HH21 7340   2.330   7.548   3.735
  463ARG   HH22 7341   2.470   7.629   3.801
  463ARG      C 7342   1.753   7.665   4.166
  463ARG      O 7343   1.686   7.594   4.235
  464ASP      N 7344   1.756   7.799   4.179
  464ASP      H 7345   1.814   7.848   4.117
  464ASP     CA 7346   1.690   7.872   4.286
  464ASP     HA 7347   1.692   7.807   4.376
  464ASP     CB 7348   1.756   8.009   4.312
  464ASP    HB1 7349   1.729   8.078   4.233
  464ASP    HB2 7350   1.866   7.996   4.323
  464ASP     CG 7351   1.702   8.074   4.440
  464ASP    OD1 7352   1.629   8.175   4.433
  464ASP    OD2 7353   1.725   8.024   4.554
  464ASP      C 7354   1.545   7.881   4.248
  464ASP      O 7355   1.464   7.895   4.342
  465ALA      N 7356   1.508   7.889   4.119
  465ALA      H 7357   1.580   7.908   4.051
  465ALA     CA 7358   1.367   7.902   4.085
  465ALA     HA 7359   1.325   7.975   4.151
  465ALA     CB 7360   1.336   7.950   3.941
  465ALA    HB1 7361   1.378   8.045   3.920
  465ALA    HB2 7362   1.377   7.875   3.873
  465ALA    HB3 7363   1.226   7.953   3.925
  465ALA      C 7364   1.287   7.777   4.124
  465ALA      O 7365   1.173   7.784   4.170
  466THR      N 7366   1.348   7.658   4.119
  466THR      H 7367   1.444   7.653   4.087
  466THR     CA 7368   1.290   7.523   4.133
  466THR     HA 7369   1.182   7.536   4.130
  466THR     CB 7370   1.332   7.451   4.004
  466THR     HB 7371   1.294   7.350   4.013
  466THR    CG2 7372   1.284   7.508   3.873
  466THR   HG21 7373   1.337   7.607   3.859
  466THR   HG22 7374   1.310   7.443   3.794
  466THR   HG23 7375   1.178   7.521   3.877
  466THR    OG1 7376   1.475   7.429   3.997
  466THR    HG1 7377   1.511   7.503   3.947
  466THR      C 7378   1.343   7.446   4.249
  466THR      O 7379   1.303   7.325   4.261
  467ASN      N 7380   1.426   7.506   4.334
  467ASN      H 7381   1.454   7.599   4.311
  467ASN     CA 7382   1.495   7.440   4.446
  467ASN     HA 7383   1.580   7.499   4.463
  467ASN     CB 7384   1.395   7.439   4.562
  467ASN    HB1 7385   1.450   7.403   4.648
  467ASN    HB2 7386   1.313   7.372   4.538
  467ASN     CG 7387   1.351   7.581   4.602
  467ASN    OD1 7388   1.407   7.683   4.566
  467ASN    ND2 7389   1.255   7.592   4.688
  467ASN   HD21 7390   1.213   7.515   4.732
  467ASN   HD22 7391   1.237   7.686   4.719
  467ASN      C 7392   1.551   7.300   4.415
  467ASN      O 7393   1.524   7.206   4.485
  468ASP      N 7394   1.632   7.286   4.310
  468ASP      H 7395   1.650   7.370   4.258
  468ASP     CA 7396   1.703   7.166   4.267
  468ASP     HA 7397   1.756   7.207   4.182
  468ASP     CB 7398   1.820   7.122   4.360
  468ASP    HB1 7399   1.776   7.062   4.437
  468ASP    HB2 7400   1.857   7.214   4.408
  468ASP     CG 7401   1.931   7.040   4.285
  468ASP    OD1 7402   1.974   7.075   4.172
  468ASP    OD2 7403   1.965   6.928   4.336
  468ASP      C 7404   1.619   7.048   4.205
  468ASP      O 7405   1.675   6.947   4.156
  469GLN      N 7406   1.487   7.070   4.184
  469GLN      H 7407   1.452   7.158   4.214
  469GLN     CA 7408   1.399   6.963   4.138
  469GLN     HA 7409   1.408   6.875   4.194
  469GLN     CB 7410   1.255   7.013   4.152
  469GLN    HB1 7411   1.185   6.952   4.093
  469GLN    HB2 7412   1.248   7.116   4.123
  469GLN     CG 7413   1.206   6.993   4.299
  469GLN    HG1 7414   1.274   7.044   4.364
  469GLN    HG2 7415   1.187   6.889   4.332
  469GLN     CD 7416   1.067   7.052   4.314
  469GLN    OE1 7417   0.966   6.988   4.328
  469GLN    NE2 7418   1.065   7.184   4.311
  469GLN   HE21 7419   1.151   7.228   4.286
  469GLN   HE22 7420   0.979   7.230   4.308
  469GLN      C 7421   1.427   6.925   3.991
  469GLN      O 7422   1.420   6.805   3.955
  470VAL      N 7423   1.468   7.020   3.904
  470VAL      H 7424   1.466   7.120   3.928
  470VAL     CA 7425   1.494   6.989   3.767
  470VAL     HA 7426   1.404   6.929   3.736
  470VAL     CB 7427   1.515   7.115   3.680
  470VAL     HB 7428   1.556   7.079   3.588
  470VAL    CG1 7429   1.379   7.184   3.659
  470VAL   HG11 7430   1.320   7.170   3.749
  470VAL   HG12 7431   1.398   7.294   3.637
  470VAL   HG13 7432   1.329   7.133   3.572
  470VAL    CG2 7433   1.617   7.216   3.729
  470VAL   HG21 7434   1.640   7.277   3.644
  470VAL   HG22 7435   1.570   7.277   3.809
  470VAL   HG23 7436   1.703   7.167   3.767
  470VAL      C 7437   1.614   6.899   3.756
  470VAL      O 7438   1.621   6.808   3.676
  471THR      N 7439   1.721   6.918   3.833
  471THR      H 7440   1.729   6.999   3.894
  471THR     CA 7441   1.834   6.827   3.831
  471THR     HA 7442   1.876   6.823   3.732
  471THR     CB 7443   1.942   6.888   3.926
  471THR     HB 7444   1.915   6.865   4.029
  471THR    CG2 7445   2.081   6.831   3.892
  471THR   HG21 7446   2.159   6.885   3.943
  471THR   HG22 7447   2.083   6.726   3.906
  471THR   HG23 7448   2.098   6.846   3.784
  471THR    OG1 7449   1.947   7.026   3.909
  471THR    HG1 7450   1.969   7.060   3.998
  471THR      C 7451   1.796   6.686   3.877
  471THR      O 7452   1.850   6.587   3.832
  472LYS      N 7453   1.704   6.675   3.976
  472LYS      H 7454   1.654   6.759   4.002
  472LYS     CA 7455   1.649   6.546   4.019
  472LYS     HA 7456   1.738   6.477   4.037
  472LYS     CB 7457   1.575   6.550   4.156
  472LYS    HB1 7458   1.547   6.448   4.185
  472LYS    HB2 7459   1.485   6.603   4.135
  472LYS     CG 7460   1.634   6.621   4.276
  472LYS    HG1 7461   1.563   6.614   4.362
  472LYS    HG2 7462   1.643   6.730   4.252
  472LYS     CD 7463   1.773   6.565   4.316
  472LYS    HD1 7464   1.840   6.589   4.234
  472LYS    HD2 7465   1.770   6.456   4.320
  472LYS     CE 7466   1.833   6.609   4.446
  472LYS    HE1 7467   1.945   6.585   4.436
  472LYS    HE2 7468   1.796   6.554   4.532
  472LYS     NZ 7469   1.824   6.754   4.468
  472LYS    HZ1 7470   1.731   6.788   4.485
  472LYS    HZ2 7471   1.865   6.773   4.559
  472LYS    HZ3 7472   1.877   6.810   4.403
  472LYS      C 7473   1.552   6.485   3.917
  472LYS      O 7474   1.534   6.366   3.911
  473ASP      N 7475   1.495   6.566   3.831
  473ASP      H 7476   1.508   6.667   3.832
  473ASP     CA 7477   1.416   6.516   3.719
  473ASP     HA 7478   1.370   6.428   3.746
  473ASP     CB 7479   1.315   6.628   3.684
  473ASP    HB1 7480   1.366   6.713   3.634
  473ASP    HB2 7481   1.259   6.665   3.772
  473ASP     CG 7482   1.218   6.578   3.574
  473ASP    OD1 7483   1.136   6.490   3.610
  473ASP    OD2 7484   1.229   6.614   3.454
  473ASP      C 7485   1.496   6.475   3.593
  473ASP      O 7486   1.451   6.388   3.520
  474ALA      N 7487   1.617   6.531   3.579
  474ALA      H 7488   1.649   6.598   3.649
  474ALA     CA 7489   1.712   6.504   3.465
  474ALA     HA 7490   1.666   6.495   3.368
  474ALA     CB 7491   1.798   6.629   3.465
  474ALA    HB1 7492   1.739   6.710   3.433
  474ALA    HB2 7493   1.844   6.650   3.562
  474ALA    HB3 7494   1.880   6.610   3.391
  474ALA      C 7495   1.788   6.377   3.491
  474ALA      O 7496   1.827   6.308   3.398
  475ALA      N 7497   1.791   6.331   3.621
  475ALA      H 7498   1.756   6.393   3.689
  475ALA     CA 7499   1.832   6.196   3.658
  475ALA     HA 7500   1.930   6.181   3.617
  475ALA     CB 7501   1.845   6.189   3.813
  475ALA    HB1 7502   1.753   6.236   3.849
  475ALA    HB2 7503   1.841   6.089   3.852
  475ALA    HB3 7504   1.930   6.244   3.844
  475ALA      C 7505   1.744   6.081   3.609
  475ALA      O 7506   1.785   5.991   3.540
  476GLU      N 7507   1.616   6.090   3.641
  476GLU      H 7508   1.588   6.154   3.714
  476GLU     CA 7509   1.506   6.011   3.589
  476GLU     HA 7510   1.518   5.910   3.619
  476GLU     CB 7511   1.367   6.056   3.630
  476GLU    HB1 7512   1.295   6.019   3.559
  476GLU    HB2 7513   1.356   6.164   3.615
  476GLU     CG 7514   1.319   6.012   3.767
  476GLU    HG1 7515   1.229   6.072   3.790
  476GLU    HG2 7516   1.396   6.034   3.840
  476GLU     CD 7517   1.289   5.860   3.785
  476GLU    OE1 7518   1.258   5.787   3.686
  476GLU    OE2 7519   1.308   5.814   3.900
  476GLU      C 7520   1.508   6.010   3.439
  476GLU      O 7521   1.495   5.900   3.386
  477ALA      N 7522   1.535   6.120   3.369
  477ALA      H 7523   1.561   6.202   3.423
  477ALA     CA 7524   1.548   6.124   3.223
  477ALA     HA 7525   1.461   6.081   3.171
  477ALA     CB 7526   1.556   6.270   3.169
  477ALA    HB1 7527   1.457   6.315   3.181
  477ALA    HB2 7528   1.638   6.324   3.217
  477ALA    HB3 7529   1.582   6.272   3.060
  477ALA      C 7530   1.675   6.048   3.180
  477ALA      O 7531   1.666   5.968   3.086
  478ILE      N 7532   1.795   6.077   3.232
  478ILE      H 7533   1.810   6.142   3.309
  478ILE     CA 7534   1.913   5.995   3.192
  478ILE     HA 7535   1.937   6.013   3.086
  478ILE     CB 7536   2.029   6.042   3.279
  478ILE     HB 7537   1.988   6.040   3.379
  478ILE    CG2 7538   2.142   5.942   3.271
  478ILE   HG21 7539   2.120   5.855   3.333
  478ILE   HG22 7540   2.155   5.909   3.167
  478ILE   HG23 7541   2.229   5.986   3.307
  478ILE    CG1 7542   2.085   6.183   3.251
  478ILE   HG11 7543   2.004   6.255   3.237
  478ILE   HG12 7544   2.144   6.186   3.160
  478ILE     CD 7545   2.163   6.229   3.378
  478ILE    HD1 7546   2.114   6.211   3.478
  478ILE    HD2 7547   2.259   6.181   3.381
  478ILE    HD3 7548   2.187   6.334   3.365
  478ILE      C 7549   1.893   5.840   3.215
  478ILE      O 7550   1.946   5.758   3.136
  479LYS      N 7551   1.839   5.795   3.329
  479LYS      H 7552   1.800   5.866   3.396
  479LYS     CA 7553   1.813   5.650   3.348
  479LYS     HA 7554   1.907   5.604   3.320
  479LYS     CB 7555   1.790   5.622   3.497
  479LYS    HB1 7556   1.709   5.677   3.535
  479LYS    HB2 7557   1.883   5.653   3.547
  479LYS     CG 7558   1.765   5.477   3.532
  479LYS    HG1 7559   1.690   5.433   3.469
  479LYS    HG2 7560   1.738   5.469   3.635
  479LYS     CD 7561   1.889   5.388   3.518
  479LYS    HD1 7562   1.978   5.441   3.530
  479LYS    HD2 7563   1.896   5.350   3.414
  479LYS     CE 7564   1.889   5.269   3.610
  479LYS    HE1 7565   1.809   5.199   3.589
  479LYS    HE2 7566   1.867   5.306   3.710
  479LYS     NZ 7567   2.024   5.202   3.615
  479LYS    HZ1 7568   2.021   5.140   3.694
  479LYS    HZ2 7569   2.058   5.160   3.528
  479LYS    HZ3 7570   2.097   5.267   3.640
  479LYS      C 7571   1.713   5.597   3.252
  479LYS      O 7572   1.739   5.490   3.201
  480LYS      N 7573   1.613   5.678   3.218
  480LYS      H 7574   1.597   5.759   3.272
  480LYS     CA 7575   1.514   5.641   3.110
  480LYS     HA 7576   1.465   5.549   3.134
  480LYS     CB 7577   1.404   5.750   3.096
  480LYS    HB1 7578   1.439   5.843   3.051
  480LYS    HB2 7579   1.380   5.771   3.195
  480LYS     CG 7580   1.287   5.710   3.007
  480LYS    HG1 7581   1.236   5.617   3.041
  480LYS    HG2 7582   1.326   5.688   2.906
  480LYS     CD 7583   1.189   5.829   2.982
  480LYS    HD1 7584   1.245   5.908   2.935
  480LYS    HD2 7585   1.145   5.867   3.073
  480LYS     CE 7586   1.075   5.774   2.894
  480LYS    HE1 7587   0.999   5.847   2.905
  480LYS    HE2 7588   1.039   5.679   2.932
  480LYS     NZ 7589   1.101   5.757   2.750
  480LYS    HZ1 7590   1.166   5.680   2.731
  480LYS    HZ2 7591   1.016   5.720   2.710
  480LYS    HZ3 7592   1.115   5.841   2.697
  480LYS      C 7593   1.579   5.619   2.975
  480LYS      O 7594   1.536   5.526   2.914
  481HIS      N 7595   1.670   5.706   2.930
  481HIS      H 7596   1.696   5.779   3.000
  481HIS     CA 7597   1.724   5.704   2.791
  481HIS     HA 7598   1.665   5.642   2.725
  481HIS     CB 7599   1.737   5.846   2.735
  481HIS    HB1 7600   1.782   5.846   2.632
  481HIS    HB2 7601   1.800   5.904   2.801
  481HIS     CG 7602   1.606   5.918   2.731
  481HIS    ND1 7603   1.556   6.002   2.829
  481HIS    HD1 7604   1.578   5.996   2.928
  481HIS    CE1 7605   1.446   6.059   2.785
  481HIS    HE1 7606   1.379   6.112   2.845
  481HIS    NE2 7607   1.410   6.012   2.662
  481HIS    CD2 7608   1.517   5.926   2.630
  481HIS    HD2 7609   1.524   5.863   2.541
  481HIS      C 7610   1.860   5.641   2.784
  481HIS      O 7611   1.912   5.627   2.673
  482ASN      N 7612   1.912   5.594   2.896
  482ASN      H 7613   1.867   5.606   2.985
  482ASN     CA 7614   2.050   5.545   2.901
  482ASN     HA 7615   2.071   5.520   3.007
  482ASN     CB 7616   2.058   5.405   2.833
  482ASN    HB1 7617   2.158   5.367   2.842
  482ASN    HB2 7618   2.038   5.410   2.730
  482ASN     CG 7619   1.970   5.296   2.889
  482ASN    OD1 7620   1.877   5.256   2.824
  482ASN    ND2 7621   1.978   5.261   3.013
  482ASN   HD21 7622   2.048   5.311   3.067
  482ASN   HD22 7623   1.917   5.192   3.059
  482ASN      C 7624   2.162   5.639   2.855
  482ASN      O 7625   2.278   5.597   2.872
  483VAL      N 7626   2.137   5.764   2.808
  483VAL      H 7627   2.043   5.794   2.798
  483VAL     CA 7628   2.243   5.859   2.774
  483VAL     HA 7629   2.325   5.832   2.852
  483VAL     CB 7630   2.301   5.838   2.629
  483VAL     HB 7631   2.341   5.739   2.626
  483VAL    CG1 7632   2.200   5.841   2.524
  483VAL   HG11 7633   2.246   5.804   2.432
  483VAL   HG12 7634   2.115   5.780   2.550
  483VAL   HG13 7635   2.163   5.940   2.497
  483VAL    CG2 7636   2.407   5.944   2.599
  483VAL   HG21 7637   2.474   5.954   2.680
  483VAL   HG22 7638   2.465   5.900   2.513
  483VAL   HG23 7639   2.359   6.041   2.575
  483VAL      C 7640   2.210   6.012   2.795
  483VAL      O 7641   2.101   6.055   2.752
  484GLY      N 7642   2.302   6.083   2.857
  484GLY      H 7643   2.373   6.033   2.909
  484GLY     CA 7644   2.299   6.232   2.854
  484GLY    HA1 7645   2.240   6.275   2.937
  484GLY    HA2 7646   2.243   6.272   2.772
  484GLY      C 7647   2.436   6.302   2.857
  484GLY      O 7648   2.534   6.238   2.889
  485VAL      N 7649   2.439   6.431   2.828
  485VAL      H 7650   2.348   6.474   2.804
  485VAL     CA 7651   2.564   6.513   2.809
  485VAL     HA 7652   2.649   6.469   2.853
  485VAL     CB 7653   2.589   6.545   2.658
  485VAL     HB 7654   2.652   6.640   2.651
  485VAL    CG1 7655   2.656   6.417   2.599
  485VAL   HG11 7656   2.598   6.329   2.623
  485VAL   HG12 7657   2.670   6.435   2.492
  485VAL   HG13 7658   2.754   6.416   2.644
  485VAL    CG2 7659   2.467   6.587   2.577
  485VAL   HG21 7660   2.378   6.551   2.615
  485VAL   HG22 7661   2.459   6.697   2.586
  485VAL   HG23 7662   2.480   6.559   2.473
  485VAL      C 7663   2.540   6.652   2.870
  485VAL      O 7664   2.442   6.717   2.844
  486LYS      N 7665   2.640   6.699   2.949
  486LYS      H 7666   2.715   6.629   2.954
  486LYS     CA 7667   2.632   6.810   3.047
  486LYS     HA 7668   2.531   6.850   3.031
  486LYS     CB 7669   2.651   6.744   3.183
  486LYS    HB1 7670   2.754   6.706   3.191
  486LYS    HB2 7671   2.584   6.657   3.189
  486LYS     CG 7672   2.621   6.835   3.302
  486LYS    HG1 7673   2.523   6.869   3.288
  486LYS    HG2 7674   2.695   6.913   3.309
  486LYS     CD 7675   2.626   6.745   3.426
  486LYS    HD1 7676   2.577   6.647   3.406
  486LYS    HD2 7677   2.576   6.795   3.507
  486LYS     CE 7678   2.768   6.716   3.469
  486LYS    HE1 7679   2.811   6.812   3.501
  486LYS    HE2 7680   2.826   6.673   3.387
  486LYS     NZ 7681   2.768   6.613   3.578
  486LYS    HZ1 7682   2.702   6.637   3.648
  486LYS    HZ2 7683   2.731   6.530   3.538
  486LYS    HZ3 7684   2.865   6.593   3.614
  486LYS      C 7685   2.731   6.927   3.032
  486LYS      O 7686   2.851   6.900   3.041
  487CYS      N 7687   2.684   7.047   3.022
  487CYS      H 7688   2.584   7.059   3.002
  487CYS     CA 7689   2.765   7.168   3.033
  487CYS     HA 7690   2.850   7.153   2.962
  487CYS     CB 7691   2.685   7.283   2.969
  487CYS    HB1 7692   2.592   7.285   3.022
  487CYS    HB2 7693   2.656   7.266   2.865
  487CYS     SG 7694   2.781   7.440   2.978
  487CYS     HG 7695   2.854   7.427   2.869
  487CYS      C 7696   2.807   7.203   3.179
  487CYS      O 7697   2.733   7.180   3.274
  488ALA      N 7698   2.931   7.258   3.198
  488ALA      H 7699   2.977   7.284   3.112
  488ALA     CA 7700   2.994   7.303   3.324
  488ALA     HA 7701   3.008   7.217   3.382
  488ALA     CB 7702   3.138   7.359   3.299
  488ALA    HB1 7703   3.191   7.395   3.392
  488ALA    HB2 7704   3.195   7.288   3.238
  488ALA    HB3 7705   3.120   7.437   3.225
  488ALA      C 7706   2.909   7.406   3.401
  488ALA      O 7707   2.842   7.492   3.346
  489THR      N 7708   2.911   7.396   3.533
  489THR      H 7709   2.970   7.320   3.574
  489THR     CA 7710   2.819   7.470   3.625
  489THR     HA 7711   2.782   7.562   3.577
  489THR     CB 7712   2.700   7.380   3.666
  489THR     HB 7713   2.660   7.421   3.760
  489THR    CG2 7714   2.588   7.363   3.567
  489THR   HG21 7715   2.560   7.459   3.530
  489THR   HG22 7716   2.613   7.303   3.484
  489THR   HG23 7717   2.503   7.318   3.613
  489THR    OG1 7718   2.742   7.243   3.694
  489THR    HG1 7719   2.762   7.204   3.610
  489THR      C 7720   2.884   7.518   3.752
  489THR      O 7721   2.994   7.475   3.782
  490ILE      N 7722   2.826   7.618   3.816
  490ILE      H 7723   2.736   7.651   3.772
  490ILE     CA 7724   2.877   7.685   3.938
  490ILE     HA 7725   2.978   7.644   3.958
  490ILE     CB 7726   2.900   7.839   3.927
  490ILE     HB 7727   2.928   7.878   4.023
  490ILE    CG2 7728   3.022   7.861   3.843
  490ILE   HG21 7729   3.088   7.775   3.837
  490ILE   HG22 7730   2.993   7.885   3.738
  490ILE   HG23 7731   3.077   7.942   3.885
  490ILE    CG1 7732   2.768   7.907   3.889
  490ILE   HG11 7733   2.691   7.890   3.968
  490ILE   HG12 7734   2.737   7.874   3.792
  490ILE     CD 7735   2.797   8.055   3.878
  490ILE    HD1 7736   2.718   8.105   3.829
  490ILE    HD2 7737   2.821   8.093   3.981
  490ILE    HD3 7738   2.887   8.069   3.819
  490ILE      C 7739   2.791   7.652   4.062
  490ILE      O 7740   2.669   7.647   4.051
  491THR      N 7741   2.856   7.644   4.177
  491THR      H 7742   2.958   7.660   4.172
  491THR     CA 7743   2.800   7.642   4.313
  491THR     HA 7744   2.693   7.609   4.317
  491THR     CB 7745   2.872   7.537   4.395
  491THR     HB 7746   2.981   7.543   4.380
  491THR    CG2 7747   2.836   7.542   4.546
  491THR   HG21 7748   2.874   7.454   4.598
  491THR   HG22 7749   2.877   7.629   4.597
  491THR   HG23 7750   2.724   7.538   4.552
  491THR    OG1 7751   2.833   7.415   4.342
  491THR    HG1 7752   2.894   7.348   4.371
  491THR      C 7753   2.819   7.780   4.378
  491THR      O 7754   2.931   7.827   4.391
  492PRO      N 7755   2.711   7.854   4.418
  492PRO     CD 7756   2.572   7.813   4.452
  492PRO    HD1 7757   2.573   7.732   4.531
  492PRO    HD2 7758   2.517   7.780   4.366
  492PRO     CG 7759   2.507   7.934   4.515
  492PRO    HG1 7760   2.513   7.925   4.623
  492PRO    HG2 7761   2.402   7.951   4.488
  492PRO     CB 7762   2.584   8.054   4.463
  492PRO    HB1 7763   2.583   8.136   4.536
  492PRO    HB2 7764   2.559   8.082   4.361
  492PRO     CA 7765   2.726   7.995   4.471
  492PRO     HA 7766   2.785   8.055   4.404
  492PRO      C 7767   2.796   7.996   4.609
  492PRO      O 7768   2.798   7.900   4.690
  493ASP      N 7769   2.834   8.117   4.650
  493ASP      H 7770   2.836   8.187   4.580
  493ASP     CA 7771   2.878   8.158   4.787
  493ASP     HA 7772   2.847   8.079   4.858
  493ASP     CB 7773   3.030   8.165   4.788
  493ASP    HB1 7774   3.076   8.079   4.734
  493ASP    HB2 7775   3.063   8.175   4.895
  493ASP     CG 7776   3.084   8.290   4.719
  493ASP    OD1 7777   3.098   8.390   4.795
  493ASP    OD2 7778   3.103   8.292   4.593
  493ASP      C 7779   2.817   8.294   4.826
  493ASP      O 7780   2.747   8.352   4.741
  494GLU      N 7781   2.847   8.362   4.938
  494GLU      H 7782   2.906   8.302   5.003
  494GLU     CA 7783   2.781   8.481   4.987
  494GLU     HA 7784   2.671   8.475   4.978
  494GLU     CB 7785   2.818   8.505   5.139
  494GLU    HB1 7786   2.784   8.606   5.173
  494GLU    HB2 7787   2.926   8.508   5.139
  494GLU     CG 7788   2.777   8.400   5.247
  494GLU    HG1 7789   2.670   8.371   5.227
  494GLU    HG2 7790   2.779   8.443   5.348
  494GLU     CD 7791   2.865   8.280   5.245
  494GLU    OE1 7792   2.963   8.266   5.168
  494GLU    OE2 7793   2.835   8.183   5.319
  494GLU      C 7794   2.819   8.611   4.913
  494GLU      O 7795   2.765   8.716   4.952
  495LYS      N 7796   2.920   8.605   4.823
  495LYS      H 7797   2.970   8.516   4.813
  495LYS     CA 7798   2.958   8.715   4.733
  495LYS     HA 7799   2.918   8.804   4.780
  495LYS     CB 7800   3.112   8.735   4.726
  495LYS    HB1 7801   3.151   8.730   4.622
  495LYS    HB2 7802   3.159   8.648   4.779
  495LYS     CG 7803   3.173   8.863   4.790
  495LYS    HG1 7804   3.144   8.852   4.893
  495LYS    HG2 7805   3.131   8.953   4.739
  495LYS     CD 7806   3.321   8.878   4.793
  495LYS    HD1 7807   3.348   8.894   4.688
  495LYS    HD2 7808   3.372   8.789   4.831
  495LYS     CE 7809   3.366   8.999   4.878
  495LYS    HE1 7810   3.341   8.977   4.980
  495LYS    HE2 7811   3.323   9.095   4.849
  495LYS     NZ 7812   3.513   9.018   4.866
  495LYS    HZ1 7813   3.561   8.931   4.884
  495LYS    HZ2 7814   3.544   9.035   4.767
  495LYS    HZ3 7815   3.552   9.096   4.920
  495LYS      C 7816   2.884   8.718   4.597
  495LYS      O 7817   2.899   8.812   4.521
  496ARG      N 7818   2.814   8.608   4.563
  496ARG      H 7819   2.833   8.530   4.625
  496ARG     CA 7820   2.738   8.569   4.439
  496ARG     HA 7821   2.735   8.654   4.369
  496ARG     CB 7822   2.817   8.461   4.361
  496ARG    HB1 7823   2.759   8.448   4.264
  496ARG    HB2 7824   2.809   8.366   4.419
  496ARG     CG 7825   2.961   8.500   4.327
  496ARG    HG1 7826   3.019   8.490   4.419
  496ARG    HG2 7827   2.963   8.610   4.307
  496ARG     CD 7828   3.014   8.414   4.214
  496ARG    HD1 7829   2.962   8.319   4.209
  496ARG    HD2 7830   3.120   8.387   4.228
  496ARG     NE 7831   2.994   8.486   4.082
  496ARG     HE 7832   2.957   8.581   4.082
  496ARG     CZ 7833   3.031   8.434   3.968
  496ARG    NH1 7834   3.065   8.305   3.959
  496ARG   HH11 7835   3.071   8.251   4.044
  496ARG   HH12 7836   3.087   8.259   3.871
  496ARG    NH2 7837   3.021   8.506   3.863
  496ARG   HH21 7838   2.982   8.599   3.871
  496ARG   HH22 7839   3.045   8.463   3.775
  496ARG      C 7840   2.589   8.525   4.455
  496ARG      O 7841   2.523   8.495   4.356
  497VAL      N 7842   2.533   8.552   4.572
  497VAL      H 7843   2.586   8.591   4.645
  497VAL     CA 7844   2.387   8.531   4.590
  497VAL     HA 7845   2.354   8.447   4.528
  497VAL     CB 7846   2.356   8.485   4.727
  497VAL     HB 7847   2.248   8.498   4.737
  497VAL    CG1 7848   2.398   8.340   4.759
  497VAL   HG11 7849   2.502   8.335   4.738
  497VAL   HG12 7850   2.372   8.322   4.864
  497VAL   HG13 7851   2.355   8.267   4.698
  497VAL    CG2 7852   2.425   8.567   4.842
  497VAL   HG21 7853   2.408   8.672   4.827
  497VAL   HG22 7854   2.383   8.543   4.937
  497VAL   HG23 7855   2.536   8.548   4.841
  497VAL      C 7856   2.306   8.647   4.544
  497VAL      O 7857   2.208   8.634   4.474
  498GLU      N 7858   2.359   8.766   4.571
  498GLU      H 7859   2.440   8.771   4.632
  498GLU     CA 7860   2.305   8.887   4.519
  498GLU     HA 7861   2.196   8.869   4.513
  498GLU     CB 7862   2.332   8.999   4.620
  498GLU    HB1 7863   2.439   9.021   4.607
  498GLU    HB2 7864   2.312   8.968   4.721
  498GLU     CG 7865   2.256   9.128   4.589
  498GLU    HG1 7866   2.152   9.111   4.560
  498GLU    HG2 7867   2.299   9.174   4.497
  498GLU     CD 7868   2.249   9.224   4.709
  498GLU    OE1 7869   2.269   9.346   4.706
  498GLU    OE2 7870   2.217   9.186   4.826
  498GLU      C 7871   2.354   8.918   4.375
  498GLU      O 7872   2.289   8.988   4.303
  499GLU      N 7873   2.460   8.858   4.321
  499GLU      H 7874   2.513   8.800   4.383
  499GLU     CA 7875   2.491   8.846   4.177
  499GLU     HA 7876   2.502   8.951   4.140
  499GLU     CB 7877   2.627   8.782   4.154
  499GLU    HB1 7878   2.622   8.676   4.178
  499GLU    HB2 7879   2.696   8.833   4.223
  499GLU     CG 7880   2.681   8.795   4.010
  499GLU    HG1 7881   2.669   8.902   3.985
  499GLU    HG2 7882   2.615   8.738   3.945
  499GLU     CD 7883   2.827   8.751   3.992
  499GLU    OE1 7884   2.897   8.737   4.091
  499GLU    OE2 7885   2.878   8.740   3.879
  499GLU      C 7886   2.375   8.788   4.096
  499GLU      O 7887   2.318   8.854   4.006
  500PHE      N 7888   2.333   8.668   4.132
  500PHE      H 7889   2.383   8.627   4.207
  500PHE     CA 7890   2.237   8.585   4.066
  500PHE     HA 7891   2.233   8.615   3.965
  500PHE     CB 7892   2.285   8.439   4.077
  500PHE    HB1 7893   2.213   8.372   4.041
  500PHE    HB2 7894   2.309   8.415   4.180
  500PHE     CG 7895   2.411   8.415   3.993
  500PHE    CD1 7896   2.527   8.360   4.051
  500PHE    HD1 7897   2.528   8.320   4.151
  500PHE    CE1 7898   2.644   8.341   3.968
  500PHE    HE1 7899   2.729   8.301   4.007
  500PHE     CZ 7900   2.648   8.385   3.835
  500PHE     HZ 7901   2.739   8.369   3.773
  500PHE    CE2 7902   2.532   8.443   3.782
  500PHE    HE2 7903   2.529   8.465   3.676
  500PHE    CD2 7904   2.415   8.463   3.859
  500PHE    HD2 7905   2.322   8.495   3.814
  500PHE      C 7906   2.093   8.593   4.122
  500PHE      O 7907   2.006   8.514   4.089
  501LYS      N 7908   2.074   8.683   4.221
  501LYS      H 7909   2.152   8.734   4.252
  501LYS     CA 7910   1.942   8.711   4.287
  501LYS     HA 7911   1.964   8.768   4.376
  501LYS     CB 7912   1.858   8.805   4.194
  501LYS    HB1 7913   1.824   8.759   4.104
  501LYS    HB2 7914   1.925   8.878   4.154
  501LYS     CG 7915   1.734   8.878   4.251
  501LYS    HG1 7916   1.668   8.804   4.285
  501LYS    HG2 7917   1.676   8.934   4.174
  501LYS     CD 7918   1.763   8.966   4.369
  501LYS    HD1 7919   1.808   9.059   4.332
  501LYS    HD2 7920   1.843   8.916   4.432
  501LYS     CE 7921   1.633   8.988   4.450
  501LYS    HE1 7922   1.586   8.890   4.470
  501LYS    HE2 7923   1.566   9.039   4.389
  501LYS     NZ 7924   1.661   9.072   4.569
  501LYS    HZ1 7925   1.588   9.072   4.641
  501LYS    HZ2 7926   1.749   9.047   4.617
  501LYS    HZ3 7927   1.667   9.168   4.546
  501LYS      C 7928   1.866   8.592   4.345
  501LYS      O 7929   1.764   8.549   4.292
  502LEU      N 7930   1.941   8.519   4.429
  502LEU      H 7931   2.030   8.557   4.459
  502LEU     CA 7932   1.898   8.391   4.491
  502LEU     HA 7933   1.820   8.346   4.430
  502LEU     CB 7934   2.010   8.283   4.486
  502LEU    HB1 7935   1.972   8.182   4.498
  502LEU    HB2 7936   2.079   8.302   4.567
  502LEU     CG 7937   2.090   8.280   4.356
  502LEU     HG 7938   2.141   8.373   4.341
  502LEU    CD1 7939   2.203   8.179   4.383
  502LEU   HD11 7940   2.285   8.197   4.312
  502LEU   HD12 7941   2.240   8.193   4.484
  502LEU   HD13 7942   2.163   8.081   4.374
  502LEU    CD2 7943   2.007   8.240   4.233
  502LEU   HD21 7944   2.065   8.248   4.143
  502LEU   HD22 7945   1.975   8.134   4.241
  502LEU   HD23 7946   1.916   8.301   4.226
  502LEU      C 7947   1.845   8.392   4.636
  502LEU      O 7948   1.895   8.461   4.728
  503LYS      N 7949   1.739   8.317   4.658
  503LYS      H 7950   1.702   8.258   4.582
  503LYS     CA 7951   1.692   8.299   4.793
  503LYS     HA 7952   1.698   8.396   4.843
  503LYS     CB 7953   1.543   8.265   4.782
  503LYS    HB1 7954   1.513   8.223   4.876
  503LYS    HB2 7955   1.525   8.196   4.700
  503LYS     CG 7956   1.465   8.402   4.758
  503LYS    HG1 7957   1.486   8.446   4.660
  503LYS    HG2 7958   1.486   8.475   4.842
  503LYS     CD 7959   1.313   8.369   4.758
  503LYS    HD1 7960   1.261   8.462   4.774
  503LYS    HD2 7961   1.299   8.305   4.845
  503LYS     CE 7962   1.253   8.299   4.639
  503LYS    HE1 7963   1.306   8.207   4.627
  503LYS    HE2 7964   1.274   8.364   4.553
  503LYS     NZ 7965   1.110   8.264   4.651
  503LYS    HZ1 7966   1.075   8.208   4.572
  503LYS    HZ2 7967   1.097   8.213   4.736
  503LYS    HZ3 7968   1.057   8.349   4.653
  503LYS      C 7969   1.774   8.208   4.881
  503LYS      O 7970   1.782   8.237   4.997
  504GLN      N 7971   1.830   8.104   4.828
  504GLN      H 7972   1.812   8.085   4.728
  504GLN     CA 7973   1.920   8.007   4.894
  504GLN     HA 7974   1.961   8.055   4.984
  504GLN     CB 7975   1.845   7.883   4.946
  504GLN    HB1 7976   1.922   7.812   4.987
  504GLN    HB2 7977   1.789   7.833   4.869
  504GLN     CG 7978   1.747   7.918   5.063
  504GLN    HG1 7979   1.683   7.829   5.080
  504GLN    HG2 7980   1.670   7.991   5.041
  504GLN     CD 7981   1.813   7.948   5.201
  504GLN    OE1 7982   1.931   7.917   5.227
  504GLN    NE2 7983   1.738   7.999   5.292
  504GLN   HE21 7984   1.649   8.034   5.266
  504GLN   HE22 7985   1.777   8.001   5.384
  504GLN      C 7986   2.037   7.977   4.796
  504GLN      O 7987   2.048   8.015   4.680
  505MET      N 7988   2.136   7.908   4.852
  505MET      H 7989   2.129   7.886   4.950
  505MET     CA 7990   2.256   7.863   4.775
  505MET     HA 7991   2.267   7.933   4.689
  505MET     CB 7992   2.384   7.869   4.864
  505MET    HB1 7993   2.463   7.810   4.815
  505MET    HB2 7994   2.359   7.833   4.966
  505MET     CG 7995   2.438   8.013   4.878
  505MET    HG1 7996   2.357   8.071   4.926
  505MET    HG2 7997   2.451   8.052   4.781
  505MET     SD 7998   2.594   8.029   4.966
  505MET     CE 7999   2.571   8.182   5.055
  505MET    HE1 8000   2.488   8.171   5.123
  505MET    HE2 8001   2.660   8.192   5.113
  505MET    HE3 8002   2.555   8.276   5.000
  505MET      C 8003   2.234   7.724   4.716
  505MET      O 8004   2.183   7.637   4.786
  506TRP      N 8005   2.277   7.699   4.591
  506TRP      H 8006   2.325   7.774   4.537
  506TRP     CA 8007   2.260   7.568   4.520
  506TRP     HA 8008   2.238   7.491   4.601
  506TRP     CB 8009   2.130   7.569   4.436
  506TRP    HB1 8010   2.109   7.465   4.413
  506TRP    HB2 8011   2.153   7.626   4.344
  506TRP     CG 8012   2.009   7.625   4.507
  506TRP    CD1 8013   1.973   7.757   4.496
  506TRP    HD1 8014   2.025   7.828   4.437
  506TRP    NE1 8015   1.858   7.785   4.563
  506TRP    HE1 8016   1.812   7.876   4.565
  506TRP    CE2 8017   1.812   7.668   4.622
  506TRP    CZ2 8018   1.694   7.646   4.690
  506TRP    HZ2 8019   1.625   7.731   4.709
  506TRP    CH2 8020   1.667   7.519   4.736
  506TRP    HH2 8021   1.579   7.501   4.800
  506TRP    CZ3 8022   1.758   7.414   4.708
  506TRP    HZ3 8023   1.737   7.315   4.748
  506TRP    CE3 8024   1.872   7.435   4.628
  506TRP    HE3 8025   1.940   7.355   4.609
  506TRP    CD2 8026   1.908   7.566   4.591
  506TRP      C 8027   2.377   7.513   4.444
  506TRP      O 8028   2.413   7.569   4.341
  507LYS      N 8029   2.428   7.399   4.495
  507LYS      H 8030   2.378   7.362   4.577
  507LYS     CA 8031   2.529   7.317   4.429
  507LYS     HA 8032   2.627   7.361   4.436
  507LYS     CB 8033   2.535   7.175   4.490
  507LYS    HB1 8034   2.602   7.114   4.425
  507LYS    HB2 8035   2.433   7.129   4.487
  507LYS     CG 8036   2.594   7.165   4.632
  507LYS    HG1 8037   2.560   7.244   4.695
  507LYS    HG2 8038   2.706   7.177   4.624
  507LYS     CD 8039   2.561   7.032   4.702
  507LYS    HD1 8040   2.612   6.951   4.644
  507LYS    HD2 8041   2.451   7.034   4.696
  507LYS     CE 8042   2.599   7.019   4.849
  507LYS    HE1 8043   2.580   6.918   4.881
  507LYS    HE2 8044   2.543   7.091   4.911
  507LYS     NZ 8045   2.745   7.046   4.858
  507LYS    HZ1 8046   2.779   7.035   4.956
  507LYS    HZ2 8047   2.796   6.985   4.798
  507LYS    HZ3 8048   2.765   7.145   4.841
  507LYS      C 8049   2.503   7.289   4.277
  507LYS      O 8050   2.390   7.285   4.226
  508SER      N 8051   2.614   7.261   4.205
  508SER      H 8052   2.702   7.255   4.252
  508SER     CA 8053   2.628   7.249   4.059
  508SER     HA 8054   2.564   7.323   4.015
  508SER     CB 8055   2.780   7.279   4.033
  508SER    HB1 8056   2.806   7.377   4.073
  508SER    HB2 8057   2.804   7.276   3.929
  508SER     OG 8058   2.876   7.200   4.105
  508SER     HG 8059   2.961   7.246   4.097
  508SER      C 8060   2.594   7.109   4.009
  508SER      O 8061   2.637   7.014   4.074
  509PRO      N 8062   2.520   7.091   3.897
  509PRO     CD 8063   2.436   7.202   3.847
  509PRO    HD1 8064   2.498   7.280   3.806
  509PRO    HD2 8065   2.380   7.251   3.929
  509PRO     CG 8066   2.346   7.130   3.748
  509PRO    HG1 8067   2.313   7.190   3.665
  509PRO    HG2 8068   2.254   7.096   3.796
  509PRO     CB 8069   2.435   7.018   3.698
  509PRO    HB1 8070   2.507   7.056   3.626
  509PRO    HB2 8071   2.376   6.937   3.652
  509PRO     CA 8072   2.501   6.967   3.828
  509PRO     HA 8073   2.427   6.907   3.886
  509PRO      C 8074   2.628   6.890   3.806
  509PRO      O 8075   2.623   6.768   3.795
  510ASN      N 8076   2.744   6.957   3.811
  510ASN      H 8077   2.747   7.057   3.821
  510ASN     CA 8078   2.873   6.889   3.793
  510ASN     HA 8079   2.885   6.840   3.695
  510ASN     CB 8080   2.986   6.992   3.811
  510ASN    HB1 8081   2.959   7.050   3.898
  510ASN    HB2 8082   2.988   7.057   3.723
  510ASN     CG 8083   3.117   6.924   3.832
  510ASN    OD1 8084   3.173   6.929   3.943
  510ASN    ND2 8085   3.163   6.839   3.744
  510ASN   HD21 8086   3.107   6.826   3.662
  510ASN   HD22 8087   3.221   6.767   3.776
  510ASN      C 8088   2.883   6.768   3.894
  510ASN      O 8089   2.908   6.650   3.860
  511GLY      N 8090   2.852   6.797   4.020
  511GLY      H 8091   2.838   6.896   4.037
  511GLY     CA 8092   2.870   6.709   4.137
  511GLY    HA1 8093   2.911   6.762   4.218
  511GLY    HA2 8094   2.948   6.635   4.110
  511GLY      C 8095   2.746   6.641   4.196
  511GLY      O 8096   2.756   6.590   4.305
  512THR      N 8097   2.628   6.654   4.134
  512THR      H 8098   2.619   6.724   4.059
  512THR     CA 8099   2.503   6.618   4.199
  512THR     HA 8100   2.515   6.575   4.303
  512THR     CB 8101   2.413   6.738   4.220
  512THR     HB 8102   2.316   6.705   4.258
  512THR    CG2 8103   2.471   6.845   4.317
  512THR   HG21 8104   2.501   6.796   4.406
  512THR   HG22 8105   2.559   6.879   4.273
  512THR   HG23 8106   2.399   6.925   4.335
  512THR    OG1 8107   2.389   6.793   4.090
  512THR    HG1 8108   2.343   6.877   4.103
  512THR      C 8109   2.419   6.511   4.119
  512THR      O 8110   2.327   6.455   4.176
  513ILE      N 8111   2.458   6.470   3.998
  513ILE      H 8112   2.530   6.523   3.951
  513ILE     CA 8113   2.387   6.364   3.923
  513ILE     HA 8114   2.278   6.377   3.940
  513ILE     CB 8115   2.409   6.390   3.773
  513ILE     HB 8116   2.516   6.385   3.750
  513ILE    CG2 8117   2.342   6.272   3.705
  513ILE   HG21 8118   2.392   6.178   3.736
  513ILE   HG22 8119   2.240   6.267   3.734
  513ILE   HG23 8120   2.349   6.289   3.598
  513ILE    CG1 8121   2.359   6.532   3.733
  513ILE   HG11 8122   2.424   6.613   3.774
  513ILE   HG12 8123   2.262   6.547   3.782
  513ILE     CD 8124   2.351   6.552   3.579
  513ILE    HD1 8125   2.257   6.507   3.539
  513ILE    HD2 8126   2.356   6.657   3.556
  513ILE    HD3 8127   2.441   6.502   3.531
  513ILE      C 8128   2.431   6.228   3.971
  513ILE      O 8129   2.352   6.135   3.987
  514ARG      N 8130   2.557   6.213   4.016
  514ARG      H 8131   2.618   6.294   4.014
  514ARG     CA 8132   2.617   6.089   4.060
  514ARG     HA 8133   2.605   6.022   3.976
  514ARG     CB 8134   2.766   6.103   4.070
  514ARG    HB1 8135   2.804   6.156   3.985
  514ARG    HB2 8136   2.812   6.000   4.067
  514ARG     CG 8137   2.818   6.194   4.185
  514ARG    HG1 8138   2.809   6.134   4.275
  514ARG    HG2 8139   2.761   6.283   4.193
  514ARG     CD 8140   2.959   6.233   4.164
  514ARG    HD1 8141   2.966   6.303   4.077
  514ARG    HD2 8142   3.024   6.148   4.145
  514ARG     NE 8143   3.005   6.305   4.286
  514ARG     HE 8144   2.984   6.266   4.375
  514ARG     CZ 8145   3.084   6.411   4.283
  514ARG    NH1 8146   3.129   6.468   4.175
  514ARG   HH11 8147   3.091   6.440   4.086
  514ARG   HH12 8148   3.202   6.536   4.175
  514ARG    NH2 8149   3.134   6.461   4.391
  514ARG   HH21 8150   3.128   6.418   4.483
  514ARG   HH22 8151   3.179   6.551   4.383
  514ARG      C 8152   2.543   6.019   4.173
  514ARG      O 8153   2.501   5.906   4.156
  515ASN      N 8154   2.521   6.101   4.275
  515ASN      H 8155   2.557   6.197   4.268
  515ASN     CA 8156   2.465   6.047   4.399
  515ASN     HA 8157   2.524   5.960   4.432
  515ASN     CB 8158   2.464   6.152   4.511
  515ASN    HB1 8159   2.421   6.105   4.601
  515ASN    HB2 8160   2.403   6.238   4.478
  515ASN     CG 8161   2.605   6.198   4.545
  515ASN    OD1 8162   2.635   6.318   4.550
  515ASN    ND2 8163   2.702   6.107   4.566
  515ASN   HD21 8164   2.679   6.010   4.553
  515ASN   HD22 8165   2.799   6.137   4.588
  515ASN      C 8166   2.323   5.997   4.381
  515ASN      O 8167   2.288   5.897   4.448
  516ILE      N 8168   2.246   6.053   4.289
  516ILE      H 8169   2.289   6.121   4.229
  516ILE     CA 8170   2.111   6.008   4.260
  516ILE     HA 8171   2.078   5.952   4.346
  516ILE     CB 8172   2.019   6.134   4.249
  516ILE     HB 8173   1.925   6.093   4.229
  516ILE    CG2 8174   2.022   6.221   4.379
  516ILE   HG21 8175   2.012   6.156   4.468
  516ILE   HG22 8176   2.117   6.280   4.384
  516ILE   HG23 8177   1.945   6.300   4.382
  516ILE    CG1 8178   2.075   6.219   4.127
  516ILE   HG11 8179   2.066   6.157   4.035
  516ILE   HG12 8180   2.177   6.255   4.145
  516ILE     CD 8181   1.987   6.342   4.107
  516ILE    HD1 8182   1.884   6.307   4.101
  516ILE    HD2 8183   1.999   6.414   4.186
  516ILE    HD3 8184   2.013   6.390   4.011
  516ILE      C 8185   2.097   5.907   4.139
  516ILE      O 8186   1.987   5.880   4.095
  517LEU      N 8187   2.214   5.860   4.093
  517LEU      H 8188   2.295   5.895   4.131
  517LEU     CA 8189   2.224   5.751   3.996
  517LEU     HA 8190   2.125   5.704   3.978
  517LEU     CB 8191   2.273   5.806   3.853
  517LEU    HB1 8192   2.330   5.727   3.807
  517LEU    HB2 8193   2.337   5.896   3.873
  517LEU     CG 8194   2.168   5.847   3.746
  517LEU     HG 8195   2.127   5.754   3.715
  517LEU    CD1 8196   2.056   5.934   3.802
  517LEU   HD11 8197   1.994   5.960   3.718
  517LEU   HD12 8198   2.000   5.871   3.866
  517LEU   HD13 8199   2.093   6.028   3.849
  517LEU    CD2 8200   2.228   5.909   3.620
  517LEU   HD21 8201   2.281   6.000   3.651
  517LEU   HD22 8202   2.297   5.845   3.571
  517LEU   HD23 8203   2.149   5.923   3.549
  517LEU      C 8204   2.322   5.636   4.046
  517LEU      O 8205   2.347   5.542   3.972
  518GLY      N 8206   2.378   5.637   4.169
  518GLY      H 8207   2.358   5.716   4.229
  518GLY     CA 8208   2.480   5.543   4.213
  518GLY    HA1 8209   2.443   5.443   4.178
  518GLY    HA2 8210   2.485   5.549   4.321
  518GLY      C 8211   2.618   5.541   4.144
  518GLY      O 8212   2.702   5.462   4.188
  519GLY      N 8213   2.650   5.623   4.039
  519GLY      H 8214   2.594   5.706   4.029
  519GLY     CA 8215   2.751   5.593   3.942
  519GLY    HA1 8216   2.719   5.633   3.845
  519GLY    HA2 8217   2.757   5.484   3.928
  519GLY      C 8218   2.889   5.640   3.989
  519GLY      O 8219   2.908   5.680   4.103
  520THR      N 8220   2.986   5.630   3.903
  520THR      H 8221   2.956   5.602   3.811
  520THR     CA 8222   3.130   5.660   3.911
  520THR     HA 8223   3.145   5.707   4.009
  520THR     CB 8224   3.217   5.538   3.911
  520THR     HB 8225   3.198   5.479   3.821
  520THR    CG2 8226   3.366   5.565   3.931
  520THR   HG21 8227   3.407   5.603   3.836
  520THR   HG22 8228   3.386   5.631   4.014
  520THR   HG23 8229   3.416   5.472   3.957
  520THR    OG1 8230   3.183   5.457   4.014
  520THR    HG1 8231   3.143   5.374   3.972
  520THR      C 8232   3.183   5.757   3.806
  520THR      O 8233   3.165   5.736   3.688
  521VAL      N 8234   3.251   5.865   3.846
  521VAL      H 8235   3.252   5.886   3.943
  521VAL     CA 8236   3.294   5.975   3.756
  521VAL     HA 8237   3.238   5.968   3.661
  521VAL     CB 8238   3.271   6.113   3.821
  521VAL     HB 8239   3.337   6.126   3.909
  521VAL    CG1 8240   3.309   6.222   3.717
  521VAL   HG11 8241   3.287   6.326   3.747
  521VAL   HG12 8242   3.417   6.211   3.701
  521VAL   HG13 8243   3.265   6.202   3.624
  521VAL    CG2 8244   3.119   6.125   3.864
  521VAL   HG21 8245   3.117   6.214   3.924
  521VAL   HG22 8246   3.047   6.125   3.780
  521VAL   HG23 8247   3.089   6.045   3.935
  521VAL      C 8248   3.441   5.951   3.714
  521VAL      O 8249   3.537   6.003   3.778
  522PHE      N 8250   3.460   5.868   3.612
  522PHE      H 8251   3.377   5.840   3.560
  522PHE     CA 8252   3.590   5.834   3.554
  522PHE     HA 8253   3.663   5.811   3.633
  522PHE     CB 8254   3.569   5.701   3.474
  522PHE    HB1 8255   3.635   5.691   3.389
  522PHE    HB2 8256   3.471   5.709   3.426
  522PHE     CG 8257   3.571   5.576   3.560
  522PHE    CD1 8258   3.700   5.537   3.611
  522PHE    HD1 8259   3.786   5.597   3.591
  522PHE    CE1 8260   3.708   5.421   3.688
  522PHE    HE1 8261   3.804   5.392   3.733
  522PHE     CZ 8262   3.593   5.352   3.719
  522PHE     HZ 8263   3.601   5.254   3.765
  522PHE    CE2 8264   3.469   5.394   3.670
  522PHE    HE2 8265   3.381   5.341   3.707
  522PHE    CD2 8266   3.454   5.508   3.593
  522PHE    HD2 8267   3.355   5.533   3.560
  522PHE      C 8268   3.642   5.957   3.470
  522PHE      O 8269   3.567   6.008   3.385
  523ARG      N 8270   3.765   5.999   3.489
  523ARG      H 8271   3.821   5.949   3.559
  523ARG     CA 8272   3.829   6.122   3.440
  523ARG     HA 8273   3.754   6.182   3.390
  523ARG     CB 8274   3.882   6.206   3.558
  523ARG    HB1 8275   3.930   6.298   3.519
  523ARG    HB2 8276   3.956   6.142   3.612
  523ARG     CG 8277   3.770   6.246   3.652
  523ARG    HG1 8278   3.715   6.159   3.686
  523ARG    HG2 8279   3.707   6.313   3.597
  523ARG     CD 8280   3.811   6.313   3.782
  523ARG    HD1 8281   3.851   6.239   3.851
  523ARG    HD2 8282   3.723   6.366   3.829
  523ARG     NE 8283   3.919   6.409   3.757
  523ARG     HE 8284   4.000   6.367   3.720
  523ARG     CZ 8285   3.916   6.536   3.731
  523ARG    NH1 8286   3.810   6.612   3.755
  523ARG   HH11 8287   3.724   6.572   3.786
  523ARG   HH12 8288   3.821   6.715   3.749
  523ARG    NH2 8289   4.020   6.603   3.688
  523ARG   HH21 8290   4.109   6.550   3.684
  523ARG   HH22 8291   4.026   6.702   3.664
  523ARG      C 8292   3.944   6.096   3.343
  523ARG      O 8293   4.035   6.017   3.378
  524GLU      N 8294   3.952   6.171   3.235
  524GLU      H 8295   3.880   6.239   3.217
  524GLU     CA 8296   4.045   6.150   3.121
  524GLU     HA 8297   4.129   6.090   3.156
  524GLU     CB 8298   3.970   6.071   3.013
  524GLU    HB1 8299   3.901   6.136   2.956
  524GLU    HB2 8300   3.912   5.989   3.064
  524GLU     CG 8301   4.074   5.994   2.924
  524GLU    HG1 8302   4.122   5.925   2.995
  524GLU    HG2 8303   4.139   6.066   2.876
  524GLU     CD 8304   4.010   5.909   2.812
  524GLU    OE1 8305   4.061   5.903   2.693
  524GLU    OE2 8306   3.898   5.853   2.836
  524GLU      C 8307   4.097   6.277   3.047
  524GLU      O 8308   4.021   6.370   3.019
  525ALA      N 8309   4.227   6.284   3.017
  525ALA      H 8310   4.292   6.208   3.041
  525ALA     CA 8311   4.291   6.393   2.940
  525ALA     HA 8312   4.228   6.483   2.952
  525ALA     CB 8313   4.430   6.419   3.001
  525ALA    HB1 8314   4.496   6.331   2.991
  525ALA    HB2 8315   4.480   6.506   2.957
  525ALA    HB3 8316   4.416   6.433   3.113
  525ALA      C 8317   4.292   6.364   2.789
  525ALA      O 8318   4.318   6.256   2.734
  526ILE      N 8319   4.252   6.470   2.719
  526ILE      H 8320   4.200   6.544   2.770
  526ILE     CA 8321   4.250   6.470   2.574
  526ILE     HA 8322   4.208   6.377   2.541
  526ILE     CB 8323   4.158   6.578   2.513
  526ILE     HB 8324   4.190   6.667   2.557
  526ILE    CG2 8325   4.179   6.594   2.358
  526ILE   HG21 8326   4.275   6.641   2.334
  526ILE   HG22 8327   4.171   6.498   2.305
  526ILE   HG23 8328   4.107   6.662   2.316
  526ILE    CG1 8329   4.012   6.558   2.560
  526ILE   HG11 8330   4.014   6.540   2.672
  526ILE   HG12 8331   3.980   6.461   2.514
  526ILE     CD 8332   3.917   6.673   2.526
  526ILE    HD1 8333   3.826   6.649   2.570
  526ILE    HD2 8334   3.954   6.766   2.571
  526ILE    HD3 8335   3.904   6.694   2.418
  526ILE      C 8336   4.395   6.483   2.525
  526ILE      O 8337   4.469   6.568   2.573
  527ILE      N 8338   4.439   6.399   2.433
  527ILE      H 8339   4.373   6.328   2.399
  527ILE     CA 8340   4.576   6.403   2.372
  527ILE     HA 8341   4.642   6.467   2.428
  527ILE     CB 8342   4.635   6.257   2.371
  527ILE     HB 8343   4.579   6.199   2.302
  527ILE    CG2 8344   4.777   6.276   2.312
  527ILE   HG21 8345   4.836   6.351   2.363
  527ILE   HG22 8346   4.830   6.190   2.334
  527ILE   HG23 8347   4.770   6.289   2.201
  527ILE    CG1 8348   4.635   6.177   2.505
  527ILE   HG11 8349   4.667   6.073   2.492
  527ILE   HG12 8350   4.535   6.161   2.533
  527ILE     CD 8351   4.692   6.250   2.626
  527ILE    HD1 8352   4.802   6.252   2.622
  527ILE    HD2 8353   4.663   6.352   2.619
  527ILE    HD3 8354   4.648   6.207   2.717
  527ILE      C 8355   4.575   6.469   2.231
  527ILE      O 8356   4.494   6.435   2.144
  528CYS      N 8357   4.682   6.548   2.200
  528CYS      H 8358   4.741   6.573   2.279
  528CYS     CA 8359   4.707   6.607   2.069
  528CYS     HA 8360   4.654   6.554   1.992
  528CYS     CB 8361   4.656   6.752   2.068
  528CYS    HB1 8362   4.700   6.797   2.155
  528CYS    HB2 8363   4.544   6.764   2.078
  528CYS     SG 8364   4.716   6.848   1.924
  528CYS     HG 8365   4.625   6.821   1.829
  528CYS      C 8366   4.858   6.597   2.042
  528CYS      O 8367   4.932   6.655   2.123
  529LYS      N 8368   4.910   6.533   1.937
  529LYS      H 8369   4.852   6.482   1.868
  529LYS     CA 8370   5.058   6.520   1.907
  529LYS     HA 8371   5.102   6.458   1.984
  529LYS     CB 8372   5.069   6.458   1.765
  529LYS    HB1 8373   5.174   6.456   1.736
  529LYS    HB2 8374   5.017   6.522   1.693
  529LYS     CG 8375   5.019   6.318   1.756
  529LYS    HG1 8376   4.913   6.323   1.768
  529LYS    HG2 8377   5.058   6.254   1.838
  529LYS     CD 8378   5.047   6.239   1.626
  529LYS    HD1 8379   5.024   6.134   1.650
  529LYS    HD2 8380   5.152   6.245   1.598
  529LYS     CE 8381   4.951   6.275   1.507
  529LYS    HE1 8382   4.958   6.386   1.493
  529LYS    HE2 8383   4.846   6.255   1.538
  529LYS     NZ 8384   4.972   6.208   1.375
  529LYS    HZ1 8385   5.066   6.219   1.340
  529LYS    HZ2 8386   4.949   6.109   1.389
  529LYS    HZ3 8387   4.907   6.245   1.303
  529LYS      C 8388   5.138   6.654   1.900
  529LYS      O 8389   5.254   6.659   1.944
  530ASN      N 8390   5.067   6.763   1.865
  530ASN      H 8391   4.971   6.758   1.836
  530ASN     CA 8392   5.130   6.900   1.856
  530ASN     HA 8393   5.223   6.888   1.806
  530ASN     CB 8394   5.040   6.989   1.772
  530ASN    HB1 8395   4.962   7.037   1.834
  530ASN    HB2 8396   4.995   6.929   1.692
  530ASN     CG 8397   5.120   7.100   1.710
  530ASN    OD1 8398   5.244   7.103   1.699
  530ASN    ND2 8399   5.045   7.200   1.668
  530ASN   HD21 8400   4.945   7.200   1.668
  530ASN   HD22 8401   5.092   7.283   1.634
  530ASN      C 8402   5.153   6.967   1.989
  530ASN      O 8403   5.222   7.069   1.996
  531ILE      N 8404   5.113   6.907   2.102
  531ILE      H 8405   5.060   6.822   2.095
  531ILE     CA 8406   5.117   6.970   2.236
  531ILE     HA 8407   5.153   7.068   2.223
  531ILE     CB 8408   4.972   6.992   2.286
  531ILE     HB 8409   4.925   6.893   2.301
  531ILE    CG2 8410   4.963   7.067   2.418
  531ILE   HG21 8411   4.856   7.084   2.441
  531ILE   HG22 8412   5.007   7.009   2.497
  531ILE   HG23 8413   5.011   7.164   2.413
  531ILE    CG1 8414   4.890   7.066   2.179
  531ILE   HG11 8415   4.787   7.068   2.203
  531ILE   HG12 8416   4.890   7.001   2.090
  531ILE     CD 8417   4.925   7.214   2.146
  531ILE    HD1 8418   4.861   7.254   2.068
  531ILE    HD2 8419   4.905   7.264   2.242
  531ILE    HD3 8420   5.028   7.222   2.112
  531ILE      C 8421   5.210   6.899   2.337
  531ILE      O 8422   5.165   6.804   2.399
  532PRO      N 8423   5.319   6.960   2.384
  532PRO     CD 8424   5.395   7.057   2.308
  532PRO    HD1 8425   5.360   7.158   2.339
  532PRO    HD2 8426   5.391   7.039   2.197
  532PRO     CG 8427   5.539   7.042   2.353
  532PRO    HG1 8428   5.599   7.132   2.338
  532PRO    HG2 8429   5.593   6.964   2.290
  532PRO     CB 8430   5.537   6.992   2.495
  532PRO    HB1 8431   5.508   7.078   2.557
  532PRO    HB2 8432   5.627   6.943   2.533
  532PRO     CA 8433   5.415   6.902   2.482
  532PRO     HA 8434   5.454   6.806   2.448
  532PRO      C 8435   5.358   6.886   2.621
  532PRO      O 8436   5.279   6.974   2.659
  533ARG      N 8437   5.388   6.774   2.692
  533ARG      H 8438   5.468   6.724   2.653
  533ARG     CA 8439   5.349   6.754   2.835
  533ARG     HA 8440   5.251   6.802   2.845
  533ARG     CB 8441   5.328   6.601   2.864
  533ARG    HB1 8442   5.312   6.586   2.966
  533ARG    HB2 8443   5.419   6.542   2.846
  533ARG     CG 8444   5.212   6.538   2.794
  533ARG    HG1 8445   5.117   6.590   2.811
  533ARG    HG2 8446   5.199   6.433   2.834
  533ARG     CD 8447   5.228   6.525   2.641
  533ARG    HD1 8448   5.239   6.623   2.596
  533ARG    HD2 8449   5.132   6.490   2.610
  533ARG     NE 8450   5.313   6.421   2.591
  533ARG     HE 8451   5.343   6.347   2.653
  533ARG     CZ 8452   5.357   6.422   2.461
  533ARG    NH1 8453   5.338   6.520   2.375
  533ARG   HH11 8454   5.271   6.586   2.401
  533ARG   HH12 8455   5.361   6.500   2.277
  533ARG    NH2 8456   5.428   6.323   2.417
  533ARG   HH21 8457   5.448   6.245   2.478
  533ARG   HH22 8458   5.443   6.325   2.316
  533ARG      C 8459   5.442   6.816   2.938
  533ARG      O 8460   5.559   6.841   2.903
  534LEU      N 8461   5.385   6.836   3.058
  534LEU      H 8462   5.288   6.815   3.076
  534LEU     CA 8463   5.466   6.881   3.172
  534LEU     HA 8464   5.546   6.939   3.135
  534LEU     CB 8465   5.388   6.982   3.261
  534LEU    HB1 8466   5.300   6.929   3.302
  534LEU    HB2 8467   5.339   7.060   3.201
  534LEU     CG 8468   5.467   7.053   3.378
  534LEU     HG 8469   5.495   6.980   3.450
  534LEU    CD1 8470   5.599   7.103   3.329
  534LEU   HD11 8471   5.666   7.020   3.310
  534LEU   HD12 8472   5.582   7.165   3.241
  534LEU   HD13 8473   5.640   7.169   3.399
  534LEU    CD2 8474   5.370   7.146   3.454
  534LEU   HD21 8475   5.419   7.201   3.539
  534LEU   HD22 8476   5.325   7.217   3.382
  534LEU   HD23 8477   5.297   7.087   3.503
  534LEU      C 8478   5.532   6.765   3.244
  534LEU      O 8479   5.644   6.771   3.287
  535VAL      N 8480   5.457   6.654   3.248
  535VAL      H 8481   5.365   6.663   3.206
  535VAL     CA 8482   5.499   6.526   3.306
  535VAL     HA 8483   5.585   6.545   3.371
  535VAL     CB 8484   5.385   6.477   3.393
  535VAL     HB 8485   5.295   6.469   3.336
  535VAL    CG1 8486   5.416   6.343   3.460
  535VAL   HG11 8487   5.445   6.269   3.385
  535VAL   HG12 8488   5.498   6.348   3.535
  535VAL   HG13 8489   5.328   6.302   3.513
  535VAL    CG2 8490   5.364   6.567   3.515
  535VAL   HG21 8491   5.455   6.612   3.553
  535VAL   HG22 8492   5.301   6.649   3.483
  535VAL   HG23 8493   5.318   6.515   3.595
  535VAL      C 8494   5.531   6.431   3.189
  535VAL      O 8495   5.442   6.366   3.131
  536SER      N 8496   5.650   6.443   3.136
  536SER      H 8497   5.720   6.490   3.188
  536SER     CA 8498   5.677   6.406   2.996
  536SER     HA 8499   5.601   6.460   2.937
  536SER     CB 8500   5.813   6.468   2.964
  536SER    HB1 8501   5.810   6.571   3.001
  536SER    HB2 8502   5.832   6.463   2.854
  536SER     OG 8503   5.917   6.400   3.031
  536SER     HG 8504   5.942   6.320   2.979
  536SER      C 8505   5.674   6.260   2.961
  536SER      O 8506   5.649   6.225   2.848
  537GLY      N 8507   5.688   6.167   3.058
  537GLY      H 8508   5.706   6.198   3.152
  537GLY     CA 8509   5.672   6.022   3.029
  537GLY    HA1 8510   5.701   5.961   3.116
  537GLY    HA2 8511   5.738   5.997   2.947
  537GLY      C 8512   5.528   5.979   2.986
  537GLY      O 8513   5.512   5.874   2.921
  538TRP      N 8514   5.426   6.066   3.013
  538TRP      H 8515   5.455   6.152   3.064
  538TRP     CA 8516   5.284   6.045   2.973
  538TRP     HA 8517   5.270   5.938   2.977
  538TRP     CB 8518   5.180   6.102   3.075
  538TRP    HB1 8519   5.082   6.078   3.032
  538TRP    HB2 8520   5.192   6.209   3.073
  538TRP     CG 8521   5.188   6.055   3.215
  538TRP    CD1 8522   5.260   5.951   3.266
  538TRP    HD1 8523   5.318   5.875   3.207
  538TRP    NE1 8524   5.251   5.946   3.404
  538TRP    HE1 8525   5.295   5.873   3.459
  538TRP    CE2 8526   5.169   6.046   3.453
  538TRP    CZ2 8527   5.129   6.086   3.581
  538TRP    HZ2 8528   5.166   6.033   3.670
  538TRP    CH2 8529   5.040   6.195   3.593
  538TRP    HH2 8530   5.010   6.224   3.698
  538TRP    CZ3 8531   5.003   6.274   3.483
  538TRP    HZ3 8532   4.924   6.352   3.495
  538TRP    CE3 8533   5.044   6.230   3.357
  538TRP    HE3 8534   5.012   6.286   3.266
  538TRP    CD2 8535   5.131   6.117   3.334
  538TRP      C 8536   5.255   6.094   2.831
  538TRP      O 8537   5.292   6.203   2.788
  539VAL      N 8538   5.179   6.013   2.756
  539VAL      H 8539   5.160   5.919   2.794
  539VAL     CA 8540   5.121   6.043   2.624
  539VAL     HA 8541   5.111   6.152   2.621
  539VAL     CB 8542   5.226   5.999   2.518
  539VAL     HB 8543   5.325   6.035   2.550
  539VAL    CG1 8544   5.233   5.848   2.517
  539VAL   HG11 8545   5.339   5.821   2.494
  539VAL   HG12 8546   5.199   5.795   2.610
  539VAL   HG13 8547   5.169   5.813   2.437
  539VAL    CG2 8548   5.203   6.059   2.380
  539VAL   HG21 8549   5.183   6.162   2.384
  539VAL   HG22 8550   5.294   6.048   2.322
  539VAL   HG23 8551   5.122   6.013   2.325
  539VAL      C 8552   4.983   5.987   2.587
  539VAL      O 8553   4.923   6.040   2.492
  540LYS      N 8554   4.928   5.892   2.662
  540LYS      H 8555   4.982   5.841   2.728
  540LYS     CA 8556   4.786   5.849   2.657
  540LYS     HA 8557   4.728   5.915   2.595
  540LYS     CB 8558   4.779   5.709   2.590
  540LYS    HB1 8559   4.684   5.656   2.615
  540LYS    HB2 8560   4.859   5.647   2.635
  540LYS     CG 8561   4.795   5.710   2.435
  540LYS    HG1 8562   4.886   5.752   2.400
  540LYS    HG2 8563   4.714   5.774   2.396
  540LYS     CD 8564   4.794   5.564   2.381
  540LYS    HD1 8565   4.699   5.524   2.403
  540LYS    HD2 8566   4.870   5.506   2.433
  540LYS     CE 8567   4.824   5.565   2.230
  540LYS    HE1 8568   4.826   5.460   2.197
  540LYS    HE2 8569   4.921   5.616   2.202
  540LYS     NZ 8570   4.710   5.621   2.156
  540LYS    HZ1 8571   4.623   5.576   2.184
  540LYS    HZ2 8572   4.699   5.722   2.182
  540LYS    HZ3 8573   4.718   5.618   2.054
  540LYS      C 8574   4.731   5.858   2.799
  540LYS      O 8575   4.811   5.857   2.893
  541PRO      N 8576   4.599   5.884   2.819
  541PRO     CD 8577   4.500   5.891   2.715
  541PRO    HD1 8578   4.503   5.801   2.654
  541PRO    HD2 8579   4.528   5.980   2.660
  541PRO     CG 8580   4.368   5.904   2.784
  541PRO    HG1 8581   4.325   5.800   2.794
  541PRO    HG2 8582   4.302   5.980   2.734
  541PRO     CB 8583   4.407   5.953   2.921
  541PRO    HB1 8584   4.345   5.909   2.998
  541PRO    HB2 8585   4.399   6.061   2.925
  541PRO     CA 8586   4.550   5.907   2.951
  541PRO     HA 8587   4.599   5.995   2.995
  541PRO      C 8588   4.560   5.790   3.050
  541PRO      O 8589   4.575   5.679   3.007
  542ILE      N 8590   4.539   5.824   3.177
  542ILE      H 8591   4.536   5.924   3.199
  542ILE     CA 8592   4.522   5.729   3.288
  542ILE     HA 8593   4.511   5.633   3.241
  542ILE     CB 8594   4.638   5.717   3.389
  542ILE     HB 8595   4.615   5.618   3.434
  542ILE    CG2 8596   4.776   5.698   3.317
  542ILE   HG21 8597   4.802   5.779   3.247
  542ILE   HG22 8598   4.850   5.705   3.395
  542ILE   HG23 8599   4.797   5.602   3.271
  542ILE    CG1 8600   4.648   5.828   3.497
  542ILE   HG11 8601   4.741   5.805   3.557
  542ILE   HG12 8602   4.566   5.809   3.567
  542ILE     CD 8603   4.650   5.975   3.458
  542ILE    HD1 8604   4.696   6.033   3.542
  542ILE    HD2 8605   4.712   5.996   3.373
  542ILE    HD3 8606   4.553   6.022   3.441
  542ILE      C 8607   4.384   5.768   3.346
  542ILE      O 8608   4.351   5.882   3.372
  543ILE      N 8609   4.292   5.670   3.353
  543ILE      H 8610   4.322   5.574   3.327
  543ILE     CA 8611   4.145   5.699   3.369
  543ILE     HA 8612   4.127   5.801   3.343
  543ILE     CB 8613   4.063   5.614   3.266
  543ILE     HB 8614   4.085   5.507   3.278
  543ILE    CG2 8615   3.914   5.634   3.298
  543ILE   HG21 8616   3.890   5.741   3.314
  543ILE   HG22 8617   3.848   5.609   3.217
  543ILE   HG23 8618   3.879   5.576   3.384
  543ILE    CG1 8619   4.096   5.652   3.123
  543ILE   HG11 8620   4.206   5.648   3.113
  543ILE   HG12 8621   4.056   5.755   3.112
  543ILE     CD 8622   4.035   5.568   3.009
  543ILE    HD1 8623   4.077   5.471   3.011
  543ILE    HD2 8624   3.926   5.561   3.019
  543ILE    HD3 8625   4.063   5.614   2.912
  543ILE      C 8626   4.101   5.685   3.517
  543ILE      O 8627   4.049   5.585   3.561
  544ILE      N 8628   4.112   5.793   3.594
  544ILE      H 8629   4.154   5.872   3.550
  544ILE     CA 8630   4.088   5.792   3.736
  544ILE     HA 8631   4.117   5.697   3.779
  544ILE     CB 8632   4.177   5.898   3.803
  544ILE     HB 8633   4.151   5.993   3.772
  544ILE    CG2 8634   4.151   5.899   3.960
  544ILE   HG21 8635   4.169   5.800   3.998
  544ILE   HG22 8636   4.226   5.952   4.012
  544ILE   HG23 8637   4.054   5.945   3.988
  544ILE    CG1 8638   4.328   5.879   3.770
  544ILE   HG11 8639   4.345   5.887   3.665
  544ILE   HG12 8640   4.355   5.783   3.809
  544ILE     CD 8641   4.427   5.984   3.832
  544ILE    HD1 8642   4.529   5.976   3.793
  544ILE    HD2 8643   4.391   6.087   3.825
  544ILE    HD3 8644   4.429   5.967   3.940
  544ILE      C 8645   3.942   5.811   3.771
  544ILE      O 8646   3.879   5.907   3.728
  545GLY      N 8647   3.888   5.719   3.850
  545GLY      H 8648   3.946   5.640   3.869
  545GLY     CA 8649   3.745   5.723   3.894
  545GLY    HA1 8650   3.695   5.642   3.842
  545GLY    HA2 8651   3.702   5.819   3.873
  545GLY      C 8652   3.733   5.698   4.045
  545GLY      O 8653   3.791   5.599   4.096
  546ARG      N 8654   3.653   5.784   4.109
  546ARG      H 8655   3.613   5.857   4.053
  546ARG     CA 8656   3.628   5.782   4.259
  546ARG     HA 8657   3.711   5.726   4.305
  546ARG     CB 8658   3.612   5.927   4.312
  546ARG    HB1 8659   3.577   5.933   4.413
  546ARG    HB2 8660   3.536   5.971   4.256
  546ARG     CG 8661   3.734   6.010   4.301
  546ARG    HG1 8662   3.791   5.988   4.211
  546ARG    HG2 8663   3.798   5.987   4.390
  546ARG     CD 8664   3.709   6.163   4.300
  546ARG    HD1 8665   3.629   6.186   4.223
  546ARG    HD2 8666   3.795   6.215   4.260
  546ARG     NE 8667   3.674   6.215   4.435
  546ARG     HE 8668   3.696   6.165   4.522
  546ARG     CZ 8669   3.601   6.325   4.465
  546ARG    NH1 8670   3.587   6.415   4.375
  546ARG   HH11 8671   3.637   6.407   4.288
  546ARG   HH12 8672   3.511   6.480   4.389
  546ARG    NH2 8673   3.544   6.355   4.578
  546ARG   HH21 8674   3.542   6.289   4.660
  546ARG   HH22 8675   3.481   6.438   4.576
  546ARG      C 8676   3.499   5.701   4.295
  546ARG      O 8677   3.386   5.727   4.252
  547HIS      N 8678   3.506   5.628   4.406
  547HIS      H 8679   3.598   5.600   4.436
  547HIS     CA 8680   3.402   5.590   4.498
  547HIS     HA 8681   3.332   5.518   4.457
  547HIS     CB 8682   3.465   5.529   4.620
  547HIS    HB1 8683   3.519   5.601   4.691
  547HIS    HB2 8684   3.542   5.461   4.582
  547HIS     CG 8685   3.370   5.457   4.699
  547HIS    ND1 8686   3.265   5.381   4.650
  547HIS    CE1 8687   3.202   5.328   4.757
  547HIS    HE1 8688   3.108   5.274   4.753
  547HIS    NE2 8689   3.257   5.379   4.869
  547HIS    HE2 8690   3.216   5.367   4.960
  547HIS    CD2 8691   3.360   5.461   4.835
  547HIS    HD2 8692   3.425   5.516   4.902
  547HIS      C 8693   3.318   5.713   4.540
  547HIS      O 8694   3.368   5.801   4.609
  548ALA      N 8695   3.195   5.720   4.495
  548ALA      H 8696   3.157   5.638   4.441
  548ALA     CA 8697   3.099   5.833   4.498
  548ALA     HA 8698   3.162   5.924   4.484
  548ALA     CB 8699   3.006   5.812   4.382
  548ALA    HB1 8700   2.940   5.898   4.378
  548ALA    HB2 8701   3.060   5.817   4.287
  548ALA    HB3 8702   2.940   5.723   4.384
  548ALA      C 8703   3.024   5.841   4.635
  548ALA      O 8704   2.928   5.919   4.659
  549TYR      N 8705   3.072   5.756   4.731
  549TYR      H 8706   3.140   5.687   4.707
  549TYR     CA 8707   3.006   5.736   4.859
  549TYR     HA 8708   2.918   5.799   4.867
  549TYR     CB 8709   2.951   5.592   4.866
  549TYR    HB1 8710   3.031   5.522   4.887
  549TYR    HB2 8711   2.913   5.564   4.770
  549TYR     CG 8712   2.829   5.572   4.966
  549TYR    CD1 8713   2.697   5.573   4.919
  549TYR    HD1 8714   2.673   5.570   4.816
  549TYR    CE1 8715   2.589   5.557   5.010
  549TYR    HE1 8716   2.489   5.555   4.972
  549TYR     CZ 8717   2.609   5.551   5.151
  549TYR     OH 8718   2.511   5.576   5.241
  549TYR     HH 8719   2.422   5.566   5.209
  549TYR    CE2 8720   2.740   5.545   5.194
  549TYR    HE2 8721   2.759   5.549   5.299
  549TYR    CD2 8722   2.850   5.557   5.107
  549TYR    HD2 8723   2.948   5.564   5.145
  549TYR      C 8724   3.104   5.767   4.973
  549TYR      O 8725   3.211   5.713   4.970
  550GLY      N 8726   3.058   5.833   5.082
  550GLY      H 8727   2.969   5.879   5.076
  550GLY     CA 8728   3.116   5.834   5.218
  550GLY    HA1 8729   3.109   5.727   5.243
  550GLY    HA2 8730   3.056   5.888   5.287
  550GLY      C 8731   3.258   5.890   5.231
  550GLY      O 8732   3.292   5.989   5.167
  551ASP      N 8733   3.336   5.833   5.325
  551ASP      H 8734   3.302   5.744   5.356
  551ASP     CA 8735   3.464   5.892   5.368
  551ASP     HA 8736   3.492   5.833   5.456
  551ASP     CB 8737   3.574   5.847   5.273
  551ASP    HB1 8738   3.669   5.878   5.312
  551ASP    HB2 8739   3.557   5.901   5.179
  551ASP     CG 8740   3.581   5.699   5.245
  551ASP    OD1 8741   3.503   5.616   5.297
  551ASP    OD2 8742   3.682   5.673   5.174
  551ASP      C 8743   3.469   6.036   5.417
  551ASP      O 8744   3.364   6.081   5.463
  552GLN      N 8745   3.584   6.106   5.405
  552GLN      H 8746   3.664   6.054   5.379
  552GLN     CA 8747   3.598   6.247   5.445
  552GLN     HA 8748   3.592   6.250   5.555
  552GLN     CB 8749   3.732   6.304   5.397
  552GLN    HB1 8750   3.731   6.411   5.426
  552GLN    HB2 8751   3.728   6.303   5.283
  552GLN     CG 8752   3.856   6.233   5.451
  552GLN    HG1 8753   3.828   6.182   5.541
  552GLN    HG2 8754   3.934   6.309   5.471
  552GLN     CD 8755   3.909   6.116   5.361
  552GLN    OE1 8756   3.843   6.067   5.268
  552GLN    NE2 8757   4.030   6.079   5.384
  552GLN   HE21 8758   4.080   6.134   5.452
  552GLN   HE22 8759   4.078   5.998   5.352
  552GLN      C 8760   3.491   6.341   5.392
  552GLN      O 8761   3.458   6.436   5.460
  553TYR      N 8762   3.422   6.304   5.285
  553TYR      H 8763   3.440   6.211   5.245
  553TYR     CA 8764   3.327   6.386   5.206
  553TYR     HA 8765   3.351   6.490   5.205
  553TYR     CB 8766   3.346   6.332   5.062
  553TYR    HB1 8767   3.288   6.396   5.000
  553TYR    HB2 8768   3.313   6.233   5.061
  553TYR     CG 8769   3.492   6.363   5.013
  553TYR    CD1 8770   3.600   6.277   5.038
  553TYR    HD1 8771   3.585   6.189   5.097
  553TYR    CE1 8772   3.730   6.307   4.993
  553TYR    HE1 8773   3.813   6.242   5.016
  553TYR     CZ 8774   3.753   6.429   4.922
  553TYR     OH 8775   3.880   6.460   4.874
  553TYR     HH 8776   3.874   6.536   4.812
  553TYR    CE2 8777   3.642   6.511   4.901
  553TYR    HE2 8778   3.658   6.604   4.845
  553TYR    CD2 8779   3.517   6.482   4.947
  553TYR    HD2 8780   3.436   6.551   4.916
  553TYR      C 8781   3.185   6.371   5.264
  553TYR      O 8782   3.092   6.432   5.220
  554ARG      N 8783   3.163   6.293   5.372
  554ARG      H 8784   3.244   6.238   5.407
  554ARG     CA 8785   3.030   6.277   5.447
  554ARG     HA 8786   2.963   6.355   5.425
  554ARG     CB 8787   2.952   6.148   5.410
  554ARG    HB1 8788   2.865   6.146   5.479
  554ARG    HB2 8789   3.023   6.064   5.427
  554ARG     CG 8790   2.905   6.139   5.263
  554ARG    HG1 8791   2.865   6.037   5.253
  554ARG    HG2 8792   2.994   6.147   5.196
  554ARG     CD 8793   2.785   6.235   5.224
  554ARG    HD1 8794   2.814   6.340   5.233
  554ARG    HD2 8795   2.701   6.218   5.289
  554ARG     NE 8796   2.751   6.207   5.084
  554ARG     HE 8797   2.747   6.110   5.050
  554ARG     CZ 8798   2.682   6.289   5.004
  554ARG    NH1 8799   2.660   6.413   5.038
  554ARG   HH11 8800   2.694   6.441   5.126
  554ARG   HH12 8801   2.591   6.464   4.985
  554ARG    NH2 8802   2.623   6.242   4.898
  554ARG   HH21 8803   2.645   6.143   4.887
  554ARG   HH22 8804   2.539   6.277   4.855
  554ARG      C 8805   3.054   6.278   5.599
  554ARG      O 8806   2.960   6.284   5.676
  555ALA      N 8807   3.178   6.243   5.644
  555ALA      H 8808   3.249   6.229   5.570
  555ALA     CA 8809   3.217   6.235   5.787
  555ALA     HA 8810   3.175   6.143   5.829
  555ALA     CB 8811   3.372   6.205   5.799
  555ALA    HB1 8812   3.394   6.122   5.733
  555ALA    HB2 8813   3.421   6.294   5.763
  555ALA    HB3 8814   3.400   6.176   5.902
  555ALA      C 8815   3.173   6.363   5.864
  555ALA      O 8816   3.142   6.468   5.811
  556THR      N 8817   3.178   6.348   5.994
  556THR      H 8818   3.217   6.258   6.022
  556THR     CA 8819   3.154   6.440   6.099
  556THR     HA 8820   3.136   6.539   6.057
  556THR     CB 8821   3.022   6.405   6.177
  556THR     HB 8822   3.029   6.304   6.213
  556THR    CG2 8823   3.003   6.505   6.286
  556THR   HG21 8824   3.064   6.478   6.372
  556THR   HG22 8825   3.023   6.609   6.252
  556THR   HG23 8826   2.900   6.499   6.322
  556THR    OG1 8827   2.911   6.410   6.088
  556THR    HG1 8828   2.918   6.330   6.032
  556THR      C 8829   3.280   6.450   6.181
  556THR      O 8830   3.315   6.369   6.267
  557ASP      N 8831   3.353   6.556   6.156
  557ASP      H 8832   3.339   6.599   6.065
  557ASP     CA 8833   3.468   6.599   6.237
  557ASP     HA 8834   3.523   6.508   6.274
  557ASP     CB 8835   3.564   6.675   6.145
  557ASP    HB1 8836   3.596   6.595   6.076
  557ASP    HB2 8837   3.650   6.714   6.203
  557ASP     CG 8838   3.513   6.787   6.053
  557ASP    OD1 8839   3.588   6.879   6.026
  557ASP    OD2 8840   3.403   6.772   5.994
  557ASP      C 8841   3.409   6.680   6.360
  557ASP      O 8842   3.304   6.746   6.345
  558PHE      N 8843   3.477   6.673   6.473
  558PHE      H 8844   3.563   6.615   6.482
  558PHE     CA 8845   3.472   6.770   6.584
  558PHE     HA 8846   3.417   6.862   6.549
  558PHE     CB 8847   3.374   6.722   6.700
  558PHE    HB1 8848   3.273   6.704   6.660
  558PHE    HB2 8849   3.367   6.801   6.776
  558PHE     CG 8850   3.418   6.599   6.779
  558PHE    CD1 8851   3.382   6.476   6.730
  558PHE    HD1 8852   3.333   6.463   6.636
  558PHE    CE1 8853   3.384   6.362   6.815
  558PHE    HE1 8854   3.342   6.264   6.785
  558PHE     CZ 8855   3.432   6.376   6.944
  558PHE     HZ 8856   3.424   6.289   7.012
  558PHE    CE2 8857   3.484   6.499   6.991
  558PHE    HE2 8858   3.532   6.507   7.086
  558PHE    CD2 8859   3.485   6.610   6.907
  558PHE    HD2 8860   3.524   6.706   6.942
  558PHE      C 8861   3.613   6.814   6.634
  558PHE      O 8862   3.708   6.736   6.634
  559VAL      N 8863   3.617   6.936   6.698
  559VAL      H 8864   3.527   6.980   6.719
  559VAL     CA 8865   3.731   6.982   6.785
  559VAL     HA 8866   3.825   6.948   6.745
  559VAL     CB 8867   3.739   7.141   6.790
  559VAL     HB 8868   3.650   7.181   6.842
  559VAL    CG1 8869   3.863   7.193   6.864
  559VAL   HG11 8870   3.856   7.161   6.973
  559VAL   HG12 8871   3.957   7.154   6.817
  559VAL   HG13 8872   3.866   7.302   6.864
  559VAL    CG2 8873   3.749   7.202   6.647
  559VAL   HG21 8874   3.660   7.175   6.588
  559VAL   HG22 8875   3.755   7.306   6.661
  559VAL   HG23 8876   3.844   7.173   6.605
  559VAL      C 8877   3.724   6.926   6.925
  559VAL      O 8878   3.620   6.943   6.993
  560VAL      N 8879   3.833   6.851   6.969
  560VAL      H 8880   3.921   6.859   6.916
  560VAL     CA 8881   3.851   6.788   7.104
  560VAL     HA 8882   3.751   6.759   7.143
  560VAL     CB 8883   3.942   6.663   7.101
  560VAL     HB 8884   4.030   6.680   7.042
  560VAL    CG1 8885   4.003   6.624   7.238
  560VAL   HG11 8886   4.089   6.687   7.262
  560VAL   HG12 8887   3.928   6.640   7.313
  560VAL   HG13 8888   4.046   6.530   7.238
[truncated: 5,487,335 more chars]
