# Supplementary material for: Drug Design in the Exascale Era: A Perspective from Massively Parallel QM/MM Simulations
Source: J Chem Inf Model. 2023 Jun 15;63(12):3647–58. doi: 10.1021/acs.jcim.3c00557 (PMC10302481; doi:10.1021/acs.jcim.3c00557)
Supplement: Supplementary file 1 — ci3c00557_si_001.zip [file ci3c00557_si_001.zip › idh1/ti/step-1/cv999/CONSTRAINT]

      1     1         1.7010175411E-03    1.1225510656E+00
      6     1         3.2281208284E-03    1.1225512358E+00
     11     1         3.5810829263E-03    1.1225508922E+00
     16     1         5.5742594496E-04    1.1225511251E+00
     21     1        -4.3451991217E-03    1.1225509007E+00
     26     1        -6.7648443545E-03    1.1225510658E+00
     31     1        -5.4472558728E-03    1.1225509793E+00
     36     1        -3.0363741300E-03    1.1225510667E+00
     41     1        -8.9785253281E-04    1.1225510948E+00
     46     1         2.4860096432E-03    1.1225508888E+00
     51     1         7.6207638265E-03    1.1225510507E+00
     56     1         1.1855443358E-02    1.1225510737E+00
     61     1         1.2777078900E-02    1.1225509371E+00
     66     1         1.1113873893E-02    1.1225510654E+00
     71     1         1.0118489301E-02    1.1225511622E+00
     76     1         1.0980204581E-02    1.1225510360E+00
     81     1         1.1125902063E-02    1.1225510665E+00
     86     1         9.0604097420E-03    1.1225510191E+00
     91     1         7.2372294035E-03    1.1225510653E+00
     96     1         8.5877978740E-03    1.1225509772E+00
    101     1         1.1514973523E-02    1.1225510169E+00
    106     1         1.2246260435E-02    1.1225508905E+00
    111     1         1.0140285109E-02    1.1225510652E+00
    116     1         7.9843544299E-03    1.1225511029E+00
    121     1         7.7156857288E-03    1.1225512137E+00
    126     1         8.0274554742E-03    1.1225510668E+00
    131     1         7.5107222593E-03    1.1225509418E+00
    136     1         7.5446127162E-03    1.1225510405E+00
    141     1         1.0319856093E-02    1.1225510814E+00
    146     1         1.3985349192E-02    1.1225509487E+00
    151     1         1.5043344986E-02    1.1225511420E+00
    156     1         1.3044930044E-02    1.1225509491E+00
    161     1         1.0654151128E-02    1.1225508867E+00
    166     1         1.0571467377E-02    1.1225510716E+00
    171     1         1.1004461918E-02    1.1225509842E+00
    176     1         8.9958412980E-03    1.1225512411E+00
    181     1         5.6940383020E-03    1.1225512210E+00
    186     1         4.6059483949E-03    1.1225510763E+00
    191     1         5.9570052211E-03    1.1225510502E+00
    196     1         6.2432866820E-03    1.1225508911E+00
    201     1         3.4772567678E-03    1.1225511701E+00
    206     1        -6.4249537982E-04    1.1225509253E+00
    211     1        -2.5691613658E-03    1.1225508970E+00
    216     1        -2.0560775653E-03    1.1225511273E+00
    221     1        -1.9744803910E-03    1.1225508892E+00
    226     1        -2.9026019697E-03    1.1225510510E+00
    231     1        -2.0190692761E-03    1.1225510665E+00
    236     1         2.0727301051E-03    1.1225511270E+00
    241     1         6.2461053045E-03    1.1225510785E+00
    246     1         7.2033371881E-03    1.1225510684E+00
    251     1         5.0519928950E-03    1.1225510602E+00
    256     1         2.5458386966E-03    1.1225510687E+00
    261     1         1.8455334949E-03    1.1225509911E+00
    266     1         2.5450079353E-03    1.1225510490E+00
    271     1         3.9524294935E-03    1.1225508993E+00
    276     1         6.8757647910E-03    1.1225508896E+00
    281     1         1.1429643613E-02    1.1225511557E+00
    286     1         1.5049417232E-02    1.1225508940E+00
    291     1         1.5498615631E-02    1.1225511610E+00
    296     1         1.3047739147E-02    1.1225510829E+00
    301     1         9.9932638470E-03    1.1225512449E+00
    306     1         8.7541312939E-03    1.1225510690E+00
    311     1         8.7220213271E-03    1.1225511793E+00
    316     1         7.7607739298E-03    1.1225510656E+00
    321     1         6.6102391165E-03    1.1225510660E+00
    326     1         7.6197761036E-03    1.1225510674E+00
    331     1         1.0050768530E-02    1.1225509843E+00
    336     1         1.0530539248E-02    1.1225508950E+00
    341     1         7.1762750341E-03    1.1225511977E+00
    346     1         9.4576977076E-04    1.1225508893E+00
    351     1        -4.4117247199E-03    1.1225510664E+00
    356     1        -6.8730268281E-03    1.1225510681E+00
    361     1        -7.2300993278E-03    1.1225509611E+00
    366     1        -5.6162471742E-03    1.1225510592E+00
    371     1        -1.2559697445E-03    1.1225510665E+00
    376     1         4.0868566033E-03    1.1225511080E+00
    381     1         7.2768459082E-03    1.1225512221E+00
    386     1         7.4964690364E-03    1.1225511104E+00
    391     1         6.9242822214E-03    1.1225508883E+00
    396     1         7.8401084860E-03    1.1225509574E+00
    401     1         9.5040558407E-03    1.1225508886E+00
    406     1         9.4912758435E-03    1.1225510805E+00
    411     1         8.0781995288E-03    1.1225511329E+00
    416     1         7.6089904950E-03    1.1225510665E+00
    421     1         8.7256772151E-03    1.1225511427E+00
    426     1         9.0734320213E-03    1.1225510346E+00
    431     1         6.8906412041E-03    1.1225510656E+00
    436     1         3.2436040822E-03    1.1225509921E+00
    441     1         1.0880270864E-03    1.1225510670E+00
    446     1         1.0998343211E-03    1.1225512440E+00
    451     1         8.6722000103E-04    1.1225510658E+00
    456     1        -4.1032248130E-04    1.1225511244E+00
    461     1        -7.4107178146E-04    1.1225508882E+00
    466     1         1.5706827060E-03    1.1225508961E+00
    471     1         4.1830640961E-03    1.1225510667E+00
    476     1         4.4713311228E-03    1.1225510864E+00
    481     1         3.0511992737E-03    1.1225509734E+00
    486     1         3.0363026243E-03    1.1225511663E+00
    491     1         5.0765074566E-03    1.1225509989E+00
    496     1         6.0971104733E-03    1.1225508887E+00
    501     1         4.7994522296E-03    1.1225509296E+00
    506     1         4.7930188833E-03    1.1225510138E+00
    511     1         8.7108280998E-03    1.1225509955E+00
    516     1         1.2884072066E-02    1.1225511385E+00
    521     1         1.3724034451E-02    1.1225510673E+00
    526     1         1.2014630895E-02    1.1225510040E+00
    531     1         1.1336791669E-02    1.1225510659E+00
    536     1         1.3141593622E-02    1.1225511237E+00
    541     1         1.4785569779E-02    1.1225510926E+00
    546     1         1.4146773878E-02    1.1225508889E+00
    551     1         1.2922669402E-02    1.1225510647E+00
    556     1         1.3452079479E-02    1.1225509583E+00
    561     1         1.4644032881E-02    1.1225512396E+00
    566     1         1.3842085244E-02    1.1225511299E+00
    571     1         1.0365341207E-02    1.1225510658E+00
    576     1         5.7260192851E-03    1.1225512425E+00
    581     1         2.0800342172E-03    1.1225509789E+00
    586     1        -4.4290240448E-04    1.1225511603E+00
    591     1        -1.5136902327E-03    1.1225512001E+00
    596     1         1.4072712506E-03    1.1225510310E+00
    601     1         8.1061171389E-03    1.1225511190E+00
    606     1         1.3671838342E-02    1.1225512329E+00
    611     1         1.4333487201E-02    1.1225510662E+00
    616     1         1.0884341524E-02    1.1225510482E+00
    621     1         6.0414110086E-03    1.1225508901E+00
    626     1         2.7490575437E-03    1.1225510161E+00
    631     1         1.7945498677E-03    1.1225511826E+00
    636     1         2.7538097706E-03    1.1225510699E+00
    641     1         4.9801026118E-03    1.1225508894E+00
    646     1         7.0975276874E-03    1.1225511720E+00
    651     1         7.3988145399E-03    1.1225512004E+00
    656     1         4.6101801890E-03    1.1225512378E+00
    661     1        -7.9515933497E-04    1.1225510955E+00
    666     1        -5.3478048119E-03    1.1225512437E+00
    671     1        -5.8863186860E-03    1.1225510274E+00
    676     1        -3.9769485875E-03    1.1225509227E+00
    681     1        -2.3328020258E-03    1.1225510819E+00
    686     1        -1.3017549518E-03    1.1225511764E+00
    691     1        -1.1651052540E-04    1.1225511712E+00
    696     1         7.9059187625E-04    1.1225511523E+00
    701     1         7.8312821169E-04    1.1225510661E+00
    706     1         1.2593920012E-04    1.1225511389E+00
    711     1         1.2173029191E-05    1.1225508888E+00
    716     1         1.6846068674E-03    1.1225510660E+00
    721     1         5.1320357303E-03    1.1225510660E+00
    726     1         9.2766555990E-03    1.1225510834E+00
    731     1         1.2938678080E-02    1.1225512223E+00
    736     1         1.6049249294E-02    1.1225512433E+00
    741     1         1.8759003152E-02    1.1225510381E+00
    746     1         2.0457680025E-02    1.1225510641E+00
    751     1         2.0235056166E-02    1.1225510659E+00
    756     1         1.8350079394E-02    1.1225512444E+00
    761     1         1.6295936429E-02    1.1225509618E+00
    766     1         1.4622747262E-02    1.1225510058E+00
    771     1         1.2227764597E-02    1.1225510660E+00
    776     1         8.8220626706E-03    1.1225511221E+00
    781     1         6.7864310741E-03    1.1225512443E+00
    786     1         7.6011013285E-03    1.1225512326E+00
    791     1         8.8470828019E-03    1.1225510643E+00
    796     1         7.5625215297E-03    1.1225510664E+00
    801     1         3.7196775614E-03    1.1225510400E+00
    806     1         5.2863747711E-04    1.1225510664E+00
    811     1         8.0357702153E-04    1.1225509750E+00
    816     1         2.8638160158E-03    1.1225510649E+00
    821     1         4.2387311020E-03    1.1225510657E+00
    826     1         5.7902164076E-03    1.1225510658E+00
    831     1         8.2594810618E-03    1.1225512388E+00
    836     1         1.0077872061E-02    1.1225512316E+00
    841     1         9.7611765245E-03    1.1225511318E+00
    846     1         8.3829043411E-03    1.1225510654E+00
    851     1         8.3311980263E-03    1.1225509106E+00
    856     1         9.9291353760E-03    1.1225510971E+00
    861     1         1.1028567061E-02    1.1225512154E+00
    866     1         1.0719820080E-02    1.1225508893E+00
    871     1         1.0127360040E-02    1.1225510072E+00
    876     1         1.1092836557E-02    1.1225508900E+00
    881     1         1.3346053422E-02    1.1225512257E+00
    886     1         1.4359221840E-02    1.1225510656E+00
    891     1         1.2336581850E-02    1.1225511672E+00
    896     1         7.8507497968E-03    1.1225512399E+00
    901     1         3.1620646231E-03    1.1225509812E+00
    906     1        -1.3864846296E-04    1.1225509991E+00
    911     1        -1.7168790743E-03    1.1225508984E+00
    916     1        -2.8567642475E-04    1.1225510102E+00
    921     1         5.2260927328E-03    1.1225511703E+00
    926     1         1.1517564185E-02    1.1225511317E+00
    931     1         1.4128492408E-02    1.1225510659E+00
    936     1         1.1709556719E-02    1.1225509770E+00
    941     1         6.6471299841E-03    1.1225509539E+00
    946     1         3.4693173335E-03    1.1225511573E+00
    951     1         4.2481611471E-03    1.1225512249E+00
    956     1         7.2727750494E-03    1.1225508873E+00
    961     1         1.1137944021E-02    1.1225509286E+00
    966     1         1.5594060211E-02    1.1225508895E+00
    971     1         1.9895750339E-02    1.1225510808E+00
    976     1         2.2294591323E-02    1.1225511388E+00
    981     1         2.1940569883E-02    1.1225512395E+00
    986     1         1.9369061347E-02    1.1225508898E+00
    991     1         1.6420430255E-02    1.1225512447E+00
    996     1         1.3966562163E-02    1.1225512442E+00
   1001     1         1.1673812466E-02    1.1225512187E+00
   1006     1         9.6766062268E-03    1.1225510816E+00
   1011     1         9.0666658693E-03    1.1225512282E+00
   1016     1         9.6271538575E-03    1.1225511550E+00
   1021     1         9.5285090156E-03    1.1225510647E+00
   1026     1         7.0382102065E-03    1.1225512374E+00
   1031     1         1.6548515849E-03    1.1225511608E+00
   1036     1        -5.1820022545E-03    1.1225512429E+00
   1041     1        -1.0351021180E-02    1.1225509534E+00
   1046     1        -1.1662537330E-02    1.1225508872E+00
   1051     1        -9.7945845457E-03    1.1225512394E+00
   1056     1        -5.9258944486E-03    1.1225509848E+00
   1061     1        -5.5654205417E-04    1.1225510694E+00
   1066     1         5.2597410526E-03    1.1225511361E+00
   1071     1         9.6015264841E-03    1.1225510660E+00
   1076     1         1.1922474661E-02    1.1225510648E+00
   1081     1         1.3008965434E-02    1.1225508890E+00
   1086     1         1.4206524122E-02    1.1225512429E+00
   1091     1         1.5792007926E-02    1.1225508883E+00
   1096     1         1.6728766798E-02    1.1225509913E+00
   1101     1         1.6293195180E-02    1.1225511803E+00
   1106     1         1.5428498891E-02    1.1225512450E+00
   1111     1         1.5169916198E-02    1.1225510034E+00
   1116     1         1.4659680986E-02    1.1225510667E+00
   1121     1         1.2533222100E-02    1.1225508896E+00
   1126     1         8.8782418694E-03    1.1225510658E+00
   1131     1         6.0155492342E-03    1.1225512438E+00
   1136     1         5.1587576960E-03    1.1225510667E+00
   1141     1         5.1902465403E-03    1.1225510655E+00
   1146     1         5.5181343038E-03    1.1225511113E+00
   1151     1         7.2952239325E-03    1.1225510661E+00
   1156     1         1.0149102810E-02    1.1225510187E+00
   1161     1         1.1621529544E-02    1.1225512181E+00
   1166     1         1.0368808682E-02    1.1225511933E+00
   1171     1         7.7370620679E-03    1.1225509279E+00
   1176     1         6.8518284710E-03    1.1225512443E+00
   1181     1         9.3618220534E-03    1.1225510270E+00
   1186     1         1.3383316964E-02    1.1225510238E+00
   1191     1         1.6084993708E-02    1.1225512439E+00
   1196     1         1.6793323063E-02    1.1225510668E+00
   1201     1         1.6552968769E-02    1.1225508874E+00
   1206     1         1.6503527927E-02    1.1225512438E+00
   1211     1         1.6531475492E-02    1.1225508908E+00
   1216     1         1.6372410151E-02    1.1225508923E+00
   1221     1         1.5173645788E-02    1.1225512390E+00
   1226     1         1.1735442092E-02    1.1225512398E+00
   1231     1         6.1974730325E-03    1.1225508902E+00
   1236     1        -2.6805322300E-05    1.1225511018E+00
   1241     1        -5.4768375654E-03    1.1225509861E+00
   1246     1        -8.0820911202E-03    1.1225510678E+00
   1251     1        -6.7383253036E-03    1.1225511269E+00
   1256     1        -4.0851041332E-03    1.1225512391E+00
   1261     1        -3.7494506845E-03    1.1225510498E+00
   1266     1        -5.8660162597E-03    1.1225511619E+00
   1271     1        -6.6952641411E-03    1.1225512439E+00
   1276     1        -3.3509630283E-03    1.1225509702E+00
   1281     1         2.9310423693E-03    1.1225509194E+00
   1286     1         8.8721246096E-03    1.1225508931E+00
   1291     1         1.2708145702E-02    1.1225510664E+00
   1296     1         1.4135215548E-02    1.1225510649E+00
   1301     1         1.3892747809E-02    1.1225511429E+00
   1306     1         1.2644629983E-02    1.1225510657E+00
   1311     1         1.1196457512E-02    1.1225512418E+00
   1316     1         1.0625034937E-02    1.1225509997E+00
   1321     1         1.1218785469E-02    1.1225511426E+00
   1326     1         1.1414203685E-02    1.1225510663E+00
   1331     1         9.3063533472E-03    1.1225508910E+00
   1336     1         5.1959193953E-03    1.1225510159E+00
   1341     1         2.2641108620E-03    1.1225508901E+00
   1346     1         3.2853646846E-03    1.1225510661E+00
   1351     1         6.9086017208E-03    1.1225510033E+00
   1356     1         9.8371462571E-03    1.1225512351E+00
   1361     1         1.0206615639E-02    1.1225508981E+00
   1366     1         7.9542861369E-03    1.1225508972E+00
   1371     1         4.2556391148E-03    1.1225512385E+00
   1376     1         1.1223996346E-03    1.1225508913E+00
   1381     1         3.4184399551E-05    1.1225510662E+00
   1386     1         1.9597213371E-03    1.1225508893E+00
   1391     1         6.4360409138E-03    1.1225510743E+00
   1396     1         1.0774506967E-02    1.1225511371E+00
