# Supplementary material for: Drug Design in the Exascale Era: A Perspective from Massively Parallel QM/MM Simulations
Source: J Chem Inf Model. 2023 Jun 15;63(12):3647–58. doi: 10.1021/acs.jcim.3c00557 (PMC10302481; doi:10.1021/acs.jcim.3c00557)
Supplement: Supplementary file 1 — ci3c00557_si_001.zip [file ci3c00557_si_001.zip › idh1/ti/step-1/cv_1.2/last_frame.gro]

Generated by MiMiCPy
130828
    1MET      N    1   9.664   5.048   5.884
    1MET     H1    2   9.620   4.977   5.827
    1MET     H2    3   9.725   5.105   5.830
    1MET     H3    4   9.717   4.999   5.956
    1MET     CA    5   9.556   5.139   5.935
    1MET     HA    6   9.467   5.087   5.963
    1MET     CB    7   9.607   5.214   6.060
    1MET    HB1    8   9.662   5.145   6.125
    1MET    HB2    9   9.525   5.235   6.121
    1MET     CG   10   9.690   5.340   6.035
    1MET    HG1   11   9.702   5.382   6.138
    1MET    HG2   12   9.628   5.417   5.986
    1MET     SD   13   9.855   5.322   5.958
    1MET     CE   14   9.948   5.241   6.090
    1MET    HE1   15   9.952   5.303   6.181
    1MET    HE2   16   9.899   5.145   6.114
    1MET    HE3   17  10.051   5.227   6.058
    1MET      C   18   9.515   5.229   5.820
    1MET      O   19   9.606   5.263   5.746
    2SER      N   20   9.388   5.258   5.804
    2SER      H   21   9.323   5.233   5.878
    2SER     CA   22   9.330   5.337   5.698
    2SER     HA   23   9.410   5.360   5.623
    2SER     CB   24   9.232   5.252   5.622
    2SER    HB1   25   9.278   5.182   5.557
    2SER    HB2   26   9.170   5.319   5.562
    2SER     OG   27   9.140   5.184   5.707
    2SER     HG   28   9.099   5.117   5.648
    2SER      C   29   9.269   5.467   5.747
    2SER      O   30   9.279   5.563   5.672
    3LYS      N   31   9.218   5.470   5.869
    3LYS      H   32   9.217   5.392   5.930
    3LYS     CA   33   9.137   5.583   5.913
    3LYS     HA   34   9.071   5.606   5.827
    3LYS     CB   35   9.050   5.547   6.043
    3LYS    HB1   36   9.002   5.634   6.082
    3LYS    HB2   37   9.116   5.529   6.129
    3LYS     CG   38   8.952   5.429   6.027
    3LYS    HG1   39   9.014   5.345   5.986
    3LYS    HG2   40   8.873   5.450   5.950
    3LYS     CD   41   8.889   5.386   6.160
    3LYS    HD1   42   8.826   5.467   6.186
    3LYS    HD2   43   8.966   5.358   6.232
    3LYS     CE   44   8.800   5.263   6.138
    3LYS    HE1   45   8.841   5.192   6.070
    3LYS    HE2   46   8.699   5.288   6.095
    3LYS     NZ   47   8.773   5.202   6.268
    3LYS    HZ1   48   8.689   5.140   6.266
    3LYS    HZ2   49   8.850   5.144   6.301
    3LYS    HZ3   50   8.752   5.271   6.335
    3LYS      C   51   9.224   5.712   5.932
    3LYS      O   52   9.345   5.699   5.956
    4LYS      N   53   9.169   5.830   5.913
    4LYS      H   54   9.072   5.840   5.887
    4LYS     CA   55   9.241   5.958   5.926
    4LYS     HA   56   9.322   5.950   5.993
    4LYS     CB   57   9.290   6.000   5.791
    4LYS    HB1   58   9.219   6.068   5.733
    4LYS    HB2   59   9.307   5.899   5.740
    4LYS     CG   60   9.422   6.075   5.794
    4LYS    HG1   61   9.411   6.184   5.805
    4LYS    HG2   62   9.446   6.065   5.689
    4LYS     CD   63   9.536   6.026   5.879
    4LYS    HD1   64   9.538   5.917   5.860
    4LYS    HD2   65   9.509   6.049   5.982
    4LYS     CE   66   9.663   6.097   5.846
    4LYS    HE1   67   9.717   6.117   5.940
    4LYS    HE2   68   9.632   6.191   5.795
    4LYS     NZ   69   9.751   6.017   5.762
    4LYS    HZ1   70   9.706   5.986   5.678
    4LYS    HZ2   71   9.843   6.058   5.740
    4LYS    HZ3   72   9.769   5.926   5.809
    4LYS      C   73   9.161   6.073   5.994
    4LYS      O   74   9.216   6.166   6.049
    5ILE      N   75   9.030   6.062   5.996
    5ILE      H   76   8.990   5.984   5.953
    5ILE     CA   77   8.936   6.164   6.059
    5ILE     HA   78   8.997   6.245   6.088
    5ILE     CB   79   8.830   6.206   5.946
    5ILE     HB   80   8.802   6.117   5.895
    5ILE    CG2   81   8.693   6.266   5.989
    5ILE   HG21   82   8.722   6.353   6.055
    5ILE   HG22   83   8.636   6.309   5.903
    5ILE   HG23   84   8.633   6.199   6.042
    5ILE    CG1   85   8.907   6.298   5.846
    5ILE   HG11   86   9.004   6.261   5.821
    5ILE   HG12   87   8.924   6.394   5.891
    5ILE     CD   88   8.853   6.317   5.707
    5ILE    HD1   89   8.751   6.351   5.706
    5ILE    HD2   90   8.922   6.386   5.655
    5ILE    HD3   91   8.861   6.218   5.657
    5ILE      C   92   8.869   6.092   6.184
    5ILE      O   93   8.876   5.969   6.187
    6SER      N   94   8.811   6.161   6.282
    6SER      H   95   8.807   6.262   6.281
    6SER     CA   96   8.723   6.104   6.392
    6SER     HA   97   8.713   5.994   6.380
    6SER     CB   98   8.795   6.130   6.527
    6SER    HB1   99   8.732   6.102   6.612
    6SER    HB2  100   8.809   6.237   6.538
    6SER     OG  101   8.919   6.066   6.537
    6SER     HG  102   8.988   6.137   6.527
    6SER      C  103   8.586   6.163   6.398
    6SER      O  104   8.571   6.281   6.370
    7GLY      N  105   8.483   6.091   6.445
    7GLY      H  106   8.490   6.004   6.488
    7GLY     CA  107   8.346   6.136   6.451
    7GLY    HA1  108   8.291   6.079   6.376
    7GLY    HA2  109   8.337   6.246   6.437
    7GLY      C  110   8.282   6.091   6.585
    7GLY      O  111   8.316   5.983   6.640
    8GLY      N  112   8.186   6.170   6.639
    8GLY      H  113   8.156   6.254   6.581
    8GLY     CA  114   8.128   6.147   6.772
    8GLY    HA1  115   8.092   6.237   6.815
    8GLY    HA2  116   8.199   6.095   6.836
    8GLY      C  117   8.011   6.047   6.761
    8GLY      O  118   7.988   5.994   6.652
    9SER      N  119   7.935   6.026   6.861
    9SER      H  120   7.961   6.081   6.944
    9SER     CA  121   7.823   5.931   6.863
    9SER     HA  122   7.856   5.836   6.817
    9SER     CB  123   7.778   5.895   7.006
    9SER    HB1  124   7.692   5.828   7.000
    9SER    HB2  125   7.743   5.981   7.068
    9SER     OG  126   7.878   5.824   7.084
    9SER     HG  127   7.831   5.811   7.171
    9SER      C  128   7.697   5.962   6.786
    9SER      O  129   7.644   6.070   6.795
   10VAL      N  130   7.643   5.861   6.720
   10VAL      H  131   7.693   5.776   6.736
   10VAL     CA  132   7.511   5.860   6.646
   10VAL     HA  133   7.450   5.949   6.674
   10VAL     CB  134   7.513   5.872   6.490
   10VAL     HB  135   7.408   5.859   6.458
   10VAL    CG1  136   7.556   6.010   6.432
   10VAL   HG11  137   7.520   6.018   6.330
   10VAL   HG12  138   7.498   6.089   6.486
   10VAL   HG13  139   7.666   6.025   6.440
   10VAL    CG2  140   7.599   5.772   6.416
   10VAL   HG21  141   7.710   5.797   6.433
   10VAL   HG22  142   7.585   5.669   6.451
   10VAL   HG23  143   7.570   5.775   6.313
   10VAL      C  144   7.438   5.734   6.683
   10VAL      O  145   7.498   5.627   6.717
   11VAL      N  146   7.302   5.743   6.670
   11VAL      H  147   7.254   5.827   6.646
   11VAL     CA  148   7.214   5.631   6.704
   11VAL     HA  149   7.274   5.565   6.765
   11VAL     CB  150   7.083   5.677   6.776
   11VAL     HB  151   7.022   5.747   6.719
   11VAL    CG1  152   6.994   5.558   6.802
   11VAL   HG11  153   6.963   5.504   6.711
   11VAL   HG12  154   7.045   5.485   6.860
   11VAL   HG13  155   6.903   5.592   6.850
   11VAL    CG2  156   7.121   5.748   6.911
   11VAL   HG21  157   7.154   5.849   6.885
   11VAL   HG22  158   7.038   5.749   6.973
   11VAL   HG23  159   7.208   5.700   6.962
   11VAL      C  160   7.174   5.555   6.575
   11VAL      O  161   7.105   5.610   6.490
   12GLU      N  162   7.225   5.433   6.560
   12GLU      H  163   7.290   5.407   6.627
   12GLU     CA  164   7.228   5.363   6.434
   12GLU     HA  165   7.184   5.428   6.355
   12GLU     CB  166   7.374   5.334   6.409
   12GLU    HB1  167   7.422   5.286   6.497
   12GLU    HB2  168   7.427   5.428   6.401
   12GLU     CG  169   7.416   5.271   6.273
   12GLU    HG1  170   7.517   5.301   6.255
   12GLU    HG2  171   7.351   5.304   6.192
   12GLU     CD  172   7.411   5.113   6.271
   12GLU    OE1  173   7.394   5.066   6.156
   12GLU    OE2  174   7.441   5.040   6.368
   12GLU      C  175   7.136   5.239   6.439
   12GLU      O  176   7.153   5.145   6.522
   13MET      N  177   7.029   5.245   6.356
   13MET      H  178   7.023   5.319   6.288
   13MET     CA  179   6.910   5.161   6.366
   13MET     HA  180   6.927   5.096   6.452
   13MET     CB  181   6.784   5.241   6.411
   13MET    HB1  182   6.694   5.178   6.408
   13MET    HB2  183   6.762   5.317   6.336
   13MET     CG  184   6.794   5.309   6.552
   13MET    HG1  185   6.901   5.331   6.566
   13MET    HG2  186   6.760   5.240   6.631
   13MET     SD  187   6.704   5.468   6.563
   13MET     CE  188   6.794   5.573   6.448
   13MET    HE1  189   6.845   5.518   6.369
   13MET    HE2  190   6.727   5.653   6.400
   13MET    HE3  191   6.862   5.643   6.506
   13MET      C  192   6.893   5.076   6.241
   13MET      O  193   6.831   5.116   6.141
   14GLN      N  194   6.942   4.953   6.253
   14GLN      H  195   7.014   4.939   6.318
   14GLN     CA  196   6.931   4.855   6.149
   14GLN     HA  197   6.954   4.900   6.055
   14GLN     CB  198   7.036   4.735   6.172
   14GLN    HB1  199   6.987   4.642   6.162
   14GLN    HB2  200   7.076   4.740   6.277
   14GLN     CG  201   7.167   4.732   6.081
   14GLN    HG1  202   7.235   4.654   6.115
   14GLN    HG2  203   7.223   4.828   6.088
   14GLN     CD  204   7.127   4.712   5.932
   14GLN    OE1  205   7.012   4.734   5.897
   14GLN    NE2  206   7.212   4.656   5.848
   14GLN   HE21  207   7.311   4.649   5.864
   14GLN   HE22  208   7.183   4.624   5.753
   14GLN      C  209   6.785   4.805   6.126
   14GLN      O  210   6.695   4.833   6.208
   15GLY      N  211   6.760   4.744   6.011
   15GLY      H  212   6.847   4.721   5.960
   15GLY     CA  213   6.632   4.722   5.948
   15GLY    HA1  214   6.631   4.796   5.865
   15GLY    HA2  215   6.549   4.740   6.024
   15GLY      C  216   6.618   4.581   5.892
   15GLY      O  217   6.673   4.488   5.951
   16ASP      N  218   6.558   4.567   5.773
   16ASP      H  219   6.517   4.645   5.723
   16ASP     CA  220   6.520   4.437   5.717
   16ASP     HA  221   6.574   4.362   5.776
   16ASP     CB  222   6.370   4.418   5.743
   16ASP    HB1  223   6.333   4.328   5.702
   16ASP    HB2  224   6.320   4.500   5.697
   16ASP     CG  225   6.333   4.422   5.894
   16ASP    OD1  226   6.374   4.328   5.965
   16ASP    OD2  227   6.258   4.511   5.942
   16ASP      C  228   6.562   4.418   5.566
   16ASP      O  229   6.601   4.512   5.491
   17GLU      N  230   6.554   4.291   5.524
   17GLU      H  231   6.518   4.228   5.596
   17GLU     CA  232   6.574   4.242   5.384
   17GLU     HA  233   6.598   4.132   5.383
   17GLU     CB  234   6.440   4.255   5.309
   17GLU    HB1  235   6.439   4.212   5.210
   17GLU    HB2  236   6.401   4.364   5.309
   17GLU     CG  237   6.330   4.169   5.374
   17GLU    HG1  238   6.293   4.203   5.469
   17GLU    HG2  239   6.365   4.067   5.386
   17GLU     CD  240   6.210   4.165   5.277
   17GLU    OE1  241   6.164   4.271   5.234
   17GLU    OE2  242   6.152   4.056   5.265
   17GLU      C  243   6.695   4.305   5.303
   17GLU      O  244   6.808   4.291   5.351
   18MET      N  245   6.685   4.358   5.183
   18MET      H  246   6.590   4.376   5.151
   18MET     CA  247   6.798   4.398   5.099
   18MET     HA  248   6.872   4.316   5.103
   18MET     CB  249   6.753   4.428   4.952
   18MET    HB1  250   6.708   4.526   4.953
   18MET    HB2  251   6.679   4.359   4.918
   18MET     CG  252   6.862   4.429   4.848
   18MET    HG1  253   6.915   4.523   4.853
   18MET    HG2  254   6.812   4.438   4.750
   18MET     SD  255   6.974   4.287   4.844
   18MET     CE  256   7.036   4.311   4.678
   18MET    HE1  257   7.128   4.270   4.672
   18MET    HE2  258   6.975   4.270   4.606
   18MET    HE3  259   7.041   4.416   4.664
   18MET      C  260   6.870   4.524   5.156
   18MET      O  261   6.991   4.540   5.150
   19THR      N  262   6.789   4.615   5.216
   19THR      H  263   6.690   4.598   5.219
   19THR     CA  264   6.838   4.733   5.282
   19THR     HA  265   6.887   4.795   5.213
   19THR     CB  266   6.715   4.815   5.330
   19THR     HB  267   6.745   4.871   5.416
   19THR    CG2  268   6.676   4.917   5.218
   19THR   HG21  269   6.754   4.990   5.209
   19THR   HG22  270   6.664   4.863   5.131
   19THR   HG23  271   6.580   4.965   5.244
   19THR    OG1  272   6.601   4.732   5.356
   19THR    HG1  273   6.613   4.675   5.436
   19THR      C  274   6.936   4.691   5.394
   19THR      O  275   7.041   4.755   5.415
   20ARG      N  276   6.898   4.592   5.474
   20ARG      H  277   6.810   4.543   5.450
   20ARG     CA  278   6.979   4.532   5.584
   20ARG     HA  279   7.003   4.612   5.651
   20ARG     CB  280   6.889   4.424   5.658
   20ARG    HB1  281   6.898   4.329   5.599
   20ARG    HB2  282   6.789   4.458   5.664
   20ARG     CG  283   6.935   4.399   5.801
   20ARG    HG1  284   6.896   4.481   5.863
   20ARG    HG2  285   7.038   4.396   5.790
   20ARG     CD  286   6.871   4.271   5.848
   20ARG    HD1  287   6.884   4.194   5.767
   20ARG    HD2  288   6.763   4.279   5.866
   20ARG     NE  289   6.936   4.230   5.972
   20ARG     HE  290   7.014   4.159   5.967
   20ARG     CZ  291   6.916   4.267   6.095
   20ARG    NH1  292   6.806   4.335   6.126
   20ARG   HH11  293   6.741   4.363   6.053
   20ARG   HH12  294   6.795   4.378   6.216
   20ARG    NH2  295   7.001   4.239   6.190
   20ARG   HH21  296   7.091   4.212   6.148
   20ARG   HH22  297   6.982   4.255   6.286
   20ARG      C  298   7.112   4.480   5.535
   20ARG      O  299   7.198   4.465   5.619
   21ILE      N  300   7.133   4.464   5.402
   21ILE      H  301   7.056   4.491   5.346
   21ILE     CA  302   7.252   4.414   5.330
   21ILE     HA  303   7.316   4.352   5.400
   21ILE     CB  304   7.216   4.310   5.215
   21ILE     HB  305   7.158   4.366   5.140
   21ILE    CG2  306   7.342   4.252   5.149
   21ILE   HG21  307   7.386   4.336   5.099
   21ILE   HG22  308   7.405   4.201   5.220
   21ILE   HG23  309   7.317   4.174   5.076
   21ILE    CG1  310   7.120   4.200   5.254
   21ILE   HG11  311   7.090   4.149   5.163
   21ILE   HG12  312   7.032   4.237   5.307
   21ILE     CD  313   7.180   4.095   5.351
   21ILE    HD1  314   7.226   4.147   5.433
   21ILE    HD2  315   7.099   4.034   5.384
   21ILE    HD3  316   7.251   4.036   5.300
   21ILE      C  317   7.339   4.533   5.274
   21ILE      O  318   7.459   4.540   5.300
   22ILE      N  319   7.276   4.627   5.201
   22ILE      H  320   7.174   4.605   5.175
   22ILE     CA  321   7.339   4.748   5.155
   22ILE     HA  322   7.430   4.712   5.110
   22ILE     CB  323   7.264   4.810   5.032
   22ILE     HB  324   7.335   4.883   4.994
   22ILE    CG2  325   7.228   4.699   4.924
   22ILE   HG21  326   7.314   4.638   4.900
   22ILE   HG22  327   7.142   4.640   4.962
   22ILE   HG23  328   7.209   4.743   4.827
   22ILE    CG1  329   7.138   4.891   5.074
   22ILE   HG11  330   7.165   4.980   5.129
   22ILE   HG12  331   7.069   4.841   5.146
   22ILE     CD  332   7.042   4.939   4.962
   22ILE    HD1  333   7.094   4.998   4.887
   22ILE    HD2  334   7.003   4.846   4.914
   22ILE    HD3  335   6.958   4.993   5.004
   22ILE      C  336   7.391   4.847   5.264
   22ILE      O  337   7.505   4.901   5.248
   23TRP      N  338   7.319   4.862   5.374
   23TRP      H  339   7.226   4.824   5.375
   23TRP     CA  340   7.358   4.949   5.485
   23TRP     HA  341   7.377   5.045   5.444
   23TRP     CB  342   7.240   4.952   5.579
   23TRP    HB1  343   7.224   4.847   5.610
   23TRP    HB2  344   7.159   4.983   5.516
   23TRP     CG  345   7.237   5.038   5.702
   23TRP    CD1  346   7.280   5.011   5.827
   23TRP    HD1  347   7.337   4.923   5.856
   23TRP    NE1  348   7.259   5.123   5.910
   23TRP    HE1  349   7.289   5.124   6.008
   23TRP    CE2  350   7.199   5.229   5.843
   23TRP    CZ2  351   7.155   5.352   5.889
   23TRP    HZ2  352   7.165   5.389   5.994
   23TRP    CH2  353   7.091   5.435   5.795
   23TRP    HH2  354   7.051   5.532   5.813
   23TRP    CZ3  355   7.063   5.388   5.665
   23TRP    HZ3  356   6.998   5.450   5.598
   23TRP    CE3  357   7.120   5.268   5.623
   23TRP    HE3  358   7.112   5.241   5.513
   23TRP    CD2  359   7.179   5.178   5.712
   23TRP      C  360   7.483   4.905   5.561
   23TRP      O  361   7.558   4.989   5.610
   24GLU      N  362   7.508   4.772   5.570
   24GLU      H  363   7.439   4.709   5.531
   24GLU     CA  364   7.630   4.715   5.626
   24GLU     HA  365   7.658   4.755   5.731
   24GLU     CB  366   7.615   4.563   5.632
   24GLU    HB1  367   7.716   4.518   5.647
   24GLU    HB2  368   7.569   4.528   5.538
   24GLU     CG  369   7.524   4.512   5.748
   24GLU    HG1  370   7.531   4.405   5.760
   24GLU    HG2  371   7.422   4.539   5.727
   24GLU     CD  372   7.561   4.575   5.878
   24GLU    OE1  373   7.474   4.653   5.927
   24GLU    OE2  374   7.668   4.550   5.939
   24GLU      C  375   7.750   4.746   5.529
   24GLU      O  376   7.860   4.762   5.579
   25LEU      N  377   7.729   4.750   5.398
   25LEU      H  378   7.635   4.726   5.363
   25LEU     CA  379   7.832   4.773   5.296
   25LEU     HA  380   7.924   4.723   5.322
   25LEU     CB  381   7.780   4.719   5.160
   25LEU    HB1  382   7.707   4.793   5.117
   25LEU    HB2  383   7.721   4.634   5.182
   25LEU     CG  384   7.878   4.677   5.052
   25LEU     HG  385   7.820   4.649   4.960
   25LEU    CD1  386   7.983   4.774   5.000
   25LEU   HD11  387   8.019   4.752   4.898
   25LEU   HD12  388   7.931   4.868   4.989
   25LEU   HD13  389   8.064   4.788   5.064
   25LEU    CD2  390   7.957   4.559   5.107
   25LEU   HD21  391   7.893   4.476   5.131
   25LEU   HD22  392   8.021   4.520   5.025
   25LEU   HD23  393   8.013   4.580   5.194
   25LEU      C  394   7.867   4.921   5.295
   25LEU      O  395   7.987   4.960   5.299
   26ILE      N  396   7.768   5.011   5.307
   26ILE      H  397   7.672   4.980   5.311
   26ILE     CA  398   7.795   5.153   5.329
   26ILE     HA  399   7.866   5.192   5.251
   26ILE     CB  400   7.666   5.237   5.336
   26ILE     HB  401   7.602   5.197   5.414
   26ILE    CG2  402   7.698   5.387   5.375
   26ILE   HG21  403   7.609   5.443   5.391
   26ILE   HG22  404   7.742   5.387   5.474
   26ILE   HG23  405   7.752   5.447   5.301
   26ILE    CG1  406   7.583   5.241   5.207
   26ILE   HG11  407   7.574   5.136   5.174
   26ILE   HG12  408   7.630   5.297   5.131
   26ILE     CD  409   7.440   5.283   5.232
   26ILE    HD1  410   7.396   5.198   5.282
   26ILE    HD2  411   7.437   5.376   5.291
   26ILE    HD3  412   7.392   5.297   5.135
   26ILE      C  413   7.881   5.176   5.457
   26ILE      O  414   7.976   5.253   5.451
   27LYS      N  415   7.852   5.115   5.567
   27LYS      H  416   7.773   5.054   5.568
   27LYS     CA  417   7.940   5.126   5.689
   27LYS     HA  418   7.958   5.230   5.712
   27LYS     CB  419   7.873   5.063   5.803
   27LYS    HB1  420   7.942   5.031   5.883
   27LYS    HB2  421   7.818   4.977   5.768
   27LYS     CG  422   7.770   5.162   5.867
   27LYS    HG1  423   7.699   5.193   5.790
   27LYS    HG2  424   7.822   5.247   5.908
   27LYS     CD  425   7.693   5.084   5.976
   27LYS    HD1  426   7.618   5.147   6.020
   27LYS    HD2  427   7.750   5.057   6.066
   27LYS     CE  428   7.624   4.962   5.921
   27LYS    HE1  429   7.701   4.895   5.884
   27LYS    HE2  430   7.559   4.989   5.839
   27LYS     NZ  431   7.546   4.884   6.022
   27LYS    HZ1  432   7.509   4.794   5.988
   27LYS    HZ2  433   7.603   4.859   6.104
   27LYS    HZ3  434   7.467   4.936   6.059
   27LYS      C  435   8.080   5.064   5.669
   27LYS      O  436   8.178   5.135   5.687
   28GLU      N  437   8.089   4.937   5.617
   28GLU      H  438   8.002   4.882   5.608
   28GLU     CA  439   8.218   4.872   5.591
   28GLU     HA  440   8.271   4.893   5.690
   28GLU     CB  441   8.193   4.721   5.570
   28GLU    HB1  442   8.120   4.709   5.496
   28GLU    HB2  443   8.139   4.677   5.653
   28GLU     CG  444   8.321   4.639   5.539
   28GLU    HG1  445   8.397   4.661   5.616
   28GLU    HG2  446   8.367   4.660   5.444
   28GLU     CD  447   8.292   4.489   5.549
   28GLU    OE1  448   8.327   4.422   5.649
   28GLU    OE2  449   8.220   4.433   5.461
   28GLU      C  450   8.314   4.933   5.487
   28GLU      O  451   8.435   4.912   5.486
   29LYS      N  452   8.258   5.009   5.389
   29LYS      H  453   8.155   5.008   5.381
   29LYS     CA  454   8.344   5.058   5.275
   29LYS     HA  455   8.450   5.039   5.297
   29LYS     CB  456   8.302   4.963   5.156
   29LYS    HB1  457   8.198   4.988   5.136
   29LYS    HB2  458   8.305   4.857   5.190
   29LYS     CG  459   8.385   4.979   5.022
   29LYS    HG1  460   8.496   4.972   5.035
   29LYS    HG2  461   8.365   5.073   4.982
   29LYS     CD  462   8.339   4.879   4.908
   29LYS    HD1  463   8.387   4.900   4.807
   29LYS    HD2  464   8.229   4.891   4.900
   29LYS     CE  465   8.361   4.735   4.939
   29LYS    HE1  466   8.341   4.676   4.854
   29LYS    HE2  467   8.288   4.709   5.016
   29LYS     NZ  468   8.492   4.715   4.996
   29LYS    HZ1  469   8.559   4.733   4.922
   29LYS    HZ2  470   8.501   4.777   5.073
   29LYS    HZ3  471   8.499   4.618   5.033
   29LYS      C  472   8.330   5.206   5.235
   29LYS      O  473   8.430   5.266   5.198
   30LEU      N  474   8.209   5.257   5.254
   30LEU      H  475   8.135   5.199   5.292
   30LEU     CA  476   8.184   5.406   5.239
   30LEU     HA  477   8.264   5.446   5.181
   30LEU     CB  478   8.053   5.440   5.172
   30LEU    HB1  479   8.045   5.549   5.154
   30LEU    HB2  480   7.973   5.407   5.238
   30LEU     CG  481   8.039   5.367   5.035
   30LEU     HG  482   8.035   5.261   5.048
   30LEU    CD1  483   7.902   5.406   4.972
   30LEU   HD11  484   7.895   5.357   4.873
   30LEU   HD12  485   7.823   5.359   5.028
   30LEU   HD13  486   7.888   5.514   4.965
   30LEU    CD2  487   8.139   5.401   4.923
   30LEU   HD21  488   8.241   5.368   4.940
   30LEU   HD22  489   8.108   5.348   4.828
   30LEU   HD23  490   8.142   5.504   4.906
   30LEU      C  491   8.208   5.482   5.371
   30LEU      O  492   8.203   5.602   5.361
   31ILE      N  493   8.238   5.424   5.488
   31ILE      H  494   8.248   5.325   5.485
   31ILE     CA  495   8.269   5.499   5.609
   31ILE     HA  496   8.284   5.605   5.586
   31ILE     CB  497   8.142   5.488   5.698
   31ILE     HB  498   8.116   5.383   5.713
   31ILE    CG2  499   8.172   5.548   5.838
   31ILE   HG21  500   8.098   5.510   5.914
   31ILE   HG22  501   8.264   5.509   5.871
   31ILE   HG23  502   8.174   5.657   5.832
   31ILE    CG1  503   8.022   5.567   5.638
   31ILE   HG11  504   7.990   5.514   5.548
   31ILE   HG12  505   8.056   5.670   5.615
   31ILE     CD  506   7.897   5.569   5.727
   31ILE    HD1  507   7.917   5.613   5.826
   31ILE    HD2  508   7.819   5.629   5.674
   31ILE    HD3  509   7.854   5.467   5.738
   31ILE      C  510   8.399   5.441   5.681
   31ILE      O  511   8.502   5.512   5.700
   32PHE      N  512   8.405   5.314   5.715
   32PHE      H  513   8.316   5.266   5.701
   32PHE     CA  514   8.508   5.250   5.801
   32PHE     HA  515   8.514   5.306   5.887
   32PHE     CB  516   8.476   5.102   5.832
   32PHE    HB1  517   8.565   5.044   5.863
   32PHE    HB2  518   8.444   5.061   5.736
   32PHE     CG  519   8.372   5.065   5.942
   32PHE    CD1  520   8.279   5.160   5.995
   32PHE    HD1  521   8.274   5.258   5.953
   32PHE    CE1  522   8.196   5.131   6.106
   32PHE    HE1  523   8.137   5.207   6.151
   32PHE     CZ  524   8.198   5.004   6.161
   32PHE     HZ  525   8.130   4.980   6.242
   32PHE    CE2  526   8.289   4.908   6.110
   32PHE    HE2  527   8.296   4.813   6.152
   32PHE    CD2  528   8.377   4.936   6.002
   32PHE    HD2  529   8.438   4.860   5.963
   32PHE      C  530   8.651   5.262   5.747
   32PHE      O  531   8.744   5.273   5.824
   33PRO      N  532   8.678   5.281   5.617
   33PRO     CD  533   8.593   5.241   5.504
   33PRO    HD1  534   8.553   5.328   5.447
   33PRO    HD2  535   8.503   5.187   5.531
   33PRO     CG  536   8.681   5.165   5.413
   33PRO    HG1  537   8.645   5.166   5.308
   33PRO    HG2  538   8.697   5.061   5.436
   33PRO     CB  539   8.808   5.251   5.425
   33PRO    HB1  540   8.798   5.342   5.356
   33PRO    HB2  541   8.894   5.193   5.402
   33PRO     CA  542   8.819   5.299   5.572
   33PRO     HA  543   8.879   5.232   5.626
   33PRO      C  544   8.874   5.447   5.580
   33PRO      O  545   8.986   5.473   5.532
   34TYR      N  546   8.801   5.543   5.642
   34TYR      H  547   8.710   5.514   5.665
   34TYR     CA  548   8.826   5.686   5.644
   34TYR     HA  549   8.923   5.699   5.603
   34TYR     CB  550   8.732   5.756   5.545
   34TYR    HB1  551   8.763   5.865   5.554
   34TYR    HB2  552   8.623   5.750   5.577
   34TYR     CG  553   8.753   5.710   5.403
   34TYR    CD1  554   8.663   5.610   5.359
   34TYR    HD1  555   8.584   5.573   5.426
   34TYR    CE1  556   8.691   5.551   5.237
   34TYR    HE1  557   8.621   5.475   5.203
   34TYR     CZ  558   8.794   5.596   5.150
   34TYR     OH  559   8.816   5.535   5.035
   34TYR     HH  560   8.768   5.449   5.017
   34TYR    CE2  561   8.868   5.708   5.189
   34TYR    HE2  562   8.943   5.747   5.115
   34TYR    CD2  563   8.848   5.763   5.317
   34TYR    HD2  564   8.911   5.846   5.352
   34TYR      C  565   8.816   5.753   5.780
   34TYR      O  566   8.896   5.841   5.810
   35VAL      N  567   8.729   5.712   5.875
   35VAL      H  568   8.658   5.637   5.848
   35VAL     CA  569   8.686   5.786   5.992
   35VAL     HA  570   8.767   5.862   6.012
   35VAL     CB  571   8.552   5.863   5.965
   35VAL     HB  572   8.581   5.932   5.885
   35VAL    CG1  573   8.433   5.770   5.927
   35VAL   HG11  574   8.440   5.733   5.821
   35VAL   HG12  575   8.431   5.686   5.997
   35VAL   HG13  576   8.332   5.818   5.934
   35VAL    CG2  577   8.514   5.941   6.091
   35VAL   HG21  578   8.464   5.867   6.155
   35VAL   HG22  579   8.597   5.980   6.143
   35VAL   HG23  580   8.441   6.015   6.069
   35VAL      C  581   8.684   5.697   6.116
   35VAL      O  582   8.630   5.588   6.119
   36GLU      N  583   8.724   5.752   6.230
   36GLU      H  584   8.755   5.849   6.226
   36GLU     CA  585   8.705   5.699   6.366
   36GLU     HA  586   8.688   5.587   6.355
   36GLU     CB  587   8.826   5.716   6.459
   36GLU    HB1  588   8.797   5.701   6.566
   36GLU    HB2  589   8.847   5.825   6.458
   36GLU     CG  590   8.956   5.640   6.419
   36GLU    HG1  591   8.978   5.672   6.319
   36GLU    HG2  592   8.937   5.530   6.420
   36GLU     CD  593   9.078   5.669   6.503
   36GLU    OE1  594   9.155   5.760   6.472
   36GLU    OE2  595   9.110   5.590   6.591
   36GLU      C  596   8.570   5.742   6.426
   36GLU      O  597   8.563   5.824   6.523
   37LEU      N  598   8.457   5.691   6.370
   37LEU      H  599   8.462   5.628   6.295
   37LEU     CA  600   8.321   5.718   6.413
   37LEU     HA  601   8.314   5.813   6.466
   37LEU     CB  602   8.234   5.722   6.286
   37LEU    HB1  603   8.230   5.623   6.244
   37LEU    HB2  604   8.272   5.789   6.205
   37LEU     CG  605   8.087   5.760   6.307
   37LEU     HG  606   8.045   5.687   6.378
   37LEU    CD1  607   8.073   5.902   6.360
   37LEU   HD11  608   8.100   5.973   6.289
   37LEU   HD12  609   7.970   5.913   6.383
   37LEU   HD13  610   8.115   5.918   6.461
   37LEU    CD2  611   8.008   5.742   6.175
   37LEU   HD21  612   7.905   5.759   6.206
   37LEU   HD22  613   8.043   5.814   6.104
   37LEU   HD23  614   8.015   5.639   6.143
   37LEU      C  615   8.276   5.605   6.520
   37LEU      O  616   8.327   5.493   6.515
   38ASP      N  617   8.187   5.645   6.617
   38ASP      H  618   8.152   5.732   6.607
   38ASP     CA  619   8.129   5.561   6.723
   38ASP     HA  620   8.157   5.459   6.705
   38ASP     CB  621   8.172   5.614   6.862
   38ASP    HB1  622   8.102   5.690   6.900
   38ASP    HB2  623   8.272   5.653   6.869
   38ASP     CG  624   8.172   5.504   6.969
   38ASP    OD1  625   8.199   5.534   7.092
   38ASP    OD2  626   8.145   5.382   6.943
   38ASP      C  627   7.978   5.549   6.720
   38ASP      O  628   7.909   5.641   6.666
   39LEU      N  629   7.921   5.441   6.761
   39LEU      H  630   7.967   5.378   6.825
   39LEU     CA  631   7.780   5.403   6.726
   39LEU     HA  632   7.719   5.491   6.688
   39LEU     CB  633   7.791   5.298   6.607
   39LEU    HB1  634   7.699   5.243   6.596
   39LEU    HB2  635   7.871   5.229   6.639
   39LEU     CG  636   7.840   5.359   6.480
   39LEU     HG  637   7.934   5.405   6.493
   39LEU    CD1  638   7.843   5.260   6.365
   39LEU   HD11  639   7.873   5.310   6.272
   39LEU   HD12  640   7.916   5.185   6.388
   39LEU   HD13  641   7.746   5.202   6.348
   39LEU    CD2  642   7.746   5.464   6.429
   39LEU   HD21  643   7.750   5.543   6.502
   39LEU   HD22  644   7.777   5.512   6.338
   39LEU   HD23  645   7.643   5.440   6.419
   39LEU      C  646   7.700   5.351   6.845
   39LEU      O  647   7.730   5.241   6.891
   40HIS      N  648   7.602   5.424   6.896
   40HIS      H  649   7.579   5.502   6.839
   40HIS     CA  650   7.503   5.378   6.994
   40HIS     HA  651   7.552   5.326   7.080
   40HIS     CB  652   7.449   5.507   7.055
   40HIS    HB1  653   7.380   5.555   6.985
   40HIS    HB2  654   7.543   5.567   7.075
   40HIS     CG  655   7.378   5.485   7.187
   40HIS    ND1  656   7.415   5.398   7.284
   40HIS    HD1  657   7.491   5.336   7.278
   40HIS    CE1  658   7.341   5.419   7.393
   40HIS    HE1  659   7.361   5.371   7.483
   40HIS    NE2  660   7.253   5.516   7.370
   40HIS    CD2  661   7.273   5.561   7.237
   40HIS    HD2  662   7.220   5.644   7.189
   40HIS      C  663   7.404   5.288   6.921
   40HIS      O  664   7.317   5.344   6.849
   41SER      N  665   7.427   5.155   6.909
   41SER      H  666   7.498   5.124   6.973
   41SER     CA  667   7.372   5.060   6.812
   41SER     HA  668   7.345   5.120   6.727
   41SER     CB  669   7.480   4.950   6.790
   41SER    HB1  670   7.462   4.874   6.707
   41SER    HB2  671   7.487   4.897   6.886
   41SER     OG  672   7.602   5.014   6.759
   41SER     HG  673   7.628   5.057   6.838
   41SER      C  674   7.245   4.982   6.851
   41SER      O  675   7.246   4.898   6.944
   42TYR      N  676   7.136   5.003   6.778
   42TYR      H  677   7.148   5.064   6.695
   42TYR     CA  678   7.012   4.923   6.790
   42TYR     HA  679   7.027   4.840   6.869
   42TYR     CB  680   6.895   5.009   6.851
   42TYR    HB1  681   6.808   4.948   6.871
   42TYR    HB2  682   6.860   5.078   6.770
   42TYR     CG  683   6.922   5.093   6.982
   42TYR    CD1  684   7.014   5.201   6.976
   42TYR    HD1  685   7.066   5.234   6.891
   42TYR    CE1  686   7.043   5.276   7.094
   42TYR    HE1  687   7.126   5.344   7.089
   42TYR     CZ  688   6.975   5.243   7.213
   42TYR     OH  689   7.016   5.298   7.333
   42TYR     HH  690   7.086   5.362   7.311
   42TYR    CE2  691   6.866   5.149   7.215
   42TYR    HE2  692   6.812   5.125   7.307
   42TYR    CD2  693   6.840   5.073   7.096
   42TYR    HD2  694   6.764   5.000   7.093
   42TYR      C  695   6.972   4.858   6.662
   42TYR      O  696   6.962   4.914   6.557
   43ASP      N  697   6.951   4.730   6.668
   43ASP      H  698   6.974   4.681   6.755
   43ASP     CA  699   6.902   4.651   6.553
   43ASP     HA  700   6.943   4.684   6.461
   43ASP     CB  701   6.949   4.503   6.558
   43ASP    HB1  702   6.918   4.456   6.651
   43ASP    HB2  703   7.057   4.495   6.559
   43ASP     CG  704   6.895   4.413   6.450
   43ASP    OD1  705   6.825   4.471   6.360
   43ASP    OD2  706   6.920   4.286   6.449
   43ASP      C  707   6.747   4.655   6.562
   43ASP      O  708   6.681   4.582   6.636
   44LEU      N  709   6.686   4.739   6.479
   44LEU      H  710   6.743   4.805   6.435
   44LEU     CA  711   6.538   4.759   6.463
   44LEU     HA  712   6.490   4.728   6.551
   44LEU     CB  713   6.506   4.909   6.455
   44LEU    HB1  714   6.438   4.922   6.373
   44LEU    HB2  715   6.590   4.961   6.424
   44LEU     CG  716   6.458   4.983   6.577
   44LEU     HG  717   6.371   4.932   6.615
   44LEU    CD1  718   6.562   4.980   6.685
   44LEU   HD11  719   6.517   5.029   6.772
   44LEU   HD12  720   6.585   4.879   6.713
   44LEU   HD13  721   6.657   5.033   6.659
   44LEU    CD2  722   6.422   5.127   6.544
   44LEU   HD21  723   6.384   5.187   6.626
   44LEU   HD22  724   6.512   5.169   6.505
   44LEU   HD23  725   6.341   5.133   6.476
   44LEU      C  726   6.479   4.667   6.353
   44LEU      O  727   6.372   4.698   6.308
   45GLY      N  728   6.549   4.564   6.306
   45GLY      H  729   6.643   4.537   6.338
   45GLY     CA  730   6.482   4.456   6.229
   45GLY    HA1  731   6.552   4.372   6.209
   45GLY    HA2  732   6.461   4.507   6.133
   45GLY      C  733   6.357   4.399   6.300
   45GLY      O  734   6.345   4.404   6.424
   46ILE      N  735   6.268   4.346   6.214
   46ILE      H  736   6.283   4.351   6.113
   46ILE     CA  737   6.145   4.278   6.255
   46ILE     HA  738   6.083   4.352   6.310
   46ILE     CB  739   6.059   4.233   6.136
   46ILE     HB  740   6.051   4.315   6.072
   46ILE    CG2  741   6.121   4.121   6.049
   46ILE   HG21  742   6.064   4.103   5.961
   46ILE   HG22  743   6.211   4.149   6.015
   46ILE   HG23  744   6.124   4.033   6.117
   46ILE    CG1  745   5.906   4.203   6.174
   46ILE   HG11  746   5.896   4.110   6.222
   46ILE   HG12  747   5.857   4.192   6.077
   46ILE     CD  748   5.830   4.314   6.249
   46ILE    HD1  749   5.844   4.410   6.201
   46ILE    HD2  750   5.723   4.287   6.249
   46ILE    HD3  751   5.859   4.325   6.355
   46ILE      C  752   6.166   4.157   6.350
   46ILE      O  753   6.084   4.133   6.441
   47GLU      N  754   6.279   4.086   6.335
   47GLU      H  755   6.350   4.122   6.272
   47GLU     CA  756   6.312   3.973   6.426
   47GLU     HA  757   6.223   3.904   6.418
   47GLU     CB  758   6.431   3.892   6.374
   47GLU    HB1  759   6.406   3.849   6.281
   47GLU    HB2  760   6.447   3.807   6.435
   47GLU     CG  761   6.559   3.976   6.352
   47GLU    HG1  762   6.550   4.077   6.385
   47GLU    HG2  763   6.577   3.977   6.242
   47GLU     CD  764   6.684   3.913   6.417
   47GLU    OE1  765   6.730   3.964   6.520
   47GLU    OE2  766   6.729   3.812   6.357
   47GLU      C  767   6.330   4.008   6.569
   47GLU      O  768   6.313   3.931   6.661
   48ASN      N  769   6.371   4.133   6.589
   48ASN      H  770   6.383   4.202   6.516
   48ASN     CA  771   6.393   4.190   6.721
   48ASN     HA  772   6.399   4.110   6.794
   48ASN     CB  773   6.530   4.262   6.717
   48ASN    HB1  774   6.517   4.357   6.662
   48ASN    HB2  775   6.612   4.210   6.666
   48ASN     CG  776   6.580   4.300   6.855
   48ASN    OD1  777   6.590   4.215   6.938
   48ASN    ND2  778   6.604   4.419   6.880
   48ASN   HD21  779   6.607   4.489   6.806
   48ASN   HD22  780   6.644   4.437   6.972
   48ASN      C  781   6.282   4.276   6.772
   48ASN      O  782   6.248   4.271   6.890
   49ARG      N  783   6.218   4.349   6.684
   49ARG      H  784   6.249   4.346   6.590
   49ARG     CA  785   6.091   4.408   6.722
   49ARG     HA  786   6.111   4.483   6.804
   49ARG     CB  787   6.052   4.495   6.597
   49ARG    HB1  788   5.943   4.505   6.598
   49ARG    HB2  789   6.082   4.441   6.505
   49ARG     CG  790   6.119   4.636   6.604
   49ARG    HG1  791   6.227   4.615   6.596
   49ARG    HG2  792   6.086   4.681   6.701
   49ARG     CD  793   6.069   4.720   6.489
   49ARG    HD1  794   6.132   4.806   6.493
   49ARG    HD2  795   5.967   4.752   6.497
   49ARG     NE  796   6.100   4.666   6.354
   49ARG     HE  797   6.199   4.662   6.333
   49ARG     CZ  798   6.014   4.650   6.251
   49ARG    NH1  799   5.886   4.674   6.252
   49ARG   HH11  800   5.840   4.722   6.328
   49ARG   HH12  801   5.845   4.675   6.157
   49ARG    NH2  802   6.065   4.607   6.137
   49ARG   HH21  803   6.153   4.563   6.121
   49ARG   HH22  804   5.994   4.582   6.069
   49ARG      C  805   5.986   4.315   6.771
   49ARG      O  806   5.933   4.347   6.878
   50ASP      N  807   5.962   4.202   6.702
   50ASP      H  808   6.019   4.177   6.623
   50ASP     CA  809   5.855   4.110   6.756
   50ASP     HA  810   5.763   4.169   6.776
   50ASP     CB  811   5.833   3.998   6.653
   50ASP    HB1  812   5.927   3.947   6.646
   50ASP    HB2  813   5.816   4.036   6.553
   50ASP     CG  814   5.719   3.897   6.686
   50ASP    OD1  815   5.606   3.936   6.716
   50ASP    OD2  816   5.740   3.773   6.672
   50ASP      C  817   5.889   4.041   6.888
   50ASP      O  818   5.801   4.026   6.973
   51ALA      N  819   6.014   4.000   6.910
   51ALA      H  820   6.082   4.006   6.837
   51ALA     CA  821   6.064   3.948   7.035
   51ALA     HA  822   6.003   3.861   7.059
   51ALA     CB  823   6.203   3.893   7.000
   51ALA    HB1  824   6.265   3.979   6.959
   51ALA    HB2  825   6.249   3.835   7.085
   51ALA    HB3  826   6.186   3.822   6.923
   51ALA      C  827   6.069   4.043   7.154
   51ALA      O  828   6.036   4.004   7.267
   52THR      N  829   6.100   4.172   7.135
   52THR      H  830   6.118   4.200   7.035
   52THR     CA  831   6.098   4.283   7.235
   52THR     HA  832   6.116   4.242   7.334
   52THR     CB  833   6.200   4.393   7.204
   52THR     HB  834   6.184   4.465   7.283
   52THR    CG2  835   6.345   4.350   7.189
   52THR   HG21  836   6.382   4.314   7.284
   52THR   HG22  837   6.357   4.277   7.111
   52THR   HG23  838   6.398   4.447   7.174
   52THR    OG1  839   6.171   4.452   7.079
   52THR    HG1  840   6.215   4.402   7.009
   52THR      C  841   5.956   4.344   7.252
   52THR      O  842   5.943   4.452   7.307
   53ASN      N  843   5.848   4.286   7.200
   53ASN      H  844   5.868   4.207   7.145
   53ASN     CA  845   5.715   4.351   7.196
   53ASN     HA  846   5.653   4.298   7.129
   53ASN     CB  847   5.649   4.332   7.331
   53ASN    HB1  848   5.556   4.391   7.340
   53ASN    HB2  849   5.719   4.363   7.406
   53ASN     CG  850   5.606   4.185   7.358
   53ASN    OD1  851   5.492   4.149   7.327
   53ASN    ND2  852   5.695   4.106   7.400
   53ASN   HD21  853   5.787   4.143   7.418
   53ASN   HD22  854   5.666   4.019   7.438
   53ASN      C  855   5.721   4.501   7.144
   53ASN      O  856   5.662   4.594   7.199
   54ASP      N  857   5.797   4.526   7.033
   54ASP      H  858   5.846   4.447   6.992
   54ASP     CA  859   5.839   4.654   6.972
   54ASP     HA  860   5.915   4.627   6.898
   54ASP     CB  861   5.726   4.722   6.893
   54ASP    HB1  862   5.656   4.750   6.967
   54ASP    HB2  863   5.681   4.637   6.843
   54ASP     CG  864   5.760   4.838   6.804
   54ASP    OD1  865   5.841   4.813   6.709
   54ASP    OD2  866   5.708   4.956   6.820
   54ASP      C  867   5.910   4.751   7.071
   54ASP      O  868   5.942   4.860   7.029
   55GLN      N  869   5.932   4.720   7.198
   55GLN      H  870   5.901   4.626   7.239
   55GLN     CA  871   5.987   4.810   7.296
   55GLN     HA  872   5.916   4.891   7.314
   55GLN     CB  873   5.997   4.726   7.426
   55GLN    HB1  874   6.038   4.794   7.500
   55GLN    HB2  875   6.060   4.640   7.420
   55GLN     CG  876   5.859   4.696   7.489
   55GLN    HG1  877   5.795   4.637   7.427
   55GLN    HG2  878   5.816   4.795   7.510
   55GLN     CD  879   5.867   4.614   7.616
   55GLN    OE1  880   5.952   4.529   7.637
   55GLN    NE2  881   5.763   4.627   7.699
   55GLN   HE21  882   5.675   4.669   7.669
   55GLN   HE22  883   5.779   4.577   7.788
   55GLN      C  884   6.125   4.874   7.253
   55GLN      O  885   6.139   4.999   7.270
   56VAL      N  886   6.208   4.792   7.189
   56VAL      H  887   6.188   4.694   7.194
   56VAL     CA  888   6.337   4.837   7.131
   56VAL     HA  889   6.408   4.858   7.213
   56VAL     CB  890   6.413   4.726   7.050
   56VAL     HB  891   6.415   4.639   7.110
   56VAL    CG1  892   6.344   4.680   6.919
   56VAL   HG11  893   6.396   4.600   6.874
   56VAL   HG12  894   6.236   4.654   6.918
   56VAL   HG13  895   6.353   4.758   6.847
   56VAL    CG2  896   6.563   4.767   7.012
   56VAL   HG21  897   6.558   4.852   6.944
   56VAL   HG22  898   6.617   4.794   7.106
   56VAL   HG23  899   6.612   4.682   6.962
   56VAL      C  900   6.328   4.963   7.051
   56VAL      O  901   6.420   5.050   7.059
   57THR      N  902   6.217   4.976   6.979
   57THR      H  903   6.149   4.904   6.969
   57THR     CA  904   6.198   5.091   6.888
   57THR     HA  905   6.285   5.110   6.823
   57THR     CB  906   6.076   5.062   6.794
   57THR     HB  907   5.987   5.059   6.856
   57THR    CG2  908   6.059   5.152   6.677
   57THR   HG21  909   6.137   5.140   6.606
   57THR   HG22  910   5.962   5.130   6.631
   57THR   HG23  911   6.060   5.259   6.708
   57THR    OG1  912   6.094   4.936   6.739
   57THR    HG1  913   6.003   4.904   6.733
   57THR      C  914   6.170   5.218   6.961
   57THR      O  915   6.190   5.325   6.903
   58LYS      N  916   6.129   5.217   7.089
   58LYS      H  917   6.115   5.122   7.125
   58LYS     CA  918   6.102   5.334   7.175
   58LYS     HA  919   6.084   5.414   7.106
   58LYS     CB  920   5.971   5.321   7.258
   58LYS    HB1  921   5.981   5.250   7.330
   58LYS    HB2  922   5.891   5.287   7.193
   58LYS     CG  923   5.922   5.453   7.322
   58LYS    HG1  924   5.899   5.524   7.242
   58LYS    HG2  925   6.002   5.486   7.385
   58LYS     CD  926   5.791   5.435   7.395
   58LYS    HD1  927   5.727   5.366   7.346
   58LYS    HD2  928   5.736   5.529   7.390
   58LYS     CE  929   5.801   5.394   7.539
   58LYS    HE1  930   5.860   5.468   7.588
   58LYS    HE2  931   5.851   5.297   7.546
   58LYS     NZ  932   5.667   5.381   7.601
   58LYS    HZ1  933   5.677   5.392   7.697
   58LYS    HZ2  934   5.608   5.455   7.581
   58LYS    HZ3  935   5.624   5.290   7.574
   58LYS      C  936   6.224   5.373   7.255
   58LYS      O  937   6.251   5.491   7.253
   59ASP      N  938   6.296   5.275   7.312
   59ASP      H  939   6.250   5.181   7.315
   59ASP     CA  940   6.426   5.295   7.381
   59ASP     HA  941   6.411   5.353   7.467
   59ASP     CB  942   6.487   5.165   7.430
   59ASP    HB1  943   6.573   5.189   7.491
   59ASP    HB2  944   6.532   5.113   7.349
   59ASP     CG  945   6.390   5.080   7.515
   59ASP    OD1  946   6.434   4.974   7.562
   59ASP    OD2  947   6.267   5.115   7.534
   59ASP      C  948   6.531   5.369   7.297
   59ASP      O  949   6.606   5.448   7.356
   60ALA      N  950   6.534   5.338   7.166
   60ALA      H  951   6.464   5.278   7.124
   60ALA     CA  952   6.622   5.405   7.075
   60ALA     HA  953   6.718   5.401   7.125
   60ALA     CB  954   6.624   5.328   6.942
   60ALA    HB1  955   6.529   5.338   6.889
   60ALA    HB2  956   6.702   5.368   6.881
   60ALA    HB3  957   6.638   5.221   6.958
   60ALA      C  958   6.588   5.551   7.034
   60ALA      O  959   6.681   5.630   6.998
   61ALA      N  960   6.460   5.587   7.047
   61ALA      H  961   6.388   5.529   7.088
   61ALA     CA  962   6.421   5.727   7.032
   61ALA     HA  963   6.468   5.772   6.940
   61ALA     CB  964   6.270   5.732   7.004
   61ALA    HB1  965   6.216   5.673   7.073
   61ALA    HB2  966   6.234   5.837   7.006
   61ALA    HB3  967   6.256   5.709   6.896
   61ALA      C  968   6.450   5.811   7.154
   61ALA      O  969   6.498   5.923   7.151
   62GLU      N  970   6.445   5.751   7.273
   62GLU      H  971   6.398   5.660   7.277
   62GLU     CA  972   6.499   5.811   7.396
   62GLU     HA  973   6.457   5.911   7.414
   62GLU     CB  974   6.462   5.733   7.518
   62GLU    HB1  975   6.502   5.787   7.604
   62GLU    HB2  976   6.513   5.640   7.510
   62GLU     CG  977   6.313   5.715   7.538
   62GLU    HG1  978   6.266   5.655   7.459
   62GLU    HG2  979   6.258   5.808   7.526
   62GLU     CD  980   6.278   5.643   7.671
   62GLU    OE1  981   6.218   5.705   7.763
   62GLU    OE2  982   6.328   5.533   7.693
   62GLU      C  983   6.655   5.831   7.388
   62GLU      O  984   6.712   5.940   7.419
   63ALA      N  985   6.725   5.734   7.329
   63ALA      H  986   6.674   5.644   7.315
   63ALA     CA  987   6.866   5.742   7.295
   63ALA     HA  988   6.918   5.770   7.389
   63ALA     CB  989   6.913   5.600   7.265
   63ALA    HB1  990   7.019   5.589   7.287
   63ALA    HB2  991   6.873   5.524   7.332
   63ALA    HB3  992   6.899   5.579   7.163
   63ALA      C  993   6.903   5.849   7.194
   63ALA      O  994   7.004   5.916   7.214
   64ILE      N  995   6.813   5.866   7.093
   64ILE      H  996   6.725   5.817   7.088
   64ILE     CA  997   6.822   5.984   6.998
   64ILE     HA  998   6.929   5.995   6.962
   64ILE     CB  999   6.717   5.972   6.878
   64ILE     HB 1000   6.623   5.943   6.924
   64ILE    CG2 1001   6.703   6.108   6.811
   64ILE   HG21 1002   6.805   6.152   6.786
   64ILE   HG22 1003   6.643   6.099   6.720
   64ILE   HG23 1004   6.644   6.176   6.876
   64ILE    CG1 1005   6.764   5.871   6.773
   64ILE   HG11 1006   6.810   5.794   6.822
   64ILE   HG12 1007   6.831   5.924   6.708
   64ILE     CD 1008   6.659   5.815   6.680
   64ILE    HD1 1009   6.602   5.890   6.626
   64ILE    HD2 1010   6.702   5.754   6.605
   64ILE    HD3 1011   6.587   5.747   6.727
   64ILE      C 1012   6.811   6.113   7.074
   64ILE      O 1013   6.902   6.196   7.058
   65LYS      N 1014   6.719   6.136   7.171
   65LYS      H 1015   6.648   6.062   7.184
   65LYS     CA 1016   6.711   6.263   7.245
   65LYS     HA 1017   6.702   6.348   7.176
   65LYS     CB 1018   6.589   6.257   7.334
   65LYS    HB1 1019   6.596   6.346   7.396
   65LYS    HB2 1020   6.599   6.172   7.401
   65LYS     CG 1021   6.459   6.264   7.254
   65LYS    HG1 1022   6.448   6.171   7.194
   65LYS    HG2 1023   6.452   6.344   7.183
   65LYS     CD 1024   6.334   6.261   7.342
   65LYS    HD1 1025   6.333   6.167   7.404
   65LYS    HD2 1026   6.244   6.251   7.277
   65LYS     CE 1027   6.325   6.384   7.428
   65LYS    HE1 1028   6.416   6.398   7.482
   65LYS    HE2 1029   6.246   6.374   7.499
   65LYS     NZ 1030   6.285   6.508   7.354
   65LYS    HZ1 1031   6.307   6.505   7.253
   65LYS    HZ2 1032   6.186   6.515   7.350
   65LYS    HZ3 1033   6.325   6.595   7.389
   65LYS      C 1034   6.839   6.294   7.330
   65LYS      O 1035   6.888   6.407   7.328
   66LYS      N 1036   6.894   6.188   7.386
   66LYS      H 1037   6.848   6.101   7.372
   66LYS     CA 1038   7.019   6.186   7.466
   66LYS     HA 1039   7.024   6.258   7.541
   66LYS     CB 1040   7.034   6.050   7.529
   66LYS    HB1 1041   7.137   6.039   7.565
   66LYS    HB2 1042   7.017   5.972   7.452
   66LYS     CG 1043   6.941   6.032   7.647
   66LYS    HG1 1044   6.839   6.035   7.619
   66LYS    HG2 1045   6.960   6.116   7.720
   66LYS     CD 1046   6.968   5.894   7.719
   66LYS    HD1 1047   6.983   5.822   7.640
   66LYS    HD2 1048   6.882   5.862   7.768
   66LYS     CE 1049   7.097   5.907   7.807
   66LYS    HE1 1050   7.084   5.983   7.885
   66LYS    HE2 1051   7.186   5.929   7.752
   66LYS     NZ 1052   7.131   5.774   7.869
   66LYS    HZ1 1053   7.143   5.704   7.797
   66LYS    HZ2 1054   7.219   5.777   7.914
   66LYS    HZ3 1055   7.065   5.744   7.936
   66LYS      C 1056   7.145   6.217   7.378
   66LYS      O 1057   7.251   6.239   7.433
   67HIS      N 1058   7.134   6.210   7.245
   67HIS      H 1059   7.050   6.166   7.218
   67HIS     CA 1060   7.252   6.233   7.153
   67HIS     HA 1061   7.338   6.265   7.213
   67HIS     CB 1062   7.300   6.100   7.091
   67HIS    HB1 1063   7.384   6.123   7.020
   67HIS    HB2 1064   7.225   6.054   7.026
   67HIS     CG 1065   7.349   6.009   7.196
   67HIS    ND1 1066   7.284   5.901   7.248
   67HIS    HD1 1067   7.190   5.880   7.223
   67HIS    CE1 1068   7.350   5.854   7.354
   67HIS    HE1 1069   7.309   5.791   7.433
   67HIS    NE2 1070   7.465   5.920   7.366
   67HIS    CD2 1071   7.465   6.018   7.270
   67HIS    HD2 1072   7.542   6.086   7.273
   67HIS      C 1073   7.239   6.349   7.046
   67HIS      O 1074   7.335   6.387   6.980
   68ASN      N 1075   7.112   6.385   7.026
   68ASN      H 1076   7.045   6.331   7.079
   68ASN     CA 1077   7.060   6.480   6.928
   68ASN     HA 1078   6.954   6.456   6.942
   68ASN     CB 1079   7.090   6.622   6.973
   68ASN    HB1 1080   7.043   6.691   6.896
   68ASN    HB2 1081   7.200   6.627   6.959
   68ASN     CG 1082   7.050   6.655   7.116
   68ASN    OD1 1083   7.137   6.658   7.201
   68ASN    ND2 1084   6.922   6.665   7.153
   68ASN   HD21 1085   6.848   6.665   7.090
   68ASN   HD22 1086   6.908   6.676   7.254
   68ASN      C 1087   7.082   6.443   6.778
   68ASN      O 1088   7.066   6.530   6.692
   69VAL      N 1089   7.117   6.318   6.749
   69VAL      H 1090   7.133   6.253   6.827
   69VAL     CA 1091   7.112   6.258   6.617
   69VAL     HA 1092   7.026   6.292   6.562
   69VAL     CB 1093   7.233   6.318   6.539
   69VAL     HB 1094   7.205   6.420   6.518
   69VAL    CG1 1095   7.373   6.314   6.599
   69VAL   HG11 1096   7.456   6.329   6.522
   69VAL   HG12 1097   7.384   6.389   6.676
   69VAL   HG13 1098   7.386   6.223   6.653
   69VAL    CG2 1099   7.231   6.250   6.398
   69VAL   HG21 1100   7.133   6.267   6.347
   69VAL   HG22 1101   7.297   6.310   6.328
   69VAL   HG23 1102   7.262   6.148   6.409
   69VAL      C 1103   7.111   6.108   6.612
   69VAL      O 1104   7.188   6.037   6.680
   70GLY      N 1105   7.032   6.057   6.512
   70GLY      H 1106   6.976   6.115   6.449
   70GLY     CA 1107   7.038   5.915   6.472
   70GLY    HA1 1108   6.963   5.862   6.523
   70GLY    HA2 1109   7.137   5.879   6.492
   70GLY      C 1110   7.012   5.891   6.323
   70GLY      O 1111   6.967   5.983   6.258
   71VAL      N 1112   7.030   5.774   6.269
   71VAL      H 1113   7.063   5.705   6.333
   71VAL     CA 1114   7.024   5.744   6.124
   71VAL     HA 1115   6.958   5.810   6.070
   71VAL     CB 1116   7.170   5.757   6.066
   71VAL     HB 1117   7.157   5.721   5.965
   71VAL    CG1 1118   7.209   5.909   6.049
   71VAL   HG11 1119   7.253   5.960   6.135
   71VAL   HG12 1120   7.281   5.914   5.970
   71VAL   HG13 1121   7.118   5.960   6.013
   71VAL    CG2 1122   7.277   5.683   6.140
   71VAL   HG21 1123   7.378   5.703   6.100
   71VAL   HG22 1124   7.278   5.711   6.243
   71VAL   HG23 1125   7.263   5.574   6.132
   71VAL      C 1126   6.971   5.600   6.106
   71VAL      O 1127   7.011   5.507   6.174
   72LYS      N 1128   6.873   5.583   6.019
   72LYS      H 1129   6.833   5.665   5.982
   72LYS     CA 1130   6.788   5.461   6.019
   72LYS     HA 1131   6.822   5.394   6.096
   72LYS     CB 1132   6.650   5.506   6.066
   72LYS    HB1 1133   6.607   5.565   5.987
   72LYS    HB2 1134   6.659   5.568   6.157
   72LYS     CG 1135   6.552   5.391   6.098
   72LYS    HG1 1136   6.586   5.349   6.190
   72LYS    HG2 1137   6.561   5.311   6.027
   72LYS     CD 1138   6.404   5.426   6.108
   72LYS    HD1 1139   6.372   5.494   6.028
   72LYS    HD2 1140   6.401   5.468   6.211
   72LYS     CE 1141   6.311   5.304   6.107
   72LYS    HE1 1142   6.212   5.346   6.116
   72LYS    HE2 1143   6.332   5.241   6.191
   72LYS     NZ 1144   6.319   5.227   5.979
   72LYS    HZ1 1145   6.257   5.146   5.979
   72LYS    HZ2 1146   6.305   5.293   5.904
   72LYS    HZ3 1147   6.410   5.189   5.975
   72LYS      C 1148   6.792   5.381   5.884
   72LYS      O 1149   6.770   5.446   5.783
   73CYS      N 1150   6.807   5.247   5.882
   73CYS      H 1151   6.821   5.204   5.973
   73CYS     CA 1152   6.780   5.159   5.769
   73CYS     HA 1153   6.813   5.204   5.678
   73CYS     CB 1154   6.870   5.033   5.797
   73CYS    HB1 1155   6.830   4.986   5.887
   73CYS    HB2 1156   6.972   5.068   5.815
   73CYS     SG 1157   6.868   4.918   5.665
   73CYS     HG 1158   6.954   4.832   5.728
   73CYS      C 1159   6.633   5.121   5.758
   73CYS      O 1160   6.558   5.149   5.853
   74ALA      N 1161   6.589   5.069   5.645
   74ALA      H 1162   6.657   5.050   5.571
   74ALA     CA 1163   6.445   5.049   5.619
   74ALA     HA 1164   6.398   5.141   5.647
   74ALA     CB 1165   6.419   5.044   5.469
   74ALA    HB1 1166   6.468   5.131   5.419
   74ALA    HB2 1167   6.457   4.957   5.415
   74ALA    HB3 1168   6.312   5.050   5.451
   74ALA      C 1169   6.384   4.934   5.696
   74ALA      O 1170   6.444   4.824   5.703
   75THR      N 1171   6.265   4.951   5.752
   75THR      H 1172   6.214   5.036   5.735
   75THR     CA 1173   6.196   4.850   5.836
   75THR     HA 1174   6.270   4.769   5.860
   75THR     CB 1175   6.149   4.914   5.968
   75THR     HB 1176   6.071   4.845   6.008
   75THR    CG2 1177   6.263   4.920   6.070
   75THR   HG21 1178   6.344   4.983   6.042
   75THR   HG22 1179   6.223   4.953   6.165
   75THR   HG23 1180   6.301   4.817   6.089
   75THR    OG1 1181   6.105   5.048   5.952
   75THR    HG1 1182   6.022   5.046   5.900
   75THR      C 1183   6.074   4.786   5.774
   75THR      O 1184   5.991   4.860   5.725
   76ILE      N 1185   6.045   4.659   5.793
   76ILE      H 1186   6.118   4.601   5.838
   76ILE     CA 1187   5.909   4.602   5.772
   76ILE     HA 1188   5.879   4.644   5.675
   76ILE     CB 1189   5.915   4.444   5.759
   76ILE     HB 1190   5.960   4.409   5.855
   76ILE    CG2 1191   5.770   4.379   5.760
   76ILE   HG21 1192   5.710   4.429   5.688
   76ILE   HG22 1193   5.772   4.274   5.731
   76ILE   HG23 1194   5.722   4.395   5.852
   76ILE    CG1 1195   5.989   4.401   5.632
   76ILE   HG11 1196   6.079   4.468   5.615
   76ILE   HG12 1197   5.919   4.412   5.548
   76ILE     CD 1198   6.035   4.255   5.637
   76ILE    HD1 1199   6.072   4.222   5.540
   76ILE    HD2 1200   6.113   4.236   5.709
   76ILE    HD3 1201   5.952   4.197   5.673
   76ILE      C 1202   5.811   4.641   5.879
   76ILE      O 1203   5.830   4.602   5.997
   77THR      N 1204   5.705   4.714   5.843
   77THR      H 1205   5.690   4.756   5.746
   77THR     CA 1206   5.586   4.722   5.930
   77THR     HA 1207   5.623   4.712   6.031
   77THR     CB 1208   5.507   4.850   5.917
   77THR     HB 1209   5.456   4.855   5.818
   77THR    CG2 1210   5.405   4.858   6.032
   77THR   HG21 1211   5.349   4.955   6.026
   77THR   HG22 1212   5.327   4.781   6.031
   77THR   HG23 1213   5.455   4.861   6.132
   77THR    OG1 1214   5.595   4.961   5.918
   77THR    HG1 1215   5.544   5.033   5.883
   77THR      C 1216   5.494   4.606   5.891
   77THR      O 1217   5.455   4.605   5.772
   78PRO      N 1218   5.459   4.505   5.981
   78PRO     CD 1219   5.493   4.493   6.118
   78PRO    HD1 1220   5.449   4.576   6.179
   78PRO    HD2 1221   5.596   4.499   6.135
   78PRO     CG 1222   5.443   4.356   6.167
   78PRO    HG1 1223   5.351   4.367   6.222
   78PRO    HG2 1224   5.515   4.298   6.223
   78PRO     CB 1225   5.420   4.278   6.035
   78PRO    HB1 1226   5.336   4.216   6.040
   78PRO    HB2 1227   5.505   4.220   6.012
   78PRO     CA 1228   5.394   4.386   5.930
   78PRO     HA 1229   5.454   4.358   5.847
   78PRO      C 1230   5.247   4.398   5.891
   78PRO      O 1231   5.176   4.485   5.940
   79ASP      N 1232   5.209   4.309   5.801
   79ASP      H 1233   5.280   4.260   5.751
   79ASP     CA 1234   5.074   4.274   5.761
   79ASP     HA 1235   4.993   4.331   5.824
   79ASP     CB 1236   5.054   4.315   5.616
   79ASP    HB1 1237   5.068   4.424   5.611
   79ASP    HB2 1238   4.951   4.288   5.586
   79ASP     CG 1239   5.150   4.251   5.516
   79ASP    OD1 1240   5.120   4.140   5.467
   79ASP    OD2 1241   5.252   4.319   5.482
   79ASP      C 1242   5.048   4.127   5.772
   79ASP      O 1243   5.146   4.051   5.782
   80GLU      N 1244   4.924   4.084   5.771
   80GLU      H 1245   4.852   4.152   5.786
   80GLU     CA 1246   4.876   3.942   5.776
   80GLU     HA 1247   4.881   3.910   5.876
   80GLU     CB 1248   4.732   3.935   5.725
   80GLU    HB1 1249   4.732   3.993   5.630
   80GLU    HB2 1250   4.671   3.988   5.789
   80GLU     CG 1251   4.669   3.793   5.705
   80GLU    HG1 1252   4.728   3.737   5.626
   80GLU    HG2 1253   4.568   3.788   5.669
   80GLU     CD 1254   4.666   3.713   5.828
   80GLU    OE1 1255   4.718   3.595   5.822
   80GLU    OE2 1256   4.625   3.766   5.934
   80GLU      C 1257   4.968   3.847   5.701
   80GLU      O 1258   5.010   3.742   5.750
   81LYS      N 1259   5.003   3.879   5.572
   81LYS      H 1260   4.973   3.970   5.534
   81LYS     CA 1261   5.091   3.797   5.474
   81LYS     HA 1262   5.057   3.692   5.485
   81LYS     CB 1263   5.077   3.844   5.323
   81LYS    HB1 1264   5.110   3.947   5.313
   81LYS    HB2 1265   4.968   3.854   5.297
   81LYS     CG 1266   5.154   3.756   5.219
   81LYS    HG1 1267   5.261   3.771   5.231
   81LYS    HG2 1268   5.133   3.799   5.120
   81LYS     CD 1269   5.125   3.601   5.219
   81LYS    HD1 1270   5.017   3.588   5.212
   81LYS    HD2 1271   5.152   3.562   5.318
   81LYS     CE 1272   5.202   3.521   5.117
   81LYS    HE1 1273   5.312   3.530   5.136
   81LYS    HE2 1274   5.187   3.573   5.016
   81LYS     NZ 1275   5.171   3.377   5.110
   81LYS    HZ1 1276   5.212   3.337   5.027
   81LYS    HZ2 1277   5.207   3.325   5.190
   81LYS    HZ3 1278   5.071   3.364   5.109
   81LYS      C 1279   5.243   3.789   5.517
   81LYS      O 1280   5.312   3.684   5.494
   82ARG      N 1281   5.302   3.898   5.563
   82ARG      H 1282   5.236   3.981   5.574
   82ARG     CA 1283   5.428   3.904   5.638
   82ARG     HA 1284   5.499   3.851   5.579
   82ARG     CB 1285   5.475   4.052   5.653
   82ARG    HB1 1286   5.559   4.046   5.718
   82ARG    HB2 1287   5.399   4.113   5.703
   82ARG     CG 1288   5.526   4.123   5.525
   82ARG    HG1 1289   5.568   4.219   5.548
   82ARG    HG2 1290   5.444   4.145   5.459
   82ARG     CD 1291   5.642   4.054   5.454
   82ARG    HD1 1292   5.607   3.970   5.396
   82ARG    HD2 1293   5.708   4.009   5.528
   82ARG     NE 1294   5.712   4.148   5.366
   82ARG     HE 1295   5.681   4.241   5.353
   82ARG     CZ 1296   5.830   4.132   5.314
   82ARG    NH1 1297   5.890   4.022   5.312
   82ARG   HH11 1298   5.842   3.933   5.328
   82ARG   HH12 1299   5.984   4.027   5.273
   82ARG    NH2 1300   5.889   4.232   5.257
   82ARG   HH21 1301   5.833   4.312   5.255
   82ARG   HH22 1302   5.982   4.223   5.222
   82ARG      C 1303   5.430   3.834   5.774
   82ARG      O 1304   5.537   3.789   5.808
   83VAL      N 1305   5.318   3.821   5.846
   83VAL      H 1306   5.242   3.880   5.827
   83VAL     CA 1307   5.305   3.721   5.952
   83VAL     HA 1308   5.389   3.727   6.025
   83VAL     CB 1309   5.176   3.737   6.038
   83VAL     HB 1310   5.091   3.740   5.972
   83VAL    CG1 1311   5.147   3.626   6.145
   83VAL   HG11 1312   5.056   3.653   6.192
   83VAL   HG12 1313   5.136   3.533   6.097
   83VAL   HG13 1314   5.224   3.627   6.221
   83VAL    CG2 1315   5.193   3.871   6.112
   83VAL   HG21 1316   5.109   3.884   6.180
   83VAL   HG22 1317   5.281   3.863   6.178
   83VAL   HG23 1318   5.206   3.947   6.031
   83VAL      C 1319   5.314   3.579   5.891
   83VAL      O 1320   5.387   3.508   5.955
   84GLU      N 1321   5.251   3.541   5.780
   84GLU      H 1322   5.186   3.613   5.749
   84GLU     CA 1323   5.267   3.416   5.705
   84GLU     HA 1324   5.252   3.329   5.770
   84GLU     CB 1325   5.147   3.408   5.608
   84GLU    HB1 1326   5.145   3.495   5.546
   84GLU    HB2 1327   5.059   3.409   5.673
   84GLU     CG 1328   5.159   3.287   5.517
   84GLU    HG1 1329   5.175   3.189   5.571
   84GLU    HG2 1330   5.238   3.304   5.439
   84GLU     CD 1331   5.028   3.266   5.444
   84GLU    OE1 1332   5.010   3.309   5.327
   84GLU    OE2 1333   4.936   3.203   5.503
   84GLU      C 1334   5.405   3.380   5.650
   84GLU      O 1335   5.436   3.265   5.628
   85GLU      N 1336   5.490   3.480   5.632
   85GLU      H 1337   5.451   3.573   5.645
   85GLU     CA 1338   5.627   3.465   5.592
   85GLU     HA 1339   5.645   3.373   5.528
   85GLU     CB 1340   5.677   3.589   5.511
   85GLU    HB1 1341   5.678   3.680   5.576
   85GLU    HB2 1342   5.603   3.615   5.438
   85GLU     CG 1343   5.809   3.562   5.435
   85GLU    HG1 1344   5.796   3.478   5.365
   85GLU    HG2 1345   5.890   3.551   5.508
   85GLU     CD 1346   5.852   3.679   5.348
   85GLU    OE1 1347   5.760   3.733   5.276
   85GLU    OE2 1348   5.974   3.716   5.341
   85GLU      C 1349   5.725   3.444   5.705
   85GLU      O 1350   5.809   3.355   5.700
   86PHE      N 1351   5.718   3.522   5.812
   86PHE      H 1352   5.652   3.597   5.820
   86PHE     CA 1353   5.810   3.512   5.931
   86PHE     HA 1354   5.888   3.445   5.901
   86PHE     CB 1355   5.862   3.652   5.962
   86PHE    HB1 1356   5.923   3.648   6.055
   86PHE    HB2 1357   5.774   3.720   5.974
   86PHE     CG 1358   5.957   3.708   5.857
   86PHE    CD1 1359   6.087   3.649   5.844
   86PHE    HD1 1360   6.110   3.557   5.905
   86PHE    CE1 1361   6.175   3.698   5.750
   86PHE    HE1 1362   6.271   3.646   5.731
   86PHE     CZ 1363   6.142   3.820   5.680
   86PHE     HZ 1364   6.209   3.860   5.602
   86PHE    CE2 1365   6.017   3.879   5.700
   86PHE    HE2 1366   5.989   3.963   5.636
   86PHE    CD2 1367   5.916   3.821   5.781
   86PHE    HD2 1368   5.820   3.869   5.801
   86PHE      C 1369   5.740   3.448   6.050
   86PHE      O 1370   5.803   3.450   6.157
   87LYS      N 1371   5.617   3.395   6.046
   87LYS      H 1372   5.560   3.396   5.962
   87LYS     CA 1373   5.551   3.337   6.160
   87LYS     HA 1374   5.443   3.346   6.151
   87LYS     CB 1375   5.570   3.186   6.167
   87LYS    HB1 1376   5.518   3.140   6.079
   87LYS    HB2 1377   5.523   3.139   6.257
   87LYS     CG 1378   5.722   3.138   6.173
   87LYS    HG1 1379   5.768   3.178   6.262
   87LYS    HG2 1380   5.768   3.177   6.081
   87LYS     CD 1381   5.726   2.990   6.165
   87LYS    HD1 1382   5.699   2.954   6.064
   87LYS    HD2 1383   5.656   2.954   6.235
   87LYS     CE 1384   5.861   2.931   6.192
   87LYS    HE1 1385   5.920   2.992   6.264
   87LYS    HE2 1386   5.914   2.931   6.096
   87LYS     NZ 1387   5.850   2.792   6.242
   87LYS    HZ1 1388   5.796   2.799   6.322
   87LYS    HZ2 1389   5.813   2.729   6.167
   87LYS    HZ3 1390   5.944   2.758   6.264
   87LYS      C 1391   5.568   3.418   6.295
   87LYS      O 1392   5.594   3.362   6.396
   88LEU      N 1393   5.536   3.550   6.286
   88LEU      H 1394   5.507   3.582   6.196
   88LEU     CA 1395   5.541   3.647   6.399
   88LEU     HA 1396   5.637   3.645   6.445
   88LEU     CB 1397   5.530   3.789   6.350
   88LEU    HB1 1398   5.542   3.853   6.438
   88LEU    HB2 1399   5.424   3.798   6.312
   88LEU     CG 1400   5.622   3.835   6.230
   88LEU     HG 1401   5.608   3.765   6.143
   88LEU    CD1 1402   5.589   3.978   6.183
   88LEU   HD11 1403   5.635   3.988   6.090
   88LEU   HD12 1404   5.480   4.007   6.176
   88LEU   HD13 1405   5.634   4.043   6.260
   88LEU    CD2 1406   5.769   3.831   6.265
   88LEU   HD21 1407   5.792   3.726   6.307
   88LEU   HD22 1408   5.830   3.851   6.176
   88LEU   HD23 1409   5.798   3.915   6.332
   88LEU      C 1410   5.434   3.618   6.507
   88LEU      O 1411   5.321   3.577   6.477
   89LYS      N 1412   5.474   3.643   6.632
   89LYS      H 1413   5.562   3.694   6.649
   89LYS     CA 1414   5.393   3.612   6.751
   89LYS     HA 1415   5.332   3.525   6.729
   89LYS     CB 1416   5.479   3.589   6.872
   89LYS    HB1 1417   5.418   3.604   6.963
   89LYS    HB2 1418   5.568   3.648   6.871
   89LYS     CG 1419   5.517   3.440   6.887
   89LYS    HG1 1420   5.428   3.373   6.889
   89LYS    HG2 1421   5.578   3.419   6.976
   89LYS     CD 1422   5.593   3.385   6.767
   89LYS    HD1 1423   5.523   3.376   6.681
   89LYS    HD2 1424   5.610   3.282   6.790
   89LYS     CE 1425   5.722   3.463   6.728
   89LYS    HE1 1426   5.781   3.470   6.823
   89LYS    HE2 1427   5.691   3.569   6.708
   89LYS     NZ 1428   5.790   3.386   6.623
   89LYS    HZ1 1429   5.818   3.294   6.656
   89LYS    HZ2 1430   5.737   3.364   6.543
   89LYS    HZ3 1431   5.876   3.434   6.597
   89LYS      C 1432   5.282   3.720   6.773
   89LYS      O 1433   5.197   3.696   6.855
   90GLN      N 1434   5.286   3.832   6.706
   90GLN      H 1435   5.369   3.858   6.655
   90GLN     CA 1436   5.184   3.936   6.711
   90GLN     HA 1437   5.084   3.887   6.719
   90GLN     CB 1438   5.217   4.011   6.844
   90GLN    HB1 1439   5.215   4.123   6.832
   90GLN    HB2 1440   5.316   3.984   6.865
   90GLN     CG 1441   5.129   3.984   6.967
   90GLN    HG1 1442   5.176   4.026   7.056
   90GLN    HG2 1443   5.136   3.875   6.984
   90GLN     CD 1444   4.989   4.042   6.959
   90GLN    OE1 1445   4.963   4.112   6.865
   90GLN    NE2 1446   4.898   4.004   7.049
   90GLN   HE21 1447   4.929   3.941   7.119
   90GLN   HE22 1448   4.816   4.064   7.068
   90GLN      C 1449   5.184   4.032   6.589
   90GLN      O 1450   5.269   4.020   6.499
   91MET      N 1451   5.086   4.122   6.591
   91MET      H 1452   5.032   4.131   6.670
   91MET     CA 1453   5.073   4.239   6.497
   91MET     HA 1454   5.143   4.228   6.423
   91MET     CB 1455   4.942   4.235   6.425
   91MET    HB1 1456   4.946   4.315   6.347
   91MET    HB2 1457   4.859   4.245   6.499
   91MET     CG 1458   4.915   4.097   6.354
   91MET    HG1 1459   4.887   4.027   6.435
   91MET    HG2 1460   5.011   4.057   6.310
   91MET     SD 1461   4.798   4.098   6.219
   91MET     CE 1462   4.867   4.211   6.104
   91MET    HE1 1463   4.853   4.316   6.132
   91MET    HE2 1464   4.979   4.198   6.096
   91MET    HE3 1465   4.821   4.197   6.004
   91MET      C 1466   5.106   4.380   6.558
   91MET      O 1467   5.068   4.399   6.674
   92TRP      N 1468   5.177   4.467   6.484
   92TRP      H 1469   5.202   4.442   6.393
   92TRP     CA 1470   5.246   4.583   6.534
   92TRP     HA 1471   5.213   4.605   6.631
   92TRP     CB 1472   5.395   4.549   6.543
   92TRP    HB1 1473   5.442   4.634   6.589
   92TRP    HB2 1474   5.433   4.530   6.440
   92TRP     CG 1475   5.429   4.432   6.634
   92TRP    CD1 1476   5.454   4.303   6.595
   92TRP    HD1 1477   5.467   4.268   6.492
   92TRP    NE1 1478   5.468   4.227   6.707
   92TRP    HE1 1479   5.508   4.134   6.704
   92TRP    CE2 1480   5.432   4.299   6.820
   92TRP    CZ2 1481   5.425   4.268   6.957
   92TRP    HZ2 1482   5.447   4.170   6.989
   92TRP    CH2 1483   5.390   4.367   7.053
   92TRP    HH2 1484   5.375   4.344   7.157
   92TRP    CZ3 1485   5.375   4.496   7.010
   92TRP    HZ3 1486   5.358   4.575   7.087
   92TRP    CE3 1487   5.390   4.531   6.874
   92TRP    HE3 1488   5.382   4.632   6.839
   92TRP    CD2 1489   5.412   4.436   6.778
   92TRP      C 1490   5.233   4.711   6.443
   92TRP      O 1491   5.231   4.695   6.320
   93LYS      N 1492   5.235   4.829   6.500
   93LYS      H 1493   5.231   4.828   6.599
   93LYS     CA 1494   5.230   4.960   6.434
   93LYS     HA 1495   5.157   4.954   6.349
   93LYS     CB 1496   5.172   5.061   6.535
   93LYS    HB1 1497   5.188   5.161   6.499
   93LYS    HB2 1498   5.230   5.063   6.627
   93LYS     CG 1499   5.019   5.049   6.552
   93LYS    HG1 1500   4.988   4.959   6.604
   93LYS    HG2 1501   4.965   5.061   6.458
   93LYS     CD 1502   4.968   5.160   6.642
   93LYS    HD1 1503   5.006   5.261   6.595
   93LYS    HD2 1504   5.006   5.151   6.739
   93LYS     CE 1505   4.814   5.150   6.650
   93LYS    HE1 1506   4.772   5.169   6.548
   93LYS    HE2 1507   4.789   5.230   6.724
   93LYS     NZ 1508   4.759   5.025   6.714
   93LYS    HZ1 1509   4.663   5.022   6.722
   93LYS    HZ2 1510   4.788   4.944   6.659
   93LYS    HZ3 1511   4.799   5.017   6.806
   93LYS      C 1512   5.368   5.002   6.373
   93LYS      O 1513   5.479   4.959   6.415
   94SER      N 1514   5.373   5.103   6.288
   94SER      H 1515   5.288   5.160   6.270
   94SER     CA 1516   5.499   5.151   6.229
   94SER     HA 1517   5.529   5.067   6.164
   94SER     CB 1518   5.470   5.267   6.139
   94SER    HB1 1519   5.415   5.340   6.197
   94SER    HB2 1520   5.401   5.238   6.052
   94SER     OG 1521   5.588   5.321   6.086
   94SER     HG 1522   5.577   5.306   5.990
   94SER      C 1523   5.607   5.195   6.324
   94SER      O 1524   5.572   5.273   6.415
   95PRO      N 1525   5.737   5.157   6.305
   95PRO     CD 1526   5.789   5.072   6.194
   95PRO    HD1 1527   5.766   5.114   6.094
   95PRO    HD2 1528   5.747   4.969   6.194
   95PRO     CG 1529   5.942   5.064   6.213
   95PRO    HG1 1530   5.990   5.138   6.155
   95PRO    HG2 1531   5.983   4.968   6.190
   95PRO     CB 1532   5.959   5.100   6.364
   95PRO    HB1 1533   6.059   5.145   6.378
   95PRO    HB2 1534   5.954   5.004   6.403
   95PRO     CA 1535   5.842   5.190   6.401
   95PRO     HA 1536   5.804   5.172   6.499
   95PRO      C 1537   5.885   5.336   6.399
   95PRO      O 1538   5.934   5.389   6.499
   96ASN      N 1539   5.872   5.401   6.282
   96ASN      H 1540   5.817   5.357   6.210
   96ASN     CA 1541   5.889   5.543   6.263
   96ASN     HA 1542   5.990   5.572   6.294
   96ASN     CB 1543   5.875   5.578   6.117
   96ASN    HB1 1544   5.886   5.691   6.106
   96ASN    HB2 1545   5.778   5.544   6.086
   96ASN     CG 1546   5.971   5.510   6.024
   96ASN    OD1 1547   5.944   5.412   5.957
   96ASN    ND2 1548   6.090   5.554   6.024
   96ASN   HD21 1549   6.116   5.630   6.080
   96ASN   HD22 1550   6.150   5.526   5.949
   96ASN      C 1551   5.779   5.616   6.340
   96ASN      O 1552   5.808   5.717   6.410
   97GLY      N 1553   5.661   5.555   6.345
   97GLY      H 1554   5.640   5.472   6.290
   97GLY     CA 1555   5.553   5.609   6.434
   97GLY    HA1 1556   5.460   5.552   6.416
   97GLY    HA2 1557   5.548   5.712   6.422
   97GLY      C 1558   5.588   5.589   6.578
   97GLY      O 1559   5.552   5.677   6.657
   98THR      N 1560   5.651   5.482   6.624
   98THR      H 1561   5.646   5.397   6.567
   98THR     CA 1562   5.705   5.470   6.766
   98THR     HA 1563   5.631   5.500   6.838
   98THR     CB 1564   5.767   5.334   6.797
   98THR     HB 1565   5.852   5.318   6.733
   98THR    CG2 1566   5.823   5.329   6.942
   98THR   HG21 1567   5.825   5.226   6.979
   98THR   HG22 1568   5.920   5.374   6.938
   98THR   HG23 1569   5.754   5.388   7.001
   98THR    OG1 1570   5.672   5.222   6.787
   98THR    HG1 1571   5.715   5.135   6.801
   98THR      C 1572   5.812   5.577   6.794
   98THR      O 1573   5.808   5.637   6.904
   99ILE      N 1574   5.905   5.611   6.703
   99ILE      H 1575   5.911   5.552   6.616
   99ILE     CA 1576   6.007   5.708   6.725
   99ILE     HA 1577   6.062   5.676   6.818
   99ILE     CB 1578   6.108   5.705   6.608
   99ILE     HB 1579   6.051   5.712   6.513
   99ILE    CG2 1580   6.207   5.827   6.621
   99ILE   HG21 1581   6.152   5.914   6.609
   99ILE   HG22 1582   6.260   5.829   6.714
   99ILE   HG23 1583   6.281   5.826   6.533
   99ILE    CG1 1584   6.190   5.572   6.626
   99ILE   HG11 1585   6.126   5.481   6.642
   99ILE   HG12 1586   6.255   5.583   6.713
   99ILE     CD 1587   6.287   5.535   6.510
   99ILE    HD1 1588   6.363   5.612   6.494
   99ILE    HD2 1589   6.334   5.438   6.541
   99ILE    HD3 1590   6.238   5.519   6.418
   99ILE      C 1591   5.950   5.846   6.747
   99ILE      O 1592   5.998   5.919   6.836
  100ARG      N 1593   5.849   5.885   6.673
  100ARG      H 1594   5.817   5.821   6.601
  100ARG     CA 1595   5.779   6.014   6.673
  100ARG     HA 1596   5.851   6.084   6.712
  100ARG     CB 1597   5.747   6.056   6.527
  100ARG    HB1 1598   5.691   6.146   6.530
  100ARG    HB2 1599   5.688   5.975   6.483
  100ARG     CG 1600   5.874   6.072   6.446
  100ARG    HG1 1601   5.942   5.988   6.465
  100ARG    HG2 1602   5.913   6.170   6.471
  100ARG     CD 1603   5.840   6.057   6.301
  100ARG    HD1 1604   5.771   6.130   6.258
  100ARG    HD2 1605   5.794   5.963   6.287
  100ARG     NE 1606   5.966   6.063   6.215
  100ARG     HE 1607   6.055   6.080   6.271
  100ARG     CZ 1608   5.994   5.991   6.103
  100ARG    NH1 1609   5.899   5.940   6.022
  100ARG   HH11 1610   5.800   5.954   6.040
  100ARG   HH12 1611   5.917   5.890   5.932
  100ARG    NH2 1612   6.120   5.984   6.068
  100ARG   HH21 1613   6.200   6.009   6.136
  100ARG   HH22 1614   6.141   5.928   5.988
  100ARG      C 1615   5.654   6.015   6.763
  100ARG      O 1616   5.575   6.107   6.749
  101ASN      N 1617   5.640   5.917   6.855
  101ASN      H 1618   5.701   5.838   6.846
  101ASN     CA 1619   5.570   5.935   6.983
  101ASN     HA 1620   5.487   6.005   6.965
  101ASN     CB 1621   5.510   5.801   7.025
  101ASN    HB1 1622   5.589   5.740   7.063
  101ASN    HB2 1623   5.461   5.753   6.940
  101ASN     CG 1624   5.402   5.808   7.132
  101ASN    OD1 1625   5.309   5.730   7.112
  101ASN    ND2 1626   5.403   5.885   7.237
  101ASN   HD21 1627   5.486   5.943   7.258
  101ASN   HD22 1628   5.325   5.879   7.305
  101ASN      C 1629   5.672   5.993   7.086
  101ASN      O 1630   5.632   6.046   7.186
  102ILE      N 1631   5.800   5.993   7.059
  102ILE      H 1632   5.827   5.926   6.989
  102ILE     CA 1633   5.902   6.048   7.157
  102ILE     HA 1634   5.844   6.072   7.249
  102ILE     CB 1635   6.011   5.939   7.184
  102ILE     HB 1636   6.055   5.915   7.089
  102ILE    CG2 1637   6.133   5.980   7.273
  102ILE   HG21 1638   6.101   6.031   7.371
  102ILE   HG22 1639   6.199   5.894   7.297
  102ILE   HG23 1640   6.190   6.056   7.222
  102ILE    CG1 1641   5.946   5.803   7.239
  102ILE   HG11 1642   6.032   5.741   7.265
  102ILE   HG12 1643   5.882   5.759   7.163
  102ILE     CD 1644   5.859   5.819   7.365
  102ILE    HD1 1645   5.848   5.734   7.428
  102ILE    HD2 1646   5.899   5.898   7.428
  102ILE    HD3 1647   5.758   5.851   7.343
  102ILE      C 1648   5.966   6.178   7.111
  102ILE      O 1649   5.998   6.264   7.189
  103LEU      N 1650   5.980   6.189   6.977
  103LEU      H 1651   5.943   6.118   6.918
  103LEU     CA 1652   6.012   6.316   6.909
  103LEU     HA 1653   6.051   6.385   6.984
  103LEU     CB 1654   6.121   6.285   6.806
  103LEU    HB1 1655   6.174   6.380   6.794
  103LEU    HB2 1656   6.074   6.255   6.707
  103LEU     CG 1657   6.235   6.179   6.833
  103LEU     HG 1658   6.192   6.082   6.852
  103LEU    CD1 1659   6.333   6.161   6.715
  103LEU   HD11 1660   6.272   6.136   6.628
  103LEU   HD12 1661   6.375   6.261   6.699
  103LEU   HD13 1662   6.411   6.089   6.745
  103LEU    CD2 1663   6.317   6.219   6.956
  103LEU   HD21 1664   6.377   6.315   6.941
  103LEU   HD22 1665   6.242   6.227   7.038
  103LEU   HD23 1666   6.384   6.138   6.990
  103LEU      C 1667   5.895   6.381   6.839
  103LEU      O 1668   5.842   6.326   6.743
  104GLY      N 1669   5.856   6.498   6.885
  104GLY      H 1670   5.913   6.549   6.954
  104GLY     CA 1671   5.756   6.575   6.819
  104GLY    HA1 1672   5.711   6.643   6.894
  104GLY    HA2 1673   5.681   6.507   6.772
  104GLY      C 1674   5.826   6.653   6.710
  104GLY      O 1675   5.931   6.717   6.735
  105GLY      N 1676   5.768   6.662   6.592
  105GLY      H 1677   5.670   6.629   6.578
  105GLY     CA 1678   5.819   6.755   6.493
  105GLY    HA1 1679   5.927   6.735   6.480
  105GLY    HA2 1680   5.813   6.853   6.535
  105GLY      C 1681   5.750   6.751   6.359
  105GLY      O 1682   5.628   6.736   6.350
  106THR      N 1683   5.825   6.759   6.248
  106THR      H 1684   5.923   6.787   6.258
  106THR     CA 1685   5.785   6.747   6.108
  106THR     HA 1686   5.691   6.697   6.092
  106THR     CB 1687   5.764   6.887   6.042
  106THR     HB 1688   5.865   6.925   6.028
  106THR    CG2 1689   5.698   6.887   5.902
  106THR   HG21 1690   5.770   6.839   5.833
  106THR   HG22 1691   5.609   6.827   5.908
  106THR   HG23 1692   5.675   6.989   5.870
  106THR    OG1 1693   5.694   6.969   6.130
  106THR    HG1 1694   5.668   7.047   6.086
  106THR      C 1695   5.897   6.672   6.030
  106THR      O 1696   6.016   6.689   6.058
  107VAL      N 1697   5.861   6.574   5.948
  107VAL      H 1698   5.759   6.559   5.937
  107VAL     CA 1699   5.953   6.486   5.867
  107VAL     HA 1700   6.055   6.509   5.904
  107VAL     CB 1701   5.940   6.336   5.891
  107VAL     HB 1702   5.958   6.320   5.996
  107VAL    CG1 1703   5.803   6.277   5.869
  107VAL   HG11 1704   5.803   6.180   5.913
  107VAL   HG12 1705   5.729   6.339   5.922
  107VAL   HG13 1706   5.781   6.267   5.760
  107VAL    CG2 1707   6.052   6.250   5.828
  107VAL   HG21 1708   6.027   6.145   5.844
  107VAL   HG22 1709   6.059   6.258   5.717
  107VAL   HG23 1710   6.147   6.267   5.876
  107VAL      C 1711   5.948   6.532   5.723
  107VAL      O 1712   5.845   6.517   5.653
  108PHE      N 1713   6.055   6.589   5.677
  108PHE      H 1714   6.137   6.582   5.734
  108PHE     CA 1715   6.071   6.652   5.547
  108PHE     HA 1716   5.980   6.681   5.513
  108PHE     CB 1717   6.163   6.771   5.556
  108PHE    HB1 1718   6.180   6.816   5.455
  108PHE    HB2 1719   6.265   6.738   5.588
  108PHE     CG 1720   6.101   6.879   5.642
  108PHE    CD1 1721   5.987   6.952   5.602
  108PHE    HD1 1722   5.949   6.939   5.501
  108PHE    CE1 1723   5.937   7.051   5.688
  108PHE    HE1 1724   5.854   7.109   5.650
  108PHE     CZ 1725   5.978   7.064   5.823
  108PHE     HZ 1726   5.946   7.132   5.896
  108PHE    CE2 1727   6.084   6.979   5.862
  108PHE    HE2 1728   6.119   6.997   5.965
  108PHE    CD2 1729   6.148   6.887   5.775
  108PHE    HD2 1730   6.231   6.833   5.817
  108PHE      C 1731   6.131   6.545   5.451
  108PHE      O 1732   6.237   6.485   5.479
  109ARG      N 1733   6.077   6.535   5.330
  109ARG      H 1734   5.998   6.596   5.302
  109ARG     CA 1735   6.123   6.438   5.227
  109ARG     HA 1736   6.206   6.391   5.268
  109ARG     CB 1737   6.015   6.334   5.184
  109ARG    HB1 1738   6.023   6.322   5.077
  109ARG    HB2 1739   5.916   6.381   5.201
  109ARG     CG 1740   6.034   6.202   5.264
  109ARG    HG1 1741   6.048   6.227   5.368
  109ARG    HG2 1742   6.130   6.160   5.218
  109ARG     CD 1743   5.913   6.102   5.236
  109ARG    HD1 1744   5.918   6.085   5.125
  109ARG    HD2 1745   5.818   6.154   5.261
  109ARG     NE 1746   5.924   5.973   5.318
  109ARG     HE 1747   5.998   5.969   5.391
  109ARG     CZ 1748   5.826   5.879   5.332
  109ARG    NH1 1749   5.715   5.890   5.259
  109ARG   HH11 1750   5.702   5.961   5.186
  109ARG   HH12 1751   5.641   5.829   5.283
  109ARG    NH2 1752   5.833   5.785   5.424
  109ARG   HH21 1753   5.913   5.789   5.485
  109ARG   HH22 1754   5.758   5.716   5.444
  109ARG      C 1755   6.170   6.520   5.105
  109ARG      O 1756   6.119   6.625   5.071
  110GLU      N 1757   6.275   6.470   5.041
  110GLU      H 1758   6.315   6.385   5.076
  110GLU     CA 1759   6.343   6.537   4.928
  110GLU     HA 1760   6.268   6.605   4.886
  110GLU     CB 1761   6.455   6.616   4.996
  110GLU    HB1 1762   6.526   6.547   5.041
  110GLU    HB2 1763   6.414   6.677   5.076
  110GLU     CG 1764   6.525   6.712   4.899
  110GLU    HG1 1765   6.459   6.777   4.851
  110GLU    HG2 1766   6.575   6.652   4.828
  110GLU     CD 1767   6.637   6.784   4.980
  110GLU    OE1 1768   6.636   6.811   5.100
  110GLU    OE2 1769   6.743   6.808   4.919
  110GLU      C 1770   6.401   6.445   4.823
  110GLU      O 1771   6.477   6.352   4.853
  111ALA      N 1772   6.379   6.480   4.696
  111ALA      H 1773   6.304   6.547   4.670
  111ALA     CA 1774   6.443   6.420   4.576
  111ALA     HA 1775   6.451   6.316   4.574
  111ALA     CB 1776   6.352   6.451   4.457
  111ALA    HB1 1777   6.328   6.561   4.462
  111ALA    HB2 1778   6.413   6.434   4.366
  111ALA    HB3 1779   6.271   6.382   4.455
  111ALA      C 1780   6.583   6.478   4.552
  111ALA      O 1781   6.610   6.599   4.543
  112ILE      N 1782   6.681   6.389   4.524
  112ILE      H 1783   6.654   6.296   4.530
  112ILE     CA 1784   6.818   6.412   4.483
  112ILE     HA 1785   6.828   6.518   4.510
  112ILE     CB 1786   6.920   6.313   4.554
  112ILE     HB 1787   6.903   6.217   4.518
  112ILE    CG2 1788   7.068   6.355   4.527
  112ILE   HG21 1789   7.089   6.346   4.422
  112ILE   HG22 1790   7.081   6.456   4.548
  112ILE   HG23 1791   7.132   6.295   4.588
  112ILE    CG1 1792   6.897   6.302   4.706
  112ILE   HG11 1793   6.972   6.237   4.748
  112ILE   HG12 1794   6.799   6.250   4.723
  112ILE     CD 1795   6.894   6.440   4.780
  112ILE    HD1 1796   6.981   6.496   4.763
  112ILE    HD2 1797   6.810   6.502   4.749
  112ILE    HD3 1798   6.893   6.411   4.884
  112ILE      C 1799   6.829   6.411   4.326
  112ILE      O 1800   6.784   6.313   4.268
  113ILE      N 1801   6.903   6.505   4.266
  113ILE      H 1802   6.951   6.575   4.315
  113ILE     CA 1803   6.905   6.524   4.118
  113ILE     HA 1804   6.878   6.430   4.082
  113ILE     CB 1805   6.800   6.632   4.071
  113ILE     HB 1806   6.805   6.640   3.963
  113ILE    CG2 1807   6.656   6.593   4.097
  113ILE   HG21 1808   6.631   6.586   4.205
  113ILE   HG22 1809   6.586   6.675   4.068
  113ILE   HG23 1810   6.625   6.504   4.043
  113ILE    CG1 1811   6.829   6.775   4.124
  113ILE   HG11 1812   6.864   6.771   4.228
  113ILE   HG12 1813   6.742   6.838   4.114
  113ILE     CD 1814   6.948   6.838   4.047
  113ILE    HD1 1815   6.942   6.821   3.940
  113ILE    HD2 1816   6.943   6.943   4.067
  113ILE    HD3 1817   7.042   6.808   4.098
  113ILE      C 1818   7.044   6.540   4.065
  113ILE      O 1819   7.139   6.569   4.134
  114CYS      N 1820   7.061   6.520   3.933
  114CYS      H 1821   6.979   6.501   3.871
  114CYS     CA 1822   7.190   6.515   3.867
  114CYS     HA 1823   7.258   6.579   3.921
  114CYS     CB 1824   7.236   6.365   3.872
  114CYS    HB1 1825   7.164   6.306   3.815
  114CYS    HB2 1826   7.236   6.324   3.978
  114CYS     SG 1827   7.397   6.342   3.794
  114CYS     HG 1828   7.466   6.421   3.878
  114CYS      C 1829   7.186   6.560   3.721
  114CYS      O 1830   7.103   6.515   3.643
  115LYS      N 1831   7.280   6.641   3.682
  115LYS      H 1832   7.340   6.671   3.757
  115LYS     CA 1833   7.275   6.725   3.561
  115LYS     HA 1834   7.173   6.758   3.546
  115LYS     CB 1835   7.344   6.862   3.587
  115LYS    HB1 1836   7.301   6.892   3.681
  115LYS    HB2 1837   7.325   6.928   3.506
  115LYS     CG 1838   7.495   6.858   3.598
  115LYS    HG1 1839   7.539   6.825   3.503
  115LYS    HG2 1840   7.515   6.782   3.673
  115LYS     CD 1841   7.554   6.996   3.636
  115LYS    HD1 1842   7.507   7.023   3.730
  115LYS    HD2 1843   7.526   7.069   3.558
  115LYS     CE 1844   7.708   6.998   3.657
  115LYS    HE1 1845   7.737   7.105   3.646
  115LYS    HE2 1846   7.766   6.945   3.581
  115LYS     NZ 1847   7.746   6.938   3.788
  115LYS    HZ1 1848   7.723   6.839   3.794
  115LYS    HZ2 1849   7.847   6.939   3.795
  115LYS    HZ3 1850   7.708   6.985   3.872
  115LYS      C 1851   7.305   6.654   3.430
  115LYS      O 1852   7.293   6.706   3.324
  116ASN      N 1853   7.316   6.521   3.439
  116ASN      H 1854   7.320   6.479   3.536
  116ASN     CA 1855   7.315   6.429   3.325
  116ASN     HA 1856   7.268   6.479   3.237
  116ASN     CB 1857   7.459   6.391   3.290
  116ASN    HB1 1858   7.460   6.302   3.224
  116ASN    HB2 1859   7.508   6.374   3.382
  116ASN     CG 1860   7.533   6.504   3.228
  116ASN    OD1 1861   7.605   6.579   3.291
  116ASN    ND2 1862   7.511   6.520   3.102
  116ASN   HD21 1863   7.457   6.453   3.046
  116ASN   HD22 1864   7.565   6.590   3.058
  116ASN      C 1865   7.221   6.303   3.340
  116ASN      O 1866   7.242   6.198   3.284
  117ILE      N 1867   7.119   6.318   3.424
  117ILE      H 1868   7.104   6.407   3.470
  117ILE     CA 1869   7.005   6.221   3.438
  117ILE     HA 1870   7.010   6.146   3.361
  117ILE     CB 1871   7.010   6.157   3.578
  117ILE     HB 1872   7.014   6.230   3.656
  117ILE    CG2 1873   6.889   6.060   3.600
  117ILE   HG21 1874   6.794   6.112   3.612
  117ILE   HG22 1875   6.876   5.995   3.514
  117ILE   HG23 1876   6.903   5.999   3.693
  117ILE    CG1 1877   7.135   6.071   3.599
  117ILE   HG11 1878   7.135   6.026   3.701
  117ILE   HG12 1879   7.218   6.137   3.588
  117ILE     CD 1880   7.150   5.957   3.493
  117ILE    HD1 1881   7.061   5.893   3.474
  117ILE    HD2 1882   7.187   5.993   3.395
  117ILE    HD3 1883   7.239   5.904   3.529
  117ILE      C 1884   6.873   6.308   3.437
  117ILE      O 1885   6.869   6.405   3.513
  118PRO      N 1886   6.770   6.281   3.351
  118PRO     CD 1887   6.762   6.176   3.254
  118PRO    HD1 1888   6.747   6.077   3.305
  118PRO    HD2 1889   6.850   6.177   3.192
  118PRO     CG 1890   6.644   6.210   3.172
  118PRO    HG1 1891   6.559   6.144   3.187
  118PRO    HG2 1892   6.662   6.193   3.062
  118PRO     CB 1893   6.619   6.357   3.193
  118PRO    HB1 1894   6.517   6.383   3.170
  118PRO    HB2 1895   6.689   6.420   3.130
  118PRO     CA 1896   6.652   6.371   3.339
  118PRO     HA 1897   6.680   6.472   3.360
  118PRO      C 1898   6.539   6.341   3.432
  118PRO      O 1899   6.520   6.234   3.491
  119ARG      N 1900   6.449   6.444   3.432
  119ARG      H 1901   6.461   6.530   3.377
  119ARG     CA 1902   6.330   6.445   3.520
  119ARG     HA 1903   6.327   6.361   3.593
  119ARG     CB 1904   6.311   6.585   3.582
  119ARG    HB1 1905   6.209   6.590   3.618
  119ARG    HB2 1906   6.333   6.667   3.512
  119ARG     CG 1907   6.394   6.608   3.708
  119ARG    HG1 1908   6.372   6.532   3.779
  119ARG    HG2 1909   6.353   6.696   3.761
  119ARG     CD 1910   6.546   6.623   3.696
  119ARG    HD1 1911   6.589   6.542   3.634
  119ARG    HD2 1912   6.592   6.607   3.795
  119ARG     NE 1913   6.585   6.751   3.636
  119ARG     HE 1914   6.518   6.799   3.574
  119ARG     CZ 1915   6.704   6.804   3.649
  119ARG    NH1 1916   6.799   6.752   3.708
  119ARG   HH11 1917   6.795   6.653   3.735
  119ARG   HH12 1918   6.884   6.798   3.722
  119ARG    NH2 1919   6.733   6.922   3.610
  119ARG   HH21 1920   6.670   6.975   3.555
  119ARG   HH22 1921   6.827   6.949   3.623
  119ARG      C 1922   6.210   6.413   3.427
  119ARG      O 1923   6.208   6.461   3.315
  120LEU      N 1924   6.123   6.323   3.471
  120LEU      H 1925   6.130   6.285   3.562
  120LEU     CA 1926   6.010   6.273   3.390
  120LEU     HA 1927   6.036   6.248   3.288
  120LEU     CB 1928   5.953   6.151   3.457
  120LEU    HB1 1929   5.941   6.186   3.561
  120LEU    HB2 1930   6.024   6.073   3.439
  120LEU     CG 1931   5.817   6.107   3.409
  120LEU     HG 1932   5.745   6.178   3.436
  120LEU    CD1 1933   5.805   6.060   3.265
  120LEU   HD11 1934   5.830   6.150   3.201
  120LEU   HD12 1935   5.875   5.975   3.260
  120LEU   HD13 1936   5.711   6.024   3.240
  120LEU    CD2 1937   5.780   5.987   3.498
  120LEU   HD21 1938   5.851   5.905   3.471
  120LEU   HD22 1939   5.780   6.014   3.603
  120LEU   HD23 1940   5.683   5.951   3.469
  120LEU      C 1941   5.908   6.384   3.374
  120LEU      O 1942   5.850   6.397   3.266
  121VAL      N 1943   5.892   6.467   3.476
  121VAL      H 1944   5.940   6.438   3.563
  121VAL     CA 1945   5.817   6.594   3.475
  121VAL     HA 1946   5.727   6.593   3.414
  121VAL     CB 1947   5.774   6.642   3.617
  121VAL     HB 1948   5.857   6.628   3.686
  121VAL    CG1 1949   5.722   6.789   3.622
  121VAL   HG11 1950   5.663   6.807   3.711
  121VAL   HG12 1951   5.801   6.860   3.598
  121VAL   HG13 1952   5.653   6.806   3.537
  121VAL    CG2 1953   5.656   6.553   3.655
  121VAL   HG21 1954   5.564   6.569   3.589
  121VAL   HG22 1955   5.700   6.456   3.645
  121VAL   HG23 1956   5.626   6.574   3.761
  121VAL      C 1957   5.907   6.707   3.421
  121VAL      O 1958   6.001   6.752   3.476
  122SER      N 1959   5.875   6.745   3.298
  122SER      H 1960   5.799   6.700   3.255
  122SER     CA 1961   5.967   6.831   3.219
  122SER     HA 1962   6.073   6.804   3.239
  122SER     CB 1963   5.941   6.806   3.066
  122SER    HB1 1964   6.009   6.866   3.005
  122SER    HB2 1965   5.833   6.831   3.049
  122SER     OG 1966   5.960   6.668   3.035
  122SER     HG 1967   5.954   6.655   2.937
  122SER      C 1968   5.962   6.983   3.243
  122SER      O 1969   6.022   7.066   3.172
  123GLY      N 1970   5.907   7.021   3.356
  123GLY      H 1971   5.859   6.948   3.408
  123GLY     CA 1972   5.929   7.153   3.420
  123GLY    HA1 1973   5.826   7.190   3.439
  123GLY    HA2 1974   5.982   7.223   3.347
  123GLY      C 1975   6.010   7.159   3.553
  123GLY      O 1976   6.058   7.268   3.595
  124TRP      N 1977   6.022   7.046   3.627
  124TRP      H 1978   5.989   6.958   3.589
  124TRP     CA 1979   6.084   7.033   3.759
  124TRP     HA 1980   6.049   7.118   3.823
  124TRP     CB 1981   6.046   6.894   3.822
  124TRP    HB1 1982   6.115   6.871   3.900
  124TRP    HB2 1983   6.052   6.817   3.747
  124TRP     CG 1984   5.912   6.881   3.893
  124TRP    CD1 1985   5.810   6.974   3.892
  124TRP    HD1 1986   5.815   7.073   3.839
  124TRP    NE1 1987   5.706   6.933   3.974
  124TRP    HE1 1988   5.616   6.987   3.984
  124TRP    CE2 1989   5.718   6.802   4.007
  124TRP    CZ2 1990   5.629   6.706   4.059
  124TRP    HZ2 1991   5.522   6.726   4.073
  124TRP    CH2 1992   5.686   6.576   4.082
  124TRP    HH2 1993   5.616   6.503   4.117
  124TRP    CZ3 1994   5.819   6.543   4.052
  124TRP    HZ3 1995   5.861   6.439   4.069
  124TRP    CE3 1996   5.899   6.640   3.994
  124TRP    HE3 1997   5.996   6.609   3.957
  124TRP    CD2 1998   5.852   6.768   3.966
  124TRP      C 1999   6.237   7.053   3.745
  124TRP      O 2000   6.302   6.974   3.680
  125VAL      N 2001   6.299   7.161   3.798
  125VAL      H 2002   6.242   7.229   3.843
  125VAL     CA 2003   6.438   7.192   3.782
  125VAL     HA 2004   6.493   7.103   3.750
  125VAL     CB 2005   6.463   7.306   3.685
  125VAL     HB 2006   6.570   7.323   3.681
  125VAL    CG1 2007   6.422   7.269   3.542
  125VAL   HG11 2008   6.454   7.162   3.526
  125VAL   HG12 2009   6.310   7.269   3.531
  125VAL   HG13 2010   6.473   7.336   3.473
  125VAL    CG2 2011   6.391   7.434   3.718
  125VAL   HG21 2012   6.432   7.475   3.814
  125VAL   HG22 2013   6.400   7.519   3.652
  125VAL   HG23 2014   6.284   7.415   3.726
  125VAL      C 2015   6.504   7.220   3.918
  125VAL      O 2016   6.627   7.205   3.927
  126LYS      N 2017   6.430   7.244   4.027
  126LYS      H 2018   6.330   7.255   4.017
  126LYS     CA 2019   6.475   7.241   4.164
  126LYS     HA 2020   6.585   7.227   4.168
  126LYS     CB 2021   6.450   7.382   4.228
  126LYS    HB1 2022   6.478   7.381   4.331
  126LYS    HB2 2023   6.348   7.415   4.212
  126LYS     CG 2024   6.547   7.484   4.170
  126LYS    HG1 2025   6.543   7.484   4.060
  126LYS    HG2 2026   6.647   7.453   4.207
  126LYS     CD 2027   6.525   7.627   4.225
  126LYS    HD1 2028   6.516   7.619   4.336
  126LYS    HD2 2029   6.429   7.664   4.171
  126LYS     CE 2030   6.629   7.737   4.190
  126LYS    HE1 2031   6.588   7.832   4.228
  126LYS    HE2 2032   6.640   7.739   4.082
  126LYS     NZ 2033   6.756   7.708   4.254
  126LYS    HZ1 2034   6.732   7.677   4.347
  126LYS    HZ2 2035   6.807   7.632   4.199
  126LYS    HZ3 2036   6.821   7.788   4.251
  126LYS      C 2037   6.410   7.126   4.244
  126LYS      O 2038   6.306   7.073   4.198
  127PRO      N 2039   6.459   7.101   4.366
  127PRO     CD 2040   6.601   7.108   4.402
  127PRO    HD1 2041   6.625   7.211   4.429
  127PRO    HD2 2042   6.651   7.074   4.315
  127PRO     CG 2043   6.619   7.007   4.520
  127PRO    HG1 2044   6.686   7.049   4.598
  127PRO    HG2 2045   6.663   6.914   4.486
  127PRO     CB 2046   6.481   6.976   4.571
  127PRO    HB1 2047   6.458   7.019   4.667
  127PRO    HB2 2048   6.475   6.869   4.584
  127PRO     CA 2049   6.383   7.016   4.463
  127PRO     HA 2050   6.358   6.917   4.411
  127PRO      C 2051   6.249   7.080   4.518
  127PRO      O 2052   6.243   7.207   4.520
  128ILE      N 2053   6.153   6.999   4.564
  128ILE      H 2054   6.161   6.900   4.548
  128ILE     CA 2055   6.037   7.035   4.645
  128ILE     HA 2056   6.037   7.140   4.677
  128ILE     CB 2057   5.908   7.016   4.562
  128ILE     HB 2058   5.909   6.916   4.520
  128ILE    CG2 2059   5.779   7.023   4.648
  128ILE   HG21 2060   5.696   6.980   4.587
  128ILE   HG22 2061   5.791   6.968   4.738
  128ILE   HG23 2062   5.762   7.123   4.673
  128ILE    CG1 2063   5.903   7.123   4.449
  128ILE   HG11 2064   5.990   7.114   4.390
  128ILE   HG12 2065   5.901   7.226   4.488
  128ILE     CD 2066   5.784   7.114   4.351
  128ILE    HD1 2067   5.789   7.033   4.277
  128ILE    HD2 2068   5.688   7.106   4.408
  128ILE    HD3 2069   5.778   7.209   4.296
  128ILE      C 2070   6.044   6.952   4.774
  128ILE      O 2071   6.076   6.831   4.773
  129ILE      N 2072   6.021   7.018   4.889
  129ILE      H 2073   6.001   7.115   4.884
  129ILE     CA 2074   6.063   6.963   5.017
  129ILE     HA 2075   6.092   6.861   5.008
  129ILE     CB 2076   6.171   7.040   5.087
  129ILE     HB 2077   6.128   7.140   5.101
  129ILE    CG2 2078   6.193   6.979   5.225
  129ILE   HG21 2079   6.111   6.999   5.291
  129ILE   HG22 2080   6.203   6.874   5.225
  129ILE   HG23 2081   6.281   7.028   5.265
  129ILE    CG1 2082   6.300   7.044   5.002
  129ILE   HG11 2083   6.273   7.077   4.904
  129ILE   HG12 2084   6.324   6.944   4.993
  129ILE     CD 2085   6.413   7.121   5.065
  129ILE    HD1 2086   6.389   7.225   5.081
  129ILE    HD2 2087   6.451   7.081   5.157
  129ILE    HD3 2088   6.499   7.120   4.996
  129ILE      C 2089   5.940   6.953   5.105
  129ILE      O 2090   5.877   7.049   5.150
  130ILE      N 2091   5.892   6.828   5.115
  130ILE      H 2092   5.953   6.752   5.093
  130ILE     CA 2093   5.754   6.806   5.168
  130ILE     HA 2094   5.699   6.899   5.169
  130ILE     CB 2095   5.673   6.715   5.072
  130ILE     HB 2096   5.718   6.612   5.091
  130ILE    CG2 2097   5.525   6.712   5.122
  130ILE   HG21 2098   5.518   6.695   5.227
  130ILE   HG22 2099   5.472   6.809   5.111
  130ILE   HG23 2100   5.471   6.630   5.084
  130ILE    CG1 2101   5.688   6.761   4.923
  130ILE   HG11 2102   5.787   6.742   4.884
  130ILE   HG12 2103   5.683   6.873   4.929
  130ILE     CD 2104   5.586   6.707   4.824
  130ILE    HD1 2105   5.613   6.743   4.728
  130ILE    HD2 2106   5.598   6.601   4.821
  130ILE    HD3 2107   5.489   6.732   4.861
  130ILE      C 2108   5.753   6.755   5.315
  130ILE      O 2109   5.810   6.648   5.344
  131GLY      N 2110   5.703   6.836   5.404
  131GLY      H 2111   5.669   6.932   5.378
  131GLY     CA 2112   5.698   6.811   5.548
  131GLY    HA1 2113   5.701   6.911   5.591
  131GLY    HA2 2114   5.783   6.748   5.583
  131GLY      C 2115   5.569   6.740   5.586
  131GLY      O 2116   5.466   6.802   5.561
  132ARG      N 2117   5.576   6.624   5.647
  132ARG      H 2118   5.669   6.588   5.656
  132ARG     CA 2119   5.469   6.550   5.691
  132ARG     HA 2120   5.375   6.590   5.642
  132ARG     CB 2121   5.497   6.409   5.631
  132ARG    HB1 2122   5.596   6.377   5.659
  132ARG    HB2 2123   5.502   6.430   5.521
  132ARG     CG 2124   5.387   6.314   5.665
  132ARG    HG1 2125   5.301   6.319   5.591
  132ARG    HG2 2126   5.349   6.323   5.768
  132ARG     CD 2127   5.439   6.167   5.648
  132ARG    HD1 2128   5.534   6.156   5.708
  132ARG    HD2 2129   5.453   6.149   5.537
  132ARG     NE 2130   5.364   6.066   5.683
  132ARG     HE 2131   5.270   6.078   5.725
  132ARG     CZ 2132   5.399   5.921   5.668
  132ARG    NH1 2133   5.508   5.887   5.604
  132ARG   HH11 2134   5.583   5.950   5.584
  132ARG   HH12 2135   5.534   5.793   5.581
  132ARG    NH2 2136   5.304   5.833   5.699
  132ARG   HH21 2137   5.227   5.868   5.753
  132ARG   HH22 2138   5.323   5.733   5.684
  132ARG      C 2139   5.458   6.555   5.847
  132ARG      O 2140   5.563   6.564   5.917
  133HIS      N 2141   5.333   6.558   5.898
  133HIS      H 2142   5.258   6.562   5.831
  133HIS     CA 2143   5.307   6.577   6.040
  133HIS     HA 2144   5.364   6.658   6.082
  133HIS     CB 2145   5.163   6.616   6.051
  133HIS    HB1 2146   5.098   6.538   6.012
  133HIS    HB2 2147   5.144   6.710   5.998
  133HIS     CG 2148   5.121   6.640   6.196
  133HIS    ND1 2149   5.212   6.655   6.303
  133HIS    CE1 2150   5.145   6.652   6.417
  133HIS    HE1 2151   5.197   6.664   6.514
  133HIS    NE2 2152   5.016   6.627   6.390
  133HIS    HE2 2153   4.943   6.611   6.462
  133HIS    CD2 2154   4.996   6.619   6.254
  133HIS    HD2 2155   4.911   6.578   6.203
  133HIS      C 2156   5.345   6.448   6.112
  133HIS      O 2157   5.308   6.342   6.063
  134ALA      N 2158   5.416   6.459   6.224
  134ALA      H 2159   5.442   6.550   6.262
  134ALA     CA 2160   5.487   6.337   6.272
  134ALA     HA 2161   5.511   6.285   6.180
  134ALA     CB 2162   5.620   6.377   6.340
  134ALA    HB1 2163   5.601   6.432   6.431
  134ALA    HB2 2164   5.686   6.292   6.362
  134ALA    HB3 2165   5.678   6.442   6.275
  134ALA      C 2166   5.406   6.244   6.362
  134ALA      O 2167   5.451   6.129   6.377
  135TYR      N 2168   5.282   6.278   6.400
  135TYR      H 2169   5.251   6.374   6.374
  135TYR     CA 2170   5.189   6.196   6.482
  135TYR     HA 2171   5.223   6.096   6.493
  135TYR     CB 2172   5.201   6.254   6.624
  135TYR    HB1 2173   5.185   6.357   6.613
  135TYR    HB2 2174   5.305   6.242   6.662
  135TYR     CG 2175   5.112   6.199   6.730
  135TYR    CD1 2176   5.161   6.109   6.829
  135TYR    HD1 2177   5.265   6.070   6.821
  135TYR    CE1 2178   5.075   6.054   6.921
  135TYR    HE1 2179   5.115   5.990   6.998
  135TYR     CZ 2180   4.937   6.094   6.919
  135TYR     OH 2181   4.858   6.046   7.021
  135TYR     HH 2182   4.905   6.000   7.092
  135TYR    CE2 2183   4.888   6.189   6.829
  135TYR    HE2 2184   4.787   6.226   6.830
  135TYR    CD2 2185   4.975   6.238   6.734
  135TYR    HD2 2186   4.939   6.319   6.667
  135TYR      C 2187   5.049   6.204   6.429
  135TYR      O 2188   5.010   6.308   6.375
  136GLY      N 2189   4.970   6.100   6.450
  136GLY      H 2190   5.012   6.013   6.475
  136GLY     CA 2191   4.823   6.095   6.438
  136GLY    HA1 2192   4.779   6.177   6.490
  136GLY    HA2 2193   4.788   6.000   6.485
  136GLY      C 2194   4.762   6.097   6.296
  136GLY      O 2195   4.821   6.049   6.198
  137ASP      N 2196   4.635   6.139   6.276
  137ASP      H 2197   4.582   6.173   6.357
  137ASP     CA 2198   4.545   6.100   6.169
  137ASP     HA 2199   4.445   6.140   6.197
  137ASP     CB 2200   4.579   6.173   6.039
  137ASP    HB1 2201   4.493   6.157   5.975
  137ASP    HB2 2202   4.667   6.124   5.997
  137ASP     CG 2203   4.606   6.323   6.047
  137ASP    OD1 2204   4.562   6.403   6.137
  137ASP    OD2 2205   4.678   6.368   5.951
  137ASP      C 2206   4.527   5.946   6.151
  137ASP      O 2207   4.521   5.870   6.249
  138GLN      N 2208   4.518   5.898   6.023
  138GLN      H 2209   4.516   5.966   5.952
  138GLN     CA 2210   4.477   5.762   5.984
  138GLN     HA 2211   4.368   5.748   6.006
  138GLN     CB 2212   4.502   5.741   5.831
  138GLN    HB1 2213   4.480   5.639   5.803
  138GLN    HB2 2214   4.608   5.765   5.808
  138GLN     CG 2215   4.407   5.816   5.735
  138GLN    HG1 2216   4.308   5.826   5.777
  138GLN    HG2 2217   4.391   5.758   5.644
  138GLN     CD 2218   4.449   5.955   5.699
  138GLN    OE1 2219   4.523   6.024   5.768
  138GLN    NE2 2220   4.403   6.005   5.588
  138GLN   HE21 2221   4.345   5.952   5.526
  138GLN   HE22 2222   4.406   6.104   5.566
  138GLN      C 2223   4.555   5.654   6.059
  138GLN      O 2224   4.505   5.545   6.079
  139TYR      N 2225   4.683   5.685   6.100
  139TYR      H 2226   4.712   5.783   6.084
  139TYR     CA 2227   4.787   5.596   6.148
  139TYR     HA 2228   4.797   5.511   6.087
  139TYR     CB 2229   4.925   5.673   6.134
  139TYR    HB1 2230   4.994   5.589   6.156
  139TYR    HB2 2231   4.934   5.751   6.215
  139TYR     CG 2232   4.945   5.720   5.990
  139TYR    CD1 2233   4.874   5.825   5.921
  139TYR    HD1 2234   4.822   5.903   5.975
  139TYR    CE1 2235   4.884   5.844   5.783
  139TYR    HE1 2236   4.833   5.921   5.728
  139TYR     CZ 2237   4.970   5.772   5.702
  139TYR     OH 2238   4.981   5.802   5.571
  139TYR     HH 2239   5.053   5.750   5.520
  139TYR    CE2 2240   5.046   5.673   5.772
  139TYR    HE2 2241   5.123   5.613   5.726
  139TYR    CD2 2242   5.029   5.647   5.905
  139TYR    HD2 2243   5.069   5.554   5.946
  139TYR      C 2244   4.758   5.545   6.296
  139TYR      O 2245   4.801   5.438   6.337
  140ARG      N 2246   4.673   5.617   6.365
  140ARG      H 2247   4.649   5.709   6.330
  140ARG     CA 2248   4.619   5.584   6.499
  140ARG     HA 2249   4.675   5.495   6.535
  140ARG     CB 2250   4.676   5.695   6.591
  140ARG    HB1 2251   4.646   5.668   6.691
  140ARG    HB2 2252   4.635   5.795   6.570
  140ARG     CG 2253   4.828   5.703   6.585
  140ARG    HG1 2254   4.864   5.755   6.493
  140ARG    HG2 2255   4.864   5.603   6.587
  140ARG     CD 2256   4.890   5.768   6.711
  140ARG    HD1 2257   4.847   5.723   6.800
  140ARG    HD2 2258   4.864   5.870   6.707
  140ARG     NE 2259   5.039   5.760   6.713
  140ARG     HE 2260   5.088   5.843   6.687
  140ARG     CZ 2261   5.112   5.661   6.758
  140ARG    NH1 2262   5.066   5.557   6.817
  140ARG   HH11 2263   4.969   5.554   6.841
  140ARG   HH12 2264   5.127   5.477   6.850
  140ARG    NH2 2265   5.242   5.665   6.735
  140ARG   HH21 2266   5.283   5.745   6.688
  140ARG   HH22 2267   5.294   5.590   6.776
  140ARG      C 2268   4.466   5.555   6.507
  140ARG      O 2269   4.411   5.549   6.616
  141ALA      N 2270   4.405   5.526   6.394
  141ALA      H 2271   4.458   5.513   6.316
  141ALA     CA 2272   4.260   5.531   6.380
  141ALA     HA 2273   4.224   5.614   6.446
  141ALA     CB 2274   4.231   5.570   6.237
  141ALA    HB1 2275   4.271   5.669   6.212
  141ALA    HB2 2276   4.264   5.496   6.162
  141ALA    HB3 2277   4.122   5.589   6.228
  141ALA      C 2278   4.194   5.398   6.413
  141ALA      O 2279   4.250   5.285   6.401
  142THR      N 2280   4.068   5.403   6.465
  142THR      H 2281   4.015   5.491   6.462
  142THR     CA 2282   3.996   5.285   6.504
  142THR     HA 2283   4.061   5.201   6.508
  142THR     CB 2284   3.934   5.301   6.640
  142THR     HB 2285   3.863   5.383   6.636
  142THR    CG2 2286   3.876   5.169   6.685
  142THR   HG21 2287   3.944   5.083   6.683
  142THR   HG22 2288   3.846   5.175   6.790
  142THR   HG23 2289   3.785   5.156   6.628
  142THR    OG1 2290   4.035   5.326   6.740
  142THR    HG1 2291   3.982   5.348   6.819
  142THR      C 2292   3.883   5.261   6.396
  142THR      O 2293   3.802   5.355   6.374
  143ASP      N 2294   3.868   5.139   6.340
  143ASP      H 2295   3.931   5.066   6.375
  143ASP     CA 2296   3.783   5.101   6.231
  143ASP     HA 2297   3.709   5.176   6.209
  143ASP     CB 2298   3.864   5.084   6.099
  143ASP    HB1 2299   3.921   5.173   6.077
  143ASP    HB2 2300   3.793   5.068   6.023
  143ASP     CG 2301   3.971   4.976   6.107
  143ASP    OD1 2302   4.004   4.912   6.210
  143ASP    OD2 2303   4.025   4.955   5.996
  143ASP      C 2304   3.703   4.972   6.270
  143ASP      O 2305   3.746   4.882   6.338
  144PHE      N 2306   3.574   4.978   6.234
  144PHE      H 2307   3.543   5.054   6.180
  144PHE     CA 2308   3.472   4.870   6.259
  144PHE     HA 2309   3.525   4.776   6.268
  144PHE     CB 2310   3.414   4.891   6.395
  144PHE    HB1 2311   3.496   4.884   6.473
  144PHE    HB2 2312   3.347   4.804   6.424
  144PHE     CG 2313   3.330   5.017   6.415
  144PHE    CD1 2314   3.378   5.138   6.474
  144PHE    HD1 2315   3.485   5.143   6.513
  144PHE    CE1 2316   3.290   5.244   6.491
  144PHE    HE1 2317   3.330   5.332   6.534
  144PHE     CZ 2318   3.157   5.235   6.462
  144PHE     HZ 2319   3.095   5.322   6.487
  144PHE    CE2 2320   3.115   5.118   6.394
  144PHE    HE2 2321   3.011   5.108   6.361
  144PHE    CD2 2322   3.200   5.016   6.362
  144PHE    HD2 2323   3.163   4.927   6.319
  144PHE      C 2324   3.367   4.852   6.145
  144PHE      O 2325   3.328   4.947   6.074
  145VAL      N 2326   3.328   4.727   6.122
  145VAL      H 2327   3.368   4.654   6.184
  145VAL     CA 2328   3.208   4.703   6.039
  145VAL     HA 2329   3.209   4.764   5.948
  145VAL     CB 2330   3.206   4.551   6.001
  145VAL     HB 2331   3.230   4.495   6.089
  145VAL    CG1 2332   3.074   4.488   5.951
  145VAL   HG11 2333   2.987   4.510   6.020
  145VAL   HG12 2334   3.049   4.527   5.854
  145VAL   HG13 2335   3.096   4.382   5.945
  145VAL    CG2 2336   3.320   4.526   5.902
  145VAL   HG21 2337   3.313   4.607   5.827
  145VAL   HG22 2338   3.413   4.532   5.950
  145VAL   HG23 2339   3.314   4.430   5.850
  145VAL      C 2340   3.085   4.741   6.117
  145VAL      O 2341   3.073   4.694   6.231
  146VAL      N 2342   2.998   4.811   6.045
  146VAL      H 2343   3.035   4.837   5.954
  146VAL     CA 2344   2.865   4.833   6.080
  146VAL     HA 2345   2.861   4.846   6.185
  146VAL     CB 2346   2.811   4.964   6.018
  146VAL     HB 2347   2.820   4.954   5.908
  146VAL    CG1 2348   2.668   5.008   6.054
  146VAL   HG11 2349   2.645   5.091   5.989
  146VAL   HG12 2350   2.593   4.932   6.020
  146VAL   HG13 2351   2.655   5.034   6.158
  146VAL    CG2 2352   2.903   5.086   6.058
  146VAL   HG21 2353   2.867   5.179   6.009
  146VAL   HG22 2354   2.907   5.112   6.169
  146VAL   HG23 2355   3.009   5.077   6.030
  146VAL      C 2356   2.780   4.718   6.051
  146VAL      O 2357   2.764   4.683   5.927
  147PRO      N 2358   2.726   4.650   6.153
  147PRO     CD 2359   2.725   4.682   6.293
  147PRO    HD1 2360   2.660   4.772   6.310
  147PRO    HD2 2361   2.824   4.704   6.333
  147PRO     CG 2362   2.664   4.561   6.369
  147PRO    HG1 2363   2.557   4.587   6.399
  147PRO    HG2 2364   2.718   4.538   6.460
  147PRO     CB 2365   2.666   4.444   6.273
  147PRO    HB1 2366   2.578   4.379   6.281
  147PRO    HB2 2367   2.751   4.378   6.291
  147PRO     CA 2368   2.669   4.516   6.131
  147PRO     HA 2369   2.742   4.460   6.072
  147PRO      C 2370   2.529   4.518   6.062
  147PRO      O 2371   2.485   4.418   6.010
  148GLY      N 2372   2.464   4.632   6.067
  148GLY      H 2373   2.499   4.709   6.114
  148GLY     CA 2374   2.331   4.639   6.010
  148GLY    HA1 2375   2.265   4.570   6.067
  148GLY    HA2 2376   2.338   4.615   5.906
  148GLY      C 2377   2.265   4.779   6.021
  148GLY      O 2378   2.331   4.877   6.060
  149PRO      N 2379   2.137   4.790   5.975
  149PRO     CD 2380   2.057   4.694   5.902
  149PRO    HD1 2381   2.010   4.621   5.965
  149PRO    HD2 2382   2.105   4.649   5.815
  149PRO     CG 2383   1.951   4.781   5.837
  149PRO    HG1 2384   1.866   4.714   5.805
  149PRO    HG2 2385   1.998   4.837   5.756
  149PRO     CB 2386   1.920   4.880   5.941
  149PRO    HB1 2387   1.865   4.822   6.023
  149PRO    HB2 2388   1.869   4.971   5.901
  149PRO     CA 2389   2.057   4.911   5.993
  149PRO     HA 2390   2.107   4.986   5.933
  149PRO      C 2391   2.055   4.956   6.140
  149PRO      O 2392   2.042   4.877   6.233
  150GLY      N 2393   2.080   5.084   6.162
  150GLY      H 2394   2.092   5.145   6.083
  150GLY     CA 2395   2.115   5.143   6.293
  150GLY    HA1 2396   2.168   5.070   6.356
  150GLY    HA2 2397   2.025   5.168   6.351
  150GLY      C 2398   2.191   5.267   6.278
  150GLY      O 2399   2.230   5.304   6.168
  151LYS      N 2400   2.221   5.335   6.387
  151LYS      H 2401   2.194   5.287   6.474
  151LYS     CA 2402   2.293   5.465   6.393
  151LYS     HA 2403   2.289   5.512   6.295
  151LYS     CB 2404   2.216   5.564   6.479
  151LYS    HB1 2405   2.117   5.584   6.445
  151LYS    HB2 2406   2.278   5.651   6.482
  151LYS     CG 2407   2.204   5.530   6.624
  151LYS    HG1 2408   2.300   5.507   6.662
  151LYS    HG2 2409   2.145   5.440   6.639
  151LYS     CD 2410   2.155   5.652   6.702
  151LYS    HD1 2411   2.051   5.678   6.672
  151LYS    HD2 2412   2.225   5.734   6.685
  151LYS     CE 2413   2.158   5.617   6.849
  151LYS    HE1 2414   2.255   5.574   6.875
  151LYS    HE2 2415   2.082   5.543   6.861
  151LYS     NZ 2416   2.126   5.739   6.923
  151LYS    HZ1 2417   2.038   5.776   6.888
  151LYS    HZ2 2418   2.136   5.716   7.022
  151LYS    HZ3 2419   2.202   5.807   6.908
  151LYS      C 2420   2.440   5.447   6.433
  151LYS      O 2421   2.463   5.360   6.513
  152VAL      N 2422   2.523   5.541   6.393
  152VAL      H 2423   2.482   5.612   6.331
  152VAL     CA 2424   2.668   5.552   6.424
  152VAL     HA 2425   2.687   5.474   6.503
  152VAL     CB 2426   2.761   5.516   6.307
  152VAL     HB 2427   2.732   5.576   6.219
  152VAL    CG1 2428   2.910   5.531   6.333
  152VAL   HG11 2429   2.970   5.515   6.244
  152VAL   HG12 2430   2.931   5.635   6.364
  152VAL   HG13 2431   2.949   5.459   6.412
  152VAL    CG2 2432   2.748   5.368   6.273
  152VAL   HG21 2433   2.791   5.356   6.174
  152VAL   HG22 2434   2.802   5.312   6.350
  152VAL   HG23 2435   2.644   5.340   6.260
  152VAL      C 2436   2.697   5.688   6.486
  152VAL      O 2437   2.648   5.793   6.441
  153GLU      N 2438   2.776   5.690   6.592
  153GLU      H 2439   2.807   5.601   6.627
  153GLU     CA 2440   2.797   5.810   6.677
  153GLU     HA 2441   2.766   5.897   6.617
  153GLU     CB 2442   2.711   5.813   6.806
  153GLU    HB1 2443   2.730   5.914   6.845
  153GLU    HB2 2444   2.741   5.737   6.879
  153GLU     CG 2445   2.562   5.808   6.771
  153GLU    HG1 2446   2.533   5.726   6.707
  153GLU    HG2 2447   2.532   5.901   6.718
  153GLU     CD 2448   2.478   5.815   6.894
  153GLU    OE1 2449   2.363   5.871   6.883
  153GLU    OE2 2450   2.522   5.777   7.004
  153GLU      C 2451   2.946   5.827   6.715
  153GLU      O 2452   3.011   5.725   6.720
  154ILE      N 2453   2.996   5.949   6.739
  154ILE      H 2454   2.926   6.024   6.746
  154ILE     CA 2455   3.127   5.977   6.793
  154ILE     HA 2456   3.169   5.882   6.833
  154ILE     CB 2457   3.219   6.011   6.669
  154ILE     HB 2458   3.210   5.932   6.594
  154ILE    CG2 2459   3.192   6.150   6.609
  154ILE   HG21 2460   3.201   6.234   6.682
  154ILE   HG22 2461   3.259   6.170   6.521
  154ILE   HG23 2462   3.088   6.151   6.573
  154ILE    CG1 2463   3.367   6.002   6.708
  154ILE   HG11 2464   3.388   5.901   6.737
  154ILE   HG12 2465   3.398   6.066   6.793
  154ILE     CD 2466   3.465   6.023   6.596
  154ILE    HD1 2467   3.439   5.963   6.511
  154ILE    HD2 2468   3.465   6.127   6.563
  154ILE    HD3 2469   3.568   5.995   6.624
  154ILE      C 2470   3.117   6.081   6.901
  154ILE      O 2471   3.045   6.183   6.889
  155THR      N 2472   3.175   6.053   7.012
  155THR      H 2473   3.233   5.970   7.016
  155THR     CA 2474   3.149   6.123   7.141
  155THR     HA 2475   3.103   6.220   7.126
  155THR     CB 2476   3.059   6.033   7.225
  155THR     HB 2477   2.970   6.018   7.163
  155THR    CG2 2478   3.118   5.893   7.253
  155THR   HG21 2479   3.208   5.898   7.319
  155THR   HG22 2480   3.046   5.836   7.300
  155THR   HG23 2481   3.135   5.843   7.158
  155THR    OG1 2482   3.015   6.086   7.342
  155THR    HG1 2483   2.959   6.168   7.319
  155THR      C 2484   3.277   6.159   7.221
  155THR      O 2485   3.382   6.100   7.197
  156TYR      N 2486   3.265   6.262   7.306
  156TYR      H 2487   3.171   6.309   7.310
  156TYR     CA 2488   3.369   6.320   7.392
  156TYR     HA 2489   3.449   6.250   7.396
  156TYR     CB 2490   3.424   6.450   7.329
  156TYR    HB1 2491   3.334   6.509   7.315
  156TYR    HB2 2492   3.474   6.421   7.238
  156TYR     CG 2493   3.517   6.534   7.415
  156TYR    CD1 2494   3.639   6.479   7.465
  156TYR    HD1 2495   3.670   6.379   7.434
  156TYR    CE1 2496   3.724   6.558   7.549
  156TYR    HE1 2497   3.819   6.517   7.580
  156TYR     CZ 2498   3.682   6.681   7.603
  156TYR     OH 2499   3.747   6.745   7.703
  156TYR     HH 2500   3.824   6.696   7.734
  156TYR    CE2 2501   3.554   6.732   7.562
  156TYR    HE2 2502   3.508   6.824   7.596
  156TYR    CD2 2503   3.481   6.665   7.461
  156TYR    HD2 2504   3.387   6.714   7.435
  156TYR      C 2505   3.323   6.345   7.534
  156TYR      O 2506   3.210   6.386   7.555
  157THR      N 2507   3.411   6.318   7.636
  157THR      H 2508   3.500   6.282   7.603
  157THR     CA 2509   3.388   6.333   7.780
  157THR     HA 2510   3.309   6.402   7.794
  157THR     CB 2511   3.358   6.196   7.847
  157THR     HB 2512   3.449   6.140   7.858
  157THR    CG2 2513   3.298   6.219   7.988
  157THR   HG21 2514   3.368   6.280   8.050
  157THR   HG22 2515   3.196   6.266   7.977
  157THR   HG23 2516   3.289   6.118   8.033
  157THR    OG1 2517   3.260   6.124   7.774
  157THR    HG1 2518   3.313   6.077   7.702
  157THR      C 2519   3.518   6.395   7.843
  157THR      O 2520   3.629   6.343   7.820
  158PRO      N 2521   3.510   6.510   7.917
  158PRO     CD 2522   3.399   6.606   7.900
  158PRO    HD1 2523   3.306   6.557   7.936
  158PRO    HD2 2524   3.397   6.637   7.795
  158PRO     CG 2525   3.425   6.725   7.995
  158PRO    HG1 2526   3.371   6.700   8.082
  158PRO    HG2 2527   3.389   6.822   7.951
  158PRO     CB 2528   3.569   6.711   8.022
  158PRO    HB1 2529   3.606   6.724   8.127
  158PRO    HB2 2530   3.615   6.790   7.968
  158PRO     CA 2531   3.622   6.578   7.980
  158PRO     HA 2532   3.698   6.597   7.907
  158PRO      C 2533   3.681   6.490   8.087
  158PRO      O 2534   3.616   6.407   8.150
  159SER      N 2535   3.811   6.502   8.105
  159SER      H 2536   3.868   6.560   8.039
  159SER     CA 2537   3.881   6.412   8.208
  159SER     HA 2538   3.878   6.307   8.167
  159SER     CB 2539   4.029   6.465   8.220
  159SER    HB1 2540   4.095   6.436   8.136
  159SER    HB2 2541   4.084   6.412   8.301
  159SER     OG 2542   4.039   6.605   8.251
  159SER     HG 2543   4.134   6.617   8.258
  159SER      C 2544   3.818   6.423   8.347
  159SER      O 2545   3.830   6.327   8.427
  160ASP      N 2546   3.741   6.527   8.380
  160ASP      H 2547   3.742   6.607   8.317
  160ASP     CA 2548   3.664   6.540   8.503
  160ASP     HA 2549   3.719   6.509   8.593
  160ASP     CB 2550   3.642   6.689   8.528
  160ASP    HB1 2551   3.735   6.729   8.572
  160ASP    HB2 2552   3.556   6.706   8.597
  160ASP     CG 2553   3.592   6.765   8.403
  160ASP    OD1 2554   3.671   6.838   8.336
  160ASP    OD2 2555   3.474   6.743   8.368
  160ASP      C 2556   3.529   6.470   8.511
  160ASP      O 2557   3.488   6.432   8.618
  161GLY      N 2558   3.459   6.462   8.397
  161GLY      H 2559   3.512   6.478   8.311
  161GLY     CA 2560   3.329   6.392   8.390
  161GLY    HA1 2561   3.325   6.330   8.475
  161GLY    HA2 2562   3.323   6.327   8.301
  161GLY      C 2563   3.211   6.489   8.402
  161GLY      O 2564   3.099   6.440   8.407
  162THR      N 2565   3.232   6.620   8.409
  162THR      H 2566   3.327   6.648   8.387
  162THR     CA 2567   3.126   6.724   8.431
  162THR     HA 2568   3.069   6.692   8.517
  162THR     CB 2569   3.186   6.866   8.450
  162THR     HB 2570   3.110   6.944   8.454
  162THR    CG2 2571   3.255   6.872   8.584
  162THR   HG21 2572   3.323   6.954   8.581
  162THR   HG22 2573   3.184   6.884   8.662
  162THR   HG23 2574   3.321   6.788   8.594
  162THR    OG1 2575   3.275   6.906   8.347
  162THR    HG1 2576   3.348   6.835   8.349
  162THR      C 2577   3.015   6.733   8.324
  162THR      O 2578   2.908   6.790   8.350
  163GLN      N 2579   3.040   6.684   8.200
  163GLN      H 2580   3.126   6.632   8.187
  163GLN     CA 2581   2.956   6.694   8.083
  163GLN     HA 2582   2.845   6.681   8.115
  163GLN     CB 2583   2.963   6.831   8.019
  163GLN    HB1 2584   2.932   6.916   8.081
  163GLN    HB2 2585   2.888   6.830   7.937
  163GLN     CG 2586   3.109   6.857   7.969
  163GLN    HG1 2587   3.144   6.774   7.906
  163GLN    HG2 2588   3.186   6.860   8.053
  163GLN     CD 2589   3.115   6.993   7.900
  163GLN    OE1 2590   3.135   7.008   7.780
  163GLN    NE2 2591   3.103   7.099   7.981
  163GLN   HE21 2592   3.098   7.093   8.085
  163GLN   HE22 2593   3.086   7.188   7.938
  163GLN      C 2594   2.998   6.587   7.984
  163GLN      O 2595   3.096   6.515   8.007
  164LYS      N 2596   2.913   6.570   7.879
  164LYS      H 2597   2.828   6.624   7.872
  164LYS     CA 2598   2.933   6.470   7.772
  164LYS     HA 2599   3.041   6.458   7.754
  164LYS     CB 2600   2.860   6.342   7.803
  164LYS    HB1 2601   2.765   6.345   7.752
  164LYS    HB2 2602   2.830   6.332   7.911
  164LYS     CG 2603   2.943   6.219   7.765
  164LYS    HG1 2604   2.994   6.193   7.854
  164LYS    HG2 2605   3.019   6.233   7.690
  164LYS     CD 2606   2.868   6.104   7.709
  164LYS    HD1 2607   2.811   6.145   7.619
  164LYS    HD2 2608   2.783   6.090   7.778
  164LYS     CE 2609   2.943   5.976   7.682
  164LYS    HE1 2610   2.882   5.897   7.642
  164LYS    HE2 2611   2.992   5.939   7.775
  164LYS     NZ 2612   3.065   5.995   7.597
  164LYS    HZ1 2613   3.118   5.909   7.598
  164LYS    HZ2 2614   3.040   6.016   7.504
  164LYS    HZ3 2615   3.126   6.067   7.629
  164LYS      C 2616   2.875   6.522   7.639
  164LYS      O 2617   2.775   6.595   7.635
  165VAL      N 2618   2.946   6.496   7.528
  165VAL      H 2619   3.033   6.439   7.541
  165VAL     CA 2620   2.923   6.560   7.398
  165VAL     HA 2621   2.822   6.600   7.391
  165VAL     CB 2622   3.032   6.662   7.367
  165VAL     HB 2623   3.130   6.632   7.407
  165VAL    CG1 2624   3.051   6.695   7.217
  165VAL   HG11 2625   2.956   6.713   7.170
  165VAL   HG12 2626   3.116   6.781   7.211
  165VAL   HG13 2627   3.104   6.619   7.163
  165VAL    CG2 2628   2.986   6.798   7.433
  165VAL   HG21 2629   2.982   6.783   7.546
  165VAL   HG22 2630   3.059   6.870   7.415
  165VAL   HG23 2631   2.892   6.824   7.388
  165VAL      C 2632   2.924   6.451   7.292
  165VAL      O 2633   3.002   6.356   7.302
  166THR      N 2634   2.843   6.458   7.188
  166THR      H 2635   2.787   6.537   7.173
  166THR     CA 2636   2.821   6.339   7.097
  166THR     HA 2637   2.915   6.289   7.077
  166THR     CB 2638   2.717   6.241   7.149
  166THR     HB 2639   2.617   6.287   7.168
  166THR    CG2 2640   2.703   6.117   7.055
  166THR   HG21 2641   2.637   6.045   7.094
  166THR   HG22 2642   2.651   6.157   6.963
  166THR   HG23 2643   2.793   6.073   7.025
  166THR    OG1 2644   2.754   6.186   7.275
  166THR    HG1 2645   2.719   6.238   7.346
  166THR      C 2646   2.764   6.392   6.970
  166THR      O 2647   2.674   6.477   6.972
  167TYR      N 2648   2.815   6.344   6.856
  167TYR      H 2649   2.902   6.290   6.870
  167TYR     CA 2650   2.763   6.374   6.725
  167TYR     HA 2651   2.677   6.437   6.736
  167TYR     CB 2652   2.865   6.455   6.645
  167TYR    HB1 2653   2.814   6.487   6.551
  167TYR    HB2 2654   2.943   6.393   6.608
  167TYR     CG 2655   2.917   6.582   6.707
  167TYR    CD1 2656   3.038   6.576   6.778
  167TYR    HD1 2657   3.092   6.488   6.766
  167TYR    CE1 2658   3.091   6.681   6.855
  167TYR    HE1 2659   3.184   6.660   6.900
  167TYR     CZ 2660   3.028   6.813   6.845
  167TYR     OH 2661   3.077   6.923   6.911
  167TYR     HH 2662   3.153   6.900   6.967
  167TYR    CE2 2663   2.914   6.821   6.761
  167TYR    HE2 2664   2.867   6.916   6.761
  167TYR    CD2 2665   2.854   6.706   6.696
  167TYR    HD2 2666   2.774   6.724   6.635
  167TYR      C 2667   2.718   6.243   6.653
  167TYR      O 2668   2.771   6.136   6.681
  168LEU      N 2669   2.621   6.250   6.558
  168LEU      H 2670   2.590   6.345   6.536
  168LEU     CA 2671   2.584   6.137   6.468
  168LEU     HA 2672   2.601   6.046   6.522
  168LEU     CB 2673   2.435   6.152   6.430
  168LEU    HB1 2674   2.425   6.255   6.391
  168LEU    HB2 2675   2.376   6.151   6.524
  168LEU     CG 2676   2.387   6.051   6.323
  168LEU     HG 2677   2.468   6.030   6.248
  168LEU    CD1 2678   2.354   5.921   6.396
  168LEU   HD11 2679   2.331   5.845   6.325
  168LEU   HD12 2680   2.439   5.896   6.462
  168LEU   HD13 2681   2.263   5.936   6.452
  168LEU    CD2 2682   2.259   6.101   6.248
  168LEU   HD21 2683   2.284   6.195   6.200
  168LEU   HD22 2684   2.234   6.034   6.166
  168LEU   HD23 2685   2.176   6.111   6.320
  168LEU      C 2686   2.674   6.148   6.351
  168LEU      O 2687   2.701   6.255   6.293
  169VAL      N 2688   2.719   6.031   6.306
  169VAL      H 2689   2.698   5.955   6.363
  169VAL     CA 2690   2.808   6.014   6.188
  169VAL     HA 2691   2.861   6.107   6.169
  169VAL     CB 2692   2.917   5.914   6.231
  169VAL     HB 2693   2.871   5.825   6.261
  169VAL    CG1 2694   3.006   5.873   6.113
  169VAL   HG11 2695   3.087   5.805   6.143
  169VAL   HG12 2696   2.931   5.828   6.042
  169VAL   HG13 2697   3.045   5.962   6.064
  169VAL    CG2 2698   3.007   5.962   6.345
  169VAL   HG21 2699   3.094   5.896   6.361
  169VAL   HG22 2700   3.037   6.060   6.316
  169VAL   HG23 2701   2.942   5.967   6.431
  169VAL      C 2702   2.725   5.973   6.070
  169VAL      O 2703   2.725   6.038   5.964
  170HIS      N 2704   2.636   5.878   6.089
  170HIS      H 2705   2.628   5.848   6.182
  170HIS     CA 2706   2.531   5.830   5.989
  170HIS     HA 2707   2.481   5.918   5.954
  170HIS     CB 2708   2.593   5.749   5.880
  170HIS    HB1 2709   2.635   5.647   5.921
  170HIS    HB2 2710   2.675   5.814   5.846
  170HIS     CG 2711   2.499   5.723   5.761
  170HIS    ND1 2712   2.410   5.818   5.710
  170HIS    CE1 2713   2.355   5.758   5.603
  170HIS    HE1 2714   2.282   5.812   5.546
  170HIS    NE2 2715   2.398   5.633   5.588
  170HIS    HE2 2716   2.367   5.569   5.519
  170HIS    CD2 2717   2.493   5.606   5.684
  170HIS    HD2 2718   2.547   5.513   5.693
  170HIS      C 2719   2.422   5.750   6.069
  170HIS      O 2720   2.449   5.684   6.167
  171ASN      N 2721   2.303   5.740   6.013
  171ASN      H 2722   2.279   5.806   5.944
  171ASN     CA 2723   2.200   5.644   6.046
  171ASN     HA 2724   2.229   5.581   6.128
  171ASN     CB 2725   2.075   5.718   6.082
  171ASN    HB1 2726   2.049   5.784   6.001
  171ASN    HB2 2727   2.098   5.771   6.170
  171ASN     CG 2728   1.959   5.630   6.101
  171ASN    OD1 2729   1.928   5.589   6.210
  171ASN    ND2 2730   1.889   5.597   5.994
  171ASN   HD21 2731   1.919   5.625   5.907
  171ASN   HD22 2732   1.803   5.553   6.011
  171ASN      C 2733   2.190   5.552   5.920
  171ASN      O 2734   2.136   5.593   5.820
  172PHE      N 2735   2.215   5.422   5.934
  172PHE      H 2736   2.242   5.399   6.032
  172PHE     CA 2737   2.202   5.314   5.830
  172PHE     HA 2738   2.225   5.365   5.738
  172PHE     CB 2739   2.304   5.206   5.855
  172PHE    HB1 2740   2.283   5.128   5.785
  172PHE    HB2 2741   2.297   5.175   5.957
  172PHE     CG 2742   2.442   5.241   5.820
  172PHE    CD1 2743   2.520   5.306   5.917
  172PHE    HD1 2744   2.479   5.334   6.012
  172PHE    CE1 2745   2.652   5.336   5.894
  172PHE    HE1 2746   2.706   5.400   5.967
  172PHE     CZ 2747   2.708   5.297   5.771
  172PHE     HZ 2748   2.813   5.314   5.752
  172PHE    CE2 2749   2.625   5.247   5.667
  172PHE    HE2 2750   2.664   5.215   5.568
  172PHE    CD2 2751   2.493   5.214   5.698
  172PHE    HD2 2752   2.437   5.159   5.620
  172PHE      C 2753   2.060   5.249   5.822
  172PHE      O 2754   1.996   5.216   5.926
  173GLU      N 2755   2.017   5.224   5.697
  173GLU      H 2756   2.076   5.244   5.615
  173GLU     CA 2757   1.882   5.164   5.672
  173GLU     HA 2758   1.849   5.109   5.761
  173GLU     CB 2759   1.774   5.269   5.627
  173GLU    HB1 2760   1.685   5.209   5.608
  173GLU    HB2 2761   1.796   5.314   5.525
  173GLU     CG 2762   1.728   5.373   5.732
  173GLU    HG1 2763   1.809   5.428   5.778
  173GLU    HG2 2764   1.683   5.313   5.811
  173GLU     CD 2765   1.631   5.473   5.674
  173GLU    OE1 2766   1.675   5.564   5.602
  173GLU    OE2 2767   1.508   5.463   5.706
  173GLU      C 2768   1.894   5.062   5.562
  173GLU      O 2769   1.826   4.959   5.581
  174GLU      N 2770   1.979   5.087   5.455
  174GLU      H 2771   2.021   5.185   5.452
  174GLU     CA 2772   1.983   5.003   5.332
  174GLU     HA 2773   1.881   4.984   5.300
  174GLU     CB 2774   2.055   5.078   5.217
  174GLU    HB1 2775   2.049   5.017   5.128
  174GLU    HB2 2776   2.162   5.094   5.239
  174GLU     CG 2777   1.992   5.212   5.184
  174GLU    HG1 2778   2.018   5.281   5.262
  174GLU    HG2 2779   1.887   5.209   5.179
  174GLU     CD 2780   2.049   5.268   5.052
  174GLU    OE1 2781   2.108   5.379   5.054
  174GLU    OE2 2782   2.020   5.212   4.945
  174GLU      C 2783   2.060   4.875   5.364
  174GLU      O 2784   2.064   4.786   5.278
  175GLY      N 2785   2.134   4.870   5.476
  175GLY      H 2786   2.121   4.951   5.543
  175GLY     CA 2787   2.214   4.757   5.520
  175GLY    HA1 2788   2.275   4.727   5.436
  175GLY    HA2 2789   2.158   4.671   5.553
  175GLY      C 2790   2.318   4.796   5.626
  175GLY      O 2791   2.298   4.893   5.692
  176GLY      N 2792   2.428   4.719   5.636
  176GLY      H 2793   2.438   4.642   5.575
  176GLY     CA 2794   2.548   4.757   5.715
  176GLY    HA1 2795   2.595   4.664   5.749
  176GLY    HA2 2796   2.528   4.817   5.808
  176GLY      C 2797   2.649   4.828   5.622
  176GLY      O 2798   2.622   4.890   5.521
  177GLY      N 2799   2.778   4.839   5.669
  177GLY      H 2800   2.793   4.783   5.749
  177GLY     CA 2801   2.889   4.917   5.610
  177GLY    HA1 2802   2.870   5.021   5.603
  177GLY    HA2 2803   2.896   4.899   5.501
  177GLY      C 2804   3.019   4.902   5.683
  177GLY      O 2805   3.040   4.801   5.748
  178VAL      N 2806   3.091   5.016   5.691
  178VAL      H 2807   3.056   5.094   5.644
  178VAL     CA 2808   3.206   5.042   5.780
  178VAL     HA 2809   3.215   4.970   5.859
  178VAL     CB 2810   3.343   5.031   5.707
  178VAL     HB 2811   3.423   5.071   5.768
  178VAL    CG1 2812   3.380   4.882   5.676
  178VAL   HG11 2813   3.302   4.829   5.628
  178VAL   HG12 2814   3.477   4.883   5.618
  178VAL   HG13 2815   3.398   4.828   5.769
  178VAL    CG2 2816   3.330   5.094   5.566
  178VAL   HG21 2817   3.294   5.193   5.572
  178VAL   HG22 2818   3.429   5.102   5.520
  178VAL   HG23 2819   3.258   5.038   5.505
  178VAL      C 2820   3.191   5.183   5.840
  178VAL      O 2821   3.164   5.276   5.768
  179ALA      N 2822   3.235   5.197   5.966
  179ALA      H 2823   3.264   5.116   6.023
  179ALA     CA 2824   3.268   5.324   6.030
  179ALA     HA 2825   3.252   5.405   5.963
  179ALA     CB 2826   3.176   5.355   6.149
  179ALA    HB1 2827   3.208   5.439   6.209
  179ALA    HB2 2828   3.071   5.375   6.121
  179ALA    HB3 2829   3.172   5.260   6.204
  179ALA      C 2830   3.418   5.330   6.077
  179ALA      O 2831   3.479   5.224   6.102
  180MET      N 2832   3.480   5.448   6.083
  180MET      H 2833   3.434   5.535   6.057
  180MET     CA 2834   3.600   5.467   6.164
  180MET     HA 2835   3.601   5.386   6.240
  180MET     CB 2836   3.725   5.429   6.079
  180MET    HB1 2837   3.712   5.327   6.040
  180MET    HB2 2838   3.810   5.430   6.148
  180MET     CG 2839   3.762   5.526   5.963
  180MET    HG1 2840   3.669   5.573   5.920
  180MET    HG2 2841   3.809   5.477   5.876
  180MET     SD 2842   3.876   5.657   6.022
  180MET     CE 2843   4.029   5.583   5.968
  180MET    HE1 2844   4.070   5.512   6.036
  180MET    HE2 2845   4.011   5.527   5.878
  180MET    HE3 2846   4.100   5.665   5.952
  180MET      C 2847   3.611   5.601   6.234
  180MET      O 2848   3.537   5.695   6.199
  181GLY      N 2849   3.698   5.613   6.331
  181GLY      H 2850   3.751   5.532   6.362
  181GLY     CA 2851   3.722   5.739   6.400
  181GLY    HA1 2852   3.671   5.741   6.495
  181GLY    HA2 2853   3.681   5.817   6.336
  181GLY      C 2854   3.873   5.762   6.400
  181GLY      O 2855   3.949   5.671   6.430
  182MET      N 2856   3.915   5.888   6.372
  182MET      H 2857   3.844   5.953   6.343
  182MET     CA 2858   4.056   5.923   6.386
  182MET     HA 2859   4.109   5.853   6.451
  182MET     CB 2860   4.115   5.913   6.247
  182MET    HB1 2861   4.081   5.819   6.203
  182MET    HB2 2862   4.222   5.912   6.256
  182MET     CG 2863   4.084   6.024   6.148
  182MET    HG1 2864   4.123   6.119   6.186
  182MET    HG2 2865   3.976   6.033   6.129
  182MET     SD 2866   4.171   5.997   5.989
  182MET     CE 2867   4.216   6.163   5.937
  182MET    HE1 2868   4.138   6.228   5.964
  182MET    HE2 2869   4.303   6.195   5.995
  182MET    HE3 2870   4.232   6.159   5.827
  182MET      C 2871   4.076   6.063   6.440
  182MET      O 2872   3.987   6.147   6.444
  183TYR      N 2873   4.196   6.093   6.485
  183TYR      H 2874   4.272   6.031   6.463
  183TYR     CA 2875   4.223   6.211   6.570
  183TYR     HA 2876   4.160   6.293   6.546
  183TYR     CB 2877   4.206   6.184   6.722
  183TYR    HB1 2878   4.111   6.136   6.739
  183TYR    HB2 2879   4.194   6.280   6.776
  183TYR     CG 2880   4.321   6.100   6.784
  183TYR    CD1 2881   4.420   6.162   6.858
  183TYR    HD1 2882   4.414   6.268   6.880
  183TYR    CE1 2883   4.526   6.086   6.907
  183TYR    HE1 2884   4.601   6.125   6.970
  183TYR     CZ 2885   4.530   5.947   6.884
  183TYR     OH 2886   4.642   5.879   6.929
  183TYR     HH 2887   4.711   5.935   6.971
  183TYR    CE2 2888   4.426   5.881   6.814
  183TYR    HE2 2889   4.433   5.774   6.801
  183TYR    CD2 2890   4.323   5.959   6.759
  183TYR    HD2 2891   4.247   5.910   6.697
  183TYR      C 2892   4.364   6.270   6.544
  183TYR      O 2893   4.454   6.196   6.502
  184ASN      N 2894   4.385   6.393   6.585
  184ASN      H 2895   4.296   6.436   6.613
  184ASN     CA 2896   4.518   6.454   6.609
  184ASN     HA 2897   4.584   6.378   6.642
  184ASN     CB 2898   4.564   6.513   6.479
  184ASN    HB1 2899   4.549   6.617   6.460
  184ASN    HB2 2900   4.521   6.462   6.396
  184ASN     CG 2901   4.709   6.493   6.459
  184ASN    OD1 2902   4.793   6.534   6.539
  184ASN    ND2 2903   4.751   6.429   6.360
  184ASN   HD21 2904   4.685   6.383   6.297
  184ASN   HD22 2905   4.850   6.410   6.349
  184ASN      C 2906   4.521   6.550   6.731
  184ASN      O 2907   4.416   6.559   6.793
  185GLN      N 2908   4.634   6.602   6.776
  185GLN      H 2909   4.714   6.599   6.710
  185GLN     CA 2910   4.628   6.681   6.904
  185GLN     HA 2911   4.525   6.694   6.936
  185GLN     CB 2912   4.698   6.613   7.023
  185GLN    HB1 2913   4.650   6.628   7.115
  185GLN    HB2 2914   4.798   6.649   7.032
  185GLN     CG 2915   4.694   6.459   7.010
  185GLN    HG1 2916   4.742   6.427   6.918
  185GLN    HG2 2917   4.592   6.429   7.013
  185GLN     CD 2918   4.767   6.395   7.128
  185GLN    OE1 2919   4.708   6.355   7.231
  185GLN    NE2 2920   4.899   6.382   7.117
  185GLN   HE21 2921   4.946   6.428   7.033
  185GLN   HE22 2922   4.948   6.345   7.195
  185GLN      C 2923   4.689   6.815   6.886
  185GLN      O 2924   4.795   6.825   6.816
  186ASP      N 2925   4.639   6.914   6.954
  186ASP      H 2926   4.554   6.893   7.002
  186ASP     CA 2927   4.680   7.058   6.936
  186ASP     HA 2928   4.673   7.080   6.824
  186ASP     CB 2929   4.589   7.167   6.996
  186ASP    HB1 2930   4.496   7.173   6.933
  186ASP    HB2 2931   4.646   7.265   6.986
  186ASP     CG 2932   4.546   7.164   7.141
  186ASP    OD1 2933   4.614   7.114   7.235
  186ASP    OD2 2934   4.430   7.206   7.155
  186ASP      C 2935   4.833   7.074   6.966
  186ASP      O 2936   4.901   7.140   6.884
  187LYS      N 2937   4.893   7.006   7.063
  187LYS      H 2938   4.837   6.945   7.119
  187LYS     CA 2939   5.037   7.018   7.097
  187LYS     HA 2940   5.060   7.124   7.086
  187LYS     CB 2941   5.068   6.966   7.241
  187LYS    HB1 2942   5.011   6.872   7.247
  187LYS    HB2 2943   5.032   7.038   7.307
  187LYS     CG 2944   5.215   6.943   7.271
  187LYS    HG1 2945   5.273   6.885   7.197
  187LYS    HG2 2946   5.210   6.870   7.350
  187LYS     CD 2947   5.297   7.062   7.320
  187LYS    HD1 2948   5.393   7.017   7.349
  187LYS    HD2 2949   5.251   7.113   7.409
  187LYS     CE 2950   5.317   7.151   7.202
  187LYS    HE1 2951   5.227   7.212   7.191
  187LYS    HE2 2952   5.342   7.085   7.119
  187LYS     NZ 2953   5.433   7.243   7.212
  187LYS    HZ1 2954   5.484   7.235   7.302
  187LYS    HZ2 2955   5.508   7.222   7.147
  187LYS    HZ3 2956   5.411   7.343   7.194
  187LYS      C 2957   5.124   6.947   6.985
  187LYS      O 2958   5.229   6.996   6.945
  188SER      N 2959   5.076   6.826   6.946
  188SER      H 2960   4.993   6.791   6.973
  188SER     CA 2961   5.149   6.753   6.843
  188SER     HA 2962   5.249   6.738   6.887
  188SER     CB 2963   5.079   6.623   6.815
  188SER    HB1 2964   5.143   6.559   6.763
  188SER    HB2 2965   4.985   6.651   6.758
  188SER     OG 2966   5.049   6.560   6.936
  188SER     HG 2967   5.129   6.562   6.999
  188SER      C 2968   5.149   6.847   6.715
  188SER      O 2969   5.246   6.864   6.644
  189ILE      N 2970   5.032   6.915   6.685
  189ILE      H 2971   4.949   6.891   6.737
  189ILE     CA 2972   5.024   7.012   6.571
  189ILE     HA 2973   5.051   6.961   6.482
  189ILE     CB 2974   4.870   7.036   6.551
  189ILE     HB 2975   4.835   7.067   6.646
  189ILE    CG2 2976   4.847   7.148   6.452
  189ILE   HG21 2977   4.895   7.119   6.361
  189ILE   HG22 2978   4.741   7.173   6.439
  189ILE   HG23 2979   4.897   7.239   6.491
  189ILE    CG1 2980   4.803   6.901   6.515
  189ILE   HG11 2981   4.841   6.823   6.573
  189ILE   HG12 2982   4.814   6.876   6.412
  189ILE     CD 2983   4.650   6.905   6.536
  189ILE    HD1 2984   4.619   6.999   6.587
  189ILE    HD2 2985   4.585   6.891   6.443
  189ILE    HD3 2986   4.623   6.831   6.603
  189ILE      C 2987   5.109   7.138   6.597
  189ILE      O 2988   5.167   7.190   6.504
  190GLU      N 2989   5.129   7.187   6.719
  190GLU      H 2990   5.080   7.133   6.792
  190GLU     CA 2991   5.218   7.297   6.751
  190GLU     HA 2992   5.188   7.382   6.686
  190GLU     CB 2993   5.207   7.332   6.902
  190GLU    HB1 2994   5.287   7.280   6.957
  190GLU    HB2 2995   5.107   7.305   6.935
  190GLU     CG 2996   5.223   7.482   6.930
  190GLU    HG1 2997   5.130   7.524   6.903
  190GLU    HG2 2998   5.295   7.533   6.862
  190GLU     CD 2999   5.255   7.500   7.079
  190GLU    OE1 3000   5.164   7.486   7.166
  190GLU    OE2 3001   5.372   7.528   7.108
  190GLU      C 3002   5.364   7.263   6.716
  190GLU      O 3003   5.439   7.335   6.649
  191ASP      N 3004   5.409   7.148   6.768
  191ASP      H 3005   5.352   7.087   6.827
  191ASP     CA 3006   5.548   7.104   6.741
  191ASP     HA 3007   5.612   7.190   6.772
  191ASP     CB 3008   5.587   6.985   6.832
  191ASP    HB1 3009   5.687   6.953   6.798
  191ASP    HB2 3010   5.527   6.898   6.819
  191ASP     CG 3011   5.589   7.015   6.978
  191ASP    OD1 3012   5.596   6.922   7.059
  191ASP    OD2 3013   5.600   7.134   7.016
  191ASP      C 3014   5.578   7.080   6.592
  191ASP      O 3015   5.692   7.090   6.557
  192PHE      N 3016   5.475   7.052   6.509
  192PHE      H 3017   5.384   7.047   6.556
  192PHE     CA 3018   5.481   7.053   6.365
  192PHE     HA 3019   5.570   7.001   6.337
  192PHE     CB 3020   5.358   6.982   6.313
  192PHE    HB1 3021   5.273   7.014   6.375
  192PHE    HB2 3022   5.361   6.877   6.329
  192PHE     CG 3023   5.318   7.011   6.172
  192PHE    CD1 3024   5.375   6.948   6.059
  192PHE    HD1 3025   5.457   6.882   6.073
  192PHE    CE1 3026   5.323   6.975   5.929
  192PHE    HE1 3027   5.364   6.917   5.851
  192PHE     CZ 3028   5.216   7.063   5.909
  192PHE     HZ 3029   5.182   7.085   5.808
  192PHE    CE2 3030   5.174   7.140   6.020
  192PHE    HE2 3031   5.106   7.221   6.004
  192PHE    CD2 3032   5.224   7.109   6.149
  192PHE    HD2 3033   5.185   7.173   6.231
  192PHE      C 3034   5.487   7.198   6.318
  192PHE      O 3035   5.569   7.227   6.235
  193ALA      N 3036   5.407   7.292   6.370
  193ALA      H 3037   5.348   7.267   6.444
  193ALA     CA 3038   5.402   7.434   6.320
  193ALA     HA 3039   5.366   7.435   6.217
  193ALA     CB 3040   5.290   7.503   6.396
  193ALA    HB1 3041   5.196   7.453   6.367
  193ALA    HB2 3042   5.303   7.491   6.502
  193ALA    HB3 3043   5.295   7.602   6.361
  193ALA      C 3044   5.536   7.503   6.335
  193ALA      O 3045   5.597   7.546   6.236
  194HIS      N 3046   5.594   7.483   6.455
  194HIS      H 3047   5.551   7.416   6.516
  194HIS     CA 3048   5.723   7.546   6.495
  194HIS     HA 3049   5.718   7.650   6.487
  194HIS     CB 3050   5.762   7.511   6.643
  194HIS    HB1 3051   5.869   7.537   6.660
  194HIS    HB2 3052   5.747   7.404   6.659
  194HIS     CG 3053   5.675   7.590   6.744
  194HIS    ND1 3054   5.643   7.724   6.734
  194HIS    CE1 3055   5.579   7.749   6.846
  194HIS    HE1 3056   5.529   7.840   6.866
  194HIS    NE2 3057   5.567   7.644   6.927
  194HIS    HE2 3058   5.512   7.636   7.012
  194HIS    CD2 3059   5.632   7.539   6.864
  194HIS    HD2 3060   5.639   7.444   6.916
  194HIS      C 3061   5.836   7.497   6.402
  194HIS      O 3062   5.890   7.577   6.325
  195SER      N 3063   5.851   7.364   6.392
  195SER      H 3064   5.798   7.303   6.457
  195SER     CA 3065   5.958   7.296   6.317
  195SER     HA 3066   6.054   7.324   6.351
  195SER     CB 3067   5.921   7.145   6.328
  195SER    HB1 3068   5.986   7.090   6.261
  195SER    HB2 3069   5.820   7.128   6.297
  195SER     OG 3070   5.925   7.092   6.460
  195SER     HG 3071   5.831   7.084   6.495
  195SER      C 3072   5.950   7.332   6.166
  195SER      O 3073   6.050   7.343   6.102
  196SER      N 3074   5.829   7.354   6.116
  196SER      H 3075   5.749   7.353   6.180
  196SER     CA 3076   5.809   7.387   5.973
  196SER     HA 3077   5.864   7.317   5.915
  196SER     CB 3078   5.659   7.386   5.934
  196SER    HB1 3079   5.638   7.423   5.833
  196SER    HB2 3080   5.601   7.450   6.004
  196SER     OG 3081   5.615   7.250   5.957
  196SER     HG 3082   5.589   7.240   6.052
  196SER      C 3083   5.861   7.524   5.934
  196SER      O 3084   5.931   7.542   5.833
  197PHE      N 3085   5.837   7.625   6.020
  197PHE      H 3086   5.783   7.599   6.105
  197PHE     CA 3087   5.888   7.758   6.010
  197PHE     HA 3088   5.866   7.793   5.906
  197PHE     CB 3089   5.821   7.852   6.109
  197PHE    HB1 3090   5.856   7.951   6.087
  197PHE    HB2 3091   5.847   7.823   6.210
  197PHE     CG 3092   5.670   7.858   6.097
  197PHE    CD1 3093   5.584   7.815   6.204
  197PHE    HD1 3094   5.625   7.781   6.301
  197PHE    CE1 3095   5.442   7.821   6.186
  197PHE    HE1 3096   5.372   7.799   6.264
  197PHE     CZ 3097   5.387   7.853   6.064
  197PHE     HZ 3098   5.278   7.853   6.052
  197PHE    CE2 3099   5.470   7.875   5.957
  197PHE    HE2 3100   5.430   7.885   5.858
  197PHE    CD2 3101   5.613   7.881   5.975
  197PHE    HD2 3102   5.675   7.911   5.890
  197PHE      C 3103   6.041   7.758   6.026
  197PHE      O 3104   6.111   7.799   5.933
  198GLN      N 3105   6.085   7.700   6.139
  198GLN      H 3106   6.019   7.659   6.205
  198GLN     CA 3107   6.229   7.677   6.155
  198GLN     HA 3108   6.279   7.779   6.158
  198GLN     CB 3109   6.258   7.596   6.286
  198GLN    HB1 3110   6.356   7.567   6.284
  198GLN    HB2 3111   6.196   7.508   6.282
  198GLN     CG 3112   6.232   7.679   6.413
  198GLN    HG1 3113   6.124   7.706   6.417
  198GLN    HG2 3114   6.290   7.768   6.405
  198GLN     CD 3115   6.268   7.612   6.541
  198GLN    OE1 3116   6.372   7.538   6.540
  198GLN    NE2 3117   6.188   7.612   6.645
  198GLN   HE21 3118   6.102   7.667   6.646
  198GLN   HE22 3119   6.198   7.542   6.720
  198GLN      C 3120   6.296   7.598   6.039
  198GLN      O 3121   6.416   7.627   6.011
  199MET      N 3122   6.235   7.496   5.968
  199MET      H 3123   6.146   7.464   6.002
  199MET     CA 3124   6.288   7.433   5.844
  199MET     HA 3125   6.386   7.391   5.859
  199MET     CB 3126   6.201   7.309   5.811
  199MET    HB1 3127   6.092   7.324   5.814
  199MET    HB2 3128   6.219   7.233   5.883
  199MET     CG 3129   6.235   7.237   5.678
  199MET    HG1 3130   6.247   7.307   5.590
  199MET    HG2 3131   6.150   7.166   5.654
  199MET     SD 3132   6.396   7.159   5.686
  199MET     CE 3133   6.396   7.092   5.517
  199MET    HE1 3134   6.493   7.040   5.497
  199MET    HE2 3135   6.307   7.025   5.508
  199MET    HE3 3136   6.393   7.178   5.450
  199MET      C 3137   6.296   7.531   5.716
  199MET      O 3138   6.394   7.534   5.641
  200ALA      N 3139   6.198   7.624   5.698
  200ALA      H 3140   6.116   7.614   5.752
  200ALA     CA 3141   6.213   7.733   5.604
  200ALA     HA 3142   6.242   7.689   5.510
  200ALA     CB 3143   6.076   7.793   5.579
  200ALA    HB1 3144   6.072   7.859   5.487
  200ALA    HB2 3145   6.007   7.712   5.553
  200ALA    HB3 3146   6.047   7.849   5.668
  200ALA      C 3147   6.327   7.830   5.640
  200ALA      O 3148   6.407   7.865   5.551
  201LEU      N 3149   6.343   7.858   5.767
  201LEU      H 3150   6.269   7.846   5.834
  201LEU     CA 3151   6.465   7.932   5.809
  201LEU     HA 3152   6.470   8.013   5.736
  201LEU     CB 3153   6.447   7.981   5.953
  201LEU    HB1 3154   6.541   8.043   5.972
  201LEU    HB2 3155   6.462   7.894   6.022
  201LEU     CG 3156   6.329   8.076   5.986
  201LEU     HG 3157   6.238   8.025   5.970
  201LEU    CD1 3158   6.324   8.103   6.137
  201LEU   HD11 3159   6.424   8.110   6.182
  201LEU   HD12 3160   6.270   8.200   6.161
  201LEU   HD13 3161   6.274   8.023   6.191
  201LEU    CD2 3162   6.329   8.214   5.915
  201LEU   HD21 3163   6.406   8.276   5.960
  201LEU   HD22 3164   6.353   8.206   5.808
  201LEU   HD23 3165   6.232   8.256   5.924
  201LEU      C 3166   6.595   7.853   5.795
  201LEU      O 3167   6.696   7.917   5.756
  202SER      N 3168   6.590   7.722   5.796
  202SER      H 3169   6.510   7.676   5.831
  202SER     CA 3170   6.712   7.641   5.783
  202SER     HA 3171   6.788   7.702   5.833
  202SER     CB 3172   6.703   7.508   5.858
  202SER    HB1 3173   6.802   7.458   5.856
  202SER    HB2 3174   6.626   7.448   5.806
  202SER     OG 3175   6.676   7.538   5.993
  202SER     HG 3176   6.579   7.537   6.005
  202SER      C 3177   6.762   7.616   5.641
  202SER      O 3178   6.877   7.571   5.618
  203LYS      N 3179   6.684   7.657   5.539
  203LYS      H 3180   6.588   7.686   5.560
  203LYS     CA 3181   6.728   7.648   5.393
  203LYS     HA 3182   6.834   7.627   5.384
  203LYS     CB 3183   6.637   7.544   5.329
  203LYS    HB1 3184   6.532   7.577   5.346
  203LYS    HB2 3185   6.633   7.452   5.386
  203LYS     CG 3186   6.653   7.516   5.180
  203LYS    HG1 3187   6.665   7.608   5.124
  203LYS    HG2 3188   6.560   7.472   5.144
  203LYS     CD 3189   6.765   7.424   5.148
  203LYS    HD1 3190   6.759   7.326   5.195
  203LYS    HD2 3191   6.855   7.470   5.197
  203LYS     CE 3192   6.788   7.425   4.997
  203LYS    HE1 3193   6.815   7.529   4.969
  203LYS    HE2 3194   6.695   7.402   4.944
  203LYS     NZ 3195   6.895   7.338   4.955
  203LYS    HZ1 3196   6.888   7.244   4.992
  203LYS    HZ2 3197   6.900   7.331   4.852
  203LYS    HZ3 3198   6.985   7.361   4.999
  203LYS      C 3199   6.724   7.782   5.319
  203LYS      O 3200   6.776   7.794   5.206
  204GLY      N 3201   6.661   7.884   5.377
  204GLY      H 3202   6.618   7.875   5.462
  204GLY     CA 3203   6.630   8.006   5.302
  204GLY    HA1 3204   6.725   8.042   5.266
  204GLY    HA2 3205   6.595   8.080   5.373
  204GLY      C 3206   6.528   7.994   5.185
  204GLY      O 3207   6.562   8.055   5.081
  205TRP      N 3208   6.423   7.908   5.191
  205TRP      H 3209   6.408   7.854   5.276
  205TRP     CA 3210   6.331   7.886   5.079
  205TRP     HA 3211   6.353   7.947   4.993
  205TRP     CB 3212   6.325   7.738   5.037
  205TRP    HB1 3213   6.229   7.727   4.986
  205TRP    HB2 3214   6.328   7.671   5.124
  205TRP     CG 3215   6.431   7.684   4.944
  205TRP    CD1 3216   6.552   7.742   4.921
  205TRP    HD1 3217   6.590   7.833   4.973
  205TRP    NE1 3218   6.626   7.659   4.833
  205TRP    HE1 3219   6.720   7.671   4.810
  205TRP    CE2 3220   6.554   7.543   4.803
  205TRP    CZ2 3221   6.578   7.437   4.715
  205TRP    HZ2 3222   6.664   7.438   4.649
  205TRP    CH2 3223   6.490   7.329   4.711
  205TRP    HH2 3224   6.515   7.249   4.646
  205TRP    CZ3 3225   6.372   7.334   4.786
  205TRP    HZ3 3226   6.305   7.250   4.782
  205TRP    CE3 3227   6.344   7.444   4.869
  205TRP    HE3 3228   6.255   7.447   4.927
  205TRP    CD2 3229   6.434   7.551   4.885
  205TRP      C 3230   6.188   7.923   5.124
  205TRP      O 3231   6.159   7.903   5.244
  206PRO      N 3232   6.097   7.972   5.035
  206PRO     CD 3233   6.122   7.998   4.893
  206PRO    HD1 3234   6.188   7.919   4.852
  206PRO    HD2 3235   6.167   8.096   4.887
  206PRO     CG 3236   5.990   7.991   4.824
  206PRO    HG1 3237   5.957   7.890   4.794
  206PRO    HG2 3238   5.991   8.064   4.739
  206PRO     CB 3239   5.898   8.051   4.938
  206PRO    HB1 3240   5.793   8.014   4.921
  206PRO    HB2 3241   5.904   8.160   4.936
  206PRO     CA 3242   5.956   7.994   5.063
  206PRO     HA 3243   5.949   8.067   5.143
  206PRO      C 3244   5.886   7.864   5.111
  206PRO      O 3245   5.924   7.754   5.071
  207LEU      N 3246   5.776   7.883   5.182
  207LEU      H 3247   5.755   7.978   5.202
  207LEU     CA 3248   5.698   7.780   5.252
  207LEU     HA 3249   5.735   7.686   5.225
  207LEU     CB 3250   5.707   7.806   5.404
  207LEU    HB1 3251   5.695   7.912   5.418
  207LEU    HB2 3252   5.811   7.798   5.424
  207LEU     CG 3253   5.630   7.730   5.511
  207LEU     HG 3254   5.527   7.746   5.500
  207LEU    CD1 3255   5.654   7.583   5.515
  207LEU   HD11 3256   5.576   7.535   5.581
  207LEU   HD12 3257   5.640   7.543   5.416
  207LEU   HD13 3258   5.755   7.563   5.555
  207LEU    CD2 3259   5.662   7.776   5.646
  207LEU   HD21 3260   5.770   7.754   5.669
  207LEU   HD22 3261   5.637   7.882   5.652
  207LEU   HD23 3262   5.598   7.728   5.719
  207LEU      C 3263   5.553   7.784   5.207
  207LEU      O 3264   5.496   7.889   5.175
  208TYR      N 3265   5.491   7.668   5.213
  208TYR      H 3266   5.550   7.585   5.223
  208TYR     CA 3267   5.347   7.647   5.188
  208TYR     HA 3268   5.303   7.749   5.185
  208TYR     CB 3269   5.323   7.575   5.050
  208TYR    HB1 3270   5.234   7.517   5.044
  208TYR    HB2 3271   5.397   7.498   5.041
  208TYR     CG 3272   5.337   7.664   4.922
  208TYR    CD1 3273   5.464   7.692   4.867
  208TYR    HD1 3274   5.548   7.670   4.922
  208TYR    CE1 3275   5.478   7.737   4.733
  208TYR    HE1 3276   5.578   7.743   4.684
  208TYR     CZ 3277   5.365   7.758   4.656
  208TYR     OH 3278   5.376   7.787   4.527
  208TYR     HH 3279   5.460   7.798   4.502
  208TYR    CE2 3280   5.237   7.750   4.716
  208TYR    HE2 3281   5.148   7.757   4.658
  208TYR    CD2 3282   5.226   7.697   4.846
  208TYR    HD2 3283   5.128   7.666   4.873
  208TYR      C 3284   5.280   7.561   5.298
  208TYR      O 3285   5.345   7.470   5.347
  209LEU      N 3286   5.150   7.581   5.318
  209LEU      H 3287   5.118   7.659   5.263
  209LEU     CA 3288   5.058   7.485   5.382
  209LEU     HA 3289   5.116   7.396   5.408
  209LEU     CB 3290   5.001   7.550   5.507
  209LEU    HB1 3291   4.952   7.642   5.478
  209LEU    HB2 3292   5.089   7.577   5.570
  209LEU     CG 3293   4.906   7.465   5.592
  209LEU     HG 3294   4.828   7.426   5.529
  209LEU    CD1 3295   4.977   7.350   5.661
  209LEU   HD11 3296   5.029   7.287   5.590
  209LEU   HD12 3297   5.045   7.390   5.736
  209LEU   HD13 3298   4.905   7.279   5.704
  209LEU    CD2 3299   4.852   7.550   5.705
  209LEU   HD21 3300   4.811   7.487   5.787
  209LEU   HD22 3301   4.929   7.616   5.748
  209LEU   HD23 3302   4.774   7.618   5.663
  209LEU      C 3303   4.948   7.443   5.284
  209LEU      O 3304   4.902   7.519   5.200
  210SER      N 3305   4.908   7.317   5.298
  210SER      H 3306   4.962   7.267   5.367
  210SER     CA 3307   4.795   7.248   5.233
  210SER     HA 3308   4.738   7.320   5.173
  210SER     CB 3309   4.846   7.125   5.147
  210SER    HB1 3310   4.911   7.167   5.064
  210SER    HB2 3311   4.767   7.073   5.095
  210SER     OG 3312   4.928   7.036   5.212
  210SER     HG 3313   4.878   6.992   5.283
  210SER      C 3314   4.703   7.198   5.349
  210SER      O 3315   4.750   7.135   5.447
  211THR      N 3316   4.571   7.210   5.331
  211THR      H 3317   4.537   7.257   5.246
  211THR     CA 3318   4.466   7.149   5.413
  211THR     HA 3319   4.497   7.060   5.460
  211THR     CB 3320   4.428   7.247   5.526
  211THR     HB 3321   4.348   7.200   5.582
  211THR    CG2 3322   4.533   7.275   5.632
  211THR   HG21 3323   4.625   7.310   5.590
  211THR   HG22 3324   4.492   7.356   5.695
  211THR   HG23 3325   4.554   7.190   5.693
  211THR    OG1 3326   4.387   7.369   5.478
  211THR    HG1 3327   4.341   7.418   5.548
  211THR      C 3328   4.336   7.116   5.334
  211THR      O 3329   4.318   7.183   5.230
  212LYS      N 3330   4.241   7.035   5.387
  212LYS      H 3331   4.261   6.981   5.473
  212LYS     CA 3332   4.104   7.018   5.332
  212LYS     HA 3333   4.103   7.051   5.230
  212LYS     CB 3334   4.064   6.868   5.329
  212LYS    HB1 3335   4.040   6.843   5.432
  212LYS    HB2 3336   4.147   6.802   5.303
  212LYS     CG 3337   3.948   6.820   5.240
  212LYS    HG1 3338   3.865   6.884   5.266
  212LYS    HG2 3339   3.923   6.720   5.273
  212LYS     CD 3340   3.983   6.814   5.089
  212LYS    HD1 3341   4.042   6.725   5.055
  212LYS    HD2 3342   4.040   6.905   5.069
  212LYS     CE 3343   3.853   6.815   5.011
  212LYS    HE1 3344   3.796   6.905   5.052
  212LYS    HE2 3345   3.784   6.733   5.034
  212LYS     NZ 3346   3.872   6.836   4.867
  212LYS    HZ1 3347   3.892   6.750   4.820
  212LYS    HZ2 3348   3.780   6.866   4.831
  212LYS    HZ3 3349   3.940   6.910   4.846
  212LYS      C 3350   4.004   7.113   5.400
  212LYS      O 3351   3.898   7.070   5.453
  213ASN      N 3352   4.046   7.238   5.401
  213ASN      H 3353   4.142   7.251   5.363
  213ASN     CA 3354   3.986   7.348   5.476
  213ASN     HA 3355   4.000   7.328   5.579
  213ASN     CB 3356   4.071   7.475   5.446
  213ASN    HB1 3357   4.020   7.538   5.373
  213ASN    HB2 3358   4.167   7.442   5.409
  213ASN     CG 3359   4.094   7.546   5.579
  213ASN    OD1 3360   4.204   7.537   5.633
  213ASN    ND2 3361   3.998   7.609   5.647
  213ASN   HD21 3362   3.904   7.604   5.603
  213ASN   HD22 3363   4.024   7.663   5.727
  213ASN      C 3364   3.833   7.370   5.452
  213ASN      O 3365   3.758   7.396   5.550
  214THR      N 3366   3.777   7.343   5.333
  214THR      H 3367   3.834   7.308   5.251
  214THR     CA 3368   3.640   7.364   5.312
  214THR     HA 3369   3.615   7.448   5.366
  214THR     CB 3370   3.612   7.395   5.167
  214THR     HB 3371   3.502   7.396   5.160
  214THR    CG2 3372   3.670   7.533   5.112
  214THR   HG21 3373   3.654   7.532   5.006
  214THR   HG22 3374   3.610   7.624   5.153
  214THR   HG23 3375   3.783   7.535   5.135
  214THR    OG1 3376   3.659   7.300   5.076
  214THR    HG1 3377   3.591   7.297   4.999
  214THR      C 3378   3.553   7.243   5.352
  214THR      O 3379   3.437   7.257   5.393
  215ILE      N 3380   3.597   7.118   5.338
  215ILE      H 3381   3.693   7.114   5.304
  215ILE     CA 3382   3.521   6.992   5.363
  215ILE     HA 3383   3.415   7.018   5.363
  215ILE     CB 3384   3.539   6.884   5.250
  215ILE     HB 3385   3.646   6.860   5.250
  215ILE    CG2 3386   3.453   6.763   5.275
  215ILE   HG21 3387   3.355   6.794   5.303
  215ILE   HG22 3388   3.447   6.703   5.184
  215ILE   HG23 3389   3.497   6.699   5.351
  215ILE    CG1 3390   3.499   6.929   5.107
  215ILE   HG11 3391   3.523   6.851   5.032
  215ILE   HG12 3392   3.565   7.013   5.080
  215ILE     CD 3393   3.356   6.979   5.081
  215ILE    HD1 3394   3.345   6.981   4.975
  215ILE    HD2 3395   3.283   6.915   5.131
  215ILE    HD3 3396   3.340   7.077   5.125
  215ILE      C 3397   3.546   6.940   5.508
  215ILE      O 3398   3.467   6.863   5.559
  216LEU      N 3399   3.657   6.981   5.578
  216LEU      H 3400   3.723   7.041   5.532
  216LEU     CA 3401   3.700   6.947   5.713
  216LEU     HA 3402   3.618   6.911   5.779
  216LEU     CB 3403   3.803   6.830   5.709
  216LEU    HB1 3404   3.852   6.816   5.803
  216LEU    HB2 3405   3.886   6.858   5.641
  216LEU     CG 3406   3.741   6.699   5.652
  216LEU     HG 3407   3.692   6.726   5.554
  216LEU    CD1 3408   3.856   6.597   5.646
  216LEU   HD11 3409   3.887   6.584   5.754
  216LEU   HD12 3410   3.820   6.500   5.614
  216LEU   HD13 3411   3.940   6.638   5.585
  216LEU    CD2 3412   3.635   6.638   5.741
  216LEU   HD21 3413   3.545   6.700   5.739
  216LEU   HD22 3414   3.607   6.540   5.709
  216LEU   HD23 3415   3.677   6.627   5.839
  216LEU      C 3416   3.754   7.073   5.787
  216LEU      O 3417   3.857   7.072   5.859
  217LYS      N 3418   3.674   7.179   5.792
  217LYS      H 3419   3.594   7.174   5.723
  217LYS     CA 3420   3.691   7.307   5.870
  217LYS     HA 3421   3.768   7.369   5.823
  217LYS     CB 3422   3.559   7.387   5.856
  217LYS    HB1 3423   3.489   7.325   5.916
  217LYS    HB2 3424   3.534   7.379   5.750
  217LYS     CG 3425   3.558   7.533   5.895
  217LYS    HG1 3426   3.615   7.588   5.820
  217LYS    HG2 3427   3.608   7.547   5.991
  217LYS     CD 3428   3.418   7.585   5.891
  217LYS    HD1 3429   3.377   7.567   5.794
  217LYS    HD2 3430   3.417   7.695   5.901
  217LYS     CE 3431   3.314   7.528   5.986
  217LYS    HE1 3432   3.343   7.558   6.087
  217LYS    HE2 3433   3.324   7.422   5.981
  217LYS     NZ 3434   3.178   7.572   5.962
  217LYS    HZ1 3435   3.124   7.533   6.038
  217LYS    HZ2 3436   3.164   7.675   5.965
  217LYS    HZ3 3437   3.143   7.531   5.874
  217LYS      C 3438   3.730   7.299   6.020
  217LYS      O 3439   3.812   7.377   6.067
  218LYS      N 3440   3.684   7.196   6.093
  218LYS      H 3441   3.625   7.127   6.042
  218LYS     CA 3442   3.715   7.177   6.233
  218LYS     HA 3443   3.756   7.271   6.273
  218LYS     CB 3444   3.583   7.149   6.302
  218LYS    HB1 3445   3.597   7.108   6.407
  218LYS    HB2 3446   3.527   7.079   6.245
  218LYS     CG 3447   3.501   7.277   6.318
  218LYS    HG1 3448   3.484   7.317   6.211
  218LYS    HG2 3449   3.547   7.351   6.374
  218LYS     CD 3450   3.358   7.247   6.371
  218LYS    HD1 3451   3.364   7.213   6.476
  218LYS    HD2 3452   3.313   7.167   6.308
  218LYS     CE 3453   3.272   7.377   6.365
  218LYS    HE1 3454   3.253   7.413   6.266
  218LYS    HE2 3455   3.333   7.462   6.409
  218LYS     NZ 3456   3.147   7.364   6.439
  218LYS    HZ1 3457   3.148   7.304   6.519
  218LYS    HZ2 3458   3.111   7.457   6.466
  218LYS    HZ3 3459   3.075   7.320   6.385
  218LYS      C 3460   3.822   7.068   6.258
  218LYS      O 3461   3.841   7.034   6.378
  219TYR      N 3462   3.889   7.019   6.154
  219TYR      H 3463   3.856   7.045   6.060
  219TYR     CA 3464   4.005   6.929   6.166
  219TYR     HA 3465   4.038   6.928   6.271
  219TYR     CB 3466   3.958   6.783   6.136
  219TYR    HB1 3467   3.916   6.770   6.034
  219TYR    HB2 3468   3.877   6.773   6.203
  219TYR     CG 3469   4.054   6.670   6.165
  219TYR    CD1 3470   4.177   6.668   6.098
  219TYR    HD1 3471   4.199   6.749   6.023
  219TYR    CE1 3472   4.267   6.564   6.127
  219TYR    HE1 3473   4.366   6.568   6.078
  219TYR     CZ 3474   4.232   6.461   6.222
  219TYR     OH 3475   4.330   6.369   6.255
  219TYR     HH 3476   4.420   6.391   6.216
  219TYR    CE2 3477   4.103   6.460   6.278
  219TYR    HE2 3478   4.078   6.380   6.349
  219TYR    CD2 3479   4.016   6.568   6.253
  219TYR    HD2 3480   3.913   6.567   6.287
  219TYR      C 3481   4.128   6.986   6.088
  219TYR      O 3482   4.214   7.051   6.146
  220ASP      N 3483   4.124   6.988   5.955
  220ASP      H 3484   4.050   6.940   5.912
  220ASP     CA 3485   4.214   7.053   5.860
  220ASP     HA 3486   4.320   7.025   5.867
  220ASP     CB 3487   4.171   7.003   5.721
  220ASP    HB1 3488   4.209   7.063   5.638
  220ASP    HB2 3489   4.069   7.016   5.716
  220ASP     CG 3490   4.209   6.861   5.687
  220ASP    OD1 3491   4.167   6.759   5.743
  220ASP    OD2 3492   4.295   6.850   5.597
  220ASP      C 3493   4.204   7.202   5.867
  220ASP      O 3494   4.306   7.265   5.883
  221GLY      N 3495   4.083   7.258   5.867
  221GLY      H 3496   3.999   7.199   5.857
  221GLY     CA 3497   4.070   7.397   5.897
  221GLY    HA1 3498   3.963   7.408   5.880
  221GLY    HA2 3499   4.130   7.443   5.818
  221GLY      C 3500   4.108   7.449   6.038
  221GLY      O 3501   4.106   7.574   6.058
  222ARG      N 3502   4.130   7.368   6.138
  222ARG      H 3503   4.119   7.270   6.118
  222ARG     CA 3504   4.186   7.403   6.265
  222ARG     HA 3505   4.160   7.506   6.292
  222ARG     CB 3506   4.112   7.319   6.371
  222ARG    HB1 3507   4.121   7.216   6.340
  222ARG    HB2 3508   4.005   7.342   6.363
  222ARG     CG 3509   4.165   7.336   6.515
  222ARG    HG1 3510   4.270   7.313   6.519
  222ARG    HG2 3511   4.110   7.262   6.581
  222ARG     CD 3512   4.137   7.478   6.568
  222ARG    HD1 3513   4.027   7.497   6.579
  222ARG    HD2 3514   4.184   7.559   6.505
  222ARG     NE 3515   4.198   7.483   6.706
  222ARG     HE 3516   4.198   7.397   6.766
  222ARG     CZ 3517   4.238   7.591   6.770
  222ARG    NH1 3518   4.258   7.708   6.713
  222ARG   HH11 3519   4.216   7.731   6.630
  222ARG   HH12 3520   4.299   7.786   6.769
  222ARG    NH2 3521   4.261   7.581   6.900
  222ARG   HH21 3522   4.241   7.487   6.946
  222ARG   HH22 3523   4.304   7.659   6.948
  222ARG      C 3524   4.335   7.384   6.261
  222ARG      O 3525   4.407   7.465   6.317
  223PHE      N 3526   4.391   7.295   6.180
  223PHE      H 3527   4.335   7.225   6.141
  223PHE     CA 3528   4.531   7.290   6.139
  223PHE     HA 3529   4.586   7.286   6.239
  223PHE     CB 3530   4.556   7.161   6.054
  223PHE    HB1 3531   4.528   7.182   5.948
  223PHE    HB2 3532   4.489   7.081   6.087
  223PHE     CG 3533   4.699   7.109   6.045
  223PHE    CD1 3534   4.772   7.116   5.925
  223PHE    HD1 3535   4.740   7.176   5.848
  223PHE    CE1 3536   4.879   7.026   5.904
  223PHE    HE1 3537   4.931   7.025   5.811
  223PHE     CZ 3538   4.919   6.941   6.005
  223PHE     HZ 3539   5.012   6.883   5.992
  223PHE    CE2 3540   4.850   6.938   6.128
  223PHE    HE2 3541   4.877   6.868   6.207
  223PHE    CD2 3542   4.735   7.019   6.147
  223PHE    HD2 3543   4.683   7.012   6.241
  223PHE      C 3544   4.588   7.417   6.074
  223PHE      O 3545   4.681   7.473   6.129
  224LYS      N 3546   4.523   7.469   5.972
  224LYS      H 3547   4.441   7.420   5.929
  224LYS     CA 3548   4.554   7.608   5.926
  224LYS     HA 3549   4.655   7.607   5.896
  224LYS     CB 3550   4.457   7.647   5.811
  224LYS    HB1 3551   4.352   7.644   5.844
  224LYS    HB2 3552   4.461   7.574   5.736
  224LYS     CG 3553   4.487   7.781   5.740
  224LYS    HG1 3554   4.589   7.783   5.694
  224LYS    HG2 3555   4.486   7.861   5.817
  224LYS     CD 3556   4.384   7.815   5.633
  224LYS    HD1 3557   4.288   7.823   5.677
  224LYS    HD2 3558   4.387   7.739   5.549
  224LYS     CE 3559   4.407   7.953   5.564
  224LYS    HE1 3560   4.514   7.958   5.533
  224LYS    HE2 3561   4.388   8.027   5.641
  224LYS     NZ 3562   4.321   7.981   5.449
  224LYS    HZ1 3563   4.364   7.938   5.369
  224LYS    HZ2 3564   4.226   7.936   5.450
  224LYS    HZ3 3565   4.315   8.081   5.427
  224LYS      C 3566   4.540   7.716   6.036
  224LYS      O 3567   4.629   7.801   6.034
  225ASP      N 3568   4.439   7.706   6.123
  225ASP      H 3569   4.373   7.627   6.119
  225ASP     CA 3570   4.407   7.810   6.215
  225ASP     HA 3571   4.391   7.905   6.160
  225ASP     CB 3572   4.269   7.771   6.276
  225ASP    HB1 3573   4.281   7.669   6.308
  225ASP    HB2 3574   4.197   7.778   6.195
  225ASP     CG 3575   4.230   7.870   6.388
  225ASP    OD1 3576   4.253   7.994   6.371
  225ASP    OD2 3577   4.167   7.830   6.486
  225ASP      C 3578   4.518   7.828   6.326
  225ASP      O 3579   4.570   7.935   6.356
  226ILE      N 3580   4.562   7.713   6.379
  226ILE      H 3581   4.514   7.625   6.356
  226ILE     CA 3582   4.674   7.692   6.470
  226ILE     HA 3583   4.667   7.767   6.549
  226ILE     CB 3584   4.684   7.555   6.537
  226ILE     HB 3585   4.687   7.483   6.450
  226ILE    CG2 3586   4.810   7.538   6.622
  226ILE   HG21 3587   4.802   7.443   6.679
  226ILE   HG22 3588   4.898   7.546   6.555
  226ILE   HG23 3589   4.826   7.620   6.689
  226ILE    CG1 3590   4.557   7.529   6.619
  226ILE   HG11 3591   4.470   7.554   6.558
  226ILE   HG12 3592   4.557   7.600   6.703
  226ILE     CD 3593   4.533   7.383   6.661
  226ILE    HD1 3594   4.615   7.349   6.729
  226ILE    HD2 3595   4.440   7.369   6.722
  226ILE    HD3 3596   4.529   7.317   6.575
  226ILE      C 3597   4.805   7.740   6.402
  226ILE      O 3598   4.880   7.814   6.464
  227PHE      N 3599   4.834   7.695   6.275
  227PHE      H 3600   4.762   7.647   6.222
  227PHE     CA 3601   4.961   7.710   6.204
  227PHE     HA 3602   5.043   7.674   6.273
  227PHE     CB 3603   4.956   7.619   6.085
  227PHE    HB1 3604   4.883   7.647   6.010
  227PHE    HB2 3605   4.933   7.516   6.117
  227PHE     CG 3606   5.088   7.603   6.013
  227PHE    CD1 3607   5.165   7.486   6.024
  227PHE    HD1 3608   5.145   7.408   6.099
  227PHE    CE1 3609   5.276   7.460   5.937
  227PHE    HE1 3610   5.338   7.377   5.949
  227PHE     CZ 3611   5.309   7.559   5.844
  227PHE     HZ 3612   5.396   7.555   5.779
  227PHE    CE2 3613   5.232   7.676   5.831
  227PHE    HE2 3614   5.265   7.750   5.758
  227PHE    CD2 3615   5.114   7.697   5.909
  227PHE    HD2 3616   5.050   7.781   5.887
  227PHE      C 3617   4.985   7.858   6.166
  227PHE      O 3618   5.083   7.915   6.213
  228GLN      N 3619   4.893   7.933   6.109
  228GLN      H 3620   4.805   7.888   6.089
  228GLN     CA 3621   4.908   8.073   6.068
  228GLN     HA 3622   5.000   8.073   6.009
  228GLN     CB 3623   4.798   8.104   5.963
  228GLN    HB1 3624   4.799   8.017   5.902
  228GLN    HB2 3625   4.837   8.190   5.904
  228GLN     CG 3626   4.665   8.134   6.026
  228GLN    HG1 3627   4.659   8.242   6.067
  228GLN    HG2 3628   4.638   8.065   6.115
  228GLN     CD 3629   4.551   8.124   5.925
  228GLN    OE1 3630   4.570   8.121   5.803
  228GLN    NE2 3631   4.429   8.138   5.970
  228GLN   HE21 3632   4.423   8.137   6.073
  228GLN   HE22 3633   4.346   8.125   5.910
  228GLN      C 3634   4.914   8.161   6.192
  228GLN      O 3635   4.971   8.266   6.194
  229GLU      N 3636   4.851   8.115   6.303
  229GLU      H 3637   4.803   8.029   6.301
  229GLU     CA 3638   4.857   8.189   6.431
  229GLU     HA 3639   4.839   8.301   6.408
  229GLU     CB 3640   4.740   8.143   6.518
  229GLU    HB1 3641   4.740   8.039   6.540
  229GLU    HB2 3642   4.644   8.171   6.465
  229GLU     CG 3643   4.731   8.216   6.651
  229GLU    HG1 3644   4.708   8.323   6.632
  229GLU    HG2 3645   4.828   8.222   6.706
  229GLU     CD 3646   4.611   8.161   6.730
  229GLU    OE1 3647   4.499   8.216   6.716
  229GLU    OE2 3648   4.619   8.061   6.803
  229GLU      C 3649   4.998   8.177   6.495
  229GLU      O 3650   5.035   8.273   6.566
  230ILE      N 3651   5.072   8.067   6.488
  230ILE      H 3652   5.039   7.980   6.444
  230ILE     CA 3653   5.212   8.066   6.531
  230ILE     HA 3654   5.220   8.103   6.635
  230ILE     CB 3655   5.266   7.918   6.531
  230ILE     HB 3656   5.248   7.873   6.434
  230ILE    CG2 3657   5.416   7.911   6.561
  230ILE   HG21 3658   5.437   7.982   6.642
  230ILE   HG22 3659   5.440   7.808   6.587
  230ILE   HG23 3660   5.468   7.932   6.470
  230ILE    CG1 3661   5.199   7.828   6.634
  230ILE   HG11 3662   5.225   7.723   6.606
  230ILE   HG12 3663   5.093   7.831   6.618
  230ILE     CD 3664   5.233   7.860   6.782
  230ILE    HD1 3665   5.210   7.967   6.813
  230ILE    HD2 3666   5.174   7.791   6.848
  230ILE    HD3 3667   5.338   7.836   6.797
  230ILE      C 3668   5.304   8.157   6.448
  230ILE      O 3669   5.377   8.233   6.507
  231TYR      N 3670   5.287   8.150   6.321
  231TYR      H 3671   5.212   8.087   6.290
  231TYR     CA 3672   5.378   8.220   6.224
  231TYR     HA 3673   5.475   8.170   6.226
  231TYR     CB 3674   5.326   8.199   6.084
  231TYR    HB1 3675   5.218   8.220   6.081
  231TYR    HB2 3676   5.340   8.091   6.056
  231TYR     CG 3677   5.394   8.283   5.976
  231TYR    CD1 3678   5.531   8.255   5.950
  231TYR    HD1 3679   5.587   8.182   6.008
  231TYR    CE1 3680   5.592   8.320   5.846
  231TYR    HE1 3681   5.699   8.300   5.815
  231TYR     CZ 3682   5.519   8.414   5.764
  231TYR     OH 3683   5.572   8.471   5.649
  231TYR     HH 3684   5.526   8.545   5.602
  231TYR    CE2 3685   5.388   8.448   5.801
  231TYR    HE2 3686   5.332   8.507   5.726
  231TYR    CD2 3687   5.326   8.385   5.909
  231TYR    HD2 3688   5.225   8.409   5.930
  231TYR      C 3689   5.377   8.371   6.264
  231TYR      O 3690   5.485   8.434   6.267
  232ASP      N 3691   5.260   8.424   6.306
  232ASP      H 3692   5.178   8.362   6.305
  232ASP     CA 3693   5.230   8.567   6.337
  232ASP     HA 3694   5.271   8.622   6.256
  232ASP     CB 3695   5.076   8.588   6.334
  232ASP    HB1 3696   5.034   8.553   6.434
  232ASP    HB2 3697   5.032   8.536   6.252
  232ASP     CG 3698   5.034   8.737   6.311
  232ASP    OD1 3699   4.936   8.787   6.375
  232ASP    OD2 3700   5.107   8.809   6.240
  232ASP      C 3701   5.296   8.621   6.465
  232ASP      O 3702   5.305   8.744   6.490
  233LYS      N 3703   5.350   8.530   6.549
  233LYS      H 3704   5.336   8.429   6.534
  233LYS     CA 3705   5.413   8.570   6.675
  233LYS     HA 3706   5.430   8.672   6.678
  233LYS     CB 3707   5.309   8.553   6.795
  233LYS    HB1 3708   5.219   8.609   6.764
  233LYS    HB2 3709   5.350   8.584   6.888
  233LYS     CG 3710   5.282   8.401   6.797
  233LYS    HG1 3711   5.367   8.336   6.791
  233LYS    HG2 3712   5.203   8.385   6.726
  233LYS     CD 3713   5.207   8.367   6.926
  233LYS    HD1 3714   5.121   8.432   6.932
  233LYS    HD2 3715   5.268   8.382   7.011
  233LYS     CE 3716   5.152   8.226   6.925
  233LYS    HE1 3717   5.234   8.151   6.937
  233LYS    HE2 3718   5.111   8.208   6.825
  233LYS     NZ 3719   5.040   8.213   7.015
  233LYS    HZ1 3720   5.001   8.118   7.012
  233LYS    HZ2 3721   5.062   8.235   7.114
  233LYS    HZ3 3722   4.968   8.277   6.984
  233LYS      C 3723   5.554   8.517   6.696
  233LYS      O 3724   5.621   8.570   6.788
  234GLN      N 3725   5.609   8.429   6.611
  234GLN      H 3726   5.549   8.391   6.538
  234GLN     CA 3727   5.744   8.367   6.638
  234GLN     HA 3728   5.798   8.425   6.718
  234GLN     CB 3729   5.720   8.221   6.689
  234GLN    HB1 3730   5.809   8.168   6.677
  234GLN    HB2 3731   5.642   8.168   6.626
  234GLN     CG 3732   5.668   8.214   6.835
  234GLN    HG1 3733   5.563   8.238   6.839
  234GLN    HG2 3734   5.728   8.285   6.891
  234GLN     CD 3735   5.688   8.075   6.897
  234GLN    OE1 3736   5.773   7.995   6.848
  234GLN    NE2 3737   5.645   8.061   7.021
  234GLN   HE21 3738   5.590   8.133   7.065
  234GLN   HE22 3739   5.691   7.998   7.084
  234GLN      C 3740   5.852   8.361   6.521
  234GLN      O 3741   5.970   8.336   6.541
  235TYR      N 3742   5.802   8.381   6.396
  235TYR      H 3743   5.709   8.408   6.396
  235TYR     CA 3744   5.867   8.355   6.270
  235TYR     HA 3745   5.974   8.358   6.290
  235TYR     CB 3746   5.827   8.220   6.216
  235TYR    HB1 3747   5.885   8.187   6.132
  235TYR    HB2 3748   5.717   8.227   6.202
  235TYR     CG 3749   5.849   8.114   6.325
  235TYR    CD1 3750   5.980   8.070   6.357
  235TYR    HD1 3751   6.062   8.127   6.311
  235TYR    CE1 3752   6.006   7.974   6.454
  235TYR    HE1 3753   6.103   7.957   6.485
  235TYR     CZ 3754   5.905   7.915   6.522
  235TYR     OH 3755   5.936   7.827   6.622
  235TYR     HH 3756   5.858   7.802   6.675
  235TYR    CE2 3757   5.775   7.959   6.498
  235TYR    HE2 3758   5.697   7.909   6.556
  235TYR    CD2 3759   5.745   8.049   6.395
  235TYR    HD2 3760   5.645   8.081   6.371
  235TYR      C 3761   5.848   8.467   6.161
  235TYR      O 3762   5.940   8.490   6.087
  236LYS      N 3763   5.735   8.536   6.148
  236LYS      H 3764   5.659   8.518   6.215
  236LYS     CA 3765   5.688   8.625   6.037
  236LYS     HA 3766   5.672   8.564   5.947
  236LYS     CB 3767   5.553   8.700   6.066
  236LYS    HB1 3768   5.478   8.626   6.089
  236LYS    HB2 3769   5.537   8.765   5.978
  236LYS     CG 3770   5.560   8.792   6.189
  236LYS    HG1 3771   5.649   8.851   6.193
  236LYS    HG2 3772   5.561   8.735   6.276
  236LYS     CD 3773   5.430   8.872   6.183
  236LYS    HD1 3774   5.345   8.803   6.165
  236LYS    HD2 3775   5.442   8.934   6.091
  236LYS     CE 3776   5.416   8.965   6.301
  236LYS    HE1 3777   5.495   9.039   6.300
  236LYS    HE2 3778   5.440   8.898   6.387
  236LYS     NZ 3779   5.281   9.026   6.299
  236LYS    HZ1 3780   5.245   9.064   6.387
  236LYS    HZ2 3781   5.266   9.095   6.221
  236LYS    HZ3 3782   5.218   8.956   6.272
  236LYS      C 3783   5.799   8.720   5.989
  236LYS      O 3784   5.815   8.744   5.873
  237SER      N 3785   5.868   8.769   6.088
  237SER      H 3786   5.835   8.751   6.180
  237SER     CA 3787   5.978   8.866   6.075
  237SER     HA 3788   5.953   8.933   5.989
  237SER     CB 3789   5.986   8.942   6.214
  237SER    HB1 3790   6.079   8.997   6.217
  237SER    HB2 3791   5.981   8.865   6.295
  237SER     OG 3792   5.870   9.025   6.230
  237SER     HG 3793   5.841   9.010   6.323
  237SER      C 3794   6.113   8.798   6.057
  237SER      O 3795   6.190   8.841   5.969
  238GLN      N 3796   6.134   8.684   6.120
  238GLN      H 3797   6.063   8.640   6.173
  238GLN     CA 3798   6.260   8.616   6.112
  238GLN     HA 3799   6.345   8.678   6.135
  238GLN     CB 3800   6.260   8.494   6.210
  238GLN    HB1 3801   6.349   8.435   6.185
  238GLN    HB2 3802   6.175   8.424   6.206
  238GLN     CG 3803   6.284   8.542   6.354
  238GLN    HG1 3804   6.355   8.627   6.368
  238GLN    HG2 3805   6.328   8.461   6.408
  238GLN     CD 3806   6.163   8.598   6.428
  238GLN    OE1 3807   6.053   8.610   6.377
  238GLN    NE2 3808   6.175   8.624   6.554
  238GLN   HE21 3809   6.260   8.609   6.605
  238GLN   HE22 3810   6.091   8.637   6.602
  238GLN      C 3811   6.275   8.562   5.965
  238GLN      O 3812   6.390   8.552   5.921
  239PHE      N 3813   6.170   8.536   5.892
  239PHE      H 3814   6.085   8.541   5.943
  239PHE     CA 3815   6.158   8.508   5.747
  239PHE     HA 3816   6.222   8.419   5.732
  239PHE     CB 3817   6.008   8.481   5.721
  239PHE    HB1 3818   5.989   8.510   5.620
  239PHE    HB2 3819   5.941   8.535   5.784
  239PHE     CG 3820   5.964   8.333   5.717
  239PHE    CD1 3821   5.966   8.261   5.840
  239PHE    HD1 3822   5.998   8.309   5.932
  239PHE    CE1 3823   5.946   8.124   5.836
  239PHE    HE1 3824   5.952   8.058   5.924
  239PHE     CZ 3825   5.901   8.060   5.722
  239PHE     HZ 3826   5.870   7.956   5.722
  239PHE    CE2 3827   5.883   8.134   5.604
  239PHE    HE2 3828   5.849   8.090   5.511
  239PHE    CD2 3829   5.910   8.274   5.605
  239PHE    HD2 3830   5.897   8.331   5.517
  239PHE      C 3831   6.205   8.627   5.660
  239PHE      O 3832   6.277   8.609   5.566
  240GLU      N 3833   6.164   8.747   5.695
  240GLU      H 3834   6.116   8.757   5.784
  240GLU     CA 3835   6.192   8.870   5.622
  240GLU     HA 3836   6.169   8.861   5.511
  240GLU     CB 3837   6.090   8.977   5.674
  240GLU    HB1 3838   6.129   9.020   5.767
  240GLU    HB2 3839   5.992   8.924   5.676
  240GLU     CG 3840   6.091   9.083   5.566
  240GLU    HG1 3841   6.035   9.044   5.483
  240GLU    HG2 3842   6.193   9.115   5.542
  240GLU     CD 3843   6.018   9.207   5.613
  240GLU    OE1 3844   5.900   9.228   5.575
  240GLU    OE2 3845   6.071   9.282   5.698
  240GLU      C 3846   6.338   8.917   5.637
  240GLU      O 3847   6.402   8.969   5.543
  241ALA      N 3848   6.399   8.876   5.748
  241ALA      H 3849   6.345   8.836   5.824
  241ALA     CA 3850   6.547   8.879   5.763
  241ALA     HA 3851   6.573   8.981   5.733
  241ALA     CB 3852   6.585   8.853   5.907
  241ALA    HB1 3853   6.519   8.906   5.977
  241ALA    HB2 3854   6.574   8.747   5.929
  241ALA    HB3 3855   6.682   8.895   5.929
  241ALA      C 3856   6.616   8.788   5.665
  241ALA      O 3857   6.733   8.817   5.633
  242GLN      N 3858   6.552   8.680   5.615
  242GLN      H 3859   6.457   8.652   5.643
  242GLN     CA 3860   6.606   8.589   5.513
  242GLN     HA 3861   6.715   8.612   5.504
  242GLN     CB 3862   6.600   8.448   5.577
  242GLN    HB1 3863   6.619   8.379   5.496
  242GLN    HB2 3864   6.493   8.430   5.606
  242GLN     CG 3865   6.697   8.429   5.692
  242GLN    HG1 3866   6.664   8.498   5.774
  242GLN    HG2 3867   6.797   8.445   5.665
  242GLN     CD 3868   6.694   8.294   5.747
  242GLN    OE1 3869   6.654   8.267   5.858
  242GLN    NE2 3870   6.733   8.191   5.678
  242GLN   HE21 3871   6.800   8.195   5.597
  242GLN   HE22 3872   6.712   8.101   5.724
  242GLN      C 3873   6.545   8.601   5.376
  242GLN      O 3874   6.585   8.532   5.281
  243LYS      N 3875   6.462   8.705   5.356
  243LYS      H 3876   6.444   8.754   5.438
  243LYS     CA 3877   6.392   8.753   5.238
  243LYS     HA 3878   6.326   8.831   5.268
  243LYS     CB 3879   6.488   8.804   5.133
  243LYS    HB1 3880   6.436   8.834   5.045
  243LYS    HB2 3881   6.564   8.727   5.103
  243LYS     CG 3882   6.558   8.928   5.188
  243LYS    HG1 3883   6.617   8.903   5.270
  243LYS    HG2 3884   6.475   8.994   5.225
  243LYS     CD 3885   6.646   8.992   5.081
  243LYS    HD1 3886   6.586   9.023   4.994
  243LYS    HD2 3887   6.734   8.926   5.056
  243LYS     CE 3888   6.701   9.118   5.152
  243LYS    HE1 3889   6.780   9.086   5.224
  243LYS    HE2 3890   6.625   9.177   5.201
  243LYS     NZ 3891   6.754   9.218   5.053
  243LYS    HZ1 3892   6.831   9.177   5.004
  243LYS    HZ2 3893   6.682   9.234   4.978
  243LYS    HZ3 3894   6.775   9.312   5.091
  243LYS      C 3895   6.289   8.658   5.178
  243LYS      O 3896   6.299   8.627   5.059
  244ILE      N 3897   6.207   8.595   5.260
  244ILE      H 3898   6.203   8.632   5.355
  244ILE     CA 3899   6.119   8.481   5.221
  244ILE     HA 3900   6.095   8.484   5.113
  244ILE     CB 3901   6.192   8.345   5.242
  244ILE     HB 3902   6.120   8.271   5.217
  244ILE    CG2 3903   6.303   8.328   5.142
  244ILE   HG21 3904   6.394   8.386   5.172
  244ILE   HG22 3905   6.327   8.222   5.139
  244ILE   HG23 3906   6.269   8.358   5.042
  244ILE    CG1 3907   6.238   8.315   5.385
  244ILE   HG11 3908   6.156   8.341   5.449
  244ILE   HG12 3909   6.323   8.381   5.416
  244ILE     CD 3910   6.290   8.174   5.417
  244ILE    HD1 3911   6.206   8.107   5.411
  244ILE    HD2 3912   6.375   8.153   5.350
  244ILE    HD3 3913   6.322   8.164   5.521
  244ILE      C 3914   5.980   8.474   5.288
  244ILE      O 3915   5.950   8.537   5.390
  245TRP      N 3916   5.888   8.396   5.229
  245TRP      H 3917   5.920   8.343   5.152
  245TRP     CA 3918   5.749   8.404   5.266
  245TRP     HA 3919   5.742   8.455   5.362
  245TRP     CB 3920   5.679   8.492   5.168
  245TRP    HB1 3921   5.735   8.580   5.167
  245TRP    HB2 3922   5.580   8.525   5.211
  245TRP     CG 3923   5.654   8.444   5.027
  245TRP    CD1 3924   5.556   8.359   4.984
  245TRP    HD1 3925   5.469   8.335   5.040
  245TRP    NE1 3926   5.566   8.328   4.851
  245TRP    HE1 3927   5.501   8.270   4.800
  245TRP    CE2 3928   5.681   8.384   4.799
  245TRP    CZ2 3929   5.736   8.390   4.672
  245TRP    HZ2 3930   5.680   8.339   4.590
  245TRP    CH2 3931   5.860   8.448   4.651
  245TRP    HH2 3932   5.902   8.457   4.550
  245TRP    CZ3 3933   5.919   8.519   4.758
  245TRP    HZ3 3934   6.023   8.549   4.752
  245TRP    CE3 3935   5.854   8.528   4.883
  245TRP    HE3 3936   5.895   8.600   4.955
  245TRP    CD2 3937   5.739   8.450   4.909
  245TRP      C 3938   5.678   8.269   5.292
  245TRP      O 3939   5.740   8.161   5.284
  246TYR      N 3940   5.547   8.279   5.323
  246TYR      H 3941   5.512   8.372   5.346
  246TYR     CA 3942   5.456   8.172   5.352
  246TYR     HA 3943   5.499   8.074   5.316
  246TYR     CB 3944   5.441   8.157   5.505
  246TYR    HB1 3945   5.433   8.253   5.564
  246TYR    HB2 3946   5.533   8.117   5.545
  246TYR     CG 3947   5.314   8.081   5.550
  246TYR    CD1 3948   5.298   7.945   5.515
  246TYR    HD1 3949   5.382   7.892   5.466
  246TYR    CE1 3950   5.182   7.870   5.539
  246TYR    HE1 3951   5.170   7.764   5.507
  246TYR     CZ 3952   5.075   7.941   5.597
  246TYR     OH 3953   4.954   7.881   5.617
  246TYR     HH 3954   4.886   7.941   5.627
  246TYR    CE2 3955   5.091   8.075   5.636
  246TYR    HE2 3956   5.009   8.124   5.682
  246TYR    CD2 3957   5.203   8.144   5.607
  246TYR    HD2 3958   5.214   8.245   5.639
  246TYR      C 3959   5.317   8.189   5.281
  246TYR      O 3960   5.266   8.302   5.279
  247GLU      N 3961   5.257   8.077   5.232
  247GLU      H 3962   5.301   7.992   5.234
  247GLU     CA 3963   5.121   8.088   5.176
  247GLU     HA 3964   5.068   8.171   5.222
  247GLU     CB 3965   5.136   8.116   5.026
  247GLU    HB1 3966   5.214   8.191   5.006
  247GLU    HB2 3967   5.041   8.155   4.988
  247GLU     CG 3968   5.169   7.993   4.943
  247GLU    HG1 3969   5.104   7.910   4.962
  247GLU    HG2 3970   5.268   7.964   4.972
  247GLU     CD 3971   5.165   8.034   4.795
  247GLU    OE1 3972   5.063   7.996   4.730
  247GLU    OE2 3973   5.255   8.102   4.740
  247GLU      C 3974   5.040   7.960   5.202
  247GLU      O 3975   5.081   7.858   5.259
  248HIS      N 3976   4.914   7.964   5.168
  248HIS      H 3977   4.882   8.053   5.128
  248HIS     CA 3978   4.817   7.855   5.179
  248HIS     HA 3979   4.876   7.768   5.209
  248HIS     CB 3980   4.715   7.887   5.292
  248HIS    HB1 3981   4.664   7.984   5.275
  248HIS    HB2 3982   4.771   7.907   5.382
  248HIS     CG 3983   4.610   7.781   5.314
  248HIS    ND1 3984   4.477   7.798   5.280
  248HIS    CE1 3985   4.417   7.680   5.307
  248HIS    HE1 3986   4.309   7.655   5.296
  248HIS    NE2 3987   4.512   7.597   5.349
  248HIS    HE2 3988   4.498   7.501   5.374
  248HIS    CD2 3989   4.634   7.658   5.358
  248HIS    HD2 3990   4.723   7.606   5.385
  248HIS      C 3991   4.741   7.819   5.048
  248HIS      O 3992   4.722   7.914   4.968
  249ARG      N 3993   4.698   7.697   5.029
  249ARG      H 3994   4.736   7.632   5.090
  249ARG     CA 3995   4.599   7.649   4.924
  249ARG     HA 3996   4.519   7.724   4.912
  249ARG     CB 3997   4.671   7.598   4.799
  249ARG    HB1 3998   4.608   7.529   4.744
  249ARG    HB2 3999   4.762   7.549   4.830
  249ARG     CG 4000   4.711   7.705   4.702
  249ARG    HG1 4001   4.766   7.780   4.758
  249ARG    HG2 4002   4.626   7.762   4.657
  249ARG     CD 4003   4.803   7.660   4.587
  249ARG    HD1 4004   4.760   7.573   4.539
  249ARG    HD2 4005   4.893   7.618   4.627
  249ARG     NE 4006   4.836   7.769   4.491
  249ARG     HE 4007   4.921   7.826   4.511
  249ARG     CZ 4008   4.761   7.822   4.395
  249ARG    NH1 4009   4.644   7.777   4.366
  249ARG   HH11 4010   4.594   7.696   4.412
  249ARG   HH12 4011   4.594   7.812   4.286
  249ARG    NH2 4012   4.806   7.912   4.319
  249ARG   HH21 4013   4.892   7.960   4.349
  249ARG   HH22 4014   4.758   7.934   4.237
  249ARG      C 4015   4.526   7.531   4.988
  249ARG      O 4016   4.574   7.472   5.087
  250LEU      N 4017   4.419   7.490   4.918
  250LEU      H 4018   4.397   7.538   4.832
  250LEU     CA 4019   4.349   7.366   4.947
  250LEU     HA 4020   4.343   7.350   5.051
  250LEU     CB 4021   4.212   7.358   4.886
  250LEU    HB1 4022   4.173   7.262   4.904
  250LEU    HB2 4023   4.222   7.378   4.780
  250LEU     CG 4024   4.120   7.468   4.947
  250LEU     HG 4025   4.172   7.566   4.948
  250LEU    CD1 4026   3.992   7.484   4.859
  250LEU   HD11 4027   4.021   7.489   4.752
  250LEU   HD12 4028   3.927   7.398   4.879
  250LEU   HD13 4029   3.939   7.573   4.893
  250LEU    CD2 4030   4.077   7.440   5.091
  250LEU   HD21 4031   4.025   7.347   5.089
  250LEU   HD22 4032   4.164   7.435   5.150
  250LEU   HD23 4033   4.014   7.519   5.129
  250LEU      C 4034   4.433   7.249   4.890
  250LEU      O 4035   4.483   7.256   4.779
  251ILE      N 4036   4.441   7.142   4.966
  251ILE      H 4037   4.401   7.148   5.063
  251ILE     CA 4038   4.521   7.023   4.926
  251ILE     HA 4039   4.623   7.048   4.947
  251ILE     CB 4040   4.479   6.911   5.023
  251ILE     HB 4041   4.514   6.945   5.123
  251ILE    CG2 4042   4.326   6.873   5.029
  251ILE   HG21 4043   4.285   6.847   4.933
  251ILE   HG22 4044   4.311   6.790   5.096
  251ILE   HG23 4045   4.276   6.961   5.071
  251ILE    CG1 4046   4.554   6.780   4.996
  251ILE   HG11 4047   4.536   6.736   4.901
  251ILE   HG12 4048   4.512   6.712   5.070
  251ILE     CD 4049   4.706   6.783   5.018
  251ILE    HD1 4050   4.751   6.683   4.979
  251ILE    HD2 4051   4.743   6.863   4.959
  251ILE    HD3 4052   4.736   6.796   5.122
  251ILE      C 4053   4.513   6.974   4.779
  251ILE      O 4054   4.617   6.944   4.723
  252ASP      N 4055   4.393   6.958   4.721
  252ASP      H 4056   4.314   6.990   4.774
  252ASP     CA 4057   4.376   6.896   4.592
  252ASP     HA 4058   4.449   6.816   4.585
  252ASP     CB 4059   4.245   6.826   4.575
  252ASP    HB1 4060   4.242   6.735   4.636
  252ASP    HB2 4061   4.233   6.807   4.471
  252ASP     CG 4062   4.112   6.898   4.620
  252ASP    OD1 4063   4.108   6.991   4.706
  252ASP    OD2 4064   4.010   6.867   4.553
  252ASP      C 4065   4.396   7.009   4.476
  252ASP      O 4066   4.385   6.980   4.355
  253ASP      N 4067   4.422   7.133   4.516
  253ASP      H 4068   4.425   7.147   4.617
  253ASP     CA 4069   4.473   7.243   4.438
  253ASP     HA 4070   4.454   7.221   4.330
  253ASP     CB 4071   4.390   7.361   4.476
  253ASP    HB1 4072   4.397   7.378   4.583
  253ASP    HB2 4073   4.287   7.347   4.438
  253ASP     CG 4074   4.436   7.487   4.403
  253ASP    OD1 4075   4.415   7.509   4.283
  253ASP    OD2 4076   4.483   7.572   4.479
  253ASP      C 4077   4.625   7.268   4.452
  253ASP      O 4078   4.696   7.308   4.360
  254MET      N 4079   4.681   7.233   4.569
  254MET      H 4080   4.612   7.210   4.643
  254MET     CA 4081   4.827   7.241   4.594
  254MET     HA 4082   4.858   7.339   4.561
  254MET     CB 4083   4.854   7.228   4.744
  254MET    HB1 4084   4.824   7.133   4.776
  254MET    HB2 4085   4.796   7.314   4.789
  254MET     CG 4086   5.002   7.244   4.778
  254MET    HG1 4087   5.057   7.161   4.735
  254MET    HG2 4088   5.018   7.237   4.884
  254MET     SD 4089   5.075   7.404   4.715
  254MET     CE 4090   5.256   7.374   4.714
  254MET    HE1 4091   5.295   7.367   4.818
  254MET    HE2 4092   5.278   7.286   4.661
  254MET    HE3 4093   5.306   7.454   4.664
  254MET      C 4094   4.900   7.136   4.512
  254MET      O 4095   5.003   7.171   4.452
  255VAL      N 4096   4.852   7.012   4.501
  255VAL      H 4097   4.774   6.980   4.556
  255VAL     CA 4098   4.918   6.910   4.422
  255VAL     HA 4099   5.025   6.910   4.445
  255VAL     CB 4100   4.855   6.770   4.435
  255VAL     HB 4101   4.908   6.709   4.365
  255VAL    CG1 4102   4.882   6.701   4.569
  255VAL   HG11 4103   4.878   6.763   4.654
  255VAL   HG12 4104   4.816   6.617   4.589
  255VAL   HG13 4105   4.989   6.669   4.565
  255VAL    CG2 4106   4.700   6.774   4.412
  255VAL   HG21 4107   4.669   6.799   4.307
  255VAL   HG22 4108   4.662   6.674   4.437
  255VAL   HG23 4109   4.657   6.846   4.473
  255VAL      C 4110   4.922   6.950   4.276
  255VAL      O 4111   5.028   6.937   4.214
  256ALA      N 4112   4.822   7.024   4.229
  256ALA      H 4113   4.749   7.042   4.295
  256ALA     CA 4114   4.813   7.083   4.096
  256ALA     HA 4115   4.845   7.013   4.020
  256ALA     CB 4116   4.668   7.110   4.076
  256ALA    HB1 4117   4.636   7.130   3.976
  256ALA    HB2 4118   4.608   7.023   4.104
  256ALA    HB3 4119   4.631   7.190   4.138
  256ALA      C 4120   4.904   7.202   4.080
  256ALA      O 4121   4.974   7.212   3.978
  257GLN      N 4122   4.927   7.281   4.184
  257GLN      H 4123   4.866   7.267   4.267
  257GLN     CA 4124   5.022   7.392   4.181
  257GLN     HA 4125   5.005   7.456   4.099
  257GLN     CB 4126   4.993   7.476   4.306
  257GLN    HB1 4127   4.975   7.406   4.383
  257GLN    HB2 4128   4.902   7.531   4.288
  257GLN     CG 4129   5.105   7.564   4.358
  257GLN    HG1 4130   5.191   7.498   4.360
  257GLN    HG2 4131   5.089   7.604   4.461
  257GLN     CD 4132   5.144   7.684   4.258
  257GLN    OE1 4133   5.076   7.715   4.161
  257GLN    NE2 4134   5.246   7.753   4.279
  257GLN   HE21 4135   5.301   7.748   4.361
  257GLN   HE22 4136   5.266   7.824   4.218
  257GLN      C 4137   5.165   7.333   4.165
  257GLN      O 4138   5.241   7.384   4.081
  258ALA      N 4139   5.200   7.231   4.243
  258ALA      H 4140   5.129   7.192   4.311
  258ALA     CA 4141   5.327   7.171   4.234
  258ALA     HA 4142   5.403   7.247   4.234
  258ALA     CB 4143   5.348   7.089   4.360
  258ALA    HB1 4144   5.331   7.154   4.448
  258ALA    HB2 4145   5.284   7.004   4.358
  258ALA    HB3 4146   5.452   7.062   4.374
  258ALA      C 4147   5.352   7.090   4.103
  258ALA      O 4148   5.465   7.088   4.052
  259MET      N 4149   5.242   7.042   4.044
  259MET      H 4150   5.155   7.034   4.098
  259MET     CA 4151   5.253   6.997   3.905
  259MET     HA 4152   5.334   6.926   3.909
  259MET     CB 4153   5.123   6.928   3.848
  259MET    HB1 4154   5.046   7.000   3.854
  259MET    HB2 4155   5.099   6.836   3.899
  259MET     CG 4156   5.146   6.884   3.699
  259MET    HG1 4157   5.169   6.981   3.642
  259MET    HG2 4158   5.048   6.843   3.666
  259MET     SD 4159   5.272   6.766   3.663
  259MET     CE 4160   5.207   6.613   3.739
  259MET    HE1 4161   5.111   6.596   3.699
  259MET    HE2 4162   5.275   6.533   3.718
  259MET    HE3 4163   5.207   6.626   3.850
  259MET      C 4164   5.300   7.110   3.808
  259MET      O 4165   5.408   7.100   3.752
  260LYS      N 4166   5.230   7.219   3.789
  260LYS      H 4167   5.143   7.219   3.843
  260LYS     CA 4168   5.272   7.345   3.720
  260LYS     HA 4169   5.319   7.321   3.627
  260LYS     CB 4170   5.147   7.420   3.676
  260LYS    HB1 4171   5.167   7.518   3.627
  260LYS    HB2 4172   5.093   7.447   3.764
  260LYS     CG 4173   5.050   7.337   3.591
  260LYS    HG1 4174   4.963   7.398   3.578
  260LYS    HG2 4175   5.027   7.242   3.636
  260LYS     CD 4176   5.103   7.319   3.449
  260LYS    HD1 4177   5.179   7.240   3.451
  260LYS    HD2 4178   5.146   7.418   3.416
  260LYS     CE 4179   4.988   7.273   3.361
  260LYS    HE1 4180   4.899   7.330   3.385
  260LYS    HE2 4181   4.959   7.170   3.385
  260LYS     NZ 4182   5.023   7.289   3.222
  260LYS    HZ1 4183   5.101   7.229   3.196
  260LYS    HZ2 4184   4.949   7.254   3.165
  260LYS    HZ3 4185   5.050   7.381   3.189
  260LYS      C 4186   5.369   7.432   3.803
  260LYS      O 4187   5.342   7.547   3.828
  261SER      N 4188   5.487   7.377   3.839
  261SER      H 4189   5.503   7.280   3.809
  261SER     CA 4190   5.594   7.446   3.908
  261SER     HA 4191   5.586   7.551   3.887
  261SER     CB 4192   5.595   7.423   4.062
  261SER    HB1 4193   5.683   7.469   4.108
  261SER    HB2 4194   5.589   7.319   4.089
  261SER     OG 4195   5.484   7.486   4.124
  261SER     HG 4196   5.404   7.463   4.075
  261SER      C 4197   5.731   7.398   3.854
  261SER      O 4198   5.744   7.296   3.787
  262GLU      N 4199   5.835   7.472   3.900
  262GLU      H 4200   5.814   7.553   3.959
  262GLU     CA 4201   5.978   7.443   3.874
  262GLU     HA 4202   5.990   7.361   3.804
  262GLU     CB 4203   6.035   7.571   3.818
  262GLU    HB1 4204   6.141   7.576   3.817
  262GLU    HB2 4205   6.000   7.651   3.880
  262GLU     CG 4206   5.988   7.599   3.679
  262GLU    HG1 4207   5.886   7.629   3.681
  262GLU    HG2 4208   5.999   7.512   3.613
  262GLU     CD 4209   6.078   7.707   3.623
  262GLU    OE1 4210   6.196   7.679   3.587
  262GLU    OE2 4211   6.033   7.823   3.610
  262GLU      C 4212   6.056   7.403   3.995
  262GLU      O 4213   6.145   7.317   3.985
  263GLY      N 4214   6.021   7.451   4.112
  263GLY      H 4215   5.946   7.519   4.106
  263GLY     CA 4216   6.060   7.409   4.247
  263GLY    HA1 4217   6.134   7.329   4.251
  263GLY    HA2 4218   5.972   7.362   4.294
  263GLY      C 4219   6.109   7.524   4.332
  263GLY      O 4220   6.084   7.638   4.310
  264GLY      N 4221   6.190   7.484   4.434
  264GLY      H 4222   6.215   7.386   4.445
  264GLY     CA 4223   6.265   7.574   4.526
  264GLY    HA1 4224   6.296   7.661   4.465
  264GLY    HA2 4225   6.350   7.519   4.561
  264GLY      C 4226   6.177   7.616   4.644
  264GLY      O 4227   6.176   7.735   4.683
  265PHE      N 4228   6.088   7.526   4.699
  265PHE      H 4229   6.107   7.428   4.689
  265PHE     CA 4230   5.998   7.559   4.805
  265PHE     HA 4231   6.041   7.639   4.864
  265PHE     CB 4232   5.867   7.614   4.752
  265PHE    HB1 4233   5.891   7.705   4.698
  265PHE    HB2 4234   5.801   7.640   4.836
  265PHE     CG 4235   5.783   7.520   4.670
  265PHE    CD1 4236   5.690   7.432   4.732
  265PHE    HD1 4237   5.692   7.426   4.840
  265PHE    CE1 4238   5.598   7.359   4.653
  265PHE    HE1 4239   5.535   7.286   4.697
  265PHE     CZ 4240   5.601   7.369   4.511
  265PHE     HZ 4241   5.530   7.313   4.446
  265PHE    CE2 4242   5.688   7.456   4.453
  265PHE    HE2 4243   5.694   7.469   4.348
  265PHE    CD2 4244   5.782   7.528   4.529
  265PHE    HD2 4245   5.846   7.597   4.477
  265PHE      C 4246   5.978   7.439   4.896
  265PHE      O 4247   6.006   7.327   4.857
  266ILE      N 4248   5.945   7.477   5.023
  266ILE      H 4249   5.926   7.575   5.030
  266ILE     CA 4250   5.898   7.389   5.127
  266ILE     HA 4251   5.941   7.290   5.117
  266ILE     CB 4252   5.941   7.449   5.264
  266ILE     HB 4253   5.878   7.539   5.274
  266ILE    CG2 4254   5.919   7.346   5.374
  266ILE   HG21 4255   5.952   7.246   5.341
  266ILE   HG22 4256   5.965   7.378   5.468
  266ILE   HG23 4257   5.814   7.328   5.395
  266ILE    CG1 4258   6.084   7.499   5.272
  266ILE   HG11 4259   6.093   7.545   5.369
  266ILE   HG12 4260   6.094   7.583   5.209
  266ILE     CD 4261   6.198   7.397   5.244
  266ILE    HD1 4262   6.202   7.381   5.137
  266ILE    HD2 4263   6.291   7.438   5.280
  266ILE    HD3 4264   6.188   7.299   5.300
  266ILE      C 4265   5.745   7.378   5.121
  266ILE      O 4266   5.675   7.472   5.091
  267TRP      N 4267   5.691   7.259   5.158
  267TRP      H 4268   5.755   7.180   5.179
  267TRP     CA 4269   5.548   7.226   5.152
  267TRP     HA 4270   5.486   7.316   5.161
  267TRP     CB 4271   5.515   7.139   5.025
  267TRP    HB1 4272   5.588   7.058   5.019
  267TRP    HB2 4273   5.543   7.207   4.939
  267TRP     CG 4274   5.379   7.088   4.998
  267TRP    CD1 4275   5.274   7.090   5.082
  267TRP    HD1 4276   5.276   7.126   5.180
  267TRP    NE1 4277   5.171   7.021   5.029
  267TRP    HE1 4278   5.084   7.013   5.078
  267TRP    CE2 4279   5.197   6.973   4.902
  267TRP    CZ2 4280   5.127   6.895   4.809
  267TRP    HZ2 4281   5.031   6.860   4.830
  267TRP    CH2 4282   5.181   6.877   4.683
  267TRP    HH2 4283   5.132   6.817   4.611
  267TRP    CZ3 4284   5.309   6.926   4.655
  267TRP    HZ3 4285   5.355   6.901   4.557
  267TRP    CE3 4286   5.379   6.999   4.745
  267TRP    HE3 4287   5.483   7.021   4.726
  267TRP    CD2 4288   5.329   7.022   4.876
  267TRP      C 4289   5.518   7.146   5.277
  267TRP      O 4290   5.557   7.032   5.286
  268ALA      N 4291   5.440   7.201   5.369
  268ALA      H 4292   5.414   7.301   5.367
  268ALA     CA 4293   5.394   7.121   5.486
  268ALA     HA 4294   5.455   7.033   5.496
  268ALA     CB 4295   5.423   7.205   5.610
  268ALA    HB1 4296   5.347   7.284   5.625
  268ALA    HB2 4297   5.422   7.139   5.696
  268ALA    HB3 4298   5.524   7.259   5.599
  268ALA      C 4299   5.249   7.071   5.466
  268ALA      O 4300   5.169   7.133   5.398
  269CYS      N 4301   5.226   6.956   5.523
  269CYS      H 4302   5.304   6.904   5.570
  269CYS     CA 4303   5.104   6.877   5.509
  269CYS     HA 4304   5.017   6.951   5.505
  269CYS     CB 4305   5.116   6.799   5.373
  269CYS    HB1 4306   5.119   6.871   5.286
  269CYS    HB2 4307   5.031   6.734   5.341
  269CYS     SG 4308   5.264   6.693   5.381
  269CYS     HG 4309   5.344   6.782   5.442
  269CYS      C 4310   5.075   6.781   5.627
  269CYS      O 4311   5.166   6.747   5.704
  270LYS      N 4312   4.951   6.739   5.641
  270LYS      H 4313   4.882   6.763   5.565
  270LYS     CA 4314   4.905   6.640   5.741
  270LYS     HA 4315   4.943   6.673   5.839
  270LYS     CB 4316   4.752   6.646   5.752
  270LYS    HB1 4317   4.727   6.590   5.845
  270LYS    HB2 4318   4.726   6.588   5.660
  270LYS     CG 4319   4.660   6.773   5.744
  270LYS    HG1 4320   4.634   6.794   5.639
  270LYS    HG2 4321   4.709   6.858   5.784
  270LYS     CD 4322   4.526   6.748   5.815
  270LYS    HD1 4323   4.464   6.833   5.796
  270LYS    HD2 4324   4.542   6.745   5.921
  270LYS     CE 4325   4.446   6.619   5.771
  270LYS    HE1 4326   4.350   6.616   5.831
  270LYS    HE2 4327   4.511   6.533   5.796
  270LYS     NZ 4328   4.420   6.616   5.625
  270LYS    HZ1 4329   4.501   6.662   5.575
  270LYS    HZ2 4330   4.399   6.527   5.585
  270LYS    HZ3 4331   4.341   6.683   5.605
  270LYS      C 4332   4.969   6.499   5.722
  270LYS      O 4333   5.054   6.483   5.640
  271ASN      N 4334   4.929   6.393   5.790
  271ASN      H 4335   4.851   6.407   5.854
  271ASN     CA 4336   4.998   6.264   5.795
  271ASN     HA 4337   5.103   6.286   5.803
  271ASN     CB 4338   4.966   6.178   5.921
  271ASN    HB1 4339   4.873   6.123   5.904
  271ASN    HB2 4340   4.964   6.245   6.006
  271ASN     CG 4341   5.071   6.068   5.949
  271ASN    OD1 4342   5.153   6.039   5.862
  271ASN    ND2 4343   5.070   6.001   6.062
  271ASN   HD21 4344   4.998   6.024   6.128
  271ASN   HD22 4345   5.136   5.922   6.065
  271ASN      C 4346   4.982   6.190   5.659
  271ASN      O 4347   5.086   6.151   5.603
  272TYR      N 4348   4.861   6.171   5.598
  272TYR      H 4349   4.777   6.201   5.650
  272TYR     CA 4350   4.848   6.090   5.475
  272TYR     HA 4351   4.925   6.009   5.479
  272TYR     CB 4352   4.707   6.024   5.470
  272TYR    HB1 4353   4.632   6.098   5.491
  272TYR    HB2 4354   4.705   5.954   5.561
  272TYR     CG 4355   4.675   5.945   5.349
  272TYR    CD1 4356   4.714   5.810   5.339
  272TYR    HD1 4357   4.770   5.768   5.422
  272TYR    CE1 4358   4.675   5.734   5.226
  272TYR    HE1 4359   4.707   5.629   5.211
  272TYR     CZ 4360   4.585   5.789   5.133
  272TYR     OH 4361   4.539   5.706   5.031
  272TYR     HH 4362   4.463   5.741   4.982
  272TYR    CE2 4363   4.541   5.923   5.149
  272TYR    HE2 4364   4.470   5.968   5.078
  272TYR    CD2 4365   4.590   6.003   5.253
  272TYR    HD2 4366   4.561   6.110   5.258
  272TYR      C 4367   4.874   6.172   5.350
  272TYR      O 4368   4.915   6.128   5.245
  273ASP      N 4369   4.843   6.298   5.357
  273ASP      H 4370   4.805   6.326   5.447
  273ASP     CA 4371   4.857   6.399   5.248
  273ASP     HA 4372   4.790   6.361   5.167
  273ASP     CB 4373   4.810   6.539   5.299
  273ASP    HB1 4374   4.826   6.617   5.225
  273ASP    HB2 4375   4.874   6.560   5.387
  273ASP     CG 4376   4.662   6.551   5.331
  273ASP    OD1 4377   4.631   6.644   5.410
  273ASP    OD2 4378   4.575   6.466   5.292
  273ASP      C 4379   5.002   6.412   5.203
  273ASP      O 4380   5.023   6.451   5.090
  274GLY      N 4381   5.101   6.380   5.285
  274GLY      H 4382   5.082   6.378   5.383
  274GLY     CA 4383   5.244   6.366   5.254
  274GLY    HA1 4384   5.298   6.399   5.342
  274GLY    HA2 4385   5.277   6.429   5.171
  274GLY      C 4386   5.285   6.223   5.216
  274GLY      O 4387   5.357   6.210   5.119
  275ASP      N 4388   5.238   6.115   5.284
  275ASP      H 4389   5.173   6.128   5.364
  275ASP     CA 4390   5.261   5.979   5.239
  275ASP     HA 4391   5.366   5.939   5.253
  275ASP     CB 4392   5.158   5.880   5.314
  275ASP    HB1 4393   5.057   5.916   5.289
  275ASP    HB2 4394   5.172   5.892   5.426
  275ASP     CG 4395   5.162   5.731   5.298
  275ASP    OD1 4396   5.124   5.665   5.402
  275ASP    OD2 4397   5.196   5.674   5.188
  275ASP      C 4398   5.224   5.962   5.086
  275ASP      O 4399   5.302   5.907   5.009
  276VAL      N 4400   5.110   5.997   5.036
  276VAL      H 4401   5.046   6.036   5.101
  276VAL     CA 4402   5.067   5.977   4.894
  276VAL     HA 4403   5.099   5.874   4.864
  276VAL     CB 4404   4.918   5.985   4.872
  276VAL     HB 4405   4.896   5.959   4.767
  276VAL    CG1 4406   4.841   5.883   4.961
  276VAL   HG11 4407   4.745   5.872   4.912
  276VAL   HG12 4408   4.890   5.787   4.951
  276VAL   HG13 4409   4.827   5.915   5.066
  276VAL    CG2 4410   4.861   6.130   4.904
  276VAL   HG21 4411   4.902   6.157   5.001
  276VAL   HG22 4412   4.884   6.205   4.829
  276VAL   HG23 4413   4.752   6.115   4.912
  276VAL      C 4414   5.131   6.079   4.798
  276VAL      O 4415   5.104   6.080   4.679
  277GLN      N 4416   5.224   6.164   4.847
  277GLN      H 4417   5.249   6.163   4.946
  277GLN     CA 4418   5.301   6.262   4.769
  277GLN     HA 4419   5.272   6.249   4.662
  277GLN     CB 4420   5.259   6.408   4.813
  277GLN    HB1 4421   5.305   6.423   4.907
  277GLN    HB2 4422   5.152   6.402   4.822
  277GLN     CG 4423   5.297   6.523   4.719
  277GLN    HG1 4424   5.404   6.506   4.692
  277GLN    HG2 4425   5.283   6.620   4.770
  277GLN     CD 4426   5.215   6.521   4.591
  277GLN    OE1 4427   5.100   6.470   4.590
  277GLN    NE2 4428   5.254   6.584   4.482
  277GLN   HE21 4429   5.350   6.623   4.468
  277GLN   HE22 4430   5.186   6.576   4.405
  277GLN      C 4431   5.455   6.235   4.782
  277GLN      O 4432   5.537   6.330   4.793
  278SER      N 4433   5.500   6.109   4.787
  278SER      H 4434   5.430   6.031   4.774
  278SER     CA 4435   5.641   6.077   4.812
  278SER     HA 4436   5.710   6.166   4.812
  278SER     CB 4437   5.652   6.013   4.951
  278SER    HB1 4438   5.757   5.970   4.963
  278SER    HB2 4439   5.583   5.930   4.954
  278SER     OG 4440   5.630   6.093   5.064
  278SER     HG 4441   5.533   6.107   5.060
  278SER      C 4442   5.699   5.995   4.695
  278SER      O 4443   5.788   6.040   4.618
  279ASP      N 4444   5.643   5.874   4.675
  279ASP      H 4445   5.584   5.835   4.751
  279ASP     CA 4446   5.694   5.787   4.580
  279ASP     HA 4447   5.805   5.764   4.591
  279ASP     CB 4448   5.620   5.646   4.591
  279ASP    HB1 4449   5.666   5.583   4.519
  279ASP    HB2 4450   5.514   5.668   4.562
  279ASP     CG 4451   5.623   5.599   4.732
  279ASP    OD1 4452   5.549   5.661   4.814
  279ASP    OD2 4453   5.705   5.505   4.765
  279ASP      C 4454   5.670   5.837   4.437
  279ASP      O 4455   5.757   5.816   4.352
  280SER      N 4456   5.552   5.894   4.398
  280SER      H 4457   5.472   5.892   4.465
  280SER     CA 4458   5.531   5.955   4.270
  280SER     HA 4459   5.571   5.886   4.195
  280SER     CB 4460   5.382   5.992   4.252
  280SER    HB1 4461   5.328   5.903   4.271
  280SER    HB2 4462   5.372   6.021   4.149
  280SER     OG 4463   5.348   6.100   4.341
  280SER     HG 4464   5.347   6.065   4.434
  280SER      C 4465   5.613   6.083   4.249
  280SER      O 4466   5.655   6.110   4.138
  281VAL      N 4467   5.653   6.152   4.358
  281VAL      H 4468   5.638   6.118   4.450
  281VAL     CA 4469   5.742   6.266   4.347
  281VAL     HA 4470   5.714   6.332   4.264
  281VAL     CB 4471   5.738   6.356   4.468
  281VAL     HB 4472   5.753   6.299   4.559
  281VAL    CG1 4473   5.841   6.476   4.466
  281VAL   HG11 4474   5.814   6.549   4.391
  281VAL   HG12 4475   5.834   6.530   4.561
  281VAL   HG13 4476   5.942   6.437   4.443
  281VAL    CG2 4477   5.601   6.421   4.475
  281VAL   HG21 4478   5.566   6.467   4.379
  281VAL   HG22 4479   5.522   6.340   4.499
  281VAL   HG23 4480   5.593   6.493   4.557
  281VAL      C 4481   5.882   6.214   4.310
  281VAL      O 4482   5.942   6.251   4.209
  282ALA      N 4483   5.932   6.113   4.380
  282ALA      H 4484   5.880   6.084   4.461
  282ALA     CA 4485   6.052   6.044   4.345
  282ALA     HA 4486   6.137   6.108   4.354
  282ALA     CB 4487   6.069   5.938   4.441
  282ALA    HB1 4488   5.985   5.883   4.462
  282ALA    HB2 4489   6.154   5.876   4.403
  282ALA    HB3 4490   6.101   5.973   4.536
  282ALA      C 4491   6.051   5.987   4.204
  282ALA      O 4492   6.147   6.015   4.129
  283GLN      N 4493   5.941   5.923   4.153
  283GLN      H 4494   5.873   5.895   4.222
  283GLN     CA 4495   5.926   5.878   4.014
  283GLN     HA 4496   6.024   5.828   4.001
  283GLN     CB 4497   5.806   5.783   4.012
  283GLN    HB1 4498   5.712   5.842   4.008
  283GLN    HB2 4499   5.801   5.719   4.102
  283GLN     CG 4500   5.803   5.687   3.891
  283GLN    HG1 4501   5.798   5.743   3.798
  283GLN    HG2 4502   5.711   5.626   3.896
  283GLN     CD 4503   5.919   5.592   3.881
  283GLN    OE1 4504   5.959   5.524   3.968
  283GLN    NE2 4505   5.986   5.578   3.767
  283GLN   HE21 4506   5.945   5.610   3.680
  283GLN   HE22 4507   6.067   5.518   3.772
  283GLN      C 4508   5.926   5.992   3.908
  283GLN      O 4509   5.970   5.977   3.794
  284GLY      N 4510   5.865   6.106   3.944
  284GLY      H 4511   5.799   6.100   4.024
  284GLY     CA 4512   5.847   6.220   3.857
  284GLY    HA1 4513   5.775   6.291   3.904
  284GLY    HA2 4514   5.800   6.189   3.758
  284GLY      C 4515   5.984   6.291   3.842
  284GLY      O 4516   6.014   6.356   3.743
  285TYR      N 4517   6.073   6.281   3.938
  285TYR      H 4518   6.051   6.240   4.027
  285TYR     CA 4519   6.211   6.332   3.933
  285TYR     HA 4520   6.208   6.423   3.874
  285TYR     CB 4521   6.261   6.365   4.082
  285TYR    HB1 4522   6.370   6.353   4.083
  285TYR    HB2 4523   6.217   6.290   4.148
  285TYR     CG 4524   6.227   6.503   4.133
  285TYR    CD1 4525   6.135   6.523   4.240
  285TYR    HD1 4526   6.076   6.444   4.273
  285TYR    CE1 4527   6.107   6.654   4.281
  285TYR    HE1 4528   6.035   6.665   4.359
  285TYR     CZ 4529   6.170   6.765   4.221
  285TYR     OH 4530   6.140   6.885   4.279
  285TYR     HH 4531   6.196   6.958   4.247
  285TYR    CE2 4532   6.272   6.743   4.129
  285TYR    HE2 4533   6.332   6.824   4.096
  285TYR    CD2 4534   6.300   6.611   4.088
  285TYR    HD2 4535   6.375   6.598   4.017
  285TYR      C 4536   6.307   6.236   3.864
  285TYR      O 4537   6.409   6.276   3.806
  286GLY      N 4538   6.286   6.104   3.879
  286GLY      H 4539   6.200   6.075   3.931
  286GLY     CA 4540   6.392   6.006   3.868
  286GLY    HA1 4541   6.484   6.039   3.915
  286GLY    HA2 4542   6.427   6.000   3.764
  286GLY      C 4543   6.348   5.865   3.917
  286GLY      O 4544   6.286   5.787   3.844
  287SER      N 4545   6.395   5.834   4.039
  287SER      H 4546   6.449   5.897   4.094
  287SER     CA 4547   6.359   5.704   4.104
  287SER     HA 4548   6.268   5.677   4.062
  287SER     CB 4549   6.466   5.604   4.062
  287SER    HB1 4550   6.480   5.612   3.960
  287SER    HB2 4551   6.434   5.501   4.074
  287SER     OG 4552   6.588   5.626   4.134
  287SER     HG 4553   6.636   5.541   4.115
  287SER      C 4554   6.344   5.713   4.257
  287SER      O 4555   6.381   5.813   4.322
  288LEU      N 4556   6.282   5.603   4.311
  288LEU      H 4557   6.252   5.532   4.251
  288LEU     CA 4558   6.253   5.596   4.459
  288LEU     HA 4559   6.205   5.690   4.484
  288LEU     CB 4560   6.160   5.481   4.488
  288LEU    HB1 4561   6.169   5.456   4.591
  288LEU    HB2 4562   6.185   5.396   4.420
  288LEU     CG 4563   6.010   5.517   4.475
  288LEU     HG 4564   5.983   5.595   4.546
  288LEU    CD1 4565   5.965   5.562   4.332
  288LEU   HD11 4566   5.862   5.601   4.346
  288LEU   HD12 4567   6.031   5.648   4.300
  288LEU   HD13 4568   5.960   5.478   4.265
  288LEU    CD2 4569   5.930   5.395   4.502
  288LEU   HD21 4570   5.948   5.309   4.426
  288LEU   HD22 4571   5.942   5.359   4.606
  288LEU   HD23 4572   5.826   5.424   4.497
  288LEU      C 4573   6.380   5.593   4.545
  288LEU      O 4574   6.387   5.656   4.650
  289GLY      N 4575   6.483   5.521   4.495
  289GLY      H 4576   6.457   5.465   4.415
  289GLY     CA 4577   6.623   5.516   4.541
  289GLY    HA1 4578   6.677   5.448   4.470
  289GLY    HA2 4579   6.620   5.467   4.640
  289GLY      C 4580   6.697   5.648   4.551
  289GLY      O 4581   6.807   5.648   4.605
  290MET      N 4582   6.643   5.758   4.501
  290MET      H 4583   6.555   5.756   4.453
  290MET     CA 4584   6.704   5.893   4.491
  290MET     HA 4585   6.802   5.895   4.532
  290MET     CB 4586   6.702   5.929   4.341
  290MET    HB1 4587   6.706   6.040   4.332
  290MET    HB2 4588   6.606   5.907   4.295
  290MET     CG 4589   6.810   5.865   4.254
  290MET    HG1 4590   6.796   5.910   4.155
  290MET    HG2 4591   6.793   5.752   4.259
  290MET     SD 4592   6.980   5.900   4.302
  290MET     CE 4593   6.999   6.058   4.208
  290MET    HE1 4594   7.094   6.112   4.236
  290MET    HE2 4595   6.998   6.031   4.102
  290MET    HE3 4596   6.913   6.120   4.223
  290MET      C 4597   6.630   5.987   4.587
  290MET      O 4598   6.639   6.109   4.580
  291MET      N 4599   6.548   5.937   4.685
  291MET      H 4600   6.530   5.836   4.680
  291MET     CA 4601   6.475   6.022   4.780
  291MET     HA 4602   6.504   6.129   4.766
  291MET     CB 4603   6.324   6.004   4.751
  291MET    HB1 4604   6.296   5.901   4.769
  291MET    HB2 4605   6.301   6.019   4.645
  291MET     CG 4606   6.229   6.099   4.824
  291MET    HG1 4607   6.265   6.194   4.790
  291MET    HG2 4608   6.253   6.098   4.928
  291MET     SD 4609   6.049   6.088   4.796
  291MET     CE 4610   6.027   6.256   4.735
  291MET    HE1 4611   6.045   6.331   4.812
  291MET    HE2 4612   6.090   6.272   4.649
  291MET    HE3 4613   5.920   6.263   4.703
  291MET      C 4614   6.506   5.989   4.923
  291MET      O 4615   6.524   5.873   4.959
  292THR      N 4616   6.504   6.091   5.012
  292THR      H 4617   6.484   6.184   4.980
  292THR     CA 4618   6.551   6.076   5.153
  292THR     HA 4619   6.545   5.974   5.179
  292THR     CB 4620   6.698   6.105   5.161
  292THR     HB 4621   6.745   6.033   5.098
  292THR    CG2 4622   6.740   6.249   5.125
  292THR   HG21 4623   6.707   6.278   5.029
  292THR   HG22 4624   6.715   6.321   5.208
  292THR   HG23 4625   6.844   6.249   5.125
  292THR    OG1 4626   6.740   6.087   5.296
  292THR    HG1 4627   6.711   6.003   5.347
  292THR      C 4628   6.462   6.154   5.255
  292THR      O 4629   6.393   6.247   5.211
  293SER      N 4630   6.468   6.116   5.384
  293SER      H 4631   6.534   6.047   5.412
  293SER     CA 4632   6.387   6.175   5.490
  293SER     HA 4633   6.324   6.250   5.453
  293SER     CB 4634   6.297   6.073   5.557
  293SER    HB1 4635   6.236   6.119   5.636
  293SER    HB2 4636   6.352   5.989   5.603
  293SER     OG 4637   6.209   6.019   5.458
  293SER     HG 4638   6.172   5.926   5.490
  293SER      C 4639   6.472   6.232   5.605
  293SER      O 4640   6.586   6.188   5.632
  294VAL      N 4641   6.415   6.328   5.680
  294VAL      H 4642   6.333   6.368   5.635
  294VAL     CA 4643   6.468   6.378   5.806
  294VAL     HA 4644   6.508   6.291   5.848
  294VAL     CB 4645   6.581   6.482   5.781
  294VAL     HB 4646   6.646   6.432   5.711
  294VAL    CG1 4647   6.537   6.614   5.724
  294VAL   HG11 4648   6.468   6.598   5.645
  294VAL   HG12 4649   6.499   6.677   5.803
  294VAL   HG13 4650   6.624   6.669   5.678
  294VAL    CG2 4651   6.667   6.505   5.907
  294VAL   HG21 4652   6.705   6.410   5.937
  294VAL   HG22 4653   6.755   6.577   5.895
  294VAL   HG23 4654   6.601   6.533   5.991
  294VAL      C 4655   6.357   6.438   5.885
  294VAL      O 4656   6.278   6.513   5.829
  295LEU      N 4657   6.352   6.401   6.014
  295LEU      H 4658   6.422   6.333   6.042
  295LEU     CA 4659   6.267   6.462   6.118
  295LEU     HA 4660   6.169   6.494   6.082
  295LEU     CB 4661   6.241   6.356   6.234
  295LEU    HB1 4662   6.336   6.333   6.267
  295LEU    HB2 4663   6.192   6.271   6.191
  295LEU     CG 4664   6.148   6.386   6.355
  295LEU     HG 4665   6.129   6.289   6.408
  295LEU    CD1 4666   6.214   6.463   6.465
  295LEU   HD11 4667   6.142   6.477   6.545
  295LEU   HD12 4668   6.306   6.415   6.499
  295LEU   HD13 4669   6.237   6.565   6.428
  295LEU    CD2 4670   6.017   6.445   6.307
  295LEU   HD21 4671   5.983   6.395   6.225
  295LEU   HD22 4672   5.945   6.440   6.388
  295LEU   HD23 4673   6.033   6.553   6.280
  295LEU      C 4674   6.338   6.583   6.180
  295LEU      O 4675   6.457   6.586   6.209
  296VAL      N 4676   6.267   6.696   6.194
  296VAL      H 4677   6.174   6.697   6.156
  296VAL     CA 4678   6.312   6.817   6.266
  296VAL     HA 4679   6.402   6.799   6.322
  296VAL     CB 4680   6.356   6.916   6.158
  296VAL     HB 4681   6.265   6.935   6.097
  296VAL    CG1 4682   6.418   7.038   6.218
  296VAL   HG11 4683   6.470   7.093   6.139
  296VAL   HG12 4684   6.345   7.102   6.263
  296VAL   HG13 4685   6.495   7.011   6.285
  296VAL    CG2 4686   6.460   6.862   6.058
  296VAL   HG21 4687   6.550   6.842   6.111
  296VAL   HG22 4688   6.430   6.776   6.004
  296VAL   HG23 4689   6.473   6.944   5.975
  296VAL      C 4690   6.212   6.877   6.368
  296VAL      O 4691   6.091   6.867   6.348
  297CYS      N 4692   6.260   6.924   6.481
  297CYS      H 4693   6.364   6.930   6.491
  297CYS     CA 4694   6.182   6.965   6.597
  297CYS     HA 4695   6.078   6.923   6.582
  297CYS     CB 4696   6.242   6.883   6.715
  297CYS    HB1 4697   6.193   6.900   6.811
  297CYS    HB2 4698   6.350   6.897   6.734
  297CYS     SG 4699   6.229   6.708   6.667
  297CYS     HG 4700   6.093   6.710   6.641
  297CYS      C 4701   6.183   7.118   6.628
  297CYS      O 4702   6.263   7.195   6.574
  298PRO      N 4703   6.102   7.159   6.730
  298PRO     CD 4704   5.985   7.091   6.788
  298PRO    HD1 4705   6.019   7.020   6.861
  298PRO    HD2 4706   5.925   7.037   6.714
  298PRO     CG 4707   5.891   7.196   6.855
  298PRO    HG1 4708   5.849   7.151   6.947
  298PRO    HG2 4709   5.815   7.223   6.781
  298PRO     CB 4710   5.982   7.316   6.881
  298PRO    HB1 4711   6.016   7.312   6.982
  298PRO    HB2 4712   5.928   7.407   6.857
  298PRO     CA 4713   6.098   7.291   6.789
  298PRO     HA 4714   6.093   7.351   6.699
  298PRO      C 4715   6.228   7.317   6.859
  298PRO      O 4716   6.264   7.433   6.870
  299ASP      N 4717   6.314   7.219   6.889
  299ASP      H 4718   6.275   7.125   6.873
  299ASP     CA 4719   6.423   7.239   6.985
  299ASP     HA 4720   6.382   7.297   7.068
  299ASP     CB 4721   6.444   7.099   7.053
  299ASP    HB1 4722   6.353   7.062   7.108
  299ASP    HB2 4723   6.508   7.108   7.142
  299ASP     CG 4724   6.502   6.977   6.970
  299ASP    OD1 4725   6.495   6.865   7.026
  299ASP    OD2 4726   6.545   6.994   6.849
  299ASP      C 4727   6.557   7.296   6.931
  299ASP      O 4728   6.651   7.310   7.014
  300GLY      N 4729   6.563   7.331   6.804
  300GLY      H 4730   6.480   7.327   6.755
  300GLY     CA 4731   6.687   7.372   6.739
  300GLY    HA1 4732   6.730   7.456   6.797
  300GLY    HA2 4733   6.676   7.407   6.638
  300GLY      C 4734   6.800   7.268   6.725
  300GLY      O 4735   6.900   7.303   6.660
  301LYS      N 4736   6.779   7.146   6.774
  301LYS      H 4737   6.688   7.121   6.810
  301LYS     CA 4738   6.888   7.054   6.805
  301LYS     HA 4739   6.983   7.095   6.758
  301LYS     CB 4740   6.901   7.066   6.959
  301LYS    HB1 4741   6.826   7.010   7.013
  301LYS    HB2 4742   6.895   7.168   6.985
  301LYS     CG 4743   7.043   7.013   6.997
  301LYS    HG1 4744   7.114   7.059   6.930
  301LYS    HG2 4745   7.035   6.904   6.979
  301LYS     CD 4746   7.085   7.045   7.141
  301LYS    HD1 4747   7.009   7.008   7.208
  301LYS    HD2 4748   7.101   7.153   7.147
  301LYS     CE 4749   7.219   6.972   7.160
  301LYS    HE1 4750   7.279   6.992   7.074
  301LYS    HE2 4751   7.197   6.865   7.168
  301LYS     NZ 4752   7.286   7.019   7.284
  301LYS    HZ1 4753   7.374   6.971   7.302
  301LYS    HZ2 4754   7.316   7.117   7.266
  301LYS    HZ3 4755   7.229   7.011   7.371
  301LYS      C 4756   6.879   6.908   6.754
  301LYS      O 4757   6.976   6.852   6.702
  302THR      N 4758   6.770   6.842   6.778
  302THR      H 4759   6.688   6.899   6.798
  302THR     CA 4760   6.743   6.700   6.753
  302THR     HA 4761   6.842   6.639   6.757
  302THR     CB 4762   6.650   6.648   6.868
  302THR     HB 4763   6.548   6.682   6.851
  302THR    CG2 4764   6.656   6.493   6.867
  302THR   HG21 4765   6.613   6.447   6.779
  302THR   HG22 4766   6.762   6.452   6.887
  302THR   HG23 4767   6.587   6.469   6.954
  302THR    OG1 4768   6.696   6.698   6.991
  302THR    HG1 4769   6.659   6.789   6.986
  302THR      C 4770   6.686   6.668   6.613
  302THR      O 4771   6.584   6.724   6.573
  303VAL      N 4772   6.747   6.576   6.544
  303VAL      H 4773   6.828   6.525   6.578
  303VAL     CA 4774   6.695   6.523   6.418
  303VAL     HA 4775   6.588   6.547   6.421
  303VAL     CB 4776   6.753   6.600   6.298
  303VAL     HB 4777   6.705   6.570   6.203
  303VAL    CG1 4778   6.751   6.750   6.301
  303VAL   HG11 4779   6.829   6.784   6.370
  303VAL   HG12 4780   6.773   6.788   6.206
  303VAL   HG13 4781   6.652   6.784   6.337
  303VAL    CG2 4782   6.900   6.558   6.272
  303VAL   HG21 4783   6.895   6.446   6.268
  303VAL   HG22 4784   6.926   6.589   6.172
  303VAL   HG23 4785   6.969   6.592   6.351
  303VAL      C 4786   6.707   6.369   6.412
  303VAL      O 4787   6.788   6.311   6.484
  304GLU      N 4788   6.651   6.303   6.309
  304GLU      H 4789   6.593   6.357   6.247
  304GLU     CA 4790   6.679   6.164   6.268
  304GLU     HA 4791   6.781   6.146   6.293
  304GLU     CB 4792   6.609   6.056   6.354
  304GLU    HB1 4793   6.664   6.057   6.447
  304GLU    HB2 4794   6.629   5.961   6.307
  304GLU     CG 4795   6.459   6.061   6.384
  304GLU    HG1 4796   6.437   6.156   6.430
  304GLU    HG2 4797   6.436   5.990   6.468
  304GLU     CD 4798   6.358   6.033   6.269
  304GLU    OE1 4799   6.239   6.037   6.303
  304GLU    OE2 4800   6.392   5.994   6.156
  304GLU      C 4801   6.664   6.158   6.117
  304GLU      O 4802   6.586   6.235   6.059
  305ALA      N 4803   6.739   6.069   6.055
  305ALA      H 4804   6.819   6.026   6.103
  305ALA     CA 4805   6.740   6.055   5.912
  305ALA     HA 4806   6.656   6.118   5.873
  305ALA     CB 4807   6.872   6.109   5.861
  305ALA    HB1 4808   6.876   6.107   5.753
  305ALA    HB2 4809   6.893   6.212   5.899
  305ALA    HB3 4810   6.952   6.051   5.898
  305ALA      C 4811   6.706   5.913   5.868
  305ALA      O 4812   6.728   5.813   5.938
  306GLU      N 4813   6.662   5.901   5.741
  306GLU      H 4814   6.655   5.991   5.693
  306GLU     CA 4815   6.614   5.781   5.669
  306GLU     HA 4816   6.679   5.694   5.690
  306GLU     CB 4817   6.469   5.749   5.716
  306GLU    HB1 4818   6.399   5.798   5.648
  306GLU    HB2 4819   6.454   5.789   5.819
  306GLU     CG 4820   6.427   5.606   5.704
  306GLU    HG1 4821   6.505   5.540   5.751
  306GLU    HG2 4822   6.427   5.570   5.596
  306GLU     CD 4823   6.281   5.574   5.749
  306GLU    OE1 4824   6.188   5.656   5.728
  306GLU    OE2 4825   6.266   5.462   5.803
  306GLU      C 4826   6.621   5.794   5.523
  306GLU      O 4827   6.619   5.903   5.472
  307ALA      N 4828   6.614   5.686   5.448
  307ALA      H 4829   6.600   5.595   5.496
  307ALA     CA 4830   6.575   5.687   5.311
  307ALA     HA 4831   6.614   5.780   5.267
  307ALA     CB 4832   6.655   5.574   5.245
  307ALA    HB1 4833   6.645   5.575   5.137
  307ALA    HB2 4834   6.761   5.587   5.272
  307ALA    HB3 4835   6.623   5.475   5.277
  307ALA      C 4836   6.420   5.683   5.295
  307ALA      O 4837   6.350   5.620   5.374
  308ALA      N 4838   6.369   5.729   5.183
  308ALA      H 4839   6.429   5.752   5.111
  308ALA     CA 4840   6.230   5.757   5.172
  308ALA     HA 4841   6.183   5.771   5.272
  308ALA     CB 4842   6.203   5.881   5.086
  308ALA    HB1 4843   6.256   5.970   5.126
  308ALA    HB2 4844   6.246   5.863   4.990
  308ALA    HB3 4845   6.097   5.903   5.083
  308ALA      C 4846   6.154   5.635   5.111
  308ALA      O 4847   6.036   5.647   5.079
  309HIS      N 4848   6.222   5.521   5.091
  309HIS      H 4849   6.316   5.520   5.125
  309HIS     CA 4850   6.176   5.404   5.020
  309HIS     HA 4851   6.068   5.416   4.988
  309HIS     CB 4852   6.259   5.388   4.893
  309HIS    HB1 4853   6.248   5.479   4.834
  309HIS    HB2 4854   6.212   5.306   4.829
  309HIS     CG 4855   6.407   5.350   4.909
  309HIS    ND1 4856   6.458   5.229   4.966
  309HIS    HD1 4857   6.404   5.142   4.992
  309HIS    CE1 4858   6.592   5.243   4.979
  309HIS    HE1 4859   6.661   5.170   5.015
  309HIS    NE2 4860   6.627   5.360   4.927
  309HIS    CD2 4861   6.515   5.429   4.887
  309HIS    HD2 4862   6.510   5.530   4.854
  309HIS      C 4863   6.182   5.285   5.111
  309HIS      O 4864   6.253   5.289   5.211
  310GLY      N 4865   6.105   5.175   5.078
  310GLY      H 4866   6.051   5.180   4.989
  310GLY     CA 4867   6.106   5.049   5.145
  310GLY    HA1 4868   6.022   4.988   5.114
  310GLY    HA2 4869   6.095   5.075   5.250
  310GLY      C 4870   6.233   4.958   5.134
  310GLY      O 4871   6.332   4.996   5.073
  311THR      N 4872   6.221   4.834   5.188
  311THR      H 4873   6.134   4.823   5.235
  311THR     CA 4874   6.332   4.739   5.206
  311THR     HA 4875   6.406   4.788   5.263
  311THR     CB 4876   6.287   4.608   5.275
  311THR     HB 4877   6.380   4.547   5.279
  311THR    CG2 4878   6.242   4.617   5.419
  311THR   HG21 4879   6.160   4.694   5.438
  311THR   HG22 4880   6.205   4.516   5.449
  311THR   HG23 4881   6.326   4.651   5.478
  311THR    OG1 4882   6.185   4.539   5.202
  311THR    HG1 4883   6.186   4.446   5.235
  311THR      C 4884   6.397   4.677   5.075
  311THR      O 4885   6.489   4.596   5.071
  312VAL      N 4886   6.344   4.724   4.963
  312VAL      H 4887   6.279   4.801   4.976
  312VAL     CA 4888   6.364   4.667   4.829
  312VAL     HA 4889   6.285   4.717   4.773
  312VAL     CB 4890   6.493   4.716   4.766
  312VAL     HB 4891   6.576   4.657   4.807
  312VAL    CG1 4892   6.477   4.704   4.618
  312VAL   HG11 4893   6.395   4.763   4.586
  312VAL   HG12 4894   6.575   4.735   4.570
  312VAL   HG13 4895   6.456   4.603   4.582
  312VAL    CG2 4896   6.528   4.862   4.794
  312VAL   HG21 4897   6.555   4.873   4.901
  312VAL   HG22 4898   6.601   4.903   4.727
  312VAL   HG23 4899   6.436   4.923   4.782
  312VAL      C 4900   6.353   4.518   4.822
  312VAL      O 4901   6.439   4.443   4.774
  313THR      N 4902   6.242   4.468   4.877
  313THR      H 4903   6.181   4.536   4.923
  313THR     CA 4904   6.215   4.322   4.887
  313THR     HA 4905   6.269   4.285   4.974
  313THR     CB 4906   6.063   4.310   4.911
  313THR     HB 4907   6.009   4.366   4.836
  313THR    CG2 4908   6.007   4.169   4.923
  313THR   HG21 4909   6.077   4.103   4.978
  313THR   HG22 4910   5.905   4.160   4.967
  313THR   HG23 4911   5.999   4.140   4.822
  313THR    OG1 4912   6.029   4.376   5.031
  313THR    HG1 4913   6.094   4.338   5.094
  313THR      C 4914   6.242   4.235   4.763
  313THR      O 4915   6.318   4.139   4.776
  314ARG      N 4916   6.196   4.271   4.642
  314ARG      H 4917   6.129   4.348   4.644
  314ARG     CA 4918   6.227   4.185   4.523
  314ARG     HA 4919   6.188   4.080   4.542
  314ARG     CB 4920   6.160   4.253   4.400
  314ARG    HB1 4921   6.227   4.232   4.318
  314ARG    HB2 4922   6.159   4.360   4.408
  314ARG     CG 4923   6.027   4.177   4.383
  314ARG    HG1 4924   5.986   4.180   4.489
  314ARG    HG2 4925   6.048   4.079   4.357
  314ARG     CD 4926   5.927   4.235   4.281
  314ARG    HD1 4927   5.848   4.160   4.265
  314ARG    HD2 4928   5.973   4.236   4.183
  314ARG     NE 4929   5.867   4.368   4.316
  314ARG     HE 4930   5.828   4.375   4.409
  314ARG     CZ 4931   5.851   4.471   4.236
  314ARG    NH1 4932   5.901   4.482   4.119
  314ARG   HH11 4933   5.954   4.412   4.073
  314ARG   HH12 4934   5.888   4.571   4.075
  314ARG    NH2 4935   5.779   4.562   4.281
  314ARG   HH21 4936   5.740   4.555   4.370
  314ARG   HH22 4937   5.783   4.654   4.238
  314ARG      C 4938   6.374   4.165   4.496
  314ARG      O 4939   6.402   4.062   4.444
  315HIS      N 4940   6.464   4.253   4.536
  315HIS      H 4941   6.431   4.339   4.572
  315HIS     CA 4942   6.606   4.243   4.515
  315HIS     HA 4943   6.624   4.189   4.424
  315HIS     CB 4944   6.672   4.380   4.510
  315HIS    HB1 4945   6.778   4.371   4.522
  315HIS    HB2 4946   6.636   4.441   4.594
  315HIS     CG 4947   6.661   4.461   4.381
  315HIS    ND1 4948   6.702   4.597   4.370
  315HIS    CE1 4949   6.667   4.636   4.243
  315HIS    HE1 4950   6.686   4.736   4.206
  315HIS    NE2 4951   6.612   4.533   4.177
  315HIS    HE2 4952   6.566   4.541   4.087
  315HIS    CD2 4953   6.601   4.427   4.267
  315HIS    HD2 4954   6.547   4.331   4.247
  315HIS      C 4955   6.670   4.149   4.614
  315HIS      O 4956   6.765   4.078   4.585
  316TYR      N 4957   6.603   4.136   4.731
  316TYR      H 4958   6.535   4.213   4.747
  316TYR     CA 4959   6.642   4.043   4.839
  316TYR     HA 4960   6.750   4.055   4.855
  316TYR     CB 4961   6.565   4.069   4.973
  316TYR    HB1 4962   6.465   4.043   4.959
  316TYR    HB2 4963   6.581   4.174   5.001
  316TYR     CG 4964   6.618   3.992   5.093
  316TYR    CD1 4965   6.752   4.006   5.133
  316TYR    HD1 4966   6.815   4.066   5.068
  316TYR    CE1 4967   6.806   3.932   5.232
  316TYR    HE1 4968   6.909   3.946   5.264
  316TYR     CZ 4969   6.730   3.841   5.301
  316TYR     OH 4970   6.776   3.766   5.402
  316TYR     HH 4971   6.867   3.787   5.406
  316TYR    CE2 4972   6.595   3.817   5.260
  316TYR    HE2 4973   6.543   3.741   5.319
  316TYR    CD2 4974   6.533   3.904   5.164
  316TYR    HD2 4975   6.428   3.900   5.147
  316TYR      C 4976   6.617   3.898   4.800
  316TYR      O 4977   6.706   3.818   4.825
  317ARG      N 4978   6.504   3.878   4.733
  317ARG      H 4979   6.438   3.955   4.719
  317ARG     CA 4980   6.468   3.745   4.678
  317ARG     HA 4981   6.467   3.672   4.757
  317ARG     CB 4982   6.331   3.762   4.607
  317ARG    HB1 4983   6.306   3.662   4.578
  317ARG    HB2 4984   6.343   3.824   4.512
  317ARG     CG 4985   6.215   3.814   4.692
  317ARG    HG1 4986   6.127   3.807   4.634
  317ARG    HG2 4987   6.224   3.922   4.705
  317ARG     CD 4988   6.198   3.744   4.827
  317ARG    HD1 4989   6.277   3.771   4.889
  317ARG    HD2 4990   6.200   3.637   4.813
  317ARG     NE 4991   6.067   3.793   4.889
  317ARG     HE 4992   6.020   3.870   4.838
  317ARG     CZ 4993   6.012   3.760   5.003
  317ARG    NH1 4994   6.076   3.692   5.089
  317ARG   HH11 4995   6.172   3.659   5.067
  317ARG   HH12 4996   6.043   3.706   5.184
  317ARG    NH2 4997   5.898   3.806   5.044
  317ARG   HH21 4998   5.853   3.879   4.991
  317ARG   HH22 4999   5.849   3.772   5.127
  317ARG      C 5000   6.567   3.698   4.572
  317ARG      O 5001   6.600   3.579   4.566
  318MET      N 5002   6.624   3.792   4.497
  318MET      H 5003   6.596   3.887   4.510
  318MET     CA 5004   6.727   3.765   4.394
  318MET     HA 5005   6.698   3.674   4.346
  318MET     CB 5006   6.740   3.877   4.291
  318MET    HB1 5007   6.816   3.861   4.213
  318MET    HB2 5008   6.759   3.966   4.345
  318MET     CG 5009   6.613   3.920   4.221
  318MET    HG1 5010   6.529   3.928   4.291
  318MET    HG2 5011   6.591   3.844   4.147
  318MET     SD 5012   6.621   4.075   4.131
  318MET     CE 5013   6.445   4.114   4.099
  318MET    HE1 5014   6.417   4.059   4.007
  318MET    HE2 5015   6.381   4.080   4.181
  318MET    HE3 5016   6.419   4.215   4.084
  318MET      C 5017   6.861   3.735   4.455
  318MET      O 5018   6.923   3.631   4.429
  319TYR      N 5019   6.909   3.831   4.537
  319TYR      H 5020   6.859   3.918   4.545
  319TYR     CA 5021   7.037   3.818   4.602
  319TYR     HA 5022   7.122   3.834   4.541
  319TYR     CB 5023   7.040   3.942   4.697
  319TYR    HB1 5024   6.944   3.946   4.755
  319TYR    HB2 5025   7.050   4.035   4.645
  319TYR     CG 5026   7.141   3.936   4.806
  319TYR    CD1 5027   7.276   3.980   4.785
  319TYR    HD1 5028   7.316   4.024   4.697
  319TYR    CE1 5029   7.372   3.962   4.889
  319TYR    HE1 5030   7.469   4.017   4.890
  319TYR     CZ 5031   7.325   3.908   5.008
  319TYR     OH 5032   7.410   3.901   5.109
  319TYR     HH 5033   7.365   3.854   5.187
  319TYR    CE2 5034   7.193   3.861   5.028
  319TYR    HE2 5035   7.165   3.821   5.122
  319TYR    CD2 5036   7.103   3.879   4.927
  319TYR    HD2 5037   7.002   3.841   4.945
  319TYR      C 5038   7.047   3.683   4.671
  319TYR      O 5039   7.151   3.619   4.670
  320GLN      N 5040   6.937   3.639   4.734
  320GLN      H 5041   6.865   3.706   4.740
  320GLN     CA 5042   6.922   3.522   4.823
  320GLN     HA 5043   7.001   3.521   4.899
  320GLN     CB 5044   6.789   3.526   4.893
  320GLN    HB1 5045   6.755   3.423   4.915
  320GLN    HB2 5046   6.712   3.566   4.829
  320GLN     CG 5047   6.794   3.603   5.024
  320GLN    HG1 5048   6.687   3.609   5.061
  320GLN    HG2 5049   6.831   3.705   5.011
  320GLN     CD 5050   6.880   3.541   5.127
  320GLN    OE1 5051   6.977   3.594   5.175
  320GLN    NE2 5052   6.842   3.430   5.183
  320GLN   HE21 5053   6.763   3.378   5.154
  320GLN   HE22 5054   6.890   3.403   5.271
  320GLN      C 5055   6.940   3.388   4.746
  320GLN      O 5056   6.959   3.278   4.808
  321LYS      N 5057   6.938   3.394   4.615
  321LYS      H 5058   6.929   3.487   4.573
  321LYS     CA 5059   6.945   3.280   4.522
  321LYS     HA 5060   6.978   3.190   4.580
  321LYS     CB 5061   6.812   3.250   4.445
  321LYS    HB1 5062   6.820   3.161   4.392
  321LYS    HB2 5063   6.796   3.330   4.376
  321LYS     CG 5064   6.692   3.236   4.543
  321LYS    HG1 5065   6.669   3.331   4.590
  321LYS    HG2 5066   6.720   3.164   4.626
  321LYS     CD 5067   6.569   3.185   4.471
  321LYS    HD1 5068   6.579   3.088   4.438
  321LYS    HD2 5069   6.550   3.238   4.381
  321LYS     CE 5070   6.431   3.192   4.546
  321LYS    HE1 5071   6.427   3.126   4.633
  321LYS    HE2 5072   6.363   3.148   4.479
  321LYS     NZ 5073   6.388   3.333   4.576
  321LYS    HZ1 5074   6.375   3.384   4.488
  321LYS    HZ2 5075   6.299   3.325   4.621
  321LYS    HZ3 5076   6.449   3.378   4.640
  321LYS      C 5077   7.060   3.306   4.424
  321LYS      O 5078   7.057   3.246   4.313
  322GLY      N 5079   7.162   3.389   4.462
  322GLY      H 5080   7.153   3.431   4.553
  322GLY     CA 5081   7.285   3.396   4.389
  322GLY    HA1 5082   7.322   3.297   4.368
  322GLY    HA2 5083   7.353   3.444   4.461
  322GLY      C 5084   7.268   3.474   4.263
  322GLY      O 5085   7.346   3.453   4.172
  323GLN      N 5086   7.166   3.563   4.253
  323GLN      H 5087   7.102   3.589   4.332
  323GLN     CA 5088   7.153   3.641   4.126
  323GLN     HA 5089   7.211   3.594   4.046
  323GLN     CB 5090   7.000   3.629   4.097
  323GLN    HB1 5091   6.981   3.674   4.001
  323GLN    HB2 5092   6.950   3.687   4.169
  323GLN     CG 5093   6.933   3.488   4.087
  323GLN    HG1 5094   6.924   3.456   4.191
  323GLN    HG2 5095   6.992   3.409   4.031
  323GLN     CD 5096   6.793   3.502   4.020
  323GLN    OE1 5097   6.694   3.543   4.082
  323GLN    NE2 5098   6.781   3.466   3.895
  323GLN   HE21 5099   6.851   3.414   3.846
  323GLN   HE22 5100   6.691   3.480   3.850
  323GLN      C 5101   7.199   3.786   4.138
  323GLN      O 5102   7.205   3.839   4.249
  324GLU      N 5103   7.237   3.850   4.027
  324GLU      H 5104   7.234   3.798   3.938
  324GLU     CA 5105   7.286   3.984   4.024
  324GLU     HA 5106   7.344   3.996   4.117
  324GLU     CB 5107   7.380   3.996   3.902
  324GLU    HB1 5108   7.325   4.014   3.813
  324GLU    HB2 5109   7.433   3.900   3.894
  324GLU     CG 5110   7.477   4.111   3.922
  324GLU    HG1 5111   7.541   4.081   4.006
  324GLU    HG2 5112   7.428   4.198   3.945
  324GLU     CD 5113   7.559   4.135   3.800
  324GLU    OE1 5114   7.506   4.140   3.686
  324GLU    OE2 5115   7.683   4.144   3.810
  324GLU      C 5116   7.173   4.088   4.018
  324GLU      O 5117   7.066   4.066   3.954
  325THR      N 5118   7.196   4.202   4.084
  325THR      H 5119   7.288   4.211   4.130
  325THR     CA 5120   7.099   4.297   4.128
  325THR     HA 5121   7.009   4.291   4.070
  325THR     CB 5122   7.059   4.266   4.276
  325THR     HB 5123   6.991   4.343   4.310
  325THR    CG2 5124   7.001   4.125   4.296
  325THR   HG21 5125   6.922   4.118   4.219
  325THR   HG22 5126   7.077   4.058   4.272
  325THR   HG23 5127   6.972   4.107   4.398
  325THR    OG1 5128   7.165   4.277   4.369
  325THR    HG1 5129   7.246   4.240   4.337
  325THR      C 5130   7.158   4.437   4.125
  325THR      O 5131   7.282   4.466   4.134
  326SER      N 5132   7.070   4.529   4.095
  326SER      H 5133   6.969   4.504   4.076
  326SER     CA 5134   7.104   4.671   4.079
  326SER     HA 5135   7.207   4.691   4.104
  326SER     CB 5136   7.097   4.723   3.937
  326SER    HB1 5137   6.995   4.750   3.919
  326SER    HB2 5138   7.125   4.648   3.869
  326SER     OG 5139   7.179   4.837   3.920
  326SER     HG 5140   7.274   4.814   3.908
  326SER      C 5141   7.026   4.753   4.180
  326SER      O 5142   6.950   4.849   4.151
  327THR      N 5143   7.036   4.718   4.309
  327THR      H 5144   7.103   4.642   4.336
  327THR     CA 5145   6.965   4.793   4.416
  327THR     HA 5146   6.859   4.802   4.398
  327THR     CB 5147   6.974   4.723   4.550
  327THR     HB 5148   7.070   4.728   4.593
  327THR    CG2 5149   6.879   4.787   4.651
  327THR   HG21 5150   6.915   4.886   4.683
  327THR   HG22 5151   6.779   4.800   4.613
  327THR   HG23 5152   6.882   4.722   4.735
  327THR    OG1 5153   6.930   4.586   4.535
  327THR    HG1 5154   6.858   4.570   4.464
  327THR      C 5155   7.033   4.929   4.436
  327THR      O 5156   7.156   4.934   4.444
  328ASN      N 5157   6.958   5.036   4.453
  328ASN      H 5158   6.857   5.025   4.455
  328ASN     CA 5159   7.017   5.173   4.454
  328ASN     HA 5160   7.117   5.166   4.410
  328ASN     CB 5161   6.927   5.272   4.376
  328ASN    HB1 5162   6.832   5.285   4.430
  328ASN    HB2 5163   6.905   5.229   4.276
  328ASN     CG 5164   6.982   5.415   4.348
  328ASN    OD1 5165   7.060   5.476   4.424
  328ASN    ND2 5166   6.921   5.474   4.246
  328ASN   HD21 5167   6.856   5.417   4.185
  328ASN   HD22 5168   6.944   5.569   4.230
  328ASN      C 5169   7.043   5.216   4.602
  328ASN      O 5170   6.945   5.224   4.682
  329PRO      N 5171   7.164   5.263   4.636
  329PRO     CD 5172   7.291   5.238   4.563
  329PRO    HD1 5173   7.311   5.306   4.483
  329PRO    HD2 5174   7.298   5.136   4.534
  329PRO     CG 5175   7.404   5.266   4.659
  329PRO    HG1 5176   7.436   5.371   4.661
  329PRO    HG2 5177   7.492   5.202   4.643
  329PRO     CB 5178   7.341   5.244   4.797
  329PRO    HB1 5179   7.394   5.294   4.878
  329PRO    HB2 5180   7.326   5.137   4.822
  329PRO     CA 5181   7.197   5.295   4.777
  329PRO     HA 5182   7.129   5.250   4.849
  329PRO      C 5183   7.201   5.445   4.804
  329PRO      O 5184   7.223   5.489   4.919
  330ILE      N 5185   7.189   5.530   4.696
  330ILE      H 5186   7.159   5.489   4.606
  330ILE     CA 5187   7.221   5.674   4.711
  330ILE     HA 5188   7.324   5.686   4.748
  330ILE     CB 5189   7.220   5.741   4.570
  330ILE     HB 5190   7.126   5.715   4.518
  330ILE    CG2 5191   7.228   5.895   4.584
  330ILE   HG21 5192   7.162   5.931   4.659
  330ILE   HG22 5193   7.329   5.923   4.604
  330ILE   HG23 5194   7.206   5.938   4.487
  330ILE    CG1 5195   7.329   5.687   4.473
  330ILE   HG11 5196   7.321   5.576   4.468
  330ILE   HG12 5197   7.426   5.712   4.517
  330ILE     CD 5198   7.316   5.737   4.333
  330ILE    HD1 5199   7.377   5.666   4.271
  330ILE    HD2 5200   7.211   5.727   4.299
  330ILE    HD3 5201   7.355   5.837   4.321
  330ILE      C 5202   7.134   5.744   4.817
  330ILE      O 5203   7.190   5.807   4.910
  331ALA      N 5204   7.002   5.727   4.817
  331ALA      H 5205   6.964   5.677   4.736
  331ALA     CA 5206   6.918   5.766   4.929
  331ALA     HA 5207   6.903   5.875   4.933
  331ALA     CB 5208   6.777   5.708   4.913
  331ALA    HB1 5209   6.791   5.603   4.886
  331ALA    HB2 5210   6.719   5.720   5.003
  331ALA    HB3 5211   6.724   5.755   4.838
  331ALA      C 5212   6.971   5.735   5.072
  331ALA      O 5213   6.960   5.819   5.160
  332SER      N 5214   7.018   5.615   5.093
  332SER      H 5215   7.026   5.546   5.020
  332SER     CA 5216   7.075   5.576   5.220
  332SER     HA 5217   7.017   5.609   5.303
  332SER     CB 5218   7.079   5.426   5.229
  332SER    HB1 5219   7.117   5.396   5.327
  332SER    HB2 5220   7.153   5.381   5.163
  332SER     OG 5221   6.962   5.349   5.221
  332SER     HG 5222   6.920   5.366   5.134
  332SER      C 5223   7.219   5.624   5.238
  332SER      O 5224   7.261   5.645   5.352
  333ILE      N 5225   7.302   5.651   5.137
  333ILE      H 5226   7.278   5.621   5.043
  333ILE     CA 5227   7.431   5.725   5.147
  333ILE     HA 5228   7.487   5.673   5.227
  333ILE     CB 5229   7.518   5.713   5.018
  333ILE     HB 5230   7.460   5.755   4.935
  333ILE    CG2 5231   7.644   5.798   5.023
  333ILE   HG21 5232   7.617   5.905   5.025
  333ILE   HG22 5233   7.705   5.773   5.103
  333ILE   HG23 5234   7.693   5.786   4.926
  333ILE    CG1 5235   7.555   5.566   4.998
  333ILE   HG11 5236   7.473   5.499   5.012
  333ILE   HG12 5237   7.629   5.540   5.071
  333ILE     CD 5238   7.612   5.529   4.857
  333ILE    HD1 5239   7.710   5.574   4.854
  333ILE    HD2 5240   7.628   5.422   4.851
  333ILE    HD3 5241   7.541   5.570   4.789
  333ILE      C 5242   7.398   5.870   5.191
  333ILE      O 5243   7.456   5.924   5.280
  334PHE      N 5244   7.290   5.936   5.140
  334PHE      H 5245   7.241   5.902   5.057
  334PHE     CA 5246   7.250   6.073   5.179
  334PHE     HA 5247   7.338   6.137   5.185
  334PHE     CB 5248   7.155   6.141   5.081
  334PHE    HB1 5249   7.098   6.225   5.138
  334PHE    HB2 5250   7.080   6.068   5.049
  334PHE     CG 5251   7.219   6.206   4.962
  334PHE    CD1 5252   7.202   6.343   4.937
  334PHE    HD1 5253   7.144   6.406   5.001
  334PHE    CE1 5254   7.260   6.411   4.827
  334PHE    HE1 5255   7.258   6.519   4.813
  334PHE     CZ 5256   7.351   6.337   4.746
  334PHE     HZ 5257   7.413   6.380   4.668
  334PHE    CE2 5258   7.372   6.199   4.772
  334PHE    HE2 5259   7.440   6.140   4.717
  334PHE    CD2 5260   7.311   6.135   4.880
  334PHE    HD2 5261   7.335   6.038   4.905
  334PHE      C 5262   7.185   6.079   5.320
  334PHE      O 5263   7.217   6.167   5.397
  335ALA      N 5264   7.100   5.987   5.365
  335ALA      H 5265   7.070   5.918   5.299
  335ALA     CA 5266   7.068   5.970   5.509
  335ALA     HA 5267   7.005   6.052   5.539
  335ALA     CB 5268   6.985   5.843   5.517
  335ALA    HB1 5269   7.046   5.748   5.512
  335ALA    HB2 5270   6.928   5.841   5.609
  335ALA    HB3 5271   6.913   5.829   5.443
  335ALA      C 5272   7.192   5.970   5.597
  335ALA      O 5273   7.185   6.029   5.704
  336TRP      N 5274   7.299   5.904   5.548
  336TRP      H 5275   7.291   5.859   5.466
  336TRP     CA 5276   7.426   5.911   5.615
  336TRP     HA 5277   7.402   5.915   5.725
  336TRP     CB 5278   7.512   5.788   5.590
  336TRP    HB1 5279   7.612   5.825   5.614
  336TRP    HB2 5280   7.511   5.764   5.483
  336TRP     CG 5281   7.485   5.665   5.671
  336TRP    CD1 5282   7.408   5.556   5.642
  336TRP    HD1 5283   7.339   5.549   5.561
  336TRP    NE1 5284   7.416   5.468   5.743
  336TRP    HE1 5285   7.352   5.391   5.758
  336TRP    CE2 5286   7.499   5.511   5.843
  336TRP    CZ2 5287   7.538   5.452   5.965
  336TRP    HZ2 5288   7.489   5.367   6.003
  336TRP    CH2 5289   7.623   5.523   6.050
  336TRP    HH2 5290   7.659   5.476   6.141
  336TRP    CZ3 5291   7.671   5.646   6.005
  336TRP    HZ3 5292   7.743   5.698   6.063
  336TRP    CE3 5293   7.638   5.701   5.881
  336TRP    HE3 5294   7.679   5.798   5.853
  336TRP    CD2 5295   7.550   5.637   5.798
  336TRP      C 5296   7.501   6.044   5.595
  336TRP      O 5297   7.532   6.106   5.697
  337THR      N 5298   7.520   6.102   5.473
  337THR      H 5299   7.475   6.062   5.389
  337THR     CA 5300   7.609   6.219   5.461
  337THR     HA 5301   7.708   6.182   5.491
  337THR     CB 5302   7.625   6.267   5.310
  337THR     HB 5303   7.682   6.360   5.325
  337THR    CG2 5304   7.702   6.175   5.217
  337THR   HG21 5305   7.675   6.192   5.113
  337THR   HG22 5306   7.811   6.199   5.210
  337THR   HG23 5307   7.698   6.068   5.248
  337THR    OG1 5308   7.504   6.290   5.240
  337THR    HG1 5309   7.506   6.387   5.216
  337THR      C 5310   7.548   6.343   5.531
  337THR      O 5311   7.622   6.432   5.577
  338ARG      N 5312   7.412   6.347   5.545
  338ARG      H 5313   7.356   6.275   5.501
  338ARG     CA 5314   7.330   6.447   5.620
  338ARG     HA 5315   7.379   6.537   5.609
  338ARG     CB 5316   7.191   6.441   5.565
  338ARG    HB1 5317   7.125   6.504   5.627
  338ARG    HB2 5318   7.156   6.337   5.552
  338ARG     CG 5319   7.187   6.509   5.426
  338ARG    HG1 5320   7.257   6.450   5.365
  338ARG    HG2 5321   7.233   6.606   5.433
  338ARG     CD 5322   7.051   6.512   5.360
  338ARG    HD1 5323   6.986   6.568   5.429
  338ARG    HD2 5324   7.008   6.410   5.359
  338ARG     NE 5325   7.050   6.570   5.225
  338ARG     HE 5326   7.130   6.563   5.165
  338ARG     CZ 5327   6.951   6.643   5.172
  338ARG    NH1 5328   6.833   6.655   5.225
  338ARG   HH11 5329   6.814   6.626   5.321
  338ARG   HH12 5330   6.769   6.714   5.179
  338ARG    NH2 5331   6.968   6.693   5.056
  338ARG   HH21 5332   7.058   6.689   5.022
  338ARG   HH22 5333   6.888   6.729   5.004
  338ARG      C 5334   7.329   6.427   5.770
  338ARG      O 5335   7.343   6.524   5.840
  339GLY      N 5336   7.323   6.303   5.824
  339GLY      H 5337   7.305   6.224   5.761
  339GLY     CA 5338   7.357   6.254   5.961
  339GLY    HA1 5339   7.351   6.145   5.974
  339GLY    HA2 5340   7.276   6.300   6.033
  339GLY      C 5341   7.493   6.295   6.012
  339GLY      O 5342   7.500   6.356   6.119
  340LEU      N 5343   7.589   6.260   5.934
  340LEU      H 5344   7.570   6.192   5.862
  340LEU     CA 5345   7.735   6.289   5.956
  340LEU     HA 5346   7.766   6.256   6.054
  340LEU     CB 5347   7.830   6.218   5.852
  340LEU    HB1 5348   7.932   6.249   5.875
  340LEU    HB2 5349   7.801   6.256   5.752
  340LEU     CG 5350   7.828   6.065   5.844
  340LEU     HG 5351   7.729   6.034   5.817
  340LEU    CD1 5352   7.916   6.020   5.732
  340LEU   HD11 5353   8.011   6.072   5.731
  340LEU   HD12 5354   7.930   5.910   5.738
  340LEU   HD13 5355   7.869   6.046   5.638
  340LEU    CD2 5356   7.858   5.991   5.972
  340LEU   HD21 5357   7.835   5.887   5.959
  340LEU   HD22 5358   7.964   6.010   5.993
  340LEU   HD23 5359   7.798   6.018   6.060
  340LEU      C 5360   7.762   6.440   5.956
  340LEU      O 5361   7.834   6.484   6.049
  341ALA      N 5362   7.697   6.515   5.865
  341ALA      H 5363   7.636   6.470   5.792
  341ALA     CA 5364   7.693   6.665   5.871
  341ALA     HA 5365   7.797   6.704   5.868
  341ALA     CB 5366   7.628   6.727   5.743
  341ALA    HB1 5367   7.675   6.674   5.661
  341ALA    HB2 5368   7.520   6.715   5.753
  341ALA    HB3 5369   7.651   6.834   5.746
  341ALA      C 5370   7.635   6.734   5.997
  341ALA      O 5371   7.684   6.832   6.052
  342HIS      N 5372   7.520   6.679   6.044
  342HIS      H 5373   7.482   6.601   5.991
  342HIS     CA 5374   7.461   6.718   6.166
  342HIS     HA 5375   7.460   6.826   6.170
  342HIS     CB 5376   7.320   6.664   6.180
  342HIS    HB1 5377   7.320   6.551   6.191
  342HIS    HB2 5378   7.262   6.687   6.090
  342HIS     CG 5379   7.243   6.723   6.289
  342HIS    ND1 5380   7.149   6.827   6.277
  342HIS    CE1 5381   7.096   6.841   6.402
  342HIS    HE1 5382   7.019   6.903   6.433
  342HIS    NE2 5383   7.154   6.755   6.487
  342HIS    HE2 5384   7.120   6.732   6.579
  342HIS    CD2 5385   7.248   6.686   6.418
  342HIS    HD2 5386   7.311   6.610   6.457
  342HIS      C 5387   7.549   6.685   6.282
  342HIS      O 5388   7.583   6.771   6.367
  343ARG      N 5389   7.611   6.563   6.289
  343ARG      H 5390   7.564   6.483   6.239
  343ARG     CA 5391   7.696   6.528   6.408
  343ARG     HA 5392   7.633   6.549   6.495
  343ARG     CB 5393   7.728   6.375   6.404
  343ARG    HB1 5394   7.771   6.352   6.309
  343ARG    HB2 5395   7.643   6.307   6.411
  343ARG     CG 5396   7.833   6.331   6.509
  343ARG    HG1 5397   7.916   6.391   6.531
  343ARG    HG2 5398   7.877   6.238   6.463
  343ARG     CD 5399   7.767   6.291   6.639
  343ARG    HD1 5400   7.815   6.203   6.682
  343ARG    HD2 5401   7.668   6.257   6.620
  343ARG     NE 5402   7.764   6.406   6.737
  343ARG     HE 5403   7.849   6.464   6.741
  343ARG     CZ 5404   7.674   6.438   6.821
  343ARG    NH1 5405   7.573   6.360   6.845
  343ARG   HH11 5406   7.589   6.255   6.827
  343ARG   HH12 5407   7.496   6.387   6.910
  343ARG    NH2 5408   7.675   6.551   6.880
  343ARG   HH21 5409   7.760   6.604   6.871
  343ARG   HH22 5410   7.595   6.590   6.938
  343ARG      C 5411   7.818   6.622   6.410
  343ARG      O 5412   7.858   6.665   6.515
  344ALA      N 5413   7.868   6.651   6.290
  344ALA      H 5414   7.835   6.597   6.208
  344ALA     CA 5415   7.977   6.743   6.273
  344ALA     HA 5416   8.050   6.708   6.342
  344ALA     CB 5417   8.030   6.724   6.130
  344ALA    HB1 5418   8.118   6.789   6.117
  344ALA    HB2 5419   8.058   6.621   6.116
  344ALA    HB3 5420   7.962   6.756   6.050
  344ALA      C 5421   7.941   6.881   6.312
  344ALA      O 5422   8.023   6.940   6.375
  345LYS      N 5423   7.821   6.929   6.288
  345LYS      H 5424   7.749   6.866   6.244
  345LYS     CA 5425   7.773   7.068   6.323
  345LYS     HA 5426   7.852   7.138   6.293
  345LYS     CB 5427   7.643   7.091   6.244
  345LYS    HB1 5428   7.581   7.003   6.264
  345LYS    HB2 5429   7.661   7.094   6.138
  345LYS     CG 5430   7.565   7.223   6.279
  345LYS    HG1 5431   7.617   7.308   6.251
  345LYS    HG2 5432   7.540   7.218   6.383
  345LYS     CD 5433   7.425   7.229   6.204
  345LYS    HD1 5434   7.445   7.214   6.102
  345LYS    HD2 5435   7.386   7.333   6.204
  345LYS     CE 5436   7.319   7.137   6.257
  345LYS    HE1 5437   7.291   7.165   6.354
  345LYS    HE2 5438   7.363   7.036   6.272
  345LYS     NZ 5439   7.202   7.111   6.168
  345LYS    HZ1 5440   7.154   7.033   6.210
  345LYS    HZ2 5441   7.137   7.200   6.167
  345LYS    HZ3 5442   7.225   7.079   6.074
  345LYS      C 5443   7.757   7.096   6.471
  345LYS      O 5444   7.792   7.203   6.513
  346LEU      N 5445   7.698   6.999   6.546
  346LEU      H 5446   7.650   6.928   6.493
  346LEU     CA 5447   7.688   6.999   6.695
  346LEU     HA 5448   7.659   7.102   6.722
  346LEU     CB 5449   7.580   6.899   6.737
  346LEU    HB1 5450   7.580   6.903   6.850
  346LEU    HB2 5451   7.602   6.802   6.702
  346LEU     CG 5452   7.444   6.925   6.687
  346LEU     HG 5453   7.442   6.897   6.581
  346LEU    CD1 5454   7.344   6.836   6.768
  346LEU   HD11 5455   7.364   6.817   6.873
  346LEU   HD12 5456   7.244   6.884   6.759
  346LEU   HD13 5457   7.340   6.743   6.718
  346LEU    CD2 5458   7.391   7.071   6.705
  346LEU   HD21 5459   7.288   7.088   6.686
  346LEU   HD22 5460   7.407   7.107   6.814
  346LEU   HD23 5461   7.442   7.135   6.637
  346LEU      C 5462   7.822   6.981   6.768
  346LEU      O 5463   7.840   7.018   6.886
  347ASP      N 5464   7.918   6.925   6.697
  347ASP      H 5465   7.892   6.885   6.610
  347ASP     CA 5466   8.060   6.899   6.732
  347ASP     HA 5467   8.067   6.922   6.838
  347ASP     CB 5468   8.106   6.752   6.729
  347ASP    HB1 5469   8.193   6.737   6.798
  347ASP    HB2 5470   8.135   6.729   6.627
  347ASP     CG 5471   8.002   6.651   6.784
  347ASP    OD1 5472   8.013   6.530   6.751
  347ASP    OD2 5473   7.918   6.680   6.868
  347ASP      C 5474   8.164   7.001   6.681
  347ASP      O 5475   8.287   6.989   6.702
  348ASN      N 5476   8.121   7.103   6.604
  348ASN      H 5477   8.022   7.115   6.591
  348ASN     CA 5478   8.203   7.193   6.526
  348ASN     HA 5479   8.145   7.240   6.451
  348ASN     CB 5480   8.248   7.307   6.623
  348ASN    HB1 5481   8.330   7.265   6.680
  348ASN    HB2 5482   8.167   7.332   6.698
  348ASN     CG 5483   8.307   7.431   6.550
  348ASN    OD1 5484   8.247   7.485   6.466
  348ASN    ND2 5485   8.424   7.469   6.583
  348ASN   HD21 5486   8.473   7.431   6.660
  348ASN   HD22 5487   8.452   7.551   6.533
  348ASN      C 5488   8.326   7.124   6.455
  348ASN      O 5489   8.428   7.189   6.438
  349ASN      N 5490   8.307   7.001   6.412
  349ASN      H 5491   8.212   6.965   6.420
  349ASN     CA 5492   8.406   6.907   6.360
  349ASN     HA 5493   8.501   6.932   6.415
  349ASN     CB 5494   8.356   6.768   6.391
  349ASN    HB1 5495   8.276   6.743   6.322
  349ASN    HB2 5496   8.326   6.763   6.498
  349ASN     CG 5497   8.454   6.654   6.364
  349ASN    OD1 5498   8.553   6.678   6.298
  349ASN    ND2 5499   8.430   6.538   6.420
  349ASN   HD21 5500   8.352   6.530   6.487
  349ASN   HD22 5501   8.496   6.466   6.399
  349ASN      C 5502   8.428   6.935   6.212
  349ASN      O 5503   8.350   6.893   6.130
  350LYS      N 5504   8.532   7.009   6.177
  350LYS      H 5505   8.614   7.011   6.248
  350LYS     CA 5506   8.554   7.058   6.037
  350LYS     HA 5507   8.468   7.091   5.998
  350LYS     CB 5508   8.655   7.174   6.038
  350LYS    HB1 5509   8.658   7.214   5.938
  350LYS    HB2 5510   8.757   7.139   6.068
  350LYS     CG 5511   8.615   7.288   6.137
  350LYS    HG1 5512   8.677   7.377   6.128
  350LYS    HG2 5513   8.614   7.261   6.242
  350LYS     CD 5514   8.469   7.338   6.113
  350LYS    HD1 5515   8.401   7.259   6.139
  350LYS    HD2 5516   8.446   7.363   6.011
  350LYS     CE 5517   8.431   7.445   6.211
  350LYS    HE1 5518   8.513   7.516   6.233
  350LYS    HE2 5519   8.414   7.392   6.309
  350LYS     NZ 5520   8.310   7.523   6.170
  350LYS    HZ1 5521   8.237   7.467   6.128
  350LYS    HZ2 5522   8.271   7.580   6.247
  350LYS    HZ3 5523   8.329   7.585   6.090
  350LYS      C 5524   8.606   6.940   5.950
  350LYS      O 5525   8.561   6.931   5.833
  351GLU      N 5526   8.678   6.848   6.001
  351GLU      H 5527   8.694   6.867   6.097
  351GLU     CA 5528   8.724   6.728   5.933
  351GLU     HA 5529   8.772   6.754   5.842
  351GLU     CB 5530   8.822   6.658   6.032
  351GLU    HB1 5531   8.842   6.553   5.999
  351GLU    HB2 5532   8.785   6.659   6.133
  351GLU     CG 5533   8.962   6.720   6.033
  351GLU    HG1 5534   8.958   6.827   6.057
  351GLU    HG2 5535   9.008   6.704   5.940
  351GLU     CD 5536   9.054   6.645   6.133
  351GLU    OE1 5537   9.145   6.572   6.088
  351GLU    OE2 5538   9.029   6.651   6.260
  351GLU      C 5539   8.607   6.631   5.905
  351GLU      O 5540   8.594   6.583   5.794
  352LEU      N 5541   8.513   6.616   5.996
  352LEU      H 5542   8.513   6.673   6.081
  352LEU     CA 5543   8.394   6.536   5.968
  352LEU     HA 5544   8.428   6.443   5.920
  352LEU     CB 5545   8.331   6.497   6.101
  352LEU    HB1 5546   8.298   6.592   6.139
  352LEU    HB2 5547   8.409   6.451   6.163
  352LEU     CG 5548   8.220   6.393   6.082
  352LEU     HG 5549   8.139   6.433   6.021
  352LEU    CD1 5550   8.260   6.252   6.028
  352LEU   HD11 5551   8.330   6.224   6.108
  352LEU   HD12 5552   8.176   6.178   6.029
  352LEU   HD13 5553   8.300   6.264   5.928
  352LEU    CD2 5554   8.154   6.366   6.220
  352LEU   HD21 5555   8.057   6.330   6.211
  352LEU   HD22 5556   8.210   6.285   6.274
  352LEU   HD23 5557   8.159   6.456   6.281
  352LEU      C 5558   8.304   6.600   5.864
  352LEU      O 5559   8.241   6.534   5.778
  353ALA      N 5560   8.282   6.735   5.875
  353ALA      H 5561   8.323   6.793   5.944
  353ALA     CA 5562   8.205   6.806   5.770
  353ALA     HA 5563   8.101   6.767   5.771
  353ALA     CB 5564   8.192   6.953   5.805
  353ALA    HB1 5565   8.109   6.983   5.745
  353ALA    HB2 5566   8.170   6.969   5.912
  353ALA    HB3 5567   8.283   7.008   5.780
  353ALA      C 5568   8.256   6.794   5.628
  353ALA      O 5569   8.180   6.765   5.538
  354PHE      N 5570   8.390   6.803   5.612
  354PHE      H 5571   8.448   6.830   5.688
  354PHE     CA 5572   8.467   6.776   5.489
  354PHE     HA 5573   8.443   6.850   5.411
  354PHE     CB 5574   8.619   6.788   5.516
  354PHE    HB1 5575   8.644   6.735   5.607
  354PHE    HB2 5576   8.640   6.893   5.532
  354PHE     CG 5577   8.711   6.731   5.403
  354PHE    CD1 5578   8.692   6.769   5.267
  354PHE    HD1 5579   8.607   6.825   5.253
  354PHE    CE1 5580   8.774   6.731   5.163
  354PHE    HE1 5581   8.733   6.757   5.057
  354PHE     CZ 5582   8.886   6.651   5.188
  354PHE     HZ 5583   8.962   6.629   5.111
  354PHE    CE2 5584   8.916   6.620   5.325
  354PHE    HE2 5585   9.012   6.576   5.361
  354PHE    CD2 5586   8.830   6.662   5.427
  354PHE    HD2 5587   8.864   6.647   5.529
  354PHE      C 5588   8.437   6.636   5.433
  354PHE      O 5589   8.383   6.629   5.322
  355PHE      N 5590   8.458   6.531   5.512
  355PHE      H 5591   8.496   6.538   5.610
  355PHE     CA 5592   8.422   6.397   5.460
  355PHE     HA 5593   8.484   6.381   5.367
  355PHE     CB 5594   8.465   6.288   5.559
  355PHE    HB1 5595   8.405   6.298   5.649
  355PHE    HB2 5596   8.575   6.294   5.573
  355PHE     CG 5597   8.434   6.146   5.517
  355PHE    CD1 5598   8.523   6.078   5.430
  355PHE    HD1 5599   8.619   6.120   5.399
  355PHE    CE1 5600   8.491   5.946   5.394
  355PHE    HE1 5601   8.560   5.883   5.334
  355PHE     CZ 5602   8.378   5.883   5.442
  355PHE     HZ 5603   8.352   5.784   5.410
  355PHE    CE2 5604   8.286   5.951   5.523
  355PHE    HE2 5605   8.197   5.898   5.564
  355PHE    CD2 5606   8.316   6.081   5.563
  355PHE    HD2 5607   8.265   6.132   5.641
  355PHE      C 5608   8.275   6.369   5.424
  355PHE      O 5609   8.249   6.312   5.320
  356ALA      N 5610   8.177   6.423   5.502
  356ALA      H 5611   8.209   6.473   5.587
  356ALA     CA 5612   8.037   6.420   5.469
  356ALA     HA 5613   8.000   6.316   5.463
  356ALA     CB 5614   7.960   6.494   5.577
  356ALA    HB1 5615   7.853   6.497   5.549
  356ALA    HB2 5616   7.968   6.439   5.672
  356ALA    HB3 5617   8.011   6.590   5.583
  356ALA      C 5618   8.018   6.484   5.332
  356ALA      O 5619   7.969   6.422   5.238
  357ASN      N 5620   8.078   6.604   5.307
  357ASN      H 5621   8.128   6.656   5.382
  357ASN     CA 5622   8.053   6.678   5.183
  357ASN     HA 5623   7.949   6.685   5.160
  357ASN     CB 5624   8.118   6.816   5.192
  357ASN    HB1 5625   8.224   6.801   5.204
  357ASN    HB2 5626   8.068   6.872   5.268
  357ASN     CG 5627   8.092   6.899   5.074
  357ASN    OD1 5628   8.186   6.941   5.009
  357ASN    ND2 5629   7.969   6.941   5.062
  357ASN   HD21 5630   7.894   6.899   5.117
  357ASN   HD22 5631   7.943   7.010   4.988
  357ASN      C 5632   8.122   6.605   5.062
  357ASN      O 5633   8.059   6.591   4.960
  358ALA      N 5634   8.239   6.550   5.082
  358ALA      H 5635   8.275   6.552   5.173
  358ALA     CA 5636   8.316   6.470   4.979
  358ALA     HA 5637   8.318   6.535   4.891
  358ALA     CB 5638   8.459   6.449   5.033
  358ALA    HB1 5639   8.494   6.546   5.064
  358ALA    HB2 5640   8.462   6.386   5.124
  358ALA    HB3 5641   8.524   6.407   4.958
  358ALA      C 5642   8.256   6.339   4.940
  358ALA      O 5643   8.261   6.315   4.819
  359LEU      N 5644   8.196   6.264   5.031
  359LEU      H 5645   8.187   6.296   5.129
  359LEU     CA 5646   8.114   6.148   4.995
  359LEU     HA 5647   8.170   6.083   4.925
  359LEU     CB 5648   8.084   6.077   5.126
  359LEU    HB1 5649   8.045   6.154   5.197
  359LEU    HB2 5650   8.180   6.042   5.162
  359LEU     CG 5651   7.980   5.959   5.110
  359LEU     HG 5652   7.891   6.000   5.069
  359LEU    CD1 5653   8.032   5.849   5.015
  359LEU   HD11 5654   7.981   5.753   5.018
  359LEU   HD12 5655   8.014   5.882   4.913
  359LEU   HD13 5656   8.140   5.832   5.030
  359LEU    CD2 5657   7.946   5.898   5.242
  359LEU   HD21 5658   8.043   5.871   5.291
  359LEU   HD22 5659   7.894   5.968   5.307
  359LEU   HD23 5660   7.898   5.806   5.225
  359LEU      C 5661   7.988   6.193   4.920
  359LEU      O 5662   7.966   6.141   4.810
  360GLU      N 5663   7.918   6.298   4.975
  360GLU      H 5664   7.955   6.338   5.059
  360GLU     CA 5665   7.801   6.361   4.911
  360GLU     HA 5666   7.724   6.283   4.913
  360GLU     CB 5667   7.753   6.492   4.989
  360GLU    HB1 5668   7.814   6.575   4.969
  360GLU    HB2 5669   7.764   6.463   5.097
  360GLU     CG 5670   7.609   6.528   4.969
  360GLU    HG1 5671   7.552   6.440   4.958
  360GLU    HG2 5672   7.605   6.581   4.870
  360GLU     CD 5673   7.549   6.608   5.082
  360GLU    OE1 5674   7.514   6.554   5.189
  360GLU    OE2 5675   7.545   6.734   5.073
  360GLU      C 5676   7.834   6.405   4.766
  360GLU      O 5677   7.756   6.385   4.677
  361GLU      N 5678   7.948   6.469   4.746
  361GLU      H 5679   8.003   6.496   4.824
  361GLU     CA 5680   7.993   6.506   4.611
  361GLU     HA 5681   7.911   6.560   4.561
  361GLU     CB 5682   8.117   6.594   4.623
  361GLU    HB1 5683   8.206   6.538   4.656
  361GLU    HB2 5684   8.095   6.667   4.697
  361GLU     CG 5685   8.142   6.661   4.486
  361GLU    HG1 5686   8.049   6.718   4.451
  361GLU    HG2 5687   8.177   6.592   4.408
  361GLU     CD 5688   8.236   6.779   4.513
  361GLU    OE1 5689   8.201   6.894   4.544
  361GLU    OE2 5690   8.359   6.756   4.521
  361GLU      C 5691   8.021   6.387   4.516
  361GLU      O 5692   7.958   6.385   4.409
  362VAL      N 5693   8.103   6.290   4.549
  362VAL      H 5694   8.144   6.291   4.645
  362VAL     CA 5695   8.139   6.182   4.458
  362VAL     HA 5696   8.170   6.215   4.367
  362VAL     CB 5697   8.255   6.092   4.515
  362VAL     HB 5698   8.267   6.007   4.443
  362VAL    CG1 5699   8.388   6.165   4.513
  362VAL   HG11 5700   8.396   6.250   4.587
  362VAL   HG12 5701   8.471   6.096   4.545
  362VAL   HG13 5702   8.417   6.194   4.411
  362VAL    CG2 5703   8.249   6.030   4.649
  362VAL   HG21 5704   8.312   5.941   4.647
  362VAL   HG22 5705   8.287   6.095   4.729
  362VAL   HG23 5706   8.149   6.000   4.671
  362VAL      C 5707   8.020   6.086   4.422
  362VAL      O 5708   8.009   6.030   4.315
  363SER      N 5709   7.923   6.085   4.517
  363SER      H 5710   7.936   6.140   4.599
  363SER     CA 5711   7.799   6.011   4.501
  363SER     HA 5712   7.824   5.911   4.476
  363SER     CB 5713   7.714   6.008   4.630
  363SER    HB1 5714   7.633   5.940   4.614
  363SER    HB2 5715   7.668   6.105   4.647
  363SER     OG 5716   7.786   5.966   4.743
  363SER     HG 5717   7.861   6.020   4.760
  363SER      C 5718   7.721   6.052   4.373
  363SER      O 5719   7.668   5.971   4.300
  364ILE      N 5720   7.714   6.186   4.350
  364ILE      H 5721   7.767   6.238   4.413
  364ILE     CA 5722   7.640   6.239   4.230
  364ILE     HA 5723   7.575   6.167   4.201
  364ILE     CB 5724   7.558   6.363   4.274
  364ILE     HB 5725   7.631   6.443   4.287
  364ILE    CG2 5726   7.463   6.414   4.162
  364ILE   HG21 5727   7.425   6.509   4.185
  364ILE   HG22 5728   7.524   6.432   4.072
  364ILE   HG23 5729   7.385   6.341   4.135
  364ILE    CG1 5730   7.466   6.342   4.396
  364ILE   HG11 5731   7.409   6.432   4.423
  364ILE   HG12 5732   7.536   6.316   4.472
  364ILE     CD 5733   7.364   6.232   4.375
  364ILE    HD1 5734   7.287   6.266   4.311
  364ILE    HD2 5735   7.403   6.138   4.331
  364ILE    HD3 5736   7.312   6.214   4.471
  364ILE      C 5737   7.739   6.270   4.109
  364ILE      O 5738   7.703   6.252   3.994
  365GLU      N 5739   7.873   6.280   4.125
  365GLU      H 5740   7.909   6.284   4.217
  365GLU     CA 5741   7.975   6.296   4.021
  365GLU     HA 5742   7.939   6.363   3.941
  365GLU     CB 5743   8.098   6.364   4.084
  365GLU    HB1 5744   8.138   6.305   4.170
  365GLU    HB2 5745   8.076   6.464   4.125
  365GLU     CG 5746   8.206   6.385   3.973
  365GLU    HG1 5747   8.154   6.436   3.891
  365GLU    HG2 5748   8.259   6.292   3.938
  365GLU     CD 5749   8.306   6.480   4.032
  365GLU    OE1 5750   8.303   6.597   3.994
  365GLU    OE2 5751   8.378   6.448   4.133
  365GLU      C 5752   8.003   6.163   3.952
  365GLU      O 5753   8.027   6.166   3.834
  366THR      N 5754   7.982   6.055   4.023
  366THR      H 5755   7.940   6.064   4.114
  366THR     CA 5756   8.002   5.920   3.965
  366THR     HA 5757   8.104   5.913   3.914
  366THR     CB 5758   8.000   5.812   4.077
  366THR     HB 5759   7.912   5.806   4.136
  366THR    CG2 5760   8.044   5.677   4.021
  366THR   HG21 5761   7.956   5.619   3.995
  366THR   HG22 5762   8.122   5.685   3.950
  366THR   HG23 5763   8.097   5.623   4.101
  366THR    OG1 5764   8.106   5.853   4.163
  366THR    HG1 5765   8.065   5.910   4.233
  366THR      C 5766   7.898   5.883   3.863
  366THR      O 5767   7.930   5.839   3.755
  367ILE      N 5768   7.773   5.906   3.900
  367ILE      H 5769   7.769   5.948   3.992
  367ILE     CA 5770   7.651   5.884   3.816
  367ILE     HA 5771   7.660   5.790   3.764
  367ILE     CB 5772   7.518   5.876   3.891
  367ILE     HB 5773   7.439   5.847   3.818
  367ILE    CG2 5774   7.531   5.769   3.998
  367ILE   HG21 5775   7.554   5.674   3.953
  367ILE   HG22 5776   7.602   5.797   4.078
  367ILE   HG23 5777   7.429   5.748   4.039
  367ILE    CG1 5778   7.483   6.009   3.962
  367ILE   HG11 5779   7.499   6.095   3.892
  367ILE   HG12 5780   7.552   6.023   4.045
  367ILE     CD 5781   7.346   6.030   4.024
  367ILE    HD1 5782   7.267   6.001   3.958
  367ILE    HD2 5783   7.338   5.961   4.111
  367ILE    HD3 5784   7.335   6.127   4.069
  367ILE      C 5785   7.653   5.985   3.699
  367ILE      O 5786   7.624   5.942   3.588
  368GLU      N 5787   7.690   6.111   3.725
  368GLU      H 5788   7.702   6.145   3.818
  368GLU     CA 5789   7.711   6.214   3.618
  368GLU     HA 5790   7.614   6.220   3.563
  368GLU     CB 5791   7.755   6.353   3.677
  368GLU    HB1 5792   7.857   6.349   3.716
  368GLU    HB2 5793   7.691   6.375   3.766
  368GLU     CG 5794   7.732   6.470   3.585
  368GLU    HG1 5795   7.625   6.470   3.570
  368GLU    HG2 5796   7.795   6.465   3.490
  368GLU     CD 5797   7.760   6.604   3.656
  368GLU    OE1 5798   7.819   6.695   3.588
  368GLU    OE2 5799   7.714   6.637   3.769
  368GLU      C 5800   7.818   6.167   3.522
  368GLU      O 5801   7.801   6.184   3.400
  369ALA      N 5802   7.924   6.103   3.572
  369ALA      H 5803   7.939   6.101   3.673
  369ALA     CA 5804   8.022   6.036   3.493
  369ALA     HA 5805   8.048   6.097   3.408
  369ALA     CB 5806   8.156   6.027   3.577
  369ALA    HB1 5807   8.235   5.971   3.530
  369ALA    HB2 5808   8.195   6.128   3.590
  369ALA    HB3 5809   8.133   5.986   3.669
  369ALA      C 5810   7.985   5.905   3.431
  369ALA      O 5811   8.078   5.842   3.373
  370GLY      N 5812   7.862   5.863   3.440
  370GLY      H 5813   7.789   5.928   3.475
  370GLY     CA 5814   7.805   5.748   3.361
  370GLY    HA1 5815   7.862   5.733   3.272
  370GLY    HA2 5816   7.709   5.778   3.325
  370GLY      C 5817   7.806   5.615   3.430
  370GLY      O 5818   7.763   5.518   3.369
  371PHE      N 5819   7.854   5.609   3.556
  371PHE      H 5820   7.873   5.696   3.602
  371PHE     CA 5821   7.865   5.488   3.641
  371PHE     HA 5822   7.858   5.404   3.570
  371PHE     CB 5823   8.003   5.484   3.707
  371PHE    HB1 5824   8.017   5.390   3.756
  371PHE    HB2 5825   8.012   5.561   3.779
  371PHE     CG 5826   8.120   5.491   3.609
  371PHE    CD1 5827   8.192   5.610   3.595
  371PHE    HD1 5828   8.170   5.695   3.655
  371PHE    CE1 5829   8.288   5.626   3.496
  371PHE    HE1 5830   8.324   5.724   3.469
  371PHE     CZ 5831   8.328   5.510   3.420
  371PHE     HZ 5832   8.399   5.517   3.342
  371PHE    CE2 5833   8.257   5.391   3.439
  371PHE    HE2 5834   8.278   5.308   3.377
  371PHE    CD2 5835   8.150   5.383   3.530
  371PHE    HD2 5836   8.098   5.294   3.540
  371PHE      C 5837   7.748   5.485   3.738
  371PHE      O 5838   7.751   5.552   3.840
  372MET      N 5839   7.638   5.423   3.696
  372MET      H 5840   7.640   5.365   3.614
  372MET     CA 5841   7.505   5.442   3.759
  372MET     HA 5842   7.518   5.467   3.864
  372MET     CB 5843   7.433   5.554   3.687
  372MET    HB1 5844   7.493   5.644   3.678
  372MET    HB2 5845   7.352   5.589   3.746
  372MET     CG 5846   7.379   5.501   3.548
  372MET    HG1 5847   7.296   5.431   3.565
  372MET    HG2 5848   7.456   5.449   3.494
  372MET     SD 5849   7.311   5.628   3.440
  372MET     CE 5850   7.461   5.698   3.373
  372MET    HE1 5851   7.529   5.623   3.339
  372MET    HE2 5852   7.426   5.746   3.288
  372MET    HE3 5853   7.502   5.771   3.446
  372MET      C 5854   7.417   5.316   3.764
  372MET      O 5855   7.431   5.228   3.678
  373THR      N 5856   7.332   5.295   3.867
  373THR      H 5857   7.324   5.368   3.936
  373THR     CA 5858   7.250   5.174   3.879
  373THR     HA 5859   7.317   5.093   3.855
  373THR     CB 5860   7.178   5.150   4.014
  373THR     HB 5861   7.097   5.084   3.998
  373THR    CG2 5862   7.266   5.087   4.125
  373THR   HG21 5863   7.338   5.023   4.079
  373THR   HG22 5864   7.317   5.158   4.182
  373THR   HG23 5865   7.204   5.024   4.186
  373THR    OG1 5866   7.121   5.274   4.059
  373THR    HG1 5867   7.022   5.267   4.048
  373THR      C 5868   7.140   5.166   3.770
  373THR      O 5869   7.104   5.266   3.709
  374LYS      N 5870   7.079   5.050   3.759
  374LYS      H 5871   7.110   4.979   3.826
  374LYS     CA 5872   6.985   5.022   3.650
  374LYS     HA 5873   7.033   5.022   3.556
  374LYS     CB 5874   6.921   4.884   3.670
  374LYS    HB1 5875   6.886   4.875   3.764
  374LYS    HB2 5876   7.001   4.814   3.656
  374LYS     CG 5877   6.813   4.852   3.566
  374LYS    HG1 5878   6.849   4.852   3.468
  374LYS    HG2 5879   6.731   4.916   3.560
  374LYS     CD 5880   6.767   4.706   3.595
  374LYS    HD1 5881   6.850   4.634   3.615
  374LYS    HD2 5882   6.705   4.679   3.512
  374LYS     CE 5883   6.677   4.693   3.725
  374LYS    HE1 5884   6.602   4.774   3.733
  374LYS    HE2 5885   6.736   4.696   3.819
  374LYS     NZ 5886   6.606   4.563   3.726
  374LYS    HZ1 5887   6.549   4.553   3.641
  374LYS    HZ2 5888   6.671   4.484   3.726
  374LYS    HZ3 5889   6.547   4.563   3.805
  374LYS      C 5890   6.875   5.127   3.633
  374LYS      O 5891   6.833   5.160   3.522
  375ASP      N 5892   6.822   5.182   3.747
  375ASP      H 5893   6.865   5.155   3.840
  375ASP     CA 5894   6.703   5.273   3.753
  375ASP     HA 5895   6.624   5.231   3.690
  375ASP     CB 5896   6.652   5.288   3.887
  375ASP    HB1 5897   6.600   5.197   3.914
  375ASP    HB2 5898   6.582   5.370   3.888
  375ASP     CG 5899   6.746   5.319   3.997
  375ASP    OD1 5900   6.709   5.396   4.089
  375ASP    OD2 5901   6.857   5.257   4.003
  375ASP      C 5902   6.738   5.412   3.697
  375ASP      O 5903   6.647   5.473   3.640
  376LEU      N 5904   6.859   5.461   3.716
  376LEU      H 5905   6.928   5.401   3.758
  376LEU     CA 5906   6.907   5.592   3.659
  376LEU     HA 5907   6.828   5.671   3.657
  376LEU     CB 5908   7.033   5.651   3.734
  376LEU    HB1 5909   7.070   5.746   3.696
  376LEU    HB2 5910   7.108   5.571   3.721
  376LEU     CG 5911   7.004   5.664   3.882
  376LEU     HG 5912   6.955   5.574   3.924
  376LEU    CD1 5913   7.133   5.688   3.955
  376LEU   HD11 5914   7.112   5.689   4.063
  376LEU   HD12 5915   7.202   5.603   3.941
  376LEU   HD13 5916   7.177   5.782   3.930
  376LEU    CD2 5917   6.910   5.781   3.906
  376LEU   HD21 5918   6.814   5.781   3.855
  376LEU   HD22 5919   6.894   5.789   4.012
  376LEU   HD23 5920   6.951   5.875   3.878
  376LEU      C 5921   6.938   5.575   3.513
  376LEU      O 5922   6.914   5.664   3.434
  377ALA      N 5923   6.997   5.459   3.477
  377ALA      H 5924   7.014   5.390   3.544
  377ALA     CA 5925   7.033   5.433   3.340
  377ALA     HA 5926   7.097   5.514   3.300
  377ALA     CB 5927   7.113   5.302   3.318
  377ALA    HB1 5928   7.213   5.324   3.365
  377ALA    HB2 5929   7.075   5.217   3.374
  377ALA    HB3 5930   7.133   5.289   3.206
  377ALA      C 5931   6.901   5.432   3.254
  377ALA      O 5932   6.887   5.486   3.146
  378ALA      N 5933   6.799   5.371   3.312
  378ALA      H 5934   6.816   5.306   3.385
  378ALA     CA 5935   6.666   5.379   3.255
  378ALA     HA 5936   6.674   5.339   3.150
  378ALA     CB 5937   6.578   5.284   3.337
  378ALA    HB1 5938   6.467   5.293   3.315
  378ALA    HB2 5939   6.610   5.183   3.322
  378ALA    HB3 5940   6.600   5.307   3.446
  378ALA      C 5941   6.606   5.526   3.241
  378ALA      O 5942   6.531   5.561   3.149
  379CYS      N 5943   6.646   5.618   3.339
  379CYS      H 5944   6.695   5.586   3.415
  379CYS     CA 5945   6.603   5.757   3.331
  379CYS     HA 5946   6.492   5.754   3.330
  379CYS     CB 5947   6.647   5.837   3.459
  379CYS    HB1 5948   6.622   5.943   3.449
  379CYS    HB2 5949   6.752   5.818   3.488
  379CYS     SG 5950   6.547   5.771   3.597
  379CYS     HG 5951   6.609   5.656   3.617
  379CYS      C 5952   6.659   5.823   3.204
  379CYS      O 5953   6.584   5.888   3.134
  380ILE      N 5954   6.785   5.789   3.172
  380ILE      H 5955   6.833   5.730   3.236
  380ILE     CA 5956   6.860   5.867   3.068
  380ILE     HA 5957   6.812   5.964   3.071
  380ILE     CB 5958   7.009   5.897   3.110
  380ILE     HB 5959   7.009   5.960   3.197
  380ILE    CG2 5960   7.073   5.765   3.148
  380ILE   HG21 5961   7.023   5.711   3.231
  380ILE   HG22 5962   7.073   5.699   3.066
  380ILE   HG23 5963   7.179   5.780   3.173
  380ILE    CG1 5964   7.097   5.973   3.008
  380ILE   HG11 5965   7.098   5.922   2.911
  380ILE   HG12 5966   7.198   5.971   3.046
  380ILE     CD 5967   7.054   6.121   2.991
  380ILE    HD1 5968   7.050   6.170   3.090
  380ILE    HD2 5969   7.130   6.178   2.935
  380ILE    HD3 5970   6.959   6.128   2.944
  380ILE      C 5971   6.842   5.810   2.924
  380ILE      O 5972   6.865   5.879   2.826
  381LYS      N 5973   6.814   5.678   2.911
  381LYS      H 5974   6.817   5.620   2.998
  381LYS     CA 5975   6.824   5.594   2.788
  381LYS     HA 5976   6.846   5.667   2.716
  381LYS     CB 5977   6.942   5.494   2.809
  381LYS    HB1 5978   6.914   5.421   2.883
  381LYS    HB2 5979   7.025   5.555   2.847
  381LYS     CG 5980   6.993   5.427   2.683
  381LYS    HG1 5981   7.022   5.505   2.612
  381LYS    HG2 5982   6.913   5.365   2.638
  381LYS     CD 5983   7.117   5.338   2.693
  381LYS    HD1 5984   7.105   5.261   2.767
  381LYS    HD2 5985   7.201   5.398   2.716
  381LYS     CE 5986   7.145   5.262   2.556
  381LYS    HE1 5987   7.158   5.341   2.483
  381LYS    HE2 5988   7.067   5.200   2.519
  381LYS     NZ 5989   7.273   5.194   2.564
  381LYS    HZ1 5990   7.357   5.252   2.588
  381LYS    HZ2 5991   7.274   5.125   2.636
  381LYS    HZ3 5992   7.298   5.157   2.472
  381LYS      C 5993   6.688   5.534   2.745
  381LYS      O 5994   6.674   5.486   2.635
  382GLY      N 5995   6.592   5.520   2.840
  382GLY      H 5996   6.606   5.572   2.923
  382GLY     CA 5997   6.467   5.447   2.826
  382GLY    HA1 5998   6.415   5.452   2.732
  382GLY    HA2 5999   6.389   5.484   2.891
  382GLY      C 6000   6.484   5.304   2.872
  382GLY      O 6001   6.571   5.236   2.826
  383LEU      N 6002   6.409   5.257   2.973
  383LEU      H 6003   6.352   5.328   3.016
  383LEU     CA 6004   6.414   5.121   3.026
  383LEU     HA 6005   6.499   5.109   3.092
  383LEU     CB 6006   6.290   5.104   3.117
  383LEU    HB1 6007   6.205   5.125   3.057
  383LEU    HB2 6008   6.296   5.185   3.195
  383LEU     CG 6009   6.273   4.974   3.186
  383LEU     HG 6010   6.307   4.895   3.121
  383LEU    CD1 6011   6.370   4.974   3.305
  383LEU   HD11 6012   6.471   5.005   3.278
  383LEU   HD12 6013   6.331   5.053   3.376
  383LEU   HD13 6014   6.362   4.870   3.352
  383LEU    CD2 6015   6.133   4.955   3.245
  383LEU   HD21 6016   6.109   5.038   3.312
  383LEU   HD22 6017   6.058   4.946   3.165
  383LEU   HD23 6018   6.115   4.864   3.304
  383LEU      C 6019   6.423   5.006   2.923
  383LEU      O 6020   6.513   4.924   2.934
  384PRO      N 6021   6.339   4.990   2.817
  384PRO     CD 6022   6.222   5.062   2.789
  384PRO    HD1 6023   6.229   5.174   2.795
  384PRO    HD2 6024   6.148   5.023   2.862
  384PRO     CG 6025   6.174   5.041   2.647
  384PRO    HG1 6026   6.207   5.116   2.574
  384PRO    HG2 6027   6.068   5.039   2.646
  384PRO     CB 6028   6.227   4.896   2.624
  384PRO    HB1 6029   6.239   4.863   2.519
  384PRO    HB2 6030   6.154   4.831   2.665
  384PRO     CA 6031   6.355   4.887   2.708
  384PRO     HA 6032   6.352   4.789   2.753
  384PRO      C 6033   6.481   4.899   2.622
  384PRO      O 6034   6.518   4.809   2.544
  385ASN      N 6035   6.556   5.013   2.626
  385ASN      H 6036   6.536   5.082   2.697
  385ASN     CA 6037   6.686   5.030   2.552
  385ASN     HA 6038   6.678   4.969   2.460
  385ASN     CB 6039   6.707   5.180   2.519
  385ASN    HB1 6040   6.804   5.201   2.475
  385ASN    HB2 6041   6.695   5.241   2.611
  385ASN     CG 6042   6.596   5.228   2.421
  385ASN    OD1 6043   6.571   5.167   2.319
  385ASN    ND2 6044   6.517   5.335   2.439
  385ASN   HD21 6045   6.537   5.391   2.518
  385ASN   HD22 6046   6.441   5.348   2.373
  385ASN      C 6047   6.809   4.975   2.629
  385ASN      O 6048   6.915   4.962   2.572
  386VAL      N 6049   6.792   4.952   2.761
  386VAL      H 6050   6.698   4.964   2.787
  386VAL     CA 6051   6.896   4.928   2.867
  386VAL     HA 6052   6.987   4.973   2.828
  386VAL     CB 6053   6.857   5.001   2.996
  386VAL     HB 6054   6.751   4.982   3.018
  386VAL    CG1 6055   6.936   4.954   3.124
  386VAL   HG11 6056   7.041   4.944   3.108
  386VAL   HG12 6057   6.913   5.013   3.213
  386VAL   HG13 6058   6.905   4.855   3.146
  386VAL    CG2 6059   6.875   5.148   2.985
  386VAL   HG21 6060   6.976   5.177   2.982
  386VAL   HG22 6061   6.838   5.179   2.892
  386VAL   HG23 6062   6.825   5.198   3.066
  386VAL      C 6063   6.928   4.774   2.885
  386VAL      O 6064   6.835   4.700   2.912
  387GLN      N 6065   7.055   4.739   2.891
  387GLN      H 6066   7.120   4.819   2.874
  387GLN     CA 6067   7.119   4.611   2.923
  387GLN     HA 6068   7.040   4.539   2.964
  387GLN     CB 6069   7.175   4.559   2.790
  387GLN    HB1 6070   7.213   4.455   2.804
  387GLN    HB2 6071   7.262   4.614   2.757
  387GLN     CG 6072   7.073   4.554   2.673
  387GLN    HG1 6073   7.115   4.505   2.586
  387GLN    HG2 6074   7.045   4.648   2.635
  387GLN     CD 6075   6.942   4.476   2.699
  387GLN    OE1 6076   6.904   4.427   2.807
  387GLN    NE2 6077   6.865   4.474   2.589
  387GLN   HE21 6078   6.894   4.532   2.516
  387GLN   HE22 6079   6.779   4.428   2.592
  387GLN      C 6080   7.231   4.630   3.037
  387GLN      O 6081   7.257   4.737   3.087
  388ARG      N 6082   7.294   4.522   3.071
  388ARG      H 6083   7.268   4.434   3.027
  388ARG     CA 6084   7.401   4.514   3.178
  388ARG     HA 6085   7.358   4.565   3.263
  388ARG     CB 6086   7.443   4.368   3.206
  388ARG    HB1 6087   7.479   4.321   3.115
  388ARG    HB2 6088   7.360   4.303   3.228
  388ARG     CG 6089   7.546   4.343   3.310
  388ARG    HG1 6090   7.641   4.380   3.274
  388ARG    HG2 6091   7.552   4.234   3.317
  388ARG     CD 6092   7.514   4.408   3.446
  388ARG    HD1 6093   7.410   4.378   3.474
  388ARG    HD2 6094   7.522   4.513   3.432
  388ARG     NE 6095   7.607   4.367   3.550
  388ARG     HE 6096   7.582   4.276   3.597
  388ARG     CZ 6097   7.704   4.446   3.607
  388ARG    NH1 6098   7.720   4.570   3.579
  388ARG   HH11 6099   7.663   4.625   3.516
  388ARG   HH12 6100   7.787   4.622   3.635
  388ARG    NH2 6101   7.781   4.393   3.699
  388ARG   HH21 6102   7.772   4.295   3.720
  388ARG   HH22 6103   7.844   4.457   3.740
  388ARG      C 6104   7.525   4.598   3.144
  388ARG      O 6105   7.588   4.640   3.239
  389SER      N 6106   7.555   4.619   3.015
  389SER      H 6107   7.501   4.566   2.946
  389SER     CA 6108   7.659   4.713   2.970
  389SER     HA 6109   7.744   4.690   3.026
  389SER     CB 6110   7.675   4.700   2.816
  389SER    HB1 6111   7.756   4.765   2.783
  389SER    HB2 6112   7.586   4.738   2.770
  389SER     OG 6113   7.705   4.570   2.783
  389SER     HG 6114   7.619   4.523   2.784
  389SER      C 6115   7.624   4.856   3.005
  389SER      O 6116   7.715   4.936   2.990
  390ASP      N 6117   7.505   4.895   3.052
  390ASP      H 6118   7.430   4.823   3.071
  390ASP     CA 6119   7.469   5.041   3.079
  390ASP     HA 6120   7.543   5.101   3.029
  390ASP     CB 6121   7.341   5.075   2.999
  390ASP    HB1 6122   7.322   5.184   3.001
  390ASP    HB2 6123   7.257   5.030   3.050
  390ASP     CG 6124   7.337   5.039   2.853
  390ASP    OD1 6125   7.227   5.010   2.799
  390ASP    OD2 6126   7.435   5.043   2.778
  390ASP      C 6127   7.457   5.083   3.227
  390ASP      O 6128   7.442   5.199   3.257
  391TYR      N 6129   7.459   4.978   3.317
  391TYR      H 6130   7.488   4.886   3.281
  391TYR     CA 6131   7.430   4.996   3.459
  391TYR     HA 6132   7.437   5.105   3.476
  391TYR     CB 6133   7.282   4.966   3.484
  391TYR    HB1 6134   7.230   5.031   3.416
  391TYR    HB2 6135   7.268   4.999   3.588
  391TYR     CG 6136   7.234   4.815   3.472
  391TYR    CD1 6137   7.271   4.718   3.570
  391TYR    HD1 6138   7.348   4.742   3.647
  391TYR    CE1 6139   7.210   4.593   3.570
  391TYR    HE1 6140   7.227   4.515   3.645
  391TYR     CZ 6141   7.124   4.560   3.464
  391TYR     OH 6142   7.085   4.430   3.453
  391TYR     HH 6143   7.043   4.411   3.367
  391TYR    CE2 6144   7.083   4.656   3.370
  391TYR    HE2 6145   7.002   4.631   3.304
  391TYR    CD2 6146   7.143   4.782   3.372
  391TYR    HD2 6147   7.120   4.861   3.297
  391TYR      C 6148   7.522   4.914   3.547
  391TYR      O 6149   7.566   4.802   3.511
  392LEU      N 6150   7.553   4.968   3.665
  392LEU      H 6151   7.525   5.064   3.687
  392LEU     CA 6152   7.630   4.894   3.771
  392LEU     HA 6153   7.701   4.831   3.723
  392LEU     CB 6154   7.711   4.990   3.860
  392LEU    HB1 6155   7.732   4.930   3.957
  392LEU    HB2 6156   7.654   5.073   3.901
  392LEU     CG 6157   7.848   5.027   3.806
  392LEU     HG 6158   7.898   4.929   3.778
  392LEU    CD1 6159   7.843   5.108   3.679
  392LEU   HD11 6160   7.945   5.123   3.640
  392LEU   HD12 6161   7.795   5.050   3.601
  392LEU   HD13 6162   7.781   5.194   3.689
  392LEU    CD2 6163   7.932   5.110   3.907
  392LEU   HD21 6164   7.985   5.051   3.989
  392LEU   HD22 6165   8.008   5.165   3.852
  392LEU   HD23 6166   7.871   5.188   3.950
  392LEU      C 6167   7.555   4.790   3.853
  392LEU      O 6168   7.438   4.811   3.879
  393ASN      N 6169   7.622   4.685   3.902
  393ASN      H 6170   7.717   4.670   3.864
  393ASN     CA 6171   7.575   4.593   4.006
  393ASN     HA 6172   7.471   4.563   3.985
  393ASN     CB 6173   7.653   4.462   4.003
  393ASN    HB1 6174   7.749   4.482   3.943
  393ASN    HB2 6175   7.600   4.390   3.948
  393ASN     CG 6176   7.696   4.401   4.135
  393ASN    OD1 6177   7.625   4.399   4.234
  393ASN    ND2 6178   7.813   4.347   4.134
  393ASN   HD21 6179   7.847   4.329   4.039
  393ASN   HD22 6180   7.837   4.286   4.208
  393ASN      C 6181   7.567   4.668   4.146
  393ASN      O 6182   7.664   4.742   4.168
  394THR      N 6183   7.474   4.637   4.237
  394THR      H 6184   7.393   4.578   4.220
  394THR     CA 6185   7.469   4.686   4.375
  394THR     HA 6186   7.414   4.780   4.378
  394THR     CB 6187   7.384   4.585   4.457
  394THR     HB 6188   7.434   4.489   4.458
  394THR    CG2 6189   7.363   4.626   4.606
  394THR   HG21 6190   7.337   4.731   4.616
  394THR   HG22 6191   7.278   4.574   4.651
  394THR   HG23 6192   7.452   4.602   4.661
  394THR    OG1 6193   7.262   4.563   4.398
  394THR    HG1 6194   7.238   4.475   4.424
  394THR      C 6195   7.607   4.691   4.439
  394THR      O 6196   7.660   4.797   4.474
  395PHE      N 6197   7.678   4.581   4.444
  395PHE      H 6198   7.650   4.496   4.402
  395PHE     CA 6199   7.812   4.571   4.503
  395PHE     HA 6200   7.821   4.625   4.597
  395PHE     CB 6201   7.827   4.426   4.552
  395PHE    HB1 6202   7.924   4.412   4.597
  395PHE    HB2 6203   7.824   4.358   4.460
  395PHE     CG 6204   7.712   4.389   4.646
  395PHE    CD1 6205   7.595   4.332   4.592
  395PHE    HD1 6206   7.590   4.307   4.484
  395PHE    CE1 6207   7.486   4.309   4.677
  395PHE    HE1 6208   7.396   4.268   4.634
  395PHE     CZ 6209   7.493   4.343   4.813
  395PHE     HZ 6210   7.409   4.323   4.882
  395PHE    CE2 6211   7.611   4.398   4.867
  395PHE    HE2 6212   7.621   4.420   4.974
  395PHE    CD2 6213   7.720   4.425   4.782
  395PHE    HD2 6214   7.816   4.467   4.819
  395PHE      C 6215   7.930   4.617   4.415
  395PHE      O 6216   8.040   4.639   4.466
  396GLU      N 6217   7.906   4.636   4.286
  396GLU      H 6218   7.808   4.629   4.257
  396GLU     CA 6219   7.999   4.707   4.200
  396GLU     HA 6220   8.094   4.671   4.227
  396GLU     CB 6221   7.964   4.663   4.060
  396GLU    HB1 6222   7.861   4.691   4.043
  396GLU    HB2 6223   7.965   4.553   4.060
  396GLU     CG 6224   8.047   4.727   3.951
  396GLU    HG1 6225   8.146   4.701   3.976
  396GLU    HG2 6226   8.042   4.837   3.945
  396GLU     CD 6227   8.021   4.668   3.811
  396GLU    OE1 6228   7.896   4.653   3.783
  396GLU    OE2 6229   8.111   4.648   3.726
  396GLU      C 6230   7.992   4.861   4.209
  396GLU      O 6231   8.099   4.923   4.207
  397PHE      N 6232   7.874   4.917   4.232
  397PHE      H 6233   7.792   4.862   4.223
  397PHE     CA 6234   7.850   5.059   4.256
  397PHE     HA 6235   7.884   5.120   4.179
  397PHE     CB 6236   7.696   5.085   4.269
  397PHE    HB1 6237   7.652   5.017   4.341
  397PHE    HB2 6238   7.649   5.049   4.172
  397PHE     CG 6239   7.659   5.227   4.298
  397PHE    CD1 6240   7.660   5.287   4.427
  397PHE    HD1 6241   7.679   5.226   4.510
  397PHE    CE1 6242   7.627   5.422   4.447
  397PHE    HE1 6243   7.630   5.470   4.546
  397PHE     CZ 6244   7.605   5.505   4.336
  397PHE     HZ 6245   7.590   5.608   4.359
  397PHE    CE2 6246   7.602   5.451   4.210
  397PHE    HE2 6247   7.588   5.516   4.127
  397PHE    CD2 6248   7.614   5.312   4.193
  397PHE    HD2 6249   7.599   5.267   4.097
  397PHE      C 6250   7.917   5.103   4.390
  397PHE      O 6251   7.992   5.197   4.399
  398MET      N 6252   7.900   5.033   4.500
  398MET      H 6253   7.835   4.958   4.505
  398MET     CA 6254   7.964   5.069   4.632
  398MET     HA 6255   7.942   5.178   4.643
  398MET     CB 6256   7.902   4.984   4.743
  398MET    HB1 6257   7.965   4.993   4.832
  398MET    HB2 6258   7.887   4.876   4.717
  398MET     CG 6259   7.759   5.038   4.780
  398MET    HG1 6260   7.684   5.042   4.697
  398MET    HG2 6261   7.771   5.134   4.831
  398MET     SD 6262   7.674   4.927   4.902
  398MET     CE 6263   7.614   4.799   4.787
  398MET    HE1 6264   7.703   4.753   4.740
  398MET    HE2 6265   7.557   4.730   4.853
  398MET    HE3 6266   7.541   4.840   4.722
  398MET      C 6267   8.112   5.063   4.634
  398MET      O 6268   8.182   5.135   4.702
  399ASP      N 6269   8.164   4.971   4.546
  399ASP      H 6270   8.105   4.901   4.503
  399ASP     CA 6271   8.310   4.959   4.523
  399ASP     HA 6272   8.361   4.971   4.620
  399ASP     CB 6273   8.338   4.819   4.471
  399ASP    HB1 6274   8.294   4.807   4.375
  399ASP    HB2 6275   8.291   4.747   4.542
  399ASP     CG 6276   8.489   4.793   4.470
  399ASP    OD1 6277   8.538   4.743   4.368
  399ASP    OD2 6278   8.551   4.813   4.576
  399ASP      C 6279   8.373   5.072   4.439
  399ASP      O 6280   8.470   5.134   4.477
  400LYS      N 6281   8.315   5.098   4.320
  400LYS      H 6282   8.244   5.027   4.293
  400LYS     CA 6283   8.345   5.203   4.226
  400LYS     HA 6284   8.449   5.184   4.189
  400LYS     CB 6285   8.255   5.190   4.099
  400LYS    HB1 6286   8.156   5.187   4.140
  400LYS    HB2 6287   8.285   5.099   4.046
  400LYS     CG 6288   8.255   5.311   4.005
  400LYS    HG1 6289   8.216   5.395   4.065
  400LYS    HG2 6290   8.183   5.286   3.925
  400LYS     CD 6291   8.390   5.347   3.942
  400LYS    HD1 6292   8.446   5.268   3.897
  400LYS    HD2 6293   8.453   5.384   4.030
  400LYS     CE 6294   8.366   5.477   3.858
  400LYS    HE1 6295   8.325   5.556   3.922
  400LYS    HE2 6296   8.287   5.456   3.781
  400LYS     NZ 6297   8.494   5.525   3.792
  400LYS    HZ1 6298   8.530   5.445   3.746
  400LYS    HZ2 6299   8.470   5.594   3.722
  400LYS    HZ3 6300   8.560   5.560   3.862
  400LYS      C 6301   8.330   5.337   4.294
  400LYS      O 6302   8.412   5.426   4.277
  401LEU      N 6303   8.231   5.357   4.381
  401LEU      H 6304   8.162   5.282   4.385
  401LEU     CA 6305   8.207   5.481   4.454
  401LEU     HA 6306   8.232   5.566   4.382
  401LEU     CB 6307   8.060   5.489   4.495
  401LEU    HB1 6308   8.030   5.397   4.544
  401LEU    HB2 6309   7.995   5.490   4.412
  401LEU     CG 6310   8.021   5.606   4.591
  401LEU     HG 6311   8.081   5.596   4.682
  401LEU    CD1 6312   8.049   5.735   4.517
  401LEU   HD11 6313   8.023   5.810   4.584
  401LEU   HD12 6314   8.151   5.743   4.479
  401LEU   HD13 6315   7.980   5.751   4.431
  401LEU    CD2 6316   7.873   5.612   4.631
  401LEU   HD21 6317   7.835   5.513   4.667
  401LEU   HD22 6318   7.867   5.675   4.717
  401LEU   HD23 6319   7.801   5.643   4.552
  401LEU      C 6320   8.314   5.500   4.564
  401LEU      O 6321   8.368   5.607   4.587
  402GLY      N 6322   8.354   5.391   4.634
  402GLY      H 6323   8.302   5.303   4.620
  402GLY     CA 6324   8.472   5.379   4.722
  402GLY    HA1 6325   8.488   5.271   4.743
  402GLY    HA2 6326   8.463   5.435   4.815
  402GLY      C 6327   8.601   5.422   4.663
  402GLY      O 6328   8.682   5.492   4.725
  403GLU      N 6329   8.628   5.385   4.535
  403GLU      H 6330   8.561   5.319   4.485
  403GLU     CA 6331   8.740   5.430   4.454
  403GLU     HA 6332   8.827   5.405   4.509
  403GLU     CB 6333   8.751   5.347   4.324
  403GLU    HB1 6334   8.669   5.376   4.260
  403GLU    HB2 6335   8.750   5.237   4.348
  403GLU     CG 6336   8.881   5.369   4.245
  403GLU    HG1 6337   8.959   5.366   4.320
  403GLU    HG2 6338   8.879   5.474   4.208
  403GLU     CD 6339   8.898   5.272   4.128
  403GLU    OE1 6340   8.879   5.316   4.014
  403GLU    OE2 6341   8.908   5.147   4.147
  403GLU      C 6342   8.745   5.577   4.421
  403GLU      O 6343   8.850   5.639   4.418
  404ASN      N 6344   8.628   5.634   4.395
  404ASN      H 6345   8.539   5.584   4.404
  404ASN     CA 6346   8.626   5.775   4.362
  404ASN     HA 6347   8.712   5.800   4.302
  404ASN     CB 6348   8.495   5.808   4.296
  404ASN    HB1 6349   8.503   5.912   4.283
  404ASN    HB2 6350   8.415   5.768   4.362
  404ASN     CG 6351   8.479   5.751   4.157
  404ASN    OD1 6352   8.568   5.689   4.102
  404ASN    ND2 6353   8.376   5.780   4.086
  404ASN   HD21 6354   8.294   5.823   4.119
  404ASN   HD22 6355   8.388   5.768   3.988
  404ASN      C 6356   8.634   5.861   4.487
  404ASN      O 6357   8.696   5.966   4.480
  405LEU      N 6358   8.579   5.817   4.601
  405LEU      H 6359   8.519   5.737   4.595
  405LEU     CA 6360   8.596   5.876   4.732
  405LEU     HA 6361   8.568   5.983   4.730
  405LEU     CB 6362   8.526   5.792   4.839
  405LEU    HB1 6363   8.580   5.699   4.851
  405LEU    HB2 6364   8.432   5.766   4.811
  405LEU     CG 6365   8.514   5.865   4.973
  405LEU     HG 6366   8.608   5.893   5.012
  405LEU    CD1 6367   8.435   6.001   4.958
  405LEU   HD11 6368   8.342   5.976   4.915
  405LEU   HD12 6369   8.415   6.042   5.058
  405LEU   HD13 6370   8.487   6.080   4.903
  405LEU    CD2 6371   8.440   5.774   5.070
  405LEU   HD21 6372   8.361   5.723   5.013
  405LEU   HD22 6373   8.501   5.695   5.112
  405LEU   HD23 6374   8.398   5.835   5.152
  405LEU      C 6375   8.751   5.880   4.759
  405LEU      O 6376   8.804   5.989   4.764
  406LYS      N 6377   8.818   5.763   4.739
  406LYS      H 6378   8.760   5.682   4.740
  406LYS     CA 6379   8.965   5.744   4.758
  406LYS     HA 6380   8.986   5.759   4.863
  406LYS     CB 6381   8.997   5.596   4.731
  406LYS    HB1 6382   8.976   5.575   4.627
  406LYS    HB2 6383   8.936   5.530   4.798
  406LYS     CG 6384   9.139   5.564   4.750
  406LYS    HG1 6385   9.178   5.609   4.843
  406LYS    HG2 6386   9.185   5.611   4.667
  406LYS     CD 6387   9.179   5.417   4.761
  406LYS    HD1 6388   9.276   5.401   4.725
  406LYS    HD2 6389   9.122   5.367   4.686
  406LYS     CE 6390   9.141   5.355   4.897
  406LYS    HE1 6391   9.077   5.269   4.886
  406LYS    HE2 6392   9.076   5.431   4.947
  406LYS     NZ 6393   9.255   5.320   4.975
  406LYS    HZ1 6394   9.232   5.250   5.044
  406LYS    HZ2 6395   9.326   5.271   4.917
  406LYS    HZ3 6396   9.285   5.400   5.026
  406LYS      C 6397   9.052   5.838   4.681
  406LYS      O 6398   9.151   5.896   4.734
  407ILE      N 6399   9.015   5.861   4.556
  407ILE      H 6400   8.931   5.823   4.525
  407ILE     CA 6401   9.080   5.947   4.461
  407ILE     HA 6402   9.193   5.929   4.458
  407ILE     CB 6403   9.038   5.906   4.319
  407ILE     HB 6404   8.931   5.878   4.324
  407ILE    CG2 6405   9.057   6.009   4.205
  407ILE   HG21 6406   9.017   5.974   4.111
  407ILE   HG22 6407   9.012   6.103   4.235
  407ILE   HG23 6408   9.165   6.024   4.187
  407ILE    CG1 6409   9.115   5.784   4.293
  407ILE   HG11 6410   9.098   5.713   4.370
  407ILE   HG12 6411   9.225   5.807   4.295
  407ILE     CD 6412   9.080   5.709   4.164
  407ILE    HD1 6413   8.972   5.705   4.143
  407ILE    HD2 6414   9.133   5.757   4.075
  407ILE    HD3 6415   9.104   5.601   4.170
  407ILE      C 6416   9.053   6.097   4.497
  407ILE      O 6417   9.148   6.172   4.504
  408LYS      N 6418   8.930   6.137   4.520
  408LYS      H 6419   8.850   6.079   4.501
  408LYS     CA 6420   8.897   6.273   4.570
  408LYS     HA 6421   8.918   6.348   4.486
  408LYS     CB 6422   8.746   6.286   4.597
  408LYS    HB1 6423   8.722   6.218   4.679
  408LYS    HB2 6424   8.686   6.254   4.513
  408LYS     CG 6425   8.698   6.431   4.637
  408LYS    HG1 6426   8.770   6.483   4.697
  408LYS    HG2 6427   8.602   6.424   4.686
  408LYS     CD 6428   8.671   6.524   4.519
  408LYS    HD1 6429   8.767   6.527   4.464
  408LYS    HD2 6430   8.645   6.627   4.558
  408LYS     CE 6431   8.560   6.479   4.422
  408LYS    HE1 6432   8.474   6.455   4.481
  408LYS    HE2 6433   8.598   6.392   4.362
  408LYS     NZ 6434   8.522   6.589   4.329
  408LYS    HZ1 6435   8.465   6.656   4.379
  408LYS    HZ2 6436   8.603   6.622   4.285
  408LYS    HZ3 6437   8.457   6.558   4.258
  408LYS      C 6438   8.982   6.309   4.694
  408LYS      O 6439   9.068   6.395   4.683
  409LEU      N 6440   8.974   6.233   4.800
  409LEU      H 6441   8.917   6.145   4.784
  409LEU     CA 6442   9.052   6.246   4.926
  409LEU     HA 6443   9.029   6.345   4.961
  409LEU     CB 6444   8.988   6.159   5.037
  409LEU    HB1 6445   9.043   6.191   5.124
  409LEU    HB2 6446   9.005   6.058   5.003
  409LEU     CG 6447   8.837   6.183   5.074
  409LEU     HG 6448   8.775   6.164   4.987
  409LEU    CD1 6449   8.794   6.072   5.173
  409LEU   HD11 6450   8.828   5.979   5.140
  409LEU   HD12 6451   8.840   6.089   5.269
  409LEU   HD13 6452   8.686   6.064   5.186
  409LEU    CD2 6453   8.808   6.325   5.130
  409LEU   HD21 6454   8.868   6.348   5.223
  409LEU   HD22 6455   8.831   6.406   5.069
  409LEU   HD23 6456   8.700   6.330   5.156
  409LEU      C 6457   9.206   6.231   4.919
  409LEU      O 6458   9.274   6.287   5.007
  410ALA      N 6459   9.261   6.174   4.814
  410ALA      H 6460   9.194   6.143   4.748
  410ALA     CA 6461   9.403   6.164   4.787
  410ALA     HA 6462   9.463   6.150   4.876
  410ALA     CB 6463   9.429   6.035   4.710
  410ALA    HB1 6464   9.396   5.944   4.764
  410ALA    HB2 6465   9.378   6.035   4.611
  410ALA    HB3 6466   9.542   6.030   4.685
  410ALA      C 6467   9.455   6.290   4.718
  410ALA      O 6468   9.576   6.305   4.731
  411GLN      N 6469   9.370   6.368   4.647
  411GLN      H 6470   9.270   6.344   4.640
  411GLN     CA 6471   9.422   6.485   4.574
  411GLN     HA 6472   9.526   6.500   4.600
  411GLN     CB 6473   9.422   6.457   4.420
  411GLN    HB1 6474   9.455   6.357   4.412
  411GLN    HB2 6475   9.486   6.525   4.367
  411GLN     CG 6476   9.275   6.461   4.354
  411GLN    HG1 6477   9.235   6.560   4.359
  411GLN    HG2 6478   9.204   6.402   4.405
  411GLN     CD 6479   9.276   6.412   4.214
  411GLN    OE1 6480   9.296   6.481   4.116
  411GLN    NE2 6481   9.271   6.284   4.201
  411GLN   HE21 6482   9.254   6.229   4.279
  411GLN   HE22 6483   9.270   6.243   4.108
  411GLN      C 6484   9.350   6.622   4.594
  411GLN      O 6485   9.405   6.724   4.551
  412ALA      N 6486   9.227   6.620   4.643
  412ALA      H 6487   9.182   6.529   4.670
  412ALA     CA 6488   9.146   6.745   4.665
  412ALA     HA 6489   9.200   6.837   4.633
  412ALA     CB 6490   9.017   6.751   4.580
  412ALA    HB1 6491   8.939   6.682   4.617
  412ALA    HB2 6492   8.983   6.854   4.585
  412ALA    HB3 6493   9.046   6.732   4.475
  412ALA      C 6494   9.119   6.772   4.819
  412ALA      O 6495   9.132   6.681   4.897
  413LYS      N 6496   9.093   6.896   4.850
  413LYS      H 6497   9.100   6.965   4.777
  413LYS     CA 6498   9.052   6.952   4.984
  413LYS     HA 6499   9.012   6.873   5.047
  413LYS     CB 6500   9.175   7.003   5.048
  413LYS    HB1 6501   9.143   7.059   5.135
  413LYS    HB2 6502   9.231   7.069   4.979
  413LYS     CG 6503   9.267   6.900   5.105
  413LYS    HG1 6504   9.298   6.831   5.025
  413LYS    HG2 6505   9.213   6.836   5.182
  413LYS     CD 6506   9.394   6.952   5.173
  413LYS    HD1 6507   9.360   7.003   5.266
  413LYS    HD2 6508   9.435   7.028   5.112
  413LYS     CE 6509   9.505   6.842   5.186
  413LYS    HE1 6510   9.605   6.884   5.201
  413LYS    HE2 6511   9.517   6.795   5.088
  413LYS     NZ 6512   9.468   6.740   5.293
  413LYS    HZ1 6513   9.457   6.791   5.383
  413LYS    HZ2 6514   9.380   6.690   5.267
  413LYS    HZ3 6515   9.540   6.665   5.315
  413LYS      C 6516   8.947   7.062   4.988
  413LYS      O 6517   8.924   7.128   4.887
  414LEU      N 6518   8.898   7.096   5.110
  414LEU      H 6519   8.943   7.057   5.189
  414LEU     CA 6520   8.800   7.205   5.133
  414LEU     HA 6521   8.760   7.251   5.041
  414LEU     CB 6522   8.674   7.135   5.201
  414LEU    HB1 6523   8.685   7.113   5.304
  414LEU    HB2 6524   8.655   7.036   5.154
  414LEU     CG 6525   8.540   7.208   5.195
  414LEU     HG 6526   8.541   7.307   5.250
  414LEU    CD1 6527   8.501   7.230   5.049
  414LEU   HD11 6528   8.401   7.256   5.046
  414LEU   HD12 6529   8.566   7.308   5.010
  414LEU   HD13 6530   8.522   7.140   4.989
  414LEU    CD2 6531   8.435   7.115   5.262
  414LEU   HD21 6532   8.332   7.159   5.249
  414LEU   HD22 6533   8.432   7.017   5.212
  414LEU   HD23 6534   8.463   7.096   5.365
  414LEU      C 6535   8.858   7.328   5.219
  414LEU    OC1 6536   8.806   7.439   5.198
  414LEU    OC2 6537   8.946   7.310   5.309
  415MET      N 6538   2.506   6.736   0.211
  415MET     H1 6539   2.592   6.682   0.235
  415MET     H2 6540   2.456   6.690   0.140
  415MET     H3 6541   2.532   6.830   0.188
  415MET     CA 6542   2.420   6.740   0.334
  415MET     HA 6543   2.391   6.639   0.360
  415MET     CB 6544   2.495   6.799   0.453
  415MET    HB1 6545   2.495   6.905   0.436
  415MET    HB2 6546   2.596   6.758   0.451
  415MET     CG 6547   2.416   6.766   0.579
  415MET    HG1 6548   2.322   6.822   0.583
  415MET    HG2 6549   2.480   6.785   0.664
  415MET     SD 6550   2.359   6.592   0.590
  415MET     CE 6551   2.513   6.506   0.625
  415MET    HE1 6552   2.600   6.571   0.604
  415MET    HE2 6553   2.524   6.485   0.730
  415MET    HE3 6554   2.527   6.414   0.564
  415MET      C 6555   2.291   6.816   0.313
  415MET      O 6556   2.263   6.924   0.368
  416SER      N 6557   2.199   6.746   0.248
  416SER      H 6558   2.226   6.657   0.209
  416SER     CA 6559   2.056   6.777   0.235
  416SER     HA 6560   2.036   6.880   0.259
  416SER     CB 6561   2.015   6.759   0.089
  416SER    HB1 6562   2.072   6.814   0.023
  416SER    HB2 6563   1.911   6.794   0.080
  416SER     OG 6564   2.036   6.624   0.055
  416SER     HG 6565   1.987   6.609  10.906
  416SER      C 6566   1.966   6.691   0.327
  416SER      O 6567   1.873   6.743   0.391
  417LYS      N 6568   2.015   6.568   0.357
  417LYS      H 6569   2.081   6.543   0.285
  417LYS     CA 6570   1.946   6.467   0.443
  417LYS     HA 6571   1.862   6.512   0.494
  417LYS     CB 6572   1.895   6.351   0.356
  417LYS    HB1 6573   1.841   6.291   0.422
  417LYS    HB2 6574   1.978   6.286   0.328
  417LYS     CG 6575   1.797   6.376   0.246
  417LYS    HG1 6576   1.837   6.438   0.166
  417LYS    HG2 6577   1.711   6.428   0.288
  417LYS     CD 6578   1.755   6.240   0.178
  417LYS    HD1 6579   1.677   6.247   0.106
  417LYS    HD2 6580   1.731   6.163   0.251
  417LYS     CE 6581   1.865   6.177   0.099
  417LYS    HE1 6582   1.940   6.162   0.167
  417LYS    HE2 6583   1.897   6.238   0.012
  417LYS     NZ 6584   1.824   6.045   0.048
  417LYS    HZ1 6585   1.746   6.055  10.921
  417LYS    HZ2 6586   1.890   5.987  10.935
  417LYS    HZ3 6587   1.780   5.984   0.113
  417LYS      C 6588   2.034   6.410   0.550
  417LYS      O 6589   2.117   6.323   0.525
  418LYS      N 6590   2.027   6.481   0.665
  418LYS      H 6591   1.958   6.556   0.664
  418LYS     CA 6592   2.105   6.465   0.789
  418LYS     HA 6593   2.212   6.487   0.766
  418LYS     CB 6594   2.054   6.561   0.893
  418LYS    HB1 6595   2.087   6.537   0.996
  418LYS    HB2 6596   1.949   6.550   0.891
  418LYS     CG 6597   2.094   6.705   0.862
  418LYS    HG1 6598   2.041   6.736   0.771
  418LYS    HG2 6599   2.204   6.719   0.851
  418LYS     CD 6600   2.035   6.788   0.973
  418LYS    HD1 6601   2.079   6.765   1.069
  418LYS    HD2 6602   1.928   6.763   0.981
  418LYS     CE 6603   2.053   6.942   0.943
  418LYS    HE1 6604   2.124   6.956   0.865
  418LYS    HE2 6605   2.097   6.993   1.033
  418LYS     NZ 6606   1.931   7.013   0.902
  418LYS    HZ1 6607   1.858   7.008   0.977
  418LYS    HZ2 6608   1.941   7.114   0.881
  418LYS    HZ3 6609   1.895   6.973   0.815
  418LYS      C 6610   2.096   6.317   0.843
  418LYS      O 6611   2.003   6.241   0.817
  419ILE      N 6612   2.203   6.282   0.915
  419ILE      H 6613   2.286   6.337   0.918
  419ILE     CA 6614   2.220   6.140   0.961
  419ILE     HA 6615   2.207   6.067   0.882
  419ILE     CB 6616   2.354   6.118   1.037
  419ILE     HB 6617   2.377   6.201   1.103
  419ILE    CG2 6618   2.356   5.990   1.121
  419ILE   HG21 6619   2.452   5.987   1.173
  419ILE   HG22 6620   2.283   5.985   1.203
  419ILE   HG23 6621   2.347   5.896   1.059
  419ILE    CG1 6622   2.463   6.114   0.926
  419ILE   HG11 6623   2.461   6.202   0.862
  419ILE   HG12 6624   2.444   6.027   0.862
  419ILE     CD 6625   2.603   6.109   0.985
  419ILE    HD1 6626   2.672   6.134   0.902
  419ILE    HD2 6627   2.619   6.187   1.061
  419ILE    HD3 6628   2.627   6.010   1.018
  419ILE      C 6629   2.095   6.121   1.060
  419ILE      O 6630   2.073   6.210   1.142
  420SER      N 6631   2.025   6.009   1.068
  420SER      H 6632   2.052   5.942   1.004
  420SER     CA 6633   1.919   5.977   1.162
  420SER     HA 6634   1.855   6.067   1.171
  420SER     CB 6635   1.831   5.865   1.104
  420SER    HB1 6636   1.741   5.849   1.157
  420SER    HB2 6637   1.881   5.766   1.101
  420SER     OG 6638   1.789   5.893   0.968
  420SER     HG 6639   1.723   5.823   0.935
  420SER      C 6640   1.980   5.947   1.297
  420SER      O 6641   2.033   5.840   1.325
  421GLY      N 6642   1.997   6.050   1.380
  421GLY      H 6643   1.962   6.141   1.345
  421GLY     CA 6644   2.082   6.055   1.502
  421GLY    HA1 6645   2.096   6.160   1.529
  421GLY    HA2 6646   2.180   6.009   1.485
  421GLY      C 6647   2.032   5.993   1.626
  421GLY      O 6648   2.105   5.988   1.723
  422GLY      N 6649   1.912   5.940   1.625
  422GLY      H 6650   1.849   5.974   1.549
  422GLY     CA 6651   1.848   5.882   1.744
  422GLY    HA1 6652   1.907   5.803   1.787
  422GLY    HA2 6653   1.748   5.844   1.712
  422GLY      C 6654   1.808   5.985   1.850
  422GLY      O 6655   1.790   6.104   1.818
  423SER      N 6656   1.796   5.953   1.977
  423SER      H 6657   1.806   5.856   2.001
  423SER     CA 6658   1.764   6.041   2.087
  423SER     HA 6659   1.747   6.145   2.052
  423SER     CB 6660   1.628   5.994   2.149
  423SER    HB1 6661   1.557   5.999   2.061
  423SER    HB2 6662   1.597   6.065   2.229
  423SER     OG 6663   1.617   5.861   2.196
  423SER     HG 6664   1.650   5.800   2.127
  423SER      C 6665   1.872   6.046   2.203
  423SER      O 6666   1.932   5.943   2.240
  424VAL      N 6667   1.898   6.168   2.259
  424VAL      H 6668   1.827   6.234   2.240
  424VAL     CA 6669   1.997   6.200   2.366
  424VAL     HA 6670   2.017   6.115   2.423
  424VAL     CB 6671   2.131   6.254   2.300
  424VAL     HB 6672   2.099   6.335   2.228
  424VAL    CG1 6673   2.234   6.309   2.399
  424VAL   HG11 6674   2.276   6.239   2.468
  424VAL   HG12 6675   2.310   6.356   2.335
  424VAL   HG13 6676   2.189   6.377   2.467
  424VAL    CG2 6677   2.189   6.150   2.212
  424VAL   HG21 6678   2.274   6.185   2.163
  424VAL   HG22 6679   2.221   6.066   2.271
  424VAL   HG23 6680   2.126   6.106   2.137
  424VAL      C 6681   1.948   6.303   2.467
  424VAL      O 6682   1.873   6.397   2.435
  425VAL      N 6683   1.990   6.286   2.597
  425VAL      H 6684   2.058   6.219   2.626
  425VAL     CA 6685   1.955   6.396   2.695
  425VAL     HA 6686   1.857   6.438   2.672
  425VAL     CB 6687   1.942   6.336   2.835
  425VAL     HB 6688   2.030   6.282   2.868
  425VAL    CG1 6689   1.894   6.445   2.936
  425VAL   HG11 6690   1.953   6.535   2.914
  425VAL   HG12 6691   1.790   6.465   2.913
  425VAL   HG13 6692   1.915   6.416   3.041
  425VAL    CG2 6693   1.823   6.232   2.839
  425VAL   HG21 6694   1.836   6.153   2.770
  425VAL   HG22 6695   1.820   6.184   2.937
  425VAL   HG23 6696   1.720   6.282   2.829
  425VAL      C 6697   2.061   6.507   2.684
  425VAL      O 6698   2.184   6.481   2.691
  426GLU      N 6699   2.017   6.630   2.673
  426GLU      H 6700   1.921   6.650   2.669
  426GLU     CA 6701   2.104   6.743   2.642
  426GLU     HA 6702   2.205   6.718   2.648
  426GLU     CB 6703   2.095   6.791   2.501
  426GLU    HB1 6704   1.993   6.786   2.467
  426GLU    HB2 6705   2.149   6.711   2.450
  426GLU     CG 6706   2.170   6.917   2.464
  426GLU    HG1 6707   2.189   6.901   2.355
  426GLU    HG2 6708   2.263   6.921   2.514
  426GLU     CD 6709   2.100   7.049   2.483
  426GLU    OE1 6710   2.166   7.144   2.530
  426GLU    OE2 6711   1.978   7.057   2.469
  426GLU      C 6712   2.089   6.855   2.747
  426GLU      O 6713   1.986   6.916   2.753
  427MET      N 6714   2.198   6.880   2.823
  427MET      H 6715   2.286   6.827   2.798
  427MET     CA 6716   2.194   6.950   2.952
  427MET     HA 6717   2.094   6.980   2.970
  427MET     CB 6718   2.232   6.849   3.058
  427MET    HB1 6719   2.242   6.896   3.150
  427MET    HB2 6720   2.325   6.809   3.043
  427MET     CG 6721   2.125   6.732   3.064
  427MET    HG1 6722   2.105   6.687   2.968
  427MET    HG2 6723   2.032   6.769   3.102
  427MET     SD 6724   2.176   6.590   3.175
  427MET     CE 6725   2.292   6.512   3.058
  427MET    HE1 6726   2.239   6.506   2.960
  427MET    HE2 6727   2.384   6.564   3.048
  427MET    HE3 6728   2.305   6.412   3.099
  427MET      C 6729   2.279   7.075   2.957
  427MET      O 6730   2.401   7.070   2.961
  428GLN      N 6731   2.211   7.190   2.973
  428GLN      H 6732   2.110   7.190   2.975
  428GLN     CA 6733   2.269   7.330   2.987
  428GLN     HA 6734   2.360   7.340   2.930
  428GLN     CB 6735   2.174   7.433   2.933
  428GLN    HB1 6736   2.181   7.523   2.990
  428GLN    HB2 6737   2.067   7.398   2.932
  428GLN     CG 6738   2.211   7.471   2.787
  428GLN    HG1 6739   2.119   7.521   2.750
  428GLN    HG2 6740   2.233   7.383   2.727
  428GLN     CD 6741   2.337   7.562   2.784
  428GLN    OE1 6742   2.420   7.566   2.872
  428GLN    NE2 6743   2.346   7.638   2.674
  428GLN   HE21 6744   2.271   7.643   2.605
  428GLN   HE22 6745   2.421   7.707   2.659
  428GLN      C 6746   2.304   7.346   3.132
  428GLN      O 6747   2.233   7.309   3.228
  429GLY      N 6748   2.411   7.421   3.150
  429GLY      H 6749   2.436   7.469   3.060
  429GLY     CA 6750   2.493   7.446   3.273
  429GLY    HA1 6751   2.599   7.413   3.253
  429GLY    HA2 6752   2.439   7.404   3.355
  429GLY      C 6753   2.509   7.593   3.309
  429GLY      O 6754   2.414   7.670   3.291
  430ASP      N 6755   2.624   7.633   3.362
  430ASP      H 6756   2.701   7.573   3.387
  430ASP     CA 6757   2.635   7.777   3.406
  430ASP     HA 6758   2.540   7.835   3.388
  430ASP     CB 6759   2.653   7.785   3.555
  430ASP    HB1 6760   2.641   7.887   3.585
  430ASP    HB2 6761   2.752   7.747   3.576
  430ASP     CG 6762   2.551   7.702   3.633
  430ASP    OD1 6763   2.433   7.741   3.631
  430ASP    OD2 6764   2.584   7.604   3.702
  430ASP      C 6765   2.746   7.849   3.322
  430ASP      O 6766   2.836   7.785   3.267
  431GLU      N 6767   2.745   7.982   3.324
  431GLU      H 6768   2.665   8.026   3.361
  431GLU     CA 6769   2.849   8.084   3.290
  431GLU     HA 6770   2.790   8.176   3.287
  431GLU     CB 6771   2.948   8.098   3.405
  431GLU    HB1 6772   3.002   8.192   3.386
  431GLU    HB2 6773   3.028   8.016   3.400
  431GLU     CG 6774   2.884   8.114   3.544
  431GLU    HG1 6775   2.833   8.024   3.581
  431GLU    HG2 6776   2.812   8.204   3.538
  431GLU     CD 6777   2.998   8.137   3.639
  431GLU    OE1 6778   3.044   8.046   3.713
  431GLU    OE2 6779   3.054   8.250   3.637
  431GLU      C 6780   2.909   8.067   3.148
  431GLU      O 6781   2.836   8.046   3.049
  432MET      N 6782   3.042   8.085   3.129
  432MET      H 6783   3.100   8.096   3.215
  432MET     CA 6784   3.105   8.096   2.995
  432MET     HA 6785   3.050   8.173   2.941
  432MET     CB 6786   3.258   8.132   3.009
  432MET    HB1 6787   3.303   8.057   3.072
  432MET    HB2 6788   3.282   8.224   3.062
  432MET     CG 6789   3.326   8.133   2.870
  432MET    HG1 6790   3.320   8.035   2.819
  432MET    HG2 6791   3.441   8.146   2.891
  432MET     SD 6792   3.282   8.283   2.769
  432MET     CE 6793   3.411   8.249   2.645
  432MET    HE1 6794   3.376   8.164   2.588
  432MET    HE2 6795   3.415   8.339   2.584
  432MET    HE3 6796   3.505   8.231   2.686
  432MET      C 6797   3.085   7.961   2.923
  432MET      O 6798   3.070   7.958   2.799
  433THR      N 6799   3.088   7.847   2.995
  433THR      H 6800   3.108   7.863   3.098
  433THR     CA 6801   3.061   7.719   2.939
  433THR     HA 6802   3.126   7.692   2.857
  433THR     CB 6803   3.089   7.610   3.048
  433THR     HB 6804   3.029   7.521   3.016
  433THR    CG2 6805   3.238   7.564   3.046
  433THR   HG21 6806   3.308   7.642   3.070
  433THR   HG22 6807   3.261   7.490   3.122
  433THR   HG23 6808   3.258   7.524   2.941
  433THR    OG1 6809   3.056   7.646   3.184
  433THR    HG1 6810   2.961   7.665   3.195
  433THR      C 6811   2.923   7.702   2.878
  433THR      O 6812   2.913   7.648   2.764
  434ARG      N 6813   2.821   7.753   2.938
  434ARG      H 6814   2.835   7.790   3.029
  434ARG     CA 6815   2.691   7.760   2.868
  434ARG     HA 6816   2.662   7.660   2.845
  434ARG     CB 6817   2.589   7.824   2.966
  434ARG    HB1 6818   2.635   7.906   3.025
  434ARG    HB2 6819   2.561   7.741   3.035
  434ARG     CG 6820   2.458   7.886   2.919
  434ARG    HG1 6821   2.387   7.809   2.880
  434ARG    HG2 6822   2.483   7.969   2.843
  434ARG     CD 6823   2.381   7.964   3.027
  434ARG    HD1 6824   2.306   8.028   2.979
  434ARG    HD2 6825   2.456   8.037   3.067
  434ARG     NE 6826   2.316   7.877   3.127
  434ARG     HE 6827   2.367   7.835   3.204
  434ARG     CZ 6828   2.192   7.824   3.119
  434ARG    NH1 6829   2.098   7.862   3.031
  434ARG   HH11 6830   2.136   7.910   2.953
  434ARG   HH12 6831   2.018   7.803   3.024
  434ARG    NH2 6832   2.150   7.742   3.213
  434ARG   HH21 6833   2.210   7.724   3.288
  434ARG   HH22 6834   2.058   7.706   3.207
  434ARG      C 6835   2.687   7.833   2.735
  434ARG      O 6836   2.611   7.796   2.644
  435ILE      N 6837   2.764   7.940   2.730
  435ILE      H 6838   2.821   7.964   2.813
  435ILE     CA 6839   2.770   8.022   2.608
  435ILE     HA 6840   2.672   8.053   2.578
  435ILE     CB 6841   2.854   8.151   2.621
  435ILE     HB 6842   2.952   8.129   2.649
  435ILE    CG2 6843   2.871   8.235   2.491
  435ILE   HG21 6844   2.932   8.321   2.523
  435ILE   HG22 6845   2.938   8.184   2.416
  435ILE   HG23 6846   2.787   8.280   2.445
  435ILE    CG1 6847   2.799   8.249   2.729
  435ILE   HG11 6848   2.863   8.332   2.749
  435ILE   HG12 6849   2.800   8.194   2.822
  435ILE     CD 6850   2.651   8.292   2.702
  435ILE    HD1 6851   2.590   8.210   2.673
  435ILE    HD2 6852   2.605   8.324   2.800
  435ILE    HD3 6853   2.657   8.379   2.633
  435ILE      C 6854   2.835   7.947   2.492
  435ILE      O 6855   2.779   7.933   2.381
  436ILE      N 6856   2.953   7.886   2.506
  436ILE      H 6857   2.996   7.889   2.598
  436ILE     CA 6858   3.016   7.807   2.404
  436ILE     HA 6859   3.015   7.854   2.308
  436ILE     CB 6860   3.165   7.794   2.436
  436ILE     HB 6861   3.214   7.740   2.356
  436ILE    CG2 6862   3.234   7.932   2.443
  436ILE   HG21 6863   3.201   8.004   2.372
  436ILE   HG22 6864   3.205   7.983   2.536
  436ILE   HG23 6865   3.345   7.915   2.450
  436ILE    CG1 6866   3.190   7.714   2.566
  436ILE   HG11 6867   3.136   7.619   2.564
  436ILE   HG12 6868   3.162   7.777   2.648
  436ILE     CD 6869   3.339   7.673   2.595
  436ILE    HD1 6870   3.341   7.622   2.688
  436ILE    HD2 6871   3.368   7.601   2.523
  436ILE    HD3 6872   3.411   7.757   2.596
  436ILE      C 6873   2.948   7.671   2.382
  436ILE      O 6874   2.953   7.610   2.277
  437TRP      N 6875   2.872   7.619   2.482
  437TRP      H 6876   2.871   7.666   2.571
  437TRP     CA 6877   2.783   7.502   2.465
  437TRP     HA 6878   2.846   7.415   2.442
  437TRP     CB 6879   2.701   7.469   2.588
  437TRP    HB1 6880   2.628   7.551   2.607
  437TRP    HB2 6881   2.775   7.463   2.670
  437TRP     CG 6882   2.625   7.345   2.589
  437TRP    CD1 6883   2.493   7.339   2.572
  437TRP    HD1 6884   2.430   7.424   2.562
  437TRP    NE1 6885   2.450   7.208   2.596
  437TRP    HE1 6886   2.350   7.183   2.581
  437TRP    CE2 6887   2.559   7.123   2.617
  437TRP    CZ2 6888   2.576   6.993   2.659
  437TRP    HZ2 6889   2.487   6.936   2.675
  437TRP    CH2 6890   2.709   6.936   2.664
  437TRP    HH2 6891   2.719   6.828   2.688
  437TRP    CZ3 6892   2.822   7.014   2.642
  437TRP    HZ3 6893   2.922   6.965   2.650
  437TRP    CE3 6894   2.809   7.153   2.620
  437TRP    HE3 6895   2.892   7.218   2.602
  437TRP    CD2 6896   2.673   7.213   2.610
  437TRP      C 6897   2.681   7.520   2.343
  437TRP      O 6898   2.654   7.419   2.272
  438GLU      N 6899   2.639   7.646   2.321
  438GLU      H 6900   2.671   7.715   2.386
  438GLU     CA 6901   2.541   7.681   2.215
  438GLU     HA 6902   2.461   7.604   2.206
  438GLU     CB 6903   2.458   7.805   2.250
  438GLU    HB1 6904   2.408   7.845   2.161
  438GLU    HB2 6905   2.531   7.879   2.290
  438GLU     CG 6906   2.358   7.770   2.360
  438GLU    HG1 6907   2.331   7.865   2.402
  438GLU    HG2 6908   2.407   7.720   2.444
  438GLU     CD 6909   2.243   7.672   2.326
  438GLU    OE1 6910   2.210   7.651   2.208
  438GLU    OE2 6911   2.186   7.610   2.419
  438GLU      C 6912   2.614   7.687   2.076
  438GLU      O 6913   2.550   7.671   1.971
  439LEU      N 6914   2.747   7.698   2.078
  439LEU      H 6915   2.792   7.696   2.167
  439LEU     CA 6916   2.826   7.690   1.956
  439LEU     HA 6917   2.776   7.720   1.867
  439LEU     CB 6918   2.952   7.782   1.970
  439LEU    HB1 6919   3.027   7.767   1.890
  439LEU    HB2 6920   3.005   7.750   2.062
  439LEU     CG 6921   2.912   7.935   1.979
  439LEU     HG 6922   2.835   7.945   2.054
  439LEU    CD1 6923   3.022   8.030   2.017
  439LEU   HD11 6924   3.093   7.981   2.085
  439LEU   HD12 6925   3.083   8.045   1.929
  439LEU   HD13 6926   2.981   8.127   2.043
  439LEU    CD2 6927   2.852   7.987   1.854
  439LEU   HD21 6928   2.893   7.941   1.767
  439LEU   HD22 6929   2.744   7.969   1.845
  439LEU   HD23 6930   2.863   8.093   1.842
  439LEU      C 6931   2.856   7.544   1.933
  439LEU      O 6932   2.861   7.508   1.814
  440ILE      N 6933   2.884   7.461   2.033
  440ILE      H 6934   2.879   7.499   2.127
  440ILE     CA 6935   2.922   7.318   2.007
  440ILE     HA 6936   3.011   7.318   1.942
  440ILE     CB 6937   2.965   7.264   2.146
  440ILE     HB 6938   2.895   7.299   2.217
  440ILE    CG2 6939   2.968   7.110   2.155
  440ILE   HG21 6940   3.019   7.073   2.067
  440ILE   HG22 6941   3.009   7.078   2.251
  440ILE   HG23 6942   2.863   7.073   2.143
  440ILE    CG1 6943   3.105   7.324   2.178
  440ILE   HG11 6944   3.103   7.432   2.145
  440ILE   HG12 6945   3.178   7.276   2.117
  440ILE     CD 6946   3.143   7.319   2.327
  440ILE    HD1 6947   3.057   7.346   2.388
  440ILE    HD2 6948   3.169   7.214   2.351
  440ILE    HD3 6949   3.234   7.372   2.346
  440ILE      C 6950   2.807   7.241   1.943
  440ILE      O 6951   2.830   7.151   1.862
  441LYS      N 6952   2.680   7.283   1.968
  441LYS      H 6953   2.672   7.350   2.044
  441LYS     CA 6954   2.567   7.241   1.881
  441LYS     HA 6955   2.577   7.133   1.864
  441LYS     CB 6956   2.442   7.274   1.967
  441LYS    HB1 6957   2.352   7.278   1.908
  441LYS    HB2 6958   2.452   7.373   2.017
  441LYS     CG 6959   2.421   7.178   2.087
  441LYS    HG1 6960   2.516   7.174   2.150
  441LYS    HG2 6961   2.408   7.078   2.053
  441LYS     CD 6962   2.305   7.206   2.182
  441LYS    HD1 6963   2.295   7.131   2.264
  441LYS    HD2 6964   2.210   7.204   2.131
  441LYS     CE 6965   2.312   7.341   2.254
  441LYS    HE1 6966   2.301   7.429   2.186
  441LYS    HE2 6967   2.408   7.348   2.297
  441LYS     NZ 6968   2.210   7.341   2.365
  441LYS    HZ1 6969   2.231   7.284   2.444
  441LYS    HZ2 6970   2.190   7.436   2.401
  441LYS    HZ3 6971   2.116   7.314   2.328
  441LYS      C 6972   2.568   7.311   1.745
  441LYS      O 6973   2.574   7.237   1.648
  442GLU      N 6974   2.569   7.443   1.737
  442GLU      H 6975   2.580   7.489   1.829
  442GLU     CA 6976   2.523   7.515   1.622
  442GLU     HA 6977   2.431   7.467   1.586
  442GLU     CB 6978   2.491   7.659   1.662
  442GLU    HB1 6979   2.569   7.695   1.726
  442GLU    HB2 6980   2.406   7.654   1.729
  442GLU     CG 6981   2.476   7.751   1.537
  442GLU    HG1 6982   2.411   7.692   1.468
  442GLU    HG2 6983   2.570   7.768   1.481
  442GLU     CD 6984   2.400   7.884   1.566
  442GLU    OE1 6985   2.322   7.895   1.659
  442GLU    OE2 6986   2.425   7.986   1.499
  442GLU      C 6987   2.622   7.500   1.505
  442GLU      O 6988   2.578   7.491   1.390
  443LYS      N 6989   2.755   7.495   1.532
  443LYS      H 6990   2.774   7.501   1.627
  443LYS     CA 6991   2.871   7.497   1.441
  443LYS     HA 6992   2.833   7.522   1.342
  443LYS     CB 6993   2.972   7.604   1.484
  443LYS    HB1 6994   3.060   7.593   1.411
  443LYS    HB2 6995   3.006   7.582   1.585
  443LYS     CG 6996   2.899   7.738   1.479
  443LYS    HG1 6997   2.824   7.736   1.555
  443LYS    HG2 6998   2.854   7.742   1.380
  443LYS     CD 6999   2.994   7.854   1.482
  443LYS    HD1 7000   3.077   7.818   1.424
  443LYS    HD2 7001   3.035   7.857   1.583
  443LYS     CE 7002   2.932   7.989   1.442
  443LYS    HE1 7003   2.856   8.021   1.513
  443LYS    HE2 7004   2.891   7.979   1.337
  443LYS     NZ 7005   3.035   8.096   1.453
  443LYS    HZ1 7006   3.092   8.079   1.534
  443LYS    HZ2 7007   3.090   8.088   1.370
  443LYS    HZ3 7008   2.991   8.181   1.459
  443LYS      C 7009   2.933   7.356   1.414
  443LYS      O 7010   2.994   7.338   1.310
  444LEU      N 7011   2.912   7.256   1.500
  444LEU      H 7012   2.871   7.289   1.588
  444LEU     CA 7013   2.980   7.125   1.492
  444LEU     HA 7014   3.050   7.127   1.403
  444LEU     CB 7015   3.066   7.104   1.618
  444LEU    HB1 7016   3.120   7.009   1.591
  444LEU    HB2 7017   2.996   7.087   1.699
  444LEU     CG 7018   3.163   7.211   1.672
  444LEU     HG 7019   3.099   7.300   1.702
  444LEU    CD1 7020   3.240   7.156   1.793
  444LEU   HD11 7021   3.316   7.084   1.764
  444LEU   HD12 7022   3.285   7.234   1.842
  444LEU   HD13 7023   3.168   7.111   1.864
  444LEU    CD2 7024   3.263   7.273   1.576
  444LEU   HD21 7025   3.321   7.201   1.522
  444LEU   HD22 7026   3.215   7.335   1.500
  444LEU   HD23 7027   3.321   7.348   1.636
  444LEU      C 7028   2.888   7.004   1.478
  444LEU      O 7029   2.929   6.898   1.425
  445ILE      N 7030   2.766   7.013   1.529
  445ILE      H 7031   2.737   7.098   1.572
  445ILE     CA 7032   2.679   6.893   1.526
  445ILE     HA 7033   2.733   6.817   1.470
  445ILE     CB 7034   2.655   6.836   1.669
  445ILE     HB 7035   2.625   6.908   1.743
  445ILE    CG2 7036   2.567   6.710   1.670
  445ILE   HG21 7037   2.592   6.641   1.580
  445ILE   HG22 7038   2.576   6.658   1.762
  445ILE   HG23 7039   2.459   6.733   1.661
  445ILE    CG1 7040   2.793   6.794   1.725
  445ILE   HG11 7041   2.868   6.862   1.714
  445ILE   HG12 7042   2.824   6.707   1.664
  445ILE     CD 7043   2.807   6.746   1.872
  445ILE    HD1 7044   2.750   6.654   1.889
  445ILE    HD2 7045   2.913   6.728   1.893
  445ILE    HD3 7046   2.759   6.818   1.931
  445ILE      C 7047   2.551   6.920   1.451
  445ILE      O 7048   2.514   6.837   1.372
  446PHE      N 7049   2.481   7.030   1.477
  446PHE      H 7050   2.524   7.100   1.538
  446PHE     CA 7051   2.342   7.047   1.434
  446PHE     HA 7052   2.289   6.957   1.468
  446PHE     CB 7053   2.282   7.164   1.513
  446PHE    HB1 7054   2.191   7.191   1.454
  446PHE    HB2 7055   2.343   7.256   1.518
  446PHE     CG 7056   2.225   7.138   1.649
  446PHE    CD1 7057   2.143   7.236   1.708
  446PHE    HD1 7058   2.114   7.328   1.658
  446PHE    CE1 7059   2.097   7.216   1.838
  446PHE    HE1 7060   2.033   7.285   1.888
  446PHE     CZ 7061   2.115   7.092   1.901
  446PHE     HZ 7062   2.076   7.080   2.001
  446PHE    CE2 7063   2.202   6.996   1.845
  446PHE    HE2 7064   2.227   6.907   1.897
  446PHE    CD2 7065   2.252   7.018   1.719
  446PHE    HD2 7066   2.312   6.934   1.683
  446PHE      C 7067   2.315   7.052   1.280
  446PHE      O 7068   2.203   7.014   1.240
  447PRO      N 7069   2.408   7.090   1.193
  447PRO     CD 7070   2.535   7.169   1.217
  447PRO    HD1 7071   2.621   7.106   1.209
  447PRO    HD2 7072   2.539   7.214   1.313
  447PRO     CG 7073   2.534   7.277   1.112
  447PRO    HG1 7074   2.631   7.319   1.098
  447PRO    HG2 7075   2.465   7.348   1.149
  447PRO     CB 7076   2.480   7.208   0.986
  447PRO    HB1 7077   2.559   7.145   0.950
  447PRO    HB2 7078   2.437   7.272   0.909
  447PRO     CA 7079   2.380   7.102   1.048
  447PRO     HA 7080   2.282   7.137   1.034
  447PRO      C 7081   2.396   6.969   0.979
  447PRO      O 7082   2.379   6.965   0.856
  448TYR      N 7083   2.434   6.864   1.049
  448TYR      H 7084   2.464   6.891   1.143
  448TYR     CA 7085   2.482   6.735   0.995
  448TYR     HA 7086   2.481   6.732   0.885
  448TYR     CB 7087   2.636   6.717   1.033
  448TYR    HB1 7088   2.663   6.626   0.971
  448TYR    HB2 7089   2.634   6.706   1.141
  448TYR     CG 7090   2.731   6.832   0.998
  448TYR    CD1 7091   2.801   6.904   1.095
  448TYR    HD1 7092   2.801   6.866   1.200
  448TYR    CE1 7093   2.868   7.021   1.047
  448TYR    HE1 7094   2.934   7.071   1.113
  448TYR     CZ 7095   2.865   7.061   0.913
  448TYR     OH 7096   2.938   7.169   0.871
  448TYR     HH 7097   2.966   7.218   0.951
  448TYR    CE2 7098   2.786   6.989   0.819
  448TYR    HE2 7099   2.788   7.018   0.715
  448TYR    CD2 7100   2.724   6.871   0.861
  448TYR    HD2 7101   2.664   6.816   0.797
  448TYR      C 7102   2.404   6.612   1.051
  448TYR      O 7103   2.384   6.507   0.983
  449VAL      N 7104   2.347   6.623   1.171
  449VAL      H 7105   2.347   6.714   1.222
  449VAL     CA 7106   2.279   6.508   1.239
  449VAL     HA 7107   2.259   6.427   1.169
  449VAL     CB 7108   2.358   6.464   1.362
  449VAL     HB 7109   2.341   6.537   1.442
  449VAL    CG1 7110   2.312   6.324   1.411
  449VAL   HG11 7111   2.210   6.331   1.453
  449VAL   HG12 7112   2.321   6.248   1.338
  449VAL   HG13 7113   2.369   6.295   1.494
  449VAL    CG2 7114   2.511   6.456   1.344
  449VAL   HG21 7115   2.532   6.412   1.245
  449VAL   HG22 7116   2.552   6.553   1.359
  449VAL   HG23 7117   2.557   6.398   1.424
  449VAL      C 7118   2.136   6.557   1.277
  449VAL      O 7119   2.119   6.665   1.331
  450GLU      N 7120   2.036   6.468   1.255
  450GLU      H 7121   2.065   6.382   1.213
  450GLU     CA 7122   1.887   6.478   1.282
  450GLU     HA 7123   1.856   6.581   1.288
  450GLU     CB 7124   1.808   6.431   1.152
  450GLU    HB1 7125   1.820   6.325   1.143
  450GLU    HB2 7126   1.859   6.481   1.073
  450GLU     CG 7127   1.655   6.467   1.157
  450GLU    HG1 7128   1.627   6.564   1.197
  450GLU    HG2 7129   1.611   6.392   1.223
  450GLU     CD 7130   1.590   6.480   1.017
  450GLU    OE1 7131   1.475   6.531   1.011
  450GLU    OE2 7132   1.646   6.425   0.920
  450GLU      C 7133   1.848   6.404   1.408
  450GLU      O 7134   1.818   6.286   1.398
  451LEU      N 7135   1.852   6.464   1.525
  451LEU      H 7136   1.878   6.566   1.523
  451LEU     CA 7137   1.844   6.394   1.653
  451LEU     HA 7138   1.810   6.293   1.624
  451LEU     CB 7139   1.988   6.378   1.704
  451LEU    HB1 7140   2.063   6.367   1.622
  451LEU    HB2 7141   1.985   6.285   1.768
  451LEU     CG 7142   2.029   6.496   1.791
  451LEU     HG 7143   1.961   6.514   1.873
  451LEU    CD1 7144   2.158   6.444   1.863
  451LEU   HD11 7145   2.186   6.520   1.942
  451LEU   HD12 7146   2.149   6.352   1.915
  451LEU   HD13 7147   2.241   6.437   1.791
  451LEU    CD2 7148   2.068   6.628   1.716
  451LEU   HD21 7149   2.118   6.699   1.785
  451LEU   HD22 7150   2.132   6.603   1.630
  451LEU   HD23 7151   1.984   6.686   1.684
  451LEU      C 7152   1.735   6.446   1.746
  451LEU      O 7153   1.701   6.563   1.731
  452ASP      N 7154   1.680   6.362   1.831
  452ASP      H 7155   1.715   6.267   1.831
  452ASP     CA 7156   1.557   6.390   1.909
  452ASP     HA 7157   1.511   6.474   1.867
  452ASP     CB 7158   1.463   6.279   1.896
  452ASP    HB1 7159   1.504   6.185   1.924
  452ASP    HB2 7160   1.436   6.273   1.787
  452ASP     CG 7161   1.329   6.310   1.971
  452ASP    OD1 7162   1.287   6.219   2.046
  452ASP    OD2 7163   1.271   6.422   1.971
  452ASP      C 7164   1.589   6.425   2.055
  452ASP      O 7165   1.614   6.336   2.139
  453LEU      N 7166   1.601   6.556   2.088
  453LEU      H 7167   1.564   6.623   2.021
  453LEU     CA 7168   1.670   6.599   2.213
  453LEU     HA 7169   1.735   6.517   2.238
  453LEU     CB 7170   1.753   6.727   2.193
  453LEU    HB1 7171   1.784   6.763   2.289
  453LEU    HB2 7172   1.688   6.808   2.163
  453LEU     CG 7173   1.874   6.706   2.097
  453LEU     HG 7174   1.841   6.656   2.009
  453LEU    CD1 7175   1.935   6.845   2.068
  453LEU   HD11 7176   2.034   6.831   2.012
  453LEU   HD12 7177   1.873   6.899   1.994
  453LEU   HD13 7178   1.961   6.895   2.160
  453LEU    CD2 7179   1.988   6.622   2.160
  453LEU   HD21 7180   2.027   6.678   2.245
  453LEU   HD22 7181   1.953   6.520   2.175
  453LEU   HD23 7182   2.068   6.608   2.089
  453LEU      C 7183   1.575   6.612   2.330
  453LEU      O 7184   1.469   6.672   2.317
  454HIS      N 7185   1.611   6.550   2.444
  454HIS      H 7186   1.696   6.498   2.443
  454HIS     CA 7187   1.536   6.581   2.572
  454HIS     HA 7188   1.442   6.624   2.542
  454HIS     CB 7189   1.502   6.452   2.653
  454HIS    HB1 7190   1.449   6.485   2.740
  454HIS    HB2 7191   1.597   6.408   2.686
  454HIS     CG 7192   1.411   6.360   2.574
  454HIS    ND1 7193   1.437   6.297   2.454
  454HIS    HD1 7194   1.521   6.297   2.392
  454HIS    CE1 7195   1.329   6.219   2.430
  454HIS    HE1 7196   1.310   6.169   2.336
  454HIS    NE2 7197   1.236   6.236   2.524
  454HIS    CD2 7198   1.287   6.321   2.616
  454HIS    HD2 7199   1.229   6.355   2.707
  454HIS      C 7200   1.617   6.689   2.640
  454HIS      O 7201   1.712   6.651   2.713
  455SER      N 7202   1.599   6.817   2.595
  455SER      H 7203   1.521   6.837   2.529
  455SER     CA 7204   1.674   6.934   2.647
  455SER     HA 7205   1.777   6.907   2.654
  455SER     CB 7206   1.661   7.050   2.548
  455SER    HB1 7207   1.718   7.143   2.569
  455SER    HB2 7208   1.552   7.083   2.543
  455SER     OG 7209   1.706   7.016   2.420
  455SER     HG 7210   1.801   7.037   2.425
  455SER      C 7211   1.627   6.980   2.785
  455SER      O 7212   1.510   6.991   2.812
  456TYR      N 7213   1.719   7.000   2.873
  456TYR      H 7214   1.817   6.995   2.842
  456TYR     CA 7215   1.697   7.053   3.008
  456TYR     HA 7216   1.587   7.079   3.019
  456TYR     CB 7217   1.743   6.956   3.119
  456TYR    HB1 7218   1.736   7.001   3.219
  456TYR    HB2 7219   1.842   6.921   3.098
  456TYR     CG 7220   1.656   6.839   3.132
  456TYR    CD1 7221   1.681   6.726   3.048
  456TYR    HD1 7222   1.761   6.725   2.984
  456TYR    CE1 7223   1.591   6.623   3.053
  456TYR    HE1 7224   1.607   6.540   2.986
  456TYR     CZ 7225   1.472   6.631   3.135
  456TYR     OH 7226   1.383   6.530   3.130
  456TYR     HH 7227   1.304   6.552   3.179
  456TYR    CE2 7228   1.450   6.739   3.221
  456TYR    HE2 7229   1.362   6.744   3.284
  456TYR    CD2 7230   1.550   6.845   3.226
  456TYR    HD2 7231   1.532   6.928   3.292
  456TYR      C 7232   1.781   7.185   3.029
  456TYR      O 7233   1.897   7.196   2.981
  457ASP      N 7234   1.737   7.273   3.120
  457ASP      H 7235   1.642   7.263   3.154
  457ASP     CA 7236   1.823   7.373   3.181
  457ASP     HA 7237   1.914   7.388   3.129
  457ASP     CB 7238   1.751   7.508   3.170
  457ASP    HB1 7239   1.660   7.512   3.235
  457ASP    HB2 7240   1.707   7.520   3.074
  457ASP     CG 7241   1.861   7.613   3.191
  457ASP    OD1 7242   1.897   7.684   3.094
  457ASP    OD2 7243   1.910   7.631   3.306
  457ASP      C 7244   1.856   7.337   3.322
  457ASP      O 7245   1.765   7.339   3.406
  458LEU      N 7246   1.978   7.292   3.347
  458LEU      H 7247   2.043   7.294   3.273
  458LEU     CA 7248   2.029   7.264   3.480
  458LEU     HA 7249   1.943   7.263   3.547
  458LEU     CB 7250   2.092   7.130   3.487
  458LEU    HB1 7251   2.114   7.114   3.594
  458LEU    HB2 7252   2.191   7.132   3.442
  458LEU     CG 7253   2.020   7.005   3.437
  458LEU     HG 7254   2.003   7.018   3.332
  458LEU    CD1 7255   2.097   6.875   3.466
  458LEU   HD11 7256   2.044   6.792   3.422
  458LEU   HD12 7257   2.193   6.894   3.417
  458LEU   HD13 7258   2.116   6.861   3.570
  458LEU    CD2 7259   1.884   6.992   3.508
  458LEU   HD21 7260   1.819   6.912   3.468
  458LEU   HD22 7261   1.903   6.975   3.612
  458LEU   HD23 7262   1.823   7.085   3.504
  458LEU      C 7263   2.115   7.381   3.535
  458LEU      O 7264   2.203   7.369   3.622
  459GLY      N 7265   2.083   7.500   3.482
  459GLY      H 7266   2.022   7.511   3.403
  459GLY     CA 7267   2.140   7.628   3.532
  459GLY    HA1 7268   2.117   7.704   3.457
  459GLY    HA2 7269   2.247   7.612   3.541
  459GLY      C 7270   2.078   7.673   3.668
  459GLY      O 7271   1.966   7.649   3.702
  460ILE      N 7272   2.167   7.738   3.749
  460ILE      H 7273   2.261   7.745   3.714
  460ILE     CA 7274   2.144   7.769   3.891
  460ILE     HA 7275   2.135   7.671   3.945
  460ILE     CB 7276   2.265   7.827   3.955
  460ILE     HB 7277   2.346   7.754   3.946
  460ILE    CG2 7278   2.306   7.952   3.881
  460ILE   HG21 7279   2.313   7.936   3.775
  460ILE   HG22 7280   2.226   8.029   3.905
  460ILE   HG23 7281   2.397   8.000   3.918
  460ILE    CG1 7282   2.262   7.859   4.109
  460ILE   HG11 7283   2.182   7.926   4.123
  460ILE   HG12 7284   2.354   7.912   4.129
  460ILE     CD 7285   2.246   7.739   4.207
  460ILE    HD1 7286   2.326   7.666   4.191
  460ILE    HD2 7287   2.244   7.778   4.313
  460ILE    HD3 7288   2.150   7.691   4.190
  460ILE      C 7289   2.011   7.845   3.924
  460ILE      O 7290   1.950   7.815   4.027
  461GLU      N 7291   1.974   7.945   3.840
  461GLU      H 7292   2.029   7.947   3.755
  461GLU     CA 7293   1.851   8.021   3.861
  461GLU     HA 7294   1.859   8.059   3.963
  461GLU     CB 7295   1.843   8.135   3.760
  461GLU    HB1 7296   1.754   8.189   3.763
  461GLU    HB2 7297   1.846   8.102   3.656
  461GLU     CG 7298   1.956   8.239   3.780
  461GLU    HG1 7299   2.050   8.183   3.791
  461GLU    HG2 7300   1.939   8.303   3.870
  461GLU     CD 7301   1.982   8.334   3.666
  461GLU    OE1 7302   2.036   8.289   3.567
  461GLU    OE2 7303   1.949   8.455   3.673
  461GLU      C 7304   1.731   7.935   3.841
  461GLU      O 7305   1.631   7.947   3.913
  462ASN      N 7306   1.738   7.837   3.749
  462ASN      H 7307   1.826   7.832   3.693
  462ASN     CA 7308   1.638   7.736   3.725
  462ASN     HA 7309   1.541   7.785   3.730
  462ASN     CB 7310   1.660   7.679   3.582
  462ASN    HB1 7311   1.748   7.613   3.582
  462ASN    HB2 7312   1.669   7.771   3.521
  462ASN     CG 7313   1.541   7.600   3.532
  462ASN    OD1 7314   1.436   7.656   3.523
  462ASN    ND2 7315   1.546   7.473   3.499
  462ASN   HD21 7316   1.635   7.425   3.466
  462ASN   HD22 7317   1.456   7.438   3.464
  462ASN      C 7318   1.639   7.626   3.834
  462ASN      O 7319   1.531   7.597   3.878
  463ARG      N 7320   1.757   7.593   3.886
  463ARG      H 7321   1.839   7.624   3.842
  463ARG     CA 7322   1.777   7.508   4.007
  463ARG     HA 7323   1.720   7.414   3.976
  463ARG     CB 7324   1.922   7.469   4.027
  463ARG    HB1 7325   1.934   7.459   4.132
  463ARG    HB2 7326   1.986   7.548   3.995
  463ARG     CG 7327   1.966   7.335   3.969
  463ARG    HG1 7328   1.961   7.344   3.865
  463ARG    HG2 7329   1.898   7.258   4.011
  463ARG     CD 7330   2.112   7.304   4.007
  463ARG    HD1 7331   2.132   7.197   3.985
  463ARG    HD2 7332   2.133   7.333   4.114
  463ARG     NE 7333   2.196   7.375   3.905
  463ARG     HE 7334   2.160   7.365   3.814
  463ARG     CZ 7335   2.316   7.431   3.916
  463ARG    NH1 7336   2.374   7.451   4.032
  463ARG   HH11 7337   2.337   7.411   4.122
  463ARG   HH12 7338   2.461   7.500   4.040
  463ARG    NH2 7339   2.373   7.478   3.808
  463ARG   HH21 7340   2.325   7.466   3.717
  463ARG   HH22 7341   2.466   7.516   3.809
  463ARG      C 7342   1.713   7.565   4.132
  463ARG      O 7343   1.646   7.491   4.202
  464ASP      N 7344   1.724   7.695   4.155
  464ASP      H 7345   1.797   7.748   4.109
  464ASP     CA 7346   1.652   7.753   4.272
  464ASP     HA 7347   1.661   7.688   4.359
  464ASP     CB 7348   1.714   7.887   4.307
  464ASP    HB1 7349   1.725   7.946   4.222
  464ASP    HB2 7350   1.809   7.874   4.348
  464ASP     CG 7351   1.636   7.962   4.419
  464ASP    OD1 7352   1.530   8.019   4.390
  464ASP    OD2 7353   1.685   7.960   4.532
  464ASP      C 7354   1.504   7.768   4.254
  464ASP      O 7355   1.430   7.740   4.348
  465ALA      N 7356   1.465   7.802   4.130
  465ALA      H 7357   1.531   7.822   4.057
  465ALA     CA 7358   1.320   7.818   4.095
  465ALA     HA 7359   1.281   7.869   4.181
  465ALA     CB 7360   1.312   7.897   3.967
  465ALA    HB1 7361   1.357   7.990   3.984
  465ALA    HB2 7362   1.356   7.850   3.877
  465ALA    HB3 7363   1.211   7.905   3.945
  465ALA      C 7364   1.234   7.687   4.106
  465ALA      O 7365   1.115   7.693   4.119
  466THR      N 7366   1.297   7.572   4.091
  466THR      H 7367   1.399   7.581   4.066
  466THR     CA 7368   1.241   7.433   4.094
  466THR     HA 7369   1.135   7.446   4.095
  466THR     CB 7370   1.267   7.364   3.959
  466THR     HB 7371   1.219   7.263   3.964
  466THR    CG2 7372   1.200   7.442   3.838
  466THR   HG21 7373   1.207   7.384   3.747
  466THR   HG22 7374   1.092   7.454   3.847
  466THR   HG23 7375   1.259   7.526   3.800
  466THR    OG1 7376   1.400   7.334   3.928
  466THR    HG1 7377   1.435   7.423   3.910
  466THR      C 7378   1.279   7.346   4.214
  466THR      O 7379   1.245   7.224   4.221
  467ASN      N 7380   1.358   7.409   4.301
  467ASN      H 7381   1.383   7.504   4.292
  467ASN     CA 7382   1.419   7.338   4.417
  467ASN     HA 7383   1.487   7.407   4.458
  467ASN     CB 7384   1.321   7.305   4.534
  467ASN    HB1 7385   1.383   7.276   4.627
  467ASN    HB2 7386   1.245   7.231   4.511
  467ASN     CG 7387   1.250   7.422   4.589
  467ASN    OD1 7388   1.290   7.485   4.681
  467ASN    ND2 7389   1.137   7.456   4.542
  467ASN   HD21 7390   1.099   7.397   4.463
  467ASN   HD22 7391   1.092   7.540   4.580
  467ASN      C 7392   1.505   7.212   4.376
  467ASN      O 7393   1.491   7.109   4.440
  468ASP      N 7394   1.583   7.216   4.270
  468ASP      H 7395   1.582   7.307   4.233
  468ASP     CA 7396   1.660   7.108   4.207
  468ASP     HA 7397   1.695   7.159   4.116
  468ASP     CB 7398   1.786   7.078   4.298
  468ASP    HB1 7399   1.761   7.047   4.401
  468ASP    HB2 7400   1.829   7.177   4.307
  468ASP     CG 7401   1.892   6.984   4.240
  468ASP    OD1 7402   1.969   7.036   4.153
  468ASP    OD2 7403   1.914   6.868   4.288
  468ASP      C 7404   1.575   6.991   4.154
  468ASP      O 7405   1.619   6.878   4.132
  469GLN      N 7406   1.445   7.013   4.130
  469GLN      H 7407   1.398   7.098   4.158
  469GLN     CA 7408   1.356   6.903   4.077
  469GLN     HA 7409   1.379   6.807   4.121
  469GLN     CB 7410   1.208   6.927   4.102
  469GLN    HB1 7411   1.158   6.853   4.034
  469GLN    HB2 7412   1.177   7.030   4.066
  469GLN     CG 7413   1.170   6.907   4.247
  469GLN    HG1 7414   1.223   6.980   4.304
  469GLN    HG2 7415   1.196   6.805   4.278
  469GLN     CD 7416   1.025   6.941   4.273
  469GLN    OE1 7417   0.947   6.854   4.302
  469GLN    NE2 7418   0.991   7.068   4.258
  469GLN   HE21 7419   1.057   7.137   4.226
  469GLN   HE22 7420   0.899   7.089   4.272
  469GLN      C 7421   1.381   6.863   3.932
  469GLN      O 7422   1.386   6.741   3.901
  470VAL      N 7423   1.402   6.964   3.844
  470VAL      H 7424   1.397   7.059   3.879
  470VAL     CA 7425   1.452   6.934   3.711
  470VAL     HA 7426   1.371   6.885   3.655
  470VAL     CB 7427   1.487   7.060   3.625
  470VAL     HB 7428   1.529   7.021   3.534
  470VAL    CG1 7429   1.359   7.134   3.582
  470VAL   HG11 7430   1.304   7.176   3.666
  470VAL   HG12 7431   1.390   7.226   3.517
  470VAL   HG13 7432   1.292   7.075   3.527
  470VAL    CG2 7433   1.590   7.163   3.684
  470VAL   HG21 7434   1.624   7.233   3.606
  470VAL   HG22 7435   1.555   7.214   3.769
  470VAL   HG23 7436   1.675   7.106   3.724
  470VAL      C 7437   1.575   6.844   3.711
  470VAL      O 7438   1.580   6.766   3.615
  471THR      N 7439   1.662   6.852   3.813
  471THR      H 7440   1.656   6.917   3.888
  471THR     CA 7441   1.781   6.770   3.817
  471THR     HA 7442   1.836   6.784   3.724
  471THR     CB 7443   1.876   6.837   3.924
  471THR     HB 7444   1.832   6.815   4.016
  471THR    CG2 7445   2.016   6.782   3.919
  471THR   HG21 7446   2.080   6.803   4.005
  471THR   HG22 7447   1.999   6.675   3.928
  471THR   HG23 7448   2.067   6.807   3.821
  471THR    OG1 7449   1.890   6.982   3.912
  471THR    HG1 7450   1.934   7.006   4.003
  471THR      C 7451   1.747   6.622   3.839
  471THR      O 7452   1.824   6.540   3.791
  472LYS      N 7453   1.647   6.588   3.916
  472LYS      H 7454   1.592   6.665   3.963
  472LYS     CA 7455   1.594   6.450   3.926
  472LYS     HA 7456   1.685   6.385   3.928
  472LYS     CB 7457   1.510   6.439   4.061
  472LYS    HB1 7458   1.522   6.332   4.097
  472LYS    HB2 7459   1.408   6.459   4.040
  472LYS     CG 7460   1.555   6.531   4.181
  472LYS    HG1 7461   1.492   6.518   4.269
  472LYS    HG2 7462   1.535   6.631   4.149
  472LYS     CD 7463   1.705   6.512   4.222
  472LYS    HD1 7464   1.775   6.565   4.152
  472LYS    HD2 7465   1.726   6.403   4.218
  472LYS     CE 7466   1.745   6.553   4.364
  472LYS    HE1 7467   1.845   6.528   4.377
  472LYS    HE2 7468   1.687   6.490   4.438
  472LYS     NZ 7469   1.746   6.697   4.394
  472LYS    HZ1 7470   1.653   6.733   4.403
  472LYS    HZ2 7471   1.787   6.718   4.476
  472LYS    HZ3 7472   1.789   6.753   4.324
  472LYS      C 7473   1.522   6.399   3.798
  472LYS      O 7474   1.514   6.279   3.776
  473ASP      N 7475   1.449   6.482   3.726
  473ASP      H 7476   1.450   6.577   3.753
  473ASP     CA 7477   1.355   6.443   3.615
  473ASP     HA 7478   1.304   6.351   3.652
  473ASP     CB 7479   1.253   6.556   3.596
  473ASP    HB1 7480   1.308   6.644   3.559
  473ASP    HB2 7481   1.203   6.588   3.693
  473ASP     CG 7482   1.139   6.524   3.504
  473ASP    OD1 7483   1.095   6.407   3.501
  473ASP    OD2 7484   1.074   6.617   3.446
  473ASP      C 7485   1.433   6.410   3.486
  473ASP      O 7486   1.393   6.318   3.415
  474ALA      N 7487   1.551   6.472   3.482
  474ALA      H 7488   1.565   6.537   3.557
  474ALA     CA 7489   1.656   6.440   3.387
  474ALA     HA 7490   1.615   6.429   3.284
  474ALA     CB 7491   1.760   6.547   3.392
  474ALA    HB1 7492   1.725   6.647   3.366
  474ALA    HB2 7493   1.810   6.552   3.496
  474ALA    HB3 7494   1.843   6.515   3.330
  474ALA      C 7495   1.720   6.298   3.414
  474ALA      O 7496   1.731   6.227   3.315
  475ALA      N 7497   1.738   6.260   3.540
  475ALA      H 7498   1.720   6.325   3.615
  475ALA     CA 7499   1.797   6.134   3.573
  475ALA     HA 7500   1.904   6.128   3.534
  475ALA     CB 7501   1.814   6.130   3.729
  475ALA    HB1 7502   1.721   6.093   3.781
  475ALA    HB2 7503   1.902   6.061   3.753
  475ALA    HB3 7504   1.851   6.230   3.758
  475ALA      C 7505   1.717   6.009   3.524
  475ALA      O 7506   1.770   5.915   3.461
  476GLU      N 7507   1.583   6.015   3.527
  476GLU      H 7508   1.550   6.098   3.569
  476GLU     CA 7509   1.487   5.925   3.473
  476GLU     HA 7510   1.494   5.825   3.517
  476GLU     CB 7511   1.351   5.975   3.505
  476GLU    HB1 7512   1.280   5.916   3.457
  476GLU    HB2 7513   1.342   6.080   3.468
  476GLU     CG 7514   1.319   5.961   3.661
  476GLU    HG1 7515   1.217   5.998   3.680
  476GLU    HG2 7516   1.388   6.022   3.717
  476GLU     CD 7517   1.328   5.816   3.709
  476GLU    OE1 7518   1.250   5.729   3.671
  476GLU    OE2 7519   1.407   5.787   3.799
  476GLU      C 7520   1.497   5.919   3.321
  476GLU      O 7521   1.481   5.816   3.262
  477ALA      N 7522   1.523   6.029   3.251
  477ALA      H 7523   1.536   6.115   3.308
  477ALA     CA 7524   1.540   6.030   3.106
  477ALA     HA 7525   1.476   5.954   3.069
  477ALA     CB 7526   1.506   6.165   3.045
  477ALA    HB1 7527   1.396   6.174   3.055
  477ALA    HB2 7528   1.562   6.246   3.089
  477ALA    HB3 7529   1.527   6.164   2.935
  477ALA      C 7530   1.679   5.985   3.053
  477ALA      O 7531   1.688   5.944   2.938
  478ILE      N 7532   1.786   5.999   3.133
  478ILE      H 7533   1.766   6.032   3.228
  478ILE     CA 7534   1.915   5.943   3.098
  478ILE     HA 7535   1.940   5.968   2.995
  478ILE     CB 7536   2.022   6.009   3.187
  478ILE     HB 7537   2.003   5.986   3.292
  478ILE    CG2 7538   2.159   5.951   3.150
  478ILE   HG21 7539   2.168   5.843   3.153
  478ILE   HG22 7540   2.189   6.001   3.059
  478ILE   HG23 7541   2.220   5.983   3.221
  478ILE    CG1 7542   2.024   6.168   3.168
  478ILE   HG11 7543   1.923   6.215   3.173
  478ILE   HG12 7544   2.070   6.203   3.076
  478ILE     CD 7545   2.106   6.234   3.283
  478ILE    HD1 7546   2.073   6.194   3.384
  478ILE    HD2 7547   2.213   6.211   3.271
  478ILE    HD3 7548   2.091   6.345   3.276
  478ILE      C 7549   1.904   5.790   3.116
  478ILE      O 7550   1.928   5.710   3.024
  479LYS      N 7551   1.846   5.744   3.226
  479LYS      H 7552   1.824   5.818   3.296
  479LYS     CA 7553   1.810   5.606   3.239
  479LYS     HA 7554   1.900   5.553   3.227
  479LYS     CB 7555   1.750   5.588   3.377
  479LYS    HB1 7556   1.647   5.623   3.381
  479LYS    HB2 7557   1.798   5.651   3.447
  479LYS     CG 7558   1.756   5.444   3.437
  479LYS    HG1 7559   1.696   5.376   3.377
  479LYS    HG2 7560   1.710   5.452   3.537
  479LYS     CD 7561   1.899   5.392   3.445
  479LYS    HD1 7562   1.961   5.469   3.491
  479LYS    HD2 7563   1.938   5.368   3.347
  479LYS     CE 7564   1.898   5.273   3.530
  479LYS    HE1 7565   1.836   5.203   3.473
  479LYS    HE2 7566   1.849   5.306   3.622
  479LYS     NZ 7567   2.027   5.227   3.574
  479LYS    HZ1 7568   2.017   5.143   3.633
  479LYS    HZ2 7569   2.081   5.196   3.498
  479LYS    HZ3 7570   2.079   5.285   3.636
  479LYS      C 7571   1.723   5.555   3.120
  479LYS      O 7572   1.744   5.440   3.080
  480LYS      N 7573   1.637   5.642   3.065
  480LYS      H 7574   1.622   5.736   3.107
  480LYS     CA 7575   1.541   5.606   2.957
  480LYS     HA 7576   1.509   5.508   2.982
  480LYS     CB 7577   1.418   5.699   2.941
  480LYS    HB1 7578   1.455   5.794   2.921
  480LYS    HB2 7579   1.361   5.701   3.037
  480LYS     CG 7580   1.322   5.658   2.832
  480LYS    HG1 7581   1.274   5.569   2.868
  480LYS    HG2 7582   1.371   5.640   2.738
  480LYS     CD 7583   1.203   5.750   2.812
  480LYS    HD1 7584   1.240   5.851   2.800
  480LYS    HD2 7585   1.136   5.754   2.903
  480LYS     CE 7586   1.125   5.713   2.686
  480LYS    HE1 7587   1.033   5.758   2.681
  480LYS    HE2 7588   1.108   5.602   2.685
  480LYS     NZ 7589   1.192   5.757   2.565
  480LYS    HZ1 7590   1.276   5.713   2.545
  480LYS    HZ2 7591   1.127   5.738   2.485
  480LYS    HZ3 7592   1.212   5.859   2.558
  480LYS      C 7593   1.610   5.585   2.823
  480LYS      O 7594   1.591   5.480   2.765
  481HIS      N 7595   1.700   5.678   2.775
  481HIS      H 7596   1.723   5.761   2.834
  481HIS     CA 7597   1.765   5.669   2.640
  481HIS     HA 7598   1.704   5.607   2.578
  481HIS     CB 7599   1.772   5.809   2.574
  481HIS    HB1 7600   1.807   5.805   2.467
  481HIS    HB2 7601   1.841   5.872   2.626
  481HIS     CG 7602   1.638   5.878   2.577
  481HIS    ND1 7603   1.597   5.967   2.675
  481HIS    HD1 7604   1.650   5.991   2.758
  481HIS    CE1 7605   1.471   6.006   2.654
  481HIS    HE1 7606   1.421   6.082   2.707
  481HIS    NE2 7607   1.416   5.942   2.547
  481HIS    CD2 7608   1.527   5.866   2.494
  481HIS    HD2 7609   1.524   5.795   2.415
  481HIS      C 7610   1.906   5.605   2.652
  481HIS      O 7611   1.971   5.590   2.552
  482ASN      N 7612   1.945   5.558   2.774
  482ASN      H 7613   1.893   5.583   2.851
  482ASN     CA 7614   2.080   5.509   2.809
  482ASN     HA 7615   2.083   5.489   2.916
  482ASN     CB 7616   2.112   5.372   2.739
  482ASN    HB1 7617   2.217   5.346   2.763
  482ASN    HB2 7618   2.100   5.379   2.630
  482ASN     CG 7619   2.031   5.256   2.798
  482ASN    OD1 7620   1.992   5.165   2.720
  482ASN    ND2 7621   2.008   5.242   2.927
  482ASN   HD21 7622   2.034   5.307   2.999
  482ASN   HD22 7623   1.969   5.153   2.954
  482ASN      C 7624   2.197   5.609   2.793
  482ASN      O 7625   2.310   5.573   2.824
  483VAL      N 7626   2.173   5.738   2.770
  483VAL      H 7627   2.077   5.768   2.771
  483VAL     CA 7628   2.275   5.832   2.720
  483VAL     HA 7629   2.369   5.811   2.771
  483VAL     CB 7630   2.288   5.811   2.570
  483VAL     HB 7631   2.304   5.707   2.543
  483VAL    CG1 7632   2.164   5.857   2.487
  483VAL   HG11 7633   2.183   5.833   2.384
  483VAL   HG12 7634   2.079   5.796   2.516
  483VAL   HG13 7635   2.156   5.963   2.501
  483VAL    CG2 7636   2.415   5.882   2.521
  483VAL   HG21 7637   2.506   5.828   2.563
  483VAL   HG22 7638   2.420   5.875   2.409
  483VAL   HG23 7639   2.416   5.990   2.547
  483VAL      C 7640   2.236   5.979   2.757
  483VAL      O 7641   2.118   6.016   2.776
  484GLY      N 7642   2.334   6.064   2.778
  484GLY      H 7643   2.433   6.031   2.781
  484GLY     CA 7644   2.313   6.208   2.791
  484GLY    HA1 7645   2.254   6.231   2.877
  484GLY    HA2 7646   2.259   6.249   2.707
  484GLY      C 7647   2.448   6.287   2.798
  484GLY      O 7648   2.557   6.246   2.838
  485VAL      N 7649   2.445   6.416   2.760
  485VAL      H 7650   2.354   6.458   2.743
  485VAL     CA 7651   2.562   6.508   2.742
  485VAL     HA 7652   2.650   6.458   2.783
  485VAL     CB 7653   2.593   6.542   2.593
  485VAL     HB 7654   2.666   6.622   2.585
  485VAL    CG1 7655   2.645   6.421   2.516
  485VAL   HG11 7656   2.575   6.337   2.500
  485VAL   HG12 7657   2.675   6.458   2.418
  485VAL   HG13 7658   2.735   6.387   2.565
  485VAL    CG2 7659   2.480   6.600   2.508
  485VAL   HG21 7660   2.393   6.537   2.506
  485VAL   HG22 7661   2.447   6.690   2.558
  485VAL   HG23 7662   2.512   6.618   2.407
  485VAL      C 7663   2.539   6.637   2.822
  485VAL      O 7664   2.433   6.696   2.815
  486LYS      N 7665   2.632   6.682   2.896
  486LYS      H 7666   2.720   6.633   2.897
  486LYS     CA 7667   2.621   6.783   3.002
  486LYS     HA 7668   2.530   6.835   2.984
  486LYS     CB 7669   2.617   6.709   3.139
  486LYS    HB1 7670   2.721   6.670   3.158
  486LYS    HB2 7671   2.571   6.615   3.135
  486LYS     CG 7672   2.569   6.788   3.260
  486LYS    HG1 7673   2.468   6.822   3.240
  486LYS    HG2 7674   2.626   6.878   3.265
  486LYS     CD 7675   2.568   6.711   3.393
  486LYS    HD1 7676   2.522   6.619   3.368
  486LYS    HD2 7677   2.508   6.761   3.464
  486LYS     CE 7678   2.706   6.699   3.455
  486LYS    HE1 7679   2.748   6.790   3.500
  486LYS    HE2 7680   2.770   6.679   3.369
  486LYS     NZ 7681   2.710   6.588   3.551
  486LYS    HZ1 7682   2.657   6.607   3.632
  486LYS    HZ2 7683   2.687   6.501   3.505
  486LYS    HZ3 7684   2.810   6.569   3.573
  486LYS      C 7685   2.727   6.886   3.006
  486LYS      O 7686   2.846   6.864   2.994
  487CYS      N 7687   2.692   7.013   3.020
  487CYS      H 7688   2.595   7.032   3.015
  487CYS     CA 7689   2.773   7.132   3.026
  487CYS     HA 7690   2.856   7.120   2.966
  487CYS     CB 7691   2.686   7.239   2.959
  487CYS    HB1 7692   2.588   7.252   3.016
  487CYS    HB2 7693   2.653   7.209   2.860
  487CYS     SG 7694   2.767   7.400   2.960
  487CYS     HG 7695   2.855   7.368   2.863
  487CYS      C 7696   2.823   7.165   3.168
  487CYS      O 7697   2.755   7.121   3.262
  488ALA      N 7698   2.940   7.228   3.193
  488ALA      H 7699   2.992   7.264   3.115
  488ALA     CA 7700   2.992   7.260   3.323
  488ALA     HA 7701   3.000   7.166   3.377
  488ALA     CB 7702   3.136   7.313   3.304
  488ALA    HB1 7703   3.187   7.304   3.399
  488ALA    HB2 7704   3.190   7.253   3.231
  488ALA    HB3 7705   3.135   7.418   3.273
  488ALA      C 7706   2.904   7.352   3.413
  488ALA      O 7707   2.837   7.445   3.366
  489THR      N 7708   2.899   7.320   3.542
  489THR      H 7709   2.960   7.250   3.575
  489THR     CA 7710   2.810   7.386   3.639
  489THR     HA 7711   2.755   7.470   3.589
  489THR     CB 7712   2.701   7.283   3.676
  489THR     HB 7713   2.648   7.328   3.762
  489THR    CG2 7714   2.592   7.273   3.570
  489THR   HG21 7715   2.573   7.368   3.533
  489THR   HG22 7716   2.630   7.214   3.484
  489THR   HG23 7717   2.503   7.230   3.606
  489THR    OG1 7718   2.758   7.157   3.706
  489THR    HG1 7719   2.809   7.121   3.623
  489THR      C 7720   2.878   7.438   3.769
  489THR      O 7721   2.978   7.381   3.820
  490ILE      N 7722   2.821   7.542   3.834
  490ILE      H 7723   2.741   7.589   3.792
  490ILE     CA 7724   2.865   7.596   3.967
  490ILE     HA 7725   2.973   7.557   3.989
  490ILE     CB 7726   2.886   7.751   3.962
  490ILE     HB 7727   2.911   7.792   4.062
  490ILE    CG2 7728   3.002   7.786   3.870
  490ILE   HG21 7729   3.073   7.705   3.852
  490ILE   HG22 7730   2.967   7.796   3.772
  490ILE   HG23 7731   3.054   7.872   3.907
  490ILE    CG1 7732   2.757   7.817   3.909
  490ILE   HG11 7733   2.672   7.762   3.943
  490ILE   HG12 7734   2.748   7.804   3.805
  490ILE     CD 7735   2.737   7.962   3.940
  490ILE    HD1 7736   2.661   7.998   3.868
  490ILE    HD2 7737   2.703   7.974   4.042
  490ILE    HD3 7738   2.826   8.015   3.919
  490ILE      C 7739   2.778   7.557   4.087
  490ILE      O 7740   2.656   7.558   4.084
  491THR      N 7741   2.843   7.558   4.207
  491THR      H 7742   2.945   7.565   4.206
  491THR     CA 7743   2.785   7.583   4.341
  491THR     HA 7744   2.675   7.569   4.333
  491THR     CB 7745   2.820   7.479   4.447
  491THR     HB 7746   2.931   7.484   4.481
  491THR    CG2 7747   2.738   7.510   4.573
  491THR   HG21 7748   2.741   7.419   4.638
  491THR   HG22 7749   2.782   7.593   4.630
  491THR   HG23 7750   2.634   7.542   4.549
  491THR    OG1 7751   2.797   7.347   4.405
  491THR    HG1 7752   2.850   7.283   4.455
  491THR      C 7753   2.813   7.727   4.391
  491THR      O 7754   2.929   7.757   4.411
  492PRO      N 7755   2.712   7.819   4.414
  492PRO     CD 7756   2.570   7.803   4.399
  492PRO    HD1 7757   2.534   7.734   4.474
  492PRO    HD2 7758   2.551   7.766   4.302
  492PRO     CG 7759   2.504   7.939   4.397
  492PRO    HG1 7760   2.444   7.945   4.491
  492PRO    HG2 7761   2.438   7.956   4.311
  492PRO     CB 7762   2.618   8.039   4.399
  492PRO    HB1 7763   2.596   8.118   4.473
  492PRO    HB2 7764   2.630   8.082   4.295
  492PRO     CA 7765   2.742   7.960   4.437
  492PRO     HA 7766   2.833   7.989   4.378
  492PRO      C 7767   2.777   7.979   4.586
  492PRO      O 7768   2.776   7.885   4.666
  493ASP      N 7769   2.814   8.100   4.624
  493ASP      H 7770   2.815   8.176   4.558
  493ASP     CA 7771   2.849   8.136   4.758
  493ASP     HA 7772   2.801   8.078   4.837
  493ASP     CB 7773   3.005   8.142   4.782
  493ASP    HB1 7774   3.056   8.046   4.773
  493ASP    HB2 7775   3.016   8.191   4.876
  493ASP     CG 7776   3.076   8.226   4.681
  493ASP    OD1 7777   3.056   8.352   4.681
  493ASP    OD2 7778   3.157   8.172   4.605
  493ASP      C 7779   2.794   8.275   4.790
  493ASP      O 7780   2.726   8.336   4.706
  494GLU      N 7781   2.820   8.327   4.915
  494GLU      H 7782   2.879   8.270   4.981
  494GLU     CA 7783   2.762   8.452   4.966
  494GLU     HA 7784   2.657   8.445   4.956
  494GLU     CB 7785   2.805   8.469   5.109
  494GLU    HB1 7786   2.780   8.571   5.143
  494GLU    HB2 7787   2.919   8.471   5.095
  494GLU     CG 7788   2.758   8.364   5.213
  494GLU    HG1 7789   2.656   8.326   5.193
  494GLU    HG2 7790   2.748   8.421   5.307
  494GLU     CD 7791   2.855   8.248   5.231
  494GLU    OE1 7792   2.940   8.222   5.142
  494GLU    OE2 7793   2.824   8.163   5.321
  494GLU      C 7794   2.791   8.581   4.884
  494GLU      O 7795   2.711   8.673   4.888
  495LYS      N 7796   2.895   8.580   4.798
  495LYS      H 7797   2.947   8.493   4.795
  495LYS     CA 7798   2.927   8.683   4.700
  495LYS     HA 7799   2.873   8.772   4.726
  495LYS     CB 7800   3.078   8.716   4.685
  495LYS    HB1 7801   3.092   8.774   4.593
  495LYS    HB2 7802   3.135   8.623   4.679
  495LYS     CG 7803   3.122   8.816   4.797
  495LYS    HG1 7804   3.161   8.767   4.887
  495LYS    HG2 7805   3.039   8.880   4.816
  495LYS     CD 7806   3.237   8.910   4.757
  495LYS    HD1 7807   3.226   8.957   4.661
  495LYS    HD2 7808   3.326   8.847   4.755
  495LYS     CE 7809   3.258   9.014   4.867
  495LYS    HE1 7810   3.245   8.959   4.966
  495LYS    HE2 7811   3.180   9.093   4.862
  495LYS     NZ 7812   3.393   9.072   4.861
  495LYS    HZ1 7813   3.386   9.168   4.878
  495LYS    HZ2 7814   3.445   9.040   4.944
  495LYS    HZ3 7815   3.448   9.066   4.776
  495LYS      C 7816   2.866   8.650   4.561
  495LYS      O 7817   2.877   8.726   4.461
  496ARG      N 7818   2.785   8.548   4.543
  496ARG      H 7819   2.782   8.478   4.615
  496ARG     CA 7820   2.720   8.505   4.415
  496ARG     HA 7821   2.739   8.590   4.342
  496ARG     CB 7822   2.779   8.377   4.353
  496ARG    HB1 7823   2.732   8.364   4.258
  496ARG    HB2 7824   2.759   8.294   4.423
  496ARG     CG 7825   2.932   8.385   4.340
  496ARG    HG1 7826   2.989   8.354   4.427
  496ARG    HG2 7827   2.974   8.482   4.311
  496ARG     CD 7828   2.979   8.294   4.223
  496ARG    HD1 7829   2.921   8.199   4.219
  496ARG    HD2 7830   3.083   8.276   4.248
  496ARG     NE 7831   2.970   8.361   4.089
  496ARG     HE 7832   2.929   8.452   4.083
  496ARG     CZ 7833   2.994   8.306   3.969
  496ARG    NH1 7834   3.037   8.182   3.958
  496ARG   HH11 7835   3.078   8.129   4.036
  496ARG   HH12 7836   3.045   8.138   3.865
  496ARG    NH2 7837   2.975   8.371   3.858
  496ARG   HH21 7838   2.931   8.466   3.862
  496ARG   HH22 7839   3.007   8.332   3.771
  496ARG      C 7840   2.574   8.492   4.437
  496ARG      O 7841   2.507   8.465   4.339
  497VAL      N 7842   2.515   8.510   4.561
  497VAL      H 7843   2.566   8.549   4.640
  497VAL     CA 7844   2.365   8.500   4.570
  497VAL     HA 7845   2.335   8.408   4.520
  497VAL     CB 7846   2.317   8.472   4.715
  497VAL     HB 7847   2.207   8.474   4.721
  497VAL    CG1 7848   2.348   8.333   4.763
  497VAL   HG11 7849   2.453   8.311   4.744
  497VAL   HG12 7850   2.315   8.315   4.868
  497VAL   HG13 7851   2.291   8.268   4.697
  497VAL    CG2 7852   2.360   8.575   4.814
  497VAL   HG21 7853   2.337   8.675   4.771
  497VAL   HG22 7854   2.299   8.575   4.899
  497VAL   HG23 7855   2.459   8.572   4.838
  497VAL      C 7856   2.286   8.609   4.507
  497VAL      O 7857   2.184   8.576   4.449
  498GLU      N 7858   2.333   8.730   4.508
  498GLU      H 7859   2.416   8.756   4.562
  498GLU     CA 7860   2.266   8.848   4.444
  498GLU     HA 7861   2.163   8.830   4.454
  498GLU     CB 7862   2.304   8.982   4.515
  498GLU    HB1 7863   2.414   8.981   4.542
  498GLU    HB2 7864   2.242   8.983   4.607
  498GLU     CG 7865   2.283   9.110   4.438
  498GLU    HG1 7866   2.190   9.100   4.387
  498GLU    HG2 7867   2.368   9.118   4.369
  498GLU     CD 7868   2.280   9.234   4.519
  498GLU    OE1 7869   2.315   9.225   4.637
  498GLU    OE2 7870   2.239   9.341   4.462
  498GLU      C 7871   2.299   8.850   4.294
  498GLU      O 7872   2.213   8.883   4.214
  499GLU      N 7873   2.421   8.803   4.249
  499GLU      H 7874   2.488   8.773   4.316
  499GLU     CA 7875   2.463   8.788   4.108
  499GLU     HA 7876   2.476   8.890   4.072
  499GLU     CB 7877   2.599   8.717   4.103
  499GLU    HB1 7878   2.600   8.620   4.149
  499GLU    HB2 7879   2.672   8.774   4.165
  499GLU     CG 7880   2.647   8.702   3.959
  499GLU    HG1 7881   2.654   8.801   3.912
  499GLU    HG2 7882   2.581   8.638   3.907
  499GLU     CD 7883   2.785   8.634   3.944
  499GLU    OE1 7884   2.863   8.618   4.037
  499GLU    OE2 7885   2.822   8.599   3.826
  499GLU      C 7886   2.354   8.715   4.026
  499GLU      O 7887   2.289   8.777   3.940
  500PHE      N 7888   2.314   8.595   4.077
  500PHE      H 7889   2.376   8.557   4.142
  500PHE     CA 7890   2.200   8.521   4.021
  500PHE     HA 7891   2.179   8.558   3.919
  500PHE     CB 7892   2.236   8.369   4.024
  500PHE    HB1 7893   2.155   8.304   3.993
  500PHE    HB2 7894   2.262   8.351   4.131
  500PHE     CG 7895   2.357   8.329   3.948
  500PHE    CD1 7896   2.470   8.303   4.022
  500PHE    HD1 7897   2.474   8.306   4.129
  500PHE    CE1 7898   2.590   8.267   3.954
  500PHE    HE1 7899   2.683   8.247   4.006
  500PHE     CZ 7900   2.591   8.273   3.813
  500PHE     HZ 7901   2.683   8.253   3.757
  500PHE    CE2 7902   2.473   8.291   3.744
  500PHE    HE2 7903   2.478   8.290   3.633
  500PHE    CD2 7904   2.357   8.325   3.807
  500PHE    HD2 7905   2.273   8.339   3.744
  500PHE      C 7906   2.065   8.547   4.092
  500PHE      O 7907   1.967   8.478   4.063
  501LYS      N 7908   2.063   8.636   4.190
  501LYS      H 7909   2.147   8.690   4.211
  501LYS     CA 7910   1.938   8.667   4.265
  501LYS     HA 7911   1.979   8.728   4.349
  501LYS     CB 7912   1.857   8.777   4.192
  501LYS    HB1 7913   1.814   8.732   4.107
  501LYS    HB2 7914   1.929   8.854   4.164
  501LYS     CG 7915   1.745   8.848   4.267
  501LYS    HG1 7916   1.789   8.903   4.350
  501LYS    HG2 7917   1.677   8.775   4.308
  501LYS     CD 7918   1.681   8.957   4.184
  501LYS    HD1 7919   1.631   8.914   4.095
  501LYS    HD2 7920   1.755   9.032   4.159
  501LYS     CE 7921   1.558   9.018   4.252
  501LYS    HE1 7922   1.486   8.944   4.284
  501LYS    HE2 7923   1.502   9.074   4.177
  501LYS     NZ 7924   1.575   9.107   4.372
  501LYS    HZ1 7925   1.487   9.150   4.397
  501LYS    HZ2 7926   1.591   9.051   4.456
  501LYS    HZ3 7927   1.643   9.186   4.352
  501LYS      C 7928   1.865   8.541   4.326
  501LYS      O 7929   1.746   8.538   4.310
  502LEU      N 7930   1.940   8.454   4.388
  502LEU      H 7931   2.032   8.491   4.400
  502LEU     CA 7932   1.902   8.324   4.452
  502LEU     HA 7933   1.819   8.283   4.388
  502LEU     CB 7934   2.017   8.230   4.446
  502LEU    HB1 7935   1.979   8.136   4.485
  502LEU    HB2 7936   2.095   8.271   4.511
  502LEU     CG 7937   2.083   8.204   4.303
  502LEU     HG 7938   2.101   8.297   4.261
  502LEU    CD1 7939   2.215   8.129   4.319
  502LEU   HD11 7940   2.278   8.195   4.372
  502LEU   HD12 7941   2.203   8.035   4.371
  502LEU   HD13 7942   2.253   8.122   4.220
  502LEU    CD2 7943   1.988   8.120   4.219
  502LEU   HD21 7944   2.029   8.103   4.120
  502LEU   HD22 7945   1.972   8.020   4.260
  502LEU   HD23 7946   1.893   8.172   4.212
  502LEU      C 7947   1.841   8.332   4.595
  502LEU      O 7948   1.894   8.410   4.675
  503LYS      N 7949   1.748   8.247   4.632
  503LYS      H 7950   1.710   8.184   4.565
  503LYS     CA 7951   1.684   8.240   4.764
  503LYS     HA 7952   1.716   8.327   4.816
  503LYS     CB 7953   1.536   8.232   4.747
  503LYS    HB1 7954   1.492   8.209   4.845
  503LYS    HB2 7955   1.513   8.152   4.673
  503LYS     CG 7956   1.476   8.355   4.690
  503LYS    HG1 7957   1.526   8.380   4.595
  503LYS    HG2 7958   1.484   8.433   4.761
  503LYS     CD 7959   1.323   8.343   4.659
  503LYS    HD1 7960   1.273   8.442   4.682
  503LYS    HD2 7961   1.282   8.276   4.743
  503LYS     CE 7962   1.289   8.282   4.524
  503LYS    HE1 7963   1.359   8.206   4.491
  503LYS    HE2 7964   1.290   8.362   4.452
  503LYS     NZ 7965   1.157   8.218   4.514
  503LYS    HZ1 7966   1.080   8.277   4.540
  503LYS    HZ2 7967   1.143   8.180   4.421
  503LYS    HZ3 7968   1.161   8.139   4.570
  503LYS      C 7969   1.741   8.130   4.858
  503LYS      O 7970   1.756   8.160   4.974
  504GLN      N 7971   1.790   8.012   4.804
  504GLN      H 7972   1.775   8.003   4.703
  504GLN     CA 7973   1.885   7.922   4.861
  504GLN     HA 7974   1.926   7.962   4.955
  504GLN     CB 7975   1.824   7.787   4.894
  504GLN    HB1 7976   1.900   7.716   4.923
  504GLN    HB2 7977   1.784   7.745   4.801
  504GLN     CG 7978   1.708   7.803   4.996
  504GLN    HG1 7979   1.654   7.711   5.007
  504GLN    HG2 7980   1.642   7.890   4.965
  504GLN     CD 7981   1.757   7.838   5.137
  504GLN    OE1 7982   1.791   7.751   5.214
  504GLN    NE2 7983   1.765   7.959   5.176
  504GLN   HE21 7984   1.742   8.040   5.113
  504GLN   HE22 7985   1.778   7.968   5.281
  504GLN      C 7986   2.002   7.915   4.765
  504GLN      O 7987   1.995   7.965   4.649
  505MET      N 7988   2.118   7.873   4.816
  505MET      H 7989   2.116   7.849   4.914
  505MET     CA 7990   2.228   7.822   4.733
  505MET     HA 7991   2.241   7.888   4.652
  505MET     CB 7992   2.365   7.823   4.812
  505MET    HB1 7993   2.450   7.787   4.749
  505MET    HB2 7994   2.365   7.759   4.898
  505MET     CG 7995   2.383   7.963   4.861
  505MET    HG1 7996   2.317   7.973   4.946
  505MET    HG2 7997   2.345   8.037   4.785
  505MET     SD 7998   2.549   7.998   4.921
  505MET     CE 7999   2.504   8.098   5.062
  505MET    HE1 8000   2.441   8.037   5.129
  505MET    HE2 8001   2.596   8.133   5.109
  505MET    HE3 8002   2.453   8.179   5.017
  505MET      C 8003   2.199   7.677   4.688
  505MET      O 8004   2.130   7.602   4.758
  506TRP      N 8005   2.248   7.621   4.575
  506TRP      H 8006   2.316   7.673   4.524
  506TRP     CA 8007   2.213   7.483   4.528
  506TRP     HA 8008   2.183   7.422   4.607
  506TRP     CB 8009   2.098   7.489   4.432
  506TRP    HB1 8010   2.078   7.382   4.414
  506TRP    HB2 8011   2.123   7.540   4.344
  506TRP     CG 8012   1.969   7.552   4.483
  506TRP    CD1 8013   1.940   7.686   4.478
  506TRP    HD1 8014   2.005   7.766   4.436
  506TRP    NE1 8015   1.818   7.711   4.545
  506TRP    HE1 8016   1.773   7.805   4.561
  506TRP    CE2 8017   1.761   7.595   4.592
  506TRP    CZ2 8018   1.647   7.561   4.672
  506TRP    HZ2 8019   1.577   7.644   4.693
  506TRP    CH2 8020   1.623   7.424   4.698
  506TRP    HH2 8021   1.539   7.400   4.761
  506TRP    CZ3 8022   1.708   7.326   4.646
  506TRP    HZ3 8023   1.691   7.223   4.678
  506TRP    CE3 8024   1.814   7.354   4.567
  506TRP    HE3 8025   1.890   7.282   4.537
  506TRP    CD2 8026   1.848   7.487   4.542
  506TRP      C 8027   2.337   7.413   4.459
  506TRP      O 8028   2.416   7.481   4.393
  507LYS      N 8029   2.362   7.284   4.483
  507LYS      H 8030   2.290   7.231   4.536
  507LYS     CA 8031   2.482   7.212   4.435
  507LYS     HA 8032   2.571   7.262   4.475
  507LYS     CB 8033   2.472   7.066   4.492
  507LYS    HB1 8034   2.554   7.014   4.443
  507LYS    HB2 8035   2.381   7.007   4.463
  507LYS     CG 8036   2.490   7.061   4.641
  507LYS    HG1 8037   2.429   7.139   4.692
  507LYS    HG2 8038   2.598   7.081   4.653
  507LYS     CD 8039   2.456   6.920   4.693
  507LYS    HD1 8040   2.497   6.841   4.629
  507LYS    HD2 8041   2.348   6.919   4.697
  507LYS     CE 8042   2.516   6.899   4.831
  507LYS    HE1 8043   2.469   6.811   4.868
  507LYS    HE2 8044   2.489   6.989   4.894
  507LYS     NZ 8045   2.663   6.869   4.809
  507LYS    HZ1 8046   2.708   6.832   4.891
  507LYS    HZ2 8047   2.671   6.801   4.739
  507LYS    HZ3 8048   2.712   6.954   4.771
  507LYS      C 8049   2.498   7.214   4.283
  507LYS      O 8050   2.402   7.211   4.207
  508SER      N 8051   2.621   7.202   4.227
  508SER      H 8052   2.701   7.203   4.284
  508SER     CA 8053   2.636   7.173   4.085
  508SER     HA 8054   2.589   7.253   4.031
  508SER     CB 8055   2.784   7.199   4.046
  508SER    HB1 8056   2.804   7.307   4.042
  508SER    HB2 8057   2.799   7.154   3.947
  508SER     OG 8058   2.873   7.143   4.139
  508SER     HG 8059   2.945   7.203   4.132
  508SER      C 8060   2.595   7.032   4.044
  508SER      O 8061   2.651   6.939   4.107
  509PRO      N 8062   2.517   7.014   3.932
  509PRO     CD 8063   2.433   7.115   3.874
  509PRO    HD1 8064   2.475   7.192   3.817
  509PRO    HD2 8065   2.380   7.171   3.958
  509PRO     CG 8066   2.337   7.043   3.785
  509PRO    HG1 8067   2.313   7.109   3.703
  509PRO    HG2 8068   2.245   7.022   3.839
  509PRO     CB 8069   2.418   6.920   3.737
  509PRO    HB1 8070   2.494   6.940   3.657
  509PRO    HB2 8071   2.344   6.850   3.712
  509PRO     CA 8072   2.499   6.889   3.866
  509PRO     HA 8073   2.437   6.819   3.928
  509PRO      C 8074   2.622   6.808   3.823
  509PRO      O 8075   2.607   6.692   3.793
  510ASN      N 8076   2.742   6.865   3.827
  510ASN      H 8077   2.753   6.963   3.829
  510ASN     CA 8078   2.861   6.790   3.817
  510ASN     HA 8079   2.865   6.729   3.729
  510ASN     CB 8080   2.977   6.892   3.820
  510ASN    HB1 8081   2.967   6.952   3.912
  510ASN    HB2 8082   2.978   6.955   3.734
  510ASN     CG 8083   3.114   6.821   3.821
  510ASN    OD1 8084   3.193   6.828   3.916
  510ASN    ND2 8085   3.141   6.738   3.727
  510ASN   HD21 8086   3.085   6.717   3.650
  510ASN   HD22 8087   3.220   6.684   3.749
  510ASN      C 8088   2.881   6.699   3.939
  510ASN      O 8089   2.929   6.589   3.913
  511GLY      N 8090   2.840   6.742   4.057
  511GLY      H 8091   2.804   6.836   4.062
  511GLY     CA 8092   2.865   6.662   4.179
  511GLY    HA1 8093   2.919   6.718   4.263
  511GLY    HA2 8094   2.931   6.578   4.156
  511GLY      C 8095   2.741   6.607   4.242
  511GLY      O 8096   2.745   6.585   4.364
  512THR      N 8097   2.631   6.594   4.169
  512THR      H 8098   2.626   6.625   4.072
  512THR     CA 8099   2.506   6.554   4.231
  512THR     HA 8100   2.536   6.523   4.331
  512THR     CB 8101   2.400   6.667   4.246
  512THR     HB 8102   2.310   6.630   4.295
  512THR    CG2 8103   2.458   6.769   4.337
  512THR   HG21 8104   2.484   6.730   4.440
  512THR   HG22 8105   2.547   6.810   4.287
  512THR   HG23 8106   2.378   6.842   4.342
  512THR    OG1 8107   2.368   6.723   4.124
  512THR    HG1 8108   2.329   6.815   4.140
  512THR      C 8109   2.436   6.433   4.154
  512THR      O 8110   2.361   6.356   4.220
  513ILE      N 8111   2.456   6.416   4.024
  513ILE      H 8112   2.517   6.479   3.976
  513ILE     CA 8113   2.386   6.313   3.944
  513ILE     HA 8114   2.274   6.321   3.968
  513ILE     CB 8115   2.381   6.334   3.790
  513ILE     HB 8116   2.481   6.358   3.751
  513ILE    CG2 8117   2.319   6.219   3.711
  513ILE   HG21 8118   2.379   6.135   3.728
  513ILE   HG22 8119   2.217   6.200   3.734
  513ILE   HG23 8120   2.321   6.241   3.606
  513ILE    CG1 8121   2.293   6.459   3.762
  513ILE   HG11 8122   2.328   6.538   3.832
  513ILE   HG12 8123   2.191   6.435   3.795
  513ILE     CD 8124   2.298   6.501   3.616
  513ILE    HD1 8125   2.220   6.456   3.555
  513ILE    HD2 8126   2.275   6.607   3.613
  513ILE    HD3 8127   2.394   6.477   3.570
  513ILE      C 8128   2.438   6.173   3.984
  513ILE      O 8129   2.357   6.082   4.014
  514ARG      N 8130   2.570   6.153   3.995
  514ARG      H 8131   2.629   6.235   3.978
  514ARG     CA 8132   2.636   6.040   4.066
  514ARG     HA 8133   2.615   5.955   4.008
  514ARG     CB 8134   2.792   6.071   4.070
  514ARG    HB1 8135   2.817   6.117   3.976
  514ARG    HB2 8136   2.846   5.979   4.090
  514ARG     CG 8137   2.826   6.170   4.183
  514ARG    HG1 8138   2.816   6.110   4.281
  514ARG    HG2 8139   2.751   6.254   4.196
  514ARG     CD 8140   2.964   6.233   4.168
  514ARG    HD1 8141   2.962   6.288   4.078
  514ARG    HD2 8142   3.036   6.156   4.160
  514ARG     NE 8143   3.016   6.306   4.285
  514ARG     HE 8144   2.990   6.273   4.380
  514ARG     CZ 8145   3.103   6.409   4.278
  514ARG    NH1 8146   3.163   6.453   4.173
  514ARG   HH11 8147   3.156   6.402   4.085
  514ARG   HH12 8148   3.241   6.518   4.178
  514ARG    NH2 8149   3.121   6.465   4.393
  514ARG   HH21 8150   3.077   6.432   4.471
  514ARG   HH22 8151   3.180   6.547   4.392
  514ARG      C 8152   2.582   6.010   4.211
  514ARG      O 8153   2.612   5.902   4.257
  515ASN      N 8154   2.504   6.098   4.273
  515ASN      H 8155   2.490   6.183   4.226
  515ASN     CA 8156   2.437   6.074   4.402
  515ASN     HA 8157   2.460   5.971   4.443
  515ASN     CB 8158   2.495   6.175   4.501
  515ASN    HB1 8159   2.456   6.161   4.600
  515ASN    HB2 8160   2.463   6.275   4.479
  515ASN     CG 8161   2.644   6.183   4.508
  515ASN    OD1 8162   2.701   6.280   4.457
  515ASN    ND2 8163   2.709   6.087   4.569
  515ASN   HD21 8164   2.654   6.011   4.604
  515ASN   HD22 8165   2.811   6.100   4.580
  515ASN      C 8166   2.284   6.070   4.396
  515ASN      O 8167   2.220   6.058   4.501
  516ILE      N 8168   2.221   6.065   4.274
  516ILE      H 8169   2.281   6.078   4.191
  516ILE     CA 8170   2.083   6.019   4.250
  516ILE     HA 8171   2.042   5.976   4.340
  516ILE     CB 8172   1.980   6.127   4.206
  516ILE     HB 8173   1.882   6.086   4.196
  516ILE    CG2 8174   1.976   6.241   4.314
  516ILE   HG21 8175   1.980   6.196   4.412
  516ILE   HG22 8176   2.063   6.311   4.305
  516ILE   HG23 8177   1.882   6.302   4.302
  516ILE    CG1 8178   2.031   6.188   4.071
  516ILE   HG11 8179   2.039   6.108   4.002
  516ILE   HG12 8180   2.134   6.227   4.091
  516ILE     CD 8181   1.946   6.297   4.004
  516ILE    HD1 8182   1.851   6.252   3.978
  516ILE    HD2 8183   1.925   6.385   4.072
  516ILE    HD3 8184   1.992   6.331   3.914
  516ILE      C 8185   2.081   5.900   4.154
  516ILE      O 8186   1.972   5.843   4.136
  517LEU      N 8187   2.190   5.870   4.088
  517LEU      H 8188   2.268   5.941   4.096
  517LEU     CA 8189   2.191   5.773   3.976
  517LEU     HA 8190   2.092   5.727   3.967
  517LEU     CB 8191   2.205   5.849   3.841
  517LEU    HB1 8192   2.314   5.863   3.825
  517LEU    HB2 8193   2.152   5.944   3.851
  517LEU     CG 8194   2.157   5.779   3.708
  517LEU     HG 8195   2.222   5.702   3.670
  517LEU    CD1 8196   2.018   5.713   3.713
  517LEU   HD11 8197   1.980   5.693   3.611
  517LEU   HD12 8198   2.025   5.611   3.761
  517LEU   HD13 8199   1.950   5.785   3.748
  517LEU    CD2 8200   2.153   5.884   3.601
  517LEU   HD21 8201   2.098   5.974   3.638
  517LEU   HD22 8202   2.256   5.913   3.577
  517LEU   HD23 8203   2.120   5.848   3.506
  517LEU      C 8204   2.298   5.666   3.983
  517LEU      O 8205   2.320   5.594   3.887
  518GLY      N 8206   2.366   5.657   4.097
  518GLY      H 8207   2.337   5.726   4.163
  518GLY     CA 8208   2.420   5.532   4.154
  518GLY    HA1 8209   2.345   5.461   4.138
  518GLY    HA2 8210   2.440   5.555   4.256
  518GLY      C 8211   2.551   5.482   4.081
  518GLY      O 8212   2.602   5.380   4.123
  519GLY      N 8213   2.598   5.547   3.977
  519GLY      H 8214   2.546   5.629   3.945
  519GLY     CA 8215   2.715   5.513   3.894
  519GLY    HA1 8216   2.699   5.548   3.791
  519GLY    HA2 8217   2.730   5.409   3.889
  519GLY      C 8218   2.845   5.567   3.949
  519GLY      O 8219   2.848   5.611   4.062
  520THR      N 8220   2.949   5.548   3.868
  520THR      H 8221   2.934   5.511   3.775
  520THR     CA 8222   3.085   5.592   3.906
  520THR     HA 8223   3.085   5.658   3.998
  520THR     CB 8224   3.181   5.471   3.936
  520THR     HB 8225   3.171   5.407   3.856
  520THR    CG2 8226   3.320   5.516   3.956
  520THR   HG21 8227   3.361   5.560   3.865
  520THR   HG22 8228   3.321   5.592   4.037
  520THR   HG23 8229   3.390   5.438   3.984
  520THR    OG1 8230   3.131   5.410   4.045
  520THR    HG1 8231   3.109   5.313   4.022
  520THR      C 8232   3.134   5.675   3.792
  520THR      O 8233   3.116   5.649   3.672
  521VAL      N 8234   3.193   5.789   3.823
  521VAL      H 8235   3.202   5.807   3.924
  521VAL     CA 8236   3.250   5.890   3.735
  521VAL     HA 8237   3.201   5.885   3.637
  521VAL     CB 8238   3.249   6.028   3.796
  521VAL     HB 8239   3.323   6.031   3.876
  521VAL    CG1 8240   3.287   6.135   3.690
  521VAL   HG11 8241   3.299   6.231   3.745
  521VAL   HG12 8242   3.379   6.111   3.631
  521VAL   HG13 8243   3.207   6.135   3.620
  521VAL    CG2 8244   3.106   6.050   3.840
  521VAL   HG21 8245   3.084   6.155   3.853
  521VAL   HG22 8246   3.040   6.019   3.758
  521VAL   HG23 8247   3.083   6.002   3.936
  521VAL      C 8248   3.397   5.853   3.709
  521VAL      O 8249   3.473   5.834   3.801
  522PHE      N 8250   3.436   5.851   3.582
  522PHE      H 8251   3.360   5.847   3.515
  522PHE     CA 8252   3.574   5.820   3.531
  522PHE     HA 8253   3.640   5.800   3.613
  522PHE     CB 8254   3.562   5.690   3.442
  522PHE    HB1 8255   3.660   5.677   3.403
  522PHE    HB2 8256   3.502   5.703   3.351
  522PHE     CG 8257   3.531   5.570   3.526
  522PHE    CD1 8258   3.636   5.497   3.580
  522PHE    HD1 8259   3.743   5.517   3.562
  522PHE    CE1 8260   3.611   5.390   3.671
  522PHE    HE1 8261   3.689   5.338   3.727
  522PHE     CZ 8262   3.479   5.352   3.692
  522PHE     HZ 8263   3.457   5.272   3.760
  522PHE    CE2 8264   3.372   5.404   3.622
  522PHE    HE2 8265   3.273   5.365   3.644
  522PHE    CD2 8266   3.398   5.520   3.542
  522PHE    HD2 8267   3.313   5.576   3.504
  522PHE      C 8268   3.623   5.937   3.458
  522PHE      O 8269   3.549   6.001   3.385
  523ARG      N 8270   3.753   5.969   3.471
  523ARG      H 8271   3.810   5.905   3.530
  523ARG     CA 8272   3.823   6.090   3.419
  523ARG     HA 8273   3.756   6.158   3.366
  523ARG     CB 8274   3.874   6.173   3.533
  523ARG    HB1 8275   3.944   6.249   3.494
  523ARG    HB2 8276   3.934   6.112   3.597
  523ARG     CG 8277   3.760   6.243   3.615
  523ARG    HG1 8278   3.671   6.178   3.640
  523ARG    HG2 8279   3.717   6.333   3.568
  523ARG     CD 8280   3.820   6.286   3.750
  523ARG    HD1 8281   3.843   6.191   3.806
  523ARG    HD2 8282   3.750   6.335   3.817
  523ARG     NE 8283   3.948   6.359   3.733
  523ARG     HE 8284   4.035   6.314   3.747
  523ARG     CZ 8285   3.955   6.487   3.700
  523ARG    NH1 8286   3.848   6.559   3.685
  523ARG   HH11 8287   3.772   6.536   3.747
  523ARG   HH12 8288   3.860   6.657   3.661
  523ARG    NH2 8289   4.069   6.540   3.662
  523ARG   HH21 8290   4.150   6.479   3.667
  523ARG   HH22 8291   4.075   6.637   3.636
  523ARG      C 8292   3.937   6.054   3.319
  523ARG      O 8293   4.020   5.968   3.349
  524GLU      N 8294   3.956   6.134   3.215
  524GLU      H 8295   3.889   6.209   3.206
  524GLU     CA 8296   4.046   6.101   3.102
  524GLU     HA 8297   4.124   6.029   3.126
  524GLU     CB 8298   3.952   6.035   2.994
  524GLU    HB1 8299   3.891   6.106   2.951
  524GLU    HB2 8300   3.898   5.956   3.049
  524GLU     CG 8301   4.027   5.962   2.877
  524GLU    HG1 8302   4.067   5.870   2.918
  524GLU    HG2 8303   4.108   6.018   2.838
  524GLU     CD 8304   3.928   5.932   2.760
  524GLU    OE1 8305   3.961   5.952   2.643
  524GLU    OE2 8306   3.820   5.874   2.787
  524GLU      C 8307   4.108   6.226   3.038
  524GLU      O 8308   4.045   6.328   3.026
  525ALA      N 8309   4.237   6.217   2.999
  525ALA      H 8310   4.287   6.130   3.010
  525ALA     CA 8311   4.312   6.328   2.936
  525ALA     HA 8312   4.274   6.420   2.978
  525ALA     CB 8313   4.457   6.304   2.989
  525ALA    HB1 8314   4.493   6.212   2.950
  525ALA    HB2 8315   4.518   6.380   2.947
  525ALA    HB3 8316   4.461   6.307   3.105
  525ALA      C 8317   4.304   6.327   2.787
  525ALA      O 8318   4.294   6.222   2.729
  526ILE      N 8319   4.314   6.442   2.730
  526ILE      H 8320   4.348   6.517   2.789
  526ILE     CA 8321   4.299   6.462   2.588
  526ILE     HA 8322   4.254   6.377   2.544
  526ILE     CB 8323   4.192   6.568   2.557
  526ILE     HB 8324   4.221   6.665   2.598
  526ILE    CG2 8325   4.180   6.591   2.398
  526ILE   HG21 8326   4.271   6.628   2.353
  526ILE   HG22 8327   4.154   6.498   2.351
  526ILE   HG23 8328   4.100   6.660   2.379
  526ILE    CG1 8329   4.057   6.528   2.613
  526ILE   HG11 8330   4.063   6.501   2.718
  526ILE   HG12 8331   4.011   6.446   2.562
  526ILE     CD 8332   3.947   6.642   2.596
  526ILE    HD1 8333   3.907   6.631   2.494
  526ILE    HD2 8334   3.863   6.617   2.668
  526ILE    HD3 8335   3.986   6.739   2.614
  526ILE      C 8336   4.430   6.485   2.521
  526ILE      O 8337   4.502   6.576   2.565
  527ILE      N 8338   4.459   6.405   2.420
  527ILE      H 8339   4.391   6.330   2.396
  527ILE     CA 8340   4.593   6.388   2.371
  527ILE     HA 8341   4.659   6.433   2.439
  527ILE     CB 8342   4.624   6.237   2.365
  527ILE     HB 8343   4.564   6.191   2.289
  527ILE    CG2 8344   4.761   6.200   2.312
  527ILE   HG21 8345   4.841   6.233   2.375
  527ILE   HG22 8346   4.770   6.090   2.309
  527ILE   HG23 8347   4.775   6.248   2.213
  527ILE    CG1 8348   4.599   6.154   2.497
  527ILE   HG11 8349   4.619   6.048   2.473
  527ILE   HG12 8350   4.491   6.158   2.519
  527ILE     CD 8351   4.676   6.185   2.627
  527ILE    HD1 8352   4.769   6.135   2.627
  527ILE    HD2 8353   4.684   6.294   2.638
  527ILE    HD3 8354   4.618   6.136   2.710
  527ILE      C 8355   4.612   6.447   2.231
  527ILE      O 8356   4.525   6.458   2.144
  528CYS      N 8357   4.732   6.503   2.213
  528CYS      H 8358   4.798   6.501   2.287
  528CYS     CA 8359   4.769   6.567   2.086
  528CYS     HA 8360   4.718   6.506   2.014
  528CYS     CB 8361   4.719   6.710   2.082
  528CYS    HB1 8362   4.755   6.755   2.175
  528CYS    HB2 8363   4.604   6.701   2.091
  528CYS     SG 8364   4.781   6.801   1.933
  528CYS     HG 8365   4.705   6.755   1.831
  528CYS      C 8366   4.917   6.553   2.059
  528CYS      O 8367   4.998   6.577   2.146
  529LYS      N 8368   4.945   6.502   1.943
  529LYS      H 8369   4.869   6.474   1.880
  529LYS     CA 8370   5.081   6.479   1.901
  529LYS     HA 8371   5.137   6.413   1.967
  529LYS     CB 8372   5.085   6.416   1.758
  529LYS    HB1 8373   5.192   6.430   1.721
  529LYS    HB2 8374   5.019   6.468   1.690
  529LYS     CG 8375   5.042   6.268   1.765
  529LYS    HG1 8376   4.935   6.263   1.794
  529LYS    HG2 8377   5.095   6.216   1.850
  529LYS     CD 8378   5.070   6.189   1.642
  529LYS    HD1 8379   5.043   6.084   1.659
  529LYS    HD2 8380   5.175   6.187   1.612
  529LYS     CE 8381   4.978   6.244   1.534
  529LYS    HE1 8382   4.996   6.352   1.517
  529LYS    HE2 8383   4.873   6.230   1.566
  529LYS     NZ 8384   4.996   6.169   1.408
  529LYS    HZ1 8385   4.933   6.209   1.345
  529LYS    HZ2 8386   5.090   6.173   1.371
  529LYS    HZ3 8387   4.970   6.072   1.418
  529LYS      C 8388   5.163   6.609   1.906
  529LYS      O 8389   5.282   6.603   1.933
  530ASN      N 8390   5.108   6.724   1.879
  530ASN      H 8391   5.008   6.721   1.867
  530ASN     CA 8392   5.170   6.854   1.881
  530ASN     HA 8393   5.272   6.837   1.841
  530ASN     CB 8394   5.091   6.954   1.798
  530ASN    HB1 8395   5.003   6.987   1.849
  530ASN    HB2 8396   5.062   6.898   1.710
  530ASN     CG 8397   5.178   7.064   1.744
  530ASN    OD1 8398   5.298   7.045   1.721
  530ASN    ND2 8399   5.121   7.181   1.712
  530ASN   HD21 8400   5.021   7.191   1.713
  530ASN   HD22 8401   5.181   7.263   1.699
  530ASN      C 8402   5.198   6.903   2.023
  530ASN      O 8403   5.279   6.995   2.043
  531ILE      N 8404   5.126   6.853   2.122
  531ILE      H 8405   5.071   6.777   2.101
  531ILE     CA 8406   5.112   6.914   2.260
  531ILE     HA 8407   5.174   7.003   2.266
  531ILE     CB 8408   4.969   6.969   2.292
  531ILE     HB 8409   4.901   6.885   2.288
  531ILE    CG2 8410   4.964   7.025   2.434
  531ILE   HG21 8411   4.868   7.079   2.445
  531ILE   HG22 8412   4.960   6.947   2.507
  531ILE   HG23 8413   5.054   7.088   2.448
  531ILE    CG1 8414   4.919   7.075   2.194
  531ILE   HG11 8415   4.814   7.094   2.216
  531ILE   HG12 8416   4.923   7.030   2.091
  531ILE     CD 8417   4.997   7.206   2.186
  531ILE    HD1 8418   5.103   7.189   2.171
  531ILE    HD2 8419   4.967   7.263   2.096
  531ILE    HD3 8420   4.979   7.266   2.274
  531ILE      C 8421   5.163   6.803   2.363
  531ILE      O 8422   5.086   6.722   2.412
  532PRO      N 8423   5.296   6.801   2.391
  532PRO     CD 8424   5.392   6.905   2.365
  532PRO    HD1 8425   5.342   7.002   2.369
  532PRO    HD2 8426   5.429   6.883   2.266
  532PRO     CG 8427   5.502   6.900   2.471
  532PRO    HG1 8428   5.465   6.944   2.570
  532PRO    HG2 8429   5.594   6.945   2.433
  532PRO     CB 8430   5.512   6.743   2.482
  532PRO    HB1 8431   5.555   6.709   2.575
  532PRO    HB2 8432   5.565   6.699   2.392
  532PRO     CA 8433   5.363   6.704   2.478
  532PRO     HA 8434   5.361   6.604   2.433
  532PRO      C 8435   5.305   6.688   2.618
  532PRO      O 8436   5.250   6.783   2.680
  533ARG      N 8437   5.324   6.571   2.680
  533ARG      H 8438   5.375   6.498   2.630
  533ARG     CA 8439   5.276   6.550   2.815
  533ARG     HA 8440   5.185   6.606   2.829
  533ARG     CB 8441   5.238   6.403   2.850
  533ARG    HB1 8442   5.246   6.389   2.959
  533ARG    HB2 8443   5.310   6.333   2.810
  533ARG     CG 8444   5.096   6.361   2.808
  533ARG    HG1 8445   5.033   6.431   2.856
  533ARG    HG2 8446   5.075   6.264   2.853
  533ARG     CD 8447   5.069   6.356   2.656
  533ARG    HD1 8448   5.069   6.455   2.611
  533ARG    HD2 8449   4.966   6.309   2.647
  533ARG     NE 8450   5.157   6.266   2.578
  533ARG     HE 8451   5.202   6.189   2.632
  533ARG     CZ 8452   5.187   6.283   2.453
  533ARG    NH1 8453   5.130   6.363   2.373
  533ARG   HH11 8454   5.049   6.418   2.406
  533ARG   HH12 8455   5.179   6.381   2.285
  533ARG    NH2 8456   5.278   6.205   2.404
  533ARG   HH21 8457   5.331   6.152   2.474
  533ARG   HH22 8458   5.308   6.224   2.303
  533ARG      C 8459   5.387   6.609   2.903
  533ARG      O 8460   5.507   6.593   2.877
  534LEU      N 8461   5.348   6.680   3.007
  534LEU      H 8462   5.249   6.695   3.020
  534LEU     CA 8463   5.443   6.728   3.105
  534LEU     HA 8464   5.530   6.768   3.056
  534LEU     CB 8465   5.370   6.838   3.179
  534LEU    HB1 8466   5.272   6.803   3.207
  534LEU    HB2 8467   5.338   6.914   3.110
  534LEU     CG 8468   5.450   6.902   3.295
  534LEU     HG 8469   5.484   6.826   3.367
  534LEU    CD1 8470   5.566   6.993   3.238
  534LEU   HD11 8471   5.633   6.930   3.182
  534LEU   HD12 8472   5.516   7.072   3.177
  534LEU   HD13 8473   5.613   7.037   3.322
  534LEU    CD2 8474   5.359   6.997   3.370
  534LEU   HD21 8475   5.409   7.036   3.455
  534LEU   HD22 8476   5.328   7.082   3.309
  534LEU   HD23 8477   5.276   6.943   3.401
  534LEU      C 8478   5.501   6.612   3.190
  534LEU      O 8479   5.621   6.612   3.208
  535VAL      N 8480   5.420   6.512   3.222
  535VAL      H 8481   5.321   6.523   3.193
  535VAL     CA 8482   5.468   6.378   3.263
  535VAL     HA 8483   5.562   6.395   3.312
  535VAL     CB 8484   5.367   6.310   3.362
  535VAL     HB 8485   5.271   6.299   3.303
  535VAL    CG1 8486   5.401   6.169   3.412
  535VAL   HG11 8487   5.411   6.096   3.333
  535VAL   HG12 8488   5.498   6.176   3.461
  535VAL   HG13 8489   5.318   6.140   3.478
  535VAL    CG2 8490   5.334   6.383   3.491
  535VAL   HG21 8491   5.423   6.406   3.549
  535VAL   HG22 8492   5.301   6.480   3.459
  535VAL   HG23 8493   5.259   6.331   3.553
  535VAL      C 8494   5.501   6.301   3.137
  535VAL      O 8495   5.421   6.222   3.089
  536SER      N 8496   5.616   6.335   3.078
  536SER      H 8497   5.672   6.402   3.133
  536SER     CA 8498   5.656   6.313   2.936
  536SER     HA 8499   5.590   6.369   2.867
  536SER     CB 8500   5.799   6.362   2.909
  536SER    HB1 8501   5.794   6.469   2.903
  536SER    HB2 8502   5.837   6.326   2.812
  536SER     OG 8503   5.890   6.323   3.013
  536SER     HG 8504   5.870   6.376   3.094
  536SER      C 8505   5.648   6.166   2.895
  536SER      O 8506   5.627   6.135   2.780
  537GLY      N 8507   5.672   6.076   2.990
  537GLY      H 8508   5.712   6.114   3.076
  537GLY     CA 8509   5.654   5.929   2.968
  537GLY    HA1 8510   5.670   5.871   3.063
  537GLY    HA2 8511   5.714   5.894   2.892
  537GLY      C 8512   5.511   5.895   2.923
  537GLY      O 8513   5.491   5.787   2.868
  538TRP      N 8514   5.404   5.971   2.956
  538TRP      H 8515   5.415   6.059   3.005
  538TRP     CA 8516   5.263   5.931   2.923
  538TRP     HA 8517   5.249   5.817   2.934
  538TRP     CB 8518   5.164   5.998   3.027
  538TRP    HB1 8519   5.061   5.980   2.984
  538TRP    HB2 8520   5.184   6.105   3.034
  538TRP     CG 8521   5.162   5.936   3.164
  538TRP    CD1 8522   5.192   5.808   3.197
  538TRP    HD1 8523   5.223   5.730   3.127
  538TRP    NE1 8524   5.169   5.784   3.333
  538TRP    HE1 8525   5.165   5.698   3.380
  538TRP    CE2 8526   5.123   5.903   3.393
  538TRP    CZ2 8527   5.095   5.943   3.522
  538TRP    HZ2 8528   5.104   5.869   3.600
  538TRP    CH2 8529   5.053   6.071   3.548
  538TRP    HH2 8530   5.018   6.094   3.652
  538TRP    CZ3 8531   5.037   6.163   3.443
  538TRP    HZ3 8532   5.008   6.257   3.473
  538TRP    CE3 8533   5.073   6.124   3.310
  538TRP    HE3 8534   5.063   6.194   3.227
  538TRP    CD2 8535   5.120   5.995   3.287
  538TRP      C 8536   5.225   5.968   2.777
  538TRP      O 8537   5.256   6.079   2.740
  539VAL      N 8538   5.163   5.874   2.702
  539VAL      H 8539   5.159   5.776   2.742
  539VAL     CA 8540   5.107   5.895   2.564
  539VAL     HA 8541   5.112   6.004   2.543
  539VAL     CB 8542   5.201   5.820   2.463
  539VAL     HB 8543   5.302   5.839   2.493
  539VAL    CG1 8544   5.182   5.670   2.481
  539VAL   HG11 8545   5.277   5.621   2.449
  539VAL   HG12 8546   5.172   5.640   2.587
  539VAL   HG13 8547   5.100   5.633   2.422
  539VAL    CG2 8548   5.178   5.865   2.322
  539VAL   HG21 8549   5.245   5.942   2.295
  539VAL   HG22 8550   5.190   5.792   2.243
  539VAL   HG23 8551   5.076   5.912   2.321
  539VAL      C 8552   4.958   5.850   2.561
  539VAL      O 8553   4.881   5.898   2.479
  540LYS      N 8554   4.915   5.760   2.654
  540LYS      H 8555   4.980   5.717   2.723
  540LYS     CA 8556   4.772   5.735   2.672
  540LYS     HA 8557   4.713   5.783   2.593
  540LYS     CB 8558   4.751   5.582   2.654
  540LYS    HB1 8559   4.652   5.555   2.672
  540LYS    HB2 8560   4.797   5.521   2.737
  540LYS     CG 8561   4.801   5.531   2.518
  540LYS    HG1 8562   4.910   5.533   2.522
  540LYS    HG2 8563   4.771   5.600   2.440
  540LYS     CD 8564   4.763   5.389   2.497
  540LYS    HD1 8565   4.655   5.373   2.477
  540LYS    HD2 8566   4.781   5.329   2.587
  540LYS     CE 8567   4.849   5.322   2.391
  540LYS    HE1 8568   4.836   5.215   2.393
  540LYS    HE2 8569   4.953   5.343   2.428
  540LYS     NZ 8570   4.823   5.373   2.256
  540LYS    HZ1 8571   4.724   5.377   2.232
  540LYS    HZ2 8572   4.865   5.462   2.239
  540LYS    HZ3 8573   4.867   5.313   2.190
  540LYS      C 8574   4.721   5.783   2.803
  540LYS      O 8575   4.802   5.783   2.892
  541PRO      N 8576   4.588   5.811   2.813
  541PRO     CD 8577   4.484   5.820   2.704
  541PRO    HD1 8578   4.494   5.733   2.633
  541PRO    HD2 8579   4.499   5.921   2.650
  541PRO     CG 8580   4.352   5.817   2.772
  541PRO    HG1 8581   4.315   5.711   2.775
  541PRO    HG2 8582   4.278   5.880   2.722
  541PRO     CB 8583   4.379   5.877   2.912
  541PRO    HB1 8584   4.305   5.848   2.991
  541PRO    HB2 8585   4.380   5.984   2.910
  541PRO     CA 8586   4.523   5.834   2.943
  541PRO     HA 8587   4.565   5.925   2.987
  541PRO      C 8588   4.516   5.716   3.042
  541PRO      O 8589   4.474   5.609   3.004
  542ILE      N 8590   4.548   5.739   3.173
  542ILE      H 8591   4.582   5.831   3.199
  542ILE     CA 8592   4.516   5.660   3.282
  542ILE     HA 8593   4.501   5.555   3.251
  542ILE     CB 8594   4.632   5.647   3.384
  542ILE     HB 8595   4.600   5.561   3.444
  542ILE    CG2 8596   4.769   5.607   3.315
  542ILE   HG21 8597   4.795   5.685   3.244
  542ILE   HG22 8598   4.846   5.597   3.396
  542ILE   HG23 8599   4.754   5.512   3.257
  542ILE    CG1 8600   4.646   5.754   3.489
  542ILE   HG11 8601   4.710   5.719   3.569
  542ILE   HG12 8602   4.550   5.772   3.533
  542ILE     CD 8603   4.701   5.887   3.435
  542ILE    HD1 8604   4.722   5.946   3.523
  542ILE    HD2 8605   4.784   5.866   3.372
  542ILE    HD3 8606   4.627   5.944   3.373
  542ILE      C 8607   4.380   5.713   3.338
  542ILE      O 8608   4.367   5.826   3.382
  543ILE      N 8609   4.279   5.628   3.342
  543ILE      H 8610   4.295   5.539   3.295
  543ILE     CA 8611   4.140   5.669   3.362
  543ILE     HA 8612   4.137   5.774   3.345
  543ILE     CB 8613   4.055   5.610   3.253
  543ILE     HB 8614   4.055   5.502   3.264
  543ILE    CG2 8615   3.906   5.647   3.269
  543ILE   HG21 8616   3.893   5.749   3.239
  543ILE   HG22 8617   3.839   5.585   3.205
  543ILE   HG23 8618   3.868   5.636   3.369
  543ILE    CG1 8619   4.097   5.639   3.107
  543ILE   HG11 8620   4.199   5.599   3.089
  543ILE   HG12 8621   4.102   5.742   3.082
  543ILE     CD 8622   4.018   5.576   2.994
  543ILE    HD1 8623   4.001   5.469   3.015
  543ILE    HD2 8624   3.930   5.625   2.983
  543ILE    HD3 8625   4.074   5.588   2.900
  543ILE      C 8626   4.092   5.651   3.512
  543ILE      O 8627   4.031   5.553   3.548
  544ILE      N 8628   4.121   5.748   3.600
  544ILE      H 8629   4.183   5.822   3.565
  544ILE     CA 8630   4.077   5.751   3.745
  544ILE     HA 8631   4.107   5.653   3.784
  544ILE     CB 8632   4.154   5.870   3.814
  544ILE     HB 8633   4.137   5.953   3.749
  544ILE    CG2 8634   4.088   5.909   3.948
  544ILE   HG21 8635   4.083   5.823   4.020
  544ILE   HG22 8636   4.147   5.990   3.987
  544ILE   HG23 8637   3.986   5.953   3.939
  544ILE    CG1 8638   4.302   5.841   3.831
  544ILE   HG11 8639   4.337   5.790   3.741
  544ILE   HG12 8640   4.313   5.781   3.926
  544ILE     CD 8641   4.384   5.969   3.844
  544ILE    HD1 8642   4.488   5.957   3.838
  544ILE    HD2 8643   4.360   6.037   3.768
  544ILE    HD3 8644   4.359   6.020   3.935
  544ILE      C 8645   3.922   5.758   3.756
  544ILE      O 8646   3.860   5.840   3.688
  545GLY      N 8647   3.867   5.676   3.844
  545GLY      H 8648   3.918   5.598   3.879
  545GLY     CA 8649   3.729   5.677   3.890
  545GLY    HA1 8650   3.672   5.588   3.858
  545GLY    HA2 8651   3.693   5.770   3.849
  545GLY      C 8652   3.714   5.684   4.043
  545GLY      O 8653   3.778   5.606   4.109
  546ARG      N 8654   3.629   5.776   4.098
  546ARG      H 8655   3.578   5.826   4.028
  546ARG     CA 8656   3.605   5.799   4.242
  546ARG     HA 8657   3.691   5.762   4.303
  546ARG     CB 8658   3.593   5.947   4.279
  546ARG    HB1 8659   3.542   5.961   4.370
  546ARG    HB2 8660   3.536   5.996   4.202
  546ARG     CG 8661   3.726   6.021   4.293
  546ARG    HG1 8662   3.786   5.993   4.208
  546ARG    HG2 8663   3.764   5.980   4.391
  546ARG     CD 8664   3.707   6.173   4.306
  546ARG    HD1 8665   3.661   6.201   4.211
  546ARG    HD2 8666   3.805   6.220   4.302
  546ARG     NE 8667   3.628   6.212   4.425
  546ARG     HE 8668   3.632   6.152   4.507
  546ARG     CZ 8669   3.564   6.324   4.445
  546ARG    NH1 8670   3.552   6.415   4.350
  546ARG   HH11 8671   3.607   6.402   4.265
  546ARG   HH12 8672   3.471   6.478   4.361
  546ARG    NH2 8673   3.495   6.359   4.549
  546ARG   HH21 8674   3.493   6.289   4.619
  546ARG   HH22 8675   3.446   6.444   4.551
  546ARG      C 8676   3.478   5.724   4.290
  546ARG      O 8677   3.373   5.743   4.227
  547HIS      N 8678   3.487   5.663   4.406
  547HIS      H 8679   3.580   5.647   4.437
  547HIS     CA 8680   3.372   5.616   4.485
  547HIS     HA 8681   3.313   5.556   4.414
  547HIS     CB 8682   3.414   5.535   4.608
  547HIS    HB1 8683   3.457   5.606   4.675
  547HIS    HB2 8684   3.482   5.458   4.587
  547HIS     CG 8685   3.298   5.473   4.685
  547HIS    ND1 8686   3.177   5.436   4.634
  547HIS    CE1 8687   3.108   5.392   4.739
  547HIS    HE1 8688   3.015   5.343   4.725
  547HIS    NE2 8689   3.182   5.401   4.853
  547HIS    HE2 8690   3.153   5.365   4.941
  547HIS    CD2 8691   3.302   5.444   4.818
  547HIS    HD2 8692   3.385   5.468   4.882
  547HIS      C 8693   3.285   5.729   4.527
  547HIS      O 8694   3.334   5.828   4.571
  548ALA      N 8695   3.153   5.715   4.507
  548ALA      H 8696   3.118   5.627   4.469
  548ALA     CA 8697   3.066   5.830   4.519
  548ALA     HA 8698   3.130   5.915   4.499
  548ALA     CB 8699   2.965   5.829   4.406
  548ALA    HB1 8700   2.910   5.927   4.398
  548ALA    HB2 8701   3.023   5.819   4.311
  548ALA    HB3 8702   2.894   5.748   4.413
  548ALA      C 8703   3.010   5.850   4.662
  548ALA      O 8704   2.952   5.953   4.696
  549TYR      N 8705   3.029   5.747   4.746
  549TYR      H 8706   3.083   5.668   4.718
  549TYR     CA 8707   2.967   5.741   4.883
  549TYR     HA 8708   2.895   5.817   4.889
  549TYR     CB 8709   2.887   5.613   4.903
  549TYR    HB1 8710   2.953   5.530   4.922
  549TYR    HB2 8711   2.825   5.594   4.809
  549TYR     CG 8712   2.783   5.608   5.011
  549TYR    CD1 8713   2.654   5.659   4.991
  549TYR    HD1 8714   2.619   5.691   4.896
  549TYR    CE1 8715   2.563   5.669   5.099
  549TYR    HE1 8716   2.466   5.717   5.077
  549TYR     CZ 8717   2.598   5.625   5.225
  549TYR     OH 8718   2.507   5.628   5.321
  549TYR     HH 8719   2.419   5.659   5.292
  549TYR    CE2 8720   2.727   5.577   5.250
  549TYR    HE2 8721   2.756   5.541   5.347
  549TYR    CD2 8722   2.818   5.562   5.139
  549TYR    HD2 8723   2.920   5.533   5.155
  549TYR      C 8724   3.066   5.769   4.989
  549TYR      O 8725   3.177   5.715   4.980
  550GLY      N 8726   3.027   5.834   5.101
  550GLY      H 8727   2.930   5.864   5.096
  550GLY     CA 8728   3.096   5.830   5.229
  550GLY    HA1 8729   3.100   5.724   5.253
  550GLY    HA2 8730   3.030   5.887   5.301
  550GLY      C 8731   3.238   5.892   5.237
  550GLY      O 8732   3.272   5.998   5.178
  551ASP      N 8733   3.320   5.834   5.324
  551ASP      H 8734   3.279   5.761   5.381
  551ASP     CA 8735   3.444   5.890   5.378
  551ASP     HA 8736   3.458   5.845   5.475
  551ASP     CB 8737   3.563   5.844   5.291
  551ASP    HB1 8738   3.657   5.877   5.333
  551ASP    HB2 8739   3.555   5.883   5.195
  551ASP     CG 8740   3.583   5.694   5.271
  551ASP    OD1 8741   3.519   5.606   5.336
  551ASP    OD2 8742   3.683   5.667   5.198
  551ASP      C 8743   3.446   6.041   5.408
  551ASP      O 8744   3.350   6.104   5.452
  552GLN      N 8745   3.558   6.112   5.387
  552GLN      H 8746   3.633   6.062   5.341
  552GLN     CA 8747   3.586   6.252   5.432
  552GLN     HA 8748   3.586   6.248   5.543
  552GLN     CB 8749   3.725   6.299   5.376
  552GLN    HB1 8750   3.737   6.400   5.408
  552GLN    HB2 8751   3.724   6.303   5.267
  552GLN     CG 8752   3.846   6.225   5.430
  552GLN    HG1 8753   3.833   6.216   5.539
  552GLN    HG2 8754   3.929   6.286   5.404
  552GLN     CD 8755   3.867   6.089   5.364
  552GLN    OE1 8756   3.821   6.053   5.254
  552GLN    NE2 8757   3.938   6.009   5.433
  552GLN   HE21 8758   3.981   6.037   5.517
  552GLN   HE22 8759   3.958   5.915   5.388
  552GLN      C 8760   3.476   6.349   5.385
  552GLN      O 8761   3.456   6.455   5.439
  553TYR      N 8762   3.405   6.312   5.280
  553TYR      H 8763   3.438   6.236   5.228
  553TYR     CA 8764   3.301   6.402   5.218
  553TYR     HA 8765   3.344   6.500   5.233
  553TYR     CB 8766   3.295   6.388   5.060
  553TYR    HB1 8767   3.228   6.457   5.010
  553TYR    HB2 8768   3.244   6.293   5.043
  553TYR     CG 8769   3.439   6.394   4.995
  553TYR    CD1 8770   3.527   6.283   5.003
  553TYR    HD1 8771   3.493   6.192   5.049
  553TYR    CE1 8772   3.655   6.280   4.945
  553TYR    HE1 8773   3.720   6.193   4.950
  553TYR     CZ 8774   3.700   6.402   4.886
  553TYR     OH 8775   3.828   6.419   4.849
  553TYR     HH 8776   3.854   6.505   4.812
  553TYR    CE2 8777   3.612   6.508   4.867
  553TYR    HE2 8778   3.653   6.594   4.816
  553TYR    CD2 8779   3.484   6.503   4.919
  553TYR    HD2 8780   3.421   6.586   4.906
  553TYR      C 8781   3.162   6.412   5.292
  553TYR      O 8782   3.083   6.506   5.268
  554ARG      N 8783   3.131   6.311   5.375
  554ARG      H 8784   3.196   6.232   5.377
  554ARG     CA 8785   3.022   6.303   5.473
  554ARG     HA 8786   2.967   6.398   5.471
  554ARG     CB 8787   2.937   6.181   5.438
  554ARG    HB1 8788   2.866   6.163   5.517
  554ARG    HB2 8789   2.989   6.094   5.451
  554ARG     CG 8790   2.869   6.185   5.305
  554ARG    HG1 8791   2.832   6.084   5.283
  554ARG    HG2 8792   2.945   6.214   5.229
  554ARG     CD 8793   2.764   6.300   5.304
  554ARG    HD1 8794   2.807   6.391   5.280
  554ARG    HD2 8795   2.707   6.304   5.395
  554ARG     NE 8796   2.668   6.281   5.198
  554ARG     HE 8797   2.666   6.186   5.156
  554ARG     CZ 8798   2.588   6.366   5.141
  554ARG    NH1 8799   2.589   6.487   5.178
  554ARG   HH11 8800   2.646   6.526   5.249
  554ARG   HH12 8801   2.522   6.551   5.144
  554ARG    NH2 8802   2.511   6.333   5.042
  554ARG   HH21 8803   2.528   6.240   4.997
  554ARG   HH22 8804   2.440   6.389   5.005
  554ARG      C 8805   3.062   6.299   5.619
  554ARG      O 8806   2.977   6.276   5.699
  555ALA      N 8807   3.189   6.309   5.649
  555ALA      H 8808   3.253   6.323   5.574
  555ALA     CA 8809   3.248   6.295   5.784
  555ALA     HA 8810   3.210   6.206   5.824
  555ALA     CB 8811   3.402   6.281   5.764
  555ALA    HB1 8812   3.426   6.205   5.691
  555ALA    HB2 8813   3.432   6.371   5.710
  555ALA    HB3 8814   3.455   6.271   5.857
  555ALA      C 8815   3.216   6.415   5.875
  555ALA      O 8816   3.213   6.531   5.824
  556THR      N 8817   3.203   6.383   6.002
  556THR      H 8818   3.205   6.284   6.024
  556THR     CA 8819   3.182   6.478   6.114
  556THR     HA 8820   3.148   6.577   6.068
  556THR     CB 8821   3.064   6.436   6.209
  556THR     HB 8822   3.092   6.333   6.248
  556THR    CG2 8823   3.045   6.534   6.328
  556THR   HG21 8824   3.134   6.531   6.385
  556THR   HG22 8825   3.032   6.635   6.285
  556THR   HG23 8826   2.958   6.517   6.388
  556THR    OG1 8827   2.946   6.447   6.135
  556THR    HG1 8828   2.941   6.366   6.081
  556THR      C 8829   3.319   6.504   6.190
  556THR      O 8830   3.359   6.428   6.282
  557ASP      N 8831   3.397   6.604   6.153
  557ASP      H 8832   3.363   6.652   6.068
  557ASP     CA 8833   3.505   6.677   6.229
  557ASP     HA 8834   3.574   6.612   6.275
  557ASP     CB 8835   3.590   6.763   6.133
  557ASP    HB1 8836   3.646   6.694   6.069
  557ASP    HB2 8837   3.658   6.826   6.188
  557ASP     CG 8838   3.508   6.859   6.042
  557ASP    OD1 8839   3.559   6.969   6.017
  557ASP    OD2 8840   3.407   6.822   5.981
  557ASP      C 8841   3.446   6.771   6.339
  557ASP      O 8842   3.342   6.831   6.315
  558PHE      N 8843   3.508   6.776   6.452
  558PHE      H 8844   3.593   6.715   6.459
  558PHE     CA 8845   3.479   6.858   6.574
  558PHE     HA 8846   3.437   6.949   6.541
  558PHE     CB 8847   3.372   6.783   6.660
  558PHE    HB1 8848   3.282   6.761   6.600
  558PHE    HB2 8849   3.350   6.850   6.747
  558PHE     CG 8850   3.419   6.651   6.717
  558PHE    CD1 8851   3.406   6.531   6.645
  558PHE    HD1 8852   3.377   6.528   6.542
  558PHE    CE1 8853   3.428   6.411   6.711
  558PHE    HE1 8854   3.406   6.319   6.665
  558PHE     CZ 8855   3.461   6.403   6.847
  558PHE     HZ 8856   3.469   6.308   6.892
  558PHE    CE2 8857   3.478   6.525   6.920
  558PHE    HE2 8858   3.505   6.519   7.024
  558PHE    CD2 8859   3.448   6.647   6.855
  558PHE    HD2 8860   3.455   6.741   6.911
  558PHE      C 8861   3.612   6.885   6.654
  558PHE      O 8862   3.706   6.800   6.655
  559VAL      N 8863   3.619   7.006   6.710
  559VAL      H 8864   3.536   7.068   6.698
  559VAL     CA 8865   3.730   7.052   6.800
  559VAL     HA 8866   3.822   7.021   6.749
  559VAL     CB 8867   3.735   7.203   6.824
  559VAL     HB 8868   3.633   7.238   6.849
  559VAL    CG1 8869   3.806   7.245   6.955
  559VAL   HG11 8870   3.760   7.195   7.039
  559VAL   HG12 8871   3.909   7.212   6.941
  559VAL   HG13 8872   3.800   7.349   6.975
  559VAL    CG2 8873   3.792   7.279   6.704
  559VAL   HG21 8874   3.754   7.249   6.606
  559VAL   HG22 8875   3.767   7.390   6.723
  559VAL   HG23 8876   3.898   7.265   6.693
  559VAL      C 8877   3.718   6.974   6.936
  559VAL      O 8878   3.615   6.970   6.996
  560VAL      N 8879   3.825   6.915   6.990
  560VAL      H 8880   3.910   6.917   6.932
  560VAL     CA 8881   3.836   6.864   7.127
  560VAL     HA 8882   3.736   6.839   7.157
  560VAL     CB 8883   3.908   6.731   7.119
  560VAL     HB 8884   4.014   6.740   7.088
  560VAL    CG1 8885   3.917   6.658   7.255
  560VAL   HG11 8886   3.971   6.717   7.322
  560VAL   HG12 8887   3.816   6.638   7.297
  560VAL   HG13 8888   3.969   6.562   7.243
[truncated: 5,487,335 more chars]
