# Supplementary material for: Drug Design in the Exascale Era: A Perspective from Massively Parallel QM/MM Simulations
Source: J Chem Inf Model. 2023 Jun 15;63(12):3647–58. doi: 10.1021/acs.jcim.3c00557 (PMC10302481; doi:10.1021/acs.jcim.3c00557)
Supplement: Supplementary file 1 — ci3c00557_si_001.zip [file ci3c00557_si_001.zip › idh1/ti/step-1/cv_1.2/CONSTRAINT]

      1     1         2.2087153738E-01   -1.2000000031E+00
      6     1         6.8312947971E-04   -1.1999998232E+00
     11     1        -1.2953261203E-03   -1.1999999932E+00
     16     1        -1.4735456309E-03   -1.2000001259E+00
     21     1         7.9631828187E-05   -1.1999999177E+00
     26     1         2.3296422796E-03   -1.2000001790E+00
     31     1         3.6833104351E-03   -1.2000001789E+00
     36     1         3.8656524228E-03   -1.2000001788E+00
     41     1         4.6394191272E-03   -1.1999998219E+00
     46     1         7.7539445857E-03   -1.1999999215E+00
     51     1         1.1074008167E-02   -1.2000001766E+00
     56     1         1.2610132171E-02   -1.2000001764E+00
     61     1         1.2704962136E-02   -1.2000001759E+00
     66     1         1.2442089364E-02   -1.2000001772E+00
     71     1         1.2336883883E-02   -1.2000001762E+00
     76     1         1.0499544169E-02   -1.2000001759E+00
     81     1         6.4340006438E-03   -1.1999998255E+00
     86     1         2.3586015841E-03   -1.2000000259E+00
     91     1         6.6630000012E-04   -1.2000001753E+00
     96     1         6.5741074927E-04   -1.1999998243E+00
    101     1         9.3453140882E-04   -1.2000000001E+00
    106     1        -4.7379167258E-04   -1.1999999892E+00
    111     1        -2.6749799663E-03   -1.2000001769E+00
    116     1        -4.1116317764E-03   -1.1999998225E+00
    121     1        -4.6235398785E-03   -1.1999998238E+00
    126     1        -4.1271179678E-03   -1.2000000012E+00
    131     1        -3.0301346937E-03   -1.2000001776E+00
    136     1        -2.3293225417E-03   -1.2000000004E+00
    141     1        -1.1586754038E-03   -1.2000001780E+00
    146     1         6.0274987368E-04   -1.1999998215E+00
    151     1         2.2121749187E-03   -1.1999998220E+00
    156     1         3.9275224298E-03   -1.2000000118E+00
    161     1         4.2941867414E-03   -1.2000000007E+00
    166     1         3.0219427914E-03   -1.1999998232E+00
    171     1         1.6309968728E-03   -1.2000000028E+00
    176     1         6.2539875725E-04   -1.1999999345E+00
    181     1         8.4073015011E-05   -1.1999998256E+00
    186     1        -4.3599346544E-04   -1.1999998241E+00
    191     1        -2.1744343701E-03   -1.2000000838E+00
    196     1        -4.0754434715E-03   -1.2000000005E+00
    201     1        -4.7252138326E-03   -1.1999999965E+00
    206     1        -5.2072216171E-03   -1.1999998209E+00
    211     1        -5.9918205947E-03   -1.1999998208E+00
    216     1        -6.5642474937E-03   -1.2000001780E+00
    221     1        -6.9239800956E-03   -1.2000001649E+00
    226     1        -6.6918230538E-03   -1.2000001785E+00
    231     1        -6.2964579081E-03   -1.1999998427E+00
    236     1        -6.9267460886E-03   -1.2000001779E+00
    241     1        -7.8214653777E-03   -1.1999998236E+00
    246     1        -7.9395929353E-03   -1.2000001751E+00
    251     1        -7.5556540052E-03   -1.2000001747E+00
    256     1        -6.2243036030E-03   -1.1999999991E+00
    261     1        -4.2465928611E-03   -1.1999999996E+00
    266     1        -2.1728627568E-03   -1.2000001642E+00
    271     1        -1.8665433285E-04   -1.2000001782E+00
    276     1         7.0601948259E-04   -1.1999999869E+00
    281     1         1.4232011243E-03   -1.2000001790E+00
    286     1         2.9263950394E-03   -1.1999998214E+00
    291     1         3.0336068810E-03   -1.2000001786E+00
    296     1         1.6530052945E-03   -1.2000001765E+00
    301     1         1.2326968473E-04   -1.2000001762E+00
    306     1        -5.3241162954E-04   -1.1999998248E+00
    311     1        -5.0705886073E-04   -1.1999998232E+00
    316     1        -1.0170596417E-03   -1.1999998234E+00
    321     1        -1.2460172548E-03   -1.1999998232E+00
    326     1        -2.9425779533E-04   -1.1999998224E+00
    331     1        -1.0416914675E-03   -1.1999999999E+00
    336     1        -3.4385737673E-03   -1.2000001745E+00
    341     1        -5.1261237001E-03   -1.2000001743E+00
    346     1        -4.7378146274E-03   -1.2000001745E+00
    351     1        -3.4967700391E-03   -1.1999998955E+00
    356     1        -3.2610187583E-03   -1.2000001774E+00
    361     1        -4.1141126969E-03   -1.1999998233E+00
    366     1        -4.4418484924E-03   -1.1999998240E+00
    371     1        -4.6578192811E-03   -1.2000001753E+00
    376     1        -4.2149425556E-03   -1.1999998250E+00
    381     1        -3.0614484368E-03   -1.1999998249E+00
    386     1        -1.4655719456E-03   -1.1999998238E+00
    391     1         4.6450805252E-04   -1.1999998226E+00
    396     1         1.8554836896E-03   -1.2000001784E+00
    401     1         1.7093976511E-03   -1.1999998224E+00
    406     1         6.6497741859E-04   -1.1999999419E+00
    411     1        -1.4461196331E-04   -1.1999998233E+00
    416     1        -7.1138002618E-04   -1.2000001749E+00
    421     1        -7.2255561890E-04   -1.1999998248E+00
    426     1        -7.9005716005E-04   -1.1999998238E+00
    431     1        -1.3140795032E-03   -1.1999998988E+00
    436     1        -2.0593045169E-03   -1.2000001758E+00
    441     1        -3.1973783532E-03   -1.2000001276E+00
    446     1        -3.5745980252E-03   -1.2000000005E+00
    451     1        -1.9188697369E-03   -1.2000001749E+00
    456     1         9.1468441082E-04   -1.2000001752E+00
    461     1         4.2456479890E-03   -1.2000001531E+00
    466     1         8.3163339446E-03   -1.1999998217E+00
    471     1         1.1744006479E-02   -1.2000000425E+00
    476     1         1.3591837092E-02   -1.1999998207E+00
    481     1         1.3393688090E-02   -1.1999998204E+00
    486     1         1.1783550204E-02   -1.1999998207E+00
    491     1         9.2911151996E-03   -1.1999998229E+00
    496     1         5.6017858444E-03   -1.2000000619E+00
    501     1         1.1936485504E-03   -1.2000001741E+00
    506     1        -1.9101366338E-03   -1.1999999986E+00
    511     1        -3.5725790050E-03   -1.2000001747E+00
    516     1        -3.5639054254E-03   -1.2000000020E+00
    521     1        -2.5299314152E-03   -1.2000001763E+00
    526     1        -2.6354193455E-03   -1.2000001768E+00
    531     1        -3.3383522522E-03   -1.2000001767E+00
    536     1        -2.8507150453E-03   -1.1999998238E+00
    541     1        -1.4598046189E-03   -1.1999999231E+00
    546     1         7.2916478680E-04   -1.1999999383E+00
    551     1         2.6189505053E-03   -1.1999999877E+00
    556     1         3.8487228339E-03   -1.2000000796E+00
    561     1         6.0715325650E-03   -1.2000001780E+00
    566     1         7.2038409485E-03   -1.1999999995E+00
    571     1         5.5182002892E-03   -1.1999998245E+00
    576     1         2.6987161913E-03   -1.2000001710E+00
    581     1         8.2337968270E-04   -1.2000001689E+00
    586     1         1.3073574386E-03   -1.2000000002E+00
    591     1         4.2228461860E-03   -1.1999999984E+00
    596     1         6.7037956074E-03   -1.2000000531E+00
    601     1         7.4018722449E-03   -1.1999998896E+00
    606     1         6.7249474994E-03   -1.2000001472E+00
    611     1         4.3156766117E-03   -1.2000001749E+00
    616     1         1.9828269182E-03   -1.2000001747E+00
    621     1         1.2099936007E-03   -1.2000001738E+00
    626     1         1.5585187685E-03   -1.1999998239E+00
    631     1         2.2399665466E-03   -1.1999998240E+00
    636     1         1.5937987029E-03   -1.2000000003E+00
    641     1        -4.9700008139E-04   -1.2000001167E+00
    646     1        -1.0658709372E-03   -1.2000000000E+00
    651     1        -2.2753189093E-04   -1.1999999355E+00
    656     1        -1.1061729842E-05   -1.1999998249E+00
    661     1        -3.6533972368E-04   -1.2000000004E+00
    666     1        -4.6735902966E-04   -1.1999999217E+00
    671     1        -1.3694552767E-04   -1.2000001743E+00
    676     1         4.0270852521E-04   -1.2000001753E+00
    681     1         2.4380419861E-04   -1.1999999144E+00
    686     1         3.7682291985E-04   -1.1999999987E+00
    691     1         1.7569083939E-03   -1.1999999952E+00
    696     1         2.0773905373E-03   -1.2000000225E+00
    701     1         9.8419447993E-05   -1.1999999244E+00
    706     1        -3.1465267467E-03   -1.1999999970E+00
    711     1        -6.5424983338E-03   -1.2000001728E+00
    716     1        -7.9632610966E-03   -1.2000000621E+00
    721     1        -7.0906474028E-03   -1.1999998234E+00
    726     1        -6.0820608092E-03   -1.2000001773E+00
    731     1        -5.8261673084E-03   -1.1999998982E+00
    736     1        -6.6623561313E-03   -1.2000001790E+00
    741     1        -7.7110727961E-03   -1.1999998755E+00
    746     1        -7.5675524417E-03   -1.1999999715E+00
    751     1        -6.7369200654E-03   -1.1999998235E+00
    756     1        -5.1999554276E-03   -1.1999999996E+00
    761     1        -3.1054878285E-03   -1.1999998218E+00
    766     1        -2.4181483556E-03   -1.1999999235E+00
    771     1        -2.5431407392E-03   -1.1999998243E+00
    776     1        -1.8529731019E-03   -1.1999999023E+00
    781     1        -1.1266492854E-03   -1.1999998289E+00
    786     1         7.1841037046E-04   -1.1999998297E+00
    791     1         5.3228153427E-03   -1.1999999995E+00
    796     1         1.1322989193E-02   -1.1999999346E+00
    801     1         1.5689086863E-02   -1.2000001782E+00
    806     1         1.5224707244E-02   -1.2000000023E+00
    811     1         1.1103312703E-02   -1.1999998290E+00
    816     1         7.6076311380E-03   -1.1999998221E+00
    821     1         4.9187809906E-03   -1.1999998223E+00
    826     1         1.9868187273E-03   -1.2000001764E+00
    831     1        -9.3884272932E-04   -1.1999998246E+00
    836     1        -4.0658529561E-03   -1.1999999999E+00
    841     1        -6.4132796217E-03   -1.1999998261E+00
    846     1        -7.0287872512E-03   -1.2000001749E+00
    851     1        -6.7688697252E-03   -1.2000000004E+00
    856     1        -5.6784705763E-03   -1.1999998233E+00
    861     1        -3.3060051970E-03   -1.1999998225E+00
    866     1        -1.2053750286E-03   -1.1999999987E+00
    871     1         3.4614427295E-04   -1.2000001765E+00
    876     1         1.7409352247E-03   -1.1999998228E+00
    881     1         3.2760884033E-03   -1.2000000002E+00
    886     1         5.2971590726E-03   -1.1999999998E+00
    891     1         6.1466014960E-03   -1.2000001796E+00
    896     1         4.8195338369E-03   -1.1999998213E+00
    901     1         2.6640528201E-03   -1.1999998245E+00
    906     1        -7.8011484460E-04   -1.2000000067E+00
    911     1        -4.7761000908E-03   -1.1999999583E+00
    916     1        -6.1877913533E-03   -1.2000001156E+00
    921     1        -3.9551894154E-03   -1.2000001052E+00
    926     1         2.3113897745E-04   -1.1999999992E+00
    931     1         2.8387758767E-03   -1.2000000000E+00
    936     1         2.4571539267E-03   -1.2000000891E+00
    941     1         1.5548134950E-03   -1.1999998231E+00
    946     1         1.9725534763E-03   -1.1999998295E+00
    951     1         2.6615103556E-03   -1.2000001754E+00
    956     1         3.5357893007E-03   -1.1999998253E+00
    961     1         4.1111782585E-03   -1.2000000002E+00
    966     1         3.8884351854E-03   -1.1999998251E+00
    971     1         4.1451449088E-03   -1.2000001761E+00
    976     1         4.7677055638E-03   -1.2000000004E+00
    981     1         4.7612252278E-03   -1.2000001771E+00
    986     1         5.0972879710E-03   -1.2000000961E+00
    991     1         5.4108127810E-03   -1.2000001773E+00
    996     1         4.6098497098E-03   -1.1999999748E+00
   1001     1         4.3550836657E-03   -1.1999998252E+00
   1006     1         5.8123250974E-03   -1.2000000865E+00
   1011     1         9.1004270355E-03   -1.1999998228E+00
   1016     1         1.2054590550E-02   -1.2000000013E+00
   1021     1         1.1962417656E-02   -1.1999998321E+00
   1026     1         1.0082225547E-02   -1.2000000011E+00
   1031     1         7.8946190839E-03   -1.1999998231E+00
   1036     1         3.4870937509E-03   -1.2000000012E+00
   1041     1        -6.5502880064E-04   -1.1999998252E+00
   1046     1        -1.9445729715E-03   -1.2000000132E+00
   1051     1        -1.2004047553E-03   -1.1999998231E+00
   1056     1        -3.1927527004E-04   -1.2000001776E+00
   1061     1        -1.2330113007E-03   -1.2000000518E+00
   1066     1        -3.2394733896E-03   -1.1999998207E+00
   1071     1        -4.0413819703E-03   -1.2000000005E+00
   1076     1        -4.3395385291E-03   -1.1999999995E+00
   1081     1        -4.8075483920E-03   -1.1999999998E+00
   1086     1        -5.3491142643E-03   -1.1999998232E+00
   1091     1        -6.4268567878E-03   -1.2000001740E+00
   1096     1        -6.0756384009E-03   -1.2000001768E+00
   1101     1        -4.0903196608E-03   -1.2000001777E+00
   1106     1        -2.6656276144E-03   -1.2000001777E+00
   1111     1        -2.1448891960E-03   -1.1999999726E+00
   1116     1        -8.6860511241E-04   -1.2000000181E+00
   1121     1         3.8652341316E-04   -1.2000000747E+00
   1126     1         2.0623699162E-03   -1.1999998245E+00
   1131     1         4.0484596015E-03   -1.1999998234E+00
   1136     1         5.5510384853E-03   -1.1999999985E+00
   1141     1         6.8294904794E-03   -1.1999999148E+00
   1146     1         8.0136145504E-03   -1.2000000003E+00
   1151     1         9.4210844206E-03   -1.1999999246E+00
   1156     1         1.0999572334E-02   -1.2000000167E+00
   1161     1         1.0478522763E-02   -1.2000000310E+00
   1166     1         8.1612618006E-03   -1.2000000783E+00
   1171     1         6.7474327892E-03   -1.2000000010E+00
   1176     1         6.4263298624E-03   -1.2000001770E+00
   1181     1         6.8816846170E-03   -1.1999998227E+00
   1186     1         6.8670155238E-03   -1.1999999988E+00
   1191     1         5.3987680770E-03   -1.1999998211E+00
   1196     1         3.2076336290E-03   -1.1999998223E+00
   1201     1         1.8483410252E-03   -1.1999999994E+00
   1206     1         1.3989989402E-03   -1.1999998232E+00
   1211     1         1.9317654705E-03   -1.1999999985E+00
   1216     1         1.8304625587E-03   -1.2000001776E+00
   1221     1         7.4886635537E-04   -1.1999999233E+00
   1226     1         5.9942947156E-04   -1.2000001758E+00
   1231     1         2.4155885404E-04   -1.1999998215E+00
   1236     1        -1.3523683774E-03   -1.1999998220E+00
   1241     1        -3.4825531499E-03   -1.1999998240E+00
   1246     1        -5.7579465209E-03   -1.2000001752E+00
   1251     1        -7.2855042947E-03   -1.1999999985E+00
   1256     1        -7.3938694395E-03   -1.2000000003E+00
   1261     1        -7.3846354259E-03   -1.1999998216E+00
   1266     1        -7.7458166257E-03   -1.2000001791E+00
   1271     1        -8.2913564342E-03   -1.1999999993E+00
   1276     1        -8.3584714348E-03   -1.2000001447E+00
   1281     1        -7.3416600183E-03   -1.2000001773E+00
   1286     1        -5.8223407875E-03   -1.2000001782E+00
   1291     1        -4.6059627010E-03   -1.1999999224E+00
   1296     1        -2.7799581683E-03   -1.1999999991E+00
   1301     1        -1.1791071184E-03   -1.1999999521E+00
   1306     1        -4.3397995888E-04   -1.2000001767E+00
   1311     1         9.7795688843E-04   -1.1999998232E+00
   1316     1         2.3086678577E-03   -1.1999998234E+00
   1321     1         3.2782560498E-03   -1.1999998223E+00
   1326     1         4.4025951540E-03   -1.2000001780E+00
   1331     1         4.7455645789E-03   -1.1999998223E+00
   1336     1         4.3719532991E-03   -1.1999999995E+00
   1341     1         2.7876964851E-03   -1.2000001786E+00
   1346     1         5.3608411729E-04   -1.2000000069E+00
   1351     1         6.2296859059E-04   -1.2000001784E+00
   1356     1         1.3414509929E-03   -1.2000001432E+00
   1361     1         7.5835649337E-04   -1.1999998214E+00
   1366     1        -1.4624654728E-05   -1.2000001771E+00
   1371     1        -7.3805451961E-04   -1.1999998228E+00
   1376     1        -8.3286524836E-04   -1.1999999700E+00
   1381     1        -6.7412467188E-04   -1.2000001009E+00
   1386     1        -1.7734875972E-03   -1.2000000147E+00
   1391     1        -2.5046151531E-03   -1.1999998688E+00
   1396     1        -2.4373232821E-03   -1.2000001782E+00
