# Supplementary material for: Drug Design in the Exascale Era: A Perspective from Massively Parallel QM/MM Simulations
Source: J Chem Inf Model. 2023 Jun 15;63(12):3647–58. doi: 10.1021/acs.jcim.3c00557 (PMC10302481; doi:10.1021/acs.jcim.3c00557)
Supplement: Supplementary file 1 — ci3c00557_si_001.zip [file ci3c00557_si_001.zip › idh1/ti/step-1/cv_1.5/CONSTRAINT]

      1     1         6.6688677717E-01   -1.5000000040E+00
      6     1         2.7218953664E-02   -1.4999998218E+00
     11     1         2.3329254216E-02   -1.4999998220E+00
     16     1         1.7315194354E-02   -1.5000001172E+00
     21     1         1.0958989924E-02   -1.5000000007E+00
     26     1         3.5718853830E-03   -1.5000001124E+00
     31     1        -3.2342306420E-03   -1.5000000016E+00
     36     1        -8.1466928588E-03   -1.4999998224E+00
     41     1        -1.2242826452E-02   -1.5000001775E+00
     46     1        -1.5136320596E-02   -1.5000001760E+00
     51     1        -1.6208291881E-02   -1.4999998243E+00
     56     1        -1.5647787724E-02   -1.5000000003E+00
     61     1        -1.3363112848E-02   -1.4999999993E+00
     66     1        -1.0993626390E-02   -1.5000001218E+00
     71     1        -8.9613649121E-03   -1.5000000786E+00
     76     1        -5.1323283307E-03   -1.5000001324E+00
     81     1        -7.0294196740E-04   -1.4999998817E+00
     86     1         3.0619976541E-03   -1.4999999990E+00
     91     1         6.3799173568E-03   -1.5000001768E+00
     96     1         9.1055226251E-03   -1.5000000007E+00
    101     1         1.1606818512E-02   -1.4999998239E+00
    106     1         1.3949224240E-02   -1.5000001771E+00
    111     1         1.4600723193E-02   -1.5000001232E+00
    116     1         1.4491698942E-02   -1.4999999996E+00
    121     1         1.3183950498E-02   -1.5000001479E+00
    126     1         8.9540112806E-03   -1.4999998236E+00
    131     1         3.8612482981E-03   -1.5000000684E+00
    136     1         5.5067285255E-04   -1.5000000009E+00
    141     1        -7.4822922692E-04   -1.4999999989E+00
    146     1         5.0262673595E-05   -1.5000001430E+00
    151     1         6.2088219186E-04   -1.4999999026E+00
    156     1         3.0635515073E-04   -1.4999999649E+00
    161     1         1.0363906715E-03   -1.4999999608E+00
    166     1         1.4280333936E-03   -1.5000000395E+00
    171     1         7.4464370747E-04   -1.4999999999E+00
    176     1         8.0176391875E-04   -1.5000001130E+00
    181     1         2.2927924313E-03   -1.4999998237E+00
    186     1         5.3262259610E-03   -1.4999998911E+00
    191     1         8.9002160230E-03   -1.5000001778E+00
    196     1         1.1172405950E-02   -1.5000000001E+00
    201     1         1.3721091065E-02   -1.4999998210E+00
    206     1         1.5999803166E-02   -1.4999998215E+00
    211     1         1.3868551884E-02   -1.4999998232E+00
    216     1         8.2545124399E-03   -1.5000000649E+00
    221     1         3.2782346840E-03   -1.5000000010E+00
    226     1         3.6260409195E-04   -1.5000000000E+00
    231     1        -7.9924617732E-04   -1.4999999989E+00
    236     1        -2.6802319545E-03   -1.5000000115E+00
    241     1        -6.1112865983E-03   -1.5000000025E+00
    246     1        -8.9360702576E-03   -1.5000000416E+00
    251     1        -1.1278212226E-02   -1.4999998234E+00
    256     1        -1.3332306284E-02   -1.4999999798E+00
    261     1        -1.3690805468E-02   -1.5000001752E+00
    266     1        -1.2558748391E-02   -1.5000001126E+00
    271     1        -1.0958873004E-02   -1.4999999030E+00
    276     1        -9.6803092504E-03   -1.4999998974E+00
    281     1        -9.3145145582E-03   -1.5000000451E+00
    286     1        -7.3877942714E-03   -1.5000001074E+00
    291     1        -2.1297683624E-03   -1.4999998991E+00
    296     1         3.0348821479E-03   -1.5000001780E+00
    301     1         5.9221258918E-03   -1.5000000499E+00
    306     1         7.6365549662E-03   -1.4999998397E+00
    311     1         9.3483035204E-03   -1.4999998232E+00
    316     1         1.1993420223E-02   -1.4999998224E+00
    321     1         1.3601912778E-02   -1.5000001778E+00
    326     1         1.2782705705E-02   -1.4999998394E+00
    331     1         1.0430991523E-02   -1.5000001402E+00
    336     1         5.2853862338E-03   -1.5000000016E+00
    341     1        -1.3225316006E-03   -1.5000000874E+00
    346     1        -4.6103689615E-03   -1.4999998317E+00
    351     1        -3.5665466173E-03   -1.5000001587E+00
    356     1        -1.6366004257E-05   -1.4999998566E+00
    361     1         2.3111444507E-03   -1.4999999964E+00
    366     1         9.5897128488E-04   -1.5000000195E+00
    371     1        -9.1381594547E-04   -1.4999998215E+00
    376     1        -3.3346977567E-04   -1.5000000000E+00
    381     1         9.6484194760E-04   -1.5000000022E+00
    386     1         1.8065341665E-03   -1.4999998469E+00
    391     1         1.9442058372E-03   -1.5000001007E+00
    396     1         1.6421421320E-03   -1.4999998211E+00
    401     1         2.8026475433E-03   -1.5000001786E+00
    406     1         4.1510495712E-03   -1.5000001784E+00
    411     1         3.8710291707E-03   -1.4999999998E+00
    416     1         2.0621815526E-03   -1.5000001737E+00
    421     1        -1.5017817721E-03   -1.5000001095E+00
    426     1        -5.8568531539E-03   -1.4999999720E+00
    431     1        -7.6214022774E-03   -1.5000001683E+00
    436     1        -6.0644591599E-03   -1.4999999988E+00
    441     1        -1.8238149613E-03   -1.4999999992E+00
    446     1         3.2480283308E-03   -1.5000000006E+00
    451     1         5.9480727029E-03   -1.5000000846E+00
    456     1         6.2977451773E-03   -1.4999998218E+00
    461     1         6.3680287595E-03   -1.5000000008E+00
    466     1         5.2249390036E-03   -1.4999999996E+00
    471     1         3.5618065664E-03   -1.4999998880E+00
    476     1         2.7189222017E-03   -1.5000001774E+00
    481     1         2.2379615713E-03   -1.4999998215E+00
    486     1         2.6597734570E-03   -1.4999998220E+00
    491     1         2.9586227222E-03   -1.4999999987E+00
    496     1         2.0402739734E-03   -1.5000000579E+00
    501     1         9.8938338500E-04   -1.4999999883E+00
    506     1        -5.5648754733E-04   -1.4999998497E+00
    511     1        -2.5437560989E-03   -1.4999999997E+00
    516     1        -2.1974070766E-03   -1.4999999506E+00
    521     1         1.5154251596E-03   -1.4999999988E+00
    526     1         8.8718959818E-03   -1.4999998249E+00
    531     1         1.6924566866E-02   -1.5000000015E+00
    536     1         2.0909624476E-02   -1.4999999996E+00
    541     1         2.1457462198E-02   -1.4999998217E+00
    546     1         2.1261453285E-02   -1.4999998211E+00
    551     1         1.9268198597E-02   -1.5000001785E+00
    556     1         1.6398711491E-02   -1.4999998214E+00
    561     1         1.2948378421E-02   -1.5000000000E+00
    566     1         8.1221737287E-03   -1.4999998217E+00
    571     1         3.0099135002E-03   -1.4999998214E+00
    576     1        -1.6703215670E-03   -1.5000001780E+00
    581     1        -4.9945886025E-03   -1.4999999417E+00
    586     1        -6.3149632311E-03   -1.4999999708E+00
    591     1        -7.0655705975E-03   -1.4999998472E+00
    596     1        -7.7195679458E-03   -1.5000001069E+00
    601     1        -6.7880445676E-03   -1.4999998241E+00
    606     1        -4.8611157280E-03   -1.4999998231E+00
    611     1        -2.4400095132E-03   -1.5000001776E+00
    616     1         2.8836134872E-04   -1.4999998212E+00
    621     1         1.5812073398E-03   -1.4999999997E+00
    626     1         1.3598921782E-03   -1.4999998232E+00
    631     1         1.0118986134E-03   -1.5000001761E+00
    636     1         5.2284085198E-05   -1.5000001755E+00
    641     1        -1.4521192724E-03   -1.4999998669E+00
    646     1        -3.7877277983E-03   -1.4999998288E+00
    651     1        -6.8879092284E-03   -1.5000001300E+00
    656     1        -8.1143228950E-03   -1.5000001753E+00
    661     1        -7.3476690558E-03   -1.4999999979E+00
    666     1        -6.2457503980E-03   -1.4999999977E+00
    671     1        -5.2161438854E-03   -1.4999998207E+00
    676     1        -4.6811343498E-03   -1.5000000006E+00
    681     1        -4.5512758109E-03   -1.5000000389E+00
    686     1        -3.4512128730E-03   -1.4999998216E+00
    691     1        -2.2864938044E-03   -1.5000001785E+00
    696     1        -1.6038699145E-03   -1.4999998217E+00
    701     1        -6.0619109523E-04   -1.4999998826E+00
    706     1        -7.1152197411E-04   -1.4999998253E+00
    711     1        -1.5452691425E-03   -1.5000000004E+00
    716     1        -1.3227238849E-03   -1.4999999998E+00
    721     1         1.0972759176E-03   -1.4999999997E+00
    726     1         7.1988382889E-03   -1.5000000981E+00
    731     1         1.4307205295E-02   -1.5000001758E+00
    736     1         1.7989436772E-02   -1.4999998802E+00
    741     1         1.9849863734E-02   -1.5000000143E+00
    746     1         2.1671925451E-02   -1.4999998935E+00
    751     1         2.3011982221E-02   -1.4999998221E+00
    756     1         2.2673896046E-02   -1.4999998258E+00
    761     1         1.9642835717E-02   -1.5000001772E+00
    766     1         1.4123090506E-02   -1.5000001762E+00
    771     1         8.4216992944E-03   -1.4999998247E+00
    776     1         3.2262116519E-03   -1.4999998248E+00
    781     1        -1.9142695193E-03   -1.4999999999E+00
    786     1        -6.2551129064E-03   -1.4999999984E+00
    791     1        -8.9445032832E-03   -1.5000001715E+00
    796     1        -9.3723104599E-03   -1.5000001709E+00
    801     1        -7.2268648417E-03   -1.4999998285E+00
    806     1        -3.7850965494E-03   -1.4999999985E+00
    811     1        -4.0065395476E-04   -1.4999998231E+00
    816     1         2.3331092759E-03   -1.5000001175E+00
    821     1         3.9042423905E-03   -1.5000000574E+00
    826     1         4.9937562997E-03   -1.4999998213E+00
    831     1         6.3662138151E-03   -1.5000000184E+00
    836     1         7.1167457766E-03   -1.5000001789E+00
    841     1         6.7004939807E-03   -1.5000000274E+00
    846     1         5.0341985167E-03   -1.5000000019E+00
    851     1         2.9762367993E-03   -1.5000000031E+00
    856     1         2.2278432172E-03   -1.5000001772E+00
    861     1         2.9607039867E-03   -1.4999998235E+00
    866     1         3.7168567111E-03   -1.4999998906E+00
    871     1         3.2807544523E-03   -1.4999998252E+00
    876     1         8.5844915163E-04   -1.5000000000E+00
    881     1        -1.1362324612E-03   -1.5000001694E+00
    886     1        -1.7337884447E-04   -1.4999998722E+00
    891     1         2.3959879600E-03   -1.5000000003E+00
    896     1         4.4594819062E-03   -1.4999998236E+00
    901     1         4.4489970793E-03   -1.4999998965E+00
    906     1         2.8389681612E-03   -1.4999999401E+00
    911     1         1.3645629567E-03   -1.5000000002E+00
    916     1         2.1145623916E-04   -1.5000001791E+00
    921     1        -8.0643886005E-04   -1.5000001786E+00
    926     1        -3.7903467509E-04   -1.4999999275E+00
    931     1         1.7233679215E-03   -1.4999998222E+00
    936     1         5.1113506787E-03   -1.4999998832E+00
    941     1         8.0015345227E-03   -1.5000000000E+00
    946     1         8.2738442677E-03   -1.4999998235E+00
    951     1         5.9802608323E-03   -1.5000001737E+00
    956     1         3.1365558710E-03   -1.4999999784E+00
    961     1         7.8462980540E-04   -1.5000000009E+00
    966     1        -4.0049844841E-04   -1.4999999996E+00
    971     1        -9.5645579100E-04   -1.4999998270E+00
    976     1        -1.3663010470E-03   -1.5000000014E+00
    981     1        -1.2352272536E-03   -1.5000001769E+00
    986     1        -2.0922406336E-03   -1.5000001766E+00
    991     1        -3.8072500541E-03   -1.4999998231E+00
    996     1        -4.4648628373E-03   -1.4999998234E+00
   1001     1        -3.6484646709E-03   -1.4999998272E+00
   1006     1        -2.6450661140E-03   -1.5000000954E+00
   1011     1        -2.1301096021E-03   -1.5000001784E+00
   1016     1        -2.0825241749E-03   -1.5000000012E+00
   1021     1        -1.0008198615E-03   -1.4999998209E+00
   1026     1         4.4555584958E-04   -1.4999999978E+00
   1031     1         7.6529619847E-04   -1.4999998219E+00
   1036     1        -4.0823132802E-04   -1.5000001769E+00
   1041     1        -2.6322759181E-03   -1.5000001392E+00
   1046     1        -4.7352923080E-03   -1.5000001727E+00
   1051     1        -5.0425866213E-03   -1.5000000010E+00
   1056     1        -4.0316139779E-03   -1.4999998262E+00
   1061     1        -2.3147045133E-03   -1.5000001746E+00
   1066     1        -1.2626270695E-04   -1.4999998243E+00
   1071     1         7.0902448498E-04   -1.5000001756E+00
   1076     1         4.3064592289E-04   -1.5000001754E+00
   1081     1         5.9155825530E-04   -1.5000001763E+00
   1086     1         9.6085014896E-04   -1.5000000002E+00
   1091     1         8.6675824677E-04   -1.4999999973E+00
   1096     1        -2.7109483666E-04   -1.4999999271E+00
   1101     1        -1.6109068140E-03   -1.5000001791E+00
   1106     1        -1.1618650845E-03   -1.4999998744E+00
   1111     1        -4.8162974859E-04   -1.4999998228E+00
   1116     1        -5.1717976290E-04   -1.4999998325E+00
   1121     1         8.2667391826E-04   -1.5000000013E+00
   1126     1         4.1111591440E-03   -1.4999998258E+00
   1131     1         8.8300326180E-03   -1.4999998245E+00
   1136     1         1.3802009976E-02   -1.5000001766E+00
   1141     1         1.6655073903E-02   -1.5000001770E+00
   1146     1         1.6799868143E-02   -1.4999998581E+00
   1151     1         1.3712071209E-02   -1.4999998244E+00
   1156     1         7.4720393080E-03   -1.5000000012E+00
   1161     1         1.4066825946E-03   -1.5000001720E+00
   1166     1        -2.9086521622E-03   -1.4999999741E+00
   1171     1        -5.4557815486E-03   -1.4999999994E+00
   1176     1        -6.1055325941E-03   -1.4999998227E+00
   1181     1        -6.6938460888E-03   -1.5000000008E+00
   1186     1        -7.3590082467E-03   -1.5000001187E+00
   1191     1        -5.9241185109E-03   -1.4999998222E+00
   1196     1        -3.3689337200E-03   -1.5000001794E+00
   1201     1         6.4796673478E-06   -1.5000001791E+00
   1206     1         4.3684419220E-03   -1.4999998211E+00
   1211     1         8.4806641695E-03   -1.4999999985E+00
   1216     1         1.1671452695E-02   -1.4999998214E+00
   1221     1         1.2969439806E-02   -1.5000001775E+00
   1226     1         1.2632695890E-02   -1.4999998218E+00
   1231     1         1.2385155248E-02   -1.4999999721E+00
   1236     1         9.2761766909E-03   -1.5000001753E+00
   1241     1         2.7651172208E-03   -1.5000000720E+00
   1246     1        -2.9337580681E-03   -1.4999999999E+00
   1251     1        -5.6187592517E-03   -1.5000000901E+00
   1256     1        -5.0123370327E-03   -1.4999999999E+00
   1261     1        -2.6525995743E-03   -1.4999998240E+00
   1266     1        -1.4578728481E-03   -1.5000000000E+00
   1271     1        -6.6608181085E-04   -1.5000000234E+00
   1276     1         1.3891994529E-03   -1.4999998211E+00
   1281     1         4.3084584467E-03   -1.4999998216E+00
   1286     1         7.6556575482E-03   -1.4999999996E+00
   1291     1         9.9853027589E-03   -1.5000000594E+00
   1296     1         1.0973285078E-02   -1.4999998216E+00
   1301     1         1.1740104183E-02   -1.5000000005E+00
   1306     1         1.1378221688E-02   -1.4999999579E+00
   1311     1         9.7963469760E-03   -1.5000001740E+00
   1316     1         9.5798744568E-03   -1.4999999142E+00
   1321     1         9.7992803721E-03   -1.5000000002E+00
   1326     1         8.3622529836E-03   -1.5000001730E+00
   1331     1         6.4493848603E-03   -1.5000001723E+00
   1336     1         5.6071758123E-03   -1.4999998280E+00
   1341     1         6.2615820372E-03   -1.4999999996E+00
   1346     1         8.0157102890E-03   -1.4999998253E+00
   1351     1         8.9536826480E-03   -1.5000000004E+00
   1356     1         8.1674526348E-03   -1.5000000080E+00
   1361     1         6.5693697533E-03   -1.5000001775E+00
   1366     1         4.2004734684E-03   -1.4999999996E+00
   1371     1         1.9927541945E-03   -1.4999998699E+00
   1376     1         2.3630285490E-05   -1.4999999616E+00
   1381     1        -2.2872554360E-03   -1.5000001788E+00
   1386     1        -4.7165354720E-03   -1.5000001779E+00
   1391     1        -6.5086155190E-03   -1.5000000002E+00
   1396     1        -8.0597483786E-03   -1.5000001383E+00
