# Supplementary material for: Drug Design in the Exascale Era: A Perspective from Massively Parallel QM/MM Simulations
Source: J Chem Inf Model. 2023 Jun 15;63(12):3647–58. doi: 10.1021/acs.jcim.3c00557 (PMC10302481; doi:10.1021/acs.jcim.3c00557)
Supplement: Supplementary file 1 — ci3c00557_si_001.zip [file ci3c00557_si_001.zip › idh1/ti/step-1/cv1.0/CONSTRAINT]

      1     1         2.7651328089E-01    1.0000000113E+00
      6     1         1.0786085637E-02    9.9999994532E-01
     11     1         1.0480695761E-02    9.9999999867E-01
     16     1         7.1060594871E-03    9.9999990900E-01
     21     1         1.9378755756E-03    9.9999996177E-01
     26     1        -1.3185373239E-03    1.0000001023E+00
     31     1        -1.6961774512E-03    9.9999984351E-01
     36     1        -1.2281993990E-03    9.9999994975E-01
     41     1        -3.8750187376E-04    9.9999991842E-01
     46     1         2.3927231779E-03    1.0000001765E+00
     51     1         6.9363829505E-03    1.0000000489E+00
     56     1         1.0242888738E-02    1.0000000005E+00
     61     1         1.0436295909E-02    9.9999999971E-01
     66     1         8.9017124933E-03    9.9999990750E-01
     71     1         8.9826460730E-03    9.9999991715E-01
     76     1         1.0716155504E-02    1.0000000020E+00
     81     1         1.1157746217E-02    1.0000000429E+00
     86     1         9.7488596771E-03    9.9999987657E-01
     91     1         9.4364992456E-03    9.9999982190E-01
     96     1         1.2058156257E-02    1.0000000598E+00
    101     1         1.4995667513E-02    9.9999995756E-01
    106     1         1.5149413070E-02    1.0000000613E+00
    111     1         1.2994970620E-02    9.9999999895E-01
    116     1         1.1471101746E-02    1.0000000854E+00
    121     1         1.1412587100E-02    1.0000001774E+00
    126     1         1.1165749958E-02    1.0000000660E+00
    131     1         1.0261613804E-02    1.0000000915E+00
    136     1         1.0585562019E-02    1.0000001779E+00
    141     1         1.3067130871E-02    9.9999996942E-01
    146     1         1.5093894232E-02    1.0000001602E+00
    151     1         1.4375236471E-02    9.9999997489E-01
    156     1         1.1567075492E-02    9.9999995480E-01
    161     1         9.7892559351E-03    9.9999991078E-01
    166     1         1.0320895691E-02    1.0000000650E+00
    171     1         1.0288291743E-02    1.0000001776E+00
    176     1         8.0916890156E-03    1.0000000053E+00
    181     1         6.3874271866E-03    9.9999982217E-01
    186     1         7.6780950483E-03    1.0000001550E+00
    191     1         9.6474413293E-03    1.0000000008E+00
    196     1         9.0546029730E-03    9.9999993504E-01
    201     1         6.1988948498E-03    1.0000000522E+00
    206     1         4.1290024822E-03    9.9999999897E-01
    211     1         4.5366844236E-03    9.9999986716E-01
    216     1         5.1431006357E-03    1.0000001743E+00
    221     1         3.9607533004E-03    9.9999990391E-01
    226     1         2.8946588660E-03    1.0000001170E+00
    231     1         4.5610282616E-03    9.9999990993E-01
    236     1         7.3706115810E-03    9.9999999398E-01
    241     1         7.8895045130E-03    9.9999999908E-01
    246     1         5.2863738866E-03    1.0000000170E+00
    251     1         2.0559963238E-03    1.0000001779E+00
    256     1         7.6437951008E-04    1.0000000001E+00
    261     1         1.0325250585E-03    9.9999988261E-01
    266     1         2.3217397652E-03    9.9999982200E-01
    271     1         5.6413546061E-03    9.9999982317E-01
    276     1         1.0728758519E-02    9.9999996525E-01
    281     1         1.4767194958E-02    1.0000001732E+00
    286     1         1.5821702689E-02    1.0000000544E+00
    291     1         1.4807917453E-02    1.0000000020E+00
    296     1         1.3845482940E-02    1.0000000003E+00
    301     1         1.3951290430E-02    9.9999991242E-01
    306     1         1.4345472453E-02    9.9999999966E-01
    311     1         1.4061930031E-02    9.9999982123E-01
    316     1         1.3221666142E-02    9.9999988674E-01
    321     1         1.3156524200E-02    1.0000001770E+00
    326     1         1.3805275278E-02    1.0000001236E+00
    331     1         1.3345296939E-02    9.9999999966E-01
    336     1         1.0448565345E-02    1.0000000121E+00
    341     1         5.4779579876E-03    1.0000000016E+00
    346     1         4.3982534049E-04    1.0000000008E+00
    351     1        -2.9228795514E-03    9.9999982082E-01
    356     1        -4.1983776498E-03    9.9999992914E-01
    361     1        -2.8343154384E-03    9.9999999950E-01
    366     1         9.7143367799E-04    9.9999999981E-01
    371     1         4.9457342792E-03    9.9999997815E-01
    376     1         6.6732882585E-03    1.0000001741E+00
    381     1         6.3072856727E-03    1.0000001750E+00
    386     1         6.0494810048E-03    1.0000001784E+00
    391     1         7.7189263533E-03    1.0000000052E+00
    396     1         1.0067029365E-02    9.9999988733E-01
    401     1         1.1149205778E-02    9.9999999696E-01
    406     1         1.1025126152E-02    9.9999994546E-01
    411     1         1.1233903246E-02    9.9999985768E-01
    416     1         1.2061177532E-02    1.0000000822E+00
    421     1         1.2106570247E-02    9.9999988885E-01
    426     1         1.0494908628E-02    9.9999982265E-01
    431     1         8.3532452717E-03    9.9999999782E-01
    436     1         7.3323276401E-03    1.0000001784E+00
    441     1         6.8130975545E-03    1.0000000004E+00
    446     1         5.3365259831E-03    9.9999989517E-01
    451     1         3.5246026386E-03    9.9999995281E-01
    456     1         3.7042052292E-03    1.0000000823E+00
    461     1         5.5351294161E-03    9.9999990923E-01
    466     1         6.4909528260E-03    9.9999982562E-01
    471     1         5.6744940665E-03    1.0000000199E+00
    476     1         4.6143244488E-03    1.0000000001E+00
    481     1         4.9886165668E-03    9.9999987904E-01
    486     1         5.9486448812E-03    9.9999998905E-01
    491     1         5.7152694482E-03    9.9999999994E-01
    496     1         4.9700938826E-03    1.0000001228E+00
    501     1         6.3339995719E-03    1.0000000005E+00
    506     1         1.0102465205E-02    1.0000000666E+00
    511     1         1.3237874266E-02    1.0000001658E+00
    516     1         1.3614424493E-02    9.9999989110E-01
    521     1         1.2661418489E-02    9.9999999892E-01
    526     1         1.3268255740E-02    9.9999984457E-01
    531     1         1.5479916364E-02    1.0000000422E+00
    536     1         1.7155824837E-02    1.0000001696E+00
    541     1         1.7723594250E-02    9.9999982242E-01
    546     1         1.8019907252E-02    9.9999982289E-01
    551     1         1.8561498479E-02    1.0000001743E+00
    556     1         1.8390888574E-02    9.9999992844E-01
    561     1         1.6658327771E-02    9.9999990194E-01
    566     1         1.3629636189E-02    9.9999982348E-01
    571     1         1.0476170070E-02    9.9999999075E-01
    576     1         7.9427417051E-03    1.0000000072E+00
    581     1         5.8718741465E-03    9.9999982094E-01
    586     1         4.9998553691E-03    9.9999999979E-01
    591     1         6.9635366558E-03    1.0000001743E+00
    596     1         1.0867254461E-02    9.9999988715E-01
    601     1         1.3066419753E-02    9.9999997126E-01
    606     1         1.1435360694E-02    9.9999993798E-01
    611     1         7.0200356028E-03    9.9999982674E-01
    616     1         3.2421497108E-03    1.0000000305E+00
    621     1         1.7924914952E-03    1.0000001781E+00
    626     1         1.9925129972E-03    1.0000001519E+00
    631     1         4.0417542275E-03    1.0000001128E+00
    636     1         8.0461787212E-03    9.9999992636E-01
    641     1         1.1077116948E-02    1.0000000481E+00
    646     1         1.0657110746E-02    1.0000000272E+00
    651     1         7.4430317471E-03    9.9999997266E-01
    656     1         3.7590371673E-03    1.0000001785E+00
    661     1         1.6027321803E-03    1.0000001783E+00
    666     1         6.4727391757E-04    1.0000000931E+00
    671     1         7.6599416179E-05    9.9999992717E-01
    676     1         3.1272104651E-04    9.9999985662E-01
    681     1         1.9392485039E-03    1.0000000004E+00
    686     1         3.6878379405E-03    1.0000000333E+00
    691     1         3.5762828465E-03    9.9999994881E-01
    696     1         1.5416132334E-03    9.9999982443E-01
    701     1         8.4602022449E-05    9.9999985046E-01
    706     1         1.3080256137E-03    1.0000001781E+00
    711     1         4.0515469201E-03    9.9999982245E-01
    716     1         6.7800311453E-03    9.9999991487E-01
    721     1         1.0060870233E-02    9.9999999914E-01
    726     1         1.4558141396E-02    9.9999997866E-01
    731     1         1.8565239234E-02    1.0000000617E+00
    736     1         2.0510653730E-02    9.9999999942E-01
    741     1         2.0650492838E-02    1.0000000679E+00
    746     1         2.0082202158E-02    9.9999982211E-01
    751     1         1.9731814667E-02    1.0000000548E+00
    756     1         1.9341927979E-02    1.0000000001E+00
    761     1         1.7882967826E-02    9.9999982180E-01
    766     1         1.5428449674E-02    9.9999995006E-01
    771     1         1.3466455519E-02    9.9999982215E-01
    776     1         1.2938319818E-02    9.9999983711E-01
    781     1         1.2191159750E-02    1.0000001731E+00
    786     1         9.1666256338E-03    1.0000000002E+00
    791     1         4.2051457585E-03    9.9999988044E-01
    796     1         5.9902607640E-04    9.9999997121E-01
    801     1         3.3207305271E-04    9.9999985374E-01
    806     1         2.0774211732E-03    1.0000001747E+00
    811     1         4.6421600253E-03    1.0000000214E+00
    816     1         7.9553675319E-03    9.9999982791E-01
    821     1         1.0743986131E-02    9.9999983098E-01
    826     1         1.1423758539E-02    1.0000000405E+00
    831     1         1.0034633902E-02    9.9999993255E-01
    836     1         8.3074485831E-03    9.9999999925E-01
    841     1         8.4889477442E-03    9.9999999841E-01
    846     1         1.0586393219E-02    1.0000000776E+00
    851     1         1.2425255112E-02    1.0000000005E+00
    856     1         1.2826986021E-02    9.9999999888E-01
    861     1         1.2678856925E-02    1.0000000591E+00
    866     1         1.3523984777E-02    9.9999982443E-01
    871     1         1.5032130674E-02    1.0000001742E+00
    876     1         1.5515052745E-02    1.0000000008E+00
    881     1         1.4195116684E-02    9.9999999911E-01
    886     1         1.1466198778E-02    1.0000000009E+00
    891     1         8.3336958104E-03    9.9999992347E-01
    896     1         6.0983121981E-03    9.9999995632E-01
    901     1         5.6055227623E-03    9.9999983261E-01
    906     1         7.2441248895E-03    9.9999999958E-01
    911     1         1.0819963654E-02    9.9999983039E-01
    916     1         1.4025698410E-02    1.0000000000E+00
    921     1         1.4010783080E-02    9.9999989041E-01
    926     1         9.8316751796E-03    1.0000001094E+00
    931     1         3.5794699102E-03    1.0000001745E+00
    936     1        -2.9694203735E-04    1.0000000649E+00
    941     1         4.8289336572E-04    9.9999985984E-01
    946     1         4.4135514412E-03    1.0000001066E+00
    951     1         9.7401109822E-03    9.9999999912E-01
    956     1         1.5401724317E-02    1.0000001733E+00
    961     1         1.9762426909E-02    1.0000000013E+00
    966     1         2.1295864381E-02    1.0000001734E+00
    971     1         2.0429737342E-02    1.0000001756E+00
    976     1         1.9271127117E-02    1.0000000013E+00
    981     1         1.9214817300E-02    1.0000001786E+00
    986     1         1.9505862427E-02    9.9999999995E-01
    991     1         1.8791059693E-02    9.9999996556E-01
    996     1         1.7511417219E-02    1.0000000379E+00
   1001     1         1.7176344366E-02    9.9999988540E-01
   1006     1         1.7579823760E-02    9.9999993587E-01
   1011     1         1.6635871691E-02    1.0000000007E+00
   1016     1         1.2804151579E-02    1.0000000598E+00
   1021     1         6.6121419494E-03    9.9999993156E-01
   1026     1         9.6746220962E-05    1.0000001774E+00
   1031     1        -5.2921342399E-03    9.9999982140E-01
   1036     1        -8.5913379851E-03    9.9999999928E-01
   1041     1        -8.5422560144E-03    9.9999999938E-01
   1046     1        -4.8270785942E-03    1.0000001768E+00
   1051     1         3.4701408510E-04    1.0000000005E+00
   1056     1         4.4471235955E-03    1.0000000630E+00
   1061     1         7.1251283778E-03    9.9999999800E-01
   1066     1         9.3880999694E-03    9.9999982341E-01
   1071     1         1.1981900758E-02    1.0000001782E+00
   1076     1         1.4673543586E-02    1.0000001772E+00
   1081     1         1.6932103917E-02    9.9999999846E-01
   1086     1         1.8179052467E-02    9.9999985454E-01
   1091     1         1.8501253517E-02    1.0000001607E+00
   1096     1         1.8953839202E-02    1.0000001770E+00
   1101     1         1.9814723503E-02    1.0000000002E+00
   1106     1         1.9899047504E-02    9.9999991296E-01
   1111     1         1.8603235567E-02    1.0000001784E+00
   1116     1         1.6382253854E-02    1.0000001788E+00
   1121     1         1.4326871266E-02    1.0000000012E+00
   1126     1         1.2724901133E-02    1.0000001785E+00
   1131     1         1.1368127385E-02    1.0000000003E+00
   1136     1         1.0774947458E-02    9.9999999995E-01
   1141     1         1.1611086912E-02    9.9999982425E-01
   1146     1         1.2576219880E-02    1.0000001730E+00
   1151     1         1.1754660694E-02    1.0000001732E+00
   1156     1         9.1461644351E-03    1.0000000005E+00
   1161     1         6.8743031586E-03    9.9999982270E-01
   1166     1         6.7777988649E-03    1.0000000002E+00
   1171     1         8.2907702953E-03    9.9999988197E-01
   1176     1         1.0096237086E-02    1.0000001785E+00
   1181     1         1.2063964693E-02    1.0000001781E+00
   1186     1         1.4149301854E-02    9.9999982077E-01
   1191     1         1.5647124289E-02    9.9999982182E-01
   1196     1         1.6608982933E-02    9.9999982257E-01
   1201     1         1.7449177906E-02    9.9999982393E-01
   1206     1         1.7770165286E-02    9.9999982357E-01
   1211     1         1.6514553402E-02    1.0000001756E+00
   1216     1         1.3435701175E-02    9.9999982346E-01
   1221     1         9.3391869943E-03    1.0000000640E+00
   1226     1         5.5533877001E-03    1.0000000003E+00
   1231     1         3.1918125871E-03    1.0000001776E+00
   1236     1         2.0714760560E-03    1.0000000006E+00
   1241     1         5.0662678531E-04    1.0000001747E+00
   1246     1        -2.6023601933E-03    9.9999999961E-01
   1251     1        -5.7333512851E-03    1.0000000770E+00
   1256     1        -6.3429271513E-03    9.9999982231E-01
   1261     1        -3.6427254294E-03    1.0000000006E+00
   1266     1         1.4086673873E-03    9.9999985888E-01
   1271     1         7.0834325716E-03    1.0000001697E+00
   1276     1         1.1162394393E-02    9.9999999810E-01
   1281     1         1.2187335436E-02    1.0000000794E+00
   1286     1         1.0766951920E-02    1.0000001295E+00
   1291     1         9.1751974600E-03    9.9999999877E-01
   1296     1         9.4498673930E-03    1.0000000741E+00
   1301     1         1.1656429559E-02    1.0000001322E+00
   1306     1         1.4005212859E-02    1.0000000738E+00
   1311     1         1.4647785460E-02    1.0000001754E+00
   1316     1         1.3355660453E-02    1.0000000401E+00
   1321     1         1.1823578493E-02    9.9999998152E-01
   1326     1         1.1820641804E-02    9.9999982304E-01
   1331     1         1.3118365217E-02    1.0000000006E+00
   1336     1         1.4139543214E-02    9.9999992976E-01
   1341     1         1.3862856323E-02    9.9999982910E-01
   1346     1         1.1754526346E-02    1.0000001233E+00
   1351     1         8.0412750140E-03    9.9999983922E-01
   1356     1         4.5322947491E-03    9.9999982349E-01
   1361     1         3.2883763978E-03    1.0000001781E+00
   1366     1         4.2466360727E-03    1.0000000010E+00
   1371     1         5.9511950085E-03    9.9999993301E-01
   1376     1         7.5389238601E-03    1.0000001749E+00
   1381     1         8.5977804067E-03    9.9999982459E-01
   1386     1         8.9618514079E-03    9.9999982497E-01
   1391     1         9.3173109457E-03    9.9999999597E-01
   1396     1         1.0367266580E-02    1.0000001758E+00
