# Supplementary material for: Drug Design in the Exascale Era: A Perspective from Massively Parallel QM/MM Simulations
Source: J Chem Inf Model. 2023 Jun 15;63(12):3647–58. doi: 10.1021/acs.jcim.3c00557 (PMC10302481; doi:10.1021/acs.jcim.3c00557)
Supplement: Supplementary file 1 — ci3c00557_si_001.zip [file ci3c00557_si_001.zip › idh1/ti/step-2/cv_0.5/CONSTRAINT2]

      1     1        -5.7512149073E-03   -5.0000000261E-01
      6     1        -6.2459974063E-03   -5.0000017713E-01
     11     1        -6.4895988010E-03   -5.0000017864E-01
     16     1        -6.7552511577E-03   -5.0000017882E-01
     21     1        -6.5890369819E-03   -4.9999991120E-01
     26     1        -5.6827063886E-03   -4.9999981996E-01
     31     1        -4.4607907795E-03   -5.0000018040E-01
     36     1        -3.2227330434E-03   -4.9999981930E-01
     41     1        -1.8587424522E-03   -4.9999982060E-01
     46     1        -1.0156303553E-03   -5.0000000149E-01
     51     1        -8.3510457321E-04   -5.0000017569E-01
     56     1        -8.7505926257E-04   -4.9999999861E-01
     61     1        -1.1200588387E-03   -4.9999982642E-01
     66     1        -1.6471403185E-03   -5.0000017371E-01
     71     1        -2.2147985618E-03   -4.9999982396E-01
     76     1        -2.8736124650E-03   -5.0000017807E-01
     81     1        -3.8654286289E-03   -5.0000017939E-01
     86     1        -4.7676032364E-03   -4.9999981967E-01
     91     1        -5.3589313264E-03   -4.9999981935E-01
     96     1        -5.7216708599E-03   -5.0000017972E-01
    101     1        -5.9681654964E-03   -5.0000017962E-01
    106     1        -6.3307319365E-03   -5.0000017914E-01
    111     1        -6.4169177630E-03   -5.0000017690E-01
    116     1        -6.1131611532E-03   -4.9999982181E-01
    121     1        -5.5575846568E-03   -4.9999982173E-01
    126     1        -4.9907584903E-03   -5.0000017809E-01
    131     1        -4.0513617495E-03   -5.0000017871E-01
    136     1        -3.0925780283E-03   -4.9999984358E-01
    141     1        -2.7790270482E-03   -4.9999982141E-01
    146     1        -2.9139609909E-03   -4.9999982148E-01
    151     1        -3.2868761321E-03   -5.0000017953E-01
    156     1        -3.9337665665E-03   -5.0000017851E-01
    161     1        -4.7008666045E-03   -5.0000017903E-01
    166     1        -4.9634313293E-03   -4.9999982078E-01
    171     1        -4.8272914198E-03   -4.9999982046E-01
    176     1        -3.9825155314E-03   -5.0000017942E-01
    181     1        -2.3880343663E-03   -5.0000017922E-01
    186     1        -7.8692199718E-04   -5.0000017868E-01
    191     1         2.8105126232E-04   -4.9999982122E-01
    196     1         9.5116208365E-04   -4.9999982198E-01
    201     1         8.2366481004E-04   -4.9999982244E-01
    206     1        -5.5367269613E-04   -5.0000017701E-01
    211     1        -2.3739291904E-03   -5.0000017725E-01
    216     1        -4.1247485123E-03   -5.0000017860E-01
    221     1        -5.8324337749E-03   -4.9999982137E-01
    226     1        -6.9578641386E-03   -4.9999982049E-01
    231     1        -6.9348301631E-03   -5.0000017944E-01
    236     1        -6.3755965519E-03   -5.0000017864E-01
    241     1        -5.8055187642E-03   -4.9999982126E-01
    246     1        -4.9852825671E-03   -4.9999982034E-01
    251     1        -4.3655033081E-03   -5.0000017767E-01
    256     1        -4.5092444604E-03   -4.9999988087E-01
    261     1        -5.0385621888E-03   -4.9999982524E-01
    266     1        -5.1307501114E-03   -4.9999982430E-01
    271     1        -4.7454167550E-03   -4.9999982390E-01
    276     1        -4.5615060272E-03   -4.9999999933E-01
    281     1        -4.8218330564E-03   -5.0000017680E-01
    286     1        -5.1079567962E-03   -4.9999982323E-01
    291     1        -5.1619521433E-03   -5.0000017831E-01
    296     1        -5.5630732281E-03   -4.9999982249E-01
    301     1        -6.2029026820E-03   -4.9999982179E-01
    306     1        -6.4953823806E-03   -4.9999982174E-01
    311     1        -6.6564535820E-03   -5.0000017766E-01
    316     1        -6.9025079917E-03   -5.0000017599E-01
    321     1        -6.7868274270E-03   -4.9999982407E-01
    326     1        -6.0687887322E-03   -4.9999982352E-01
    331     1        -5.0834457269E-03   -5.0000006483E-01
    336     1        -3.8449151061E-03   -5.0000017676E-01
    341     1        -3.0567800583E-03   -5.0000017661E-01
    346     1        -3.3159100663E-03   -5.0000017658E-01
    351     1        -3.8873398380E-03   -5.0000017652E-01
    356     1        -4.3061901346E-03   -5.0000017654E-01
    361     1        -5.1636527499E-03   -5.0000017761E-01
    366     1        -6.3453525176E-03   -5.0000014420E-01
    371     1        -7.0541756135E-03   -4.9999982263E-01
    376     1        -7.4247672288E-03   -4.9999982371E-01
    381     1        -7.4588949008E-03   -4.9999982391E-01
    386     1        -6.5805873098E-03   -5.0000017660E-01
    391     1        -5.1310413239E-03   -5.0000017685E-01
    396     1        -4.2433732663E-03   -5.0000017649E-01
    401     1        -4.0329790817E-03   -4.9999982384E-01
    406     1        -4.0306337058E-03   -4.9999982450E-01
    411     1        -4.5322958343E-03   -4.9999982473E-01
    416     1        -5.7587331422E-03   -4.9999982444E-01
    421     1        -7.1707732157E-03   -5.0000017705E-01
    426     1        -7.7471316519E-03   -5.0000017695E-01
    431     1        -7.3794190698E-03   -4.9999992846E-01
    436     1        -6.7999497998E-03   -4.9999982153E-01
    441     1        -6.2007779348E-03   -5.0000017878E-01
    446     1        -5.4280251037E-03   -4.9999982186E-01
    451     1        -4.7921689785E-03   -4.9999982192E-01
    456     1        -4.6159407971E-03   -5.0000017669E-01
    461     1        -4.5280242157E-03   -5.0000017761E-01
    466     1        -4.6130856412E-03   -5.0000017617E-01
    471     1        -4.8524447628E-03   -5.0000017630E-01
    476     1        -4.4284971897E-03   -5.0000017666E-01
    481     1        -3.2657594145E-03   -4.9999982247E-01
    486     1        -2.3610234720E-03   -5.0000007964E-01
    491     1        -1.8411122111E-03   -5.0000017949E-01
    496     1        -1.0390867435E-03   -5.0000017822E-01
    501     1        -9.2030813356E-04   -5.0000017789E-01
    506     1        -2.2848037292E-03   -4.9999982238E-01
    511     1        -4.0413333057E-03   -4.9999982283E-01
    516     1        -5.0402581143E-03   -4.9999982423E-01
    521     1        -5.8694696627E-03   -5.0000017529E-01
    526     1        -6.7394585856E-03   -5.0000017494E-01
    531     1        -6.5971177427E-03   -5.0000017619E-01
    536     1        -5.6132419327E-03   -4.9999982160E-01
    541     1        -4.8874550452E-03   -4.9999982077E-01
    546     1        -4.6931209082E-03   -4.9999982013E-01
    551     1        -4.6074167326E-03   -5.0000017970E-01
    556     1        -4.7474938051E-03   -5.0000017957E-01
    561     1        -5.0520565228E-03   -5.0000017864E-01
    566     1        -4.8738514000E-03   -4.9999982060E-01
    571     1        -4.4718811952E-03   -4.9999982233E-01
    576     1        -4.6052819902E-03   -4.9999982122E-01
    581     1        -4.9897704722E-03   -4.9999982096E-01
    586     1        -4.6354805929E-03   -4.9999982177E-01
    591     1        -4.2439547725E-03   -4.9999982107E-01
    596     1        -4.6087810684E-03   -5.0000017868E-01
    601     1        -5.1194947884E-03   -5.0000017804E-01
    606     1        -5.2119035276E-03   -5.0000017838E-01
    611     1        -5.5219596189E-03   -5.0000017717E-01
    616     1        -6.0647687130E-03   -4.9999982378E-01
    621     1        -5.9217017680E-03   -4.9999982404E-01
    626     1        -5.4879702566E-03   -4.9999988061E-01
    631     1        -5.3906889585E-03   -5.0000017499E-01
    636     1        -5.1947169963E-03   -4.9999982246E-01
    641     1        -4.7938415110E-03   -4.9999982113E-01
    646     1        -5.0119487802E-03   -5.0000017887E-01
    651     1        -5.7099328462E-03   -5.0000017971E-01
    656     1        -5.9112875779E-03   -5.0000017873E-01
    661     1        -5.9839173276E-03   -4.9999982123E-01
    666     1        -6.6245566746E-03   -4.9999982082E-01
    671     1        -7.7034786838E-03   -5.0000017808E-01
    676     1        -8.2698252619E-03   -5.0000017849E-01
    681     1        -8.2889908676E-03   -4.9999982190E-01
    686     1        -8.0346195732E-03   -4.9999982115E-01
    691     1        -7.3873263885E-03   -4.9999982012E-01
    696     1        -6.2849876365E-03   -5.0000017985E-01
    701     1        -5.1130021827E-03   -5.0000017983E-01
    706     1        -4.2895533365E-03   -5.0000017940E-01
    711     1        -3.6248522480E-03   -4.9999982103E-01
    716     1        -3.1087820825E-03   -4.9999981997E-01
    721     1        -2.6745571836E-03   -4.9999982134E-01
    726     1        -2.1114452880E-03   -5.0000017835E-01
    731     1        -1.4847814558E-03   -5.0000000157E-01
    736     1        -1.1278482589E-03   -5.0000017691E-01
    741     1        -1.1013925259E-03   -4.9999982278E-01
    746     1        -1.0940014418E-03   -4.9999982329E-01
    751     1        -1.4376570327E-03   -5.0000017555E-01
    756     1        -2.3073503080E-03   -4.9999982411E-01
    761     1        -3.4313431024E-03   -4.9999982296E-01
    766     1        -4.2718850873E-03   -4.9999982350E-01
    771     1        -5.0850131231E-03   -4.9999982286E-01
    776     1        -6.1674666453E-03   -5.0000017777E-01
    781     1        -7.1826440799E-03   -5.0000000091E-01
    786     1        -7.7063049393E-03   -5.0000017912E-01
    791     1        -7.7565858977E-03   -4.9999982074E-01
    796     1        -7.6694713623E-03   -4.9999981978E-01
    801     1        -7.5832571232E-03   -5.0000002079E-01
    806     1        -7.5839555002E-03   -5.0000017954E-01
    811     1        -7.1966214738E-03   -5.0000017995E-01
    816     1        -6.1206248816E-03   -5.0000017871E-01
    821     1        -4.6097347325E-03   -5.0000017742E-01
    826     1        -3.0177622390E-03   -4.9999982338E-01
    831     1        -1.4787875633E-03   -4.9999989889E-01
    836     1        -4.2731424870E-04   -4.9999982297E-01
    841     1        -4.9590590354E-04   -4.9999982144E-01
    846     1        -1.5100554986E-03   -4.9999990312E-01
    851     1        -2.8538326435E-03   -5.0000017907E-01
    856     1        -4.2222808859E-03   -5.0000017979E-01
    861     1        -5.4938652392E-03   -4.9999982047E-01
    866     1        -6.4323150731E-03   -4.9999981986E-01
    871     1        -6.7164727980E-03   -4.9999982047E-01
    876     1        -6.5597084855E-03   -4.9999982089E-01
    881     1        -5.9783748871E-03   -5.0000017910E-01
    886     1        -5.2761581279E-03   -5.0000017810E-01
    891     1        -4.7492796719E-03   -4.9999982174E-01
    896     1        -4.5784004401E-03   -4.9999982181E-01
    901     1        -4.4280392694E-03   -5.0000017888E-01
    906     1        -4.2893083651E-03   -4.9999991437E-01
    911     1        -4.4784918219E-03   -4.9999982019E-01
    916     1        -4.6440402293E-03   -5.0000018031E-01
    921     1        -4.4438763063E-03   -5.0000017977E-01
    926     1        -3.8953804898E-03   -4.9999982098E-01
    931     1        -3.4661235273E-03   -5.0000017890E-01
    936     1        -3.2834586936E-03   -5.0000017890E-01
    941     1        -3.3391180944E-03   -4.9999982188E-01
    946     1        -3.4834526261E-03   -4.9999982191E-01
    951     1        -3.4393570753E-03   -5.0000017631E-01
    956     1        -3.1111093282E-03   -5.0000017478E-01
    961     1        -2.6162981663E-03   -5.0000004437E-01
    966     1        -2.1575370176E-03   -5.0000009335E-01
    971     1        -1.6027143767E-03   -5.0000017555E-01
    976     1        -1.1986477131E-03   -4.9999982351E-01
    981     1        -1.0840902772E-03   -4.9999982161E-01
    986     1        -1.1354025497E-03   -5.0000017818E-01
    991     1        -1.1968534035E-03   -5.0000017839E-01
    996     1        -1.3553252275E-03   -4.9999982033E-01
   1001     1        -1.6063119696E-03   -4.9999982112E-01
   1006     1        -1.9377935303E-03   -4.9999982075E-01
   1011     1        -2.6863518437E-03   -4.9999982086E-01
   1016     1        -3.6501648376E-03   -4.9999982206E-01
   1021     1        -4.2905676564E-03   -5.0000017780E-01
   1026     1        -4.7731712669E-03   -5.0000017809E-01
   1031     1        -5.6369855994E-03   -4.9999982238E-01
   1036     1        -6.5477302013E-03   -4.9999982275E-01
   1041     1        -6.8208151857E-03   -4.9999984008E-01
   1046     1        -6.8622057562E-03   -4.9999982271E-01
   1051     1        -7.1050842916E-03   -5.0000017831E-01
   1056     1        -7.1751122968E-03   -5.0000017723E-01
   1061     1        -6.4980328915E-03   -4.9999982144E-01
   1066     1        -5.4842154074E-03   -4.9999982286E-01
   1071     1        -4.5374841733E-03   -5.0000017700E-01
   1076     1        -3.4313013681E-03   -4.9999982366E-01
   1081     1        -2.1396650329E-03   -4.9999982379E-01
   1086     1        -1.1515970103E-03   -5.0000017554E-01
   1091     1        -6.4110329932E-04   -5.0000017537E-01
   1096     1        -3.5454518799E-04   -4.9999982505E-01
   1101     1        -7.0326688228E-04   -4.9999982414E-01
   1106     1        -1.9000547350E-03   -4.9999982276E-01
   1111     1        -3.3566090761E-03   -4.9999982255E-01
   1116     1        -4.7447989265E-03   -4.9999982075E-01
   1121     1        -5.9924150054E-03   -5.0000017928E-01
   1126     1        -6.7067000439E-03   -5.0000000043E-01
   1131     1        -6.3122292801E-03   -5.0000017913E-01
   1136     1        -5.4728645434E-03   -5.0000002129E-01
   1141     1        -4.6942272037E-03   -4.9999982150E-01
   1146     1        -4.0351015013E-03   -4.9999999729E-01
   1151     1        -3.6121134581E-03   -4.9999982235E-01
   1156     1        -3.7663679685E-03   -5.0000017712E-01
   1161     1        -4.1715796263E-03   -5.0000017621E-01
   1166     1        -4.2990464007E-03   -5.0000011740E-01
   1171     1        -4.4296292789E-03   -4.9999982400E-01
   1176     1        -4.7526870000E-03   -4.9999982380E-01
   1181     1        -4.9187644692E-03   -4.9999982353E-01
   1186     1        -4.7942469446E-03   -4.9999982226E-01
   1191     1        -5.0472359755E-03   -5.0000017785E-01
   1196     1        -5.6140418750E-03   -5.0000017766E-01
   1201     1        -5.7638890989E-03   -5.0000017802E-01
   1206     1        -5.6093923589E-03   -5.0000017882E-01
   1211     1        -5.7321462950E-03   -4.9999982187E-01
   1216     1        -5.7689340388E-03   -4.9999982192E-01
   1221     1        -5.1139945874E-03   -4.9999982195E-01
   1226     1        -4.5208400072E-03   -5.0000017612E-01
   1231     1        -4.5427168109E-03   -5.0000017613E-01
   1236     1        -4.6788378769E-03   -5.0000017658E-01
   1241     1        -4.7217095590E-03   -5.0000017742E-01
   1246     1        -4.9020217955E-03   -4.9999982260E-01
   1251     1        -5.1238965006E-03   -4.9999982139E-01
   1256     1        -4.9981810436E-03   -5.0000017917E-01
   1261     1        -4.7336501797E-03   -5.0000017895E-01
   1266     1        -4.3044073268E-03   -5.0000017980E-01
   1271     1        -3.5561065803E-03   -4.9999982232E-01
   1276     1        -2.8821105551E-03   -4.9999982144E-01
   1281     1        -2.8197952038E-03   -4.9999982177E-01
   1286     1        -3.0422927058E-03   -4.9999982190E-01
   1291     1        -2.9895011162E-03   -5.0000017685E-01
   1296     1        -3.1467080396E-03   -5.0000017683E-01
   1301     1        -3.8352089706E-03   -4.9999982218E-01
   1306     1        -4.4839002666E-03   -4.9999982192E-01
   1311     1        -4.7599294932E-03   -4.9999982146E-01
   1316     1        -5.1442944870E-03   -4.9999982013E-01
   1321     1        -5.6192906181E-03   -4.9999982087E-01
   1326     1        -5.7745160635E-03   -5.0000017951E-01
   1331     1        -5.8330398687E-03   -5.0000018042E-01
   1336     1        -5.7926679250E-03   -5.0000017931E-01
   1341     1        -5.4699811367E-03   -5.0000017949E-01
   1346     1        -5.0129695549E-03   -5.0000017910E-01
   1351     1        -4.9851446734E-03   -4.9999982220E-01
   1356     1        -5.0362040558E-03   -4.9999999925E-01
   1361     1        -4.8747311895E-03   -4.9999986337E-01
   1366     1        -4.9785420969E-03   -5.0000017766E-01
   1371     1        -5.4656209113E-03   -5.0000017707E-01
   1376     1        -5.7160281796E-03   -5.0000017736E-01
   1381     1        -5.4890425864E-03   -4.9999982289E-01
   1386     1        -5.2630313284E-03   -4.9999982305E-01
   1391     1        -4.9937721057E-03   -4.9999982452E-01
   1396     1        -4.5853720236E-03   -5.0000017502E-01
   1401     1        -4.1632902975E-03   -5.0000017497E-01
   1406     1        -3.9733987932E-03   -5.0000017448E-01
   1411     1        -3.9487423649E-03   -5.0000017557E-01
   1416     1        -4.0911548689E-03   -5.0000017527E-01
   1421     1        -4.5767875668E-03   -5.0000017666E-01
   1426     1        -5.2166431567E-03   -5.0000017884E-01
   1431     1        -5.8097237774E-03   -4.9999982169E-01
   1436     1        -6.5190869036E-03   -4.9999982116E-01
   1441     1        -7.5904805235E-03   -4.9999982013E-01
   1446     1        -8.5145816801E-03   -4.9999982110E-01
   1451     1        -8.6852600195E-03   -4.9999982161E-01
   1456     1        -8.3699914118E-03   -4.9999982115E-01
   1461     1        -7.9861677690E-03   -5.0000017850E-01
   1466     1        -7.3122001298E-03   -5.0000017856E-01
   1471     1        -5.9783454855E-03   -5.0000017895E-01
   1476     1        -4.7346950308E-03   -4.9999982066E-01
   1481     1        -4.1293941227E-03   -4.9999982134E-01
   1486     1        -3.9504997171E-03   -4.9999981990E-01
   1491     1        -3.9195468720E-03   -5.0000017975E-01
   1496     1        -4.2385289974E-03   -5.0000017813E-01
