# Supplementary material for: Drug Design in the Exascale Era: A Perspective from Massively Parallel QM/MM Simulations
Source: J Chem Inf Model. 2023 Jun 15;63(12):3647–58. doi: 10.1021/acs.jcim.3c00557 (PMC10302481; doi:10.1021/acs.jcim.3c00557)
Supplement: Supplementary file 1 — ci3c00557_si_001.zip [file ci3c00557_si_001.zip › idh1/ti/step-2/cv_0.5/CONSTRAINT]

      1     1         1.1411140626E+00   -4.9999990162E-01
      6     1         8.9682685461E-03   -5.0000017539E-01
     11     1         5.9172210082E-03   -5.0000017540E-01
     16     1         2.1621374488E-03   -4.9999982526E-01
     21     1        -2.0315434508E-03   -4.9999982439E-01
     26     1        -6.0329423579E-03   -4.9999982414E-01
     31     1        -9.1416520374E-03   -5.0000017703E-01
     36     1        -1.0712001324E-02   -5.0000017734E-01
     41     1        -1.1047121281E-02   -5.0000017812E-01
     46     1        -1.0659829752E-02   -5.0000017863E-01
     51     1        -9.5814296842E-03   -5.0000017800E-01
     56     1        -7.4749419972E-03   -4.9999999756E-01
     61     1        -4.8912679005E-03   -4.9999982184E-01
     66     1        -2.6694807793E-03   -5.0000017633E-01
     71     1        -6.6397998043E-04   -5.0000017629E-01
     76     1         1.3298367844E-03   -5.0000017563E-01
     81     1         2.9608488372E-03   -5.0000017470E-01
     86     1         3.8827665004E-03   -5.0000017596E-01
     91     1         4.1828986089E-03   -4.9999982332E-01
     96     1         3.4069916598E-03   -5.0000017831E-01
    101     1         1.2222410035E-03   -5.0000017862E-01
    106     1        -1.6737062134E-03   -4.9999982013E-01
    111     1        -4.5612212164E-03   -4.9999981991E-01
    116     1        -7.2382811931E-03   -5.0000017887E-01
    121     1        -9.1765002236E-03   -5.0000017857E-01
    126     1        -9.4630178793E-03   -5.0000017881E-01
    131     1        -8.4245457022E-03   -5.0000017851E-01
    136     1        -6.9123825931E-03   -4.9999982272E-01
    141     1        -5.4844193688E-03   -4.9999982172E-01
    146     1        -4.0942094247E-03   -4.9999982207E-01
    151     1        -2.8040654006E-03   -5.0000017730E-01
    156     1        -1.9705361102E-03   -5.0000017809E-01
    161     1        -1.5473842630E-03   -5.0000017798E-01
    166     1        -1.1682214384E-03   -4.9999982157E-01
    171     1        -6.9209630662E-04   -4.9999982247E-01
    176     1        -2.3580550132E-04   -4.9999982262E-01
    181     1         1.0286603666E-04   -4.9999982214E-01
    186     1         7.4476872229E-05   -4.9999982241E-01
    191     1        -2.4078394969E-04   -4.9999982168E-01
    196     1        -4.7464045492E-04   -5.0000017843E-01
    201     1        -1.2156191705E-03   -5.0000017915E-01
    206     1        -2.7006581908E-03   -5.0000017925E-01
    211     1        -3.7861383048E-03   -4.9999982148E-01
    216     1        -3.7967204102E-03   -4.9999982334E-01
    221     1        -3.8435349895E-03   -4.9999982351E-01
    226     1        -4.0399862608E-03   -4.9999982417E-01
    231     1        -3.3303668995E-03   -5.0000017689E-01
    236     1        -2.1493163233E-03   -5.0000017767E-01
    241     1        -1.7286699859E-03   -4.9999982224E-01
    246     1        -1.8611963583E-03   -4.9999982054E-01
    251     1        -1.7339831864E-03   -5.0000017956E-01
    256     1        -2.0298340165E-03   -5.0000017969E-01
    261     1        -2.9246543501E-03   -5.0000017957E-01
    266     1        -3.4670759754E-03   -4.9999982082E-01
    271     1        -3.5001032022E-03   -4.9999982114E-01
    276     1        -3.8688548152E-03   -4.9999982298E-01
    281     1        -4.2223404361E-03   -5.0000017345E-01
    286     1        -3.6404851661E-03   -5.0000017544E-01
    291     1        -2.7392851958E-03   -4.9999982554E-01
    296     1        -2.3279657281E-03   -4.9999982500E-01
    301     1        -2.2917853976E-03   -4.9999991840E-01
    306     1        -2.2678948129E-03   -5.0000017625E-01
    311     1        -2.8718261206E-03   -5.0000017712E-01
    316     1        -4.1656735078E-03   -5.0000017693E-01
    321     1        -4.9431811307E-03   -4.9999982363E-01
    326     1        -4.7846660976E-03   -4.9999982281E-01
    331     1        -4.0190108139E-03   -4.9999996799E-01
    336     1        -2.5924838646E-03   -5.0000017486E-01
    341     1        -4.7633600202E-04   -5.0000017474E-01
    346     1         1.0968340804E-03   -4.9999982411E-01
    351     1         1.9535350809E-03   -4.9999982395E-01
    356     1         2.5508153060E-03   -4.9999982333E-01
    361     1         2.0749850145E-03   -4.9999997355E-01
    366     1        -1.3308505010E-04   -5.0000017800E-01
    371     1        -2.6190614133E-03   -5.0000001694E-01
    376     1        -3.9655163493E-03   -4.9999982181E-01
    381     1        -4.9454140796E-03   -4.9999982183E-01
    386     1        -5.7912178408E-03   -4.9999982208E-01
    391     1        -5.7241618645E-03   -5.0000017756E-01
    396     1        -4.7750516093E-03   -5.0000017732E-01
    401     1        -3.9600678573E-03   -4.9999982146E-01
    406     1        -3.4782767431E-03   -5.0000017788E-01
    411     1        -3.0146734910E-03   -5.0000017746E-01
    416     1        -2.7114261886E-03   -4.9999982120E-01
    421     1        -2.5383108035E-03   -4.9999982125E-01
    426     1        -2.1496014144E-03   -5.0000017738E-01
    431     1        -1.2406404064E-03   -5.0000017590E-01
    436     1        -3.6182493066E-04   -5.0000017643E-01
    441     1         8.9904854651E-05   -5.0000017640E-01
    446     1         4.7034204395E-04   -4.9999982189E-01
    451     1         4.6066493152E-04   -5.0000009681E-01
    456     1        -5.5157887743E-04   -4.9999982145E-01
    461     1        -2.0986120821E-03   -5.0000017919E-01
    466     1        -2.9351386870E-03   -5.0000007909E-01
    471     1        -3.4678487040E-03   -5.0000017244E-01
    476     1        -4.1116609656E-03   -5.0000017939E-01
    481     1        -4.0919005951E-03   -4.9999999852E-01
    486     1        -3.3651185935E-03   -4.9999999926E-01
    491     1        -2.6734732287E-03   -4.9999982372E-01
    496     1        -2.0981243007E-03   -4.9999982328E-01
    501     1        -1.4350795685E-03   -5.0000017693E-01
    506     1        -1.4302645998E-03   -5.0000017903E-01
    511     1        -2.0294877924E-03   -4.9999982051E-01
    516     1        -2.5434272854E-03   -4.9999982085E-01
    521     1        -3.0443372707E-03   -4.9999982008E-01
    526     1        -3.6794110242E-03   -4.9999981930E-01
    531     1        -3.8971597711E-03   -4.9999982006E-01
    536     1        -3.1749487347E-03   -5.0000017931E-01
    541     1        -2.1709904599E-03   -5.0000017949E-01
    546     1        -1.4099556189E-03   -4.9999982150E-01
    551     1        -9.3605582486E-04   -4.9999982271E-01
    556     1        -3.1993154196E-04   -5.0000017786E-01
    561     1        -5.3163485876E-05   -4.9999982286E-01
    566     1        -8.6683708544E-04   -4.9999982180E-01
    571     1        -2.4608162278E-03   -5.0000017795E-01
    576     1        -4.1078873319E-03   -5.0000017772E-01
    581     1        -5.5996023810E-03   -5.0000017907E-01
    586     1        -6.8258307700E-03   -4.9999982101E-01
    591     1        -7.5037794489E-03   -4.9999982092E-01
    596     1        -8.1348148547E-03   -5.0000018026E-01
    601     1        -8.4999662098E-03   -5.0000018017E-01
    606     1        -8.1033010895E-03   -5.0000001221E-01
    611     1        -7.6855178766E-03   -4.9999982057E-01
    616     1        -8.0659118338E-03   -4.9999982060E-01
    621     1        -8.1192199306E-03   -4.9999988606E-01
    626     1        -7.2100320549E-03   -4.9999982031E-01
    631     1        -6.6321897523E-03   -4.9999999990E-01
    636     1        -6.2248727491E-03   -5.0000017796E-01
    641     1        -4.7811586813E-03   -5.0000015130E-01
    646     1        -2.7093997695E-03   -5.0000017857E-01
    651     1        -1.2922848309E-03   -4.9999982092E-01
    656     1        -5.5789151607E-04   -4.9999982033E-01
    661     1        -3.9048809949E-04   -5.0000018038E-01
    666     1        -1.1295691453E-03   -5.0000017899E-01
    671     1        -2.3810054011E-03   -4.9999982040E-01
    676     1        -3.5706802831E-03   -5.0000017886E-01
    681     1        -4.6633074426E-03   -5.0000017853E-01
    686     1        -5.7740474000E-03   -4.9999982206E-01
    691     1        -6.4231251703E-03   -4.9999989426E-01
    696     1        -6.3349584454E-03   -5.0000017662E-01
    701     1        -5.9949778385E-03   -4.9999982262E-01
    706     1        -5.8787571659E-03   -4.9999992412E-01
    711     1        -5.8487039717E-03   -5.0000017864E-01
    716     1        -5.6428887855E-03   -4.9999982203E-01
    721     1        -5.9907083704E-03   -4.9999982169E-01
    726     1        -6.6650692832E-03   -5.0000017757E-01
    731     1        -6.5107024799E-03   -5.0000017756E-01
    736     1        -5.6794673546E-03   -4.9999982104E-01
    741     1        -4.9927753934E-03   -4.9999982191E-01
    746     1        -4.2391874832E-03   -5.0000017862E-01
    751     1        -3.3093037195E-03   -5.0000017797E-01
    756     1        -3.1206065717E-03   -5.0000017779E-01
    761     1        -3.5224672820E-03   -4.9999992988E-01
    766     1        -3.9822981094E-03   -4.9999982370E-01
    771     1        -4.9109269477E-03   -4.9999982503E-01
    776     1        -6.4942659801E-03   -4.9999982561E-01
    781     1        -7.5841048109E-03   -5.0000017453E-01
    786     1        -7.7129050161E-03   -5.0000017490E-01
    791     1        -7.4990410828E-03   -4.9999982411E-01
    796     1        -6.7607601841E-03   -4.9999982350E-01
    801     1        -5.3534469202E-03   -4.9999982318E-01
    806     1        -3.6262425894E-03   -5.0000017709E-01
    811     1        -2.0903682220E-03   -5.0000017806E-01
    816     1        -8.9630504386E-04   -5.0000017779E-01
    821     1        -3.0604690893E-04   -4.9999982232E-01
    826     1        -5.2000462178E-04   -4.9999982374E-01
    831     1        -1.4194078159E-03   -5.0000017579E-01
    836     1        -2.6581130578E-03   -5.0000017479E-01
    841     1        -3.9013949732E-03   -4.9999982432E-01
    846     1        -5.5157494330E-03   -4.9999982278E-01
    851     1        -7.1809534233E-03   -5.0000004596E-01
    856     1        -8.3608352537E-03   -4.9999982109E-01
    861     1        -9.3740279582E-03   -4.9999982064E-01
    866     1        -1.0521653159E-02   -5.0000017850E-01
    871     1        -1.0790933651E-02   -4.9999982166E-01
    876     1        -9.7762762455E-03   -4.9999982190E-01
    881     1        -8.6590524757E-03   -5.0000000812E-01
    886     1        -7.5405789591E-03   -4.9999982173E-01
    891     1        -5.8928735198E-03   -4.9999982194E-01
    896     1        -4.2405070581E-03   -5.0000017732E-01
    901     1        -3.0411259266E-03   -5.0000000108E-01
    906     1        -1.7562577766E-03   -4.9999982235E-01
    911     1        -6.3032345916E-04   -4.9999982147E-01
    916     1        -5.8356036075E-04   -5.0000011290E-01
    921     1        -1.1937818106E-03   -5.0000010098E-01
    926     1        -2.1779147820E-03   -5.0000017949E-01
    931     1        -3.8526594983E-03   -5.0000017865E-01
    936     1        -5.6732514542E-03   -4.9999982111E-01
    941     1        -6.7099187380E-03   -4.9999982074E-01
    946     1        -7.2933279715E-03   -4.9999982148E-01
    951     1        -7.9271516036E-03   -4.9999990783E-01
    956     1        -8.2443484925E-03   -5.0000017899E-01
    961     1        -8.0388289999E-03   -5.0000017914E-01
    966     1        -7.6598297277E-03   -4.9999982056E-01
    971     1        -7.4667806798E-03   -4.9999982134E-01
    976     1        -6.9408303441E-03   -4.9999982042E-01
    981     1        -5.9290919634E-03   -5.0000017920E-01
    986     1        -5.2137391700E-03   -5.0000018026E-01
    991     1        -4.8351677151E-03   -5.0000017938E-01
    996     1        -3.9248767096E-03   -4.9999982029E-01
   1001     1        -2.6188984241E-03   -4.9999982117E-01
   1006     1        -2.0662557526E-03   -5.0000017937E-01
   1011     1        -1.8257014812E-03   -5.0000017872E-01
   1016     1        -1.3069150825E-03   -4.9999982055E-01
   1021     1        -1.4268214514E-03   -4.9999982111E-01
   1026     1        -2.7236584093E-03   -5.0000006284E-01
   1031     1        -3.9166877548E-03   -4.9999982185E-01
   1036     1        -4.7065526175E-03   -4.9999982116E-01
   1041     1        -5.6093566572E-03   -5.0000017904E-01
   1046     1        -5.8788518073E-03   -5.0000017858E-01
   1051     1        -5.4668973819E-03   -5.0000017973E-01
   1056     1        -4.9348184844E-03   -5.0000017881E-01
   1061     1        -4.1489639714E-03   -4.9999982036E-01
   1066     1        -2.6288765735E-03   -4.9999981991E-01
   1071     1        -1.3185699029E-03   -5.0000017851E-01
   1076     1        -6.1822152390E-04   -5.0000017907E-01
   1081     1         1.4019492132E-05   -5.0000017953E-01
   1086     1         2.9548030670E-04   -5.0000017942E-01
   1091     1        -3.9270811025E-04   -4.9999981983E-01
   1096     1        -1.8403363832E-03   -4.9999982003E-01
   1101     1        -3.1576800962E-03   -4.9999982028E-01
   1106     1        -4.2871765790E-03   -5.0000017983E-01
   1111     1        -5.6255833103E-03   -5.0000015875E-01
   1116     1        -7.0674491370E-03   -5.0000016425E-01
   1121     1        -7.6710578718E-03   -4.9999982115E-01
   1126     1        -7.5045334707E-03   -4.9999982170E-01
   1131     1        -7.7014567503E-03   -5.0000017813E-01
   1136     1        -7.7405876124E-03   -5.0000017883E-01
   1141     1        -6.9376432569E-03   -4.9999982152E-01
   1146     1        -6.1642888901E-03   -4.9999982095E-01
   1151     1        -6.0500970062E-03   -4.9999982012E-01
   1156     1        -5.7638805854E-03   -4.9999981973E-01
   1161     1        -5.3351889912E-03   -5.0000017939E-01
   1166     1        -5.2230580564E-03   -5.0000018003E-01
   1171     1        -4.7275619415E-03   -4.9999981964E-01
   1176     1        -3.8638517959E-03   -5.0000017984E-01
   1181     1        -3.6878712303E-03   -5.0000017953E-01
   1186     1        -4.0337554404E-03   -4.9999982169E-01
   1191     1        -4.1356426574E-03   -4.9999982169E-01
   1196     1        -4.5108675826E-03   -5.0000017793E-01
   1201     1        -5.3731737825E-03   -4.9999982166E-01
   1206     1        -5.9500893497E-03   -4.9999982141E-01
   1211     1        -6.3816168059E-03   -5.0000018004E-01
   1216     1        -7.0464781966E-03   -5.0000018046E-01
   1221     1        -7.6463129901E-03   -4.9999982001E-01
   1226     1        -7.5328359541E-03   -5.0000018054E-01
   1231     1        -6.8223824813E-03   -5.0000017966E-01
   1236     1        -5.8511509633E-03   -4.9999982129E-01
   1241     1        -4.6036615652E-03   -5.0000017874E-01
   1246     1        -3.0873367160E-03   -5.0000017846E-01
   1251     1        -2.0553174390E-03   -4.9999982257E-01
   1256     1        -2.2185775581E-03   -4.9999982264E-01
   1261     1        -2.7016226663E-03   -5.0000017732E-01
   1266     1        -2.7887438592E-03   -5.0000000545E-01
   1271     1        -3.1937852689E-03   -4.9999982043E-01
   1276     1        -4.2518316136E-03   -4.9999982055E-01
   1281     1        -4.8767694729E-03   -4.9999982011E-01
   1286     1        -5.2077819637E-03   -5.0000017799E-01
   1291     1        -5.9521751265E-03   -5.0000017818E-01
   1296     1        -6.2824564101E-03   -5.0000017864E-01
   1301     1        -6.0560071359E-03   -4.9999982227E-01
   1306     1        -5.6913187317E-03   -4.9999982175E-01
   1311     1        -4.7933454904E-03   -4.9999982169E-01
   1316     1        -3.0525290225E-03   -5.0000017801E-01
   1321     1        -1.6240660921E-03   -5.0000017871E-01
   1326     1        -4.8493904053E-04   -4.9999982073E-01
   1331     1         1.1958521440E-03   -4.9999982165E-01
   1336     1         2.4897344105E-03   -5.0000017745E-01
   1341     1         2.3069598466E-03   -5.0000017624E-01
   1346     1         1.3082847523E-03   -5.0000017625E-01
   1351     1         5.1768109533E-04   -5.0000017529E-01
   1356     1        -4.0507915684E-04   -4.9999982308E-01
   1361     1        -1.7991696538E-03   -4.9999982261E-01
   1366     1        -3.2978950468E-03   -5.0000017956E-01
   1371     1        -3.9252707978E-03   -5.0000018035E-01
   1376     1        -3.6613537025E-03   -4.9999981960E-01
   1381     1        -3.5792798017E-03   -4.9999982049E-01
   1386     1        -4.0529196587E-03   -4.9999981968E-01
   1391     1        -4.5410577736E-03   -4.9999982038E-01
   1396     1        -5.0108087872E-03   -5.0000017812E-01
