# Supplementary material for: Drug Design in the Exascale Era: A Perspective from Massively Parallel QM/MM Simulations
Source: J Chem Inf Model. 2023 Jun 15;63(12):3647–58. doi: 10.1021/acs.jcim.3c00557 (PMC10302481; doi:10.1021/acs.jcim.3c00557)
Supplement: Supplementary file 1 — ci3c00557_si_001.zip [file ci3c00557_si_001.zip › idh1/ti/step-2/cv3/CONSTRAINT2]

      1     1         8.4055511415E-03    3.0000000189E+00
      6     1         9.5376687048E-03    3.0000000867E+00
     11     1         9.9020033089E-03    3.0000001092E+00
     16     1         9.9709067231E-03    3.0000001754E+00
     21     1         1.0019669585E-02    3.0000000001E+00
     26     1         1.0358360501E-02    3.0000001776E+00
     31     1         1.1358448286E-02    2.9999999993E+00
     36     1         1.2929954995E-02    2.9999998236E+00
     41     1         1.4440562694E-02    3.0000001756E+00
     46     1         1.5311115307E-02    3.0000001748E+00
     51     1         1.5356771449E-02    2.9999998269E+00
     56     1         1.4408753269E-02    2.9999999981E+00
     61     1         1.2633564474E-02    2.9999998245E+00
     66     1         1.0641180554E-02    3.0000001767E+00
     71     1         9.3344115245E-03    3.0000000015E+00
     76     1         9.2419335882E-03    3.0000001794E+00
     81     1         1.0474894152E-02    2.9999998203E+00
     86     1         1.2751902649E-02    2.9999998211E+00
     91     1         1.5472828729E-02    2.9999998222E+00
     96     1         1.8028053674E-02    3.0000001764E+00
    101     1         1.9981898511E-02    3.0000001768E+00
    106     1         2.0948722664E-02    2.9999998246E+00
    111     1         2.0748116923E-02    2.9999999993E+00
    116     1         1.9786364461E-02    2.9999998243E+00
    121     1         1.8581261093E-02    3.0000001770E+00
    126     1         1.7036373555E-02    3.0000001774E+00
    131     1         1.4908345721E-02    2.9999998228E+00
    136     1         1.2528510409E-02    3.0000000006E+00
    141     1         1.0536018182E-02    2.9999998236E+00
    146     1         9.0682334111E-03    3.0000001770E+00
    151     1         7.9367247087E-03    3.0000001410E+00
    156     1         6.9239040276E-03    3.0000001767E+00
    161     1         5.9701216417E-03    2.9999998222E+00
    166     1         5.0497293035E-03    3.0000000180E+00
    171     1         4.2792464082E-03    2.9999998212E+00
    176     1         3.6945172497E-03    3.0000001796E+00
    181     1         3.1919467735E-03    3.0000001789E+00
    186     1         2.8814712157E-03    2.9999998216E+00
    191     1         2.8132751702E-03    2.9999998239E+00
    196     1         2.6314388476E-03    2.9999998252E+00
    201     1         2.0526102350E-03    3.0000001728E+00
    206     1         1.1657233994E-03    3.0000000004E+00
    211     1        -1.4577012425E-04    3.0000001714E+00
    216     1        -1.9443192592E-03    3.0000000011E+00
    221     1        -3.5608145816E-03    2.9999998278E+00
    226     1        -3.8986649910E-03    3.0000001741E+00
    231     1        -2.5561447847E-03    2.9999999822E+00
    236     1         1.0940603477E-04    3.0000001742E+00
    241     1         3.3276133905E-03    2.9999998268E+00
    246     1         6.4007583050E-03    2.9999998268E+00
    251     1         8.7682025522E-03    3.0000001736E+00
    256     1         1.0236632882E-02    3.0000001743E+00
    261     1         1.0758060038E-02    3.0000001743E+00
    266     1         1.0278261912E-02    2.9999998249E+00
    271     1         8.9869392963E-03    2.9999998231E+00
    276     1         7.4088901013E-03    2.9999998238E+00
    281     1         6.0981930536E-03    3.0000001756E+00
    286     1         5.2701789108E-03    3.0000001743E+00
    291     1         4.9821067488E-03    3.0000001732E+00
    296     1         5.1222241798E-03    3.0000001727E+00
    301     1         5.5107000234E-03    2.9999998269E+00
    306     1         6.0831492492E-03    2.9999998267E+00
    311     1         6.9236700417E-03    2.9999998281E+00
    316     1         7.7060288237E-03    3.0000001715E+00
    321     1         7.9098781139E-03    3.0000001709E+00
    326     1         7.2914521715E-03    2.9999998293E+00
    331     1         5.9716036275E-03    2.9999998308E+00
    336     1         4.4238587330E-03    3.0000001689E+00
    341     1         3.1483200862E-03    3.0000000009E+00
    346     1         2.3549391363E-03    3.0000001674E+00
    351     1         2.1022626481E-03    2.9999998327E+00
    356     1         2.5323546524E-03    2.9999998316E+00
    361     1         3.6050817969E-03    2.9999998306E+00
    366     1         4.9172373679E-03    3.0000001692E+00
    371     1         5.9836841751E-03    3.0000000153E+00
    376     1         6.6979853279E-03    2.9999998287E+00
    381     1         7.3300210541E-03    3.0000000635E+00
    386     1         8.1813600151E-03    2.9999998290E+00
    391     1         9.3353163124E-03    3.0000000011E+00
    396     1         1.0417797607E-02    2.9999999983E+00
    401     1         1.0875173113E-02    2.9999998322E+00
    406     1         1.0475410931E-02    3.0000000097E+00
    411     1         9.4624077969E-03    2.9999998307E+00
    416     1         8.4155589207E-03    2.9999999995E+00
    421     1         7.9063438623E-03    2.9999999979E+00
    426     1         8.1328563216E-03    3.0000001714E+00
    431     1         8.9410691709E-03    2.9999999979E+00
    436     1         1.0228646524E-02    2.9999999789E+00
    441     1         1.1984693106E-02    3.0000001704E+00
    446     1         1.3950226148E-02    3.0000000006E+00
    451     1         1.5339478574E-02    3.0000001676E+00
    456     1         1.5605699849E-02    2.9999999995E+00
    461     1         1.4834060139E-02    3.0000001195E+00
    466     1         1.3342613141E-02    2.9999998306E+00
    471     1         1.1457041124E-02    3.0000001457E+00
    476     1         9.4229206867E-03    3.0000000317E+00
    481     1         7.3254435998E-03    3.0000001700E+00
    486     1         5.3586188674E-03    2.9999999999E+00
    491     1         3.9843245988E-03    2.9999998318E+00
    496     1         3.5605215410E-03    3.0000001681E+00
    501     1         3.9769315087E-03    3.0000000004E+00
    506     1         4.6251682470E-03    3.0000001668E+00
    511     1         5.0040504326E-03    2.9999999995E+00
    516     1         4.9862545842E-03    2.9999999974E+00
    521     1         4.8416615240E-03    3.0000001688E+00
    526     1         4.6657093096E-03    3.0000000010E+00
    531     1         4.2898774382E-03    3.0000000369E+00
    536     1         3.5771239187E-03    3.0000000007E+00
    541     1         2.6634581131E-03    2.9999998325E+00
    546     1         1.6997118867E-03    3.0000001665E+00
    551     1         8.1067103467E-04    2.9999999506E+00
    556     1         5.9746626218E-05    3.0000001665E+00
    561     1        -6.5144957346E-04    2.9999999998E+00
    566     1        -1.0784350013E-03    2.9999999985E+00
    571     1        -7.4353828167E-04    2.9999998317E+00
    576     1         5.6237761200E-04    3.0000000789E+00
    581     1         2.1513702167E-03    3.0000000005E+00
    586     1         3.1294517665E-03    2.9999999592E+00
    591     1         2.9232436962E-03    2.9999999998E+00
    596     1         1.6175472284E-03    2.9999999996E+00
    601     1        -6.7410466051E-05    3.0000001665E+00
    606     1        -1.3475261617E-03    3.0000000016E+00
    611     1        -2.0209581947E-03    3.0000000006E+00
    616     1        -2.2918399302E-03    2.9999998375E+00
    621     1        -2.0886239472E-03    2.9999998383E+00
    626     1        -1.4783091792E-03    2.9999998389E+00
    631     1        -7.6881085700E-04    3.0000001608E+00
    636     1        -3.6607969318E-04    3.0000001614E+00
    641     1        -1.4269242662E-04    2.9999998376E+00
    646     1         8.4187418664E-05    3.0000000059E+00
    651     1         5.5145848712E-04    2.9999998346E+00
    656     1         1.5076819756E-03    3.0000001659E+00
    661     1         2.9187381862E-03    3.0000001654E+00
    666     1         4.3426699785E-03    2.9999998341E+00
    671     1         5.2424919573E-03    3.0000000693E+00
    676     1         5.6320066745E-03    2.9999998323E+00
    681     1         5.8846396364E-03    3.0000001690E+00
    686     1         6.4672247140E-03    3.0000000012E+00
    691     1         7.5187624301E-03    3.0000000283E+00
    696     1         8.9698933657E-03    2.9999998282E+00
    701     1         1.0623804124E-02    2.9999998293E+00
    706     1         1.2572459790E-02    3.0000001709E+00
    711     1         1.4859124088E-02    3.0000000004E+00
    716     1         1.6932231285E-02    3.0000001692E+00
    721     1         1.8201834125E-02    2.9999998316E+00
    726     1         1.8623726139E-02    2.9999998657E+00
    731     1         1.8570993175E-02    2.9999998313E+00
    736     1         1.7816130180E-02    3.0000001696E+00
    741     1         1.6340820160E-02    3.0000001019E+00
    746     1         1.4452730076E-02    3.0000001705E+00
    751     1         1.2630962482E-02    2.9999998296E+00
    756     1         1.0957505985E-02    2.9999998302E+00
    761     1         9.5578075872E-03    2.9999998305E+00
    766     1         8.5791490440E-03    3.0000001679E+00
    771     1         7.9512371868E-03    3.0000001672E+00
    776     1         7.2982129105E-03    3.0000001662E+00
    781     1         6.3161926083E-03    2.9999998337E+00
    786     1         5.2236826458E-03    3.0000000574E+00
    791     1         4.1523622185E-03    3.0000001668E+00
    796     1         3.2393802296E-03    2.9999998323E+00
    801     1         2.5550472011E-03    2.9999998321E+00
    806     1         2.2964533992E-03    2.9999998318E+00
    811     1         2.4771775787E-03    3.0000001677E+00
    816     1         3.3228888425E-03    3.0000001681E+00
    821     1         4.7996487693E-03    3.0000001672E+00
    826     1         6.3464491441E-03    3.0000001663E+00
    831     1         7.5035554850E-03    2.9999998343E+00
    836     1         8.2869373018E-03    2.9999998338E+00
    841     1         8.7442282958E-03    2.9999998335E+00
    846     1         8.2746588463E-03    2.9999998339E+00
    851     1         6.8927780947E-03    2.9999998321E+00
    856     1         4.9663520464E-03    3.0000001677E+00
    861     1         3.0393878240E-03    3.0000001687E+00
    866     1         1.2507959102E-03    2.9999998305E+00
    871     1        -4.6583877951E-05    2.9999998312E+00
    876     1        -4.8906209231E-04    2.9999998316E+00
    881     1         7.8381598818E-05    2.9999998331E+00
    886     1         1.4588746147E-03    2.9999999542E+00
    891     1         2.8623538227E-03    3.0000001641E+00
    896     1         3.6484157251E-03    3.0000001619E+00
    901     1         3.5231572465E-03    3.0000001611E+00
    906     1         3.0482264092E-03    3.0000001616E+00
    911     1         2.5411850231E-03    2.9999998379E+00
    916     1         2.4675631233E-03    2.9999998368E+00
    921     1         3.0536009873E-03    2.9999998365E+00
    926     1         4.5594397362E-03    3.0000001625E+00
    931     1         6.5528746590E-03    3.0000001635E+00
    936     1         8.2788298059E-03    3.0000001627E+00
    941     1         9.3976352591E-03    3.0000001640E+00
    946     1         1.0012616854E-02    3.0000001638E+00
    951     1         1.0354931373E-02    2.9999998354E+00
    956     1         1.0351311424E-02    2.9999998339E+00
    961     1         1.0316078570E-02    3.0000001659E+00
    966     1         1.0302504239E-02    3.0000001676E+00
    971     1         1.0422357666E-02    2.9999998326E+00
    976     1         1.0427809946E-02    2.9999999986E+00
    981     1         1.0357436858E-02    2.9999998310E+00
    986     1         1.0184038225E-02    3.0000001686E+00
    991     1         9.8853569631E-03    3.0000001687E+00
    996     1         9.3372861136E-03    3.0000001681E+00
   1001     1         8.4661195330E-03    3.0000001681E+00
   1006     1         7.5497645375E-03    2.9999998326E+00
   1011     1         7.1443426148E-03    2.9999998339E+00
   1016     1         7.8064791716E-03    3.0000001648E+00
   1021     1         9.1895519802E-03    3.0000001633E+00
   1026     1         1.0679827648E-02    3.0000001608E+00
   1031     1         1.1895377044E-02    2.9999998401E+00
   1036     1         1.2993110118E-02    2.9999998409E+00
   1041     1         1.3665106506E-02    2.9999998410E+00
   1046     1         1.3658925038E-02    3.0000001601E+00
   1051     1         1.3252050774E-02    3.0000001594E+00
   1056     1         1.2708537186E-02    3.0000000068E+00
   1061     1         1.2007038586E-02    3.0000000356E+00
   1066     1         1.0637759286E-02    2.9999999370E+00
   1071     1         8.7582316329E-03    3.0000001587E+00
   1076     1         6.7038444488E-03    3.0000001598E+00
   1081     1         5.2857745024E-03    3.0000001602E+00
   1086     1         4.6943914159E-03    2.9999998382E+00
   1091     1         4.9580384566E-03    2.9999998385E+00
   1096     1         5.7803665277E-03    2.9999998373E+00
   1101     1         7.0196813203E-03    2.9999998379E+00
   1106     1         8.4250713140E-03    3.0000000536E+00
   1111     1         9.2850783720E-03    3.0000001628E+00
   1116     1         9.2673635090E-03    3.0000001637E+00
   1121     1         8.7009729536E-03    3.0000001648E+00
   1126     1         8.0760954865E-03    2.9999998343E+00
   1131     1         7.5202326463E-03    2.9999998344E+00
   1136     1         7.1120026100E-03    2.9999998343E+00
   1141     1         6.8007260750E-03    3.0000001648E+00
   1146     1         6.5205784330E-03    3.0000001632E+00
   1151     1         6.2211746437E-03    3.0000001628E+00
   1156     1         5.9077501125E-03    2.9999998375E+00
   1161     1         5.6898007556E-03    2.9999998386E+00
   1166     1         5.5992570516E-03    3.0000001617E+00
   1171     1         5.7450476321E-03    3.0000001636E+00
   1176     1         5.8561308117E-03    2.9999998349E+00
   1181     1         5.9998483602E-03    2.9999998347E+00
   1186     1         6.4008765101E-03    3.0000001610E+00
   1191     1         7.3754657066E-03    3.0000001668E+00
   1196     1         8.5542522676E-03    3.0000001672E+00
   1201     1         9.3428423249E-03    3.0000001679E+00
   1206     1         9.4673915886E-03    2.9999998320E+00
   1211     1         9.2224126112E-03    2.9999998322E+00
   1216     1         9.1617424841E-03    2.9999998319E+00
   1221     1         9.3544747049E-03    3.0000001693E+00
   1226     1         9.9573712141E-03    3.0000001701E+00
   1231     1         1.0910651678E-02    3.0000001697E+00
   1236     1         1.2345939809E-02    2.9999998288E+00
   1241     1         1.3813611260E-02    2.9999998283E+00
   1246     1         1.5327768232E-02    3.0000001724E+00
   1251     1         1.6688740195E-02    3.0000001724E+00
   1256     1         1.7621361530E-02    3.0000001729E+00
   1261     1         1.7837918640E-02    2.9999998274E+00
   1266     1         1.7203272794E-02    2.9999998282E+00
   1271     1         1.5732363568E-02    2.9999998293E+00
   1276     1         1.3489512067E-02    3.0000001711E+00
   1281     1         1.0620646189E-02    2.9999998287E+00
   1286     1         6.6633224087E-03    2.9999998298E+00
   1291     1         1.7765119409E-03    2.9999998295E+00
   1296     1        -2.9620688023E-03    2.9999998309E+00
   1301     1        -5.9095683106E-03    2.9999998313E+00
   1306     1        -6.4206431578E-03    3.0000000491E+00
   1311     1        -4.9010878897E-03    3.0000001643E+00
   1316     1        -2.5799275191E-03    3.0000001627E+00
   1321     1        -7.9130960776E-04    2.9999998383E+00
   1326     1        -3.0996869179E-04    2.9999999979E+00
   1331     1        -8.9479356194E-04    2.9999999987E+00
   1336     1        -1.6983656568E-03    3.0000001698E+00
   1341     1        -1.8997280902E-03    3.0000000672E+00
   1346     1        -1.0201085545E-03    3.0000001722E+00
   1351     1         1.2692002420E-03    3.0000001715E+00
   1356     1         4.5462308156E-03    2.9999998304E+00
   1361     1         7.7229549962E-03    2.9999998336E+00
   1366     1         1.0168325744E-02    3.0000001629E+00
   1371     1         1.1802526171E-02    2.9999998356E+00
   1376     1         1.2051309475E-02    3.0000001282E+00
   1381     1         1.1244475198E-02    2.9999998315E+00
   1386     1         1.0307450425E-02    3.0000001708E+00
   1391     1         1.0245356095E-02    2.9999998260E+00
   1396     1         1.1051543739E-02    3.0000001749E+00
   1401     1         1.2729623175E-02    3.0000001742E+00
   1406     1         1.4817531540E-02    3.0000001723E+00
   1411     1         1.6484324969E-02    3.0000001705E+00
   1416     1         1.6978876801E-02    3.0000001685E+00
   1421     1         1.6095984476E-02    2.9999998331E+00
   1426     1         1.4120020330E-02    2.9999998334E+00
   1431     1         1.1280177169E-02    3.0000001674E+00
   1436     1         8.2403865980E-03    3.0000001688E+00
   1441     1         5.8052425499E-03    2.9999998310E+00
   1446     1         5.1742167485E-03    3.0000000004E+00
   1451     1         6.4991514505E-03    2.9999998309E+00
   1456     1         9.1550352272E-03    3.0000000000E+00
   1461     1         1.1829416368E-02    3.0000000874E+00
   1466     1         1.3422608486E-02    2.9999998340E+00
   1471     1         1.3614423604E-02    2.9999999989E+00
   1476     1         1.2773421111E-02    2.9999998318E+00
   1481     1         1.1293341086E-02    3.0000001699E+00
   1486     1         9.4566950088E-03    3.0000001366E+00
   1491     1         7.9009746145E-03    3.0000001703E+00
   1496     1         7.1059698438E-03    3.0000000769E+00
