# Supplementary material for: Drug Design in the Exascale Era: A Perspective from Massively Parallel QM/MM Simulations
Source: J Chem Inf Model. 2023 Jun 15;63(12):3647–58. doi: 10.1021/acs.jcim.3c00557 (PMC10302481; doi:10.1021/acs.jcim.3c00557)
Supplement: Supplementary file 1 — ci3c00557_si_001.zip [file ci3c00557_si_001.zip › idh1/ti/step-2/cv3/CONSTRAINT]

      1     1         1.1602976354E+00    3.0000001194E+00
      6     1         2.3411985386E-02    3.0000000008E+00
     11     1         2.3360800589E-02    3.0000001729E+00
     16     1         2.2593188875E-02    2.9999998268E+00
     21     1         2.1595495651E-02    3.0000000006E+00
     26     1         2.0514058906E-02    2.9999998249E+00
     31     1         1.9326099010E-02    3.0000001754E+00
     36     1         1.7962394945E-02    3.0000000018E+00
     41     1         1.6720355298E-02    2.9999999791E+00
     46     1         1.6231221113E-02    2.9999998254E+00
     51     1         1.6627349242E-02    2.9999998266E+00
     56     1         1.7315163450E-02    3.0000001721E+00
     61     1         1.7588224777E-02    3.0000001719E+00
     66     1         1.7185774971E-02    2.9999998282E+00
     71     1         1.5925410611E-02    2.9999999988E+00
     76     1         1.3931314253E-02    2.9999998273E+00
     81     1         1.1394868094E-02    3.0000001729E+00
     86     1         8.5089620174E-03    3.0000000007E+00
     91     1         5.5458026613E-03    3.0000001716E+00
     96     1         2.9000709883E-03    2.9999998293E+00
    101     1         7.2091816266E-04    2.9999998317E+00
    106     1        -8.9385262239E-04    3.0000001664E+00
    111     1        -1.7398129758E-03    3.0000000005E+00
    116     1        -2.0819005346E-03    3.0000001645E+00
    121     1        -2.3211783292E-03    2.9999998864E+00
    126     1        -2.5759116217E-03    2.9999999996E+00
    131     1        -2.3457524355E-03    2.9999998325E+00
    136     1        -1.3023080132E-03    3.0000000998E+00
    141     1         6.2023536267E-04    3.0000000245E+00
    146     1         3.0459527323E-03    3.0000001713E+00
    151     1         5.5196749089E-03    2.9999998281E+00
    156     1         7.7423809847E-03    2.9999998285E+00
    161     1         9.4161968378E-03    3.0000001713E+00
    166     1         1.0133243760E-02    3.0000001705E+00
    171     1         9.5899001682E-03    2.9999998301E+00
    176     1         7.9536169175E-03    2.9999998901E+00
    181     1         5.6754210055E-03    2.9999998301E+00
    186     1         3.5932173595E-03    3.0000001710E+00
    191     1         2.4049009876E-03    2.9999999999E+00
    196     1         2.4874997432E-03    2.9999998282E+00
    201     1         3.7308525847E-03    2.9999999992E+00
    206     1         5.8375758754E-03    2.9999998292E+00
    211     1         8.2081812378E-03    3.0000001706E+00
    216     1         1.0041153287E-02    2.9999999996E+00
    221     1         1.0721747745E-02    3.0000001689E+00
    226     1         9.7828823533E-03    2.9999998314E+00
    231     1         7.4295665928E-03    2.9999998301E+00
    236     1         4.1902854231E-03    3.0000001700E+00
    241     1         7.7642856241E-04    3.0000001705E+00
    246     1        -2.2567275758E-03    2.9999998601E+00
    251     1        -4.1139229121E-03    3.0000001581E+00
    256     1        -3.9889188629E-03    2.9999998309E+00
    261     1        -1.8226489355E-03    2.9999998704E+00
    266     1         1.1417269253E-03    3.0000001143E+00
    271     1         3.4008465826E-03    2.9999999765E+00
    276     1         4.5314535646E-03    2.9999999995E+00
    281     1         5.2372390502E-03    2.9999998302E+00
    286     1         6.3461614750E-03    2.9999999993E+00
    291     1         7.9538485008E-03    3.0000000480E+00
    296     1         9.5341766847E-03    3.0000001017E+00
    301     1         1.0847589262E-02    3.0000000006E+00
    306     1         1.2202928771E-02    3.0000000162E+00
    311     1         1.3782162259E-02    3.0000001719E+00
    316     1         1.5056445853E-02    2.9999999186E+00
    321     1         1.5286383932E-02    3.0000000025E+00
    326     1         1.4156906185E-02    2.9999998290E+00
    331     1         1.1886463342E-02    3.0000000007E+00
    336     1         9.1546236229E-03    2.9999999063E+00
    341     1         6.8221419778E-03    3.0000000007E+00
    346     1         5.5829329044E-03    3.0000001754E+00
    351     1         5.9144781422E-03    2.9999998245E+00
    356     1         7.9578327531E-03    2.9999998265E+00
    361     1         1.0846710575E-02    2.9999999997E+00
    366     1         1.3349662219E-02    3.0000001691E+00
    371     1         1.4770236181E-02    2.9999999996E+00
    376     1         1.5102388504E-02    3.0000000004E+00
    381     1         1.4299405681E-02    2.9999998327E+00
    386     1         1.2504790504E-02    3.0000000359E+00
    391     1         1.0307009394E-02    2.9999999452E+00
    396     1         8.5566690578E-03    2.9999998299E+00
    401     1         7.8643529830E-03    2.9999999998E+00
    406     1         8.6109169412E-03    2.9999999992E+00
    411     1         1.0473290594E-02    3.0000000003E+00
    416     1         1.2455439781E-02    2.9999998948E+00
    421     1         1.3456796237E-02    2.9999998318E+00
    426     1         1.3006801481E-02    3.0000000002E+00
    431     1         1.1379227192E-02    2.9999999991E+00
    436     1         9.5818161485E-03    2.9999999999E+00
    441     1         8.7485647100E-03    3.0000000003E+00
    446     1         8.8444001602E-03    3.0000001727E+00
    451     1         8.9078059873E-03    2.9999999029E+00
    456     1         8.7197577612E-03    2.9999998965E+00
    461     1         8.7564887137E-03    3.0000001708E+00
    466     1         8.7463073968E-03    3.0000000004E+00
    471     1         7.7349457902E-03    3.0000001337E+00
    476     1         5.1442231124E-03    3.0000001705E+00
    481     1         1.3164105784E-03    2.9999999984E+00
    486     1        -2.3587689440E-03    2.9999998275E+00
    491     1        -4.1947344703E-03    3.0000001736E+00
    496     1        -3.6095259307E-03    3.0000001722E+00
    501     1        -1.2035614283E-03    2.9999998300E+00
    506     1         2.1711151987E-03    2.9999998333E+00
    511     1         5.7039159950E-03    2.9999998347E+00
    516     1         8.2630137899E-03    3.0000001625E+00
    521     1         8.8439456206E-03    3.0000000015E+00
    526     1         7.2669492220E-03    3.0000001630E+00
    531     1         4.0413264050E-03    3.0000000018E+00
    536     1         5.7455580369E-04    2.9999999995E+00
    541     1        -1.5591752923E-03    3.0000001697E+00
    546     1        -1.7391535676E-03    3.0000000662E+00
    551     1        -6.7498521211E-04    3.0000001687E+00
    556     1         5.4876247376E-04    3.0000000004E+00
    561     1         1.3255388037E-03    2.9999999994E+00
    566     1         1.3644884819E-03    2.9999998296E+00
    571     1         2.6369587484E-04    3.0000001715E+00
    576     1        -1.7184084464E-03    3.0000000000E+00
    581     1        -3.9205650047E-03    3.0000000005E+00
    586     1        -5.4226027859E-03    2.9999999008E+00
    591     1        -5.1193995777E-03    3.0000000002E+00
    596     1        -2.3032200695E-03    3.0000001740E+00
    601     1         2.1348755293E-03    3.0000000550E+00
    606     1         6.2741533887E-03    3.0000000950E+00
    611     1         8.7978935883E-03    3.0000001645E+00
    616     1         9.3177942271E-03    2.9999998348E+00
    621     1         7.8796359253E-03    2.9999998325E+00
    626     1         5.3412012207E-03    3.0000001697E+00
    631     1         2.9971839485E-03    3.0000000005E+00
    636     1         1.9008410372E-03    2.9999998269E+00
    641     1         2.5745946733E-03    2.9999998271E+00
    646     1         4.7524592515E-03    3.0000001725E+00
    651     1         7.5990691126E-03    3.0000000003E+00
    656     1         1.0029129690E-02    3.0000001688E+00
    661     1         1.1232228831E-02    3.0000000001E+00
    666     1         1.0925701659E-02    3.0000000002E+00
    671     1         9.5417094608E-03    2.9999998283E+00
    676     1         7.9317192388E-03    2.9999999995E+00
    681     1         6.9828444522E-03    2.9999998460E+00
    686     1         7.1054612728E-03    2.9999998230E+00
    691     1         8.3468231024E-03    2.9999999991E+00
    696     1         1.0282012125E-02    2.9999998264E+00
    701     1         1.2475063298E-02    3.0000001722E+00
    706     1         1.4300402014E-02    3.0000001646E+00
    711     1         1.5051441292E-02    3.0000001689E+00
    716     1         1.4362197785E-02    2.9999998304E+00
    721     1         1.2565033833E-02    2.9999999835E+00
    726     1         1.0280096962E-02    3.0000001721E+00
    731     1         8.2590212431E-03    3.0000001736E+00
    736     1         7.1152901168E-03    2.9999998259E+00
    741     1         7.0788110279E-03    2.9999998275E+00
    746     1         7.8854452979E-03    3.0000001706E+00
    751     1         8.8900936623E-03    3.0000000830E+00
    756     1         9.3763462448E-03    3.0000001681E+00
    761     1         8.9395643968E-03    2.9999998301E+00
    766     1         7.4892069800E-03    2.9999998280E+00
    771     1         5.2890079232E-03    2.9999998264E+00
    776     1         3.0290927419E-03    3.0000001760E+00
    781     1         1.3591851335E-03    3.0000001775E+00
    786     1         5.6535291264E-04    2.9999998233E+00
    791     1         6.9598844125E-04    2.9999998238E+00
    796     1         1.5392889996E-03    3.0000001748E+00
    801     1         2.7319477658E-03    3.0000000016E+00
    806     1         3.9055767158E-03    2.9999998276E+00
    811     1         4.7233009883E-03    2.9999999980E+00
    816     1         4.9178340060E-03    3.0000000380E+00
    821     1         4.9732537104E-03    2.9999998260E+00
    826     1         5.7284370485E-03    3.0000000765E+00
    831     1         7.2768904778E-03    3.0000000980E+00
    836     1         8.9040661010E-03    3.0000001755E+00
    841     1         1.0167859792E-02    2.9999998249E+00
    846     1         1.1035676478E-02    2.9999998253E+00
    851     1         1.1602832628E-02    3.0000001736E+00
    856     1         1.1616356659E-02    3.0000001731E+00
    861     1         1.0630495105E-02    2.9999998264E+00
    866     1         8.4547862926E-03    2.9999999982E+00
    871     1         5.6007691862E-03    2.9999998238E+00
    876     1         2.9919413188E-03    3.0000001775E+00
    881     1         1.0179517256E-03    3.0000001777E+00
    886     1        -4.5183324452E-04    3.0000001777E+00
    891     1        -1.3089661613E-03    3.0000001767E+00
    896     1        -1.0818629728E-03    2.9999998249E+00
    901     1         5.3252978902E-04    2.9999998261E+00
    906     1         2.8451777554E-03    3.0000001730E+00
    911     1         4.9450194339E-03    3.0000001733E+00
    916     1         6.2985435614E-03    2.9999998272E+00
    921     1         6.9532929277E-03    3.0000001727E+00
    926     1         7.0884055076E-03    3.0000001748E+00
    931     1         6.9153684285E-03    3.0000001744E+00
    936     1         6.5463553186E-03    2.9999998244E+00
    941     1         6.0679146483E-03    2.9999998252E+00
    946     1         5.6281292789E-03    2.9999998259E+00
    951     1         5.1865463558E-03    3.0000001735E+00
    956     1         4.4984991560E-03    3.0000001721E+00
    961     1         3.2282388552E-03    3.0000001715E+00
    966     1         1.3740792577E-03    2.9999998275E+00
    971     1        -9.1658531884E-04    2.9999999079E+00
    976     1        -3.0881777366E-03    3.0000001723E+00
    981     1        -4.4522063413E-03    3.0000001722E+00
    986     1        -4.5648976582E-03    2.9999998279E+00
    991     1        -3.7817320150E-03    2.9999998290E+00
    996     1        -2.8438004882E-03    3.0000001707E+00
   1001     1        -2.2370744199E-03    3.0000001698E+00
   1006     1        -2.1903557993E-03    3.0000001683E+00
   1011     1        -2.9225815698E-03    3.0000001691E+00
   1016     1        -4.3581291384E-03    2.9999998310E+00
   1021     1        -5.7506067340E-03    3.0000001694E+00
   1026     1        -6.1512553072E-03    3.0000000058E+00
   1031     1        -4.9168542089E-03    2.9999998316E+00
   1036     1        -2.1349048490E-03    3.0000001661E+00
   1041     1         1.0950061309E-03    3.0000001630E+00
   1046     1         3.3470234301E-03    2.9999998380E+00
   1051     1         4.1645256823E-03    2.9999999998E+00
   1056     1         3.9898213658E-03    3.0000000002E+00
   1061     1         3.2023421158E-03    2.9999998350E+00
   1066     1         2.5683807913E-03    3.0000000572E+00
   1071     1         3.1091150317E-03    2.9999999997E+00
   1076     1         5.4208917539E-03    3.0000001687E+00
   1081     1         8.9052505161E-03    2.9999998305E+00
   1086     1         1.2530402794E-02    2.9999998328E+00
   1091     1         1.5380633950E-02    3.0000001660E+00
   1096     1         1.7008158942E-02    3.0000001656E+00
   1101     1         1.7326634873E-02    3.0000001658E+00
   1106     1         1.6621072170E-02    2.9999998334E+00
   1111     1         1.5375156717E-02    2.9999998315E+00
   1116     1         1.4052808383E-02    3.0000000772E+00
   1121     1         1.3298015021E-02    3.0000001698E+00
   1126     1         1.3370591281E-02    3.0000001694E+00
   1131     1         1.3990557394E-02    2.9999998320E+00
   1136     1         1.4545703841E-02    2.9999998336E+00
   1141     1         1.4969542099E-02    3.0000001654E+00
   1146     1         1.5034390495E-02    3.0000001645E+00
   1151     1         1.4414910989E-02    3.0000001642E+00
   1156     1         1.3105302574E-02    2.9999998350E+00
   1161     1         1.1705661941E-02    2.9999998336E+00
   1166     1         1.0827562163E-02    3.0000001672E+00
   1171     1         1.0804031373E-02    3.0000001680E+00
   1176     1         1.1751507560E-02    3.0000001669E+00
   1181     1         1.3284809110E-02    3.0000000006E+00
   1186     1         1.4718425721E-02    3.0000000009E+00
   1191     1         1.5306299398E-02    2.9999998362E+00
   1196     1         1.4801306277E-02    3.0000001634E+00
   1201     1         1.3172697595E-02    3.0000001640E+00
   1206     1         1.0419577012E-02    3.0000001656E+00
   1211     1         6.7321985091E-03    2.9999998327E+00
   1216     1         2.9238301598E-03    2.9999998300E+00
   1221     1        -1.1628668367E-05    3.0000001714E+00
   1226     1        -1.5212729612E-03    3.0000001724E+00
   1231     1        -1.6342345915E-03    3.0000001735E+00
   1236     1        -7.1490267896E-04    2.9999998281E+00
   1241     1         6.2240613921E-04    2.9999998295E+00
   1246     1         1.8810471202E-03    2.9999998308E+00
   1251     1         2.7444961839E-03    3.0000001682E+00
   1256     1         2.9066426973E-03    3.0000001671E+00
   1261     1         2.1339271380E-03    3.0000001679E+00
   1266     1         8.0371519128E-04    2.9999998318E+00
   1271     1        -2.8070654994E-04    2.9999998313E+00
   1276     1        -4.2908765190E-04    2.9999998313E+00
   1281     1         5.8601235664E-04    2.9999999428E+00
   1286     1         2.4902649720E-03    3.0000000009E+00
   1291     1         4.2540327433E-03    2.9999998352E+00
   1296     1         4.9424326515E-03    3.0000000046E+00
   1301     1         4.1341399890E-03    3.0000000001E+00
   1306     1         2.1781360535E-03    3.0000001623E+00
   1311     1        -5.4006099364E-04    2.9999999995E+00
   1316     1        -3.7446466760E-03    2.9999999999E+00
   1321     1        -6.8276688705E-03    2.9999999999E+00
   1326     1        -8.7170955592E-03    2.9999999991E+00
   1331     1        -8.6151240932E-03    2.9999999712E+00
   1336     1        -6.7799822717E-03    3.0000000002E+00
   1341     1        -4.3073265043E-03    3.0000001697E+00
   1346     1        -2.5834661022E-03    2.9999999996E+00
   1351     1        -2.1458589769E-03    2.9999999997E+00
   1356     1        -2.4890132253E-03    2.9999999991E+00
   1361     1        -2.7375703986E-03    2.9999999990E+00
   1366     1        -2.7235706950E-03    3.0000000294E+00
   1371     1        -2.5299664451E-03    3.0000000004E+00
   1376     1        -2.0686622062E-03    2.9999998263E+00
   1381     1        -1.0981789586E-03    3.0000000813E+00
   1386     1         6.6576304382E-04    2.9999998268E+00
   1391     1         3.3007709471E-03    3.0000000007E+00
   1396     1         6.2159895705E-03    3.0000000039E+00
