# Supplementary material for: Drug Design in the Exascale Era: A Perspective from Massively Parallel QM/MM Simulations
Source: J Chem Inf Model. 2023 Jun 15;63(12):3647–58. doi: 10.1021/acs.jcim.3c00557 (PMC10302481; doi:10.1021/acs.jcim.3c00557)
Supplement: Supplementary file 1 — ci3c00557_si_001.zip [file ci3c00557_si_001.zip › idh1/ti/step-2/cv2.5/CONSTRAINT2]

      1     1         1.4592711636E-02    2.5000000336E+00
      6     1         1.5961993692E-02    2.5000001166E+00
     11     1         1.7344688060E-02    2.4999998278E+00
     16     1         1.7908184910E-02    2.4999999183E+00
     21     1         1.7694860576E-02    2.4999998562E+00
     26     1         1.7072471451E-02    2.4999999940E+00
     31     1         1.5839578137E-02    2.5000000006E+00
     36     1         1.3824054874E-02    2.5000001662E+00
     41     1         1.1080036212E-02    2.4999998641E+00
     46     1         8.5443523748E-03    2.5000000006E+00
     51     1         7.3442755783E-03    2.5000001697E+00
     56     1         8.0078130101E-03    2.5000000750E+00
     61     1         1.0010393440E-02    2.5000000000E+00
     66     1         1.2287606098E-02    2.5000001699E+00
     71     1         1.4098544792E-02    2.4999999998E+00
     76     1         1.5214325148E-02    2.5000000005E+00
     81     1         1.5468637752E-02    2.4999999898E+00
     86     1         1.4639961170E-02    2.4999999991E+00
     91     1         1.3112407059E-02    2.5000000006E+00
     96     1         1.1561501039E-02    2.5000001699E+00
    101     1         1.0414622410E-02    2.4999998290E+00
    106     1         9.6973332517E-03    2.4999998486E+00
    111     1         9.7467450121E-03    2.5000001716E+00
    116     1         1.0557148991E-02    2.5000001710E+00
    121     1         1.1466942194E-02    2.5000001710E+00
    126     1         1.1774987496E-02    2.4999999985E+00
    131     1         1.1347859507E-02    2.4999998289E+00
    136     1         1.0389595066E-02    2.5000001713E+00
    141     1         9.2773028460E-03    2.4999999994E+00
    146     1         8.2641902266E-03    2.5000001724E+00
    151     1         7.6472808912E-03    2.4999999977E+00
    156     1         7.3622912350E-03    2.4999998268E+00
    161     1         7.3217208930E-03    2.4999998275E+00
    166     1         7.4856732508E-03    2.5000000015E+00
    171     1         7.4471890260E-03    2.5000001696E+00
    176     1         6.4494309572E-03    2.4999998314E+00
    181     1         4.4729018531E-03    2.4999999985E+00
    186     1         2.2765597453E-03    2.5000001700E+00
    191     1         8.2355519506E-04    2.4999998615E+00
    196     1         3.4485821073E-04    2.5000001707E+00
    201     1         8.4092286985E-04    2.5000001711E+00
    206     1         2.2480941468E-03    2.4999998286E+00
    211     1         4.4766969472E-03    2.4999998268E+00
    216     1         7.1588654587E-03    2.5000001732E+00
    221     1         9.6173459209E-03    2.5000001749E+00
    226     1         1.1152788011E-02    2.4999998254E+00
    231     1         1.1564208313E-02    2.4999998238E+00
    236     1         1.1282968322E-02    2.4999999994E+00
    241     1         1.0873100657E-02    2.4999998221E+00
    246     1         1.0721223919E-02    2.5000000014E+00
    251     1         1.0915758886E-02    2.5000000028E+00
    256     1         1.1406422518E-02    2.4999998242E+00
    261     1         1.1764001189E-02    2.4999998246E+00
    266     1         1.1870511071E-02    2.4999998249E+00
    271     1         1.1859602978E-02    2.5000001740E+00
    276     1         1.1655042909E-02    2.5000001754E+00
    281     1         1.0667155326E-02    2.5000001749E+00
    286     1         8.5639479813E-03    2.4999998245E+00
    291     1         5.5870054048E-03    2.4999998233E+00
    296     1         2.3403795929E-03    2.4999999336E+00
    301     1        -4.7301819287E-04    2.4999998213E+00
    306     1        -2.1840200523E-03    2.4999998223E+00
    311     1        -2.7518362678E-03    2.4999998221E+00
    316     1        -2.2529853577E-03    2.4999998245E+00
    321     1        -6.3708172236E-04    2.5000001742E+00
    326     1         1.8184529015E-03    2.4999999992E+00
    331     1         4.1608185500E-03    2.4999998279E+00
    336     1         5.5971771818E-03    2.4999999992E+00
    341     1         5.9890640866E-03    2.4999998257E+00
    346     1         5.4936473412E-03    2.5000001760E+00
    351     1         4.4490722771E-03    2.5000000014E+00
    356     1         3.4450686133E-03    2.5000001782E+00
    361     1         3.0592535213E-03    2.4999998230E+00
    366     1         3.5095867976E-03    2.4999998233E+00
    371     1         4.5755030394E-03    2.5000001749E+00
    376     1         5.6754782104E-03    2.5000000812E+00
    381     1         6.1515358709E-03    2.5000001728E+00
    386     1         5.7392704926E-03    2.4999998269E+00
    391     1         4.4551301376E-03    2.4999999976E+00
    396     1         2.7635782572E-03    2.4999998243E+00
    401     1         1.5249958551E-03    2.4999999938E+00
    406     1         1.3419431176E-03    2.4999999267E+00
    411     1         2.1820800239E-03    2.4999998219E+00
    416     1         3.9085103345E-03    2.4999998230E+00
    421     1         6.0543154029E-03    2.4999998239E+00
    426     1         7.9844447381E-03    2.4999998268E+00
    431     1         9.0405328318E-03    2.5000001725E+00
    436     1         9.0682448537E-03    2.5000001719E+00
    441     1         8.0001832445E-03    2.4999998277E+00
    446     1         5.9504130887E-03    2.4999998268E+00
    451     1         3.5250194199E-03    2.5000001753E+00
    456     1         1.9237433056E-03    2.5000001762E+00
    461     1         2.2206386477E-03    2.4999999180E+00
    466     1         4.7989625302E-03    2.4999998245E+00
    471     1         8.9914313785E-03    2.4999998276E+00
    476     1         1.3684780978E-02    2.5000001710E+00
    481     1         1.7491245657E-02    2.5000001689E+00
    486     1         1.9619120732E-02    2.4999998365E+00
    491     1         1.9983032999E-02    2.5000001601E+00
    496     1         1.9000479353E-02    2.4999998291E+00
    501     1         1.7138203702E-02    2.5000001732E+00
    506     1         1.5151124094E-02    2.5000000036E+00
    511     1         1.3604218998E-02    2.5000001752E+00
    516     1         1.2482076919E-02    2.4999998235E+00
    521     1         1.1770435286E-02    2.4999998238E+00
    526     1         1.1585405700E-02    2.5000001747E+00
    531     1         1.1670073897E-02    2.5000001740E+00
    536     1         1.1442779859E-02    2.5000001721E+00
    541     1         1.0836665149E-02    2.4999998289E+00
    546     1         1.0093457146E-02    2.4999998267E+00
    551     1         9.5925161724E-03    2.4999998253E+00
    556     1         9.3794895290E-03    2.5000001745E+00
    561     1         9.3100524498E-03    2.5000001753E+00
    566     1         9.2511753675E-03    2.4999998258E+00
    571     1         9.2736983424E-03    2.4999998261E+00
    576     1         9.1448375082E-03    2.4999998274E+00
    581     1         8.4563997955E-03    2.5000001710E+00
    586     1         6.8427704113E-03    2.5000001713E+00
    591     1         4.3592944751E-03    2.4999998295E+00
    596     1         1.3957408513E-03    2.4999998287E+00
    601     1        -1.2421277312E-03    2.4999998277E+00
    606     1        -2.7189451607E-03    2.5000001725E+00
    611     1        -2.5300721148E-03    2.5000001734E+00
    616     1        -7.1388302722E-04    2.5000001736E+00
    621     1         2.0477922874E-03    2.4999998269E+00
    626     1         4.9414465718E-03    2.4999998253E+00
    631     1         7.5019472032E-03    2.4999998258E+00
    636     1         9.8305158083E-03    2.5000001758E+00
    641     1         1.1871312552E-02    2.5000001768E+00
    646     1         1.3260852958E-02    2.5000001765E+00
    651     1         1.3823890027E-02    2.4999998234E+00
    656     1         1.3663532042E-02    2.4999998239E+00
    661     1         1.2731303372E-02    2.5000001759E+00
    666     1         1.1043256175E-02    2.5000001095E+00
    671     1         8.8975871940E-03    2.4999998257E+00
    676     1         6.6127007569E-03    2.4999998249E+00
    681     1         4.5085700896E-03    2.5000001748E+00
    686     1         3.1440933401E-03    2.5000001749E+00
    691     1         3.1800246415E-03    2.4999998247E+00
    696     1         4.5228873239E-03    2.4999998259E+00
    701     1         6.5519102801E-03    2.5000001734E+00
    706     1         8.6436820980E-03    2.5000001723E+00
    711     1         1.0352959766E-02    2.5000001728E+00
    716     1         1.1263090788E-02    2.5000001720E+00
    721     1         1.1437524196E-02    2.4999998271E+00
    726     1         1.1105192473E-02    2.4999998251E+00
    731     1         1.0444555769E-02    2.5000001754E+00
    736     1         9.9311827747E-03    2.5000001780E+00
    741     1         1.0039312167E-02    2.4999998219E+00
    746     1         1.0678752315E-02    2.4999998201E+00
    751     1         1.1295889631E-02    2.4999998208E+00
    756     1         1.1780005043E-02    2.4999998206E+00
    761     1         1.2337411595E-02    2.4999998215E+00
    766     1         1.2851611911E-02    2.4999998209E+00
    771     1         1.2926699873E-02    2.5000001774E+00
    776     1         1.2587790283E-02    2.5000001784E+00
    781     1         1.2059021398E-02    2.4999998229E+00
    786     1         1.1288142087E-02    2.4999999986E+00
    791     1         1.0515819293E-02    2.4999998213E+00
    796     1         9.9068617044E-03    2.5000001790E+00
    801     1         9.4643655299E-03    2.5000001791E+00
    806     1         8.8936991732E-03    2.5000001778E+00
    811     1         8.1710737208E-03    2.5000001759E+00
    816     1         6.9931454014E-03    2.4999998264E+00
    821     1         5.1086486234E-03    2.4999998261E+00
    826     1         2.8775266003E-03    2.5000001736E+00
    831     1         9.1151578753E-04    2.5000001733E+00
    836     1        -5.9236469201E-04    2.4999998245E+00
    841     1        -1.3586987015E-03    2.4999999734E+00
    846     1        -5.7613910313E-04    2.4999998243E+00
    851     1         1.9194998954E-03    2.4999999805E+00
    856     1         5.1496484284E-03    2.4999999999E+00
    861     1         7.8317229029E-03    2.4999998260E+00
    866     1         9.4305468732E-03    2.4999999998E+00
    871     1         9.9523625129E-03    2.4999998880E+00
    876     1         9.6678259949E-03    2.5000001739E+00
    881     1         8.8831765242E-03    2.4999999486E+00
    886     1         7.9088376539E-03    2.5000001748E+00
    891     1         7.0061475245E-03    2.4999998251E+00
    896     1         6.5667636003E-03    2.5000000017E+00
    901     1         7.1413536632E-03    2.5000001774E+00
    906     1         8.6793308340E-03    2.5000000002E+00
    911     1         1.0491936760E-02    2.5000001218E+00
    916     1         1.1966743815E-02    2.4999998268E+00
    921     1         1.2979693838E-02    2.4999998276E+00
    926     1         1.3363130597E-02    2.5000001722E+00
    931     1         1.2941819418E-02    2.5000001720E+00
    936     1         1.1916090431E-02    2.4999998276E+00
    941     1         1.0686944842E-02    2.5000000168E+00
    946     1         9.6750381332E-03    2.4999998266E+00
    951     1         9.3353570214E-03    2.4999998280E+00
    956     1         9.8231164041E-03    2.4999999825E+00
    961     1         1.0754046234E-02    2.5000001681E+00
    966     1         1.1295657696E-02    2.5000001659E+00
    971     1         1.1181816490E-02    2.5000001642E+00
    976     1         1.0290118289E-02    2.5000001637E+00
    981     1         8.2661834285E-03    2.5000001661E+00
    986     1         5.2758903638E-03    2.4999998316E+00
    991     1         2.7024935242E-03    2.4999998299E+00
    996     1         2.0202009768E-03    2.4999998287E+00
   1001     1         3.6104141068E-03    2.4999998301E+00
   1006     1         6.7670342755E-03    2.5000001558E+00
   1011     1         1.0287408402E-02    2.4999999737E+00
   1016     1         1.2815102116E-02    2.4999998347E+00
   1021     1         1.3704287724E-02    2.4999998702E+00
   1026     1         1.3516904249E-02    2.4999998345E+00
   1031     1         1.2839979216E-02    2.5000001675E+00
   1036     1         1.1755037308E-02    2.5000001685E+00
   1041     1         1.0349363090E-02    2.4999998311E+00
   1046     1         9.2740572251E-03    2.5000000784E+00
   1051     1         9.2460726776E-03    2.5000000005E+00
   1056     1         1.0315812759E-02    2.4999999993E+00
   1061     1         1.1651527921E-02    2.4999998979E+00
   1066     1         1.2098516064E-02    2.5000001648E+00
   1071     1         1.1139832507E-02    2.5000001232E+00
   1076     1         8.9553463033E-03    2.4999999644E+00
   1081     1         6.3267785173E-03    2.5000001657E+00
   1086     1         3.8900762254E-03    2.5000000835E+00
   1091     1         2.2012023605E-03    2.5000001657E+00
   1096     1         1.9331702636E-03    2.4999999998E+00
   1101     1         3.4060860632E-03    2.4999998375E+00
   1106     1         5.7910438176E-03    2.5000001589E+00
   1111     1         7.7288039552E-03    2.5000001567E+00
   1116     1         8.4071771374E-03    2.4999998428E+00
   1121     1         7.4483896703E-03    2.4999999998E+00
   1126     1         5.7071200615E-03    2.4999998385E+00
   1131     1         4.6285756210E-03    2.4999999999E+00
   1136     1         5.3353737359E-03    2.4999998787E+00
   1141     1         7.5925825988E-03    2.4999998981E+00
   1146     1         1.0562262213E-02    2.5000001614E+00
   1151     1         1.3217790375E-02    2.4999998404E+00
   1156     1         1.5040921072E-02    2.4999998415E+00
   1161     1         1.5497501098E-02    2.4999998417E+00
   1166     1         1.4312090794E-02    2.4999998402E+00
   1171     1         1.2051635988E-02    2.4999998386E+00
   1176     1         9.6089941035E-03    2.4999998357E+00
   1181     1         7.9158433813E-03    2.4999998350E+00
   1186     1         7.7215604925E-03    2.5000001657E+00
   1191     1         9.1396502584E-03    2.4999998510E+00
   1196     1         1.1167383147E-02    2.5000001608E+00
   1201     1         1.2886596867E-02    2.4999998402E+00
   1206     1         1.3706785295E-02    2.5000000602E+00
   1211     1         1.3527169089E-02    2.5000000006E+00
   1216     1         1.2805019919E-02    2.5000000004E+00
   1221     1         1.2257676866E-02    2.4999999280E+00
   1226     1         1.2288515577E-02    2.5000001662E+00
   1231     1         1.2839009153E-02    2.5000000005E+00
   1236     1         1.3799134392E-02    2.4999999992E+00
   1241     1         1.4853658779E-02    2.5000001618E+00
   1246     1         1.5788378846E-02    2.5000000008E+00
   1251     1         1.5780311611E-02    2.5000001596E+00
   1256     1         1.4373940416E-02    2.4999999231E+00
   1261     1         1.1801626816E-02    2.4999999984E+00
   1266     1         9.1800612439E-03    2.5000001657E+00
   1271     1         7.6034125250E-03    2.5000000009E+00
   1276     1         7.6477786948E-03    2.4999999997E+00
   1281     1         8.8977505509E-03    2.4999998343E+00
   1286     1         1.0557380054E-02    2.5000000002E+00
   1291     1         1.2197989269E-02    2.4999998360E+00
   1296     1         1.3416692346E-02    2.4999999991E+00
   1301     1         1.3690768777E-02    2.5000001615E+00
   1306     1         1.2931691225E-02    2.5000001626E+00
   1311     1         1.1596035092E-02    2.4999998356E+00
   1316     1         1.0093316088E-02    2.4999998337E+00
   1321     1         9.0225019511E-03    2.5000001679E+00
   1326     1         8.9314509045E-03    2.5000000012E+00
   1331     1         9.8377167717E-03    2.5000001672E+00
   1336     1         1.1340191954E-02    2.4999998339E+00
   1341     1         1.2659060966E-02    2.4999999985E+00
   1346     1         1.3421134532E-02    2.5000000634E+00
   1351     1         1.3595740189E-02    2.4999998352E+00
   1356     1         1.3482662973E-02    2.5000000006E+00
   1361     1         1.2656150406E-02    2.5000000552E+00
   1366     1         1.1202829211E-02    2.5000001683E+00
   1371     1         9.5812883457E-03    2.4999998298E+00
   1376     1         8.3915411336E-03    2.4999998301E+00
   1381     1         7.7972531429E-03    2.5000001701E+00
   1386     1         7.6473969928E-03    2.5000000010E+00
   1391     1         7.6095518271E-03    2.4999998324E+00
   1396     1         7.2993537482E-03    2.5000000953E+00
   1401     1         6.6510913342E-03    2.4999998902E+00
   1406     1         5.7491059974E-03    2.5000001649E+00
   1411     1         5.0696744931E-03    2.5000000310E+00
   1416     1         4.7797587533E-03    2.5000000575E+00
   1421     1         4.8946812393E-03    2.4999998336E+00
   1426     1         5.4557689041E-03    2.5000001478E+00
   1431     1         6.7304015456E-03    2.4999998352E+00
   1436     1         8.4979513262E-03    2.5000000109E+00
   1441     1         9.9689684119E-03    2.5000001188E+00
   1446     1         1.0501153802E-02    2.5000001623E+00
   1451     1         9.8397320659E-03    2.5000000000E+00
   1456     1         8.4978409939E-03    2.4999999992E+00
   1461     1         7.4254822702E-03    2.5000000013E+00
   1466     1         7.4730355057E-03    2.4999999999E+00
   1471     1         8.5117836428E-03    2.5000001659E+00
   1476     1         1.0182688034E-02    2.4999999226E+00
   1481     1         1.2111525178E-02    2.5000000007E+00
   1486     1         1.4078065781E-02    2.4999998341E+00
   1491     1         1.5619750581E-02    2.4999998866E+00
   1496     1         1.6293250156E-02    2.5000001086E+00
