# Supplementary material for: Drug Design in the Exascale Era: A Perspective from Massively Parallel QM/MM Simulations
Source: J Chem Inf Model. 2023 Jun 15;63(12):3647–58. doi: 10.1021/acs.jcim.3c00557 (PMC10302481; doi:10.1021/acs.jcim.3c00557)
Supplement: Supplementary file 1 — ci3c00557_si_001.zip [file ci3c00557_si_001.zip › idh1/ti/step-2/cv2.5/CONSTRAINT]

      1     1         1.1758827171E+00    2.5000001455E+00
      6     1         2.7553525178E-02    2.5000000235E+00
     11     1         2.7188114307E-02    2.4999999916E+00
     16     1         2.5907848239E-02    2.5000001761E+00
     21     1         2.4020263233E-02    2.5000000867E+00
     26     1         2.2178305040E-02    2.4999999997E+00
     31     1         2.1147133312E-02    2.5000001447E+00
     36     1         2.1130186400E-02    2.4999998959E+00
     41     1         2.1663672180E-02    2.4999998226E+00
     46     1         2.2180906120E-02    2.4999998436E+00
     51     1         2.2294189263E-02    2.4999999996E+00
     56     1         2.1530055449E-02    2.4999998263E+00
     61     1         1.9608962438E-02    2.4999999180E+00
     66     1         1.6814946308E-02    2.4999998237E+00
     71     1         1.4026009851E-02    2.5000000012E+00
     76     1         1.2122427928E-02    2.4999999999E+00
     81     1         1.1574739763E-02    2.5000001800E+00
     86     1         1.2339228048E-02    2.5000000003E+00
     91     1         1.4101850240E-02    2.5000000004E+00
     96     1         1.6465464032E-02    2.5000001771E+00
    101     1         1.8838225279E-02    2.5000000827E+00
    106     1         2.0255333371E-02    2.5000001739E+00
    111     1         2.0189623618E-02    2.5000000143E+00
    116     1         1.9002548423E-02    2.4999999989E+00
    121     1         1.7339221157E-02    2.5000001758E+00
    126     1         1.5204256432E-02    2.5000000005E+00
    131     1         1.2449954176E-02    2.4999999957E+00
    136     1         9.4066518162E-03    2.4999999986E+00
    141     1         6.8560243811E-03    2.4999999235E+00
    146     1         5.3485532325E-03    2.4999998210E+00
    151     1         4.8289313186E-03    2.5000000003E+00
    156     1         4.8134029203E-03    2.4999999451E+00
    161     1         4.8018939691E-03    2.4999998312E+00
    166     1         4.4684460575E-03    2.4999999911E+00
    171     1         3.7506944456E-03    2.4999998220E+00
    176     1         2.8404694432E-03    2.5000000936E+00
    181     1         1.8234102183E-03    2.5000000005E+00
    186     1         9.5669168903E-04    2.4999998217E+00
    191     1         5.2265038082E-04    2.4999999162E+00
    196     1         6.4890271464E-04    2.4999999820E+00
    201     1         1.5550719390E-03    2.5000001750E+00
    206     1         3.3384840129E-03    2.5000000592E+00
    211     1         4.9974113063E-03    2.5000000003E+00
    216     1         5.2945205601E-03    2.4999998844E+00
    221     1         4.2182921917E-03    2.4999999841E+00
    226     1         2.9891074969E-03    2.4999998269E+00
    231     1         2.6872523279E-03    2.4999999997E+00
    236     1         3.7933751128E-03    2.5000000007E+00
    241     1         6.0517037060E-03    2.4999998222E+00
    246     1         8.9622297697E-03    2.5000000589E+00
    251     1         1.1992631437E-02    2.4999998236E+00
    256     1         1.4773595910E-02    2.5000000844E+00
    261     1         1.6737000290E-02    2.5000000003E+00
    266     1         1.7271780605E-02    2.5000001754E+00
    271     1         1.6208554861E-02    2.5000000045E+00
    276     1         1.3978531279E-02    2.4999999228E+00
    281     1         1.1296485997E-02    2.5000001779E+00
    286     1         8.7050575386E-03    2.4999999995E+00
    291     1         6.5980978045E-03    2.5000000027E+00
    296     1         5.3132520022E-03    2.4999998250E+00
    301     1         5.1238818851E-03    2.5000000521E+00
    306     1         6.1492471420E-03    2.5000000174E+00
    311     1         8.2480478267E-03    2.5000001723E+00
    316     1         1.0445363405E-02    2.4999999994E+00
    321     1         1.1514724368E-02    2.5000000654E+00
    326     1         1.0754857584E-02    2.4999999990E+00
    331     1         8.2185510632E-03    2.4999998323E+00
    336     1         4.6830282374E-03    2.5000000009E+00
    341     1         1.4560492964E-03    2.5000000007E+00
    346     1        -4.2358252653E-04    2.5000001691E+00
    351     1        -3.5399902396E-04    2.5000000123E+00
    356     1         1.7924402133E-03    2.4999998316E+00
    361     1         5.2372241711E-03    2.5000001672E+00
    366     1         8.3425847401E-03    2.5000001665E+00
    371     1         9.9434626892E-03    2.4999998322E+00
    376     1         1.0218769363E-02    2.5000001607E+00
    381     1         1.0093699332E-02    2.4999999979E+00
    386     1         1.0426438521E-02    2.5000001600E+00
    391     1         1.1589240380E-02    2.5000000643E+00
    396     1         1.3223408689E-02    2.4999998289E+00
    401     1         1.4702713363E-02    2.5000000427E+00
    406     1         1.5779420931E-02    2.5000001035E+00
    411     1         1.6402825430E-02    2.4999998482E+00
    416     1         1.6539329522E-02    2.4999999996E+00
    421     1         1.6202037792E-02    2.4999999999E+00
    426     1         1.5423584612E-02    2.4999998276E+00
    431     1         1.4445000654E-02    2.4999998524E+00
    436     1         1.3944945961E-02    2.4999998253E+00
    441     1         1.4576992773E-02    2.5000000010E+00
    446     1         1.6243867553E-02    2.5000000472E+00
    451     1         1.8000633730E-02    2.5000001686E+00
    456     1         1.9109832871E-02    2.4999998420E+00
    461     1         1.9520081879E-02    2.4999998815E+00
    466     1         1.9305110972E-02    2.5000001682E+00
    471     1         1.8243919607E-02    2.5000001158E+00
    476     1         1.6073904342E-02    2.4999999226E+00
    481     1         1.2854977067E-02    2.5000001722E+00
    486     1         9.1877364600E-03    2.5000000004E+00
    491     1         6.2459465810E-03    2.5000000006E+00
    496     1         5.1647911370E-03    2.5000001723E+00
    501     1         6.0716830779E-03    2.5000001249E+00
    506     1         7.8011306314E-03    2.5000001681E+00
    511     1         9.1544701816E-03    2.4999998327E+00
    516     1         9.5894913572E-03    2.5000000725E+00
    521     1         9.2483438814E-03    2.4999998310E+00
    526     1         8.2600501764E-03    2.5000000000E+00
    531     1         6.7044457944E-03    2.4999998600E+00
    536     1         4.8138527511E-03    2.4999999979E+00
    541     1         3.2561430826E-03    2.4999999996E+00
    546     1         2.6052970636E-03    2.4999998275E+00
    551     1         2.8478662665E-03    2.5000000002E+00
    556     1         3.4661627853E-03    2.4999999392E+00
    561     1         3.6251992992E-03    2.4999998317E+00
    566     1         2.9175949208E-03    2.4999999996E+00
    571     1         1.7023179841E-03    2.5000001566E+00
    576     1         7.3679831195E-04    2.5000000973E+00
    581     1         2.5221075247E-04    2.4999998837E+00
    586     1         3.3826356836E-05    2.5000001730E+00
    591     1        -1.1891395323E-04    2.5000000258E+00
    596     1        -4.8613282762E-05    2.4999999994E+00
    601     1         6.7065204852E-04    2.5000001696E+00
    606     1         1.9869583591E-03    2.4999999995E+00
    611     1         2.9736666431E-03    2.4999998502E+00
    616     1         2.7026516963E-03    2.4999998355E+00
    621     1         1.2418173136E-03    2.4999999995E+00
    626     1        -5.6619728332E-04    2.4999998327E+00
    631     1        -1.5491447028E-03    2.4999999994E+00
    636     1        -1.2161804092E-03    2.5000000000E+00
    641     1         4.0616290552E-04    2.4999998299E+00
    646     1         3.0346568637E-03    2.4999999985E+00
    651     1         6.1032004056E-03    2.4999998296E+00
    656     1         8.9665709173E-03    2.5000000014E+00
    661     1         1.1180703231E-02    2.5000001688E+00
    666     1         1.2403938423E-02    2.4999998301E+00
    671     1         1.2594753463E-02    2.5000000003E+00
    676     1         1.2396448641E-02    2.4999998259E+00
    681     1         1.2634064106E-02    2.4999999907E+00
    686     1         1.3645908857E-02    2.5000000003E+00
    691     1         1.5257658908E-02    2.5000001759E+00
    696     1         1.7151698270E-02    2.5000000011E+00
    701     1         1.8978505071E-02    2.4999999996E+00
    706     1         2.0604723113E-02    2.5000001745E+00
    711     1         2.2105350521E-02    2.5000000451E+00
    716     1         2.3206195642E-02    2.5000000573E+00
    721     1         2.3668603760E-02    2.4999998273E+00
    726     1         2.3574699569E-02    2.4999999988E+00
    731     1         2.3277723580E-02    2.4999998260E+00
    736     1         2.2543250922E-02    2.5000001745E+00
    741     1         2.1348290881E-02    2.5000000011E+00
    746     1         1.9902194895E-02    2.5000001740E+00
    751     1         1.8473072014E-02    2.4999998264E+00
    756     1         1.6902444572E-02    2.4999998287E+00
    761     1         1.4989804485E-02    2.4999998291E+00
    766     1         1.2857611679E-02    2.5000001702E+00
    771     1         1.0628766652E-02    2.4999999941E+00
    776     1         8.2865155085E-03    2.5000001707E+00
    781     1         6.0345389100E-03    2.4999998281E+00
    786     1         4.5166655422E-03    2.4999998280E+00
    791     1         3.9183331195E-03    2.4999998287E+00
    796     1         4.0337861572E-03    2.4999998291E+00
    801     1         4.5012149481E-03    2.5000001689E+00
    806     1         4.7588623724E-03    2.5000001296E+00
    811     1         4.2168276039E-03    2.4999998319E+00
    816     1         3.0734972426E-03    2.4999998319E+00
    821     1         2.0968475726E-03    2.5000001692E+00
    826     1         1.7053325318E-03    2.5000000021E+00
    831     1         1.9895332962E-03    2.5000001704E+00
    836     1         3.0838031108E-03    2.4999998309E+00
    841     1         4.9730797014E-03    2.4999998308E+00
    846     1         6.8224455708E-03    2.5000001680E+00
    851     1         7.8538624628E-03    2.5000001663E+00
    856     1         7.6066156611E-03    2.4999998335E+00
    861     1         5.9853372353E-03    2.4999998327E+00
    866     1         3.2417073248E-03    2.4999998291E+00
    871     1         4.0158084023E-04    2.5000001719E+00
    876     1        -1.1905511308E-03    2.4999999961E+00
    881     1        -8.6945411658E-04    2.4999998255E+00
    886     1         1.4585833935E-03    2.4999999996E+00
    891     1         5.1341970649E-03    2.4999998300E+00
    896     1         8.9472600329E-03    2.5000000001E+00
    901     1         1.1572963969E-02    2.5000000004E+00
    906     1         1.2692250496E-02    2.5000001646E+00
    911     1         1.2161397186E-02    2.4999999984E+00
    916     1         1.0322957606E-02    2.4999999513E+00
    921     1         8.4847403523E-03    2.5000001706E+00
    926     1         8.0532124946E-03    2.4999999536E+00
    931     1         9.3722418740E-03    2.4999998267E+00
    936     1         1.1765249953E-02    2.4999998270E+00
    941     1         1.4526204141E-02    2.4999998294E+00
    946     1         1.6873940370E-02    2.5000001688E+00
    951     1         1.8418428644E-02    2.5000001678E+00
    956     1         1.8760027068E-02    2.4999998323E+00
    961     1         1.7940285235E-02    2.4999999987E+00
    966     1         1.6278955766E-02    2.4999998304E+00
    971     1         1.4361515031E-02    2.5000001711E+00
    976     1         1.2649432928E-02    2.4999998264E+00
    981     1         1.1611784671E-02    2.4999999988E+00
    986     1         1.1462160285E-02    2.4999998266E+00
    991     1         1.2078916157E-02    2.5000001720E+00
    996     1         1.3103096376E-02    2.5000000010E+00
   1001     1         1.3697526714E-02    2.4999998939E+00
   1006     1         1.3041496860E-02    2.4999998332E+00
   1011     1         1.1079381912E-02    2.5000000441E+00
   1016     1         8.6051496696E-03    2.4999998323E+00
   1021     1         6.6330719158E-03    2.5000000007E+00
   1026     1         6.1200822916E-03    2.4999999522E+00
   1031     1         7.5692713271E-03    2.4999998823E+00
   1036     1         1.0613379160E-02    2.4999998347E+00
   1041     1         1.4147708147E-02    2.5000001623E+00
   1046     1         1.6874620236E-02    2.5000001602E+00
   1051     1         1.8165878524E-02    2.4999998414E+00
   1056     1         1.7821973727E-02    2.5000001487E+00
   1061     1         1.5974027534E-02    2.4999998384E+00
   1066     1         1.2646252441E-02    2.5000001642E+00
   1071     1         8.7742859630E-03    2.5000001666E+00
   1076     1         5.7891827889E-03    2.4999998327E+00
   1081     1         4.9959615501E-03    2.4999999978E+00
   1086     1         6.6708657570E-03    2.4999998341E+00
   1091     1         9.4786323486E-03    2.5000000009E+00
   1096     1         1.1579945723E-02    2.4999998359E+00
   1101     1         1.2236180336E-02    2.4999999982E+00
   1106     1         1.2013256056E-02    2.4999999982E+00
   1111     1         1.1319096860E-02    2.5000001684E+00
   1116     1         1.0524194371E-02    2.5000000008E+00
   1121     1         1.0074063387E-02    2.5000001707E+00
   1126     1         1.0169749322E-02    2.5000000622E+00
   1131     1         1.0788751548E-02    2.4999999991E+00
   1136     1         1.1828218539E-02    2.5000001686E+00
   1141     1         1.2706113341E-02    2.5000000020E+00
   1146     1         1.2604158865E-02    2.5000000010E+00
   1151     1         1.1264457011E-02    2.4999998347E+00
   1156     1         8.9664504471E-03    2.4999998322E+00
   1161     1         6.6719561646E-03    2.4999998315E+00
   1166     1         5.3636218409E-03    2.5000001699E+00
   1171     1         5.8464776937E-03    2.5000001699E+00
   1176     1         7.8610987956E-03    2.4999998308E+00
   1181     1         1.0390597401E-02    2.4999998313E+00
   1186     1         1.2491574638E-02    2.4999998328E+00
   1191     1         1.3991750505E-02    2.4999998328E+00
   1196     1         1.4887931543E-02    2.4999998318E+00
   1201     1         1.4921037574E-02    2.4999998294E+00
   1206     1         1.4216175261E-02    2.5000001715E+00
   1211     1         1.3232343611E-02    2.5000001733E+00
   1216     1         1.2481016754E-02    2.5000001747E+00
   1221     1         1.2279554197E-02    2.4999998254E+00
   1226     1         1.2984621739E-02    2.4999999892E+00
   1231     1         1.4342356578E-02    2.5000001726E+00
   1236     1         1.5820196379E-02    2.5000001727E+00
   1241     1         1.6929519082E-02    2.4999998267E+00
   1246     1         1.7510762549E-02    2.4999998273E+00
   1251     1         1.7738133870E-02    2.4999999249E+00
   1256     1         1.7738286759E-02    2.5000001753E+00
   1261     1         1.7577798959E-02    2.5000001749E+00
   1266     1         1.7100233730E-02    2.4999998260E+00
   1271     1         1.6057082329E-02    2.4999998255E+00
   1276     1         1.4340555513E-02    2.4999998270E+00
   1281     1         1.2292794185E-02    2.4999998277E+00
   1286     1         9.7939369245E-03    2.5000001714E+00
   1291     1         6.2534587202E-03    2.5000001699E+00
   1296     1         1.7117233701E-03    2.5000001685E+00
   1301     1        -2.9545673181E-03    2.5000001679E+00
   1306     1        -6.5282273753E-03    2.4999998322E+00
   1311     1        -7.7296123959E-03    2.4999998343E+00
   1316     1        -5.9699727070E-03    2.5000001649E+00
   1321     1        -2.4383533163E-03    2.5000001637E+00
   1326     1         7.1635808395E-04    2.4999999319E+00
   1331     1         2.4914095052E-03    2.4999999475E+00
   1336     1         3.1079231812E-03    2.4999999992E+00
   1341     1         3.0961835059E-03    2.5000001701E+00
   1346     1         2.9664028937E-03    2.5000000184E+00
   1351     1         3.5221765702E-03    2.5000000007E+00
   1356     1         5.0575871199E-03    2.5000000295E+00
   1361     1         7.2399406204E-03    2.5000000473E+00
   1366     1         9.7299355912E-03    2.4999998302E+00
   1371     1         1.2338797846E-02    2.4999998699E+00
   1376     1         1.4187942104E-02    2.5000001666E+00
   1381     1         1.4918935704E-02    2.5000000459E+00
   1386     1         1.4772251664E-02    2.5000001012E+00
   1391     1         1.4347305473E-02    2.5000000655E+00
   1396     1         1.4093577114E-02    2.5000001743E+00
