# Supplementary material for: Drug Design in the Exascale Era: A Perspective from Massively Parallel QM/MM Simulations
Source: J Chem Inf Model. 2023 Jun 15;63(12):3647–58. doi: 10.1021/acs.jcim.3c00557 (PMC10302481; doi:10.1021/acs.jcim.3c00557)
Supplement: Supplementary file 1 — ci3c00557_si_001.zip [file ci3c00557_si_001.zip › idh1/ti/step-2/cv2/CONSTRAINT2]

      1     1         8.9556638380E-03    2.0000000113E+00
      6     1         1.1979471877E-02    1.9999999940E+00
     11     1         1.4182085476E-02    2.0000001720E+00
     16     1         1.5192505794E-02    1.9999998277E+00
     21     1         1.5165651852E-02    1.9999998263E+00
     26     1         1.4206157582E-02    1.9999998245E+00
     31     1         1.2664551324E-02    2.0000001767E+00
     36     1         1.1020788918E-02    2.0000001778E+00
     41     1         9.7181403005E-03    1.9999999996E+00
     46     1         9.3707974865E-03    2.0000001604E+00
     51     1         1.0279145016E-02    2.0000001750E+00
     56     1         1.2028431879E-02    2.0000001657E+00
     61     1         1.3779929349E-02    2.0000001198E+00
     66     1         1.4738666195E-02    1.9999998326E+00
     71     1         1.4222250132E-02    2.0000000593E+00
     76     1         1.2787082590E-02    1.9999999990E+00
     81     1         1.1709606412E-02    1.9999999296E+00
     86     1         1.1456378735E-02    1.9999999412E+00
     91     1         1.1640615021E-02    2.0000001777E+00
     96     1         1.2234086268E-02    1.9999998234E+00
    101     1         1.3618187827E-02    1.9999998231E+00
    106     1         1.5458118063E-02    2.0000001747E+00
    111     1         1.6890450892E-02    2.0000000002E+00
    116     1         1.7511962992E-02    1.9999998263E+00
    121     1         1.7476147863E-02    2.0000000725E+00
    126     1         1.6974208842E-02    1.9999998239E+00
    131     1         1.6095187664E-02    2.0000001765E+00
    136     1         1.5169035988E-02    2.0000001778E+00
    141     1         1.4686501998E-02    2.0000001791E+00
    146     1         1.4668038735E-02    1.9999998424E+00
    151     1         1.4907050703E-02    1.9999999992E+00
    156     1         1.5240428767E-02    2.0000001776E+00
    161     1         1.5467482842E-02    1.9999999997E+00
    166     1         1.5340564626E-02    2.0000000029E+00
    171     1         1.4526829928E-02    2.0000001749E+00
    176     1         1.2903391313E-02    1.9999998242E+00
    181     1         1.0917302599E-02    1.9999998235E+00
    186     1         9.1430219754E-03    2.0000001770E+00
    191     1         7.8051739319E-03    1.9999998225E+00
    196     1         6.9027766324E-03    1.9999998673E+00
    201     1         6.7558605380E-03    1.9999998246E+00
    206     1         7.2275888564E-03    2.0000001733E+00
    211     1         7.4212986921E-03    2.0000001720E+00
    216     1         6.6319469625E-03    1.9999998546E+00
    221     1         5.1000902747E-03    1.9999998282E+00
    226     1         3.6186923757E-03    1.9999998250E+00
    231     1         2.7018085787E-03    1.9999999649E+00
    236     1         2.8314420943E-03    2.0000000011E+00
    241     1         4.1474079493E-03    1.9999998218E+00
    246     1         6.3418924545E-03    1.9999999977E+00
    251     1         8.6677776579E-03    1.9999998211E+00
    256     1         1.0671342903E-02    2.0000001792E+00
    261     1         1.2241409864E-02    2.0000000756E+00
    266     1         1.3296568270E-02    1.9999998221E+00
    271     1         1.3749354637E-02    1.9999998218E+00
    276     1         1.3826259953E-02    2.0000001782E+00
    281     1         1.3894345233E-02    1.9999998911E+00
    286     1         1.3764864249E-02    2.0000001776E+00
    291     1         1.3164240271E-02    1.9999998218E+00
    296     1         1.1902760118E-02    1.9999999994E+00
    301     1         1.0432460224E-02    1.9999998228E+00
    306     1         9.3462075644E-03    2.0000001767E+00
    311     1         8.5976456115E-03    1.9999999871E+00
    316     1         7.4614468788E-03    2.0000001764E+00
    321     1         5.8407701008E-03    1.9999998239E+00
    326     1         4.2995923827E-03    1.9999998224E+00
    331     1         3.0233812416E-03    1.9999998226E+00
    336     1         2.0789957934E-03    2.0000001772E+00
    341     1         1.5674812885E-03    2.0000001769E+00
    346     1         2.0893474664E-03    1.9999999969E+00
    351     1         3.3667222538E-03    1.9999998262E+00
    356     1         4.6178903894E-03    1.9999998262E+00
    361     1         5.2082936353E-03    1.9999998265E+00
    366     1         5.4937172972E-03    2.0000001727E+00
    371     1         5.4673418610E-03    2.0000001741E+00
    376     1         4.8539551126E-03    1.9999998239E+00
    381     1         3.9697422125E-03    1.9999998224E+00
    386     1         3.5172159371E-03    1.9999998220E+00
    391     1         4.0019982405E-03    1.9999998236E+00
    396     1         5.5890265515E-03    2.0000001763E+00
    401     1         8.2115860000E-03    2.0000000002E+00
    406     1         1.1103305971E-02    2.0000001722E+00
    411     1         1.3589231127E-02    1.9999998285E+00
    416     1         1.5108849780E-02    1.9999999991E+00
    421     1         1.5534403237E-02    1.9999998668E+00
    426     1         1.5256228794E-02    1.9999998230E+00
    431     1         1.5069342407E-02    2.0000000002E+00
    436     1         1.5227180974E-02    1.9999998472E+00
    441     1         1.5485879654E-02    2.0000001803E+00
    446     1         1.5841047034E-02    2.0000000902E+00
    451     1         1.6509828186E-02    2.0000000759E+00
    456     1         1.7522179874E-02    1.9999998227E+00
    461     1         1.8442537245E-02    2.0000000558E+00
    466     1         1.8770772098E-02    2.0000001750E+00
    471     1         1.8242949361E-02    1.9999998343E+00
    476     1         1.7081529709E-02    1.9999999982E+00
    481     1         1.5718510560E-02    2.0000001786E+00
    486     1         1.4624264805E-02    2.0000000007E+00
    491     1         1.4244250329E-02    2.0000000375E+00
    496     1         1.4777398407E-02    1.9999998201E+00
    501     1         1.6058824514E-02    2.0000000154E+00
    506     1         1.7808504181E-02    1.9999998224E+00
    511     1         1.9700940872E-02    2.0000000002E+00
    516     1         2.1049912497E-02    1.9999999148E+00
    521     1         2.1482549301E-02    1.9999998256E+00
    526     1         2.0867425686E-02    2.0000000841E+00
    531     1         1.9096179654E-02    1.9999999992E+00
    536     1         1.6600724772E-02    2.0000001780E+00
    541     1         1.4268808447E-02    2.0000001612E+00
    546     1         1.2461062661E-02    2.0000001800E+00
    551     1         1.0948476078E-02    2.0000000150E+00
    556     1         9.9518970364E-03    1.9999999989E+00
    561     1         9.7795571466E-03    1.9999998224E+00
    566     1         1.0563623985E-02    2.0000000018E+00
    571     1         1.1823885794E-02    2.0000000521E+00
    576     1         1.2605064105E-02    1.9999998251E+00
    581     1         1.2044967662E-02    1.9999999999E+00
    586     1         1.0610607158E-02    1.9999998217E+00
    591     1         9.2547957009E-03    2.0000000813E+00
    596     1         8.5689548855E-03    1.9999999994E+00
    601     1         8.4363664412E-03    1.9999998201E+00
    606     1         8.6851056094E-03    1.9999998640E+00
    611     1         9.4591336270E-03    2.0000000438E+00
    616     1         1.0737842828E-02    1.9999999998E+00
    621     1         1.2290142080E-02    2.0000000126E+00
    626     1         1.3678494878E-02    2.0000001724E+00
    631     1         1.4185783850E-02    1.9999999274E+00
    636     1         1.3386356929E-02    1.9999999990E+00
    641     1         1.2209696920E-02    1.9999999994E+00
    646     1         1.2016811903E-02    2.0000000619E+00
    651     1         1.3012096698E-02    1.9999999501E+00
    656     1         1.4391173211E-02    1.9999998194E+00
    661     1         1.5947239252E-02    1.9999999994E+00
    666     1         1.7969687537E-02    1.9999998203E+00
    671     1         2.0035173122E-02    2.0000001770E+00
    676     1         2.1657118299E-02    2.0000000004E+00
    681     1         2.2537082544E-02    1.9999999822E+00
    686     1         2.2167155376E-02    1.9999998649E+00
    691     1         2.0388890756E-02    1.9999999997E+00
    696     1         1.8013812081E-02    2.0000001785E+00
    701     1         1.5949875019E-02    1.9999999070E+00
    706     1         1.4348306673E-02    2.0000001799E+00
    711     1         1.3192729125E-02    1.9999998194E+00
    716     1         1.2718600766E-02    1.9999999992E+00
    721     1         1.2960080020E-02    2.0000000090E+00
    726     1         1.3553323373E-02    1.9999998322E+00
    731     1         1.4096024839E-02    2.0000001482E+00
    736     1         1.3954940616E-02    1.9999998591E+00
    741     1         1.2864008703E-02    1.9999999996E+00
    746     1         1.1156124675E-02    1.9999998245E+00
    751     1         9.3286516805E-03    2.0000001771E+00
    756     1         7.8102990960E-03    1.9999999998E+00
    761     1         6.9635968119E-03    2.0000001795E+00
    766     1         7.2234420131E-03    2.0000000834E+00
    771     1         8.4138701022E-03    2.0000000843E+00
    776     1         9.7287878519E-03    2.0000001752E+00
    781     1         1.0516239281E-02    1.9999999942E+00
    786     1         1.0713440288E-02    2.0000000022E+00
    791     1         9.9749708713E-03    1.9999998274E+00
    796     1         7.9403271940E-03    1.9999999999E+00
    801     1         5.1491307167E-03    1.9999998249E+00
    806     1         3.0154865306E-03    1.9999999443E+00
    811     1         2.3109269515E-03    2.0000000008E+00
    816     1         3.0418864756E-03    2.0000001783E+00
    821     1         4.8883376050E-03    1.9999998223E+00
    826     1         7.4223774835E-03    2.0000000401E+00
    831     1         1.0079820776E-02    1.9999998275E+00
    836     1         1.2250900372E-02    2.0000000004E+00
    841     1         1.3100446131E-02    2.0000001705E+00
    846     1         1.2269681762E-02    1.9999998289E+00
    851     1         1.0283648365E-02    2.0000001734E+00
    856     1         7.9569380322E-03    2.0000001758E+00
    861     1         5.8579491126E-03    2.0000001771E+00
    866     1         4.6313396917E-03    2.0000001764E+00
    871     1         4.9227469570E-03    1.9999998249E+00
    876     1         6.9077961964E-03    1.9999998262E+00
    881     1         9.6973538340E-03    2.0000001706E+00
    886     1         1.1884739845E-02    2.0000001686E+00
    891     1         1.2896096747E-02    1.9999998311E+00
    896     1         1.2962497103E-02    2.0000001691E+00
    901     1         1.2295102401E-02    1.9999998284E+00
    906     1         1.1284445656E-02    1.9999998264E+00
    911     1         1.0656583724E-02    2.0000001756E+00
    916     1         1.0831304636E-02    2.0000001774E+00
    921     1         1.1917124363E-02    1.9999998233E+00
    926     1         1.3889866733E-02    1.9999998233E+00
    931     1         1.6164881286E-02    2.0000001754E+00
    936     1         1.7840935032E-02    2.0000001738E+00
    941     1         1.8635856550E-02    2.0000000924E+00
    946     1         1.8664398513E-02    1.9999998250E+00
    951     1         1.7789930656E-02    1.9999998248E+00
    956     1         1.6096936333E-02    2.0000001772E+00
    961     1         1.3894125830E-02    2.0000001783E+00
    966     1         1.1592191967E-02    1.9999998222E+00
    971     1         9.6755224977E-03    2.0000000008E+00
    976     1         8.5526150616E-03    1.9999998224E+00
    981     1         8.2723469820E-03    2.0000001758E+00
    986     1         8.3485637546E-03    2.0000001154E+00
    991     1         8.0975099724E-03    2.0000001720E+00
    996     1         7.0846310158E-03    1.9999998291E+00
   1001     1         5.3571358437E-03    1.9999998283E+00
   1006     1         3.2918190181E-03    2.0000001724E+00
   1011     1         1.5587332257E-03    2.0000001739E+00
   1016     1         1.1455470021E-03    1.9999998259E+00
   1021     1         2.3206630281E-03    1.9999998255E+00
   1026     1         4.6593395038E-03    1.9999998269E+00
   1031     1         7.5341720714E-03    2.0000001714E+00
   1036     1         1.0267222890E-02    1.9999998288E+00
   1041     1         1.2096836072E-02    1.9999999807E+00
   1046     1         1.2976752445E-02    1.9999999685E+00
   1051     1         1.3402504680E-02    2.0000001736E+00
   1056     1         1.3615294039E-02    2.0000000018E+00
   1061     1         1.3518955681E-02    2.0000000002E+00
   1066     1         1.3105971137E-02    2.0000001769E+00
   1071     1         1.2746142062E-02    2.0000001772E+00
   1076     1         1.2698120917E-02    1.9999998219E+00
   1081     1         1.2717613602E-02    2.0000001782E+00
   1086     1         1.2504020135E-02    1.9999998228E+00
   1091     1         1.1831507205E-02    1.9999998221E+00
   1096     1         1.0582552598E-02    1.9999998220E+00
   1101     1         9.0058167575E-03    2.0000001737E+00
   1106     1         7.7213663647E-03    2.0000001786E+00
   1111     1         6.9208903106E-03    2.0000001782E+00
   1116     1         6.4412514131E-03    1.9999999382E+00
   1121     1         6.4163140643E-03    1.9999999986E+00
   1126     1         7.4161444113E-03    2.0000001759E+00
   1131     1         9.0544957882E-03    2.0000001056E+00
   1136     1         1.0433670797E-02    2.0000001708E+00
   1141     1         1.1015439026E-02    1.9999998301E+00
   1146     1         1.0709671530E-02    2.0000001274E+00
   1151     1         9.7986472399E-03    1.9999998266E+00
   1156     1         8.9688441386E-03    2.0000000008E+00
   1161     1         8.8267085098E-03    2.0000001267E+00
   1166     1         9.5277619162E-03    1.9999998236E+00
   1171     1         1.0850267180E-02    1.9999998752E+00
   1176     1         1.2297963276E-02    1.9999998226E+00
   1181     1         1.3520227986E-02    2.0000001769E+00
   1186     1         1.4180142584E-02    1.9999999991E+00
   1191     1         1.4134019033E-02    2.0000001763E+00
   1196     1         1.3326243740E-02    1.9999999988E+00
   1201     1         1.1981322949E-02    2.0000000002E+00
   1206     1         1.0369067778E-02    1.9999998210E+00
   1211     1         8.8791152642E-03    2.0000001776E+00
   1216     1         7.8675801621E-03    1.9999999823E+00
   1221     1         7.2725388792E-03    1.9999998232E+00
   1226     1         6.8408066767E-03    1.9999998533E+00
   1231     1         6.8511053396E-03    1.9999998230E+00
   1236     1         7.5827711461E-03    1.9999999996E+00
   1241     1         8.5612963411E-03    1.9999999996E+00
   1246     1         8.9926786538E-03    2.0000001752E+00
   1251     1         8.2078426156E-03    1.9999998251E+00
   1256     1         6.5440802057E-03    1.9999998238E+00
   1261     1         4.9424783423E-03    2.0000001749E+00
   1266     1         4.2118748389E-03    2.0000001745E+00
   1271     1         4.4348104679E-03    1.9999998259E+00
   1276     1         5.2347253551E-03    1.9999998305E+00
   1281     1         6.0995613399E-03    1.9999998262E+00
   1286     1         6.7242240316E-03    2.0000001734E+00
   1291     1         7.2314073085E-03    2.0000000029E+00
   1296     1         7.3855848286E-03    2.0000001751E+00
   1301     1         6.9348381658E-03    1.9999999994E+00
   1306     1         6.0505571852E-03    1.9999998219E+00
   1311     1         5.6898810266E-03    2.0000000014E+00
   1316     1         6.4887670441E-03    2.0000001803E+00
   1321     1         8.3362331523E-03    1.9999998201E+00
   1326     1         1.0682419800E-02    1.9999998215E+00
   1331     1         1.3279434331E-02    1.9999999978E+00
   1336     1         1.6016979355E-02    2.0000001767E+00
   1341     1         1.8235246557E-02    2.0000000034E+00
   1346     1         1.8937011783E-02    1.9999998248E+00
   1351     1         1.7960929141E-02    1.9999999983E+00
   1356     1         1.6242649007E-02    2.0000001764E+00
   1361     1         1.4780658476E-02    1.9999998905E+00
   1366     1         1.3690388420E-02    2.0000000009E+00
   1371     1         1.2785857409E-02    2.0000001796E+00
   1376     1         1.2616408407E-02    1.9999999989E+00
   1381     1         1.3512386772E-02    2.0000001336E+00
   1386     1         1.4841569629E-02    2.0000001578E+00
   1391     1         1.5457190331E-02    2.0000001058E+00
   1396     1         1.4667479071E-02    1.9999998261E+00
   1401     1         1.2719957239E-02    1.9999999998E+00
   1406     1         1.0236193661E-02    1.9999999999E+00
   1411     1         7.6719496223E-03    1.9999998221E+00
   1416     1         5.3929359278E-03    2.0000000013E+00
   1421     1         3.8043278337E-03    2.0000000013E+00
   1426     1         3.2646958426E-03    1.9999998204E+00
   1431     1         4.2787378993E-03    1.9999999992E+00
   1436     1         6.5273226075E-03    2.0000001778E+00
   1441     1         9.0595679555E-03    2.0000001770E+00
   1446     1         1.1026439355E-02    2.0000000003E+00
   1451     1         1.2048913301E-02    1.9999998251E+00
   1456     1         1.1981735437E-02    1.9999999989E+00
   1461     1         1.0720033471E-02    1.9999998243E+00
   1466     1         8.5835207403E-03    1.9999999996E+00
   1471     1         6.2184896016E-03    2.0000001778E+00
   1476     1         4.5649684074E-03    1.9999998569E+00
   1481     1         4.0791613561E-03    1.9999998233E+00
   1486     1         4.8823945203E-03    1.9999999599E+00
   1491     1         6.4674599678E-03    2.0000001706E+00
   1496     1         7.8076224371E-03    2.0000000952E+00
