# Supplementary material for: Drug Design in the Exascale Era: A Perspective from Massively Parallel QM/MM Simulations
Source: J Chem Inf Model. 2023 Jun 15;63(12):3647–58. doi: 10.1021/acs.jcim.3c00557 (PMC10302481; doi:10.1021/acs.jcim.3c00557)
Supplement: Supplementary file 1 — ci3c00557_si_001.zip [file ci3c00557_si_001.zip › idh1/ti/step-2/cv2/CONSTRAINT]

      1     1         1.1537534083E+00    2.0000000488E+00
      6     1         2.9867604761E-02    2.0000000012E+00
     11     1         2.9923301015E-02    1.9999998256E+00
     16     1         2.8986948864E-02    2.0000000003E+00
     21     1         2.7342117904E-02    1.9999998272E+00
     26     1         2.5684627553E-02    2.0000001713E+00
     31     1         2.3961926028E-02    2.0000000003E+00
     36     1         2.2024770179E-02    2.0000001702E+00
     41     1         1.9924082067E-02    1.9999999822E+00
     46     1         1.8159764562E-02    1.9999999995E+00
     51     1         1.7086694543E-02    2.0000001716E+00
     56     1         1.6813200397E-02    2.0000001411E+00
     61     1         1.6983558486E-02    2.0000001349E+00
     66     1         1.7159389238E-02    1.9999998271E+00
     71     1         1.7299962464E-02    2.0000001060E+00
     76     1         1.7533495105E-02    2.0000000004E+00
     81     1         1.7494038876E-02    2.0000001700E+00
     86     1         1.6822505262E-02    2.0000000811E+00
     91     1         1.5634000942E-02    2.0000000428E+00
     96     1         1.4319004962E-02    2.0000001681E+00
    101     1         1.2924474197E-02    1.9999998311E+00
    106     1         1.1413845370E-02    1.9999998296E+00
    111     1         1.0447178808E-02    2.0000001723E+00
    116     1         1.0384308675E-02    2.0000001733E+00
    121     1         1.0699884007E-02    1.9999998268E+00
    126     1         1.0846965019E-02    1.9999999336E+00
    131     1         1.0914124723E-02    1.9999998267E+00
    136     1         1.0927909487E-02    2.0000001727E+00
    141     1         1.0790544353E-02    2.0000001720E+00
    146     1         1.0271674486E-02    1.9999998283E+00
    151     1         9.5089953666E-03    1.9999999980E+00
    156     1         8.4029223126E-03    1.9999998262E+00
    161     1         7.0895717568E-03    2.0000001732E+00
    166     1         5.9087757789E-03    2.0000000576E+00
    171     1         4.8333913696E-03    1.9999998805E+00
    176     1         3.4152950953E-03    2.0000000014E+00
    181     1         1.7974210949E-03    1.9999998268E+00
    186     1         6.7474415542E-04    2.0000001711E+00
    191     1         5.8332976585E-04    2.0000000891E+00
    196     1         1.1677507780E-03    2.0000001701E+00
    201     1         1.9734489192E-03    1.9999998295E+00
    206     1         3.1114607464E-03    1.9999998277E+00
    211     1         4.9116945180E-03    1.9999998260E+00
    216     1         7.3465628164E-03    2.0000001747E+00
    221     1         9.7935468264E-03    2.0000001756E+00
    226     1         1.1512181876E-02    2.0000000119E+00
    231     1         1.2320217429E-02    1.9999998234E+00
    236     1         1.2785122823E-02    1.9999999978E+00
    241     1         1.3350465952E-02    2.0000001778E+00
    246     1         1.4100590004E-02    2.0000000307E+00
    251     1         1.4965673153E-02    2.0000001773E+00
    256     1         1.5816792102E-02    1.9999998225E+00
    261     1         1.6328617872E-02    1.9999998231E+00
    266     1         1.6546478258E-02    1.9999998235E+00
    271     1         1.6631470011E-02    2.0000001773E+00
    276     1         1.6407067214E-02    2.0000001774E+00
    281     1         1.5382930157E-02    2.0000001770E+00
    286     1         1.3467004092E-02    1.9999998216E+00
    291     1         1.0995959015E-02    1.9999998215E+00
    296     1         8.5326135028E-03    1.9999998218E+00
    301     1         6.4854405837E-03    1.9999998942E+00
    306     1         5.1162703554E-03    1.9999999555E+00
    311     1         4.2725412819E-03    1.9999998225E+00
    316     1         4.0644884939E-03    1.9999998222E+00
    321     1         4.9695103160E-03    2.0000001755E+00
    326     1         6.9806012691E-03    2.0000000004E+00
    331     1         9.1035656777E-03    2.0000001742E+00
    336     1         1.0513774565E-02    2.0000000002E+00
    341     1         1.1027016797E-02    1.9999998246E+00
    346     1         1.0619571244E-02    1.9999998239E+00
    351     1         9.5480994321E-03    2.0000001766E+00
    356     1         8.3401523008E-03    2.0000001781E+00
    361     1         7.3567797532E-03    2.0000001771E+00
    366     1         6.5664722507E-03    1.9999998226E+00
    371     1         6.0872596469E-03    1.9999998239E+00
    376     1         6.0279233938E-03    2.0000001745E+00
    381     1         6.1413919419E-03    2.0000001754E+00
    386     1         6.0711590404E-03    2.0000001760E+00
    391     1         5.6762512942E-03    1.9999998238E+00
    396     1         5.2607859136E-03    1.9999998232E+00
    401     1         5.4519717816E-03    2.0000001778E+00
    406     1         6.5448035285E-03    2.0000001788E+00
    411     1         8.0566243217E-03    1.9999998215E+00
    416     1         9.6238873843E-03    1.9999998235E+00
    421     1         1.0998106844E-02    1.9999998254E+00
    426     1         1.2089706303E-02    1.9999998258E+00
    431     1         1.2575433621E-02    2.0000001727E+00
    436     1         1.2312127418E-02    2.0000001721E+00
    441     1         1.1131941804E-02    1.9999998271E+00
    446     1         9.2743998853E-03    1.9999998264E+00
    451     1         7.3562884121E-03    2.0000001763E+00
    456     1         6.2332238728E-03    2.0000001765E+00
    461     1         6.5896914762E-03    2.0000001777E+00
    466     1         8.7601698353E-03    1.9999998236E+00
    471     1         1.2434334325E-02    1.9999998242E+00
    476     1         1.6808215962E-02    2.0000001732E+00
    481     1         2.0548255290E-02    2.0000001713E+00
    486     1         2.2724004310E-02    1.9999998295E+00
    491     1         2.3268946330E-02    2.0000000003E+00
    496     1         2.2784618110E-02    1.9999998277E+00
    501     1         2.1673119966E-02    1.9999998265E+00
    506     1         2.0250622134E-02    2.0000001765E+00
    511     1         1.8941176193E-02    2.0000000025E+00
    516     1         1.8051927947E-02    2.0000001772E+00
    521     1         1.7605120410E-02    1.9999998230E+00
    526     1         1.7414175383E-02    1.9999998238E+00
    531     1         1.7216695762E-02    2.0000001762E+00
    536     1         1.6878158688E-02    2.0000001748E+00
    541     1         1.6573894015E-02    2.0000001748E+00
    546     1         1.6165569510E-02    1.9999999393E+00
    551     1         1.5412017088E-02    1.9999998241E+00
    556     1         1.4295443498E-02    2.0000000690E+00
    561     1         1.3164881312E-02    2.0000001767E+00
    566     1         1.2218363359E-02    1.9999998231E+00
    571     1         1.1438906105E-02    1.9999998231E+00
    576     1         1.0551963791E-02    1.9999998241E+00
    581     1         9.5862097927E-03    1.9999998263E+00
    586     1         8.4747367494E-03    2.0000001732E+00
    591     1         7.0401396758E-03    2.0000001720E+00
    596     1         5.1322152799E-03    2.0000001728E+00
    601     1         3.2131197576E-03    1.9999998272E+00
    606     1         1.8777648912E-03    1.9999998253E+00
    611     1         1.5299292769E-03    1.9999998239E+00
    616     1         2.3200469406E-03    2.0000001764E+00
    621     1         4.1928657945E-03    2.0000001766E+00
    626     1         6.7695206576E-03    2.0000001774E+00
    631     1         9.4773516343E-03    1.9999998229E+00
    636     1         1.2136329300E-02    1.9999998238E+00
    641     1         1.4602853720E-02    1.9999998227E+00
    646     1         1.6618378357E-02    2.0000001765E+00
    651     1         1.7810056305E-02    2.0000001763E+00
    656     1         1.8039576727E-02    2.0000001757E+00
    661     1         1.7174463276E-02    1.9999998234E+00
    666     1         1.5506531757E-02    1.9999998230E+00
    671     1         1.3533659027E-02    2.0000001767E+00
    676     1         1.1455140770E-02    1.9999999841E+00
    681     1         9.4206209667E-03    2.0000001767E+00
    686     1         8.0082727019E-03    1.9999998231E+00
    691     1         7.9213656664E-03    1.9999998228E+00
    696     1         8.8932553281E-03    1.9999998240E+00
    701     1         1.0363811016E-02    2.0000001754E+00
    706     1         1.1937330823E-02    2.0000001739E+00
    711     1         1.3367211905E-02    2.0000001737E+00
    716     1         1.4086140968E-02    1.9999998261E+00
    721     1         1.4068732849E-02    1.9999998253E+00
    726     1         1.3728013091E-02    1.9999998245E+00
    731     1         1.3518637596E-02    1.9999999999E+00
    736     1         1.3665960086E-02    2.0000001781E+00
    741     1         1.4218446578E-02    1.9999999999E+00
    746     1         1.5083920876E-02    1.9999998211E+00
    751     1         1.5988172762E-02    1.9999998206E+00
    756     1         1.6932385952E-02    2.0000001779E+00
    761     1         1.7852426614E-02    2.0000001777E+00
    766     1         1.8349516658E-02    1.9999998215E+00
    771     1         1.8132733015E-02    1.9999998219E+00
    776     1         1.7631357798E-02    2.0000001769E+00
    781     1         1.7080395881E-02    2.0000001783E+00
    786     1         1.6219423326E-02    1.9999998212E+00
    791     1         1.5195241588E-02    1.9999998205E+00
    796     1         1.4358370243E-02    1.9999998199E+00
    801     1         1.3790854578E-02    1.9999998205E+00
    806     1         1.3216356353E-02    2.0000001778E+00
    811     1         1.2540068439E-02    2.0000000016E+00
    816     1         1.1324484736E-02    1.9999998625E+00
    821     1         9.3100749132E-03    1.9999998251E+00
    826     1         6.8229986364E-03    2.0000001745E+00
    831     1         4.3845637808E-03    2.0000001756E+00
    836     1         2.2736261583E-03    1.9999998248E+00
    841     1         1.0475799569E-03    2.0000000011E+00
    846     1         1.5875307423E-03    1.9999999096E+00
    851     1         3.9780709949E-03    2.0000001772E+00
    856     1         7.2331183425E-03    1.9999999734E+00
    861     1         1.0141405353E-02    1.9999999932E+00
    866     1         1.2130235995E-02    1.9999999991E+00
    871     1         1.3022628344E-02    1.9999998993E+00
    876     1         1.2748631107E-02    1.9999998263E+00
    881     1         1.1521985832E-02    2.0000001739E+00
    886     1         9.9357879600E-03    2.0000000013E+00
    891     1         8.6039742792E-03    2.0000001757E+00
    896     1         7.8362852133E-03    1.9999999991E+00
    901     1         7.9007163295E-03    1.9999998222E+00
    906     1         8.9054308030E-03    2.0000001772E+00
    911     1         1.0626069874E-02    2.0000001766E+00
    916     1         1.2689026524E-02    2.0000001746E+00
    921     1         1.4625303117E-02    2.0000001731E+00
    926     1         1.5708647069E-02    1.9999998268E+00
    931     1         1.5738106239E-02    2.0000001723E+00
    936     1         1.5260691587E-02    2.0000001724E+00
    941     1         1.4934594705E-02    1.9999998271E+00
    946     1         1.4897601777E-02    1.9999998267E+00
    951     1         1.5149688495E-02    1.9999999994E+00
    956     1         1.5755236833E-02    1.9999998274E+00
    961     1         1.6610618132E-02    2.0000001697E+00
    966     1         1.7287820750E-02    2.0000001334E+00
    971     1         1.7811344400E-02    2.0000001661E+00
    976     1         1.7871773907E-02    1.9999998346E+00
    981     1         1.6747402521E-02    2.0000001670E+00
    986     1         1.4416324220E-02    1.9999998312E+00
    991     1         1.2227609218E-02    1.9999998281E+00
    996     1         1.1677222179E-02    2.0000001731E+00
   1001     1         1.2983269491E-02    1.9999998266E+00
   1006     1         1.5421610114E-02    1.9999998273E+00
   1011     1         1.8215886887E-02    2.0000001706E+00
   1016     1         2.0275055846E-02    2.0000001693E+00
   1021     1         2.0856628348E-02    1.9999998329E+00
   1026     1         2.0445008889E-02    1.9999998326E+00
   1031     1         1.9641098679E-02    1.9999998313E+00
   1036     1         1.8424925021E-02    2.0000001699E+00
   1041     1         1.6699681913E-02    2.0000001719E+00
   1046     1         1.4828969419E-02    1.9999998271E+00
   1051     1         1.3205872588E-02    2.0000000003E+00
   1056     1         1.2677581004E-02    1.9999998287E+00
   1061     1         1.3603082720E-02    2.0000001692E+00
   1066     1         1.4939338178E-02    1.9999998895E+00
   1071     1         1.5172087703E-02    2.0000001638E+00
   1076     1         1.3606301337E-02    2.0000000003E+00
   1081     1         1.0629573525E-02    1.9999999995E+00
   1086     1         7.0587123668E-03    2.0000001651E+00
   1091     1         3.5928053517E-03    2.0000000243E+00
   1096     1         1.2340395731E-03    2.0000001672E+00
   1101     1         9.6023419644E-04    1.9999998345E+00
   1106     1         3.1303636674E-03    1.9999999998E+00
   1111     1         6.8882255115E-03    2.0000001607E+00
   1116     1         1.0349485362E-02    2.0000001582E+00
   1121     1         1.1761420834E-02    2.0000000001E+00
   1126     1         1.1170525682E-02    2.0000000000E+00
   1131     1         1.0052142968E-02    2.0000001431E+00
   1136     1         9.6980470205E-03    1.9999999132E+00
   1141     1         1.0331430032E-02    2.0000000301E+00
   1146     1         1.1884281208E-02    2.0000001688E+00
   1151     1         1.4089976629E-02    1.9999999986E+00
   1156     1         1.6702013273E-02    1.9999998346E+00
   1161     1         1.8843247825E-02    2.0000001626E+00
   1166     1         1.9564862193E-02    2.0000001620E+00
   1171     1         1.8618131427E-02    1.9999998366E+00
   1176     1         1.6418172148E-02    1.9999998330E+00
   1181     1         1.3676396573E-02    1.9999998299E+00
   1186     1         1.1364668875E-02    2.0000001714E+00
   1191     1         1.0252261137E-02    2.0000001723E+00
   1196     1         1.0439522011E-02    1.9999998282E+00
   1201     1         1.1846611914E-02    1.9999998299E+00
   1206     1         1.4067715249E-02    2.0000001673E+00
   1211     1         1.5969202298E-02    2.0000001658E+00
   1216     1         1.6570678881E-02    1.9999998339E+00
   1221     1         1.5826864407E-02    1.9999998332E+00
   1226     1         1.4145954224E-02    1.9999998322E+00
   1231     1         1.2397444468E-02    2.0000001710E+00
   1236     1         1.1567168672E-02    2.0000001706E+00
   1241     1         1.1903134209E-02    1.9999999983E+00
   1246     1         1.3186753132E-02    1.9999998311E+00
   1251     1         1.4902673729E-02    2.0000001669E+00
   1256     1         1.6522248466E-02    2.0000001638E+00
   1261     1         1.7395154957E-02    2.0000001640E+00
   1266     1         1.7027475577E-02    1.9999998350E+00
   1271     1         1.5189727719E-02    1.9999999996E+00
   1276     1         1.2504808123E-02    1.9999998282E+00
   1281     1         1.0004838936E-02    2.0000000013E+00
   1286     1         8.4655141363E-03    2.0000001751E+00
   1291     1         8.0472362532E-03    1.9999998243E+00
   1296     1         8.5021395298E-03    2.0000001753E+00
   1301     1         9.3927043037E-03    2.0000001736E+00
   1306     1         1.0452698152E-02    2.0000001081E+00
   1311     1         1.1399935314E-02    1.9999998292E+00
   1316     1         1.1509977044E-02    1.9999999134E+00
   1321     1         1.0531121905E-02    1.9999998275E+00
   1326     1         9.2230355072E-03    1.9999998651E+00
   1331     1         8.7086025201E-03    2.0000001760E+00
   1336     1         9.2063478892E-03    1.9999998233E+00
   1341     1         1.0390705889E-02    2.0000000054E+00
   1346     1         1.2134670674E-02    2.0000001525E+00
   1351     1         1.4382814704E-02    2.0000001732E+00
   1356     1         1.6707972195E-02    1.9999998671E+00
   1361     1         1.7948103685E-02    2.0000001707E+00
   1366     1         1.7287119344E-02    2.0000001112E+00
   1371     1         1.4915791458E-02    1.9999998266E+00
   1376     1         1.1904562603E-02    2.0000001752E+00
   1381     1         9.0096432518E-03    2.0000001771E+00
   1386     1         6.7298501178E-03    2.0000000011E+00
   1391     1         5.6306382795E-03    1.9999998217E+00
   1396     1         6.4070723325E-03    1.9999999506E+00
