# Supplementary material for: Drug Design in the Exascale Era: A Perspective from Massively Parallel QM/MM Simulations
Source: J Chem Inf Model. 2023 Jun 15;63(12):3647–58. doi: 10.1021/acs.jcim.3c00557 (PMC10302481; doi:10.1021/acs.jcim.3c00557)
Supplement: Supplementary file 1 — ci3c00557_si_001.zip [file ci3c00557_si_001.zip › idh1/ti/step-2/cv_3.5/CONSTRAINT2]

      1     1        -6.0561414725E-04   -3.5000000039E+00
      6     1         1.9830786259E-03   -3.5000001753E+00
     11     1         3.3403815725E-03   -3.4999998254E+00
     16     1         3.4790119393E-03   -3.4999998256E+00
     21     1         3.1311886275E-03   -3.5000001732E+00
     26     1         2.4726409477E-03   -3.5000001730E+00
     31     1         1.6480777266E-03   -3.4999998263E+00
     36     1         1.1223209989E-03   -3.4999998259E+00
     41     1         6.0610926596E-04   -3.5000001746E+00
     46     1        -1.8976962202E-04   -3.5000001747E+00
     51     1        -1.2130114220E-03   -3.4999998256E+00
     56     1        -2.7874220925E-03   -3.4999998257E+00
     61     1        -4.7597137402E-03   -3.4999998271E+00
     66     1        -6.4334616879E-03   -3.5000001698E+00
     71     1        -7.4428002047E-03   -3.4999998981E+00
     76     1        -7.5706946624E-03   -3.4999998317E+00
     81     1        -6.4239002543E-03   -3.5000000887E+00
     86     1        -4.5766514179E-03   -3.4999998270E+00
     91     1        -2.8690998074E-03   -3.5000000007E+00
     96     1        -1.5507999893E-03   -3.5000001750E+00
    101     1        -1.2643839625E-03   -3.4999998248E+00
    106     1        -2.1518674280E-03   -3.4999999993E+00
    111     1        -3.4407244264E-03   -3.4999998836E+00
    116     1        -4.5287988214E-03   -3.5000000014E+00
    121     1        -4.9881306385E-03   -3.5000001685E+00
    126     1        -3.6555867952E-03   -3.4999999997E+00
    131     1        -4.2617676886E-04   -3.4999999766E+00
    136     1         3.2769552883E-03   -3.5000001755E+00
    141     1         6.5055976049E-03   -3.4999999998E+00
    146     1         8.6646441281E-03   -3.4999999178E+00
    151     1         9.3633819947E-03   -3.5000001779E+00
    156     1         8.8147073173E-03   -3.5000000000E+00
    161     1         7.5570215017E-03   -3.4999998230E+00
    166     1         5.6625542111E-03   -3.5000001749E+00
    171     1         3.4174253943E-03   -3.5000001743E+00
    176     1         1.2079061577E-03   -3.5000001742E+00
    181     1        -9.9836285473E-04   -3.5000001748E+00
    186     1        -3.0383956860E-03   -3.5000001747E+00
    191     1        -5.0057107216E-03   -3.5000001748E+00
    196     1        -7.1631073077E-03   -3.4999998251E+00
    201     1        -9.0087278976E-03   -3.4999998269E+00
    206     1        -9.7552183349E-03   -3.5000001407E+00
    211     1        -9.3800104380E-03   -3.4999998272E+00
    216     1        -7.8117090206E-03   -3.4999999996E+00
    221     1        -4.9515135044E-03   -3.5000001063E+00
    226     1        -1.5724625191E-03   -3.5000001766E+00
    231     1         1.8414754081E-03   -3.5000000268E+00
    236     1         5.1005951000E-03   -3.5000000023E+00
    241     1         7.4819344459E-03   -3.4999998198E+00
    246     1         8.6118403091E-03   -3.4999999732E+00
    251     1         8.6314197127E-03   -3.4999999992E+00
    256     1         7.3168138870E-03   -3.5000000234E+00
    261     1         4.8896335109E-03   -3.5000000743E+00
    266     1         2.6958732625E-03   -3.5000001136E+00
    271     1         1.1315975567E-03   -3.4999998971E+00
    276     1        -1.7340681281E-04   -3.4999998220E+00
    281     1        -1.2690686176E-03   -3.5000001791E+00
    286     1        -2.3940404403E-03   -3.5000001800E+00
    291     1        -3.5684827111E-03   -3.5000001791E+00
    296     1        -4.3831091020E-03   -3.4999999983E+00
    301     1        -4.7868020755E-03   -3.4999998207E+00
    306     1        -5.1750978607E-03   -3.5000001779E+00
    311     1        -5.1088023459E-03   -3.5000001764E+00
    316     1        -4.3574815490E-03   -3.4999998239E+00
    321     1        -3.2046435147E-03   -3.4999998226E+00
    326     1        -1.6953523181E-03   -3.4999998230E+00
    331     1        -3.1924123055E-04   -3.4999998848E+00
    336     1         2.1847061255E-04   -3.5000001784E+00
    341     1        -7.2137100462E-05   -3.5000001782E+00
    346     1        -7.0470318716E-04   -3.5000001793E+00
    351     1        -1.6811226120E-03   -3.5000001782E+00
    356     1        -2.3407324937E-03   -3.4999998216E+00
    361     1        -2.1540519708E-03   -3.4999998218E+00
    366     1        -1.5043385167E-03   -3.5000001791E+00
    371     1        -3.2098136117E-04   -3.5000001790E+00
    376     1         1.6198715869E-03   -3.5000001799E+00
    381     1         3.8066342081E-03   -3.4999998202E+00
    386     1         5.5176780899E-03   -3.5000000546E+00
    391     1         6.3029549046E-03   -3.5000000563E+00
    396     1         5.2739991429E-03   -3.5000001761E+00
    401     1         2.5442896533E-03   -3.5000000001E+00
    406     1        -5.9764167553E-04   -3.5000000013E+00
    411     1        -3.5029120726E-03   -3.5000001707E+00
    416     1        -5.9322913557E-03   -3.4999998293E+00
    421     1        -7.4870137277E-03   -3.4999998292E+00
    426     1        -8.4710763623E-03   -3.5000001723E+00
    431     1        -9.3755731108E-03   -3.5000001726E+00
    436     1        -9.9652856552E-03   -3.4999998271E+00
    441     1        -1.0021284761E-02   -3.4999998287E+00
    446     1        -9.6810673769E-03   -3.5000001711E+00
    451     1        -8.5297142048E-03   -3.5000001701E+00
    456     1        -6.6155861853E-03   -3.5000001698E+00
    461     1        -4.1839261937E-03   -3.5000001708E+00
    466     1        -9.0655751262E-04   -3.4999998293E+00
    471     1         2.8271061000E-03   -3.4999998282E+00
    476     1         5.6198634668E-03   -3.4999998278E+00
    481     1         6.6804918520E-03   -3.4999998286E+00
    486     1         6.0881348974E-03   -3.4999998315E+00
    491     1         4.0223138537E-03   -3.5000000008E+00
    496     1         1.9401324290E-03   -3.4999998501E+00
    501     1         1.1756360086E-03   -3.4999999989E+00
    506     1         1.3422509197E-03   -3.4999999976E+00
    511     1         1.9064026136E-03   -3.5000000012E+00
    516     1         2.4944066440E-03   -3.4999999996E+00
    521     1         2.2744663463E-03   -3.4999999999E+00
    526     1         1.0282116972E-03   -3.4999998855E+00
    531     1        -6.3149473316E-04   -3.5000001211E+00
    536     1        -2.7746212831E-03   -3.5000001690E+00
    541     1        -4.8514355393E-03   -3.5000000497E+00
    546     1        -5.6795176716E-03   -3.5000001084E+00
    551     1        -5.2881705860E-03   -3.5000001626E+00
    556     1        -3.9444276781E-03   -3.4999998367E+00
    561     1        -1.7485844105E-03   -3.4999998359E+00
    566     1         9.5733234878E-05   -3.5000001654E+00
    571     1         3.5753412831E-04   -3.4999998349E+00
    576     1        -6.7812725393E-04   -3.4999998371E+00
    581     1        -2.2326575299E-03   -3.5000001623E+00
    586     1        -3.4226520982E-03   -3.5000001610E+00
    591     1        -3.0196767987E-03   -3.4999999981E+00
    596     1        -1.3135014108E-03   -3.4999998365E+00
    601     1         6.9408938789E-04   -3.5000001667E+00
    606     1         2.5115484247E-03   -3.5000000163E+00
    611     1         3.2367942247E-03   -3.5000001686E+00
    616     1         2.2248733104E-03   -3.4999999992E+00
    621     1        -6.0967426569E-05   -3.4999999986E+00
    626     1        -2.7298797286E-03   -3.5000001638E+00
    631     1        -4.9769844400E-03   -3.5000000007E+00
    636     1        -5.2843568148E-03   -3.5000001601E+00
    641     1        -3.3470775578E-03   -3.4999999981E+00
    646     1        -2.8350819170E-04   -3.4999998364E+00
    651     1         2.9670197962E-03   -3.5000001667E+00
    656     1         5.1621652948E-03   -3.4999998320E+00
    661     1         5.0807724954E-03   -3.5000001701E+00
    666     1         2.8342560500E-03   -3.4999998298E+00
    671     1        -2.2064041591E-04   -3.4999998307E+00
    676     1        -3.2089060826E-03   -3.5000001692E+00
    681     1        -5.3890885245E-03   -3.5000000726E+00
    686     1        -6.4027987448E-03   -3.4999998312E+00
    691     1        -6.4087967225E-03   -3.5000001693E+00
    696     1        -5.1268930399E-03   -3.5000000924E+00
    701     1        -2.9690756456E-03   -3.4999998303E+00
    706     1        -7.2628246565E-04   -3.4999998291E+00
    711     1         1.4336370859E-03   -3.5000001069E+00
    716     1         3.4594522397E-03   -3.5000001706E+00
    721     1         4.8018131872E-03   -3.5000001699E+00
    726     1         5.7139699559E-03   -3.4999998308E+00
    731     1         6.5399576275E-03   -3.4999998298E+00
    736     1         6.2461531512E-03   -3.5000001719E+00
    741     1         4.4845458324E-03   -3.5000001721E+00
    746     1         1.8345001872E-03   -3.4999998272E+00
    751     1        -1.5688039610E-03   -3.4999998286E+00
    756     1        -5.3749145834E-03   -3.4999998301E+00
    761     1        -8.7133629270E-03   -3.4999998319E+00
    766     1        -1.1024066041E-02   -3.4999999694E+00
    771     1        -1.2188536285E-02   -3.5000001656E+00
    776     1        -1.1612189939E-02   -3.4999999981E+00
    781     1        -9.3600964754E-03   -3.4999998331E+00
    786     1        -5.9840309136E-03   -3.5000001682E+00
    791     1        -2.1692198549E-03   -3.5000001695E+00
    796     1         9.8255892404E-04   -3.5000001696E+00
    801     1         2.8751146348E-03   -3.4999998305E+00
    806     1         3.3988574919E-03   -3.4999999981E+00
    811     1         2.6470518789E-03   -3.4999998299E+00
    816     1         1.0649717061E-03   -3.5000001691E+00
    821     1        -2.5669528806E-04   -3.5000001697E+00
    826     1        -1.3727903801E-03   -3.5000001717E+00
    831     1        -2.6243611012E-03   -3.5000001727E+00
    836     1        -3.2614577220E-03   -3.4999998273E+00
    841     1        -3.4079777382E-03   -3.4999998265E+00
    846     1        -3.5480018211E-03   -3.5000001724E+00
    851     1        -3.2532475177E-03   -3.5000001722E+00
    856     1        -1.7833572221E-03   -3.5000001702E+00
    861     1         5.7489664867E-04   -3.5000001698E+00
    866     1         3.6852715062E-03   -3.4999998302E+00
    871     1         7.2428805170E-03   -3.5000001668E+00
    876     1         9.9181217615E-03   -3.5000001701E+00
    881     1         1.0490125721E-02   -3.4999998293E+00
    886     1         8.0880557264E-03   -3.4999998300E+00
    891     1         3.0013999525E-03   -3.4999998318E+00
    896     1        -2.8839143832E-03   -3.5000001656E+00
    901     1        -7.6346494647E-03   -3.5000001634E+00
    906     1        -1.0451149517E-02   -3.5000001628E+00
    911     1        -1.1108230591E-02   -3.5000000099E+00
    916     1        -9.7400246435E-03   -3.5000000002E+00
    921     1        -7.0809514533E-03   -3.4999999994E+00
    926     1        -3.4368472950E-03   -3.5000000594E+00
    931     1         6.0939134823E-04   -3.5000001718E+00
    936     1         4.1809569138E-03   -3.4999998282E+00
    941     1         6.9681993232E-03   -3.4999998294E+00
    946     1         8.6650562063E-03   -3.4999998316E+00
    951     1         8.8036546923E-03   -3.5000001676E+00
    956     1         7.6898141212E-03   -3.5000001653E+00
    961     1         6.3938808934E-03   -3.5000001650E+00
    966     1         4.8682599854E-03   -3.4999998350E+00
    971     1         2.6166375162E-03   -3.5000001665E+00
    976     1        -3.0445253556E-05   -3.5000000053E+00
    981     1        -2.9660642294E-03   -3.4999998323E+00
    986     1        -5.8541270699E-03   -3.4999998310E+00
    991     1        -8.0936557716E-03   -3.5000000895E+00
    996     1        -9.2975606971E-03   -3.5000001698E+00
   1001     1        -9.6336012875E-03   -3.4999998300E+00
   1006     1        -9.0229227401E-03   -3.4999998280E+00
   1011     1        -7.5394969926E-03   -3.5000001728E+00
   1016     1        -5.6595656812E-03   -3.5000001737E+00
   1021     1        -3.5328338655E-03   -3.4999998262E+00
   1026     1        -1.7214070833E-03   -3.4999998265E+00
   1031     1        -6.6211645314E-04   -3.4999998280E+00
   1036     1        -3.8707448147E-04   -3.4999998296E+00
   1041     1        -5.9895824821E-04   -3.5000001693E+00
   1046     1        -8.8175285352E-04   -3.5000001682E+00
   1051     1        -6.8793895423E-04   -3.4999999926E+00
   1056     1        -7.7578881362E-05   -3.4999999990E+00
   1061     1         2.4685200064E-04   -3.5000001729E+00
   1066     1         3.6907860330E-04   -3.5000001745E+00
   1071     1         3.7740540853E-04   -3.5000001758E+00
   1076     1        -1.4255712417E-04   -3.5000001754E+00
   1081     1        -9.5272512169E-04   -3.4999998242E+00
   1086     1        -1.3403753653E-03   -3.4999999986E+00
   1091     1        -1.3509864389E-03   -3.4999998273E+00
   1096     1        -1.4670700609E-03   -3.5000001725E+00
   1101     1        -1.4487589996E-03   -3.5000001712E+00
   1106     1        -1.3035753428E-03   -3.5000001705E+00
   1111     1        -1.2530471536E-03   -3.5000001686E+00
   1116     1        -1.3920221841E-03   -3.5000000195E+00
   1121     1        -1.8548152945E-03   -3.4999998325E+00
   1126     1        -2.3614801257E-03   -3.4999998323E+00
   1131     1        -2.5099823239E-03   -3.4999998317E+00
   1136     1        -2.1831891579E-03   -3.4999998295E+00
   1141     1        -1.4882828490E-03   -3.5000000002E+00
   1146     1        -4.3581104809E-04   -3.4999998259E+00
   1151     1         4.1131989958E-04   -3.4999999601E+00
   1156     1         7.9175800099E-04   -3.5000000005E+00
   1161     1         1.1933934236E-03   -3.5000001772E+00
   1166     1         1.5108294570E-03   -3.4999998241E+00
   1171     1         1.5610922101E-03   -3.4999998245E+00
   1176     1         1.4080758122E-03   -3.4999998257E+00
   1181     1         1.1523033507E-03   -3.5000001734E+00
   1186     1         8.0647563208E-04   -3.5000001720E+00
   1191     1         8.3043212583E-04   -3.4999998289E+00
   1196     1         1.3472724132E-03   -3.4999998290E+00
   1201     1         1.6580329945E-03   -3.5000001724E+00
   1206     1         1.4954579525E-03   -3.5000001733E+00
   1211     1         8.1260571765E-04   -3.5000001733E+00
   1216     1        -4.2004239359E-04   -3.4999998267E+00
   1221     1        -2.0286302120E-03   -3.4999998263E+00
   1226     1        -3.6713940070E-03   -3.4999998272E+00
   1231     1        -5.0502608065E-03   -3.5000001724E+00
   1236     1        -5.7754096446E-03   -3.5000001719E+00
   1241     1        -5.6861895164E-03   -3.4999998283E+00
   1246     1        -5.2240608211E-03   -3.4999998288E+00
   1251     1        -4.2905602058E-03   -3.4999998273E+00
   1256     1        -2.9080701479E-03   -3.5000001726E+00
   1261     1        -1.7112172148E-03   -3.5000001718E+00
   1266     1        -6.9626281104E-04   -3.5000001723E+00
   1271     1         7.0448526019E-04   -3.4999998268E+00
   1276     1         2.4384641213E-03   -3.4999998271E+00
   1281     1         4.0298472608E-03   -3.4999998249E+00
   1286     1         5.4823098879E-03   -3.4999998234E+00
   1291     1         6.3202107654E-03   -3.4999999993E+00
   1296     1         6.1290759173E-03   -3.5000001785E+00
   1301     1         5.1269633053E-03   -3.4999998213E+00
   1306     1         3.3308396382E-03   -3.4999999971E+00
   1311     1         8.2947487569E-04   -3.4999999884E+00
   1316     1        -2.0879667133E-03   -3.4999998247E+00
   1321     1        -4.9376490682E-03   -3.4999999487E+00
   1326     1        -7.1131067954E-03   -3.5000000322E+00
   1331     1        -7.9257211905E-03   -3.5000001707E+00
   1336     1        -7.4837624674E-03   -3.4999998282E+00
   1341     1        -6.0887750322E-03   -3.5000001718E+00
   1346     1        -3.7701265779E-03   -3.5000001736E+00
   1351     1        -1.3910786655E-03   -3.5000001739E+00
   1356     1         2.9513638480E-04   -3.4999998249E+00
   1361     1         1.3656466159E-03   -3.4999998262E+00
   1366     1         2.0124770316E-03   -3.4999998269E+00
   1371     1         1.9937324832E-03   -3.5000001730E+00
   1376     1         2.0525097291E-03   -3.4999998282E+00
   1381     1         2.8402791693E-03   -3.4999998278E+00
   1386     1         3.6701969386E-03   -3.5000001730E+00
   1391     1         4.1811497119E-03   -3.5000001729E+00
   1396     1         4.2679246701E-03   -3.5000001736E+00
   1401     1         3.5018300118E-03   -3.4999998272E+00
   1406     1         1.8115422262E-03   -3.4999998285E+00
   1411     1        -9.0619456157E-06   -3.5000001710E+00
   1416     1        -1.3418003126E-03   -3.5000001701E+00
   1421     1        -1.9476762085E-03   -3.4999998300E+00
   1426     1        -1.8494066207E-03   -3.4999999990E+00
   1431     1        -1.5643727872E-03   -3.5000001728E+00
   1436     1        -1.4063927776E-03   -3.5000001747E+00
   1441     1        -1.8574795024E-03   -3.5000001750E+00
   1446     1        -3.4503746894E-03   -3.4999998256E+00
   1451     1        -5.7259234250E-03   -3.4999998273E+00
   1456     1        -7.9636146181E-03   -3.4999998301E+00
   1461     1        -9.9550904092E-03   -3.5000001685E+00
   1466     1        -1.1164968302E-02   -3.5000001661E+00
   1471     1        -1.0612138833E-02   -3.4999998340E+00
   1476     1        -8.5841425653E-03   -3.4999998324E+00
   1481     1        -5.4278187962E-03   -3.5000001691E+00
   1486     1        -9.9921823086E-04   -3.5000001706E+00
   1491     1         3.6391042596E-03   -3.4999998279E+00
   1496     1         6.9999978568E-03   -3.4999998290E+00
