# Supplementary material for: Drug Design in the Exascale Era: A Perspective from Massively Parallel QM/MM Simulations
Source: J Chem Inf Model. 2023 Jun 15;63(12):3647–58. doi: 10.1021/acs.jcim.3c00557 (PMC10302481; doi:10.1021/acs.jcim.3c00557)
Supplement: Supplementary file 1 — ci3c00557_si_001.zip [file ci3c00557_si_001.zip › idh1/ti/step-2/cv_3.5/CONSTRAINT]

      1     1         1.1044140362E+00   -3.5000000132E+00
      6     1         3.8802672922E-02   -3.4999998197E+00
     11     1         3.3476392355E-02   -3.5000000001E+00
     16     1         2.4519379424E-02   -3.5000000950E+00
     21     1         1.3326885280E-02   -3.5000000003E+00
     26     1         3.0674843000E-03   -3.4999998320E+00
     31     1        -4.3281853408E-03   -3.5000000000E+00
     36     1        -8.6873361615E-03   -3.4999998336E+00
     41     1        -1.0118180030E-02   -3.5000000000E+00
     46     1        -9.3946543984E-03   -3.4999998306E+00
     51     1        -7.9988325820E-03   -3.4999999230E+00
     56     1        -6.5951330520E-03   -3.5000000000E+00
     61     1        -5.1704630075E-03   -3.4999999986E+00
     66     1        -4.4333814779E-03   -3.4999999441E+00
     71     1        -4.6482440589E-03   -3.4999998274E+00
     76     1        -5.3151487051E-03   -3.5000000003E+00
     81     1        -6.3435136941E-03   -3.5000000817E+00
     86     1        -7.6024960137E-03   -3.5000001708E+00
     91     1        -8.6244836737E-03   -3.5000000555E+00
     96     1        -9.6003737016E-03   -3.4999999992E+00
    101     1        -1.1078306107E-02   -3.5000001724E+00
    106     1        -1.2747183563E-02   -3.5000000012E+00
    111     1        -1.4000520001E-02   -3.4999999997E+00
    116     1        -1.4442665834E-02   -3.4999999430E+00
    121     1        -1.3724824671E-02   -3.5000000776E+00
    126     1        -1.1778287696E-02   -3.5000000001E+00
    131     1        -8.8669568475E-03   -3.4999998297E+00
    136     1        -5.1963502661E-03   -3.5000001720E+00
    141     1        -1.3091537972E-03   -3.5000000782E+00
    146     1         2.1680477136E-03   -3.5000000589E+00
    151     1         4.9856207845E-03   -3.5000000737E+00
    156     1         6.1731467821E-03   -3.5000001039E+00
    161     1         4.9252485451E-03   -3.4999998517E+00
    166     1         2.2602014374E-03   -3.4999999997E+00
    171     1        -4.7859995982E-04   -3.4999999997E+00
    176     1        -2.6825075627E-03   -3.4999998296E+00
    181     1        -3.6280378174E-03   -3.4999999554E+00
    186     1        -3.2871075587E-03   -3.4999998282E+00
    191     1        -2.6551107144E-03   -3.4999999503E+00
    196     1        -1.8793198822E-03   -3.5000000778E+00
    201     1        -3.7039423626E-04   -3.5000000908E+00
    206     1         1.7836627037E-03   -3.5000001769E+00
    211     1         4.3609817818E-03   -3.4999998228E+00
    216     1         7.3956003406E-03   -3.4999998224E+00
    221     1         1.0513158949E-02   -3.5000001770E+00
    226     1         1.3076512844E-02   -3.5000001781E+00
    231     1         1.4889894512E-02   -3.4999999342E+00
    236     1         1.5563746589E-02   -3.4999998234E+00
    241     1         1.4477830955E-02   -3.4999999419E+00
    246     1         1.1099300473E-02   -3.4999999701E+00
    251     1         5.4240219846E-03   -3.5000001719E+00
    256     1        -1.1061486771E-03   -3.5000000002E+00
    261     1        -6.6247309993E-03   -3.5000000005E+00
    266     1        -1.0079721022E-02   -3.4999998373E+00
    271     1        -1.1086467004E-02   -3.4999998593E+00
    276     1        -9.6219665336E-03   -3.4999999588E+00
    281     1        -6.6834666982E-03   -3.5000000717E+00
    286     1        -3.4155572442E-03   -3.5000000453E+00
    291     1        -2.4756547235E-04   -3.5000000017E+00
    296     1         1.9567124434E-03   -3.4999999993E+00
    301     1         2.3696160178E-03   -3.4999999950E+00
    306     1         1.5776716135E-03   -3.5000000008E+00
    311     1         5.4746850992E-04   -3.5000000631E+00
    316     1        -4.4237594764E-04   -3.5000001661E+00
    321     1        -5.9041417509E-04   -3.4999999997E+00
    326     1         2.4772292438E-04   -3.4999998318E+00
    331     1         5.9298767573E-04   -3.5000001724E+00
    336     1        -6.3581413388E-04   -3.5000000010E+00
    341     1        -2.9428012073E-03   -3.5000000021E+00
    346     1        -5.4262412392E-03   -3.5000001767E+00
    351     1        -7.4866175103E-03   -3.4999999316E+00
    356     1        -8.6457121769E-03   -3.4999998237E+00
    361     1        -8.6467992033E-03   -3.5000001777E+00
    366     1        -7.5849650512E-03   -3.5000001774E+00
    371     1        -5.7981013988E-03   -3.5000001785E+00
    376     1        -3.4587675830E-03   -3.4999998208E+00
    381     1        -5.8175247845E-04   -3.4999999404E+00
    386     1         2.1135774231E-03   -3.4999998943E+00
    391     1         3.3186768371E-03   -3.4999998224E+00
    396     1         2.9659366676E-03   -3.4999998992E+00
    401     1         2.3492931371E-03   -3.4999998971E+00
    406     1         2.3612968247E-03   -3.4999998286E+00
    411     1         3.2701371283E-03   -3.5000000531E+00
    416     1         4.9338181331E-03   -3.4999998551E+00
    421     1         6.0232794538E-03   -3.5000001787E+00
    426     1         5.2327353409E-03   -3.5000000001E+00
    431     1         3.3329012397E-03   -3.4999999753E+00
    436     1         1.7799169618E-03   -3.4999998189E+00
    441     1         7.4311672089E-04   -3.5000000234E+00
    446     1         2.0987622744E-04   -3.4999999174E+00
    451     1        -3.3271312340E-04   -3.5000001772E+00
    456     1        -1.4077996723E-03   -3.4999999863E+00
    461     1        -2.6817566900E-03   -3.4999999190E+00
    466     1        -3.2440596716E-03   -3.5000001720E+00
    471     1        -2.9731724429E-03   -3.4999999990E+00
    476     1        -2.5499320079E-03   -3.4999998259E+00
    481     1        -2.6931035454E-03   -3.4999998249E+00
    486     1        -3.6732423602E-03   -3.5000001750E+00
    491     1        -5.1397843658E-03   -3.5000001744E+00
    496     1        -6.3606400605E-03   -3.4999998260E+00
    501     1        -6.8001451774E-03   -3.4999999996E+00
    506     1        -6.4179849596E-03   -3.4999998234E+00
    511     1        -5.6027218493E-03   -3.5000001774E+00
    516     1        -4.4838662886E-03   -3.5000001377E+00
    521     1        -2.6404778241E-03   -3.5000001783E+00
    526     1         4.2754540625E-05   -3.4999999995E+00
    531     1         2.6303971056E-03   -3.5000000712E+00
    536     1         4.0754381099E-03   -3.4999998250E+00
    541     1         4.3507596859E-03   -3.5000000010E+00
    546     1         4.3465827597E-03   -3.4999998393E+00
    551     1         5.1848019508E-03   -3.4999998311E+00
    556     1         7.5172050690E-03   -3.4999999206E+00
    561     1         1.0404030869E-02   -3.4999998818E+00
    566     1         1.1628386019E-02   -3.5000000012E+00
    571     1         9.9187381165E-03   -3.4999999413E+00
    576     1         5.9770118236E-03   -3.5000000309E+00
    581     1         1.3301640707E-03   -3.5000001667E+00
    586     1        -2.9674462706E-03   -3.5000000773E+00
    591     1        -6.5563318588E-03   -3.5000000001E+00
    596     1        -9.4863557080E-03   -3.5000001233E+00
    601     1        -1.1728135802E-02   -3.5000000001E+00
    606     1        -1.2862772894E-02   -3.5000000003E+00
    611     1        -1.2209214850E-02   -3.5000001711E+00
    616     1        -9.5464918405E-03   -3.5000000566E+00
    621     1        -5.5134950399E-03   -3.4999998249E+00
    626     1        -1.2626850595E-03   -3.5000001767E+00
    631     1         2.1949950217E-03   -3.5000000006E+00
    636     1         4.2411251684E-03   -3.5000001757E+00
    641     1         4.9288076116E-03   -3.4999998240E+00
    646     1         4.8513013233E-03   -3.4999999977E+00
    651     1         4.0681668903E-03   -3.4999999981E+00
    656     1         2.2875185032E-03   -3.5000000016E+00
    661     1         1.3089623656E-04   -3.5000000005E+00
    666     1        -1.6342139850E-03   -3.4999998226E+00
    671     1        -3.0779633778E-03   -3.4999999588E+00
    676     1        -4.7182059423E-03   -3.5000000152E+00
    681     1        -6.6876751712E-03   -3.5000001733E+00
    686     1        -8.6039653305E-03   -3.4999999076E+00
    691     1        -9.6504123851E-03   -3.5000000001E+00
    696     1        -8.9920473457E-03   -3.5000001559E+00
    701     1        -6.4404890859E-03   -3.4999999563E+00
    706     1        -2.6230114863E-03   -3.5000000445E+00
    711     1         1.0490374272E-03   -3.4999999241E+00
    716     1         3.1155442505E-03   -3.4999999355E+00
    721     1         3.2928564785E-03   -3.5000001754E+00
    726     1         2.1225611520E-03   -3.5000000003E+00
    731     1        -2.9100958252E-05   -3.4999999505E+00
    736     1        -2.5292948820E-03   -3.4999999952E+00
    741     1        -4.3336638091E-03   -3.5000000000E+00
    746     1        -5.0218912296E-03   -3.5000000009E+00
    751     1        -4.2524091849E-03   -3.4999998316E+00
    756     1        -1.6766238678E-03   -3.4999998293E+00
    761     1         1.8100223140E-03   -3.4999998277E+00
    766     1         4.8111013595E-03   -3.4999998262E+00
    771     1         6.8042062426E-03   -3.4999998278E+00
    776     1         7.7950183053E-03   -3.5000001716E+00
    781     1         8.1774076223E-03   -3.4999999998E+00
    786     1         8.9717354025E-03   -3.4999998307E+00
    791     1         1.0323312715E-02   -3.4999998301E+00
    796     1         1.1199570118E-02   -3.4999998299E+00
    801     1         1.0858115574E-02   -3.5000001715E+00
    806     1         8.5904753057E-03   -3.4999998287E+00
    811     1         3.9696089397E-03   -3.5000000287E+00
    816     1        -2.0849187963E-03   -3.4999998857E+00
    821     1        -7.8072256853E-03   -3.5000000004E+00
    826     1        -1.1794948738E-02   -3.5000001585E+00
    831     1        -1.2971900903E-02   -3.5000001613E+00
    836     1        -1.1187912636E-02   -3.5000000630E+00
    841     1        -7.3521589524E-03   -3.4999998705E+00
    846     1        -2.4358980226E-03   -3.5000001701E+00
    851     1         2.5691136669E-03   -3.5000000013E+00
    856     1         6.3995290887E-03   -3.5000000450E+00
    861     1         8.1517440427E-03   -3.4999998244E+00
    866     1         7.7862011373E-03   -3.4999999668E+00
    871     1         5.7458837589E-03   -3.5000001728E+00
    876     1         3.1178464884E-03   -3.5000000007E+00
    881     1         9.7774044203E-04   -3.5000001695E+00
    886     1        -6.3115393716E-04   -3.4999998306E+00
    891     1        -1.7034857967E-03   -3.4999998294E+00
    896     1        -2.1743238239E-03   -3.5000001712E+00
    901     1        -2.8724233129E-03   -3.5000001714E+00
    906     1        -4.2560806237E-03   -3.4999998291E+00
    911     1        -5.7362342231E-03   -3.4999998297E+00
    916     1        -6.9681622236E-03   -3.4999998318E+00
    921     1        -7.8881728076E-03   -3.5000001673E+00
    926     1        -7.9094767851E-03   -3.4999998323E+00
    931     1        -6.9206763489E-03   -3.4999998328E+00
    936     1        -5.2728205021E-03   -3.5000001684E+00
    941     1        -2.9271234034E-03   -3.5000001694E+00
    946     1        -4.7368344475E-04   -3.4999998295E+00
    951     1         9.1720034435E-04   -3.4999998304E+00
    956     1         8.3039610049E-04   -3.4999999983E+00
    961     1        -1.4832887312E-04   -3.5000001554E+00
    966     1        -1.1680112608E-03   -3.5000000328E+00
    971     1        -8.1277899350E-04   -3.4999998349E+00
    976     1         1.5512407060E-03   -3.4999999997E+00
    981     1         5.0886201642E-03   -3.4999999991E+00
    986     1         8.7072416598E-03   -3.5000000009E+00
    991     1         1.1281578152E-02   -3.5000000660E+00
    996     1         1.1966346863E-02   -3.5000000002E+00
   1001     1         1.0653525171E-02   -3.4999999992E+00
   1006     1         7.6610984401E-03   -3.4999999448E+00
   1011     1         3.2691318083E-03   -3.5000001713E+00
   1016     1        -1.1150561010E-03   -3.5000001239E+00
   1021     1        -4.0218209122E-03   -3.5000001666E+00
   1026     1        -5.4993694019E-03   -3.4999998332E+00
   1031     1        -5.7855247375E-03   -3.4999998977E+00
   1036     1        -5.1412566539E-03   -3.4999998305E+00
   1041     1        -4.7355982919E-03   -3.5000001695E+00
   1046     1        -5.2957912450E-03   -3.5000001697E+00
   1051     1        -6.1498707961E-03   -3.5000001690E+00
   1056     1        -6.5220583791E-03   -3.4999998329E+00
   1061     1        -6.0990833273E-03   -3.5000001237E+00
   1066     1        -4.5085773489E-03   -3.5000000000E+00
   1071     1        -1.9625267508E-03   -3.5000001677E+00
   1076     1         1.1630158741E-03   -3.4999999996E+00
   1081     1         4.8276499820E-03   -3.4999998709E+00
   1086     1         8.2938318219E-03   -3.5000001703E+00
   1091     1         1.0318946535E-02   -3.4999998827E+00
   1096     1         1.0098293316E-02   -3.4999999995E+00
   1101     1         7.5310073951E-03   -3.5000000007E+00
   1106     1         3.5608634030E-03   -3.5000001188E+00
   1111     1         4.1418038500E-04   -3.5000001623E+00
   1116     1        -1.0546829497E-03   -3.4999998869E+00
   1121     1        -1.6519631333E-03   -3.5000000541E+00
   1126     1        -1.7828709499E-03   -3.5000001674E+00
   1131     1        -2.2926068333E-03   -3.4999999998E+00
   1136     1        -3.7968688122E-03   -3.5000001687E+00
   1141     1        -5.6342722197E-03   -3.5000001162E+00
   1146     1        -7.0156596891E-03   -3.4999999978E+00
   1151     1        -8.1187735907E-03   -3.5000001663E+00
   1156     1        -8.5907456578E-03   -3.5000001652E+00
   1161     1        -7.9896258449E-03   -3.5000001656E+00
   1166     1        -6.7589729262E-03   -3.5000001669E+00
   1171     1        -4.9859606652E-03   -3.5000001682E+00
   1176     1        -3.1242485295E-03   -3.4999998311E+00
   1181     1        -2.2236538414E-03   -3.4999998307E+00
   1186     1        -2.2224947737E-03   -3.4999998321E+00
   1191     1        -1.9157622981E-03   -3.5000001656E+00
   1196     1        -7.4637680946E-04   -3.5000001646E+00
   1201     1         1.7568483095E-03   -3.4999998343E+00
   1206     1         5.9274645862E-03   -3.4999998334E+00
   1211     1         1.0600606621E-02   -3.5000001693E+00
   1216     1         1.4245667993E-02   -3.5000000002E+00
   1221     1         1.5442373772E-02   -3.4999998284E+00
   1226     1         1.3005933071E-02   -3.4999999993E+00
   1231     1         7.4209347663E-03   -3.5000001503E+00
   1236     1         6.3852845308E-04   -3.5000001619E+00
   1241     1        -5.4471034355E-03   -3.4999999396E+00
   1246     1        -9.1476678166E-03   -3.5000001562E+00
   1251     1        -9.4788983908E-03   -3.5000000864E+00
   1256     1        -7.3494065798E-03   -3.4999999994E+00
   1261     1        -4.0892030323E-03   -3.5000001274E+00
   1266     1        -6.9746793734E-04   -3.5000000462E+00
   1271     1         1.3703800207E-03   -3.5000000001E+00
   1276     1         1.6885734127E-03   -3.5000001710E+00
   1281     1         1.2585452178E-03   -3.4999998288E+00
   1286     1         8.2461466263E-04   -3.5000001702E+00
   1291     1         5.1882485996E-04   -3.4999999876E+00
   1296     1         9.5281285358E-04   -3.4999998298E+00
   1301     1         1.9718865591E-03   -3.4999998973E+00
   1306     1         2.8736059646E-03   -3.5000001726E+00
   1311     1         3.4376639348E-03   -3.4999999029E+00
   1316     1         2.9935751858E-03   -3.4999998280E+00
   1321     1         1.2716162739E-03   -3.4999998290E+00
   1326     1        -8.3346610213E-04   -3.5000001700E+00
   1331     1        -2.3993520567E-03   -3.5000001673E+00
   1336     1        -3.2010245120E-03   -3.4999998330E+00
   1341     1        -2.8154659387E-03   -3.4999999992E+00
   1346     1        -1.5802735168E-03   -3.4999998292E+00
   1351     1        -5.4773453332E-04   -3.5000000163E+00
   1356     1        -7.4444760945E-05   -3.5000001738E+00
   1361     1        -6.8292298922E-04   -3.4999998271E+00
   1366     1        -2.6650557655E-03   -3.4999999991E+00
   1371     1        -5.2288503748E-03   -3.4999998317E+00
   1376     1        -7.3403342293E-03   -3.5000000009E+00
   1381     1        -8.5892140420E-03   -3.5000001602E+00
   1386     1        -8.3705379261E-03   -3.5000000608E+00
   1391     1        -6.4031886519E-03   -3.4999999991E+00
   1396     1        -3.5774077905E-03   -3.5000001707E+00
