# Supplementary material for: Drug Design in the Exascale Era: A Perspective from Massively Parallel QM/MM Simulations
Source: J Chem Inf Model. 2023 Jun 15;63(12):3647–58. doi: 10.1021/acs.jcim.3c00557 (PMC10302481; doi:10.1021/acs.jcim.3c00557)
Supplement: Supplementary file 1 — ci3c00557_si_001.zip [file ci3c00557_si_001.zip › idh1/ti/step-2/cv_1.1/CONSTRAINT2]

      1     1        -3.0026413252E-03   -1.1000000003E+00
      6     1        -2.4040893729E-03   -1.1000001758E+00
     11     1        -1.9979618049E-03   -1.1000001750E+00
     16     1        -2.0541746069E-03   -1.1000001761E+00
     21     1        -2.1955915504E-03   -1.0999998239E+00
     26     1        -2.1255292117E-03   -1.0999998925E+00
     31     1        -2.5247604774E-03   -1.0999998233E+00
     36     1        -3.6576549782E-03   -1.1000001770E+00
     41     1        -4.3025206621E-03   -1.0999998226E+00
     46     1        -4.7127419401E-03   -1.0999999475E+00
     51     1        -5.9425154162E-03   -1.1000001768E+00
     56     1        -7.1886883757E-03   -1.1000001762E+00
     61     1        -7.7157040640E-03   -1.0999998239E+00
     66     1        -7.9798580762E-03   -1.0999998243E+00
     71     1        -8.0762157303E-03   -1.0999999749E+00
     76     1        -7.6277422145E-03   -1.0999998227E+00
     81     1        -7.3837698150E-03   -1.1000000006E+00
     86     1        -7.6297672866E-03   -1.0999998560E+00
     91     1        -7.8052473031E-03   -1.0999998226E+00
     96     1        -8.0666139804E-03   -1.0999998229E+00
    101     1        -8.8561886659E-03   -1.0999998231E+00
    106     1        -9.8746132262E-03   -1.0999998230E+00
    111     1        -1.0736143772E-02   -1.1000001787E+00
    116     1        -1.1593353322E-02   -1.1000001787E+00
    121     1        -1.2337589906E-02   -1.0999998212E+00
    126     1        -1.2805403624E-02   -1.0999998343E+00
    131     1        -1.2615544778E-02   -1.0999998191E+00
    136     1        -1.1897325750E-02   -1.0999998198E+00
    141     1        -1.1356323348E-02   -1.1000001798E+00
    146     1        -1.1179807879E-02   -1.0999999994E+00
    151     1        -1.0976566331E-02   -1.1000001797E+00
    156     1        -1.0967705073E-02   -1.0999998211E+00
    161     1        -1.1385832248E-02   -1.0999998207E+00
    166     1        -1.1584406506E-02   -1.0999998212E+00
    171     1        -1.1477744555E-02   -1.1000001265E+00
    176     1        -1.1603513382E-02   -1.1000001807E+00
    181     1        -1.1303096604E-02   -1.1000001797E+00
    186     1        -1.0213828966E-02   -1.0999998200E+00
    191     1        -9.1395681268E-03   -1.1000001195E+00
    196     1        -8.6637614768E-03   -1.1000001789E+00
    201     1        -8.4820287129E-03   -1.1000001778E+00
    206     1        -8.7678924237E-03   -1.0999999346E+00
    211     1        -9.3121051162E-03   -1.0999998254E+00
    216     1        -9.3461692175E-03   -1.0999999990E+00
    221     1        -8.7266303810E-03   -1.0999999995E+00
    226     1        -7.4066037979E-03   -1.0999998229E+00
    231     1        -5.4014272909E-03   -1.1000001787E+00
    236     1        -3.3256434797E-03   -1.1000000006E+00
    241     1        -1.8554441325E-03   -1.1000001806E+00
    246     1        -8.3058545757E-04   -1.0999998205E+00
    251     1        -7.1776231664E-04   -1.0999998205E+00
    256     1        -2.1322512833E-03   -1.1000001770E+00
    261     1        -4.2868297044E-03   -1.1000001750E+00
    266     1        -5.8749787387E-03   -1.0999998256E+00
    271     1        -6.2788927786E-03   -1.0999999993E+00
    276     1        -5.8218142871E-03   -1.0999999993E+00
    281     1        -4.8901998095E-03   -1.0999998219E+00
    286     1        -3.7919020139E-03   -1.1000000007E+00
    291     1        -2.8080786269E-03   -1.1000000948E+00
    296     1        -2.5851464390E-03   -1.1000000436E+00
    301     1        -3.3803110926E-03   -1.0999999448E+00
    306     1        -4.3974133485E-03   -1.1000000004E+00
    311     1        -5.4933244640E-03   -1.0999998230E+00
    316     1        -7.0527969142E-03   -1.1000001739E+00
    321     1        -8.2612808095E-03   -1.1000001732E+00
    326     1        -7.7896914103E-03   -1.0999998265E+00
    331     1        -6.1476833578E-03   -1.0999998251E+00
    336     1        -4.4964361725E-03   -1.1000000029E+00
    341     1        -3.1992299612E-03   -1.1000001786E+00
    346     1        -2.7115740605E-03   -1.1000001802E+00
    351     1        -3.2463405652E-03   -1.0999998213E+00
    356     1        -4.1590175700E-03   -1.0999998207E+00
    361     1        -5.0298578621E-03   -1.0999998220E+00
    366     1        -5.9624774797E-03   -1.1000000742E+00
    371     1        -6.6187073949E-03   -1.1000001771E+00
    376     1        -6.8654704594E-03   -1.1000001758E+00
    381     1        -7.1002353228E-03   -1.1000001774E+00
    386     1        -7.2773969123E-03   -1.0999998219E+00
    391     1        -7.2638759799E-03   -1.0999998214E+00
    396     1        -7.4368719889E-03   -1.1000001794E+00
    401     1        -7.9766873108E-03   -1.1000001796E+00
    406     1        -8.3496588861E-03   -1.1000001804E+00
    411     1        -8.1608526832E-03   -1.0999998196E+00
    416     1        -7.5051924917E-03   -1.0999998203E+00
    421     1        -6.7102956602E-03   -1.0999998202E+00
    426     1        -5.9236854134E-03   -1.1000001787E+00
    431     1        -4.7141382362E-03   -1.1000000026E+00
    436     1        -3.2616918220E-03   -1.1000001781E+00
    441     1        -2.1168946868E-03   -1.0999998214E+00
    446     1        -1.2869901214E-03   -1.0999999982E+00
    451     1        -5.4675184942E-04   -1.0999998209E+00
    456     1        -3.6528427659E-04   -1.1000001795E+00
    461     1        -8.1698851107E-04   -1.0999998641E+00
    466     1        -9.8086318562E-04   -1.1000001782E+00
    471     1        -9.7976849220E-04   -1.0999998224E+00
    476     1        -1.2138060091E-03   -1.0999998215E+00
    481     1        -1.4513417819E-03   -1.0999998218E+00
    486     1        -1.5421084658E-03   -1.1000001768E+00
    491     1        -1.9787205771E-03   -1.1000001770E+00
    496     1        -2.7253705957E-03   -1.0999998223E+00
    501     1        -3.6272193872E-03   -1.0999998208E+00
    506     1        -5.1136297477E-03   -1.1000001794E+00
    511     1        -6.9519809568E-03   -1.1000001802E+00
    516     1        -8.4706097836E-03   -1.1000001807E+00
    521     1        -9.4245031040E-03   -1.1000001807E+00
    526     1        -9.7622601259E-03   -1.1000000315E+00
    531     1        -9.4740127947E-03   -1.0999998200E+00
    536     1        -8.9566094654E-03   -1.1000001806E+00
    541     1        -8.5330187784E-03   -1.0999998193E+00
    546     1        -8.0230385388E-03   -1.1000000005E+00
    551     1        -7.7458751104E-03   -1.0999998207E+00
    556     1        -7.8227948235E-03   -1.1000001790E+00
    561     1        -7.7337729933E-03   -1.1000001788E+00
    566     1        -7.2048690661E-03   -1.1000001791E+00
    571     1        -6.5527834769E-03   -1.0999998210E+00
    576     1        -5.9848646106E-03   -1.0999999993E+00
    581     1        -5.5437615760E-03   -1.0999998203E+00
    586     1        -5.6109392002E-03   -1.1000000008E+00
    591     1        -6.5792326603E-03   -1.1000001808E+00
    596     1        -8.6719888317E-03   -1.0999998202E+00
    601     1        -1.1017343968E-02   -1.0999998208E+00
    606     1        -1.2639378145E-02   -1.0999998215E+00
    611     1        -1.3811644331E-02   -1.0999998213E+00
    616     1        -1.4826599746E-02   -1.1000001783E+00
    621     1        -1.5030384597E-02   -1.1000001791E+00
    626     1        -1.4211709710E-02   -1.0999998204E+00
    631     1        -1.3398102415E-02   -1.0999998204E+00
    636     1        -1.2751597223E-02   -1.0999998200E+00
    641     1        -1.1880983382E-02   -1.0999998193E+00
    646     1        -1.1054896174E-02   -1.1000001806E+00
    651     1        -1.0627174043E-02   -1.1000001805E+00
    656     1        -1.0088159642E-02   -1.0999998194E+00
    661     1        -9.4057067423E-03   -1.0999998199E+00
    666     1        -9.2277067991E-03   -1.1000001798E+00
    671     1        -9.3463234640E-03   -1.1000001797E+00
    676     1        -9.4797868757E-03   -1.0999998235E+00
    681     1        -9.8514054760E-03   -1.0999998210E+00
    686     1        -1.0477465847E-02   -1.0999998207E+00
    691     1        -1.0850534835E-02   -1.1000001796E+00
    696     1        -1.0993209336E-02   -1.1000001783E+00
    701     1        -1.1147238941E-02   -1.1000001772E+00
    706     1        -1.1049011872E-02   -1.0999998223E+00
    711     1        -1.0306968210E-02   -1.0999998213E+00
    716     1        -9.0020800569E-03   -1.0999998218E+00
    721     1        -7.7209498375E-03   -1.1000001778E+00
    726     1        -6.4685899419E-03   -1.1000001786E+00
    731     1        -4.9457031989E-03   -1.0999998220E+00
    736     1        -3.5410689293E-03   -1.0999998202E+00
    741     1        -2.7089084627E-03   -1.0999998209E+00
    746     1        -2.4074568247E-03   -1.0999998198E+00
    751     1        -2.8172573007E-03   -1.1000001790E+00
    756     1        -4.3571586367E-03   -1.1000000006E+00
    761     1        -6.1856440639E-03   -1.1000001775E+00
    766     1        -7.4834990617E-03   -1.0999998233E+00
    771     1        -8.5690573138E-03   -1.0999998240E+00
    776     1        -9.4984159977E-03   -1.0999998231E+00
    781     1        -9.3838919756E-03   -1.0999999610E+00
    786     1        -8.2236742271E-03   -1.1000001776E+00
    791     1        -6.9662554555E-03   -1.1000001775E+00
    796     1        -5.3048483327E-03   -1.0999998209E+00
    801     1        -2.9686191647E-03   -1.0999998204E+00
    806     1        -1.1592170817E-03   -1.0999998198E+00
    811     1        -5.1685234749E-04   -1.1000001805E+00
    816     1        -6.1397519829E-04   -1.1000001798E+00
    821     1        -1.1111844091E-03   -1.1000001786E+00
    826     1        -2.4837581225E-03   -1.1000001776E+00
    831     1        -4.4343086909E-03   -1.0999998778E+00
    836     1        -6.1305691053E-03   -1.0999998251E+00
    841     1        -7.0519900001E-03   -1.0999998245E+00
    846     1        -7.5887023539E-03   -1.0999999634E+00
    851     1        -8.0824239636E-03   -1.0999998229E+00
    856     1        -8.7695562519E-03   -1.1000001786E+00
    861     1        -9.8314580710E-03   -1.1000001438E+00
    866     1        -1.0673004176E-02   -1.1000001806E+00
    871     1        -1.0830748523E-02   -1.1000001801E+00
    876     1        -1.0486456445E-02   -1.0999998193E+00
    881     1        -1.0166784963E-02   -1.0999998195E+00
    886     1        -9.3542992857E-03   -1.0999998207E+00
    891     1        -8.0327806180E-03   -1.0999998210E+00
    896     1        -7.4101510066E-03   -1.1000001764E+00
    901     1        -7.5843288428E-03   -1.0999998267E+00
    906     1        -7.4759306165E-03   -1.0999998239E+00
    911     1        -7.2597480295E-03   -1.1000001749E+00
    916     1        -7.7820926329E-03   -1.1000001746E+00
    921     1        -8.2707616259E-03   -1.0999998249E+00
    926     1        -8.0454532066E-03   -1.0999998233E+00
    931     1        -7.8991446377E-03   -1.0999998225E+00
    936     1        -8.3895309346E-03   -1.0999998236E+00
    941     1        -9.0926619615E-03   -1.1000001765E+00
    946     1        -9.9142151744E-03   -1.1000001761E+00
    951     1        -1.1037005979E-02   -1.0999998997E+00
    956     1        -1.1746271027E-02   -1.0999998254E+00
    961     1        -1.1654900162E-02   -1.0999998255E+00
    966     1        -1.1522082116E-02   -1.1000001743E+00
    971     1        -1.1739443375E-02   -1.1000001763E+00
    976     1        -1.1515698586E-02   -1.1000001765E+00
    981     1        -1.0609038692E-02   -1.0999998227E+00
    986     1        -1.0066826724E-02   -1.0999999982E+00
    991     1        -9.9604306201E-03   -1.0999998206E+00
    996     1        -9.4137721182E-03   -1.1000001786E+00
   1001     1        -8.6475195433E-03   -1.1000001785E+00
   1006     1        -8.4955099407E-03   -1.1000001789E+00
   1011     1        -8.6434207529E-03   -1.1000001644E+00
   1016     1        -8.7130634422E-03   -1.1000001784E+00
   1021     1        -9.3036472511E-03   -1.1000001792E+00
   1026     1        -1.0145422046E-02   -1.0999998205E+00
   1031     1        -1.0415823608E-02   -1.0999998205E+00
   1036     1        -1.0325849972E-02   -1.0999998197E+00
   1041     1        -1.0508167266E-02   -1.0999998195E+00
   1046     1        -1.0517740554E-02   -1.1000000937E+00
   1051     1        -1.0161655298E-02   -1.1000001802E+00
   1056     1        -1.0192020261E-02   -1.1000001787E+00
   1061     1        -1.0680985078E-02   -1.0999998209E+00
   1066     1        -1.0746788365E-02   -1.0999998216E+00
   1071     1        -1.0246947628E-02   -1.0999998220E+00
   1076     1        -9.7450039639E-03   -1.0999998218E+00
   1081     1        -9.0773381343E-03   -1.1000001775E+00
   1086     1        -8.1512896258E-03   -1.1000001784E+00
   1091     1        -7.4728441252E-03   -1.0999998208E+00
   1096     1        -7.4494175985E-03   -1.0999998208E+00
   1101     1        -7.9019099831E-03   -1.1000001795E+00
   1106     1        -8.8393653964E-03   -1.1000001802E+00
   1111     1        -1.0438220845E-02   -1.1000001791E+00
   1116     1        -1.1942842957E-02   -1.0999998212E+00
   1121     1        -1.2693938345E-02   -1.0999998233E+00
   1126     1        -1.2962520344E-02   -1.0999998240E+00
   1131     1        -1.2941064431E-02   -1.1000001758E+00
   1136     1        -1.1949606354E-02   -1.1000001762E+00
   1141     1        -1.0076989095E-02   -1.1000000736E+00
   1146     1        -8.5304418353E-03   -1.0999998213E+00
   1151     1        -7.5109467393E-03   -1.0999998212E+00
   1156     1        -6.4874376225E-03   -1.0999998203E+00
   1161     1        -5.6532683599E-03   -1.0999998212E+00
   1166     1        -5.3813795681E-03   -1.0999998212E+00
   1171     1        -5.1108670760E-03   -1.0999998228E+00
   1176     1        -4.7804442541E-03   -1.0999998244E+00
   1181     1        -5.0344358503E-03   -1.1000001744E+00
   1186     1        -5.4332091927E-03   -1.1000001732E+00
   1191     1        -5.1634575405E-03   -1.1000001732E+00
   1196     1        -4.5275859385E-03   -1.0999998251E+00
   1201     1        -4.1565454066E-03   -1.0999998233E+00
   1206     1        -3.8485206108E-03   -1.0999998308E+00
   1211     1        -3.5930637889E-03   -1.1000001785E+00
   1216     1        -3.7586411353E-03   -1.0999998211E+00
   1221     1        -4.1199829465E-03   -1.0999998211E+00
   1226     1        -4.2875359418E-03   -1.1000000530E+00
   1231     1        -4.2876893256E-03   -1.1000001782E+00
   1236     1        -4.5119124290E-03   -1.1000001771E+00
   1241     1        -4.6882143796E-03   -1.1000001772E+00
   1246     1        -4.5783109137E-03   -1.1000000883E+00
   1251     1        -4.5965848687E-03   -1.1000001337E+00
   1256     1        -5.0692481198E-03   -1.1000001785E+00
   1261     1        -5.7258308535E-03   -1.1000000056E+00
   1266     1        -6.3347522124E-03   -1.1000001661E+00
   1271     1        -7.2003934435E-03   -1.1000000126E+00
   1276     1        -7.8422669980E-03   -1.0999999997E+00
   1281     1        -7.9465663756E-03   -1.1000000244E+00
   1286     1        -8.2561737084E-03   -1.0999998201E+00
   1291     1        -9.1309164488E-03   -1.0999999459E+00
   1296     1        -9.5867532131E-03   -1.1000000025E+00
   1301     1        -9.4904266555E-03   -1.0999999281E+00
   1306     1        -9.7298599397E-03   -1.0999998212E+00
   1311     1        -1.0044038763E-02   -1.0999998199E+00
   1316     1        -9.7928801191E-03   -1.0999999653E+00
   1321     1        -9.3289240915E-03   -1.1000001809E+00
   1326     1        -8.8488322115E-03   -1.1000001806E+00
   1331     1        -7.7694496020E-03   -1.0999998348E+00
   1336     1        -6.2649897698E-03   -1.0999998197E+00
   1341     1        -5.3800235658E-03   -1.0999998310E+00
   1346     1        -5.1591278813E-03   -1.1000001801E+00
   1351     1        -5.3531463191E-03   -1.1000001805E+00
   1356     1        -6.0547657181E-03   -1.1000001797E+00
   1361     1        -7.2083866257E-03   -1.0999998198E+00
   1366     1        -8.0709000672E-03   -1.0999998200E+00
   1371     1        -8.1051001856E-03   -1.1000001790E+00
   1376     1        -8.0178132403E-03   -1.1000001796E+00
   1381     1        -8.3092799284E-03   -1.0999998201E+00
   1386     1        -8.7216449978E-03   -1.0999998212E+00
   1391     1        -9.0151490561E-03   -1.1000000838E+00
   1396     1        -9.7048307703E-03   -1.1000001781E+00
   1401     1        -1.0774242866E-02   -1.1000001761E+00
   1406     1        -1.1536997973E-02   -1.0999998230E+00
   1411     1        -1.1716550167E-02   -1.0999998241E+00
   1416     1        -1.1478541723E-02   -1.0999998231E+00
   1421     1        -1.1032189959E-02   -1.0999998215E+00
   1426     1        -1.0423872480E-02   -1.1000000003E+00
   1431     1        -9.7818028432E-03   -1.1000000012E+00
   1436     1        -9.1603348920E-03   -1.0999998186E+00
   1441     1        -8.9814661578E-03   -1.0999999991E+00
   1446     1        -9.4460892754E-03   -1.0999999993E+00
   1451     1        -9.9755878419E-03   -1.0999998197E+00
   1456     1        -1.0108900062E-02   -1.0999998192E+00
   1461     1        -9.9976516031E-03   -1.1000001808E+00
   1466     1        -9.7573588662E-03   -1.1000000009E+00
   1471     1        -9.0194808459E-03   -1.1000001793E+00
   1476     1        -8.2387112807E-03   -1.1000001789E+00
   1481     1        -7.8784515305E-03   -1.0999998534E+00
   1486     1        -7.8897657460E-03   -1.0999998212E+00
   1491     1        -8.1239408985E-03   -1.0999998205E+00
   1496     1        -8.6748576532E-03   -1.1000001796E+00
