# Supplementary material for: Drug Design in the Exascale Era: A Perspective from Massively Parallel QM/MM Simulations
Source: J Chem Inf Model. 2023 Jun 15;63(12):3647–58. doi: 10.1021/acs.jcim.3c00557 (PMC10302481; doi:10.1021/acs.jcim.3c00557)
Supplement: Supplementary file 1 — ci3c00557_si_001.zip [file ci3c00557_si_001.zip › idh1/ti/step-2/cv_1.1/CONSTRAINT]

      1     1         4.3269280864E-01   -1.1000000074E+00
      6     1        -7.1597528132E-03   -1.1000001787E+00
     11     1        -7.2471322944E-03   -1.1000001786E+00
     16     1        -7.1837178826E-03   -1.1000001790E+00
     21     1        -7.1593731890E-03   -1.0999998217E+00
     26     1        -7.3148915335E-03   -1.0999998224E+00
     31     1        -7.6320477846E-03   -1.0999998223E+00
     36     1        -8.1831959257E-03   -1.0999999279E+00
     41     1        -8.8523032625E-03   -1.1000001787E+00
     46     1        -9.0923235824E-03   -1.1000001785E+00
     51     1        -9.4061477417E-03   -1.0999998218E+00
     56     1        -1.0004257099E-02   -1.0999998214E+00
     61     1        -9.9766038268E-03   -1.0999998227E+00
     66     1        -9.3027176744E-03   -1.1000001781E+00
     71     1        -8.7857258414E-03   -1.1000001767E+00
     76     1        -8.1313051604E-03   -1.0999998231E+00
     81     1        -6.8236897645E-03   -1.0999998226E+00
     86     1        -6.1565471881E-03   -1.1000001776E+00
     91     1        -6.4803669952E-03   -1.1000001780E+00
     96     1        -6.7555561851E-03   -1.1000001778E+00
    101     1        -6.9480000127E-03   -1.1000001783E+00
    106     1        -8.0148483814E-03   -1.0999998235E+00
    111     1        -9.3180461784E-03   -1.0999999980E+00
    116     1        -9.9107167444E-03   -1.1000001742E+00
    121     1        -1.0353473835E-02   -1.1000001721E+00
    126     1        -1.0818822092E-02   -1.0999998279E+00
    131     1        -1.0926504982E-02   -1.0999998261E+00
    136     1        -1.0416156422E-02   -1.1000001757E+00
    141     1        -9.7579215836E-03   -1.0999998235E+00
    146     1        -9.3438227966E-03   -1.0999998217E+00
    151     1        -9.0809226836E-03   -1.0999999307E+00
    156     1        -8.8105931865E-03   -1.1000001781E+00
    161     1        -8.5067519873E-03   -1.0999998210E+00
    166     1        -8.1343324342E-03   -1.1000000500E+00
    171     1        -7.7087529107E-03   -1.0999998220E+00
    176     1        -7.6770946218E-03   -1.0999998219E+00
    181     1        -7.8853160473E-03   -1.1000001787E+00
    186     1        -7.4715918242E-03   -1.1000001789E+00
    191     1        -6.8560695972E-03   -1.0999998208E+00
    196     1        -7.0086607023E-03   -1.1000000522E+00
    201     1        -7.0404988299E-03   -1.0999998213E+00
    206     1        -5.8501406420E-03   -1.0999998210E+00
    211     1        -5.0099509777E-03   -1.0999998211E+00
    216     1        -4.7818629181E-03   -1.1000001775E+00
    221     1        -3.9160674786E-03   -1.1000001765E+00
    226     1        -2.8126146880E-03   -1.1000001767E+00
    231     1        -2.2844295119E-03   -1.0999998237E+00
    236     1        -1.8903201428E-03   -1.0999998230E+00
    241     1        -1.3756436490E-03   -1.1000001771E+00
    246     1        -1.6578595278E-03   -1.1000001786E+00
    251     1        -2.5840852293E-03   -1.1000000134E+00
    256     1        -3.7097134362E-03   -1.0999998214E+00
    261     1        -5.1902666832E-03   -1.1000000101E+00
    266     1        -6.7414075340E-03   -1.0999998215E+00
    271     1        -7.8192034153E-03   -1.1000001774E+00
    276     1        -8.1521315620E-03   -1.0999998232E+00
    281     1        -8.1181631174E-03   -1.0999998637E+00
    286     1        -8.0295248932E-03   -1.0999998209E+00
    291     1        -7.9040008880E-03   -1.0999999992E+00
    296     1        -7.4216711326E-03   -1.1000000244E+00
    301     1        -6.7433913433E-03   -1.1000001802E+00
    306     1        -5.9994733150E-03   -1.0999998198E+00
    311     1        -4.9281431265E-03   -1.1000000004E+00
    316     1        -4.1426378849E-03   -1.0999998198E+00
    321     1        -4.2790078752E-03   -1.1000000017E+00
    326     1        -4.9275323482E-03   -1.1000001692E+00
    331     1        -5.4202612676E-03   -1.1000001787E+00
    336     1        -6.3176312537E-03   -1.0999998223E+00
    341     1        -7.3284748056E-03   -1.0999998222E+00
    346     1        -7.3467728923E-03   -1.0999998205E+00
    351     1        -7.2234468226E-03   -1.0999998202E+00
    356     1        -7.9077048263E-03   -1.1000001798E+00
    361     1        -8.6464910536E-03   -1.1000001807E+00
    366     1        -9.0958659541E-03   -1.1000001804E+00
    371     1        -1.0045678607E-02   -1.1000001801E+00
    376     1        -1.1315980901E-02   -1.0999998192E+00
    381     1        -1.2244198780E-02   -1.1000001800E+00
    386     1        -1.3018364316E-02   -1.0999998204E+00
    391     1        -1.3531804413E-02   -1.0999998212E+00
    396     1        -1.3376592892E-02   -1.0999998202E+00
    401     1        -1.2743038493E-02   -1.0999998200E+00
    406     1        -1.2361137725E-02   -1.0999998195E+00
    411     1        -1.2086586548E-02   -1.1000001793E+00
    416     1        -1.1661954432E-02   -1.1000001785E+00
    421     1        -1.1291634160E-02   -1.0999998210E+00
    426     1        -1.1191653361E-02   -1.0999998211E+00
    431     1        -1.1139676278E-02   -1.0999998202E+00
    436     1        -1.0581377892E-02   -1.1000001786E+00
    441     1        -9.9397593509E-03   -1.1000001788E+00
    446     1        -9.5536614901E-03   -1.1000001784E+00
    451     1        -8.9200924355E-03   -1.0999998211E+00
    456     1        -8.2530976489E-03   -1.0999998785E+00
    461     1        -8.7040988913E-03   -1.0999998209E+00
    466     1        -1.0096581389E-02   -1.1000000012E+00
    471     1        -1.1082482760E-02   -1.1000001759E+00
    476     1        -1.1743674627E-02   -1.0999998252E+00
    481     1        -1.1905855745E-02   -1.0999998254E+00
    486     1        -1.0802994544E-02   -1.1000000980E+00
    491     1        -8.8128865693E-03   -1.0999998251E+00
    496     1        -7.5434492119E-03   -1.0999999998E+00
    501     1        -6.9414399370E-03   -1.1000000615E+00
    506     1        -6.4545483883E-03   -1.0999998914E+00
    511     1        -6.9491107618E-03   -1.0999998215E+00
    516     1        -8.4208145761E-03   -1.1000001800E+00
    521     1        -9.7728298344E-03   -1.1000001802E+00
    526     1        -1.0439943150E-02   -1.0999998200E+00
    531     1        -1.0974038293E-02   -1.0999998203E+00
    536     1        -1.1310118197E-02   -1.0999998201E+00
    541     1        -1.0922192137E-02   -1.1000001787E+00
    546     1        -1.0287930378E-02   -1.1000001783E+00
    551     1        -1.0237114234E-02   -1.1000001788E+00
    556     1        -1.0741799142E-02   -1.0999998317E+00
    561     1        -1.1104335273E-02   -1.0999998215E+00
    566     1        -1.1360141307E-02   -1.0999998211E+00
    571     1        -1.1291337815E-02   -1.0999998204E+00
    576     1        -1.0496099584E-02   -1.0999998212E+00
    581     1        -9.3761357158E-03   -1.0999998219E+00
    586     1        -8.6998033933E-03   -1.1000001778E+00
    591     1        -8.2299855463E-03   -1.1000001780E+00
    596     1        -7.5052322707E-03   -1.0999998220E+00
    601     1        -7.3756739413E-03   -1.0999998225E+00
    606     1        -7.9110003457E-03   -1.0999998226E+00
    611     1        -8.0408548394E-03   -1.1000001781E+00
    616     1        -7.8010441913E-03   -1.1000001765E+00
    621     1        -7.7621496236E-03   -1.1000001768E+00
    626     1        -7.2025191693E-03   -1.1000000000E+00
    631     1        -5.6255957724E-03   -1.0999999974E+00
    636     1        -4.1834158970E-03   -1.1000001781E+00
    641     1        -3.0980597559E-03   -1.1000000011E+00
    646     1        -2.1445450498E-03   -1.1000001787E+00
    651     1        -1.9607100542E-03   -1.1000001786E+00
    656     1        -2.9589467072E-03   -1.0999998216E+00
    661     1        -4.5188431608E-03   -1.0999998217E+00
    666     1        -6.0254295660E-03   -1.0999998218E+00
    671     1        -7.4888349867E-03   -1.1000001767E+00
    676     1        -8.5646105655E-03   -1.0999999292E+00
    681     1        -8.9033128320E-03   -1.1000001772E+00
    686     1        -8.5749532931E-03   -1.1000001766E+00
    691     1        -8.1595469306E-03   -1.1000001769E+00
    696     1        -7.6686796528E-03   -1.0999998223E+00
    701     1        -6.7256563761E-03   -1.0999998217E+00
    706     1        -5.6945175267E-03   -1.0999998223E+00
    711     1        -4.8797302691E-03   -1.1000001778E+00
    716     1        -3.8644348071E-03   -1.0999998221E+00
    721     1        -2.6055614806E-03   -1.0999998225E+00
    726     1        -2.1605106192E-03   -1.0999998226E+00
    731     1        -2.3113939731E-03   -1.1000001782E+00
    736     1        -2.0467295609E-03   -1.1000001779E+00
    741     1        -2.1465294355E-03   -1.1000001778E+00
    746     1        -3.4853105197E-03   -1.0999998227E+00
    751     1        -5.1812015189E-03   -1.0999998218E+00
    756     1        -6.7666587655E-03   -1.0999998491E+00
    761     1        -8.8980919401E-03   -1.1000001786E+00
    766     1        -1.0911605648E-02   -1.0999998202E+00
    771     1        -1.1805540600E-02   -1.0999998195E+00
    776     1        -1.1985537697E-02   -1.0999998191E+00
    781     1        -1.1675354563E-02   -1.0999998198E+00
    786     1        -1.0739186946E-02   -1.1000001785E+00
    791     1        -9.7467907795E-03   -1.0999999060E+00
    796     1        -9.3077425007E-03   -1.1000001771E+00
    801     1        -8.7940769141E-03   -1.0999998210E+00
    806     1        -8.0382559112E-03   -1.0999998206E+00
    811     1        -7.9237286473E-03   -1.1000001808E+00
    816     1        -8.5109342441E-03   -1.1000001807E+00
    821     1        -8.8947040684E-03   -1.0999998202E+00
    826     1        -8.5663078551E-03   -1.0999998206E+00
    831     1        -8.1690460424E-03   -1.0999998203E+00
    836     1        -7.9283354289E-03   -1.0999998199E+00
    841     1        -7.6243202301E-03   -1.1000001797E+00
    846     1        -7.6023420714E-03   -1.1000001793E+00
    851     1        -8.5514279561E-03   -1.0999998209E+00
    856     1        -9.6460877610E-03   -1.0999998210E+00
    861     1        -9.7011233471E-03   -1.0999998217E+00
    866     1        -9.3264297378E-03   -1.1000001791E+00
    871     1        -8.9026809755E-03   -1.1000001788E+00
    876     1        -7.4047499260E-03   -1.1000000710E+00
    881     1        -4.9603584851E-03   -1.0999998207E+00
    886     1        -3.6530089344E-03   -1.1000001800E+00
    891     1        -3.5619736139E-03   -1.0999998201E+00
    896     1        -3.7732513463E-03   -1.0999998213E+00
    901     1        -4.5313390545E-03   -1.1000001787E+00
    906     1        -6.0196538988E-03   -1.0999998221E+00
    911     1        -7.1796671808E-03   -1.0999998222E+00
    916     1        -7.3908531259E-03   -1.1000001783E+00
    921     1        -6.9669417569E-03   -1.1000001782E+00
    926     1        -6.0435351286E-03   -1.0999998207E+00
    931     1        -4.9532247439E-03   -1.1000001803E+00
    936     1        -4.3629413150E-03   -1.1000001797E+00
    941     1        -4.0370693812E-03   -1.0999998202E+00
    946     1        -3.8452946707E-03   -1.0999998199E+00
    951     1        -4.4388513936E-03   -1.0999998201E+00
    956     1        -5.7342370541E-03   -1.0999998223E+00
    961     1        -6.5200230054E-03   -1.1000001772E+00
    966     1        -6.3541635654E-03   -1.1000000013E+00
    971     1        -5.8032895823E-03   -1.1000001771E+00
    976     1        -5.2244282808E-03   -1.0999998225E+00
    981     1        -4.3852159349E-03   -1.1000000074E+00
    986     1        -3.5008858241E-03   -1.0999998202E+00
    991     1        -3.8690496388E-03   -1.0999998194E+00
    996     1        -5.5923014037E-03   -1.1000001797E+00
   1001     1        -7.3850140290E-03   -1.0999998202E+00
   1006     1        -9.0331123477E-03   -1.0999998209E+00
   1011     1        -1.0949428192E-02   -1.1000001791E+00
   1016     1        -1.2383047720E-02   -1.1000001790E+00
   1021     1        -1.2828623526E-02   -1.1000001784E+00
   1026     1        -1.3250249968E-02   -1.1000001779E+00
   1031     1        -1.3257202928E-02   -1.0999998218E+00
   1036     1        -1.2238310866E-02   -1.0999998205E+00
   1041     1        -1.1344255506E-02   -1.0999998198E+00
   1046     1        -1.1389623228E-02   -1.0999998195E+00
   1051     1        -1.1334756476E-02   -1.0999998207E+00
   1056     1        -1.1140083553E-02   -1.1000001799E+00
   1061     1        -1.1680674053E-02   -1.1000001786E+00
   1066     1        -1.2187669677E-02   -1.0999998208E+00
   1071     1        -1.1804408703E-02   -1.0999998205E+00
   1076     1        -1.1107042355E-02   -1.0999998212E+00
   1081     1        -1.0750295314E-02   -1.0999998220E+00
   1086     1        -1.0398681133E-02   -1.1000001798E+00
   1091     1        -1.0023988617E-02   -1.1000001793E+00
   1096     1        -1.0122928087E-02   -1.0999998196E+00
   1101     1        -1.0737219708E-02   -1.0999998200E+00
   1106     1        -1.1479588470E-02   -1.1000001783E+00
   1111     1        -1.1931860005E-02   -1.0999999917E+00
   1116     1        -1.2194734901E-02   -1.0999998221E+00
   1121     1        -1.1981005650E-02   -1.0999998227E+00
   1126     1        -1.1046023703E-02   -1.0999998216E+00
   1131     1        -9.9680964593E-03   -1.0999998204E+00
   1136     1        -9.2363660273E-03   -1.1000001789E+00
   1141     1        -8.3554947855E-03   -1.1000001793E+00
   1146     1        -7.4528712851E-03   -1.0999998212E+00
   1151     1        -7.5484230569E-03   -1.1000001791E+00
   1156     1        -8.1246980748E-03   -1.1000001797E+00
   1161     1        -8.3649505899E-03   -1.0999998215E+00
   1166     1        -8.8168985719E-03   -1.0999998563E+00
   1171     1        -9.4686541498E-03   -1.0999999441E+00
   1176     1        -9.1618438873E-03   -1.0999998223E+00
   1181     1        -8.1836054552E-03   -1.0999999534E+00
   1186     1        -7.9056542773E-03   -1.1000001786E+00
   1191     1        -7.8875630115E-03   -1.1000001713E+00
   1196     1        -7.6198559146E-03   -1.0999998207E+00
   1201     1        -7.8387465590E-03   -1.1000001780E+00
   1206     1        -8.3133276146E-03   -1.0999998212E+00
   1211     1        -7.9419331525E-03   -1.0999998209E+00
   1216     1        -6.7361256902E-03   -1.1000001788E+00
   1221     1        -5.5904644241E-03   -1.1000001796E+00
   1226     1        -4.5932770559E-03   -1.1000001790E+00
   1231     1        -3.7881762817E-03   -1.1000001797E+00
   1236     1        -3.1043104948E-03   -1.0999998208E+00
   1241     1        -2.8287064852E-03   -1.0999998204E+00
   1246     1        -3.2468248670E-03   -1.1000001784E+00
   1251     1        -4.2851271019E-03   -1.1000001778E+00
   1256     1        -5.7287474309E-03   -1.1000001767E+00
   1261     1        -7.2795104108E-03   -1.0999998236E+00
   1266     1        -8.5861889720E-03   -1.0999999996E+00
   1271     1        -9.5928968819E-03   -1.1000000006E+00
   1276     1        -1.0721335385E-02   -1.0999998776E+00
   1281     1        -1.1571471117E-02   -1.1000000000E+00
   1286     1        -1.1724428324E-02   -1.1000001799E+00
   1291     1        -1.1620035028E-02   -1.0999999999E+00
   1296     1        -1.1558228548E-02   -1.1000000005E+00
   1301     1        -1.1262037360E-02   -1.1000000002E+00
   1306     1        -1.0953229613E-02   -1.1000001773E+00
   1311     1        -1.0716795939E-02   -1.0999999699E+00
   1316     1        -9.7236278576E-03   -1.1000001759E+00
   1321     1        -8.2923142159E-03   -1.0999998240E+00
   1326     1        -7.2096899319E-03   -1.0999998232E+00
   1331     1        -6.0998533424E-03   -1.0999998210E+00
   1336     1        -4.7178384524E-03   -1.1000001792E+00
   1341     1        -4.2767906568E-03   -1.1000001788E+00
   1346     1        -4.9443551805E-03   -1.0999998203E+00
   1351     1        -5.5512495305E-03   -1.0999998212E+00
   1356     1        -6.2505308855E-03   -1.1000001780E+00
   1361     1        -7.5548168279E-03   -1.1000001781E+00
   1366     1        -8.9549019998E-03   -1.1000001761E+00
   1371     1        -9.6740332950E-03   -1.0999998237E+00
   1376     1        -9.4991142741E-03   -1.0999998234E+00
   1381     1        -8.5750102725E-03   -1.1000001766E+00
   1386     1        -7.1226090615E-03   -1.1000001774E+00
   1391     1        -5.4848977877E-03   -1.1000000769E+00
   1396     1        -3.9837854647E-03   -1.0999998224E+00
