# Supplementary material for: Drug Design in the Exascale Era: A Perspective from Massively Parallel QM/MM Simulations
Source: J Chem Inf Model. 2023 Jun 15;63(12):3647–58. doi: 10.1021/acs.jcim.3c00557 (PMC10302481; doi:10.1021/acs.jcim.3c00557)
Supplement: Supplementary file 1 — ci3c00557_si_001.zip [file ci3c00557_si_001.zip › idh1/ti/step-2/cv1.5/CONSTRAINT2]

      1     1         1.1591496203E-02    1.5000000130E+00
      6     1         1.1233415439E-02    1.4999998245E+00
     11     1         1.1033639643E-02    1.4999999992E+00
     16     1         1.0646362766E-02    1.4999998234E+00
     21     1         1.0412074173E-02    1.5000001779E+00
     26     1         1.0657712271E-02    1.5000001795E+00
     31     1         1.1492390596E-02    1.5000001801E+00
     36     1         1.2708455745E-02    1.5000001795E+00
     41     1         1.3988257764E-02    1.4999998217E+00
     46     1         1.4979609310E-02    1.4999998223E+00
     51     1         1.5920304054E-02    1.5000000021E+00
     56     1         1.6742725104E-02    1.5000001747E+00
     61     1         1.6721580207E-02    1.4999998259E+00
     66     1         1.5670436868E-02    1.4999998253E+00
     71     1         1.4339023659E-02    1.4999998246E+00
     76     1         1.3378858315E-02    1.5000001756E+00
     81     1         1.2477762714E-02    1.5000001760E+00
     86     1         1.1604065275E-02    1.4999998255E+00
     91     1         1.1263398876E-02    1.4999998258E+00
     96     1         1.1691536918E-02    1.5000001725E+00
    101     1         1.2338636694E-02    1.5000001720E+00
    106     1         1.2599430476E-02    1.4999998272E+00
    111     1         1.2228254220E-02    1.5000001736E+00
    116     1         1.1329630125E-02    1.4999998237E+00
    121     1         1.0660467747E-02    1.4999998225E+00
    126     1         1.0810454242E-02    1.5000001785E+00
    131     1         1.1467878057E-02    1.5000001791E+00
    136     1         1.2327929028E-02    1.4999998209E+00
    141     1         1.3854947034E-02    1.4999998204E+00
    146     1         1.6114680920E-02    1.5000001777E+00
    151     1         1.8466797479E-02    1.5000001773E+00
    156     1         2.0202611047E-02    1.5000001758E+00
    161     1         2.1020145429E-02    1.4999998260E+00
    166     1         2.0785048619E-02    1.4999998887E+00
    171     1         2.0166260445E-02    1.4999998236E+00
    176     1         2.0082646102E-02    1.5000000002E+00
    181     1         2.0272363808E-02    1.5000001793E+00
    186     1         2.0084962808E-02    1.5000001788E+00
    191     1         1.9522820402E-02    1.4999998216E+00
    196     1         1.9059188626E-02    1.4999999999E+00
    201     1         1.8913681431E-02    1.5000001759E+00
    206     1         1.8794778287E-02    1.5000001630E+00
    211     1         1.8275289547E-02    1.5000001726E+00
    216     1         1.7313251232E-02    1.4999999735E+00
    221     1         1.6226506442E-02    1.4999999990E+00
    226     1         1.5414762674E-02    1.4999998250E+00
    231     1         1.5213043114E-02    1.5000001759E+00
    236     1         1.5411858532E-02    1.4999998259E+00
    241     1         1.5626159797E-02    1.5000001760E+00
    246     1         1.5868599225E-02    1.5000000008E+00
    251     1         1.6549081695E-02    1.4999998258E+00
    256     1         1.7488378253E-02    1.5000001462E+00
    261     1         1.8137774263E-02    1.5000001698E+00
    266     1         1.8331718985E-02    1.5000001489E+00
    271     1         1.7934188464E-02    1.4999998295E+00
    276     1         1.7271248366E-02    1.4999999989E+00
    281     1         1.7077581728E-02    1.5000001748E+00
    286     1         1.7318010765E-02    1.4999998791E+00
    291     1         1.7631938466E-02    1.5000001783E+00
    296     1         1.8416613753E-02    1.5000001779E+00
    301     1         2.0158811980E-02    1.4999998235E+00
    306     1         2.2171063063E-02    1.4999999603E+00
    311     1         2.3596050490E-02    1.5000001200E+00
    316     1         2.4281534113E-02    1.5000001716E+00
    321     1         2.4385140439E-02    1.4999998277E+00
    326     1         2.3705996585E-02    1.5000001736E+00
    331     1         2.2153787122E-02    1.5000001752E+00
    336     1         1.9776538695E-02    1.4999998231E+00
    341     1         1.6973127647E-02    1.5000001496E+00
    346     1         1.4226107493E-02    1.4999998224E+00
    351     1         1.2379794728E-02    1.4999999291E+00
    356     1         1.2074282247E-02    1.4999998245E+00
    361     1         1.2830347347E-02    1.5000000011E+00
    366     1         1.3884215571E-02    1.5000001714E+00
    371     1         1.5248866926E-02    1.5000001035E+00
    376     1         1.6773115802E-02    1.4999998302E+00
    381     1         1.7718995993E-02    1.4999998304E+00
    386     1         1.8048940767E-02    1.4999998285E+00
    391     1         1.8373529694E-02    1.5000001725E+00
    396     1         1.8959969583E-02    1.5000001724E+00
    401     1         1.9586984698E-02    1.5000001721E+00
    406     1         2.0051008049E-02    1.5000001242E+00
    411     1         2.0121118782E-02    1.4999998280E+00
    416     1         1.9604951139E-02    1.5000001729E+00
    421     1         1.8982559187E-02    1.5000001741E+00
    426     1         1.8534135685E-02    1.4999998246E+00
    431     1         1.7873200573E-02    1.4999998239E+00
    436     1         1.6989994569E-02    1.4999998807E+00
    441     1         1.6852594198E-02    1.4999998230E+00
    446     1         1.7988702983E-02    1.4999998224E+00
    451     1         1.9524605606E-02    1.5000001779E+00
    456     1         2.0629740189E-02    1.5000001775E+00
    461     1         2.1277057241E-02    1.4999998239E+00
    466     1         2.1511221269E-02    1.4999998240E+00
    471     1         2.0987949200E-02    1.4999998246E+00
    476     1         1.9952980647E-02    1.4999998255E+00
    481     1         1.8603703737E-02    1.5000001753E+00
    486     1         1.6936420623E-02    1.5000001749E+00
    491     1         1.5281643824E-02    1.4999998249E+00
    496     1         1.4019091334E-02    1.4999998250E+00
    501     1         1.2861988645E-02    1.4999998256E+00
    506     1         1.1735982574E-02    1.4999998260E+00
    511     1         1.1237219153E-02    1.5000001726E+00
    516     1         1.1424805611E-02    1.5000001704E+00
    521     1         1.1188083201E-02    1.4999998298E+00
    526     1         1.0025850331E-02    1.4999998297E+00
    531     1         8.7677898041E-03    1.4999998276E+00
    536     1         8.2325378655E-03    1.4999998274E+00
    541     1         8.1538763008E-03    1.5000001733E+00
    546     1         8.3338610707E-03    1.5000001741E+00
    551     1         9.0947105666E-03    1.5000001172E+00
    556     1         1.0405026077E-02    1.4999998260E+00
    561     1         1.1822796699E-02    1.4999999893E+00
    566     1         1.3203987933E-02    1.5000001736E+00
    571     1         1.4558752646E-02    1.5000001753E+00
    576     1         1.5532223173E-02    1.4999998235E+00
    581     1         1.6205083084E-02    1.4999998225E+00
    586     1         1.6889814765E-02    1.5000001777E+00
    591     1         1.7473554582E-02    1.5000001784E+00
    596     1         1.7598186762E-02    1.5000001789E+00
    601     1         1.7748688216E-02    1.5000001778E+00
    606     1         1.8018512958E-02    1.5000001767E+00
    611     1         1.7995133060E-02    1.4999998237E+00
    616     1         1.7972983361E-02    1.5000001768E+00
    621     1         1.8548789168E-02    1.5000001775E+00
    626     1         1.9127351776E-02    1.4999998598E+00
    631     1         1.9125401764E-02    1.5000001782E+00
    636     1         1.8850093399E-02    1.5000001786E+00
    641     1         1.8359231546E-02    1.4999998206E+00
    646     1         1.7441987973E-02    1.4999998205E+00
    651     1         1.6542421329E-02    1.4999998227E+00
    656     1         1.6217575480E-02    1.4999998235E+00
    661     1         1.6079900021E-02    1.5000001764E+00
    666     1         1.5475108507E-02    1.5000001754E+00
    671     1         1.4306864502E-02    1.4999998249E+00
    676     1         1.2850450659E-02    1.4999998251E+00
    681     1         1.0987243190E-02    1.5000001767E+00
    686     1         8.8374639835E-03    1.5000001773E+00
    691     1         7.1964262208E-03    1.5000001775E+00
    696     1         6.7456552631E-03    1.5000001780E+00
    701     1         8.1509505627E-03    1.4999999576E+00
    706     1         1.1444622036E-02    1.4999998243E+00
    711     1         1.5556799555E-02    1.5000001738E+00
    716     1         1.8785929204E-02    1.5000001718E+00
    721     1         2.0470765270E-02    1.4999998282E+00
    726     1         2.0723661992E-02    1.4999998277E+00
    731     1         1.9792717455E-02    1.5000000002E+00
    736     1         1.7844951632E-02    1.4999998227E+00
    741     1         1.5483177558E-02    1.4999999910E+00
    746     1         1.3779835194E-02    1.5000000000E+00
    751     1         1.3150140402E-02    1.5000001786E+00
    756     1         1.3465619075E-02    1.4999998231E+00
    761     1         1.4473683406E-02    1.4999998231E+00
    766     1         1.5543666547E-02    1.4999998239E+00
    771     1         1.5960311809E-02    1.5000001741E+00
    776     1         1.5687525277E-02    1.5000000033E+00
    781     1         1.5075530286E-02    1.5000001749E+00
    786     1         1.4162939035E-02    1.4999998231E+00
    791     1         1.3050822045E-02    1.5000001778E+00
    796     1         1.2176094285E-02    1.4999998210E+00
    801     1         1.2219516360E-02    1.5000001788E+00
    806     1         1.2847665656E-02    1.5000001779E+00
    811     1         1.3358439561E-02    1.4999998228E+00
    816     1         1.3528580530E-02    1.4999998232E+00
    821     1         1.3719848611E-02    1.5000001757E+00
    826     1         1.3821412141E-02    1.4999999299E+00
    831     1         1.3727716940E-02    1.4999998259E+00
    836     1         1.3433311725E-02    1.4999998248E+00
    841     1         1.2759817425E-02    1.4999998235E+00
    846     1         1.2104128994E-02    1.5000001776E+00
    851     1         1.2421722204E-02    1.5000001779E+00
    856     1         1.3730039468E-02    1.5000001783E+00
    861     1         1.4812538202E-02    1.4999998217E+00
    866     1         1.5203776509E-02    1.5000001783E+00
    871     1         1.5320068471E-02    1.5000001778E+00
    876     1         1.5513795296E-02    1.5000001559E+00
    881     1         1.5517999625E-02    1.5000001233E+00
    886     1         1.5422516706E-02    1.4999998222E+00
    891     1         1.5224676466E-02    1.4999998214E+00
    896     1         1.4907568553E-02    1.5000001792E+00
    901     1         1.4924790186E-02    1.5000001788E+00
    906     1         1.5662747094E-02    1.4999998207E+00
    911     1         1.6665496282E-02    1.4999998207E+00
    916     1         1.7427643982E-02    1.4999998218E+00
    921     1         1.8251941865E-02    1.4999998226E+00
    926     1         1.9474662629E-02    1.5000000013E+00
    931     1         2.0407404957E-02    1.5000001754E+00
    936     1         2.0382526641E-02    1.4999998229E+00
    941     1         1.9673782354E-02    1.5000001776E+00
    946     1         1.8545845113E-02    1.5000001789E+00
    951     1         1.7375003752E-02    1.4999998200E+00
    956     1         1.6716472460E-02    1.5000001806E+00
    961     1         1.6687498303E-02    1.5000001799E+00
    966     1         1.7019186139E-02    1.4999999973E+00
    971     1         1.7972536073E-02    1.4999998217E+00
    976     1         1.9692579533E-02    1.5000001773E+00
    981     1         2.1429147520E-02    1.5000001747E+00
    986     1         2.2389957367E-02    1.4999998258E+00
    991     1         2.2510281458E-02    1.5000001744E+00
    996     1         2.2121653396E-02    1.4999998243E+00
   1001     1         2.1582493811E-02    1.4999998237E+00
   1006     1         2.0949091181E-02    1.5000001775E+00
   1011     1         1.9925759101E-02    1.5000001785E+00
   1016     1         1.8650698568E-02    1.4999998211E+00
   1021     1         1.7852602331E-02    1.5000000029E+00
   1026     1         1.7524540826E-02    1.5000001792E+00
   1031     1         1.7029100410E-02    1.4999998222E+00
   1036     1         1.6201358617E-02    1.5000001777E+00
   1041     1         1.5565294177E-02    1.5000001760E+00
   1046     1         1.5264384395E-02    1.4999998242E+00
   1051     1         1.4726756009E-02    1.4999999986E+00
   1056     1         1.3505041743E-02    1.4999998251E+00
   1061     1         1.1922590997E-02    1.5000001592E+00
   1066     1         1.0850388539E-02    1.5000001764E+00
   1071     1         1.0271004921E-02    1.5000001760E+00
   1076     1         9.4418972214E-03    1.4999998241E+00
   1081     1         8.3752819091E-03    1.4999998246E+00
   1086     1         8.0434555147E-03    1.4999998240E+00
   1091     1         8.6267727305E-03    1.5000001755E+00
   1096     1         9.5387552986E-03    1.5000000036E+00
   1101     1         1.0217538484E-02    1.5000001741E+00
   1106     1         1.0545025840E-02    1.4999999991E+00
   1111     1         1.0804157934E-02    1.5000000630E+00
   1116     1         1.1443186597E-02    1.5000001776E+00
   1121     1         1.2367858028E-02    1.5000001413E+00
   1126     1         1.3262448874E-02    1.5000000007E+00
   1131     1         1.4426314651E-02    1.5000001762E+00
   1136     1         1.6097347326E-02    1.4999999995E+00
   1141     1         1.7832167721E-02    1.4999999999E+00
   1146     1         1.8916924333E-02    1.5000001725E+00
   1151     1         1.9098282863E-02    1.5000001733E+00
   1156     1         1.8109938561E-02    1.5000001732E+00
   1161     1         1.5828993829E-02    1.5000001740E+00
   1166     1         1.2599977459E-02    1.4999998937E+00
   1171     1         9.3287887372E-03    1.4999998221E+00
   1176     1         6.9310074003E-03    1.4999998221E+00
   1181     1         6.2980344598E-03    1.4999998233E+00
   1186     1         8.0772469089E-03    1.4999998251E+00
   1191     1         1.1375015625E-02    1.5000001734E+00
   1196     1         1.4341091594E-02    1.5000001722E+00
   1201     1         1.6201823673E-02    1.5000001716E+00
   1206     1         1.7445302006E-02    1.4999998265E+00
   1211     1         1.7849854771E-02    1.4999998258E+00
   1216     1         1.7290504226E-02    1.4999998238E+00
   1221     1         1.6043512183E-02    1.5000001768E+00
   1226     1         1.4817321391E-02    1.5000001773E+00
   1231     1         1.4241501746E-02    1.4999998216E+00
   1236     1         1.4904744046E-02    1.4999998222E+00
   1241     1         1.6286329782E-02    1.5000001777E+00
   1246     1         1.7407678105E-02    1.5000001768E+00
   1251     1         1.7958721719E-02    1.5000001765E+00
   1256     1         1.8302188154E-02    1.4999998223E+00
   1261     1         1.8434874497E-02    1.4999998228E+00
   1266     1         1.8441729139E-02    1.5000001784E+00
   1271     1         1.8627506847E-02    1.5000001778E+00
   1276     1         1.8849843596E-02    1.4999998213E+00
   1281     1         1.9096747349E-02    1.4999998225E+00
   1286     1         1.9563763707E-02    1.4999998227E+00
   1291     1         1.9851212757E-02    1.5000001773E+00
   1296     1         1.9365360415E-02    1.5000001757E+00
   1301     1         1.8375775897E-02    1.5000001752E+00
   1306     1         1.7462854531E-02    1.4999998263E+00
   1311     1         1.6663147794E-02    1.4999998267E+00
   1316     1         1.5549873067E-02    1.5000001735E+00
   1321     1         1.4166896172E-02    1.5000001734E+00
   1326     1         1.2835239680E-02    1.5000001745E+00
   1331     1         1.2260495033E-02    1.4999998252E+00
   1336     1         1.2634135045E-02    1.4999998245E+00
   1341     1         1.3403974015E-02    1.4999998236E+00
   1346     1         1.3903532003E-02    1.5000001756E+00
   1351     1         1.3941128944E-02    1.5000001759E+00
   1356     1         1.3704885936E-02    1.4999999278E+00
   1361     1         1.3642934376E-02    1.4999998245E+00
   1366     1         1.3685107464E-02    1.4999998242E+00
   1371     1         1.3499212873E-02    1.4999998967E+00
   1376     1         1.3065193184E-02    1.5000001764E+00
   1381     1         1.2565297673E-02    1.5000001772E+00
   1386     1         1.2159681247E-02    1.5000001786E+00
   1391     1         1.2133808781E-02    1.4999998216E+00
   1396     1         1.2842756988E-02    1.4999998213E+00
   1401     1         1.4134729771E-02    1.4999998211E+00
   1406     1         1.5405867752E-02    1.5000001776E+00
   1411     1         1.6378313656E-02    1.5000001780E+00
   1416     1         1.7184437063E-02    1.5000001774E+00
   1421     1         1.7797036154E-02    1.4999999052E+00
   1426     1         1.8014981115E-02    1.4999998240E+00
   1431     1         1.7918705517E-02    1.4999998247E+00
   1436     1         1.7680391364E-02    1.4999998245E+00
   1441     1         1.7385144995E-02    1.4999998236E+00
   1446     1         1.7326685956E-02    1.5000001762E+00
   1451     1         1.7700897669E-02    1.5000001762E+00
   1456     1         1.8012508301E-02    1.4999998239E+00
   1461     1         1.7838554294E-02    1.4999998249E+00
   1466     1         1.7374763815E-02    1.4999998246E+00
   1471     1         1.6915804722E-02    1.4999998238E+00
   1476     1         1.6456989190E-02    1.5000001768E+00
   1481     1         1.6294967911E-02    1.5000001782E+00
   1486     1         1.6712659442E-02    1.5000001782E+00
   1491     1         1.7530610801E-02    1.4999998230E+00
   1496     1         1.8323282114E-02    1.4999998233E+00
