# Supplementary material for: Drug Design in the Exascale Era: A Perspective from Massively Parallel QM/MM Simulations
Source: J Chem Inf Model. 2023 Jun 15;63(12):3647–58. doi: 10.1021/acs.jcim.3c00557 (PMC10302481; doi:10.1021/acs.jcim.3c00557)
Supplement: Supplementary file 1 — ci3c00557_si_001.zip [file ci3c00557_si_001.zip › idh1/ti/step-2/cv1.5/CONSTRAINT]

      1     1         1.1437648117E+00    1.5000001743E+00
      6     1         2.8140675053E-02    1.4999998908E+00
     11     1         2.7796595828E-02    1.4999998266E+00
     16     1         2.6845838090E-02    1.4999998791E+00
     21     1         2.5531671453E-02    1.5000001768E+00
     26     1         2.3608339286E-02    1.4999998212E+00
     31     1         2.1328890725E-02    1.5000001800E+00
     36     1         1.9135848933E-02    1.4999998199E+00
     41     1         1.7331148549E-02    1.5000000333E+00
     46     1         1.6404539193E-02    1.4999999756E+00
     51     1         1.6576612487E-02    1.5000000596E+00
     56     1         1.7435785915E-02    1.5000000053E+00
     61     1         1.8371368999E-02    1.4999998530E+00
     66     1         1.8718678948E-02    1.4999998314E+00
     71     1         1.7739112428E-02    1.5000001467E+00
     76     1         1.5948310350E-02    1.4999998279E+00
     81     1         1.4641437589E-02    1.4999999280E+00
     86     1         1.3985437051E-02    1.5000000020E+00
     91     1         1.3446883010E-02    1.4999998226E+00
     96     1         1.3214652493E-02    1.4999999975E+00
    101     1         1.4044810764E-02    1.4999998236E+00
    106     1         1.5621738629E-02    1.4999999993E+00
    111     1         1.6920190703E-02    1.5000000004E+00
    116     1         1.7462590553E-02    1.4999999992E+00
    121     1         1.7465620777E-02    1.4999999997E+00
    126     1         1.7018924670E-02    1.4999998257E+00
    131     1         1.6037517447E-02    1.5000001756E+00
    136     1         1.4992674411E-02    1.5000000002E+00
    141     1         1.4469192575E-02    1.5000001783E+00
    146     1         1.4367730886E-02    1.4999999724E+00
    151     1         1.4402690698E-02    1.5000001425E+00
    156     1         1.4658491139E-02    1.5000001787E+00
    161     1         1.5071438064E-02    1.5000000010E+00
    166     1         1.5210722417E-02    1.5000000004E+00
    171     1         1.4597122946E-02    1.5000000004E+00
    176     1         1.3098771609E-02    1.4999998244E+00
    181     1         1.1201494195E-02    1.4999998246E+00
    186     1         9.6099245979E-03    1.5000001769E+00
    191     1         8.6364413981E-03    1.4999998217E+00
    196     1         8.3135182485E-03    1.4999999100E+00
    201     1         9.0293977909E-03    1.4999998234E+00
    206     1         1.0647174469E-02    1.5000001752E+00
    211     1         1.2050836147E-02    1.5000001721E+00
    216     1         1.2424927894E-02    1.5000001720E+00
    221     1         1.1986610680E-02    1.4999998273E+00
    226     1         1.1246815064E-02    1.4999998252E+00
    231     1         1.0533756907E-02    1.5000001769E+00
    236     1         1.0460073040E-02    1.5000000570E+00
    241     1         1.1417045759E-02    1.5000001799E+00
    246     1         1.3054787088E-02    1.5000001564E+00
    251     1         1.4615348808E-02    1.4999998188E+00
    256     1         1.5928185197E-02    1.4999998194E+00
    261     1         1.7209149234E-02    1.4999998198E+00
    266     1         1.8355693420E-02    1.5000000064E+00
    271     1         1.9070656817E-02    1.4999998220E+00
    276     1         1.9517505585E-02    1.4999998210E+00
    281     1         1.9952150721E-02    1.5000001787E+00
    286     1         1.9953106053E-02    1.5000001782E+00
    291     1         1.9228952441E-02    1.4999998208E+00
    296     1         1.7792311545E-02    1.4999998209E+00
    301     1         1.6148425263E-02    1.5000000002E+00
    306     1         1.4820964596E-02    1.5000001789E+00
    311     1         1.3935157498E-02    1.5000000022E+00
    316     1         1.3019223245E-02    1.5000001768E+00
    321     1         1.2052047264E-02    1.4999998236E+00
    326     1         1.1386472360E-02    1.4999998241E+00
    331     1         1.0618177998E-02    1.5000001242E+00
    336     1         9.4284884368E-03    1.5000001776E+00
    341     1         8.2615799797E-03    1.5000001773E+00
    346     1         7.8796435889E-03    1.4999998235E+00
    351     1         7.9405550812E-03    1.5000000999E+00
    356     1         7.9950966120E-03    1.4999998253E+00
    361     1         8.2697110593E-03    1.5000001749E+00
    366     1         9.2100050642E-03    1.5000000010E+00
    371     1         1.0149028259E-02    1.4999999830E+00
    376     1         1.0376957091E-02    1.4999998243E+00
    381     1         1.0299381407E-02    1.4999999996E+00
    386     1         1.0576966470E-02    1.4999998225E+00
    391     1         1.1157579745E-02    1.5000001771E+00
    396     1         1.1909156141E-02    1.5000001758E+00
    401     1         1.3286279946E-02    1.5000000003E+00
    406     1         1.5277364472E-02    1.5000001737E+00
    411     1         1.7404632475E-02    1.4999999897E+00
    416     1         1.9110754237E-02    1.4999998252E+00
    421     1         2.0242023674E-02    1.5000000012E+00
    426     1         2.0820169354E-02    1.4999998234E+00
    431     1         2.1118150610E-02    1.5000000009E+00
    436     1         2.1087849259E-02    1.4999999999E+00
    441     1         2.0716357694E-02    1.5000001803E+00
    446     1         2.0431081530E-02    1.4999998209E+00
    451     1         2.0595272645E-02    1.4999998208E+00
    456     1         2.0967119911E-02    1.4999998215E+00
    461     1         2.1169221948E-02    1.5000001773E+00
    466     1         2.1241297984E-02    1.5000001768E+00
    471     1         2.1176453982E-02    1.4999998234E+00
    476     1         2.0692973299E-02    1.4999998223E+00
    481     1         1.9755158481E-02    1.4999998206E+00
    486     1         1.8866966079E-02    1.4999998208E+00
    491     1         1.8632450137E-02    1.5000001807E+00
    496     1         1.9089838220E-02    1.5000001803E+00
    501     1         1.9785462808E-02    1.4999998198E+00
    506     1         2.0629476076E-02    1.4999998202E+00
    511     1         2.1813184555E-02    1.5000000034E+00
    516     1         2.2903912541E-02    1.5000000335E+00
    521     1         2.3347080266E-02    1.5000000802E+00
    526     1         2.2883336231E-02    1.4999998242E+00
    531     1         2.1325142211E-02    1.4999999999E+00
    536     1         1.9161299876E-02    1.4999998222E+00
    541     1         1.7318131262E-02    1.5000000021E+00
    546     1         1.5650372635E-02    1.4999999997E+00
    551     1         1.3573502737E-02    1.4999998192E+00
    556     1         1.1498990812E-02    1.4999998200E+00
    561     1         1.0202103519E-02    1.4999999005E+00
    566     1         1.0097987425E-02    1.4999998222E+00
    571     1         1.0879471989E-02    1.4999998733E+00
    576     1         1.1878709845E-02    1.5000001758E+00
    581     1         1.2061514796E-02    1.5000000938E+00
    586     1         1.1442324058E-02    1.4999998222E+00
    591     1         1.1003963758E-02    1.5000001791E+00
    596     1         1.1314198246E-02    1.5000001809E+00
    601     1         1.1769223337E-02    1.5000001808E+00
    606     1         1.1983914280E-02    1.4999998193E+00
    611     1         1.2152309334E-02    1.5000000006E+00
    616     1         1.2700869683E-02    1.4999998213E+00
    621     1         1.4238730711E-02    1.5000000012E+00
    626     1         1.6430105788E-02    1.4999999998E+00
    631     1         1.7979644791E-02    1.4999998247E+00
    636     1         1.8132333244E-02    1.4999998625E+00
    641     1         1.7592535572E-02    1.4999999661E+00
    646     1         1.7663612613E-02    1.5000001796E+00
    651     1         1.8389711870E-02    1.4999999129E+00
    656     1         1.8911362308E-02    1.4999999999E+00
    661     1         1.9359024711E-02    1.4999998198E+00
    666     1         2.0471924446E-02    1.5000000007E+00
    671     1         2.2279030460E-02    1.4999998427E+00
    676     1         2.4406307137E-02    1.5000001756E+00
    681     1         2.6166385162E-02    1.4999999996E+00
    686     1         2.6804981922E-02    1.5000001730E+00
    691     1         2.6096052571E-02    1.5000001628E+00
    696     1         2.4797447131E-02    1.4999999688E+00
    701     1         2.3470849152E-02    1.4999999393E+00
    706     1         2.1872380359E-02    1.5000001806E+00
    711     1         2.0055867160E-02    1.5000001805E+00
    716     1         1.8750559684E-02    1.5000001297E+00
    721     1         1.8243969958E-02    1.4999999701E+00
    726     1         1.8278353425E-02    1.5000001791E+00
    731     1         1.8642111893E-02    1.4999999443E+00
    736     1         1.8933887364E-02    1.4999999998E+00
    741     1         1.8826802980E-02    1.5000001744E+00
    746     1         1.8349781308E-02    1.5000001016E+00
    751     1         1.7386812239E-02    1.5000001569E+00
    756     1         1.5946640000E-02    1.5000000005E+00
    761     1         1.4538048962E-02    1.5000001103E+00
    766     1         1.3815656600E-02    1.4999998205E+00
    771     1         1.3652290975E-02    1.4999999947E+00
    776     1         1.3515861699E-02    1.4999998218E+00
    781     1         1.3305498081E-02    1.5000001753E+00
    786     1         1.3615572786E-02    1.5000000006E+00
    791     1         1.4132534496E-02    1.4999999833E+00
    796     1         1.3635571157E-02    1.4999999992E+00
    801     1         1.1926163233E-02    1.4999999508E+00
    806     1         1.0383657036E-02    1.5000001776E+00
    811     1         9.7300094396E-03    1.5000000001E+00
    816     1         9.7368100518E-03    1.4999998644E+00
    821     1         1.0139248338E-02    1.5000001791E+00
    826     1         1.0987444348E-02    1.4999999996E+00
    831     1         1.2394691838E-02    1.4999999989E+00
    836     1         1.4367151718E-02    1.5000000001E+00
    841     1         1.6120821021E-02    1.5000000579E+00
    846     1         1.6671611064E-02    1.5000001707E+00
    851     1         1.5834166858E-02    1.4999998272E+00
    856     1         1.4008266437E-02    1.5000000973E+00
    861     1         1.1623720364E-02    1.4999998228E+00
    866     1         9.3087622316E-03    1.5000000004E+00
    871     1         7.9390296015E-03    1.5000001782E+00
    876     1         8.3012599946E-03    1.4999999998E+00
    881     1         1.0493704461E-02    1.4999998243E+00
    886     1         1.3536301245E-02    1.5000001733E+00
    891     1         1.6291627471E-02    1.5000001704E+00
    896     1         1.8110795497E-02    1.4999998304E+00
    901     1         1.8704595725E-02    1.4999999988E+00
    906     1         1.8047104249E-02    1.5000000388E+00
    911     1         1.6830711301E-02    1.5000001770E+00
    916     1         1.5698388680E-02    1.5000001639E+00
    921     1         1.4973016327E-02    1.5000001799E+00
    926     1         1.5193598598E-02    1.4999999093E+00
    931     1         1.6370176914E-02    1.5000000012E+00
    936     1         1.7850154936E-02    1.4999998235E+00
    941     1         1.9335361310E-02    1.5000000174E+00
    946     1         2.0742824706E-02    1.5000000007E+00
    951     1         2.1288319875E-02    1.4999998262E+00
    956     1         2.0384327959E-02    1.5000000006E+00
    961     1         1.8351752856E-02    1.5000001772E+00
    966     1         1.5793625699E-02    1.5000000008E+00
    971     1         1.3177767139E-02    1.5000000013E+00
    976     1         1.0671420372E-02    1.4999998205E+00
    981     1         8.5485500621E-03    1.5000000263E+00
    986     1         7.3017059036E-03    1.5000000000E+00
    991     1         7.3950357971E-03    1.4999999210E+00
    996     1         8.2972633676E-03    1.5000001518E+00
   1001     1         8.8345807440E-03    1.5000001711E+00
   1006     1         8.1300061736E-03    1.4999998277E+00
   1011     1         6.4780054715E-03    1.5000001089E+00
   1016     1         5.3907985352E-03    1.4999998241E+00
   1021     1         5.5262832286E-03    1.5000000008E+00
   1026     1         6.5870752187E-03    1.5000001783E+00
   1031     1         8.4065767028E-03    1.4999999675E+00
   1036     1         1.1453446637E-02    1.4999998247E+00
   1041     1         1.4988205518E-02    1.5000001739E+00
   1046     1         1.7644785071E-02    1.5000001711E+00
   1051     1         1.8846681242E-02    1.5000001714E+00
   1056     1         1.8661734933E-02    1.5000000618E+00
   1061     1         1.7174390279E-02    1.5000000000E+00
   1066     1         1.5380187670E-02    1.5000001776E+00
   1071     1         1.4563326850E-02    1.5000000009E+00
   1076     1         1.4280546549E-02    1.5000001805E+00
   1081     1         1.3807187429E-02    1.4999999997E+00
   1086     1         1.3425534913E-02    1.4999998207E+00
   1091     1         1.3727348733E-02    1.4999998208E+00
   1096     1         1.4619651777E-02    1.5000001782E+00
   1101     1         1.5647481740E-02    1.5000000020E+00
   1106     1         1.6199738134E-02    1.5000001777E+00
   1111     1         1.5905357692E-02    1.4999998220E+00
   1116     1         1.4813035516E-02    1.5000000730E+00
   1121     1         1.3559351237E-02    1.5000001780E+00
   1126     1         1.2580645434E-02    1.5000001789E+00
   1131     1         1.1818372985E-02    1.4999998223E+00
   1136     1         1.1415090366E-02    1.5000000928E+00
   1141     1         1.1940507676E-02    1.5000001750E+00
   1146     1         1.3573125632E-02    1.5000000001E+00
   1151     1         1.5511257304E-02    1.5000001729E+00
   1156     1         1.6708083780E-02    1.4999998263E+00
   1161     1         1.6885076032E-02    1.4999998240E+00
   1166     1         1.6442331199E-02    1.4999998227E+00
   1171     1         1.6287320822E-02    1.5000001785E+00
   1176     1         1.6776515027E-02    1.4999999996E+00
   1181     1         1.7354975784E-02    1.5000001791E+00
   1186     1         1.7445555275E-02    1.4999998208E+00
   1191     1         1.7443683131E-02    1.4999998208E+00
   1196     1         1.7897357748E-02    1.5000001779E+00
   1201     1         1.8528168159E-02    1.5000001776E+00
   1206     1         1.8371758836E-02    1.4999998224E+00
   1211     1         1.7049308630E-02    1.4999998230E+00
   1216     1         1.5007288124E-02    1.4999998211E+00
   1221     1         1.3145054074E-02    1.5000001792E+00
   1226     1         1.1723939490E-02    1.5000001802E+00
   1231     1         1.0637217346E-02    1.4999998198E+00
   1236     1         1.0083258383E-02    1.4999998201E+00
   1241     1         1.0315985270E-02    1.4999998207E+00
   1246     1         1.1181394091E-02    1.4999998231E+00
   1251     1         1.1961260830E-02    1.5000001759E+00
   1256     1         1.2079782741E-02    1.5000000010E+00
   1261     1         1.1287094900E-02    1.4999998625E+00
   1266     1         9.9918879721E-03    1.4999998261E+00
   1271     1         8.8045575836E-03    1.5000001752E+00
   1276     1         8.0713651517E-03    1.5000000786E+00
   1281     1         7.8629022543E-03    1.4999998225E+00
   1286     1         8.1781455353E-03    1.5000001780E+00
   1291     1         9.0126774604E-03    1.5000001794E+00
   1296     1         1.0182475386E-02    1.4999998206E+00
   1301     1         1.1393540664E-02    1.4999998242E+00
   1306     1         1.2238439824E-02    1.4999998208E+00
   1311     1         1.2968892184E-02    1.4999998218E+00
   1316     1         1.4093978542E-02    1.4999998206E+00
   1321     1         1.5504041903E-02    1.5000001795E+00
   1326     1         1.6813364680E-02    1.5000001801E+00
   1331     1         1.8108382693E-02    1.4999998205E+00
   1336     1         1.9580369103E-02    1.4999998212E+00
   1341     1         2.0877914646E-02    1.4999998204E+00
   1346     1         2.1337146925E-02    1.5000001789E+00
   1351     1         2.0741683596E-02    1.5000001782E+00
   1356     1         1.9647799003E-02    1.5000001772E+00
   1361     1         1.8707470821E-02    1.5000001777E+00
   1366     1         1.7904460934E-02    1.4999998216E+00
   1371     1         1.6817850588E-02    1.4999998210E+00
   1376     1         1.5678415259E-02    1.5000001786E+00
   1381     1         1.4857637173E-02    1.4999998216E+00
   1386     1         1.4426372999E-02    1.5000001784E+00
   1391     1         1.3763054352E-02    1.5000001780E+00
   1396     1         1.2635752781E-02    1.5000000429E+00
