# Supplementary material for: Drug Design in the Exascale Era: A Perspective from Massively Parallel QM/MM Simulations
Source: J Chem Inf Model. 2023 Jun 15;63(12):3647–58. doi: 10.1021/acs.jcim.3c00557 (PMC10302481; doi:10.1021/acs.jcim.3c00557)
Supplement: Supplementary file 1 — ci3c00557_si_001.zip [file ci3c00557_si_001.zip › idh1/ti/step-2/cv_0.9/CONSTRAINT2]

      1     1        -1.1255536076E-02   -9.0000000226E-01
      6     1        -1.1358476219E-02   -9.0000017954E-01
     11     1        -1.1081042688E-02   -9.0000017948E-01
     16     1        -1.0326458127E-02   -9.0000017925E-01
     21     1        -9.3419250598E-03   -8.9999982209E-01
     26     1        -8.4172323701E-03   -8.9999982165E-01
     31     1        -7.8566255444E-03   -8.9999982114E-01
     36     1        -7.8134880921E-03   -9.0000008189E-01
     41     1        -8.0886970141E-03   -9.0000017874E-01
     46     1        -8.1417618325E-03   -9.0000017917E-01
     51     1        -8.4642527292E-03   -8.9999982131E-01
     56     1        -9.1239481146E-03   -8.9999982132E-01
     61     1        -9.1815937469E-03   -8.9999982311E-01
     66     1        -8.6728442569E-03   -9.0000017650E-01
     71     1        -8.4082425456E-03   -9.0000017658E-01
     76     1        -8.1006977953E-03   -8.9999982247E-01
     81     1        -7.2230829536E-03   -8.9999982271E-01
     86     1        -6.9114431291E-03   -9.0000017868E-01
     91     1        -7.4436401187E-03   -9.0000017785E-01
     96     1        -7.7999486724E-03   -9.0000017744E-01
    101     1        -7.8768605075E-03   -9.0000017670E-01
    106     1        -8.5946013466E-03   -8.9999982398E-01
    111     1        -9.4108637033E-03   -8.9999982469E-01
    116     1        -9.4672914317E-03   -9.0000017344E-01
    121     1        -9.4572310504E-03   -9.0000017265E-01
    126     1        -9.7160996256E-03   -8.9999998268E-01
    131     1        -9.8722217294E-03   -9.0000017368E-01
    136     1        -9.5978947076E-03   -9.0000017583E-01
    141     1        -9.3195848891E-03   -8.9999982390E-01
    146     1        -9.3076492442E-03   -8.9999982243E-01
    151     1        -9.3388595046E-03   -9.0000017796E-01
    156     1        -9.2588654663E-03   -9.0000017767E-01
    161     1        -9.0281746852E-03   -9.0000017847E-01
    166     1        -8.4097918666E-03   -9.0000017864E-01
    171     1        -7.5513492364E-03   -8.9999982214E-01
    176     1        -7.1484774650E-03   -8.9999982176E-01
    181     1        -6.9750349104E-03   -9.0000017794E-01
    186     1        -6.1794305823E-03   -9.0000017875E-01
    191     1        -5.3654718775E-03   -8.9999982203E-01
    196     1        -5.5014568622E-03   -8.9999982188E-01
    201     1        -5.5504927990E-03   -8.9999982162E-01
    206     1        -4.3752656126E-03   -8.9999982155E-01
    211     1        -3.5278452593E-03   -8.9999982211E-01
    216     1        -3.3572404487E-03   -9.0000017669E-01
    221     1        -2.6570122642E-03   -9.0000017649E-01
    226     1        -1.7586304246E-03   -9.0000017615E-01
    231     1        -1.5803967570E-03   -8.9999982424E-01
    236     1        -1.7243005083E-03   -8.9999982310E-01
    241     1        -1.9077862328E-03   -9.0000017756E-01
    246     1        -2.8171840831E-03   -9.0000017800E-01
    251     1        -4.1700962892E-03   -9.0000017902E-01
    256     1        -5.3751935637E-03   -8.9999982168E-01
    261     1        -6.5750573826E-03   -8.9999982213E-01
    266     1        -7.6674429944E-03   -8.9999982255E-01
    271     1        -8.2309935263E-03   -9.0000017663E-01
    276     1        -8.0796388991E-03   -9.0000017745E-01
    281     1        -7.7175189860E-03   -8.9999985037E-01
    286     1        -7.4663230700E-03   -8.9999982267E-01
    291     1        -7.2162908837E-03   -9.0000017918E-01
    296     1        -6.6550779786E-03   -9.0000017935E-01
    301     1        -5.9710858372E-03   -9.0000018034E-01
    306     1        -5.0908236505E-03   -8.9999981974E-01
    311     1        -3.7554907571E-03   -8.9999999938E-01
    316     1        -2.7113255627E-03   -9.0000000042E-01
    321     1        -2.6137753887E-03   -9.0000017871E-01
    326     1        -3.0666849820E-03   -8.9999991584E-01
    331     1        -3.5722943519E-03   -9.0000017684E-01
    336     1        -4.7499624350E-03   -8.9999982268E-01
    341     1        -6.0879093927E-03   -8.9999982318E-01
    346     1        -6.4809776568E-03   -8.9999982219E-01
    351     1        -6.6560937174E-03   -8.9999982124E-01
    356     1        -7.5063276583E-03   -9.0000018005E-01
    361     1        -8.1844265308E-03   -9.0000018083E-01
    366     1        -8.3782120545E-03   -9.0000018029E-01
    371     1        -9.0979605661E-03   -9.0000018042E-01
    376     1        -1.0244799951E-02   -9.0000017920E-01
    381     1        -1.1164448090E-02   -9.0000017998E-01
    386     1        -1.2005700724E-02   -8.9999982082E-01
    391     1        -1.2771331262E-02   -8.9999982179E-01
    396     1        -1.2923459923E-02   -8.9999982057E-01
    401     1        -1.2517925004E-02   -9.0000016528E-01
    406     1        -1.2237102831E-02   -9.0000017933E-01
    411     1        -1.1922010240E-02   -9.0000017951E-01
    416     1        -1.1302655970E-02   -9.0000017853E-01
    421     1        -1.0723433993E-02   -8.9999982161E-01
    426     1        -1.0608416554E-02   -8.9999982082E-01
    431     1        -1.0660046623E-02   -9.0000017879E-01
    436     1        -1.0261876536E-02   -9.0000017916E-01
    441     1        -9.8007926368E-03   -9.0000017915E-01
    446     1        -9.4780506102E-03   -9.0000017922E-01
    451     1        -8.7475153479E-03   -8.9999982171E-01
    456     1        -7.8238089488E-03   -8.9999999867E-01
    461     1        -7.8110613479E-03   -8.9999983467E-01
    466     1        -8.5490515820E-03   -9.0000017686E-01
    471     1        -9.1108999107E-03   -9.0000017474E-01
    476     1        -9.7813793466E-03   -9.0000017426E-01
    481     1        -1.0382191727E-02   -8.9999988838E-01
    486     1        -9.9954555053E-03   -8.9999984597E-01
    491     1        -8.9269643815E-03   -8.9999982468E-01
    496     1        -8.5455158516E-03   -8.9999994887E-01
    501     1        -8.5041835222E-03   -9.0000000308E-01
    506     1        -8.2300866597E-03   -9.0000008241E-01
    511     1        -8.6232001967E-03   -8.9999982059E-01
    516     1        -9.7587887953E-03   -9.0000017991E-01
    521     1        -1.0539395260E-02   -9.0000018020E-01
    526     1        -1.0656280334E-02   -9.0000017904E-01
    531     1        -1.0922417667E-02   -9.0000017932E-01
    536     1        -1.1189156310E-02   -8.9999989287E-01
    541     1        -1.0718777433E-02   -8.9999982250E-01
    546     1        -9.9186212635E-03   -9.0000017773E-01
    551     1        -9.6807166841E-03   -9.0000017760E-01
    556     1        -9.8486530240E-03   -8.9999982157E-01
    561     1        -9.8841448632E-03   -8.9999982179E-01
    566     1        -1.0041913918E-02   -8.9999982206E-01
    571     1        -1.0070759271E-02   -9.0000017838E-01
    576     1        -9.5348698634E-03   -8.9999982147E-01
    581     1        -8.8212551791E-03   -8.9999982141E-01
    586     1        -8.5857589750E-03   -9.0000017870E-01
    591     1        -8.3607888791E-03   -9.0000017770E-01
    596     1        -7.6203148924E-03   -8.9999982287E-01
    601     1        -7.1557583843E-03   -8.9999982241E-01
    606     1        -7.1324821809E-03   -8.9999982352E-01
    611     1        -6.7231674058E-03   -8.9999982290E-01
    616     1        -6.0221847939E-03   -9.0000017699E-01
    621     1        -5.8344310127E-03   -9.0000017562E-01
    626     1        -5.6975723575E-03   -8.9999982446E-01
    631     1        -5.1091965111E-03   -8.9999982414E-01
    636     1        -4.6375730953E-03   -8.9999982262E-01
    641     1        -4.2344659976E-03   -9.0000017827E-01
    646     1        -3.6788922535E-03   -9.0000017817E-01
    651     1        -3.5422943359E-03   -9.0000017844E-01
    656     1        -4.2198334105E-03   -9.0000017836E-01
    661     1        -5.1395100923E-03   -8.9999982196E-01
    666     1        -6.0519398213E-03   -8.9999982193E-01
    671     1        -7.3801995183E-03   -9.0000017712E-01
    676     1        -8.8340648925E-03   -9.0000017595E-01
    681     1        -9.6988930227E-03   -9.0000017605E-01
    686     1        -9.9521695799E-03   -9.0000017590E-01
    691     1        -1.0112765887E-02   -9.0000017594E-01
    696     1        -9.7697265856E-03   -8.9999982298E-01
    701     1        -8.4695082769E-03   -8.9999982237E-01
    706     1        -6.9958357905E-03   -8.9999982138E-01
    711     1        -5.9071181343E-03   -9.0000017880E-01
    716     1        -4.7881460366E-03   -9.0000017863E-01
    721     1        -3.7180262944E-03   -8.9999982154E-01
    726     1        -3.6427449402E-03   -8.9999982151E-01
    731     1        -3.8982302473E-03   -9.0000017801E-01
    736     1        -3.4562655102E-03   -9.0000017726E-01
    741     1        -3.1365263662E-03   -9.0000017681E-01
    746     1        -3.7580336833E-03   -8.9999982140E-01
    751     1        -4.5490768455E-03   -8.9999982104E-01
    756     1        -5.3579744482E-03   -8.9999982161E-01
    761     1        -7.0912706255E-03   -8.9999982084E-01
    766     1        -9.2737373353E-03   -8.9999982037E-01
    771     1        -1.0860884308E-02   -8.9999981951E-01
    776     1        -1.1771792238E-02   -8.9999982024E-01
    781     1        -1.2079450556E-02   -8.9999982130E-01
    786     1        -1.1486607293E-02   -9.0000017913E-01
    791     1        -1.0306245124E-02   -9.0000000060E-01
    796     1        -9.2523261574E-03   -9.0000017808E-01
    801     1        -8.1122817311E-03   -8.9999982105E-01
    806     1        -6.9727362410E-03   -8.9999982126E-01
    811     1        -6.6452681682E-03   -9.0000018092E-01
    816     1        -7.3381378600E-03   -8.9999982007E-01
    821     1        -8.0410242596E-03   -8.9999982384E-01
    826     1        -8.2093138379E-03   -9.0000017956E-01
    831     1        -8.4120790937E-03   -8.9999982133E-01
    836     1        -8.6308734500E-03   -8.9999982103E-01
    841     1        -8.3423256726E-03   -9.0000017896E-01
    846     1        -7.9856238992E-03   -9.0000017932E-01
    851     1        -8.5459825243E-03   -8.9999982131E-01
    856     1        -9.3162643799E-03   -8.9999982150E-01
    861     1        -9.3356819860E-03   -9.0000017915E-01
    866     1        -9.1750142340E-03   -9.0000017983E-01
    871     1        -9.0497422047E-03   -9.0000018000E-01
    876     1        -7.8317790416E-03   -9.0000018021E-01
    881     1        -5.6510243842E-03   -8.9999982014E-01
    886     1        -4.0683382994E-03   -8.9999982079E-01
    891     1        -3.2331050356E-03   -8.9999982167E-01
    896     1        -2.6376287419E-03   -9.0000017857E-01
    901     1        -2.7692071087E-03   -9.0000017912E-01
    906     1        -3.8543937273E-03   -8.9999982133E-01
    911     1        -4.9201146712E-03   -8.9999982176E-01
    916     1        -5.6028604322E-03   -9.0000006512E-01
    921     1        -6.3127769659E-03   -9.0000017886E-01
    926     1        -6.7782649379E-03   -9.0000017875E-01
    931     1        -6.7697403132E-03   -9.0000017910E-01
    936     1        -6.6124933754E-03   -8.9999982037E-01
    941     1        -6.3363964904E-03   -8.9999982079E-01
    946     1        -5.8822106418E-03   -8.9999982008E-01
    951     1        -5.9108700399E-03   -8.9999982005E-01
    956     1        -6.6245801010E-03   -8.9999982109E-01
    961     1        -7.1974824323E-03   -9.0000017830E-01
    966     1        -7.2107068571E-03   -9.0000017760E-01
    971     1        -7.0975390971E-03   -9.0000017773E-01
    976     1        -7.1741744165E-03   -9.0000017750E-01
    981     1        -6.6094138794E-03   -9.0000017924E-01
    986     1        -5.4613897255E-03   -8.9999981992E-01
    991     1        -5.0439772154E-03   -8.9999982059E-01
    996     1        -5.6478886088E-03   -9.0000017982E-01
   1001     1        -6.4785927046E-03   -9.0000018073E-01
   1006     1        -7.6082007983E-03   -8.9999982064E-01
   1011     1        -9.4309493961E-03   -9.0000017905E-01
   1016     1        -1.1022940955E-02   -8.9999995363E-01
   1021     1        -1.1958129192E-02   -8.9999982158E-01
   1026     1        -1.2664344687E-02   -9.0000017735E-01
   1031     1        -1.2635571318E-02   -9.0000017790E-01
   1036     1        -1.1527149228E-02   -8.9999982093E-01
   1041     1        -1.0465433012E-02   -8.9999982089E-01
   1046     1        -1.0076759725E-02   -9.0000001868E-01
   1051     1        -9.6468982295E-03   -9.0000017932E-01
   1056     1        -9.5665586311E-03   -9.0000017881E-01
   1061     1        -1.0572893328E-02   -8.9999982035E-01
   1066     1        -1.1898193479E-02   -8.9999982089E-01
   1071     1        -1.2351508845E-02   -8.9999982065E-01
   1076     1        -1.2150349359E-02   -8.9999982042E-01
   1081     1        -1.1900715737E-02   -9.0000017928E-01
   1086     1        -1.1316801380E-02   -9.0000017993E-01
   1091     1        -1.0427199722E-02   -8.9999998525E-01
   1096     1        -9.8984534446E-03   -8.9999981982E-01
   1101     1        -1.0005840605E-02   -8.9999982023E-01
   1106     1        -1.0360169215E-02   -9.0000017954E-01
   1111     1        -1.0932184805E-02   -8.9999982112E-01
   1116     1        -1.1746964209E-02   -8.9999983178E-01
   1121     1        -1.1950309244E-02   -8.9999982307E-01
   1126     1        -1.1145779663E-02   -8.9999982182E-01
   1131     1        -1.0078975625E-02   -8.9999982151E-01
   1136     1        -9.1102293707E-03   -9.0000017888E-01
   1141     1        -7.6048979471E-03   -9.0000017938E-01
   1146     1        -6.1676377972E-03   -9.0000017973E-01
   1151     1        -5.9893931876E-03   -9.0000017929E-01
   1156     1        -6.6917239757E-03   -8.9999982027E-01
   1161     1        -7.3716163069E-03   -8.9999982139E-01
   1166     1        -8.2047248954E-03   -9.0000017851E-01
   1171     1        -9.1019891463E-03   -9.0000017693E-01
   1176     1        -8.9852074058E-03   -8.9999982305E-01
   1181     1        -8.1303988432E-03   -9.0000017724E-01
   1186     1        -7.6903000540E-03   -9.0000017885E-01
   1191     1        -7.6127653139E-03   -8.9999986452E-01
   1196     1        -7.5235936270E-03   -8.9999982055E-01
   1201     1        -7.8415932218E-03   -9.0000013717E-01
   1206     1        -8.4577762349E-03   -8.9999982101E-01
   1211     1        -8.4691178940E-03   -8.9999982039E-01
   1216     1        -7.8710338367E-03   -9.0000017865E-01
   1221     1        -7.0711538693E-03   -9.0000017838E-01
   1226     1        -6.0677763732E-03   -8.9999982153E-01
   1231     1        -4.7565108923E-03   -8.9999982083E-01
   1236     1        -3.4300659377E-03   -8.9999982170E-01
   1241     1        -2.5837011005E-03   -8.9999982165E-01
   1246     1        -2.4312287949E-03   -9.0000017759E-01
   1251     1        -2.9480924528E-03   -9.0000017666E-01
   1256     1        -4.1796291758E-03   -8.9999999119E-01
   1261     1        -5.9616291355E-03   -8.9999982331E-01
   1266     1        -7.7222466310E-03   -8.9999982234E-01
   1271     1        -9.2999285292E-03   -9.0000017819E-01
   1276     1        -1.0700398877E-02   -9.0000017851E-01
   1281     1        -1.1366089873E-02   -9.0000018017E-01
   1286     1        -1.1251364156E-02   -8.9999982067E-01
   1291     1        -1.0952075508E-02   -8.9999982046E-01
   1296     1        -1.0667559713E-02   -8.9999982107E-01
   1301     1        -9.9881960055E-03   -8.9999982241E-01
   1306     1        -9.3630229048E-03   -9.0000017688E-01
   1311     1        -9.0311350031E-03   -9.0000017633E-01
   1316     1        -8.3051135284E-03   -9.0000017599E-01
   1321     1        -7.2941245487E-03   -9.0000017704E-01
   1326     1        -6.7025976406E-03   -9.0000017696E-01
   1331     1        -6.3653888462E-03   -8.9999982098E-01
   1336     1        -5.7978527683E-03   -8.9999982094E-01
   1341     1        -5.6805134097E-03   -9.0000017938E-01
   1346     1        -6.2771457351E-03   -9.0000017829E-01
   1351     1        -7.0914513194E-03   -8.9999995629E-01
   1356     1        -8.0200465345E-03   -9.0000017713E-01
   1361     1        -9.1376402798E-03   -8.9999982322E-01
   1366     1        -1.0064286496E-02   -8.9999982427E-01
   1371     1        -1.0294575479E-02   -9.0000017544E-01
   1376     1        -9.9261831995E-03   -9.0000017587E-01
   1381     1        -8.8808460653E-03   -8.9999982412E-01
   1386     1        -7.1440243586E-03   -8.9999982343E-01
   1391     1        -4.9857296560E-03   -8.9999982279E-01
   1396     1        -3.2880092075E-03   -8.9999982321E-01
   1401     1        -2.4965159929E-03   -9.0000017726E-01
   1406     1        -2.2138076537E-03   -9.0000017638E-01
   1411     1        -2.2623102206E-03   -9.0000017550E-01
   1416     1        -2.7693831206E-03   -8.9999982400E-01
   1421     1        -3.2208934871E-03   -8.9999982476E-01
   1426     1        -3.0708341260E-03   -8.9999982350E-01
   1431     1        -3.2044754074E-03   -9.0000017692E-01
   1436     1        -3.9723607500E-03   -9.0000017715E-01
   1441     1        -4.3666631172E-03   -8.9999982239E-01
   1446     1        -4.5226639497E-03   -9.0000017789E-01
   1451     1        -5.3185191923E-03   -9.0000017714E-01
   1456     1        -6.2721483425E-03   -8.9999982435E-01
   1461     1        -6.6149298993E-03   -9.0000017557E-01
   1466     1        -6.8996216872E-03   -8.9999988290E-01
   1471     1        -7.2255336541E-03   -8.9999982384E-01
   1476     1        -7.2971181185E-03   -9.0000017678E-01
   1481     1        -7.4520047554E-03   -9.0000017773E-01
   1486     1        -7.9549419293E-03   -9.0000013938E-01
   1491     1        -8.5664879806E-03   -8.9999982275E-01
   1496     1        -9.2210868607E-03   -8.9999982346E-01
