# Supplementary material for: Drug Design in the Exascale Era: A Perspective from Massively Parallel QM/MM Simulations
Source: J Chem Inf Model. 2023 Jun 15;63(12):3647–58. doi: 10.1021/acs.jcim.3c00557 (PMC10302481; doi:10.1021/acs.jcim.3c00557)
Supplement: Supplementary file 1 — ci3c00557_si_001.zip [file ci3c00557_si_001.zip › idh1/ti/step-2/cv_0.9/CONSTRAINT]

      1     1         4.4342551567E-01   -9.0000002360E-01
      6     1        -6.4607904306E-03   -9.0000017596E-01
     11     1        -6.4804012944E-03   -9.0000017557E-01
     16     1        -6.5532694718E-03   -9.0000017578E-01
     21     1        -6.7954592589E-03   -9.0000005496E-01
     26     1        -7.4407430536E-03   -9.0000017819E-01
     31     1        -8.2081095796E-03   -9.0000017839E-01
     36     1        -9.2368333669E-03   -8.9999982017E-01
     41     1        -1.0742602311E-02   -8.9999981953E-01
     46     1        -1.2185042849E-02   -8.9999999999E-01
     51     1        -1.2636060956E-02   -8.9999982138E-01
     56     1        -1.2505814790E-02   -9.0000017884E-01
     61     1        -1.2478039039E-02   -9.0000017828E-01
     66     1        -1.2044890097E-02   -8.9999982172E-01
     71     1        -1.1191992305E-02   -8.9999982161E-01
     76     1        -1.0411264725E-02   -8.9999982116E-01
     81     1        -9.8898870772E-03   -9.0000017883E-01
     86     1        -9.4630192344E-03   -8.9999998330E-01
     91     1        -9.3871447973E-03   -9.0000017875E-01
     96     1        -9.4167260529E-03   -8.9999999878E-01
    101     1        -9.2011856420E-03   -9.0000001487E-01
    106     1        -9.0861918424E-03   -9.0000017767E-01
    111     1        -9.0311429009E-03   -9.0000017604E-01
    116     1        -8.8516463666E-03   -9.0000017534E-01
    121     1        -8.5050651991E-03   -9.0000017412E-01
    126     1        -7.8834652159E-03   -8.9999982545E-01
    131     1        -6.8266323710E-03   -8.9999999844E-01
    136     1        -5.8556215982E-03   -9.0000012372E-01
    141     1        -5.2643031899E-03   -8.9999988285E-01
    146     1        -4.7346834314E-03   -8.9999999859E-01
    151     1        -4.5118970418E-03   -9.0000017933E-01
    156     1        -4.8023982374E-03   -8.9999982139E-01
    161     1        -5.4472157885E-03   -8.9999982226E-01
    166     1        -6.3638254348E-03   -9.0000017818E-01
    171     1        -7.3943686570E-03   -9.0000017726E-01
    176     1        -8.2545114246E-03   -9.0000017655E-01
    181     1        -8.9863939795E-03   -8.9999982328E-01
    186     1        -9.5979806455E-03   -8.9999982372E-01
    191     1        -9.6264774449E-03   -9.0000017694E-01
    196     1        -9.3610189579E-03   -9.0000017642E-01
    201     1        -9.1976969642E-03   -9.0000017743E-01
    206     1        -8.9137723292E-03   -8.9999982320E-01
    211     1        -8.3241633019E-03   -8.9999982301E-01
    216     1        -7.6919676904E-03   -8.9999982283E-01
    221     1        -7.0530508088E-03   -8.9999982280E-01
    226     1        -6.4776228356E-03   -9.0000000108E-01
    231     1        -6.3558424488E-03   -8.9999999973E-01
    236     1        -6.0767031538E-03   -8.9999982187E-01
    241     1        -5.3854839119E-03   -8.9999999709E-01
    246     1        -5.0082118102E-03   -8.9999982141E-01
    251     1        -5.0639783474E-03   -8.9999982098E-01
    256     1        -4.9594428454E-03   -8.9999985718E-01
    261     1        -4.8745262977E-03   -9.0000000068E-01
    266     1        -5.2157351315E-03   -9.0000017815E-01
    271     1        -5.4147735797E-03   -8.9999999856E-01
    276     1        -5.5101089342E-03   -8.9999982164E-01
    281     1        -5.7896363477E-03   -9.0000017882E-01
    286     1        -6.4404746610E-03   -9.0000017834E-01
    291     1        -7.2751948972E-03   -9.0000017891E-01
    296     1        -8.1041751012E-03   -9.0000017932E-01
    301     1        -8.6779941472E-03   -8.9999991292E-01
    306     1        -8.7160484301E-03   -9.0000000027E-01
    311     1        -8.2337421713E-03   -9.0000018066E-01
    316     1        -7.6268621085E-03   -8.9999999975E-01
    321     1        -7.6884196621E-03   -9.0000017857E-01
    326     1        -8.0132711282E-03   -9.0000017816E-01
    331     1        -7.6886195572E-03   -9.0000017741E-01
    336     1        -7.0456470879E-03   -8.9999982352E-01
    341     1        -6.6890901313E-03   -9.0000017843E-01
    346     1        -6.0371162457E-03   -9.0000017803E-01
    351     1        -4.9000006038E-03   -9.0000017820E-01
    356     1        -4.5492708427E-03   -8.9999982156E-01
    361     1        -4.8182846676E-03   -8.9999982078E-01
    366     1        -4.8689147171E-03   -9.0000017929E-01
    371     1        -5.1808066187E-03   -9.0000017969E-01
    376     1        -5.9887529286E-03   -9.0000017935E-01
    381     1        -6.2741160829E-03   -8.9999982093E-01
    386     1        -5.6657008109E-03   -8.9999982128E-01
    391     1        -5.0631549232E-03   -8.9999999977E-01
    396     1        -4.5185357155E-03   -8.9999982165E-01
    401     1        -3.9802812448E-03   -9.0000000019E-01
    406     1        -3.6375087053E-03   -9.0000017721E-01
    411     1        -3.5584474691E-03   -8.9999982249E-01
    416     1        -3.7476718149E-03   -8.9999982194E-01
    421     1        -4.1990946847E-03   -8.9999999827E-01
    426     1        -5.0262824154E-03   -9.0000011720E-01
    431     1        -6.1353344005E-03   -9.0000017012E-01
    436     1        -7.2212756319E-03   -9.0000000097E-01
    441     1        -7.7414169268E-03   -9.0000017994E-01
    446     1        -8.0408395158E-03   -9.0000000023E-01
    451     1        -8.4366430455E-03   -8.9999999999E-01
    456     1        -9.1016639959E-03   -8.9999981975E-01
    461     1        -1.0413657959E-02   -9.0000017948E-01
    466     1        -1.1838129952E-02   -9.0000009368E-01
    471     1        -1.2348275464E-02   -9.0000000129E-01
    476     1        -1.1958065745E-02   -8.9999982217E-01
    481     1        -1.1621354582E-02   -8.9999994825E-01
    486     1        -1.0685903834E-02   -9.0000017852E-01
    491     1        -8.8925713205E-03   -8.9999982040E-01
    496     1        -7.8224009216E-03   -8.9999982109E-01
    501     1        -7.7504812468E-03   -8.9999981978E-01
    506     1        -7.5002791593E-03   -8.9999982008E-01
    511     1        -7.0807694953E-03   -9.0000018124E-01
    516     1        -7.3323882804E-03   -9.0000018051E-01
    521     1        -7.6226895142E-03   -8.9999982019E-01
    526     1        -7.4058323781E-03   -8.9999999954E-01
    531     1        -7.2321134187E-03   -8.9999982217E-01
    536     1        -7.5722529784E-03   -9.0000017635E-01
    541     1        -7.9272728976E-03   -9.0000017670E-01
    546     1        -8.2586676273E-03   -8.9999982294E-01
    551     1        -9.0954088613E-03   -8.9999982268E-01
    556     1        -1.0113582714E-02   -8.9999982123E-01
    561     1        -1.0855711039E-02   -9.0000017951E-01
    566     1        -1.1131327317E-02   -9.0000017934E-01
    571     1        -1.1044592602E-02   -8.9999982105E-01
    576     1        -1.0208874263E-02   -8.9999982083E-01
    581     1        -8.4531720663E-03   -8.9999982069E-01
    586     1        -6.7947058849E-03   -9.0000017877E-01
    591     1        -5.7926751353E-03   -9.0000017834E-01
    596     1        -5.2518934184E-03   -8.9999999918E-01
    601     1        -5.4154365465E-03   -9.0000009528E-01
    606     1        -6.7927027793E-03   -9.0000017890E-01
    611     1        -8.4396532748E-03   -8.9999999979E-01
    616     1        -9.5003397294E-03   -9.0000000158E-01
    621     1        -1.0530257045E-02   -9.0000017802E-01
    626     1        -1.1026559859E-02   -8.9999999982E-01
    631     1        -9.8625406491E-03   -8.9999999980E-01
    636     1        -7.8163155579E-03   -9.0000017936E-01
    641     1        -6.4961418469E-03   -9.0000000043E-01
    646     1        -4.9968620439E-03   -9.0000017935E-01
    651     1        -2.7937634817E-03   -8.9999982037E-01
    656     1        -1.6490543714E-03   -8.9999982081E-01
    661     1        -2.0548369709E-03   -8.9999982074E-01
    666     1        -2.7937781874E-03   -9.0000006107E-01
    671     1        -3.4326814816E-03   -9.0000017662E-01
    676     1        -4.4685544787E-03   -9.0000017616E-01
    681     1        -5.1266999028E-03   -8.9999982409E-01
    686     1        -4.7530687053E-03   -9.0000017783E-01
    691     1        -3.9546815981E-03   -9.0000017723E-01
    696     1        -3.8524053218E-03   -8.9999982111E-01
    701     1        -4.5654386769E-03   -8.9999982103E-01
    706     1        -5.6775022866E-03   -9.0000017973E-01
    711     1        -7.3010584092E-03   -9.0000017915E-01
    716     1        -8.9328592284E-03   -9.0000017899E-01
    721     1        -9.7882486173E-03   -8.9999982111E-01
    726     1        -9.9947613168E-03   -8.9999982074E-01
    731     1        -1.0213085475E-02   -9.0000018015E-01
    736     1        -9.7277528449E-03   -9.0000017913E-01
    741     1        -8.2680253133E-03   -8.9999982044E-01
    746     1        -7.4193725120E-03   -8.9999982010E-01
    751     1        -7.6916761029E-03   -8.9999981978E-01
    756     1        -7.9211666622E-03   -8.9999996725E-01
    761     1        -8.1161181112E-03   -9.0000017867E-01
    766     1        -9.0683659191E-03   -9.0000004915E-01
    771     1        -9.6602850722E-03   -9.0000000139E-01
    776     1        -8.9299666433E-03   -8.9999982052E-01
    781     1        -7.6430332222E-03   -9.0000018018E-01
    786     1        -6.5950082308E-03   -9.0000018086E-01
    791     1        -5.3391142605E-03   -9.0000018086E-01
    796     1        -4.4706804375E-03   -9.0000018047E-01
    801     1        -4.7500325354E-03   -8.9999993807E-01
    806     1        -5.7098125762E-03   -8.9999999767E-01
    811     1        -6.9824461485E-03   -9.0000017985E-01
    816     1        -8.6544717886E-03   -8.9999999979E-01
    821     1        -1.0198202365E-02   -9.0000017901E-01
    826     1        -1.0775553426E-02   -9.0000017832E-01
    831     1        -1.0268570476E-02   -8.9999982214E-01
    836     1        -9.3937631424E-03   -8.9999982099E-01
    841     1        -8.2626573624E-03   -9.0000017975E-01
    846     1        -7.0938478038E-03   -9.0000017993E-01
    851     1        -6.6423917159E-03   -9.0000017949E-01
    856     1        -7.3246883587E-03   -9.0000017938E-01
    861     1        -8.4619179208E-03   -9.0000010622E-01
    866     1        -9.6163895826E-03   -8.9999982140E-01
    871     1        -1.1188996778E-02   -8.9999982275E-01
    876     1        -1.2367423830E-02   -8.9999982295E-01
    881     1        -1.2339772947E-02   -9.0000017805E-01
    886     1        -1.1697423882E-02   -9.0000017740E-01
    891     1        -1.1271915810E-02   -9.0000017679E-01
    896     1        -1.0421560153E-02   -8.9999982278E-01
    901     1        -9.2155096435E-03   -8.9999982203E-01
    906     1        -8.6768394170E-03   -8.9999982216E-01
    911     1        -8.3335728166E-03   -8.9999982245E-01
    916     1        -7.3293709107E-03   -8.9999982249E-01
    921     1        -6.0062663216E-03   -9.0000017892E-01
    926     1        -4.9988195387E-03   -8.9999982057E-01
    931     1        -3.9752055771E-03   -8.9999981930E-01
    936     1        -3.2642382272E-03   -9.0000018058E-01
    941     1        -3.3881825657E-03   -9.0000018075E-01
    946     1        -4.0027550023E-03   -8.9999982018E-01
    951     1        -4.9190619636E-03   -9.0000017941E-01
    956     1        -6.4495214658E-03   -8.9999982140E-01
    961     1        -8.5844948813E-03   -8.9999982168E-01
    966     1        -1.0545837117E-02   -9.0000017706E-01
    971     1        -1.1818317617E-02   -9.0000017757E-01
    976     1        -1.2372402909E-02   -8.9999999990E-01
    981     1        -1.2270186398E-02   -8.9999992398E-01
    986     1        -1.1367445575E-02   -9.0000018083E-01
    991     1        -9.9619855961E-03   -9.0000018080E-01
    996     1        -9.1323925608E-03   -9.0000000159E-01
   1001     1        -8.8780331736E-03   -9.0000000012E-01
   1006     1        -8.4034152959E-03   -8.9999982136E-01
   1011     1        -7.6500862539E-03   -8.9999988880E-01
   1016     1        -7.0223447504E-03   -9.0000017849E-01
   1021     1        -6.3133012255E-03   -9.0000000245E-01
   1026     1        -5.6155805538E-03   -9.0000017918E-01
   1031     1        -5.2430646409E-03   -9.0000017976E-01
   1036     1        -4.6093789618E-03   -8.9999982038E-01
   1041     1        -3.5388065182E-03   -8.9999982137E-01
   1046     1        -2.9310499043E-03   -8.9999982164E-01
   1051     1        -3.0828189521E-03   -9.0000017913E-01
   1056     1        -3.0357410268E-03   -9.0000017867E-01
   1061     1        -2.8323488983E-03   -9.0000017751E-01
   1066     1        -2.9796734523E-03   -9.0000017811E-01
   1071     1        -2.8808614002E-03   -9.0000017854E-01
   1076     1        -2.3648890384E-03   -9.0000018010E-01
   1081     1        -1.7359346558E-03   -8.9999981990E-01
   1086     1        -1.2841221215E-03   -8.9999982019E-01
   1091     1        -1.1246994842E-03   -8.9999982041E-01
   1096     1        -1.7317631455E-03   -8.9999982102E-01
   1101     1        -3.1323928940E-03   -9.0000017937E-01
   1106     1        -4.9654360585E-03   -9.0000015009E-01
   1111     1        -6.7865646102E-03   -8.9999982331E-01
   1116     1        -8.1866278915E-03   -9.0000008077E-01
   1121     1        -9.1264275973E-03   -8.9999982136E-01
   1126     1        -9.3677050031E-03   -8.9999982094E-01
   1131     1        -9.1798920397E-03   -8.9999982026E-01
   1136     1        -9.1051686822E-03   -9.0000017915E-01
   1141     1        -9.1671235607E-03   -9.0000017915E-01
   1146     1        -8.5634220184E-03   -8.9999982173E-01
   1151     1        -7.1861586229E-03   -9.0000000033E-01
   1156     1        -6.0146839583E-03   -9.0000017897E-01
   1161     1        -5.3907902182E-03   -9.0000017880E-01
   1166     1        -5.0255416911E-03   -9.0000017685E-01
   1171     1        -4.8048408222E-03   -9.0000017615E-01
   1176     1        -4.7521540703E-03   -9.0000017516E-01
   1181     1        -4.4043195583E-03   -9.0000000053E-01
   1186     1        -3.8948033000E-03   -8.9999982331E-01
   1191     1        -3.6324242941E-03   -8.9999999984E-01
   1196     1        -3.5793107581E-03   -9.0000017870E-01
   1201     1        -4.3666722467E-03   -8.9999982082E-01
   1206     1        -6.2878177493E-03   -8.9999982114E-01
   1211     1        -7.9541826134E-03   -8.9999982157E-01
   1216     1        -8.3888154961E-03   -8.9999982075E-01
   1221     1        -8.3543769809E-03   -9.0000017882E-01
   1226     1        -8.1679092944E-03   -9.0000017783E-01
   1231     1        -7.5792834058E-03   -8.9999982108E-01
   1236     1        -7.0802724913E-03   -9.0000017897E-01
   1241     1        -7.1250171941E-03   -9.0000017943E-01
   1246     1        -7.6534294746E-03   -9.0000018021E-01
   1251     1        -8.3203615227E-03   -8.9999982264E-01
   1256     1        -9.1139857134E-03   -8.9999982075E-01
   1261     1        -9.9505103957E-03   -8.9999982144E-01
   1266     1        -1.0397108897E-02   -9.0000017863E-01
   1271     1        -1.0316993563E-02   -9.0000017938E-01
   1276     1        -1.0060112431E-02   -8.9999982018E-01
   1281     1        -1.0045112358E-02   -8.9999982085E-01
   1286     1        -9.7894460501E-03   -8.9999981920E-01
   1291     1        -9.1679259671E-03   -9.0000018079E-01
   1296     1        -8.7934492782E-03   -9.0000018039E-01
   1301     1        -8.8839528003E-03   -8.9999981954E-01
   1306     1        -8.7712860572E-03   -8.9999999842E-01
   1311     1        -8.5829047857E-03   -8.9999982268E-01
   1316     1        -8.5506150731E-03   -9.0000017739E-01
   1321     1        -7.9869748165E-03   -9.0000017746E-01
   1326     1        -7.1809851246E-03   -9.0000017746E-01
   1331     1        -6.7412960503E-03   -8.9999982159E-01
   1336     1        -6.4865077793E-03   -8.9999982080E-01
   1341     1        -6.3672387349E-03   -9.0000017985E-01
   1346     1        -7.2054281203E-03   -9.0000017958E-01
   1351     1        -8.4959397177E-03   -8.9999981938E-01
   1356     1        -8.8914377985E-03   -9.0000000013E-01
   1361     1        -8.9895175060E-03   -9.0000018060E-01
   1366     1        -9.5340292047E-03   -9.0000017969E-01
   1371     1        -9.8532532059E-03   -9.0000017926E-01
   1376     1        -9.6020376633E-03   -9.0000017896E-01
   1381     1        -9.6898155424E-03   -9.0000017804E-01
   1386     1        -1.0267076445E-02   -8.9999982108E-01
   1391     1        -1.0772053249E-02   -9.0000017939E-01
   1396     1        -1.1065747722E-02   -9.0000017943E-01
