# Supplementary material for: Drug Design in the Exascale Era: A Perspective from Massively Parallel QM/MM Simulations
Source: J Chem Inf Model. 2023 Jun 15;63(12):3647–58. doi: 10.1021/acs.jcim.3c00557 (PMC10302481; doi:10.1021/acs.jcim.3c00557)
Supplement: Supplementary file 1 — ci3c00557_si_001.zip [file ci3c00557_si_001.zip › idh1/ti/step-2/cv_0.7/CONSTRAINT2]

      1     1        -9.0620439927E-03   -7.0000000170E-01
      6     1        -8.6818066407E-03   -7.0000017524E-01
     11     1        -7.9889399493E-03   -7.0000017612E-01
     16     1        -7.2142299867E-03   -7.0000017575E-01
     21     1        -6.7542033868E-03   -7.0000017629E-01
     26     1        -6.8303772118E-03   -7.0000017776E-01
     31     1        -7.1159169421E-03   -7.0000017886E-01
     36     1        -7.8447997118E-03   -6.9999982043E-01
     41     1        -9.2763787970E-03   -6.9999982107E-01
     46     1        -1.0599748635E-02   -6.9999982046E-01
     51     1        -1.0876257263E-02   -6.9999982167E-01
     56     1        -1.0543000839E-02   -7.0000017775E-01
     61     1        -1.0226812601E-02   -6.9999982110E-01
     66     1        -9.5090199766E-03   -6.9999982232E-01
     71     1        -8.5173008528E-03   -6.9999982152E-01
     76     1        -7.7432142591E-03   -6.9999993327E-01
     81     1        -7.3959704377E-03   -7.0000017938E-01
     86     1        -7.3390015410E-03   -6.9999999862E-01
     91     1        -7.7242393734E-03   -7.0000017882E-01
     96     1        -8.1950229703E-03   -6.9999999726E-01
    101     1        -8.3755672192E-03   -6.9999999854E-01
    106     1        -8.3741021685E-03   -7.0000017795E-01
    111     1        -8.0811012589E-03   -7.0000017585E-01
    116     1        -7.5220860380E-03   -7.0000017467E-01
    121     1        -6.7666687234E-03   -7.0000017522E-01
    126     1        -5.8080458873E-03   -6.9999982562E-01
    131     1        -4.7139146995E-03   -7.0000001283E-01
    136     1        -4.1111216315E-03   -7.0000017737E-01
    141     1        -4.0606423268E-03   -7.0000000029E-01
    146     1        -4.1455690698E-03   -7.0000017823E-01
    151     1        -4.5048281102E-03   -7.0000017810E-01
    156     1        -5.0822910600E-03   -6.9999982186E-01
    161     1        -5.6234119270E-03   -6.9999982172E-01
    166     1        -6.1176851570E-03   -7.0000017726E-01
    171     1        -6.5492648997E-03   -7.0000017827E-01
    176     1        -6.8001752643E-03   -7.0000017675E-01
    181     1        -7.0892513898E-03   -6.9999982297E-01
    186     1        -7.4276484429E-03   -6.9999982335E-01
    191     1        -7.4058868847E-03   -6.9999982274E-01
    196     1        -7.2792452227E-03   -7.0000017724E-01
    201     1        -7.2315141685E-03   -7.0000017641E-01
    206     1        -6.8956084775E-03   -6.9999982307E-01
    211     1        -6.1101787765E-03   -6.9999982268E-01
    216     1        -5.2145551390E-03   -6.9999982227E-01
    221     1        -4.3450360669E-03   -6.9999982184E-01
    226     1        -3.7874816609E-03   -6.9999999992E-01
    231     1        -3.9737902761E-03   -7.0000000166E-01
    236     1        -4.2123116216E-03   -6.9999982166E-01
    241     1        -4.2461162764E-03   -7.0000005937E-01
    246     1        -4.6781997603E-03   -7.0000000005E-01
    251     1        -5.3375443954E-03   -6.9999982193E-01
    256     1        -5.3888353066E-03   -7.0000017775E-01
    261     1        -5.0717194651E-03   -6.9999999921E-01
    266     1        -4.9140574070E-03   -7.0000017746E-01
    271     1        -4.5395451783E-03   -6.9999999740E-01
    276     1        -4.1441297485E-03   -6.9999982097E-01
    281     1        -4.0710312114E-03   -7.0000017953E-01
    286     1        -4.6824652718E-03   -7.0000017985E-01
    291     1        -5.7632039596E-03   -7.0000017872E-01
    296     1        -6.8909142855E-03   -7.0000017984E-01
    301     1        -7.5775617687E-03   -6.9999999847E-01
    306     1        -7.6359161797E-03   -6.9999997668E-01
    311     1        -7.0930351252E-03   -7.0000017982E-01
    316     1        -6.2312906803E-03   -7.0000017860E-01
    321     1        -5.9684149539E-03   -7.0000017745E-01
    326     1        -6.0013054323E-03   -7.0000017760E-01
    331     1        -5.5663218347E-03   -6.9999983571E-01
    336     1        -5.1372258401E-03   -6.9999982245E-01
    341     1        -5.4707703726E-03   -7.0000017769E-01
    346     1        -5.6096665984E-03   -7.0000017833E-01
    351     1        -5.1471707499E-03   -7.0000017876E-01
    356     1        -5.2409053246E-03   -6.9999982126E-01
    361     1        -5.4472672085E-03   -6.9999982095E-01
    366     1        -5.0626109631E-03   -7.0000017952E-01
    371     1        -4.7940271305E-03   -7.0000017903E-01
    376     1        -5.0908410198E-03   -7.0000017885E-01
    381     1        -5.1073826337E-03   -6.9999982073E-01
    386     1        -4.6606661841E-03   -6.9999999754E-01
    391     1        -4.4537556568E-03   -6.9999999930E-01
    396     1        -4.3482922869E-03   -6.9999982264E-01
    401     1        -4.2037543004E-03   -7.0000000081E-01
    406     1        -4.0116832677E-03   -7.0000017798E-01
    411     1        -3.8308107945E-03   -6.9999982152E-01
    416     1        -3.6802180922E-03   -6.9999982085E-01
    421     1        -3.7328270477E-03   -6.9999984292E-01
    426     1        -4.1977185182E-03   -6.9999982026E-01
    431     1        -5.0767107590E-03   -7.0000000045E-01
    436     1        -5.9965015931E-03   -6.9999983620E-01
    441     1        -6.4567721995E-03   -6.9999982045E-01
    446     1        -6.8703142098E-03   -6.9999981980E-01
    451     1        -7.2352268159E-03   -6.9999981973E-01
    456     1        -7.4858880708E-03   -6.9999988208E-01
    461     1        -8.2155276990E-03   -7.0000017843E-01
    466     1        -9.1852451890E-03   -6.9999999623E-01
    471     1        -9.3084399935E-03   -7.0000015099E-01
    476     1        -8.6965722310E-03   -6.9999982189E-01
    481     1        -8.5529543774E-03   -6.9999982227E-01
    486     1        -8.1204060666E-03   -6.9999982167E-01
    491     1        -6.9018545597E-03   -6.9999982088E-01
    496     1        -6.1862877840E-03   -7.0000017953E-01
    501     1        -6.2113986261E-03   -7.0000018025E-01
    506     1        -5.7585015840E-03   -6.9999982038E-01
    511     1        -4.9711538053E-03   -6.9999981917E-01
    516     1        -4.8242993414E-03   -7.0000017996E-01
    521     1        -4.8730558306E-03   -7.0000017851E-01
    526     1        -4.9208342477E-03   -6.9999982178E-01
    531     1        -5.2627652667E-03   -6.9999983974E-01
    536     1        -6.0736893818E-03   -6.9999982432E-01
    541     1        -6.8718135361E-03   -6.9999982446E-01
    546     1        -7.6925504328E-03   -6.9999982328E-01
    551     1        -8.6910452672E-03   -6.9999982162E-01
    556     1        -9.4287458647E-03   -6.9999982174E-01
    561     1        -9.6756544069E-03   -7.0000017994E-01
    566     1        -9.4013347215E-03   -7.0000017940E-01
    571     1        -8.8819842227E-03   -7.0000017920E-01
    576     1        -7.6986549190E-03   -7.0000017924E-01
    581     1        -5.9252162092E-03   -6.9999982081E-01
    586     1        -4.5429889547E-03   -6.9999982206E-01
    591     1        -3.9418052525E-03   -7.0000017804E-01
    596     1        -3.4540711851E-03   -6.9999982254E-01
    601     1        -3.5190910471E-03   -6.9999982123E-01
    606     1        -5.0307499872E-03   -7.0000017840E-01
    611     1        -6.6330469006E-03   -7.0000017791E-01
    616     1        -7.3860142976E-03   -7.0000017777E-01
    621     1        -8.2931144622E-03   -7.0000017773E-01
    626     1        -9.3289337816E-03   -7.0000000039E-01
    631     1        -9.0237592249E-03   -6.9999985338E-01
    636     1        -7.7941952111E-03   -7.0000017860E-01
    641     1        -6.9573963776E-03   -6.9999999966E-01
    646     1        -5.5206351452E-03   -7.0000017977E-01
    651     1        -3.1828532890E-03   -6.9999982107E-01
    656     1        -1.8185238786E-03   -6.9999999836E-01
    661     1        -1.8311594628E-03   -7.0000000026E-01
    666     1        -2.2374017222E-03   -7.0000017726E-01
    671     1        -2.9635141322E-03   -7.0000007490E-01
    676     1        -4.2109008471E-03   -7.0000017505E-01
    681     1        -5.2022693763E-03   -6.9999982359E-01
    686     1        -5.3641120009E-03   -6.9999982234E-01
    691     1        -4.9565695406E-03   -6.9999982244E-01
    696     1        -4.7736765520E-03   -6.9999982117E-01
    701     1        -4.9230742644E-03   -7.0000017967E-01
    706     1        -5.3301166967E-03   -7.0000017926E-01
    711     1        -6.2805887593E-03   -7.0000000694E-01
    716     1        -7.2079250645E-03   -6.9999982066E-01
    721     1        -7.4362334188E-03   -6.9999982157E-01
    726     1        -7.4980866781E-03   -6.9999982124E-01
    731     1        -8.2442933475E-03   -7.0000017883E-01
    736     1        -8.3573855009E-03   -7.0000017899E-01
    741     1        -7.1537036722E-03   -7.0000017879E-01
    746     1        -6.3850876271E-03   -6.9999982024E-01
    751     1        -6.7204970175E-03   -6.9999982077E-01
    756     1        -6.7302833331E-03   -6.9999982116E-01
    761     1        -6.4384442743E-03   -7.0000017883E-01
    766     1        -7.1574169998E-03   -7.0000017976E-01
    771     1        -7.9694238729E-03   -6.9999982094E-01
    776     1        -7.9145435842E-03   -6.9999981993E-01
    781     1        -7.2025318570E-03   -7.0000018046E-01
    786     1        -6.1716297188E-03   -7.0000018049E-01
    791     1        -4.8066476465E-03   -7.0000018078E-01
    796     1        -3.7902181272E-03   -7.0000018066E-01
    801     1        -3.5111661855E-03   -6.9999999783E-01
    806     1        -3.6566097443E-03   -6.9999982034E-01
    811     1        -4.5422380330E-03   -7.0000017916E-01
    816     1        -6.2258424218E-03   -6.9999999908E-01
    821     1        -7.8387061652E-03   -7.0000017770E-01
    826     1        -8.5027657421E-03   -7.0000017792E-01
    831     1        -8.4729213410E-03   -6.9999982139E-01
    836     1        -8.3265754453E-03   -6.9999997685E-01
    841     1        -7.6990147126E-03   -7.0000017855E-01
    846     1        -6.2805961023E-03   -7.0000010750E-01
    851     1        -5.0723563859E-03   -7.0000000218E-01
    856     1        -5.0848961844E-03   -7.0000017968E-01
    861     1        -5.6288277676E-03   -6.9999982127E-01
    866     1        -6.3903459849E-03   -6.9999999929E-01
    871     1        -8.0154087060E-03   -6.9999982326E-01
    876     1        -9.9402668714E-03   -7.0000017592E-01
    881     1        -1.0954926052E-02   -7.0000017572E-01
    886     1        -1.1210362639E-02   -7.0000007712E-01
    891     1        -1.1329651468E-02   -7.0000017773E-01
    896     1        -1.0626369519E-02   -6.9999982192E-01
    901     1        -9.2493626406E-03   -6.9999982100E-01
    906     1        -8.1415509598E-03   -6.9999982149E-01
    911     1        -7.1900655462E-03   -6.9999982061E-01
    916     1        -6.0030678821E-03   -6.9999981973E-01
    921     1        -5.0238802887E-03   -7.0000018051E-01
    926     1        -4.5766549597E-03   -6.9999982074E-01
    931     1        -4.2931235155E-03   -6.9999981949E-01
    936     1        -4.2361036028E-03   -6.9999981932E-01
    941     1        -4.2073595901E-03   -6.9999982000E-01
    946     1        -4.0210667061E-03   -7.0000017950E-01
    951     1        -4.0749269189E-03   -7.0000017861E-01
    956     1        -4.8717690948E-03   -6.9999982136E-01
    961     1        -6.1083270536E-03   -6.9999982207E-01
    966     1        -7.4484564089E-03   -7.0000017763E-01
    971     1        -8.8938859850E-03   -7.0000017773E-01
    976     1        -1.0423265211E-02   -6.9999982108E-01
    981     1        -1.1534376999E-02   -6.9999982154E-01
    986     1        -1.1087073834E-02   -6.9999982038E-01
    991     1        -9.4542085395E-03   -6.9999982071E-01
    996     1        -8.0285663317E-03   -7.0000000119E-01
   1001     1        -6.6355762461E-03   -7.0000000083E-01
   1006     1        -4.6812673676E-03   -6.9999982112E-01
   1011     1        -3.0288275547E-03   -6.9999993717E-01
   1016     1        -2.6548899340E-03   -6.9999982185E-01
   1021     1        -2.8382569377E-03   -7.0000017928E-01
   1026     1        -3.4610654873E-03   -6.9999999955E-01
   1031     1        -4.6065775216E-03   -7.0000017935E-01
   1036     1        -5.3111326504E-03   -6.9999999729E-01
   1041     1        -4.8072224624E-03   -6.9999990905E-01
   1046     1        -3.9844129158E-03   -6.9999988294E-01
   1051     1        -3.4930943040E-03   -7.0000000084E-01
   1056     1        -2.7968137976E-03   -7.0000000132E-01
   1061     1        -2.1058325812E-03   -7.0000017753E-01
   1066     1        -1.9008563190E-03   -6.9999982106E-01
   1071     1        -2.2105455304E-03   -6.9999999793E-01
   1076     1        -2.5789348339E-03   -6.9999982099E-01
   1081     1        -2.6053629373E-03   -7.0000017851E-01
   1086     1        -2.1137213054E-03   -7.0000017925E-01
   1091     1        -1.3714992769E-03   -6.9999982089E-01
   1096     1        -8.7740035411E-04   -6.9999982199E-01
   1101     1        -8.6892035418E-04   -7.0000000089E-01
   1106     1        -1.6648059377E-03   -7.0000017853E-01
   1111     1        -3.1585233603E-03   -6.9999982243E-01
   1116     1        -5.0960212995E-03   -6.9999988180E-01
   1121     1        -7.1242315348E-03   -6.9999984905E-01
   1126     1        -8.7566306739E-03   -6.9999982059E-01
   1131     1        -9.8763202613E-03   -7.0000017955E-01
   1136     1        -1.0378054074E-02   -7.0000000116E-01
   1141     1        -9.9830899221E-03   -6.9999982078E-01
   1146     1        -8.2048613416E-03   -6.9999990799E-01
   1151     1        -5.8916401259E-03   -6.9999981990E-01
   1156     1        -4.1834011021E-03   -7.0000017961E-01
   1161     1        -3.3248594170E-03   -7.0000017769E-01
   1166     1        -3.1102097829E-03   -6.9999982258E-01
   1171     1        -3.5694819026E-03   -7.0000017530E-01
   1176     1        -4.4455968120E-03   -7.0000017552E-01
   1181     1        -4.9624330324E-03   -7.0000017574E-01
   1186     1        -5.2529318851E-03   -7.0000000058E-01
   1191     1        -5.0810737467E-03   -7.0000017786E-01
   1196     1        -4.2961239340E-03   -6.9999982084E-01
   1201     1        -3.8490653332E-03   -6.9999982095E-01
   1206     1        -4.5676014043E-03   -7.0000017935E-01
   1211     1        -5.5933303996E-03   -7.0000017959E-01
   1216     1        -5.9704497875E-03   -6.9999982127E-01
   1221     1        -6.3142370887E-03   -6.9999982173E-01
   1226     1        -7.0421949953E-03   -6.9999982233E-01
   1231     1        -7.6877678168E-03   -7.0000017764E-01
   1236     1        -7.8263364553E-03   -7.0000017805E-01
   1241     1        -7.8491366014E-03   -7.0000018008E-01
   1246     1        -7.9639631752E-03   -6.9999982004E-01
   1251     1        -7.8534855656E-03   -6.9999982002E-01
   1256     1        -7.6622253283E-03   -7.0000017945E-01
   1261     1        -7.8619081850E-03   -7.0000011771E-01
   1266     1        -8.4857272523E-03   -6.9999981998E-01
   1271     1        -8.9099075376E-03   -6.9999982087E-01
   1276     1        -9.2108285806E-03   -6.9999982042E-01
   1281     1        -9.3447527900E-03   -7.0000017935E-01
   1286     1        -8.8696562306E-03   -7.0000017912E-01
   1291     1        -7.8380909430E-03   -6.9999981987E-01
   1296     1        -6.8507800546E-03   -6.9999981993E-01
   1301     1        -6.1903990901E-03   -6.9999982018E-01
   1306     1        -5.7385306325E-03   -7.0000017874E-01
   1311     1        -5.9794436887E-03   -7.0000017821E-01
   1316     1        -6.7007724567E-03   -7.0000017761E-01
   1321     1        -7.1638872464E-03   -6.9999982160E-01
   1326     1        -7.4520433940E-03   -6.9999982149E-01
   1331     1        -7.6690449855E-03   -7.0000017908E-01
   1336     1        -7.1685538144E-03   -6.9999982078E-01
   1341     1        -6.0427421495E-03   -7.0000017975E-01
   1346     1        -5.5876763024E-03   -6.9999992914E-01
   1351     1        -5.5025563314E-03   -6.9999981929E-01
   1356     1        -4.9365250806E-03   -6.9999981952E-01
   1361     1        -4.8396959368E-03   -7.0000018024E-01
   1366     1        -6.2050963247E-03   -6.9999982048E-01
   1371     1        -7.8582311513E-03   -6.9999982218E-01
   1376     1        -8.7108548754E-03   -7.0000017719E-01
   1381     1        -9.6227886307E-03   -7.0000017856E-01
   1386     1        -1.0678186512E-02   -6.9999982124E-01
   1391     1        -1.1077058713E-02   -6.9999982108E-01
   1396     1        -1.0538202653E-02   -6.9999982080E-01
   1401     1        -9.7967973169E-03   -7.0000016295E-01
   1406     1        -9.2598640797E-03   -7.0000017984E-01
   1411     1        -8.7148947987E-03   -7.0000017977E-01
   1416     1        -8.0344238569E-03   -6.9999982076E-01
   1421     1        -7.4198170204E-03   -6.9999982160E-01
   1426     1        -7.1799445265E-03   -7.0000017786E-01
   1431     1        -7.1443637584E-03   -6.9999982198E-01
   1436     1        -7.1377897560E-03   -6.9999982332E-01
   1441     1        -6.8778839700E-03   -6.9999988719E-01
   1446     1        -6.5738647443E-03   -6.9999982193E-01
   1451     1        -6.7180555662E-03   -6.9999982204E-01
   1456     1        -7.1682654249E-03   -7.0000017862E-01
   1461     1        -7.3847077215E-03   -7.0000017916E-01
   1466     1        -7.6663397859E-03   -6.9999982105E-01
   1471     1        -8.5705158729E-03   -6.9999992685E-01
   1476     1        -9.1644164426E-03   -7.0000017854E-01
   1481     1        -8.8405757161E-03   -7.0000017727E-01
   1486     1        -8.3656269855E-03   -6.9999982179E-01
   1491     1        -7.9514062616E-03   -6.9999982296E-01
   1496     1        -6.9563759649E-03   -7.0000000478E-01
