# Supplementary material for: Drug Design in the Exascale Era: A Perspective from Massively Parallel QM/MM Simulations
Source: J Chem Inf Model. 2023 Jun 15;63(12):3647–58. doi: 10.1021/acs.jcim.3c00557 (PMC10302481; doi:10.1021/acs.jcim.3c00557)
Supplement: Supplementary file 1 — ci3c00557_si_001.zip [file ci3c00557_si_001.zip › idh1/ti/step-2/cv_0.7/CONSTRAINT]

      1     1         4.4281276609E-01   -7.0000001250E-01
      6     1        -5.4919033314E-03   -7.0000017742E-01
     11     1        -5.9795948361E-03   -6.9999993849E-01
     16     1        -6.6539192318E-03   -7.0000017935E-01
     21     1        -7.0674886947E-03   -7.0000018043E-01
     26     1        -6.8567450636E-03   -6.9999982013E-01
     31     1        -6.2693435561E-03   -6.9999982023E-01
     36     1        -5.5697529750E-03   -6.9999981954E-01
     41     1        -4.6000882609E-03   -6.9999982012E-01
     46     1        -4.0183694214E-03   -7.0000000146E-01
     51     1        -4.0730037295E-03   -7.0000017573E-01
     56     1        -4.2467875252E-03   -6.9999982478E-01
     61     1        -4.4823405669E-03   -6.9999982681E-01
     66     1        -4.8309891953E-03   -7.0000017480E-01
     71     1        -4.9905517929E-03   -7.0000017474E-01
     76     1        -4.9694186799E-03   -7.0000017827E-01
     81     1        -5.2204490751E-03   -7.0000017865E-01
     86     1        -5.5637437609E-03   -6.9999981951E-01
     91     1        -5.8423531620E-03   -6.9999981915E-01
     96     1        -6.2894950037E-03   -7.0000017740E-01
    101     1        -6.9218876233E-03   -7.0000018026E-01
    106     1        -7.8430864702E-03   -7.0000017998E-01
    111     1        -8.5339276508E-03   -6.9999991074E-01
    116     1        -8.7726021908E-03   -6.9999982112E-01
    121     1        -8.5507921644E-03   -6.9999982057E-01
    126     1        -8.1046321327E-03   -7.0000017956E-01
    131     1        -7.1787831251E-03   -7.0000017885E-01
    136     1        -6.1483722418E-03   -6.9999982048E-01
    141     1        -5.6937042508E-03   -6.9999982138E-01
    146     1        -5.7270436745E-03   -6.9999982037E-01
    151     1        -6.1013687060E-03   -7.0000017955E-01
    156     1        -6.7357536058E-03   -7.0000017924E-01
    161     1        -7.4581461451E-03   -6.9999982094E-01
    166     1        -7.6609561404E-03   -6.9999982033E-01
    171     1        -7.4377772981E-03   -6.9999981974E-01
    176     1        -6.5840339425E-03   -7.0000018003E-01
    181     1        -5.0954286309E-03   -7.0000017904E-01
    186     1        -3.6943623237E-03   -7.0000017935E-01
    191     1        -2.8815127186E-03   -6.9999982178E-01
    196     1        -2.5590160219E-03   -6.9999982121E-01
    201     1        -2.9676007283E-03   -6.9999982213E-01
    206     1        -4.4506948020E-03   -7.0000017755E-01
    211     1        -6.2477289210E-03   -6.9999982206E-01
    216     1        -7.7991748299E-03   -7.0000015377E-01
    221     1        -9.1001371418E-03   -6.9999982120E-01
    226     1        -9.7108036884E-03   -6.9999982115E-01
    231     1        -9.2529472465E-03   -7.0000017990E-01
    236     1        -8.3291084004E-03   -7.0000017881E-01
    241     1        -7.5714500508E-03   -6.9999982001E-01
    246     1        -6.7608274019E-03   -6.9999982124E-01
    251     1        -6.2474787242E-03   -7.0000017826E-01
    256     1        -6.5135299865E-03   -7.0000017765E-01
    261     1        -7.1382637787E-03   -6.9999982403E-01
    266     1        -7.2901166992E-03   -6.9999982436E-01
    271     1        -6.8162774963E-03   -6.9999982380E-01
    276     1        -6.3556220085E-03   -6.9999999882E-01
    281     1        -6.1889566898E-03   -7.0000017787E-01
    286     1        -6.2321050028E-03   -7.0000010082E-01
    291     1        -6.3038210791E-03   -7.0000017790E-01
    296     1        -6.7911512892E-03   -6.9999982180E-01
    301     1        -7.6406582877E-03   -6.9999982199E-01
    306     1        -8.2534307851E-03   -6.9999982140E-01
    311     1        -8.7682024984E-03   -6.9999982285E-01
    316     1        -9.1865972181E-03   -7.0000017742E-01
    321     1        -9.0196101343E-03   -7.0000017655E-01
    326     1        -8.0414652902E-03   -6.9999982307E-01
    331     1        -6.8133984279E-03   -6.9999982386E-01
    336     1        -5.4563230337E-03   -7.0000017613E-01
    341     1        -4.5298457546E-03   -7.0000017610E-01
    346     1        -4.5768472783E-03   -7.0000017703E-01
    351     1        -5.1877904873E-03   -7.0000017630E-01
    356     1        -5.8617991202E-03   -7.0000017679E-01
    361     1        -6.8407279208E-03   -6.9999982275E-01
    366     1        -7.9629609878E-03   -6.9999982337E-01
    371     1        -8.4800207571E-03   -6.9999982374E-01
    376     1        -8.5915659139E-03   -7.0000017731E-01
    381     1        -8.4503306202E-03   -6.9999982290E-01
    386     1        -7.6499273725E-03   -6.9999982332E-01
    391     1        -6.4911813299E-03   -7.0000017609E-01
    396     1        -5.9196310310E-03   -7.0000017619E-01
    401     1        -6.0248956598E-03   -6.9999982545E-01
    406     1        -6.2128978808E-03   -6.9999982502E-01
    411     1        -6.5555751772E-03   -6.9999982614E-01
    416     1        -7.2183720852E-03   -6.9999982560E-01
    421     1        -7.8051099558E-03   -7.0000017631E-01
    426     1        -7.6090229983E-03   -7.0000017651E-01
    431     1        -6.7872865460E-03   -7.0000009768E-01
    436     1        -6.2541314956E-03   -6.9999982085E-01
    441     1        -6.1711847864E-03   -7.0000017790E-01
    446     1        -6.3290718961E-03   -7.0000017894E-01
    451     1        -6.7306900366E-03   -6.9999982266E-01
    456     1        -7.2944274592E-03   -6.9999982379E-01
    461     1        -7.6084332856E-03   -6.9999982328E-01
    466     1        -7.7621902963E-03   -7.0000017609E-01
    471     1        -7.8037316979E-03   -7.0000017718E-01
    476     1        -6.9246506196E-03   -7.0000017676E-01
    481     1        -5.3373459663E-03   -6.9999982153E-01
    486     1        -4.1789053710E-03   -6.9999982189E-01
    491     1        -3.7230740297E-03   -7.0000017874E-01
    496     1        -3.2540295408E-03   -7.0000017828E-01
    501     1        -3.3496091573E-03   -7.0000017770E-01
    506     1        -4.7156426545E-03   -6.9999982262E-01
    511     1        -6.2566818690E-03   -6.9999982407E-01
    516     1        -6.9530852256E-03   -6.9999982492E-01
    521     1        -7.2354742233E-03   -7.0000017552E-01
    526     1        -7.4605259736E-03   -7.0000017652E-01
    531     1        -6.8556338090E-03   -6.9999982303E-01
    536     1        -5.8232723035E-03   -6.9999982173E-01
    541     1        -5.4487518686E-03   -6.9999982209E-01
    546     1        -5.7020355196E-03   -7.0000017907E-01
    551     1        -5.9709769265E-03   -7.0000017944E-01
    556     1        -6.3363867823E-03   -7.0000017870E-01
    561     1        -6.8599918597E-03   -6.9999982065E-01
    566     1        -6.6550259423E-03   -6.9999982191E-01
    571     1        -5.9088285489E-03   -7.0000017840E-01
    576     1        -5.6375596620E-03   -7.0000017824E-01
    581     1        -5.8099433427E-03   -6.9999982079E-01
    586     1        -5.6176180060E-03   -7.0000000011E-01
    591     1        -5.5911493288E-03   -6.9999982047E-01
    596     1        -6.5097606774E-03   -7.0000017947E-01
    601     1        -7.6795278418E-03   -7.0000017836E-01
    606     1        -8.3959446721E-03   -7.0000017898E-01
    611     1        -8.8732493119E-03   -6.9999982289E-01
    616     1        -9.1003019495E-03   -6.9999982221E-01
    621     1        -8.4708255776E-03   -6.9999982382E-01
    626     1        -7.4983600007E-03   -7.0000017599E-01
    631     1        -6.9523668456E-03   -6.9999988244E-01
    636     1        -6.3861764992E-03   -6.9999982235E-01
    641     1        -5.8419281906E-03   -6.9999982121E-01
    646     1        -6.1489281190E-03   -7.0000017849E-01
    651     1        -7.1665654450E-03   -7.0000017962E-01
    656     1        -7.6306194274E-03   -7.0000017894E-01
    661     1        -7.6219521348E-03   -6.9999982144E-01
    666     1        -7.9366786384E-03   -6.9999982068E-01
    671     1        -8.5225555965E-03   -7.0000017796E-01
    676     1        -8.8305813295E-03   -7.0000017892E-01
    681     1        -8.8490169756E-03   -6.9999982097E-01
    686     1        -8.8906348096E-03   -7.0000000167E-01
    691     1        -8.7921619909E-03   -6.9999982013E-01
    696     1        -8.5393687034E-03   -7.0000018049E-01
    701     1        -8.2895800949E-03   -7.0000018002E-01
    706     1        -8.0432062680E-03   -7.0000018032E-01
    711     1        -7.5039444192E-03   -6.9999981949E-01
    716     1        -6.6049470692E-03   -6.9999982011E-01
    721     1        -5.5656101635E-03   -6.9999981952E-01
    726     1        -4.3133965364E-03   -7.0000017913E-01
    731     1        -3.3004245922E-03   -7.0000017847E-01
    736     1        -3.0698305412E-03   -7.0000017936E-01
    741     1        -3.6437044303E-03   -6.9999982149E-01
    746     1        -4.4552773517E-03   -7.0000002919E-01
    751     1        -5.5300126518E-03   -7.0000017694E-01
    756     1        -6.7205454080E-03   -6.9999982469E-01
    761     1        -7.3155871827E-03   -6.9999982424E-01
    766     1        -7.1594752206E-03   -6.9999982391E-01
    771     1        -6.8403753196E-03   -7.0000017644E-01
    776     1        -6.9288430825E-03   -7.0000017788E-01
    781     1        -7.3703187765E-03   -7.0000017931E-01
    786     1        -7.9392478153E-03   -7.0000017937E-01
    791     1        -8.5647309874E-03   -6.9999981981E-01
    796     1        -9.2067875673E-03   -6.9999981990E-01
    801     1        -9.7549488355E-03   -7.0000017943E-01
    806     1        -9.8619866918E-03   -7.0000017930E-01
    811     1        -9.3015899242E-03   -6.9999981982E-01
    816     1        -7.8262781637E-03   -6.9999988656E-01
    821     1        -5.8541609574E-03   -7.0000017798E-01
    826     1        -3.8922251264E-03   -7.0000017709E-01
    831     1        -2.5089204291E-03   -6.9999982276E-01
    836     1        -2.0600175855E-03   -6.9999982191E-01
    841     1        -2.7451362873E-03   -6.9999982188E-01
    846     1        -4.3765516158E-03   -6.9999982061E-01
    851     1        -6.2689222848E-03   -7.0000017923E-01
    856     1        -8.0330439079E-03   -7.0000017994E-01
    861     1        -9.2712263908E-03   -6.9999982020E-01
    866     1        -9.7267870114E-03   -6.9999982038E-01
    871     1        -9.3872482874E-03   -6.9999981949E-01
    876     1        -8.8591116741E-03   -6.9999982102E-01
    881     1        -8.3706519166E-03   -7.0000017945E-01
    886     1        -7.8909343144E-03   -7.0000017896E-01
    891     1        -7.6938832453E-03   -6.9999982092E-01
    896     1        -7.7544627295E-03   -6.9999982160E-01
    901     1        -7.7451536187E-03   -6.9999982108E-01
    906     1        -7.4253799141E-03   -6.9999981968E-01
    911     1        -7.1145579371E-03   -6.9999982043E-01
    916     1        -6.6535058091E-03   -6.9999982078E-01
    921     1        -5.9902316427E-03   -7.0000017912E-01
    926     1        -5.4620907988E-03   -7.0000017981E-01
    931     1        -5.2322961991E-03   -6.9999982113E-01
    936     1        -5.3104799032E-03   -7.0000017951E-01
    941     1        -5.6450301995E-03   -6.9999982061E-01
    946     1        -6.4213389858E-03   -6.9999999812E-01
    951     1        -7.1565153133E-03   -6.9999982348E-01
    956     1        -7.3562426805E-03   -6.9999988616E-01
    961     1        -6.8290265712E-03   -7.0000017435E-01
    966     1        -5.8251706823E-03   -6.9999982581E-01
    971     1        -4.5805762067E-03   -6.9999982638E-01
    976     1        -3.1992640842E-03   -6.9999982450E-01
    981     1        -2.0585642048E-03   -6.9999982308E-01
    986     1        -1.6601766345E-03   -7.0000017876E-01
    991     1        -2.1671323751E-03   -7.0000017860E-01
    996     1        -3.0883086755E-03   -6.9999982136E-01
   1001     1        -3.9028945425E-03   -6.9999982039E-01
   1006     1        -4.6456165491E-03   -6.9999982027E-01
   1011     1        -5.3954874480E-03   -6.9999982016E-01
   1016     1        -6.0477981044E-03   -6.9999982097E-01
   1021     1        -6.1349585448E-03   -7.0000017898E-01
   1026     1        -6.1744935415E-03   -7.0000017715E-01
   1031     1        -6.8738180934E-03   -6.9999982256E-01
   1036     1        -8.1250846878E-03   -6.9999991228E-01
   1041     1        -8.9892038320E-03   -7.0000017726E-01
   1046     1        -9.5674439836E-03   -6.9999982157E-01
   1051     1        -1.0446722954E-02   -6.9999982169E-01
   1056     1        -1.0817797091E-02   -7.0000017856E-01
   1061     1        -9.7962075768E-03   -7.0000017791E-01
   1066     1        -7.9284329322E-03   -6.9999982207E-01
   1071     1        -6.2272160717E-03   -6.9999982219E-01
   1076     1        -4.5998767798E-03   -6.9999995355E-01
   1081     1        -3.1240825875E-03   -6.9999982279E-01
   1086     1        -2.3217469970E-03   -6.9999982410E-01
   1091     1        -2.2996284313E-03   -7.0000017483E-01
   1096     1        -2.8131696623E-03   -7.0000017429E-01
   1101     1        -3.6040397149E-03   -6.9999982553E-01
   1106     1        -4.5626003908E-03   -6.9999982453E-01
   1111     1        -5.2248498325E-03   -6.9999982375E-01
   1116     1        -5.6782498314E-03   -6.9999983089E-01
   1121     1        -6.2680198218E-03   -6.9999982040E-01
   1126     1        -6.8771986687E-03   -7.0000014646E-01
   1131     1        -7.2747861380E-03   -7.0000001071E-01
   1136     1        -7.5081020849E-03   -6.9999995545E-01
   1141     1        -7.6452803251E-03   -6.9999982028E-01
   1146     1        -7.5198645760E-03   -6.9999999593E-01
   1151     1        -7.4315056762E-03   -6.9999999971E-01
   1156     1        -7.5739820164E-03   -6.9999998357E-01
   1161     1        -7.6456938929E-03   -7.0000000015E-01
   1166     1        -7.1516005852E-03   -7.0000017437E-01
   1171     1        -6.5044044110E-03   -6.9999982459E-01
   1176     1        -6.3546515520E-03   -6.9999982443E-01
   1181     1        -6.2005093441E-03   -6.9999982441E-01
   1186     1        -5.9444699893E-03   -6.9999982342E-01
   1191     1        -6.3983687299E-03   -7.0000017720E-01
   1196     1        -7.5831239018E-03   -6.9999999956E-01
   1201     1        -8.2532785394E-03   -7.0000017776E-01
   1206     1        -8.0627474665E-03   -7.0000017787E-01
   1211     1        -7.6559479092E-03   -7.0000017780E-01
   1216     1        -6.9727775103E-03   -6.9999982271E-01
   1221     1        -5.9401462206E-03   -6.9999982221E-01
   1226     1        -5.1502185736E-03   -7.0000017645E-01
   1231     1        -5.1801617168E-03   -7.0000017587E-01
   1236     1        -5.6100789572E-03   -7.0000017572E-01
   1241     1        -6.2414966235E-03   -6.9999982297E-01
   1246     1        -6.9447569865E-03   -6.9999982333E-01
   1251     1        -7.3233273490E-03   -6.9999982620E-01
   1256     1        -7.1803312176E-03   -7.0000017750E-01
   1261     1        -6.5375076155E-03   -7.0000017841E-01
   1266     1        -5.6368044403E-03   -6.9999993475E-01
   1271     1        -4.6207776559E-03   -6.9999982053E-01
   1276     1        -4.0276781685E-03   -6.9999981922E-01
   1281     1        -4.2226274009E-03   -7.0000018016E-01
   1286     1        -4.9797079498E-03   -7.0000018023E-01
   1291     1        -5.7219142744E-03   -6.9999982068E-01
   1296     1        -6.5054940269E-03   -6.9999982185E-01
   1301     1        -7.6638587713E-03   -7.0000017703E-01
   1306     1        -8.2825408851E-03   -7.0000017653E-01
   1311     1        -8.0820312617E-03   -7.0000017694E-01
   1316     1        -7.7406254391E-03   -6.9999982186E-01
   1321     1        -7.4444252801E-03   -6.9999997836E-01
   1326     1        -6.9736958276E-03   -6.9999982039E-01
   1331     1        -6.9432439951E-03   -7.0000000155E-01
   1336     1        -7.5448196733E-03   -6.9999990613E-01
   1341     1        -7.8290231472E-03   -7.0000018017E-01
   1346     1        -7.5787362249E-03   -6.9999982120E-01
   1351     1        -7.4559530777E-03   -6.9999982187E-01
   1356     1        -7.3993093107E-03   -6.9999982220E-01
   1361     1        -6.9383875600E-03   -6.9999982325E-01
   1366     1        -6.5921631227E-03   -6.9999994892E-01
   1371     1        -6.7740916726E-03   -7.0000017659E-01
   1376     1        -7.0501156184E-03   -6.9999982326E-01
   1381     1        -7.3941778355E-03   -7.0000017691E-01
   1386     1        -7.9462945598E-03   -7.0000017746E-01
   1391     1        -8.6560441792E-03   -6.9999982363E-01
   1396     1        -9.0681367484E-03   -6.9999982409E-01
