# Supplementary material for: Drug Design in the Exascale Era: A Perspective from Massively Parallel QM/MM Simulations
Source: J Chem Inf Model. 2023 Jun 15;63(12):3647–58. doi: 10.1021/acs.jcim.3c00557 (PMC10302481; doi:10.1021/acs.jcim.3c00557)
Supplement: Supplementary file 1 — ci3c00557_si_001.zip [file ci3c00557_si_001.zip › idh1/ti/step-2/cv_2.5/CONSTRAINT2]

      1     1         7.5589896378E-04   -2.5000000069E+00
      6     1         1.9290767485E-03   -2.5000001788E+00
     11     1         2.4403222045E-03   -2.5000001800E+00
     16     1         2.2305401299E-03   -2.4999998209E+00
     21     1         1.5783434106E-03   -2.4999998219E+00
     26     1         6.5763202783E-04   -2.4999998783E+00
     31     1        -4.1388257828E-04   -2.4999998226E+00
     36     1        -1.6030138811E-03   -2.5000001778E+00
     41     1        -2.5554107589E-03   -2.5000001777E+00
     46     1        -3.1417440567E-03   -2.5000001042E+00
     51     1        -3.6232301672E-03   -2.4999998221E+00
     56     1        -4.1291654987E-03   -2.4999998217E+00
     61     1        -4.4072119417E-03   -2.5000000163E+00
     66     1        -4.3761873338E-03   -2.5000001786E+00
     71     1        -4.5012718591E-03   -2.4999999391E+00
     76     1        -4.5876791910E-03   -2.4999998210E+00
     81     1        -4.3791410585E-03   -2.4999998205E+00
     86     1        -4.0370225252E-03   -2.4999998209E+00
     91     1        -3.8128055245E-03   -2.4999999105E+00
     96     1        -3.7151893062E-03   -2.5000001798E+00
    101     1        -3.7058588759E-03   -2.5000001813E+00
    106     1        -3.7027484737E-03   -2.5000001810E+00
    111     1        -3.4710436786E-03   -2.4999998199E+00
    116     1        -3.1642065306E-03   -2.4999998188E+00
    121     1        -2.7741131921E-03   -2.5000001809E+00
    126     1        -1.9596887198E-03   -2.5000001808E+00
    131     1        -5.4257458044E-04   -2.5000001800E+00
    136     1         1.3574852544E-03   -2.4999998193E+00
    141     1         3.4774788888E-03   -2.4999998194E+00
    146     1         5.5656218576E-03   -2.4999998205E+00
    151     1         7.1718829845E-03   -2.5000001802E+00
    156     1         7.9266644024E-03   -2.5000001806E+00
    161     1         7.5812388125E-03   -2.5000001789E+00
    166     1         6.3039428838E-03   -2.4999998215E+00
    171     1         4.4328557323E-03   -2.4999998218E+00
    176     1         1.9387781405E-03   -2.4999998221E+00
    181     1        -7.8940340701E-04   -2.5000001779E+00
    186     1        -2.9414818851E-03   -2.5000001777E+00
    191     1        -4.1386199526E-03   -2.4999998209E+00
    196     1        -4.8976775327E-03   -2.4999998207E+00
    201     1        -5.3128495790E-03   -2.4999998203E+00
    206     1        -5.0930298479E-03   -2.5000001792E+00
    211     1        -4.4678558545E-03   -2.5000001790E+00
    216     1        -3.9141155685E-03   -2.5000001794E+00
    221     1        -3.4186551237E-03   -2.5000001790E+00
    226     1        -2.5132549551E-03   -2.4999998671E+00
    231     1        -1.4310608237E-03   -2.4999998221E+00
    236     1        -6.3633054849E-04   -2.5000001767E+00
    241     1        -9.2153342205E-05   -2.5000001772E+00
    246     1         5.0608019823E-04   -2.4999998233E+00
    251     1         1.1950025063E-03   -2.4999998232E+00
    256     1         1.6973248999E-03   -2.4999999515E+00
    261     1         1.9346318130E-03   -2.5000001775E+00
    266     1         1.7716379169E-03   -2.5000001784E+00
    271     1         1.2576321736E-03   -2.5000001779E+00
    276     1         6.0904943253E-04   -2.4999998513E+00
    281     1        -1.9108947600E-04   -2.4999998214E+00
    286     1        -1.1195148560E-03   -2.4999998223E+00
    291     1        -1.8931995203E-03   -2.5000001772E+00
    296     1        -2.0652685258E-03   -2.5000001773E+00
    301     1        -1.9641286884E-03   -2.5000001774E+00
    306     1        -1.9114327409E-03   -2.5000001777E+00
    311     1        -1.8094506349E-03   -2.4999998214E+00
    316     1        -1.7756990554E-03   -2.4999998212E+00
    321     1        -2.2034041456E-03   -2.5000001793E+00
    326     1        -3.1492228612E-03   -2.5000001792E+00
    331     1        -4.1190224151E-03   -2.4999998219E+00
    336     1        -5.0934727757E-03   -2.4999998210E+00
    341     1        -6.1312053373E-03   -2.4999998214E+00
    346     1        -6.9911469816E-03   -2.4999998212E+00
    351     1        -7.3387121847E-03   -2.4999998215E+00
    356     1        -7.1942646862E-03   -2.5000001686E+00
    361     1        -6.7639250354E-03   -2.5000001777E+00
    366     1        -5.9216777144E-03   -2.5000001788E+00
    371     1        -4.6144685700E-03   -2.4999998220E+00
    376     1        -2.9330077590E-03   -2.4999998221E+00
    381     1        -1.2653332156E-03   -2.4999998218E+00
    386     1         2.2587649569E-04   -2.5000000558E+00
    391     1         1.4487116499E-03   -2.5000001785E+00
    396     1         2.2539159405E-03   -2.5000001788E+00
    401     1         2.5994459053E-03   -2.4999998222E+00
    406     1         2.3868249544E-03   -2.4999998217E+00
    411     1         1.6269692472E-03   -2.4999998222E+00
    416     1         5.0261538417E-04   -2.5000001787E+00
    421     1        -7.2551690550E-04   -2.5000001771E+00
    426     1        -2.2455083330E-03   -2.5000001775E+00
    431     1        -3.9731066244E-03   -2.5000001767E+00
    436     1        -5.2778482233E-03   -2.4999998239E+00
    441     1        -6.0984324968E-03   -2.5000001770E+00
    446     1        -6.8170907082E-03   -2.5000001770E+00
    451     1        -7.3509715036E-03   -2.5000001762E+00
    456     1        -7.1643740891E-03   -2.4999998221E+00
    461     1        -6.4527841497E-03   -2.4999998223E+00
    466     1        -5.6980347297E-03   -2.4999999255E+00
    471     1        -4.8679006513E-03   -2.5000001778E+00
    476     1        -3.8569176966E-03   -2.5000001771E+00
    481     1        -2.5391229288E-03   -2.4999998230E+00
    486     1        -9.0939385624E-04   -2.4999998223E+00
    491     1         9.7783967620E-04   -2.4999998226E+00
    496     1         2.6797858958E-03   -2.4999998211E+00
    501     1         3.7900334497E-03   -2.5000001804E+00
    506     1         4.1070920300E-03   -2.5000001801E+00
    511     1         3.7194024271E-03   -2.5000001802E+00
    516     1         2.9784820434E-03   -2.5000001802E+00
    521     1         2.1287375582E-03   -2.4999998189E+00
    526     1         1.5300383997E-03   -2.4999998199E+00
    531     1         1.1660405795E-03   -2.4999998187E+00
    536     1         7.9074499644E-04   -2.4999998263E+00
    541     1         5.0778126612E-04   -2.5000001814E+00
    546     1         4.7273638747E-04   -2.4999998189E+00
    551     1         1.2045586757E-04   -2.4999998201E+00
    556     1        -8.7869427109E-04   -2.5000001237E+00
    561     1        -1.8712036785E-03   -2.5000001803E+00
    566     1        -2.7300690798E-03   -2.5000001793E+00
    571     1        -3.8160766448E-03   -2.4999998208E+00
    576     1        -4.8840739205E-03   -2.4999998199E+00
    581     1        -5.4936902577E-03   -2.5000001805E+00
    586     1        -5.9442872659E-03   -2.5000001804E+00
    591     1        -6.3800610025E-03   -2.5000001813E+00
    596     1        -6.3549075813E-03   -2.4999999689E+00
    601     1        -5.8645763678E-03   -2.4999998194E+00
    606     1        -5.1540494551E-03   -2.4999998194E+00
    611     1        -4.2740432699E-03   -2.5000001798E+00
    616     1        -3.0500379637E-03   -2.5000001804E+00
    621     1        -1.6982775561E-03   -2.4999998200E+00
    626     1        -5.8851289315E-04   -2.4999998199E+00
    631     1         2.8762435525E-04   -2.5000001805E+00
    636     1         1.0617913701E-03   -2.5000001805E+00
    641     1         1.5509929429E-03   -2.5000001793E+00
    646     1         1.3942621713E-03   -2.5000001793E+00
    651     1         8.4266056283E-04   -2.5000001799E+00
    656     1         1.0459735567E-04   -2.4999998199E+00
    661     1        -1.0998812646E-03   -2.4999998202E+00
    666     1        -2.6912612941E-03   -2.5000000708E+00
    671     1        -4.2275565703E-03   -2.4999998583E+00
    676     1        -5.5106647132E-03   -2.4999998862E+00
    681     1        -6.6954376216E-03   -2.5000001808E+00
    686     1        -7.4550602852E-03   -2.5000001805E+00
    691     1        -7.6025540559E-03   -2.5000000839E+00
    696     1        -7.2878130979E-03   -2.4999998192E+00
    701     1        -6.5165022546E-03   -2.4999998192E+00
    706     1        -5.2711554910E-03   -2.4999998202E+00
    711     1        -3.8310755029E-03   -2.4999998196E+00
    716     1        -2.5322505940E-03   -2.5000001809E+00
    721     1        -1.4491601957E-03   -2.5000001797E+00
    726     1        -8.4889975050E-04   -2.5000001792E+00
    731     1        -6.5903078616E-04   -2.4999998967E+00
    736     1        -4.9043787416E-04   -2.5000001785E+00
    741     1        -2.5629993002E-04   -2.4999998205E+00
    746     1        -7.6692505626E-05   -2.4999998203E+00
    751     1         1.9686205305E-04   -2.5000001787E+00
    756     1         9.4725306615E-04   -2.5000001804E+00
    761     1         1.9325674483E-03   -2.4999999123E+00
    766     1         2.7965931447E-03   -2.4999998201E+00
    771     1         3.4931287515E-03   -2.5000001799E+00
    776     1         4.1017856377E-03   -2.5000001803E+00
    781     1         4.3674986277E-03   -2.4999998197E+00
    786     1         3.9771935931E-03   -2.4999998202E+00
    791     1         2.9733371349E-03   -2.5000000766E+00
    796     1         1.4445000581E-03   -2.5000001798E+00
    801     1        -4.6598664958E-04   -2.5000001802E+00
    806     1        -2.5820850370E-03   -2.5000001795E+00
    811     1        -4.5998236540E-03   -2.5000000752E+00
    816     1        -6.3611173432E-03   -2.4999998204E+00
    821     1        -7.7769929964E-03   -2.4999998197E+00
    826     1        -8.5874241270E-03   -2.4999998204E+00
    831     1        -8.8911683172E-03   -2.5000001793E+00
    836     1        -8.8606258600E-03   -2.5000000967E+00
    841     1        -8.4548968076E-03   -2.4999998193E+00
    846     1        -7.4384670830E-03   -2.4999998198E+00
    851     1        -6.1154694295E-03   -2.4999998211E+00
    856     1        -4.7940165660E-03   -2.5000001797E+00
    861     1        -3.2104502935E-03   -2.5000001801E+00
    866     1        -1.2921976273E-03   -2.5000001795E+00
    871     1         6.4714002988E-04   -2.5000001798E+00
    876     1         2.4345252227E-03   -2.4999998215E+00
    881     1         4.2063519267E-03   -2.4999998201E+00
    886     1         5.5017310023E-03   -2.4999998205E+00
    891     1         5.7167757667E-03   -2.5000001794E+00
    896     1         4.9743477309E-03   -2.5000001789E+00
    901     1         3.7034376289E-03   -2.5000001791E+00
    906     1         2.1240643109E-03   -2.5000001784E+00
    911     1         3.2256950263E-04   -2.5000001779E+00
    916     1        -1.2062839115E-03   -2.5000000769E+00
    921     1        -2.2022860922E-03   -2.5000001777E+00
    926     1        -2.7867557094E-03   -2.5000001775E+00
    931     1        -3.0704724247E-03   -2.4999998221E+00
    936     1        -3.0673048024E-03   -2.4999998222E+00
    941     1        -2.8961297663E-03   -2.4999998218E+00
    946     1        -2.7571487465E-03   -2.5000001781E+00
    951     1        -2.6197012167E-03   -2.5000001785E+00
    956     1        -2.5646598503E-03   -2.4999998220E+00
    961     1        -2.6226466237E-03   -2.4999998213E+00
    966     1        -2.6869479416E-03   -2.4999998204E+00
    971     1        -2.7105586355E-03   -2.5000001797E+00
    976     1        -2.6865818191E-03   -2.5000001805E+00
    981     1        -2.5557719149E-03   -2.5000001798E+00
    986     1        -2.0063532101E-03   -2.5000001799E+00
    991     1        -1.0546826179E-03   -2.4999998198E+00
    996     1         9.4913803986E-05   -2.4999998202E+00
   1001     1         1.2144178511E-03   -2.5000001801E+00
   1006     1         2.2120070651E-03   -2.5000001804E+00
   1011     1         2.9202423201E-03   -2.4999998206E+00
   1016     1         3.0633560200E-03   -2.4999998206E+00
   1021     1         2.5752826112E-03   -2.4999998204E+00
   1026     1         1.3994639332E-03   -2.5000001794E+00
   1031     1        -2.4224262514E-04   -2.5000001774E+00
   1036     1        -1.9740399568E-03   -2.5000001781E+00
   1041     1        -3.4750432638E-03   -2.4999998223E+00
   1046     1        -4.7236788858E-03   -2.4999998216E+00
   1051     1        -5.7150156716E-03   -2.4999998222E+00
   1056     1        -6.3721167569E-03   -2.5000001781E+00
   1061     1        -6.8230529923E-03   -2.5000001787E+00
   1066     1        -7.1164521326E-03   -2.4999998209E+00
   1071     1        -7.1737468416E-03   -2.4999998210E+00
   1076     1        -6.9200031692E-03   -2.4999998203E+00
   1081     1        -6.6114449705E-03   -2.5000001796E+00
   1086     1        -6.4356248922E-03   -2.5000001803E+00
   1091     1        -6.1657583765E-03   -2.5000001800E+00
   1096     1        -5.8140876995E-03   -2.4999998204E+00
   1101     1        -5.5981723803E-03   -2.4999998200E+00
   1106     1        -5.5599185022E-03   -2.5000001807E+00
   1111     1        -5.3762438463E-03   -2.5000001805E+00
   1116     1        -5.0699272189E-03   -2.5000001800E+00
   1121     1        -4.8213389486E-03   -2.5000001802E+00
   1126     1        -4.5441509233E-03   -2.4999998200E+00
   1131     1        -4.0818696189E-03   -2.4999998197E+00
   1136     1        -3.5127837142E-03   -2.5000001802E+00
   1141     1        -2.9805462126E-03   -2.5000001802E+00
   1146     1        -2.4470228847E-03   -2.5000001804E+00
   1151     1        -2.0132361394E-03   -2.4999998190E+00
   1156     1        -1.6817745974E-03   -2.4999998189E+00
   1161     1        -1.3963449937E-03   -2.5000001802E+00
   1166     1        -1.2828010863E-03   -2.5000001812E+00
   1171     1        -1.3299230556E-03   -2.5000001811E+00
   1176     1        -1.4659349923E-03   -2.5000001810E+00
   1181     1        -1.4755463227E-03   -2.4999998198E+00
   1186     1        -1.4495044197E-03   -2.4999998187E+00
   1191     1        -1.4485102264E-03   -2.4999998196E+00
   1196     1        -1.4341904547E-03   -2.5000001803E+00
   1201     1        -1.2722167017E-03   -2.5000001799E+00
   1206     1        -9.3056326453E-04   -2.4999998202E+00
   1211     1        -5.7594955950E-04   -2.4999998192E+00
   1216     1        -3.2363755412E-04   -2.4999998197E+00
   1221     1        -4.1954584520E-04   -2.5000001799E+00
   1226     1        -8.4873987727E-04   -2.5000001795E+00
   1231     1        -1.4033707204E-03   -2.5000001788E+00
   1236     1        -1.9847664472E-03   -2.5000001790E+00
   1241     1        -2.5379519130E-03   -2.4999998207E+00
   1246     1        -2.8549804914E-03   -2.4999998199E+00
   1251     1        -2.8018684655E-03   -2.4999998194E+00
   1256     1        -2.8829120264E-03   -2.4999998203E+00
   1261     1        -3.3116933054E-03   -2.5000001807E+00
   1266     1        -4.0191419689E-03   -2.5000001804E+00
   1271     1        -4.8167581992E-03   -2.5000001801E+00
   1276     1        -5.5278148768E-03   -2.5000001794E+00
   1281     1        -5.8936761760E-03   -2.5000001788E+00
   1286     1        -5.7709908395E-03   -2.4999998216E+00
   1291     1        -5.3020275716E-03   -2.4999998220E+00
   1296     1        -4.5141477313E-03   -2.4999998214E+00
   1301     1        -3.7032641434E-03   -2.4999998211E+00
   1306     1        -3.1262272349E-03   -2.4999998201E+00
   1311     1        -2.8142332413E-03   -2.5000001804E+00
   1316     1        -2.6010821501E-03   -2.5000001797E+00
   1321     1        -2.5181024914E-03   -2.4999998191E+00
   1326     1        -2.6609245967E-03   -2.4999998189E+00
   1331     1        -2.7688940152E-03   -2.5000001807E+00
   1336     1        -2.7237078252E-03   -2.5000001814E+00
   1341     1        -2.5855767689E-03   -2.5000001807E+00
   1346     1        -2.4674735310E-03   -2.5000001808E+00
   1351     1        -2.2308287368E-03   -2.5000000621E+00
   1356     1        -2.0127530019E-03   -2.4999999178E+00
   1361     1        -2.1566539747E-03   -2.5000001809E+00
   1366     1        -2.5081448144E-03   -2.5000001800E+00
   1371     1        -2.8093658002E-03   -2.4999999360E+00
   1376     1        -3.0027890907E-03   -2.4999998200E+00
   1381     1        -3.3059672233E-03   -2.4999998205E+00
   1386     1        -3.5393018868E-03   -2.5000001795E+00
   1391     1        -3.5047995162E-03   -2.5000001801E+00
   1396     1        -3.3885827844E-03   -2.4999998197E+00
   1401     1        -3.2247830421E-03   -2.4999998208E+00
   1406     1        -2.9275044849E-03   -2.4999998200E+00
   1411     1        -2.5645637432E-03   -2.5000001786E+00
   1416     1        -2.3394586113E-03   -2.5000001785E+00
   1421     1        -1.8790817278E-03   -2.5000001780E+00
   1426     1        -9.5741518065E-04   -2.4999998218E+00
   1431     1         6.2498631736E-05   -2.4999998215E+00
   1436     1         8.3714760910E-04   -2.4999998209E+00
   1441     1         1.2985114149E-03   -2.5000001798E+00
   1446     1         1.3764571362E-03   -2.5000001797E+00
   1451     1         6.9783200794E-04   -2.5000001808E+00
   1456     1        -5.3470155336E-04   -2.4999998202E+00
   1461     1        -1.8319664087E-03   -2.4999998196E+00
   1466     1        -3.0986408867E-03   -2.5000001803E+00
   1471     1        -4.3682642150E-03   -2.5000001807E+00
   1476     1        -5.2593660152E-03   -2.4999998193E+00
   1481     1        -5.5377299661E-03   -2.4999998202E+00
   1486     1        -5.7970025138E-03   -2.5000001802E+00
   1491     1        -6.2797567032E-03   -2.5000001802E+00
   1496     1        -6.8380680267E-03   -2.5000001795E+00
