# Supplementary material for: Drug Design in the Exascale Era: A Perspective from Massively Parallel QM/MM Simulations
Source: J Chem Inf Model. 2023 Jun 15;63(12):3647–58. doi: 10.1021/acs.jcim.3c00557 (PMC10302481; doi:10.1021/acs.jcim.3c00557)
Supplement: Supplementary file 1 — ci3c00557_si_001.zip [file ci3c00557_si_001.zip › idh1/ti/step-2/cv_2.5/CONSTRAINT]

      1     1         1.0974183953E+00   -2.5000000171E+00
      6     1         2.9872559307E-02   -2.4999998198E+00
     11     1         2.5368574591E-02   -2.5000001793E+00
     16     1         1.8825173384E-02   -2.5000001790E+00
     21     1         1.1947445436E-02   -2.4999998222E+00
     26     1         5.7268218231E-03   -2.4999998230E+00
     31     1         8.8328672923E-04   -2.4999998236E+00
     36     1        -2.4094789664E-03   -2.4999998241E+00
     41     1        -4.4175397728E-03   -2.4999998243E+00
     46     1        -5.5804488263E-03   -2.4999998248E+00
     51     1        -6.1103201978E-03   -2.5000001765E+00
     56     1        -6.1211184344E-03   -2.5000001766E+00
     61     1        -5.8589825897E-03   -2.4999998228E+00
     66     1        -5.6104412862E-03   -2.5000001784E+00
     71     1        -5.2516710849E-03   -2.5000001788E+00
     76     1        -4.7357513695E-03   -2.5000001782E+00
     81     1        -4.5022315407E-03   -2.5000001787E+00
     86     1        -4.1265005944E-03   -2.5000001791E+00
     91     1        -3.2169817536E-03   -2.4999998217E+00
     96     1        -2.4774363855E-03   -2.4999998220E+00
    101     1        -2.2849520094E-03   -2.4999998218E+00
    106     1        -1.9376963404E-03   -2.4999998212E+00
    111     1        -1.2622579842E-03   -2.5000001806E+00
    116     1        -9.6475422789E-04   -2.5000001803E+00
    121     1        -4.4015199129E-04   -2.4999998201E+00
    126     1         7.9948638815E-04   -2.4999998201E+00
    131     1         1.9225830353E-03   -2.5000001808E+00
    136     1         2.1296129981E-03   -2.5000001810E+00
    141     1         1.8941683937E-03   -2.5000001807E+00
    146     1         1.5036465416E-03   -2.4999998207E+00
    151     1         5.6926467738E-04   -2.4999998211E+00
    156     1        -8.3889350927E-04   -2.4999998205E+00
    161     1        -2.3945992351E-03   -2.4999998206E+00
    166     1        -4.1395915681E-03   -2.5000001788E+00
    171     1        -6.2627066548E-03   -2.5000001779E+00
    176     1        -8.3447265603E-03   -2.5000001782E+00
    181     1        -9.5834403421E-03   -2.4999998233E+00
    186     1        -9.8724348089E-03   -2.4999998234E+00
    191     1        -9.5806438783E-03   -2.4999998231E+00
    196     1        -8.6557358438E-03   -2.4999998221E+00
    201     1        -6.7279426895E-03   -2.4999998218E+00
    206     1        -4.1870806466E-03   -2.5000001792E+00
    211     1        -1.2685814010E-03   -2.5000001801E+00
    216     1         2.1899361354E-03   -2.4999998191E+00
    221     1         5.6420747102E-03   -2.4999998201E+00
    226     1         8.2172862592E-03   -2.5000001788E+00
    231     1         9.8458056398E-03   -2.5000001781E+00
    236     1         1.0977026973E-02   -2.5000001784E+00
    241     1         1.1548203318E-02   -2.5000001778E+00
    246     1         1.1578241777E-02   -2.4999998214E+00
    251     1         1.1160385433E-02   -2.4999998210E+00
    256     1         1.0161138418E-02   -2.5000001796E+00
    261     1         8.3485193754E-03   -2.5000001799E+00
    266     1         5.7805448148E-03   -2.5000001805E+00
    271     1         2.9220176373E-03   -2.4999998196E+00
    276     1         1.6880055034E-04   -2.4999998200E+00
    281     1        -2.3347606418E-03   -2.4999998205E+00
    286     1        -4.6222056052E-03   -2.5000001793E+00
    291     1        -6.2215348498E-03   -2.5000001776E+00
    296     1        -6.7212319756E-03   -2.4999998230E+00
    301     1        -6.2738567075E-03   -2.4999999985E+00
    306     1        -5.0223625888E-03   -2.4999999781E+00
    311     1        -3.3362704599E-03   -2.4999998207E+00
    316     1        -1.7338993449E-03   -2.5000000005E+00
    321     1        -5.7678491950E-04   -2.4999999348E+00
    326     1         3.2220121966E-04   -2.5000001784E+00
    331     1         1.0702370035E-03   -2.4999998216E+00
    336     1         1.6387229667E-03   -2.4999999978E+00
    341     1         1.9905944105E-03   -2.4999998208E+00
    346     1         1.9202786342E-03   -2.5000001806E+00
    351     1         1.6743860110E-03   -2.5000001801E+00
    356     1         1.6881772353E-03   -2.5000001807E+00
    361     1         2.1238507900E-03   -2.4999998204E+00
    366     1         2.7085298334E-03   -2.5000000863E+00
    371     1         3.0183434676E-03   -2.4999999978E+00
    376     1         2.6005028854E-03   -2.5000001792E+00
    381     1         1.4066287839E-03   -2.5000000833E+00
    386     1        -7.3350544175E-05   -2.5000001762E+00
    391     1        -1.5322922024E-03   -2.4999998232E+00
    396     1        -2.6485369700E-03   -2.4999998226E+00
    401     1        -3.4706784542E-03   -2.4999998223E+00
    406     1        -4.6187733784E-03   -2.4999998204E+00
    411     1        -6.2317690785E-03   -2.5000001791E+00
    416     1        -7.6961338486E-03   -2.5000001800E+00
    421     1        -8.5595610695E-03   -2.4999998200E+00
    426     1        -9.1103191066E-03   -2.4999998200E+00
    431     1        -9.2160405120E-03   -2.5000001805E+00
    436     1        -8.5896712149E-03   -2.5000001795E+00
    441     1        -7.2889738297E-03   -2.5000001789E+00
    446     1        -5.4322510843E-03   -2.4999998198E+00
    451     1        -2.9362183907E-03   -2.4999998204E+00
    456     1        -2.1735575779E-04   -2.4999998195E+00
    461     1         1.8248325276E-03   -2.5000001802E+00
    466     1         3.0379491030E-03   -2.5000001808E+00
    471     1         3.6930268876E-03   -2.4999998196E+00
    476     1         4.0843908642E-03   -2.5000000016E+00
    481     1         4.1183004201E-03   -2.5000001570E+00
    486     1         3.7289590735E-03   -2.4999998191E+00
    491     1         2.9255388701E-03   -2.5000001795E+00
    496     1         1.8125672783E-03   -2.5000000010E+00
    501     1         7.6270950724E-04   -2.5000001798E+00
    506     1         5.3029996330E-05   -2.4999998211E+00
    511     1        -1.3006887582E-04   -2.4999998204E+00
    516     1        -9.5357765910E-05   -2.4999998802E+00
    521     1        -7.3907017406E-05   -2.5000001813E+00
    526     1        -2.4443984259E-04   -2.5000001798E+00
    531     1        -1.0344085427E-03   -2.4999998191E+00
    536     1        -2.3780192906E-03   -2.4999998206E+00
    541     1        -3.6058215128E-03   -2.4999998198E+00
    546     1        -4.4437779486E-03   -2.4999998204E+00
    551     1        -5.3976796121E-03   -2.4999998201E+00
    556     1        -6.3106229018E-03   -2.5000001808E+00
    561     1        -6.7044132768E-03   -2.5000001770E+00
    566     1        -6.8422081050E-03   -2.5000001805E+00
    571     1        -7.1247402756E-03   -2.5000001812E+00
    576     1        -7.2571221083E-03   -2.5000001800E+00
    581     1        -7.0469664272E-03   -2.4999998194E+00
    586     1        -6.8303880472E-03   -2.4999998203E+00
    591     1        -6.3140183194E-03   -2.4999998208E+00
    596     1        -5.2416632883E-03   -2.4999998206E+00
    601     1        -3.9403861628E-03   -2.4999998204E+00
    606     1        -2.8908424042E-03   -2.4999998202E+00
    611     1        -2.1826877899E-03   -2.5000001794E+00
    616     1        -1.8997459130E-03   -2.5000001791E+00
    621     1        -2.3655332202E-03   -2.5000001802E+00
    626     1        -3.4293285843E-03   -2.4999998241E+00
    631     1        -4.5839721805E-03   -2.4999998204E+00
    636     1        -5.6312149114E-03   -2.4999998209E+00
    641     1        -6.8613969550E-03   -2.5000001778E+00
    646     1        -7.9279581912E-03   -2.5000001790E+00
    651     1        -8.2329423765E-03   -2.5000001787E+00
    656     1        -8.0381358397E-03   -2.4999998207E+00
    661     1        -7.5068354865E-03   -2.4999998215E+00
    666     1        -6.5198638420E-03   -2.4999998213E+00
    671     1        -5.4071290825E-03   -2.5000001794E+00
    676     1        -4.9351344848E-03   -2.5000001789E+00
    681     1        -4.5530748856E-03   -2.5000001782E+00
    686     1        -3.6320626147E-03   -2.4999998207E+00
    691     1        -2.9570415791E-03   -2.4999998206E+00
    696     1        -3.0560691380E-03   -2.4999998202E+00
    701     1        -3.2638803333E-03   -2.5000001798E+00
    706     1        -3.3381161113E-03   -2.5000001803E+00
    711     1        -3.7792612086E-03   -2.5000001793E+00
    716     1        -4.0573022596E-03   -2.4999998207E+00
    721     1        -3.4632756494E-03   -2.5000000765E+00
    726     1        -2.5755487841E-03   -2.5000001799E+00
    731     1        -2.1013251424E-03   -2.5000001807E+00
    736     1        -1.7698593190E-03   -2.4999998193E+00
    741     1        -1.1060564600E-03   -2.4999998194E+00
    746     1        -7.5221892198E-04   -2.4999998200E+00
    751     1        -1.2252168275E-03   -2.5000001801E+00
    756     1        -2.0187759605E-03   -2.5000001806E+00
    761     1        -2.6488950641E-03   -2.4999998203E+00
    766     1        -3.5390197208E-03   -2.4999998208E+00
    771     1        -4.8033321703E-03   -2.5000001798E+00
    776     1        -5.8856744115E-03   -2.5000001793E+00
    781     1        -6.9582670991E-03   -2.5000001785E+00
    786     1        -8.2322908100E-03   -2.5000000866E+00
    791     1        -9.0362836834E-03   -2.4999998225E+00
    796     1        -9.0750947787E-03   -2.4999998211E+00
    801     1        -8.8969668925E-03   -2.4999998217E+00
    806     1        -8.5825352928E-03   -2.4999998201E+00
    811     1        -7.8455197833E-03   -2.5000001796E+00
    816     1        -7.2872366952E-03   -2.5000001798E+00
    821     1        -7.0279900031E-03   -2.5000001798E+00
    826     1        -6.2914140859E-03   -2.5000001796E+00
    831     1        -4.9238908445E-03   -2.4999998203E+00
    836     1        -3.7865863442E-03   -2.4999998197E+00
    841     1        -2.8822595163E-03   -2.4999998780E+00
    846     1        -1.6714818163E-03   -2.5000001801E+00
    851     1        -6.1157151020E-04   -2.5000001809E+00
    856     1        -6.1616564406E-05   -2.4999998195E+00
    861     1         1.9552016680E-04   -2.4999998206E+00
    866     1         3.0773299403E-04   -2.4999999241E+00
    871     1        -2.2485951334E-04   -2.5000001787E+00
    876     1        -1.4537538532E-03   -2.5000001790E+00
    881     1        -2.5499000814E-03   -2.5000001781E+00
    886     1        -3.2917026409E-03   -2.5000001782E+00
    891     1        -4.2263104747E-03   -2.4999998223E+00
    896     1        -5.3992881756E-03   -2.4999998225E+00
    901     1        -6.2023510608E-03   -2.4999998226E+00
    906     1        -6.9645422832E-03   -2.5000001764E+00
    911     1        -8.0593166699E-03   -2.5000001765E+00
    916     1        -8.7001133619E-03   -2.4999998250E+00
    921     1        -8.3311738482E-03   -2.4999998242E+00
    926     1        -7.3075150147E-03   -2.5000000000E+00
    931     1        -5.7084283264E-03   -2.4999999031E+00
    936     1        -3.4654018735E-03   -2.4999998213E+00
    941     1        -1.5471257499E-03   -2.4999999992E+00
    946     1        -6.0021921999E-05   -2.5000001541E+00
    951     1         1.7882088955E-03   -2.5000001810E+00
    956     1         3.7549464059E-03   -2.4999998199E+00
    961     1         4.9196079612E-03   -2.4999998187E+00
    966     1         5.2591525026E-03   -2.4999998200E+00
    971     1         5.4836878964E-03   -2.5000001806E+00
    976     1         5.3839043188E-03   -2.5000001793E+00
    981     1         4.5118876613E-03   -2.4999998192E+00
    986     1         3.2237161499E-03   -2.4999998202E+00
    991     1         2.1191582297E-03   -2.4999998192E+00
    996     1         1.0046943683E-03   -2.5000001795E+00
   1001     1        -5.9446494637E-04   -2.5000001803E+00
   1006     1        -1.9645147748E-03   -2.4999998214E+00
   1011     1        -2.7347002341E-03   -2.4999998209E+00
   1016     1        -3.4563305690E-03   -2.5000001788E+00
   1021     1        -4.2809441619E-03   -2.5000001772E+00
   1026     1        -4.4714335499E-03   -2.5000001779E+00
   1031     1        -4.2524044120E-03   -2.4999998220E+00
   1036     1        -4.3909956018E-03   -2.4999998212E+00
   1041     1        -4.6710215529E-03   -2.4999998203E+00
   1046     1        -5.0414490749E-03   -2.5000001788E+00
   1051     1        -5.8519860128E-03   -2.5000001798E+00
   1056     1        -6.8090471980E-03   -2.5000001798E+00
   1061     1        -7.1574703227E-03   -2.4999998210E+00
   1066     1        -7.0960070933E-03   -2.4999998215E+00
   1071     1        -7.0822780196E-03   -2.4999998210E+00
   1076     1        -6.9352627734E-03   -2.5000001800E+00
   1081     1        -6.7955098881E-03   -2.5000001792E+00
   1086     1        -6.8483922110E-03   -2.4999998206E+00
   1091     1        -6.8740953837E-03   -2.4999998211E+00
   1096     1        -6.5452745700E-03   -2.4999998203E+00
   1101     1        -6.1231500571E-03   -2.4999998205E+00
   1106     1        -5.9763089892E-03   -2.5000001789E+00
   1111     1        -5.8037711188E-03   -2.5000001772E+00
   1116     1        -5.0141806817E-03   -2.5000001761E+00
   1121     1        -3.5694650547E-03   -2.4999998226E+00
   1126     1        -2.0013237772E-03   -2.4999998230E+00
   1131     1        -3.4171781125E-04   -2.5000001781E+00
   1136     1         1.3331773522E-03   -2.5000001783E+00
   1141     1         2.4829317937E-03   -2.5000001785E+00
   1146     1         3.0323547481E-03   -2.4999999890E+00
   1151     1         3.4316297917E-03   -2.4999998220E+00
   1156     1         3.7863160656E-03   -2.4999998227E+00
   1161     1         3.8750376579E-03   -2.5000001782E+00
   1166     1         3.9785134499E-03   -2.5000000486E+00
   1171     1         3.9880085668E-03   -2.4999998219E+00
   1176     1         3.5896124702E-03   -2.4999998624E+00
   1181     1         3.0310972351E-03   -2.4999998212E+00
   1186     1         2.5504099702E-03   -2.4999998211E+00
   1191     1         1.9809515327E-03   -2.5000001788E+00
   1196     1         1.3438545772E-03   -2.5000001789E+00
   1201     1         1.2434638212E-03   -2.5000001788E+00
   1206     1         1.6102898728E-03   -2.4999998215E+00
   1211     1         1.9878201712E-03   -2.4999998210E+00
   1216     1         2.2378728150E-03   -2.4999998198E+00
   1221     1         2.3679600323E-03   -2.4999998196E+00
   1226     1         2.1866933361E-03   -2.5000001806E+00
   1231     1         1.4830602384E-03   -2.5000001799E+00
   1236     1         4.9775087575E-04   -2.5000000775E+00
   1241     1        -6.1048120458E-04   -2.4999998215E+00
   1246     1        -1.8835859869E-03   -2.4999998214E+00
   1251     1        -3.6142367621E-03   -2.5000001779E+00
   1256     1        -5.5538805264E-03   -2.4999998838E+00
   1261     1        -7.1019345900E-03   -2.5000001765E+00
   1266     1        -8.1386749755E-03   -2.4999998240E+00
   1271     1        -8.6330389044E-03   -2.4999998247E+00
   1276     1        -8.4582515870E-03   -2.4999998244E+00
   1281     1        -7.7347501807E-03   -2.5000000570E+00
   1286     1        -6.7704877865E-03   -2.5000001776E+00
   1291     1        -5.4973255913E-03   -2.5000001782E+00
   1296     1        -4.1354671214E-03   -2.4999998220E+00
   1301     1        -3.1584750226E-03   -2.4999998221E+00
   1306     1        -2.5188763339E-03   -2.4999998219E+00
   1311     1        -2.3619887853E-03   -2.5000001778E+00
   1316     1        -3.0012589985E-03   -2.5000001778E+00
   1321     1        -4.2432942265E-03   -2.4999998217E+00
   1326     1        -5.4032210665E-03   -2.4999998202E+00
   1331     1        -6.4455581390E-03   -2.5000001801E+00
   1336     1        -7.6425007850E-03   -2.5000001802E+00
   1341     1        -8.7646031969E-03   -2.5000001803E+00
   1346     1        -9.5214842907E-03   -2.5000001811E+00
   1351     1        -9.8616898927E-03   -2.5000001810E+00
   1356     1        -1.0092709834E-02   -2.4999998199E+00
   1361     1        -1.0153998049E-02   -2.4999998196E+00
   1366     1        -9.8094231038E-03   -2.4999998199E+00
   1371     1        -9.0744827570E-03   -2.4999998203E+00
   1376     1        -8.1672991809E-03   -2.5000001796E+00
   1381     1        -6.9236215283E-03   -2.5000001795E+00
   1386     1        -5.0000953903E-03   -2.4999998203E+00
   1391     1        -2.8263251837E-03   -2.4999998204E+00
   1396     1        -8.5151553315E-04   -2.4999998198E+00
