# Supplementary material for: Drug Design in the Exascale Era: A Perspective from Massively Parallel QM/MM Simulations
Source: J Chem Inf Model. 2023 Jun 15;63(12):3647–58. doi: 10.1021/acs.jcim.3c00557 (PMC10302481; doi:10.1021/acs.jcim.3c00557)
Supplement: Supplementary file 1 — ci3c00557_si_001.zip [file ci3c00557_si_001.zip › idh1/ti/step-2/cv_2/CONSTRAINT2]

      1     1        -5.9588022646E-03   -1.9999999988E+00
      6     1        -5.6877036100E-03   -2.0000001810E+00
     11     1        -5.8364850210E-03   -2.0000001805E+00
     16     1        -5.6376220999E-03   -2.0000001670E+00
     21     1        -4.9146901395E-03   -1.9999998210E+00
     26     1        -4.1450587514E-03   -1.9999998214E+00
     31     1        -3.1883489987E-03   -1.9999998215E+00
     36     1        -1.8867065602E-03   -2.0000001778E+00
     41     1        -6.2333332309E-04   -1.9999998210E+00
     46     1         1.8934647800E-04   -1.9999998210E+00
     51     1         5.8181888260E-04   -1.9999998202E+00
     56     1         4.4011538011E-04   -1.9999998208E+00
     61     1        -4.6238890897E-04   -1.9999998207E+00
     66     1        -1.8848204944E-03   -2.0000000048E+00
     71     1        -2.9765437800E-03   -2.0000001801E+00
     76     1        -3.4450739267E-03   -1.9999998202E+00
     81     1        -3.6654508572E-03   -1.9999998200E+00
     86     1        -3.2411555239E-03   -1.9999998194E+00
     91     1        -2.1006798827E-03   -2.0000001158E+00
     96     1        -1.3002254429E-03   -2.0000001808E+00
    101     1        -1.1462026964E-03   -2.0000001809E+00
    106     1        -7.5446633858E-04   -1.9999998195E+00
    111     1        -1.8875882058E-04   -1.9999998202E+00
    116     1        -3.4441458193E-04   -2.0000001803E+00
    121     1        -4.8807990681E-04   -2.0000001790E+00
    126     1         8.7427770658E-05   -2.0000001788E+00
    131     1         7.6987842482E-04   -2.0000001796E+00
    136     1         1.0853362275E-03   -2.0000001282E+00
    141     1         1.6083248588E-03   -1.9999998193E+00
    146     1         2.2233448509E-03   -2.0000001077E+00
    151     1         2.2528380993E-03   -1.9999998200E+00
    156     1         1.8181302386E-03   -1.9999998193E+00
    161     1         1.3533251504E-03   -1.9999998199E+00
    166     1         8.2498145113E-04   -1.9999998193E+00
    171     1        -2.7917975430E-04   -1.9999998200E+00
    176     1        -1.8813433598E-03   -2.0000001805E+00
    181     1        -3.3502275579E-03   -2.0000001799E+00
    186     1        -4.5450197548E-03   -2.0000001788E+00
    191     1        -5.6325942322E-03   -2.0000001779E+00
    196     1        -6.3358793377E-03   -1.9999998212E+00
    201     1        -6.3570396974E-03   -1.9999998215E+00
    206     1        -6.2259376957E-03   -2.0000001792E+00
    211     1        -6.0546513978E-03   -2.0000001790E+00
    216     1        -5.4870974864E-03   -2.0000001803E+00
    221     1        -4.6689386666E-03   -2.0000001797E+00
    226     1        -4.0131433602E-03   -1.9999998191E+00
    231     1        -3.5309629309E-03   -1.9999998206E+00
    236     1        -3.2049881391E-03   -2.0000001794E+00
    241     1        -3.2017691803E-03   -2.0000001785E+00
    246     1        -3.1252406851E-03   -1.9999998213E+00
    251     1        -2.7192709575E-03   -1.9999998202E+00
    256     1        -2.1662519561E-03   -1.9999998201E+00
    261     1        -1.7051663465E-03   -1.9999998200E+00
    266     1        -1.5324250347E-03   -2.0000001799E+00
    271     1        -1.6767589498E-03   -2.0000001800E+00
    276     1        -1.8230396656E-03   -2.0000001808E+00
    281     1        -1.6281679125E-03   -2.0000001811E+00
    286     1        -1.3901197165E-03   -2.0000001808E+00
    291     1        -1.0012481891E-03   -2.0000001806E+00
    296     1        -2.1501850196E-04   -2.0000001507E+00
    301     1         7.7555971485E-04   -1.9999998197E+00
    306     1         1.6155661353E-03   -1.9999998198E+00
    311     1         2.1529866280E-03   -1.9999998199E+00
    316     1         2.2840303198E-03   -2.0000001800E+00
    321     1         1.9329029572E-03   -2.0000001806E+00
    326     1         1.3296659101E-03   -2.0000001801E+00
    331     1         5.0747683295E-04   -1.9999998198E+00
    336     1        -2.8652622024E-04   -1.9999998207E+00
    341     1        -8.0316747096E-04   -1.9999998193E+00
    346     1        -1.1951822996E-03   -2.0000001799E+00
    351     1        -1.4724587414E-03   -2.0000001797E+00
    356     1        -1.3760082645E-03   -2.0000001806E+00
    361     1        -8.0621154358E-04   -2.0000001793E+00
    366     1        -1.2184646738E-05   -1.9999998197E+00
    371     1         8.2832337979E-04   -1.9999998202E+00
    376     1         1.2308086983E-03   -1.9999998204E+00
    381     1         8.3762369304E-04   -2.0000001801E+00
    386     1        -2.3929104709E-04   -2.0000001796E+00
    391     1        -1.8136882313E-03   -2.0000001784E+00
    396     1        -3.4208920004E-03   -1.9999998210E+00
    401     1        -4.7393502753E-03   -1.9999998205E+00
    406     1        -6.1612711891E-03   -1.9999998198E+00
    411     1        -8.0320667980E-03   -2.0000001799E+00
    416     1        -9.7297571536E-03   -2.0000001802E+00
    421     1        -1.0660199224E-02   -2.0000001797E+00
    426     1        -1.1148044349E-02   -2.0000000795E+00
    431     1        -1.1282548050E-02   -1.9999998200E+00
    436     1        -1.0732751050E-02   -1.9999998207E+00
    441     1        -9.6334637697E-03   -2.0000001805E+00
    446     1        -8.5218851554E-03   -2.0000001803E+00
    451     1        -7.2737142750E-03   -2.0000001806E+00
    456     1        -5.9113761695E-03   -1.9999998201E+00
    461     1        -4.9476774499E-03   -2.0000001799E+00
    466     1        -4.6121675647E-03   -2.0000001810E+00
    471     1        -4.6900817996E-03   -1.9999998199E+00
    476     1        -4.8204567089E-03   -1.9999998198E+00
    481     1        -4.9405054212E-03   -1.9999998189E+00
    486     1        -5.0624207682E-03   -1.9999998192E+00
    491     1        -5.2751939843E-03   -1.9999998190E+00
    496     1        -5.4674375694E-03   -2.0000001797E+00
    501     1        -5.5828841940E-03   -2.0000001802E+00
    506     1        -5.5149684968E-03   -2.0000001793E+00
    511     1        -4.8989543915E-03   -2.0000001794E+00
    516     1        -3.8449129930E-03   -2.0000001797E+00
    521     1        -2.4577027874E-03   -2.0000001802E+00
    526     1        -1.0256127170E-03   -1.9999998188E+00
    531     1        -1.2595921145E-04   -1.9999998195E+00
    536     1        -1.9646663542E-04   -2.0000001800E+00
    541     1        -7.2838244424E-04   -1.9999998188E+00
    546     1        -1.4351809749E-03   -1.9999998197E+00
    551     1        -2.7136650990E-03   -1.9999998764E+00
    556     1        -4.1339660913E-03   -2.0000001810E+00
    561     1        -5.0382702809E-03   -2.0000001806E+00
    566     1        -5.5028710245E-03   -2.0000001800E+00
    571     1        -5.7721899098E-03   -2.0000001800E+00
    576     1        -5.4358621997E-03   -1.9999998194E+00
    581     1        -4.6300060909E-03   -2.0000001807E+00
    586     1        -3.9495444247E-03   -2.0000001804E+00
    591     1        -3.2354902811E-03   -1.9999998197E+00
    596     1        -2.3741073273E-03   -1.9999998194E+00
    601     1        -1.8108196223E-03   -1.9999998191E+00
    606     1        -1.8277406706E-03   -1.9999998190E+00
    611     1        -2.1059437419E-03   -1.9999998198E+00
    616     1        -2.5181817493E-03   -1.9999998200E+00
    621     1        -3.3430653184E-03   -2.0000001801E+00
    626     1        -4.5145168309E-03   -2.0000001805E+00
    631     1        -5.4296718137E-03   -2.0000001810E+00
    636     1        -5.8957190922E-03   -1.9999998202E+00
    641     1        -6.6656594234E-03   -1.9999998188E+00
    646     1        -7.6623814006E-03   -2.0000001802E+00
    651     1        -8.3069173660E-03   -2.0000001811E+00
    656     1        -8.6865677333E-03   -2.0000001809E+00
    661     1        -8.9319615705E-03   -1.9999998192E+00
    666     1        -8.6723138213E-03   -1.9999998901E+00
    671     1        -8.0463464757E-03   -1.9999998201E+00
    676     1        -8.0048414934E-03   -2.0000001788E+00
    681     1        -8.0657914416E-03   -2.0000001787E+00
    686     1        -7.4413967569E-03   -2.0000001787E+00
    691     1        -6.9148621524E-03   -1.9999998205E+00
    696     1        -7.2283682478E-03   -2.0000001676E+00
    701     1        -7.6624624008E-03   -1.9999998192E+00
    706     1        -7.9455052325E-03   -2.0000000016E+00
    711     1        -8.7350253624E-03   -2.0000000589E+00
    716     1        -9.4012010223E-03   -1.9999998201E+00
    721     1        -9.0377170089E-03   -1.9999998198E+00
    726     1        -7.9478162657E-03   -2.0000001794E+00
    731     1        -6.9991983778E-03   -2.0000001800E+00
    736     1        -6.1816058611E-03   -2.0000001803E+00
    741     1        -5.2730867482E-03   -2.0000001796E+00
    746     1        -4.8056165194E-03   -1.9999998189E+00
    751     1        -5.0854314759E-03   -1.9999999037E+00
    756     1        -5.5206096078E-03   -2.0000001804E+00
    761     1        -5.6570050028E-03   -1.9999998688E+00
    766     1        -6.0739836793E-03   -1.9999998191E+00
    771     1        -6.7527107038E-03   -2.0000000848E+00
    776     1        -7.0992102591E-03   -2.0000001805E+00
    781     1        -7.4381804703E-03   -2.0000001807E+00
    786     1        -8.2066792975E-03   -2.0000001803E+00
    791     1        -8.8706842629E-03   -1.9999998191E+00
    796     1        -9.0323235921E-03   -1.9999998198E+00
    801     1        -9.1691996453E-03   -1.9999998196E+00
    806     1        -9.0040152399E-03   -1.9999998200E+00
    811     1        -8.2660146096E-03   -1.9999999525E+00
    816     1        -7.7308645603E-03   -2.0000001802E+00
    821     1        -7.4952559816E-03   -2.0000001803E+00
    826     1        -6.6559725272E-03   -2.0000001800E+00
    831     1        -5.2710952820E-03   -2.0000001797E+00
    836     1        -4.4789952404E-03   -1.9999998198E+00
    841     1        -3.9476464639E-03   -1.9999998198E+00
    846     1        -2.9571299047E-03   -2.0000001802E+00
    851     1        -2.0265312561E-03   -2.0000001798E+00
    856     1        -1.6098555366E-03   -1.9999998196E+00
    861     1        -1.2555226626E-03   -1.9999998194E+00
    866     1        -6.8198618826E-04   -1.9999998198E+00
    871     1        -7.3413393256E-04   -1.9999998203E+00
    876     1        -1.7087478326E-03   -1.9999998893E+00
    881     1        -2.8620880331E-03   -2.0000001805E+00
    886     1        -3.7669372287E-03   -2.0000001801E+00
    891     1        -4.9949777397E-03   -2.0000001795E+00
    896     1        -6.3996707373E-03   -2.0000001796E+00
    901     1        -7.1798373382E-03   -2.0000001338E+00
    906     1        -7.8466802790E-03   -1.9999999695E+00
    911     1        -8.9375591751E-03   -2.0000001792E+00
    916     1        -9.7881860116E-03   -1.9999999805E+00
    921     1        -9.8940247342E-03   -1.9999998200E+00
    926     1        -9.8745241601E-03   -1.9999998202E+00
    931     1        -9.5412957840E-03   -1.9999998193E+00
    936     1        -8.5306125794E-03   -1.9999998193E+00
    941     1        -7.7150170157E-03   -2.0000001802E+00
    946     1        -7.2559684427E-03   -2.0000001804E+00
    951     1        -6.3244018222E-03   -2.0000001804E+00
    956     1        -4.8686170416E-03   -1.9999998193E+00
    961     1        -3.8601316079E-03   -1.9999998200E+00
    966     1        -3.2799707020E-03   -1.9999998193E+00
    971     1        -2.5968306075E-03   -2.0000001808E+00
    976     1        -2.0905564364E-03   -2.0000001804E+00
    981     1        -2.3103389971E-03   -2.0000001799E+00
    986     1        -2.8403068294E-03   -2.0000001806E+00
    991     1        -2.7193826204E-03   -1.9999998202E+00
    996     1        -2.3574994284E-03   -1.9999998191E+00
   1001     1        -2.4085939377E-03   -2.0000001809E+00
   1006     1        -2.4437604857E-03   -1.9999998195E+00
   1011     1        -2.0817819416E-03   -1.9999998198E+00
   1016     1        -1.8444340604E-03   -1.9999998189E+00
   1021     1        -1.9300709081E-03   -2.0000001800E+00
   1026     1        -1.7536405566E-03   -2.0000001798E+00
   1031     1        -1.6814663632E-03   -2.0000001797E+00
   1036     1        -2.0924553704E-03   -1.9999998202E+00
   1041     1        -2.5181310284E-03   -1.9999998206E+00
   1046     1        -2.9469687334E-03   -1.9999998207E+00
   1051     1        -4.0587046493E-03   -2.0000001799E+00
   1056     1        -5.5162007998E-03   -2.0000001811E+00
   1061     1        -6.3853759963E-03   -2.0000001814E+00
   1066     1        -6.8975853047E-03   -2.0000001804E+00
   1071     1        -7.3264345407E-03   -1.9999998197E+00
   1076     1        -7.4966153652E-03   -1.9999998199E+00
   1081     1        -7.4951868603E-03   -2.0000001803E+00
   1086     1        -7.6057784165E-03   -2.0000001806E+00
   1091     1        -7.5813888102E-03   -2.0000001804E+00
   1096     1        -7.0176407903E-03   -1.9999998195E+00
   1101     1        -6.2458275134E-03   -1.9999998204E+00
   1106     1        -5.4421823665E-03   -1.9999998205E+00
   1111     1        -4.5712946240E-03   -2.0000001790E+00
   1116     1        -3.2471965751E-03   -2.0000001794E+00
   1121     1        -1.6478985465E-03   -2.0000001795E+00
   1126     1        -1.8970246483E-04   -1.9999998197E+00
   1131     1         1.0687913298E-03   -1.9999998203E+00
   1136     1         2.0304498560E-03   -1.9999998204E+00
   1141     1         2.2664584894E-03   -2.0000001794E+00
   1146     1         1.7475402357E-03   -2.0000001798E+00
   1151     1         1.0486974531E-03   -1.9999998209E+00
   1156     1         2.2295700472E-04   -1.9999998217E+00
   1161     1        -7.2649591234E-04   -2.0000001781E+00
   1166     1        -1.2386601095E-03   -2.0000001792E+00
   1171     1        -1.5719344667E-03   -1.9999998214E+00
   1176     1        -2.3527418737E-03   -2.0000000401E+00
   1181     1        -3.2356607287E-03   -1.9999998209E+00
   1186     1        -3.5341656899E-03   -1.9999998214E+00
   1191     1        -3.8662315763E-03   -2.0000001793E+00
   1196     1        -4.5649458018E-03   -2.0000001792E+00
   1201     1        -4.8660604974E-03   -1.9999998210E+00
   1206     1        -4.5365890189E-03   -1.9999998212E+00
   1211     1        -3.9362970093E-03   -2.0000001797E+00
   1216     1        -3.1519436944E-03   -2.0000001798E+00
   1221     1        -2.1545762777E-03   -1.9999998200E+00
   1226     1        -1.4800912986E-03   -1.9999998191E+00
   1231     1        -1.1851403260E-03   -1.9999998194E+00
   1236     1        -1.1576098207E-03   -1.9999998931E+00
   1241     1        -1.4309923946E-03   -2.0000001811E+00
   1246     1        -1.8733164361E-03   -1.9999998197E+00
   1251     1        -2.5445542711E-03   -1.9999998200E+00
   1256     1        -3.3131997734E-03   -1.9999998190E+00
   1261     1        -3.9947659247E-03   -2.0000000655E+00
   1266     1        -4.5247299417E-03   -2.0000001794E+00
   1271     1        -4.9919007598E-03   -2.0000001780E+00
   1276     1        -4.9915470038E-03   -1.9999998207E+00
   1281     1        -4.5701229866E-03   -1.9999999993E+00
   1286     1        -4.1868022740E-03   -2.0000001794E+00
   1291     1        -3.6654338306E-03   -2.0000001798E+00
   1296     1        -3.2006735992E-03   -2.0000001808E+00
   1301     1        -3.1792920998E-03   -2.0000001799E+00
   1306     1        -3.4775088360E-03   -2.0000001804E+00
   1311     1        -3.9067883849E-03   -1.9999998196E+00
   1316     1        -4.9738200126E-03   -2.0000001804E+00
   1321     1        -6.6565942310E-03   -2.0000001799E+00
   1326     1        -8.2695723533E-03   -1.9999998200E+00
   1331     1        -9.8546045737E-03   -2.0000001796E+00
   1336     1        -1.1512875597E-02   -2.0000001793E+00
   1341     1        -1.2902666549E-02   -2.0000001459E+00
   1346     1        -1.3742649742E-02   -2.0000001790E+00
   1351     1        -1.4144137266E-02   -1.9999999452E+00
   1356     1        -1.3989231895E-02   -1.9999998207E+00
   1361     1        -1.3195431952E-02   -1.9999998204E+00
   1366     1        -1.2097651456E-02   -2.0000001797E+00
   1371     1        -1.0908356487E-02   -2.0000001807E+00
   1376     1        -9.9248001375E-03   -1.9999998203E+00
   1381     1        -9.0065776101E-03   -1.9999998197E+00
   1386     1        -7.9325813018E-03   -1.9999998203E+00
   1391     1        -6.7693334751E-03   -2.0000001802E+00
   1396     1        -5.7341312940E-03   -2.0000001803E+00
   1401     1        -4.8469470748E-03   -1.9999998202E+00
   1406     1        -4.1634654026E-03   -1.9999998197E+00
   1411     1        -4.1394770266E-03   -2.0000001807E+00
   1416     1        -4.7333822698E-03   -2.0000001800E+00
   1421     1        -5.6874885570E-03   -2.0000001804E+00
   1426     1        -6.8331786036E-03   -1.9999998207E+00
   1431     1        -8.1125417559E-03   -1.9999998216E+00
   1436     1        -9.3298229180E-03   -1.9999998217E+00
   1441     1        -1.0189703979E-02   -2.0000001764E+00
   1446     1        -1.0404615242E-02   -2.0000001764E+00
   1451     1        -9.8886434660E-03   -1.9999998232E+00
   1456     1        -9.1163990002E-03   -2.0000001773E+00
   1461     1        -8.1319903903E-03   -2.0000001782E+00
   1466     1        -7.0725609755E-03   -1.9999998209E+00
   1471     1        -6.5714879560E-03   -2.0000001791E+00
   1476     1        -6.7369071279E-03   -2.0000001804E+00
   1481     1        -7.0470998448E-03   -1.9999998208E+00
   1486     1        -7.1851521688E-03   -1.9999998201E+00
   1491     1        -7.1196020149E-03   -1.9999998210E+00
   1496     1        -6.5211702616E-03   -1.9999998198E+00
