# Supplementary material for: Drug Design in the Exascale Era: A Perspective from Massively Parallel QM/MM Simulations
Source: J Chem Inf Model. 2023 Jun 15;63(12):3647–58. doi: 10.1021/acs.jcim.3c00557 (PMC10302481; doi:10.1021/acs.jcim.3c00557)
Supplement: Supplementary file 1 — ci3c00557_si_001.zip [file ci3c00557_si_001.zip › idh1/ti/step-2/cv_2/CONSTRAINT]

      1     1         1.1135839554E+00   -2.0000000356E+00
      6     1         8.1567919762E-03   -2.0000001758E+00
     11     1         7.1838309129E-03   -2.0000001736E+00
     16     1         5.7093670635E-03   -2.0000001735E+00
     21     1         4.2962824654E-03   -1.9999999180E+00
     26     1         3.4422376705E-03   -1.9999998263E+00
     31     1         3.1846492924E-03   -2.0000001748E+00
     36     1         3.3162430581E-03   -2.0000001766E+00
     41     1         3.4695688813E-03   -2.0000001775E+00
     46     1         3.1369819489E-03   -1.9999998216E+00
     51     1         2.6028839783E-03   -1.9999998208E+00
     56     1         2.2166973718E-03   -2.0000001788E+00
     61     1         1.8418649327E-03   -2.0000001793E+00
     66     1         1.4563093087E-03   -2.0000001786E+00
     71     1         1.3674706439E-03   -1.9999998203E+00
     76     1         1.3175104451E-03   -1.9999998194E+00
     81     1         5.9238912267E-04   -1.9999998195E+00
     86     1        -8.5225208424E-04   -1.9999998197E+00
     91     1        -2.8145051981E-03   -2.0000001808E+00
     96     1        -4.9485024530E-03   -2.0000001791E+00
    101     1        -6.7855821952E-03   -1.9999998214E+00
    106     1        -8.1094007766E-03   -1.9999998210E+00
    111     1        -8.9117520174E-03   -2.0000001790E+00
    116     1        -9.1690335088E-03   -1.9999998208E+00
    121     1        -8.9357721664E-03   -2.0000001783E+00
    126     1        -8.6635921906E-03   -2.0000001791E+00
    131     1        -8.5417834344E-03   -2.0000001808E+00
    136     1        -8.6386343749E-03   -1.9999998196E+00
    141     1        -8.9922839353E-03   -2.0000001808E+00
    146     1        -9.5292307179E-03   -2.0000001806E+00
    151     1        -1.0335228963E-02   -1.9999998194E+00
    156     1        -1.1216234807E-02   -1.9999998188E+00
    161     1        -1.1758841430E-02   -1.9999998196E+00
    166     1        -1.1948918134E-02   -1.9999998742E+00
    171     1        -1.2202970606E-02   -2.0000001809E+00
    176     1        -1.2219046892E-02   -2.0000001792E+00
    181     1        -1.1895729076E-02   -2.0000001804E+00
    186     1        -1.1773566768E-02   -1.9999998198E+00
    191     1        -1.1646052419E-02   -1.9999998197E+00
    196     1        -1.1157222564E-02   -2.0000001803E+00
    201     1        -1.0806531129E-02   -2.0000001806E+00
    206     1        -1.0975819067E-02   -2.0000001809E+00
    211     1        -1.0972915944E-02   -2.0000001805E+00
    216     1        -1.0638213726E-02   -1.9999998190E+00
    221     1        -1.0348134567E-02   -1.9999998241E+00
    226     1        -9.9578389320E-03   -1.9999998191E+00
    231     1        -9.3127637975E-03   -2.0000001802E+00
    236     1        -8.6703353682E-03   -2.0000001802E+00
    241     1        -8.1704403480E-03   -2.0000001793E+00
    246     1        -7.3727938499E-03   -2.0000001794E+00
    251     1        -5.9768298178E-03   -2.0000001788E+00
    256     1        -3.9957232440E-03   -1.9999998219E+00
    261     1        -1.6742674052E-03   -1.9999998213E+00
    266     1         9.2688110391E-04   -2.0000001785E+00
    271     1         3.7429907434E-03   -2.0000001794E+00
    276     1         5.7975815062E-03   -1.9999998208E+00
    281     1         6.5895327377E-03   -2.0000001802E+00
    286     1         6.3443714409E-03   -2.0000001808E+00
    291     1         5.2081178590E-03   -1.9999998189E+00
    296     1         3.1622408515E-03   -1.9999998200E+00
    301     1         8.1841042310E-04   -1.9999998205E+00
    306     1        -1.3049060969E-03   -1.9999998199E+00
    311     1        -3.2222076669E-03   -2.0000001787E+00
    316     1        -4.4885352018E-03   -2.0000001782E+00
    321     1        -4.6557630881E-03   -2.0000001774E+00
    326     1        -3.8798921672E-03   -1.9999998220E+00
    331     1        -2.6325819156E-03   -1.9999998207E+00
    336     1        -1.0283655604E-03   -2.0000001798E+00
    341     1         5.3555954739E-04   -2.0000001800E+00
    346     1         1.4657315391E-03   -2.0000001801E+00
    351     1         1.8544231113E-03   -1.9999998195E+00
    356     1         1.7290427983E-03   -1.9999998189E+00
    361     1         9.4091376397E-04   -1.9999998193E+00
    366     1        -4.4485500068E-04   -2.0000001793E+00
    371     1        -2.1860568581E-03   -2.0000001790E+00
    376     1        -4.2355179455E-03   -2.0000001790E+00
    381     1        -6.2586922065E-03   -1.9999998213E+00
    386     1        -7.8413954151E-03   -1.9999998200E+00
    391     1        -9.0815238274E-03   -1.9999999015E+00
    396     1        -9.9131591944E-03   -2.0000001804E+00
    401     1        -9.9758295452E-03   -2.0000001799E+00
    406     1        -9.0921528022E-03   -2.0000001796E+00
    411     1        -7.7860352795E-03   -1.9999998217E+00
    416     1        -6.6048003985E-03   -1.9999998219E+00
    421     1        -5.5227111075E-03   -2.0000001769E+00
    426     1        -4.2953325404E-03   -2.0000000893E+00
    431     1        -3.0462718622E-03   -1.9999998225E+00
    436     1        -2.3402646916E-03   -1.9999998227E+00
    441     1        -2.1216621246E-03   -1.9999999816E+00
    446     1        -2.2886952513E-03   -2.0000001797E+00
    451     1        -3.1534348186E-03   -2.0000001794E+00
    456     1        -4.4430754968E-03   -2.0000001805E+00
    461     1        -5.3622711174E-03   -1.9999998204E+00
    466     1        -5.6903445468E-03   -1.9999998196E+00
    471     1        -5.9448496171E-03   -1.9999998190E+00
    476     1        -6.0705598633E-03   -2.0000001807E+00
    481     1        -6.1385877492E-03   -2.0000001809E+00
    486     1        -6.3163026926E-03   -2.0000001800E+00
    491     1        -6.2684344656E-03   -2.0000001798E+00
    496     1        -5.6339359909E-03   -2.0000000624E+00
    501     1        -4.6428968948E-03   -1.9999998214E+00
    506     1        -3.5854310121E-03   -2.0000001791E+00
    511     1        -2.1465397779E-03   -2.0000000915E+00
    516     1        -5.5094568671E-04   -1.9999998207E+00
    521     1         6.9023304448E-04   -1.9999998197E+00
    526     1         1.3503756817E-03   -2.0000001805E+00
    531     1         1.6589562625E-03   -2.0000001798E+00
    536     1         1.7429745597E-03   -2.0000001799E+00
    541     1         1.4083186646E-03   -1.9999998201E+00
    546     1         8.6332367161E-04   -1.9999998196E+00
    551     1         3.9096683057E-04   -1.9999998189E+00
    556     1         1.8400322634E-05   -2.0000001799E+00
    561     1        -5.1383228179E-04   -2.0000000022E+00
    566     1        -8.8232065156E-04   -2.0000001804E+00
    571     1        -8.0717896961E-04   -1.9999998196E+00
    576     1        -5.9222171527E-04   -1.9999998193E+00
    581     1        -6.1445685367E-04   -1.9999998200E+00
    586     1        -1.0043983238E-03   -1.9999998191E+00
    591     1        -1.6748199225E-03   -2.0000001805E+00
    596     1        -2.3395397641E-03   -2.0000001804E+00
    601     1        -2.5288471600E-03   -2.0000000908E+00
    606     1        -2.6769971927E-03   -1.9999999987E+00
    611     1        -3.4093693154E-03   -2.0000001813E+00
    616     1        -4.4599034372E-03   -2.0000001806E+00
    621     1        -5.7282742202E-03   -2.0000001805E+00
    626     1        -7.4352304894E-03   -2.0000001799E+00
    631     1        -9.2809060271E-03   -1.9999998202E+00
    636     1        -1.0634784218E-02   -1.9999998192E+00
    641     1        -1.1584215194E-02   -2.0000001807E+00
    646     1        -1.2243989115E-02   -2.0000001797E+00
    651     1        -1.2346532486E-02   -1.9999998200E+00
    656     1        -1.1890999448E-02   -1.9999998192E+00
    661     1        -1.0996605692E-02   -1.9999998201E+00
    666     1        -9.9644966778E-03   -2.0000001812E+00
    671     1        -8.9272309285E-03   -2.0000001798E+00
    676     1        -7.9286986839E-03   -2.0000001805E+00
    681     1        -6.8148385647E-03   -1.9999998202E+00
    686     1        -5.7133209957E-03   -1.9999998192E+00
    691     1        -4.8737406949E-03   -1.9999999057E+00
    696     1        -4.4063626821E-03   -2.0000001804E+00
    701     1        -4.5229618502E-03   -2.0000001802E+00
    706     1        -4.9922010599E-03   -1.9999998203E+00
    711     1        -5.5257136665E-03   -1.9999998212E+00
    716     1        -6.0971322877E-03   -1.9999998205E+00
    721     1        -6.9133444230E-03   -2.0000001796E+00
    726     1        -7.8841255527E-03   -2.0000001799E+00
    731     1        -8.7276242739E-03   -2.0000001797E+00
    736     1        -9.0771479086E-03   -2.0000001793E+00
    741     1        -8.5261173195E-03   -1.9999998210E+00
    746     1        -7.4199597075E-03   -1.9999998208E+00
    751     1        -5.8593679246E-03   -2.0000001790E+00
    756     1        -3.5217742819E-03   -2.0000001796E+00
    761     1        -6.6809550274E-04   -1.9999998199E+00
    766     1         1.5977551917E-03   -1.9999998195E+00
    771     1         3.0430920757E-03   -1.9999998206E+00
    776     1         3.8951941838E-03   -1.9999998207E+00
    781     1         3.6531454412E-03   -2.0000001777E+00
    786     1         2.5253991134E-03   -2.0000001768E+00
    791     1         1.4514121273E-03   -2.0000001761E+00
    796     1         8.6464451618E-04   -1.9999998238E+00
    801     1         4.3703773922E-04   -1.9999998221E+00
    806     1         5.2026466665E-05   -1.9999998219E+00
    811     1        -2.0321186966E-04   -2.0000001795E+00
    816     1        -3.5451490694E-04   -2.0000001799E+00
    821     1        -4.8302780123E-04   -1.9999999246E+00
    826     1        -5.6732206623E-04   -1.9999998208E+00
    831     1        -2.8691746158E-04   -1.9999998207E+00
    836     1         1.1450445058E-05   -2.0000001792E+00
    841     1         1.4366112066E-05   -2.0000001789E+00
    846     1         4.6475384776E-06   -1.9999998218E+00
    851     1        -1.7882562884E-05   -1.9999998205E+00
    856     1        -5.8106556347E-04   -2.0000001784E+00
    861     1        -1.4319908845E-03   -2.0000001797E+00
    866     1        -1.8736166235E-03   -1.9999998206E+00
    871     1        -2.5447845538E-03   -1.9999998211E+00
    876     1        -3.8593388109E-03   -2.0000001802E+00
    881     1        -4.9854961343E-03   -1.9999998212E+00
    886     1        -5.6992252155E-03   -2.0000001790E+00
    891     1        -6.4539471931E-03   -2.0000001786E+00
    896     1        -6.9944458664E-03   -1.9999998217E+00
    901     1        -6.7887152681E-03   -1.9999998224E+00
    906     1        -6.2923656582E-03   -2.0000001768E+00
    911     1        -5.6537299453E-03   -2.0000001766E+00
    916     1        -4.6326088193E-03   -1.9999998226E+00
    921     1        -3.4177969897E-03   -2.0000001767E+00
    926     1        -2.2061296544E-03   -1.9999998225E+00
    931     1        -1.0236714405E-03   -1.9999998220E+00
    936     1        -2.3611974486E-04   -2.0000001773E+00
    941     1        -3.7573462316E-04   -2.0000001780E+00
    946     1        -1.1425555628E-03   -1.9999999633E+00
    951     1        -1.9965162944E-03   -1.9999998482E+00
    956     1        -2.7204092193E-03   -1.9999998238E+00
    961     1        -3.5612483537E-03   -1.9999998241E+00
    966     1        -4.4311335914E-03   -2.0000001769E+00
    971     1        -4.6678820110E-03   -2.0000001774E+00
    976     1        -4.3915990346E-03   -2.0000001790E+00
    981     1        -4.1191748140E-03   -1.9999998209E+00
    986     1        -3.5670600256E-03   -1.9999998207E+00
    991     1        -2.1642246354E-03   -1.9999998199E+00
    996     1        -6.9999035207E-04   -1.9999998197E+00
   1001     1         1.4969862479E-04   -2.0000001805E+00
   1006     1         1.0167783687E-03   -2.0000001803E+00
   1011     1         1.9126084226E-03   -1.9999998206E+00
   1016     1         2.0146605638E-03   -1.9999998209E+00
   1021     1         1.5078969799E-03   -1.9999998213E+00
   1026     1         1.0153973811E-03   -1.9999998205E+00
   1031     1         1.4451467557E-04   -2.0000001784E+00
   1036     1        -8.9398043256E-04   -2.0000001782E+00
   1041     1        -9.5119531574E-04   -1.9999998230E+00
   1046     1        -2.5602843361E-04   -1.9999998212E+00
   1051     1         3.7275960912E-04   -2.0000001792E+00
   1056     1         9.9604352759E-04   -2.0000001341E+00
   1061     1         1.9178895979E-03   -2.0000001791E+00
   1066     1         2.3035974230E-03   -1.9999998202E+00
   1071     1         1.7476132416E-03   -1.9999998203E+00
   1076     1         7.5299108067E-04   -1.9999998210E+00
   1081     1        -4.1883402114E-04   -2.0000001785E+00
   1086     1        -1.9552127667E-03   -2.0000001785E+00
   1091     1        -3.8163454686E-03   -1.9999998224E+00
   1096     1        -5.1434167437E-03   -1.9999998223E+00
   1101     1        -6.0447073057E-03   -2.0000001781E+00
   1106     1        -7.2573882260E-03   -2.0000001790E+00
   1111     1        -8.4285094813E-03   -2.0000001801E+00
   1116     1        -8.8114686580E-03   -2.0000001793E+00
   1121     1        -9.1140640173E-03   -1.9999998196E+00
   1126     1        -9.8638087525E-03   -1.9999998197E+00
   1131     1        -1.0291451539E-02   -1.9999998197E+00
   1136     1        -1.0364964816E-02   -2.0000001810E+00
   1141     1        -1.0974694412E-02   -2.0000001807E+00
   1146     1        -1.1843173058E-02   -1.9999998198E+00
   1151     1        -1.1996733880E-02   -1.9999998191E+00
   1156     1        -1.1761906341E-02   -1.9999998191E+00
   1161     1        -1.1873272099E-02   -2.0000000243E+00
   1166     1        -1.2036644503E-02   -1.9999998197E+00
   1171     1        -1.2153016452E-02   -2.0000000011E+00
   1176     1        -1.2508305515E-02   -2.0000001806E+00
   1181     1        -1.2907031786E-02   -2.0000001794E+00
   1186     1        -1.2691441319E-02   -1.9999998192E+00
   1191     1        -1.1954819974E-02   -1.9999998194E+00
   1196     1        -1.1169229489E-02   -1.9999998192E+00
   1201     1        -1.0152873706E-02   -2.0000001800E+00
   1206     1        -8.9369025557E-03   -2.0000001803E+00
   1211     1        -8.2805533785E-03   -1.9999998198E+00
   1216     1        -8.5565257089E-03   -2.0000001800E+00
   1221     1        -9.1612766050E-03   -2.0000001798E+00
   1226     1        -9.7932570083E-03   -2.0000001796E+00
   1231     1        -1.0648827690E-02   -1.9999998209E+00
   1236     1        -1.1097382377E-02   -1.9999998207E+00
   1241     1        -1.0603060683E-02   -1.9999998200E+00
   1246     1        -9.7188007483E-03   -2.0000001801E+00
   1251     1        -9.0254541477E-03   -2.0000001804E+00
   1256     1        -7.8028939402E-03   -1.9999998201E+00
   1261     1        -6.2763623097E-03   -2.0000001655E+00
   1266     1        -5.3679403721E-03   -1.9999998189E+00
   1271     1        -4.6220931489E-03   -2.0000001803E+00
   1276     1        -3.2425578690E-03   -2.0000000009E+00
   1281     1        -1.5398781741E-03   -2.0000001800E+00
   1286     1         3.8416751251E-05   -1.9999998201E+00
   1291     1         1.8158785176E-03   -1.9999998202E+00
   1296     1         3.2925599367E-03   -1.9999998191E+00
   1301     1         3.5509644607E-03   -2.0000001808E+00
   1306     1         2.6881997468E-03   -2.0000001805E+00
   1311     1         1.5145218262E-03   -2.0000001798E+00
   1316     1         1.5450788479E-04   -1.9999998194E+00
   1321     1        -1.4127751449E-03   -1.9999998194E+00
   1326     1        -2.5488120754E-03   -1.9999998203E+00
   1331     1        -3.1210673382E-03   -1.9999998200E+00
   1336     1        -3.5557321536E-03   -1.9999998192E+00
   1341     1        -4.0348484889E-03   -1.9999998190E+00
   1346     1        -4.1120189580E-03   -2.0000001797E+00
   1351     1        -4.1350075800E-03   -2.0000001803E+00
   1356     1        -4.8580143261E-03   -2.0000001021E+00
   1361     1        -5.7050960192E-03   -2.0000001788E+00
   1366     1        -5.9644597099E-03   -1.9999998213E+00
   1371     1        -6.1446532158E-03   -1.9999998201E+00
   1376     1        -6.6747680802E-03   -2.0000001793E+00
   1381     1        -6.8138776827E-03   -2.0000001807E+00
   1386     1        -6.4962785594E-03   -2.0000001811E+00
   1391     1        -6.4310680228E-03   -2.0000001804E+00
   1396     1        -6.3858979574E-03   -1.9999998191E+00
