# Supplementary material for: Drug Design in the Exascale Era: A Perspective from Massively Parallel QM/MM Simulations
Source: J Chem Inf Model. 2023 Jun 15;63(12):3647–58. doi: 10.1021/acs.jcim.3c00557 (PMC10302481; doi:10.1021/acs.jcim.3c00557)
Supplement: Supplementary file 1 — ci3c00557_si_001.zip [file ci3c00557_si_001.zip › idh1/ti/step-2/cv0.5/CONSTRAINT2]

      1     1         1.1131110220E-02    5.0000000138E-01
      6     1         1.0556333820E-02    5.0000017842E-01
     11     1         1.0249326526E-02    5.0000017897E-01
     16     1         1.0749202358E-02    5.0000017907E-01
     21     1         1.2310168862E-02    4.9999982442E-01
     26     1         1.4267537319E-02    4.9999982199E-01
     31     1         1.6082037588E-02    4.9999982269E-01
     36     1         1.7829266247E-02    5.0000017659E-01
     41     1         1.9279043934E-02    5.0000017655E-01
     46     1         1.9758491594E-02    5.0000014029E-01
     51     1         1.9158719000E-02    5.0000017775E-01
     56     1         1.8095734092E-02    4.9999982074E-01
     61     1         1.6876950274E-02    4.9999982100E-01
     66     1         1.5368594245E-02    5.0000018013E-01
     71     1         1.3794092480E-02    5.0000017939E-01
     76     1         1.2941315824E-02    5.0000017963E-01
     81     1         1.2957558421E-02    5.0000017925E-01
     86     1         1.3367160899E-02    5.0000017842E-01
     91     1         1.4180059854E-02    4.9999982211E-01
     96     1         1.5609261409E-02    4.9999982363E-01
    101     1         1.6981592347E-02    5.0000017630E-01
    106     1         1.7584952197E-02    5.0000017546E-01
    111     1         1.7836578539E-02    5.0000017564E-01
    116     1         1.7866100558E-02    5.0000017682E-01
    121     1         1.7203912568E-02    4.9999982355E-01
    126     1         1.5928061086E-02    4.9999982321E-01
    131     1         1.4632621567E-02    5.0000017795E-01
    136     1         1.3330674138E-02    4.9999982257E-01
    141     1         1.1961147393E-02    4.9999982280E-01
    146     1         1.1057520732E-02    4.9999982269E-01
    151     1         1.0758008496E-02    4.9999982217E-01
    156     1         1.0961981732E-02    5.0000005517E-01
    161     1         1.1825924886E-02    5.0000017759E-01
    166     1         1.3273859552E-02    4.9999982296E-01
    171     1         1.4331997947E-02    4.9999982337E-01
    176     1         1.4922164208E-02    4.9999982350E-01
    181     1         1.5623327945E-02    4.9999982354E-01
    186     1         1.6047282688E-02    4.9999994795E-01
    191     1         1.5398188226E-02    5.0000017581E-01
    196     1         1.4247279981E-02    5.0000017599E-01
    201     1         1.3737093017E-02    4.9999982418E-01
    206     1         1.3723222895E-02    5.0000017642E-01
    211     1         1.3516898800E-02    5.0000017740E-01
    216     1         1.3295889996E-02    4.9999982234E-01
    221     1         1.3858033155E-02    4.9999982124E-01
    226     1         1.4954992532E-02    5.0000010533E-01
    231     1         1.5735849571E-02    4.9999982096E-01
    236     1         1.5937626811E-02    5.0000017829E-01
    241     1         1.6040727496E-02    5.0000017726E-01
    246     1         1.6220566197E-02    4.9999982426E-01
    251     1         1.6424453267E-02    4.9999992005E-01
    256     1         1.6488069675E-02    5.0000017612E-01
    261     1         1.6321278558E-02    4.9999982410E-01
    266     1         1.6092788312E-02    4.9999982279E-01
    271     1         1.5811747327E-02    5.0000017749E-01
    276     1         1.5019102434E-02    5.0000017854E-01
    281     1         1.3700419748E-02    4.9999988282E-01
    286     1         1.2753901038E-02    5.0000018024E-01
    291     1         1.2680357925E-02    4.9999982072E-01
    296     1         1.2819756937E-02    4.9999982100E-01
    301     1         1.3066003438E-02    4.9999982044E-01
    306     1         1.4251674813E-02    5.0000017884E-01
    311     1         1.6194300343E-02    5.0000017737E-01
    316     1         1.7640269283E-02    5.0000017712E-01
    321     1         1.8225497305E-02    5.0000017805E-01
    326     1         1.8484949806E-02    4.9999982230E-01
    331     1         1.8456283730E-02    4.9999982135E-01
    336     1         1.7588546454E-02    5.0000017845E-01
    341     1         1.5943223139E-02    5.0000017951E-01
    346     1         1.4281582499E-02    4.9999982058E-01
    351     1         1.2877183395E-02    4.9999999798E-01
    356     1         1.1814009604E-02    5.0000017833E-01
    361     1         1.1320997666E-02    5.0000005161E-01
    366     1         1.1403649047E-02    5.0000016073E-01
    371     1         1.1757663513E-02    4.9999982082E-01
    376     1         1.2697889173E-02    4.9999982177E-01
    381     1         1.4071640626E-02    5.0000016077E-01
    386     1         1.5046818099E-02    5.0000017790E-01
    391     1         1.5443642590E-02    5.0000017684E-01
    396     1         1.5873082863E-02    5.0000017681E-01
    401     1         1.5885378361E-02    4.9999982381E-01
    406     1         1.4947115779E-02    5.0000017674E-01
    411     1         1.3942947165E-02    5.0000017710E-01
    416     1         1.3318356992E-02    5.0000014444E-01
    421     1         1.2374979200E-02    4.9999982117E-01
    426     1         1.1186235958E-02    4.9999982101E-01
    431     1         1.0874446339E-02    4.9999982110E-01
    436     1         1.1232254995E-02    5.0000017869E-01
    441     1         1.1543413658E-02    5.0000017779E-01
    446     1         1.2150307319E-02    5.0000017724E-01
    451     1         1.3386977963E-02    4.9999982462E-01
    456     1         1.4453146721E-02    4.9999982466E-01
    461     1         1.5071697875E-02    5.0000017518E-01
    466     1         1.5795113334E-02    5.0000017615E-01
    471     1         1.6346273483E-02    5.0000017624E-01
    476     1         1.6097208091E-02    4.9999982274E-01
    481     1         1.5285745299E-02    4.9999982198E-01
    486     1         1.4361548717E-02    4.9999982256E-01
    491     1         1.3088538720E-02    5.0000017795E-01
    496     1         1.1619850588E-02    5.0000017690E-01
    501     1         1.0841151664E-02    5.0000017682E-01
    506     1         1.0934512342E-02    5.0000017799E-01
    511     1         1.1492076657E-02    4.9999982253E-01
    516     1         1.2819064794E-02    4.9999982143E-01
    521     1         1.5164248713E-02    5.0000017751E-01
    526     1         1.7238122809E-02    5.0000017773E-01
    531     1         1.8178574467E-02    5.0000017781E-01
    536     1         1.8683750387E-02    4.9999982201E-01
    541     1         1.9111650524E-02    4.9999982341E-01
    546     1         1.8724940917E-02    4.9999982292E-01
    551     1         1.7620532959E-02    5.0000017635E-01
    556     1         1.6731843758E-02    5.0000017537E-01
    561     1         1.6090682706E-02    4.9999982455E-01
    566     1         1.5395035370E-02    4.9999982381E-01
    571     1         1.5166843717E-02    4.9999982260E-01
    576     1         1.5780005930E-02    5.0000017717E-01
    581     1         1.6514026672E-02    5.0000017689E-01
    586     1         1.6951357792E-02    5.0000017711E-01
    591     1         1.7362516903E-02    4.9999982280E-01
    596     1         1.7693461987E-02    4.9999982317E-01
    601     1         1.7625501865E-02    4.9999982386E-01
    606     1         1.7496742458E-02    5.0000017464E-01
    611     1         1.7498785200E-02    5.0000017557E-01
    616     1         1.6841754939E-02    4.9999982438E-01
    621     1         1.5515276581E-02    4.9999982293E-01
    626     1         1.4678653069E-02    5.0000017839E-01
    631     1         1.4478405143E-02    5.0000000050E-01
    636     1         1.3988311566E-02    5.0000017888E-01
    641     1         1.3724454155E-02    4.9999982019E-01
    646     1         1.4600558407E-02    4.9999982115E-01
    651     1         1.5893051521E-02    4.9999982107E-01
    656     1         1.6532633204E-02    5.0000017734E-01
    661     1         1.7129671253E-02    4.9999982882E-01
    666     1         1.8103896015E-02    5.0000017567E-01
    671     1         1.8517232167E-02    4.9999982463E-01
    676     1         1.8048259438E-02    4.9999982476E-01
    681     1         1.7327613458E-02    4.9999982394E-01
    686     1         1.6534713019E-02    4.9999982350E-01
    691     1         1.5296363864E-02    4.9999998246E-01
    696     1         1.4108546368E-02    5.0000017585E-01
    701     1         1.3331425038E-02    5.0000017593E-01
    706     1         1.2755498435E-02    5.0000017569E-01
    711     1         1.2461212602E-02    5.0000017565E-01
    716     1         1.2527479080E-02    4.9999982473E-01
    721     1         1.2379769139E-02    4.9999982488E-01
    726     1         1.1922015542E-02    4.9999982465E-01
    731     1         1.1884361601E-02    5.0000017572E-01
    736     1         1.1965914554E-02    5.0000017681E-01
    741     1         1.1326112827E-02    5.0000017574E-01
    746     1         1.0628283497E-02    4.9999993024E-01
    751     1         1.0950986495E-02    4.9999982479E-01
    756     1         1.1411382543E-02    4.9999982541E-01
    761     1         1.0929711437E-02    4.9999982580E-01
    766     1         1.0525899053E-02    4.9999982594E-01
    771     1         1.1057101335E-02    4.9999982488E-01
    776     1         1.1778136878E-02    5.0000017541E-01
    781     1         1.2063968400E-02    5.0000017732E-01
    786     1         1.2624056613E-02    5.0000017776E-01
    791     1         1.3912225693E-02    4.9999982134E-01
    796     1         1.5561718329E-02    4.9999982202E-01
    801     1         1.7083014207E-02    4.9999982110E-01
    806     1         1.8234131915E-02    4.9999988918E-01
    811     1         1.8782031803E-02    5.0000017694E-01
    816     1         1.8705439282E-02    5.0000017680E-01
    821     1         1.8055653691E-02    5.0000017466E-01
    826     1         1.6598182681E-02    4.9999982388E-01
    831     1         1.4727522247E-02    5.0000011506E-01
    836     1         1.3429453193E-02    5.0000017865E-01
    841     1         1.3095175486E-02    5.0000017911E-01
    846     1         1.3004608211E-02    4.9999982115E-01
    851     1         1.2919878966E-02    4.9999982156E-01
    856     1         1.3220412579E-02    4.9999982194E-01
    861     1         1.3806367282E-02    5.0000017819E-01
    866     1         1.4085593895E-02    5.0000017598E-01
    871     1         1.4258509143E-02    5.0000017661E-01
    876     1         1.4668052963E-02    5.0000017614E-01
    881     1         1.4814837554E-02    4.9999982376E-01
    886     1         1.4613013287E-02    4.9999982357E-01
    891     1         1.4602822517E-02    4.9999982178E-01
    896     1         1.4764184983E-02    5.0000017729E-01
    901     1         1.4406443476E-02    5.0000017781E-01
    906     1         1.3554705609E-02    5.0000017773E-01
    911     1         1.2833785363E-02    4.9999982357E-01
    916     1         1.2352265649E-02    4.9999982390E-01
    921     1         1.1808438710E-02    4.9999982417E-01
    926     1         1.1392788760E-02    4.9999991032E-01
    931     1         1.1628806964E-02    4.9999982420E-01
    936     1         1.2433258699E-02    4.9999984039E-01
    941     1         1.3490705650E-02    5.0000010267E-01
    946     1         1.4428112979E-02    4.9999982211E-01
    951     1         1.5216076327E-02    5.0000017721E-01
    956     1         1.5784902667E-02    5.0000017736E-01
    961     1         1.6001439278E-02    5.0000017713E-01
    966     1         1.5599027535E-02    4.9999982196E-01
    971     1         1.4520157826E-02    4.9999982245E-01
    976     1         1.3381573442E-02    5.0000017785E-01
    981     1         1.2518939156E-02    5.0000017799E-01
    986     1         1.1732743605E-02    5.0000017747E-01
    991     1         1.1035697121E-02    4.9999982270E-01
    996     1         1.1301133601E-02    4.9999982175E-01
   1001     1         1.2588774295E-02    4.9999982143E-01
   1006     1         1.3922582677E-02    4.9999984001E-01
   1011     1         1.4849901869E-02    5.0000017799E-01
   1016     1         1.5697425220E-02    5.0000017654E-01
   1021     1         1.6414620108E-02    5.0000017759E-01
   1026     1         1.6507898264E-02    5.0000017687E-01
   1031     1         1.6155402449E-02    4.9999982167E-01
   1036     1         1.5746716508E-02    4.9999982147E-01
   1041     1         1.5680477111E-02    5.0000017818E-01
   1046     1         1.5878083419E-02    5.0000017820E-01
   1051     1         1.6075296981E-02    5.0000017504E-01
   1056     1         1.6104473751E-02    5.0000017795E-01
   1061     1         1.6056909983E-02    5.0000017809E-01
   1066     1         1.5795952557E-02    4.9999982251E-01
   1071     1         1.4976228934E-02    5.0000017747E-01
   1076     1         1.3767863245E-02    5.0000017809E-01
   1081     1         1.2846912261E-02    5.0000014297E-01
   1086     1         1.2757782239E-02    5.0000017839E-01
   1091     1         1.3090388452E-02    5.0000017962E-01
   1096     1         1.3535027975E-02    4.9999982063E-01
   1101     1         1.4527593372E-02    4.9999981977E-01
   1106     1         1.6398460265E-02    5.0000018001E-01
   1111     1         1.8220973068E-02    5.0000018031E-01
   1116     1         1.8909343175E-02    5.0000017856E-01
   1121     1         1.8769246306E-02    5.0000017878E-01
   1126     1         1.8400236435E-02    4.9999982208E-01
   1131     1         1.7907158966E-02    4.9999982275E-01
   1136     1         1.7304787797E-02    5.0000017675E-01
   1141     1         1.6905446137E-02    5.0000000052E-01
   1146     1         1.6803056019E-02    5.0000017813E-01
   1151     1         1.7087015292E-02    4.9999982157E-01
   1156     1         1.7353287712E-02    4.9999982193E-01
   1161     1         1.7020886544E-02    4.9999999995E-01
   1166     1         1.6174842488E-02    4.9999982225E-01
   1171     1         1.5353817633E-02    5.0000017836E-01
   1176     1         1.4463265595E-02    5.0000017742E-01
   1181     1         1.3315441366E-02    5.0000017811E-01
   1186     1         1.2414843775E-02    4.9999982198E-01
   1191     1         1.2231440688E-02    4.9999982247E-01
   1196     1         1.2504768548E-02    4.9999982197E-01
   1201     1         1.2724990063E-02    5.0000017935E-01
   1206     1         1.2945651998E-02    5.0000017867E-01
   1211     1         1.3421409688E-02    5.0000017916E-01
   1216     1         1.3957150177E-02    4.9999982104E-01
   1221     1         1.4157205870E-02    4.9999982288E-01
   1226     1         1.4270200075E-02    4.9999982284E-01
   1231     1         1.4959147014E-02    5.0000000015E-01
   1236     1         1.5886927894E-02    5.0000017685E-01
   1241     1         1.6372347855E-02    5.0000017704E-01
   1246     1         1.6262063976E-02    5.0000001096E-01
   1251     1         1.5672890145E-02    4.9999982219E-01
   1256     1         1.4868196102E-02    4.9999982235E-01
   1261     1         1.4205341581E-02    5.0000017781E-01
   1266     1         1.3533029865E-02    5.0000017782E-01
   1271     1         1.3099889264E-02    4.9999982219E-01
   1276     1         1.3679760649E-02    4.9999982316E-01
   1281     1         1.4688146189E-02    5.0000017672E-01
   1286     1         1.5321634914E-02    4.9999982451E-01
   1291     1         1.6175744525E-02    5.0000017643E-01
   1296     1         1.7693133288E-02    5.0000017675E-01
   1301     1         1.8674061855E-02    4.9999982236E-01
   1306     1         1.8907018578E-02    4.9999987389E-01
   1311     1         1.9267341415E-02    5.0000017694E-01
   1316     1         1.9720754973E-02    4.9999982387E-01
   1321     1         1.9376457082E-02    4.9999982380E-01
   1326     1         1.8289025359E-02    5.0000011891E-01
   1331     1         1.7045792606E-02    5.0000017599E-01
   1336     1         1.5653461846E-02    5.0000017434E-01
   1341     1         1.3839658976E-02    5.0000017493E-01
   1346     1         1.1694242094E-02    4.9999982453E-01
   1351     1         1.0015601319E-02    4.9999982436E-01
   1356     1         9.5374131104E-03    5.0000017560E-01
   1361     1         1.0274724864E-02    5.0000017516E-01
   1366     1         1.1558701219E-02    5.0000017516E-01
   1371     1         1.3067398743E-02    5.0000017452E-01
   1376     1         1.4831893083E-02    4.9999982649E-01
   1381     1         1.6759058444E-02    4.9999982633E-01
   1386     1         1.8363981822E-02    5.0000017282E-01
   1391     1         1.8980629120E-02    5.0000017305E-01
   1396     1         1.8751119026E-02    4.9999982719E-01
   1401     1         1.8264214204E-02    4.9999982592E-01
   1406     1         1.7326274513E-02    4.9999982509E-01
   1411     1         1.5392448016E-02    4.9999989291E-01
   1416     1         1.3434262497E-02    5.0000017627E-01
   1421     1         1.2513932795E-02    5.0000017580E-01
   1426     1         1.2247264335E-02    4.9999982427E-01
   1431     1         1.2279735318E-02    4.9999982456E-01
   1436     1         1.3050630462E-02    5.0000017472E-01
   1441     1         1.4386878425E-02    5.0000017533E-01
   1446     1         1.5446707157E-02    5.0000017418E-01
   1451     1         1.6057314106E-02    4.9999982529E-01
   1456     1         1.6354346333E-02    4.9999982369E-01
   1461     1         1.6247856354E-02    4.9999982338E-01
   1466     1         1.5947193845E-02    5.0000017595E-01
   1471     1         1.5994863905E-02    5.0000017679E-01
   1476     1         1.6439154507E-02    4.9999982314E-01
   1481     1         1.7015476353E-02    4.9999982437E-01
   1486     1         1.7803911335E-02    4.9999982452E-01
   1491     1         1.8663471191E-02    5.0000017597E-01
   1496     1         1.9050007463E-02    5.0000017531E-01
