# Supplementary material for: Drug Design in the Exascale Era: A Perspective from Massively Parallel QM/MM Simulations
Source: J Chem Inf Model. 2023 Jun 15;63(12):3647–58. doi: 10.1021/acs.jcim.3c00557 (PMC10302481; doi:10.1021/acs.jcim.3c00557)
Supplement: Supplementary file 1 — ci3c00557_si_001.zip [file ci3c00557_si_001.zip › idh1/ti/step-2/cv0.5/CONSTRAINT]

      1     1         1.1175557433E+00    5.0000002689E-01
      6     1         2.0632290756E-02    5.0000017990E-01
     11     1         2.1103105152E-02    5.0000017862E-01
     16     1         2.0561309741E-02    5.0000017779E-01
     21     1         1.8508578395E-02    4.9999982334E-01
     26     1         1.5411672493E-02    4.9999982243E-01
     31     1         1.3275012385E-02    5.0000017799E-01
     36     1         1.2707432401E-02    5.0000017904E-01
     41     1         1.2474956548E-02    4.9999981982E-01
     46     1         1.2434946055E-02    4.9999982014E-01
     51     1         1.3290053165E-02    4.9999981991E-01
     56     1         1.4981492336E-02    4.9999982064E-01
     61     1         1.6449018645E-02    5.0000017843E-01
     66     1         1.7295222319E-02    5.0000017854E-01
     71     1         1.7386234527E-02    4.9999982130E-01
     76     1         1.6804127148E-02    4.9999982106E-01
     81     1         1.6227518378E-02    4.9999982126E-01
     86     1         1.6401380109E-02    5.0000014900E-01
     91     1         1.6927570115E-02    5.0000017843E-01
     96     1         1.6817214080E-02    5.0000017878E-01
    101     1         1.6390854061E-02    4.9999981987E-01
    106     1         1.6556196238E-02    5.0000017928E-01
    111     1         1.6579764940E-02    5.0000018007E-01
    116     1         1.5270847590E-02    4.9999982083E-01
    121     1         1.3351696159E-02    5.0000009699E-01
    126     1         1.2061840215E-02    4.9999982128E-01
    131     1         1.1768065840E-02    4.9999982196E-01
    136     1         1.2407578373E-02    5.0000017798E-01
    141     1         1.3697392748E-02    5.0000017868E-01
    146     1         1.4756937142E-02    4.9999982146E-01
    151     1         1.5543359317E-02    5.0000017948E-01
    156     1         1.6784655153E-02    5.0000017986E-01
    161     1         1.7696402790E-02    4.9999994466E-01
    166     1         1.7080688925E-02    4.9999982244E-01
    171     1         1.5862873919E-02    4.9999982370E-01
    176     1         1.5355151810E-02    4.9999982402E-01
    181     1         1.4967275058E-02    4.9999982465E-01
    186     1         1.3802598933E-02    5.0000017509E-01
    191     1         1.2644042750E-02    5.0000017566E-01
    196     1         1.2309757066E-02    4.9999982428E-01
    201     1         1.2512665917E-02    4.9999982208E-01
    206     1         1.2495279360E-02    4.9999982225E-01
    211     1         1.2522123725E-02    4.9999982140E-01
    216     1         1.3041100833E-02    5.0000017760E-01
    221     1         1.4053806706E-02    5.0000017753E-01
    226     1         1.5104738985E-02    4.9999982313E-01
    231     1         1.5972678130E-02    4.9999982570E-01
    236     1         1.6693948346E-02    4.9999982605E-01
    241     1         1.7133285904E-02    4.9999982618E-01
    246     1         1.7019948087E-02    4.9999982589E-01
    251     1         1.6006974132E-02    5.0000017516E-01
    256     1         1.4447868089E-02    5.0000017483E-01
    261     1         1.3282125932E-02    5.0000017602E-01
    266     1         1.2574351374E-02    5.0000017578E-01
    271     1         1.1419802799E-02    4.9999982440E-01
    276     1         1.0022982953E-02    4.9999982534E-01
    281     1         9.3499736425E-03    5.0000017478E-01
    286     1         8.9430648501E-03    5.0000017396E-01
    291     1         8.1550788366E-03    5.0000017399E-01
    296     1         7.7596592547E-03    5.0000017514E-01
    301     1         8.5035137161E-03    4.9999982431E-01
    306     1         9.3029523413E-03    4.9999982404E-01
    311     1         9.3926060034E-03    4.9999982435E-01
    316     1         9.4465628686E-03    4.9999982368E-01
    321     1         9.7416373647E-03    4.9999982363E-01
    326     1         9.6297902021E-03    5.0000017647E-01
    331     1         9.2598760808E-03    5.0000017560E-01
    336     1         9.4458363111E-03    5.0000017582E-01
    341     1         9.9773973984E-03    5.0000017601E-01
    346     1         1.0262472797E-02    5.0000017663E-01
    351     1         1.0457299202E-02    4.9999982293E-01
    356     1         1.1081045549E-02    4.9999982243E-01
    361     1         1.2036943108E-02    5.0000017721E-01
    366     1         1.2766625038E-02    5.0000017759E-01
    371     1         1.2996078228E-02    5.0000017827E-01
    376     1         1.2910752693E-02    5.0000017745E-01
    381     1         1.2998548263E-02    4.9999982148E-01
    386     1         1.3325477719E-02    4.9999982367E-01
    391     1         1.3635591221E-02    4.9999982881E-01
    396     1         1.3890199083E-02    5.0000007198E-01
    401     1         1.4684927956E-02    5.0000017836E-01
    406     1         1.5618085944E-02    5.0000017872E-01
    411     1         1.5470884048E-02    4.9999982166E-01
    416     1         1.4279549927E-02    4.9999982206E-01
    421     1         1.3443498667E-02    4.9999982126E-01
    426     1         1.3318757132E-02    4.9999982202E-01
    431     1         1.2966444883E-02    5.0000017800E-01
    436     1         1.2524374334E-02    5.0000017884E-01
    441     1         1.2927507578E-02    4.9999982162E-01
    446     1         1.3754006581E-02    4.9999999672E-01
    451     1         1.3750688388E-02    5.0000017815E-01
    456     1         1.3369781157E-02    5.0000017752E-01
    461     1         1.3714594243E-02    5.0000017709E-01
    466     1         1.4399340002E-02    4.9999982239E-01
    471     1         1.4453198633E-02    4.9999982271E-01
    476     1         1.4270999376E-02    5.0000007997E-01
    481     1         1.4649563068E-02    5.0000017650E-01
    486     1         1.5277298055E-02    5.0000007932E-01
    491     1         1.5415897992E-02    4.9999982266E-01
    496     1         1.4711204663E-02    5.0000017770E-01
    501     1         1.3554168921E-02    5.0000017649E-01
    506     1         1.2398219175E-02    4.9999995674E-01
    511     1         1.1089532671E-02    5.0000017547E-01
    516     1         9.1256308546E-03    4.9999982658E-01
    521     1         7.3099159205E-03    4.9999982516E-01
    526     1         6.9372696054E-03    5.0000001282E-01
    531     1         7.7112133580E-03    5.0000017537E-01
    536     1         8.2896215660E-03    5.0000017685E-01
    541     1         8.5736884873E-03    4.9999982257E-01
    546     1         9.4157755419E-03    4.9999982277E-01
    551     1         1.0455719780E-02    4.9999982342E-01
    556     1         1.0893990852E-02    4.9999993455E-01
    561     1         1.0903719984E-02    5.0000012924E-01
    566     1         1.1442875937E-02    5.0000017286E-01
    571     1         1.2335933555E-02    5.0000017297E-01
    576     1         1.2762919000E-02    5.0000017245E-01
    581     1         1.2388980231E-02    5.0000006893E-01
    586     1         1.1522344179E-02    5.0000017431E-01
    591     1         1.0369636797E-02    5.0000009787E-01
    596     1         8.9790615979E-03    4.9999982364E-01
    601     1         7.5773677311E-03    4.9999982335E-01
    606     1         6.3169870854E-03    5.0000017658E-01
    611     1         5.6572922298E-03    5.0000017579E-01
    616     1         5.9975748068E-03    5.0000017576E-01
    621     1         6.8744069376E-03    5.0000017537E-01
    626     1         7.7908734233E-03    4.9999982373E-01
    631     1         9.1898738253E-03    4.9999982316E-01
    636     1         1.1140514657E-02    5.0000017794E-01
    641     1         1.2450919590E-02    5.0000017795E-01
    646     1         1.2836990193E-02    5.0000017771E-01
    651     1         1.3155559084E-02    5.0000017777E-01
    656     1         1.3713064937E-02    4.9999982218E-01
    661     1         1.3752092594E-02    4.9999982213E-01
    666     1         1.3607265625E-02    5.0000017647E-01
    671     1         1.4020737415E-02    5.0000017534E-01
    676     1         1.4624900779E-02    4.9999982413E-01
    681     1         1.4743970179E-02    4.9999982498E-01
    686     1         1.4767847307E-02    5.0000017518E-01
    691     1         1.5362312820E-02    4.9999982388E-01
    696     1         1.6210615594E-02    5.0000017673E-01
    701     1         1.6913607375E-02    5.0000017725E-01
    706     1         1.7441575762E-02    5.0000017793E-01
    711     1         1.7838557639E-02    5.0000017802E-01
    716     1         1.8114609887E-02    5.0000017696E-01
    721     1         1.8223845406E-02    4.9999982399E-01
    726     1         1.8004197391E-02    4.9999984558E-01
    731     1         1.7493279311E-02    4.9999982460E-01
    736     1         1.7157671128E-02    5.0000017617E-01
    741     1         1.6810935849E-02    5.0000017561E-01
    746     1         1.5649902762E-02    5.0000017587E-01
    751     1         1.3577445696E-02    5.0000017675E-01
    756     1         1.1987223141E-02    4.9999982434E-01
    761     1         1.1540143453E-02    4.9999982497E-01
    766     1         1.1326316182E-02    5.0000017500E-01
    771     1         1.1008847617E-02    5.0000017320E-01
    776     1         1.1397621512E-02    5.0000017305E-01
    781     1         1.2166453438E-02    5.0000017226E-01
    786     1         1.2069953598E-02    5.0000017326E-01
    791     1         1.1282374217E-02    5.0000017406E-01
    796     1         1.0740141250E-02    5.0000017515E-01
    801     1         1.0454577586E-02    4.9999982362E-01
    806     1         9.8179642370E-03    4.9999982280E-01
    811     1         9.1393889000E-03    4.9999982294E-01
    816     1         9.0707121472E-03    4.9999982312E-01
    821     1         1.0087729480E-02    5.0000017597E-01
    826     1         1.1873889776E-02    5.0000017545E-01
    831     1         1.3563220273E-02    4.9999982514E-01
    836     1         1.4673963128E-02    4.9999982402E-01
    841     1         1.5453435242E-02    5.0000017540E-01
    846     1         1.5718924781E-02    5.0000017575E-01
    851     1         1.4747795650E-02    5.0000017715E-01
    856     1         1.2733001083E-02    4.9999997893E-01
    861     1         1.1017378861E-02    4.9999982359E-01
    866     1         1.0403671186E-02    4.9999982236E-01
    871     1         1.0133448628E-02    5.0000017730E-01
    876     1         9.9144359118E-03    5.0000017696E-01
    881     1         1.0383380478E-02    4.9999982280E-01
    886     1         1.1563513602E-02    5.0000017789E-01
    891     1         1.2413674549E-02    5.0000017762E-01
    896     1         1.2579489452E-02    4.9999982245E-01
    901     1         1.2659050647E-02    5.0000017680E-01
    906     1         1.2544828676E-02    5.0000017624E-01
    911     1         1.1787927259E-02    5.0000015084E-01
    916     1         1.0840520580E-02    5.0000017579E-01
    921     1         1.0544899875E-02    5.0000017680E-01
    926     1         1.0889349452E-02    4.9999982410E-01
    931     1         1.1686029529E-02    4.9999982340E-01
    936     1         1.2413979303E-02    4.9999982316E-01
    941     1         1.2481973874E-02    4.9999982342E-01
    946     1         1.2166180488E-02    4.9999982212E-01
    951     1         1.2003068156E-02    4.9999982474E-01
    956     1         1.1771858731E-02    5.0000017759E-01
    961     1         1.1211854026E-02    5.0000007781E-01
    966     1         1.1380543641E-02    5.0000017909E-01
    971     1         1.2784084177E-02    5.0000017906E-01
    976     1         1.4218218909E-02    5.0000017820E-01
    981     1         1.4882160436E-02    4.9999982120E-01
    986     1         1.5703166688E-02    4.9999982155E-01
    991     1         1.7270278103E-02    4.9999982217E-01
    996     1         1.8524146776E-02    5.0000017709E-01
   1001     1         1.8719367385E-02    5.0000017694E-01
   1006     1         1.8336277016E-02    5.0000017606E-01
   1011     1         1.8117339734E-02    5.0000017529E-01
   1016     1         1.7749320329E-02    4.9999982331E-01
   1021     1         1.6907405610E-02    4.9999982264E-01
   1026     1         1.6139082509E-02    4.9999982208E-01
   1031     1         1.6099604292E-02    4.9999982171E-01
   1036     1         1.6841278282E-02    5.0000017823E-01
   1041     1         1.7794382684E-02    5.0000017932E-01
   1046     1         1.8327224941E-02    5.0000017901E-01
   1051     1         1.8240929794E-02    4.9999982231E-01
   1056     1         1.8140874270E-02    4.9999982278E-01
   1061     1         1.8174789510E-02    4.9999982265E-01
   1066     1         1.7885886409E-02    4.9999997148E-01
   1071     1         1.7174388139E-02    5.0000017745E-01
   1076     1         1.6549037338E-02    5.0000017745E-01
   1081     1         1.5894973581E-02    4.9999982239E-01
   1086     1         1.4897973845E-02    4.9999982177E-01
   1091     1         1.3894467388E-02    5.0000017885E-01
   1096     1         1.3285583721E-02    5.0000017758E-01
   1101     1         1.2978666246E-02    5.0000017720E-01
   1106     1         1.2635594488E-02    5.0000017628E-01
   1111     1         1.2102849791E-02    5.0000017567E-01
   1116     1         1.1587959407E-02    4.9999982488E-01
   1121     1         1.1503087737E-02    4.9999982437E-01
   1126     1         1.1966623234E-02    4.9999982411E-01
   1131     1         1.2804299420E-02    4.9999982377E-01
   1136     1         1.3804107410E-02    5.0000017775E-01
   1141     1         1.4729009445E-02    5.0000017771E-01
   1146     1         1.5228180266E-02    5.0000017866E-01
   1151     1         1.5158713955E-02    4.9999982137E-01
   1156     1         1.4669808056E-02    4.9999982321E-01
   1161     1         1.3890704769E-02    4.9999982246E-01
   1166     1         1.3258687236E-02    4.9999985500E-01
   1171     1         1.2868987389E-02    5.0000017673E-01
   1176     1         1.2450766779E-02    4.9999982285E-01
   1181     1         1.1939839057E-02    4.9999982276E-01
   1186     1         1.1936375397E-02    5.0000017819E-01
   1191     1         1.2616102737E-02    5.0000017953E-01
   1196     1         1.3585237687E-02    5.0000017981E-01
   1201     1         1.4196017041E-02    5.0000017994E-01
   1206     1         1.4259008216E-02    4.9999982000E-01
   1211     1         1.4217692633E-02    4.9999982153E-01
   1216     1         1.4317181021E-02    4.9999982263E-01
   1221     1         1.4265941030E-02    5.0000017827E-01
   1226     1         1.4010452415E-02    5.0000017828E-01
   1231     1         1.4130807574E-02    5.0000017838E-01
   1236     1         1.4448182066E-02    4.9999982091E-01
   1241     1         1.4266546940E-02    4.9999982177E-01
   1246     1         1.3460090773E-02    4.9999982184E-01
   1251     1         1.2586130532E-02    5.0000017810E-01
   1256     1         1.2123790898E-02    5.0000017872E-01
   1261     1         1.2050911166E-02    5.0000017809E-01
   1266     1         1.2364148567E-02    5.0000017901E-01
   1271     1         1.3107700010E-02    4.9999982230E-01
   1276     1         1.4444050520E-02    4.9999982298E-01
   1281     1         1.5852143958E-02    5.0000017738E-01
   1286     1         1.6806646322E-02    5.0000017648E-01
   1291     1         1.7342437881E-02    5.0000017782E-01
   1296     1         1.7877548243E-02    5.0000017766E-01
   1301     1         1.8019812321E-02    4.9999982170E-01
   1306     1         1.7514149764E-02    4.9999982084E-01
   1311     1         1.6811575901E-02    5.0000017930E-01
   1316     1         1.6012305006E-02    5.0000017805E-01
   1321     1         1.4727415141E-02    4.9999987077E-01
   1326     1         1.3178053940E-02    5.0000017836E-01
   1331     1         1.2045000196E-02    5.0000017813E-01
   1336     1         1.1355389528E-02    4.9999982174E-01
   1341     1         1.0721636054E-02    5.0000017721E-01
   1346     1         1.0189043396E-02    5.0000017747E-01
   1351     1         1.0308172210E-02    4.9999982234E-01
   1356     1         1.1406836847E-02    5.0000009987E-01
   1361     1         1.2873379800E-02    5.0000002821E-01
   1366     1         1.4071021232E-02    4.9999982183E-01
   1371     1         1.4847483278E-02    4.9999982337E-01
   1376     1         1.5411080398E-02    5.0000017856E-01
   1381     1         1.5380143665E-02    4.9999982347E-01
   1386     1         1.4448952186E-02    4.9999982673E-01
   1391     1         1.3056252363E-02    4.9999982268E-01
   1396     1         1.1894994446E-02    4.9999982317E-01
