# Supplementary material for: Drug Design in the Exascale Era: A Perspective from Massively Parallel QM/MM Simulations
Source: J Chem Inf Model. 2023 Jun 15;63(12):3647–58. doi: 10.1021/acs.jcim.3c00557 (PMC10302481; doi:10.1021/acs.jcim.3c00557)
Supplement: Supplementary file 1 — ci3c00557_si_001.zip [file ci3c00557_si_001.zip › idh1/ti/step-2/cv0/last_frame.gro]

Generated by MiMiCPy
130828
    1MET      N    1   9.678   5.138   5.882
    1MET     H1    2   9.637   5.078   5.810
    1MET     H2    3   9.764   5.170   5.843
    1MET     H3    4   9.689   5.083   5.967
    1MET     CA    5   9.581   5.244   5.914
    1MET     HA    6   9.491   5.200   5.961
    1MET     CB    7   9.639   5.343   6.013
    1MET    HB1    8   9.671   5.291   6.102
    1MET    HB2    9   9.556   5.409   6.044
    1MET     CG   10   9.756   5.435   5.967
    1MET    HG1   11   9.777   5.506   6.053
    1MET    HG2   12   9.726   5.498   5.884
    1MET     SD   13   9.913   5.352   5.932
    1MET     CE   14  10.008   5.503   5.925
    1MET    HE1   15   9.990   5.553   5.832
    1MET    HE2   16   9.975   5.570   6.007
    1MET    HE3   17  10.112   5.476   5.935
    1MET      C   18   9.532   5.317   5.791
    1MET      O   19   9.610   5.347   5.706
    2SER      N   20   9.400   5.337   5.781
    2SER      H   21   9.345   5.307   5.858
    2SER     CA   22   9.334   5.412   5.674
    2SER     HA   23   9.411   5.464   5.616
    2SER     CB   24   9.260   5.315   5.583
    2SER    HB1   25   9.337   5.252   5.534
    2SER    HB2   26   9.207   5.373   5.507
    2SER     OG   27   9.175   5.232   5.655
    2SER     HG   28   9.177   5.144   5.608
    2SER      C   29   9.235   5.516   5.724
    2SER      O   30   9.215   5.621   5.661
    3LYS      N   31   9.194   5.506   5.853
    3LYS      H   32   9.229   5.433   5.909
    3LYS     CA   33   9.116   5.611   5.918
    3LYS     HA   34   9.035   5.640   5.854
    3LYS     CB   35   9.038   5.559   6.038
    3LYS    HB1   36   8.982   5.646   6.070
    3LYS    HB2   37   9.110   5.529   6.117
    3LYS     CG   38   8.939   5.445   6.012
    3LYS    HG1   39   8.991   5.357   5.978
    3LYS    HG2   40   8.860   5.481   5.939
    3LYS     CD   41   8.866   5.399   6.144
    3LYS    HD1   42   8.805   5.480   6.181
    3LYS    HD2   43   8.941   5.373   6.220
    3LYS     CE   44   8.786   5.273   6.119
    3LYS    HE1   45   8.854   5.201   6.071
    3LYS    HE2   46   8.710   5.293   6.046
    3LYS     NZ   47   8.722   5.220   6.242
    3LYS    HZ1   48   8.678   5.130   6.222
    3LYS    HZ2   49   8.792   5.215   6.318
    3LYS    HZ3   50   8.641   5.272   6.279
    3LYS      C   51   9.205   5.733   5.953
    3LYS      O   52   9.309   5.721   6.019
    4LYS      N   53   9.173   5.851   5.907
    4LYS      H   54   9.091   5.861   5.850
    4LYS     CA   55   9.246   5.978   5.930
    4LYS     HA   56   9.342   5.959   5.970
    4LYS     CB   57   9.277   6.045   5.796
    4LYS    HB1   58   9.190   6.102   5.760
    4LYS    HB2   59   9.309   5.968   5.724
    4LYS     CG   60   9.393   6.145   5.804
    4LYS    HG1   61   9.387   6.206   5.893
    4LYS    HG2   62   9.386   6.212   5.718
    4LYS     CD   63   9.526   6.070   5.795
    4LYS    HD1   64   9.541   6.014   5.703
    4LYS    HD2   65   9.535   6.001   5.881
    4LYS     CE   66   9.644   6.167   5.809
    4LYS    HE1   67   9.651   6.199   5.913
    4LYS    HE2   68   9.630   6.256   5.752
    4LYS     NZ   69   9.769   6.106   5.760
    4LYS    HZ1   70   9.754   6.072   5.665
    4LYS    HZ2   71   9.845   6.171   5.762
    4LYS    HZ3   72   9.793   6.023   5.815
    4LYS      C   73   9.162   6.071   6.020
    4LYS      O   74   9.216   6.130   6.114
    5ILE      N   75   9.031   6.085   5.991
    5ILE      H   76   8.995   6.033   5.917
    5ILE     CA   77   8.941   6.178   6.063
    5ILE     HA   78   8.992   6.270   6.090
    5ILE     CB   79   8.830   6.225   5.967
    5ILE     HB   80   8.777   6.135   5.930
    5ILE    CG2   81   8.728   6.318   6.033
    5ILE   HG21   82   8.778   6.392   6.090
    5ILE   HG22   83   8.654   6.363   5.961
    5ILE   HG23   84   8.665   6.262   6.104
    5ILE    CG1   85   8.891   6.290   5.842
    5ILE   HG11   86   8.972   6.232   5.803
    5ILE   HG12   87   8.938   6.386   5.861
    5ILE     CD   88   8.794   6.314   5.728
    5ILE    HD1   89   8.707   6.377   5.759
    5ILE    HD2   90   8.845   6.358   5.648
    5ILE    HD3   91   8.760   6.219   5.696
    5ILE      C   92   8.888   6.112   6.188
    5ILE      O   93   8.885   5.986   6.195
    6SER      N   94   8.843   6.193   6.283
    6SER      H   95   8.864   6.289   6.268
    6SER     CA   96   8.770   6.146   6.399
    6SER     HA   97   8.742   6.039   6.388
    6SER     CB   98   8.858   6.155   6.525
    6SER    HB1   99   8.801   6.126   6.610
    6SER    HB2  100   8.886   6.264   6.542
    6SER     OG  101   8.975   6.076   6.516
    6SER     HG  102   9.038   6.123   6.466
    6SER      C  103   8.638   6.228   6.416
    6SER      O  104   8.637   6.347   6.385
    7GLY      N  105   8.540   6.161   6.471
    7GLY      H  106   8.547   6.065   6.497
    7GLY     CA  107   8.415   6.220   6.514
    7GLY    HA1  108   8.346   6.228   6.425
    7GLY    HA2  109   8.442   6.321   6.552
    7GLY      C  110   8.339   6.150   6.624
    7GLY      O  111   8.375   6.039   6.659
    8GLY      N  112   8.237   6.215   6.679
    8GLY      H  113   8.230   6.307   6.645
    8GLY     CA  114   8.153   6.174   6.792
    8GLY    HA1  115   8.085   6.248   6.828
    8GLY    HA2  116   8.221   6.147   6.872
    8GLY      C  117   8.057   6.055   6.772
    8GLY      O  118   8.067   5.989   6.668
    9SER      N  119   7.962   6.033   6.862
    9SER      H  120   7.958   6.091   6.945
    9SER     CA  121   7.860   5.927   6.850
    9SER     HA  122   7.912   5.841   6.816
    9SER     CB  123   7.805   5.898   6.990
    9SER    HB1  124   7.717   5.836   6.985
    9SER    HB2  125   7.773   5.992   7.035
    9SER     OG  126   7.901   5.841   7.076
    9SER     HG  127   7.854   5.809   7.155
    9SER      C  128   7.741   5.957   6.760
    9SER      O  129   7.684   6.066   6.767
   10VAL      N  130   7.697   5.863   6.683
   10VAL      H  131   7.757   5.788   6.654
   10VAL     CA  132   7.563   5.858   6.621
   10VAL     HA  133   7.510   5.945   6.648
   10VAL     CB  134   7.567   5.857   6.463
   10VAL     HB  135   7.466   5.832   6.427
   10VAL    CG1  136   7.617   5.988   6.402
   10VAL   HG11  137   7.624   5.985   6.293
   10VAL   HG12  138   7.547   6.068   6.418
   10VAL   HG13  139   7.715   6.010   6.448
   10VAL    CG2  140   7.660   5.748   6.412
   10VAL   HG21  141   7.762   5.770   6.438
   10VAL   HG22  142   7.634   5.653   6.443
   10VAL   HG23  143   7.648   5.744   6.305
   10VAL      C  144   7.481   5.739   6.675
   10VAL      O  145   7.542   5.635   6.708
   11VAL      N  146   7.346   5.749   6.681
   11VAL      H  147   7.301   5.833   6.650
   11VAL     CA  148   7.264   5.634   6.715
   11VAL     HA  149   7.319   5.577   6.790
   11VAL     CB  150   7.132   5.674   6.782
   11VAL     HB  151   7.068   5.732   6.716
   11VAL    CG1  152   7.049   5.551   6.822
   11VAL   HG11  153   7.033   5.482   6.735
   11VAL   HG12  154   7.090   5.488   6.902
   11VAL   HG13  155   6.946   5.579   6.859
   11VAL    CG2  156   7.160   5.760   6.906
   11VAL   HG21  157   7.191   5.862   6.874
   11VAL   HG22  158   7.071   5.769   6.968
   11VAL   HG23  159   7.238   5.714   6.961
   11VAL      C  160   7.242   5.557   6.586
   11VAL      O  161   7.197   5.609   6.483
   12GLU      N  162   7.275   5.425   6.584
   12GLU      H  163   7.309   5.381   6.670
   12GLU     CA  164   7.290   5.342   6.462
   12GLU     HA  165   7.268   5.408   6.379
   12GLU     CB  166   7.435   5.296   6.451
   12GLU    HB1  167   7.451   5.216   6.520
   12GLU    HB2  168   7.496   5.381   6.480
   12GLU     CG  169   7.478   5.247   6.311
   12GLU    HG1  170   7.577   5.285   6.292
   12GLU    HG2  171   7.425   5.305   6.236
   12GLU     CD  172   7.478   5.094   6.291
   12GLU    OE1  173   7.384   5.036   6.231
   12GLU    OE2  174   7.576   5.025   6.331
   12GLU      C  175   7.184   5.230   6.457
   12GLU      O  176   7.198   5.128   6.525
   13MET      N  177   7.078   5.252   6.379
   13MET      H  178   7.074   5.339   6.328
   13MET     CA  179   6.960   5.162   6.381
   13MET     HA  180   6.964   5.096   6.471
   13MET     CB  181   6.825   5.239   6.399
   13MET    HB1  182   6.748   5.165   6.398
   13MET    HB2  183   6.812   5.301   6.310
   13MET     CG  184   6.808   5.320   6.527
   13MET    HG1  185   6.901   5.366   6.563
   13MET    HG2  186   6.778   5.249   6.604
   13MET     SD  187   6.681   5.449   6.511
   13MET     CE  188   6.783   5.583   6.436
   13MET    HE1  189   6.881   5.595   6.491
   13MET    HE2  190   6.796   5.559   6.331
   13MET    HE3  191   6.734   5.677   6.443
   13MET      C  192   6.958   5.074   6.257
   13MET      O  193   6.941   5.121   6.148
   14GLN      N  194   6.982   4.943   6.277
   14GLN      H  195   6.990   4.907   6.374
   14GLN     CA  196   6.966   4.842   6.169
   14GLN     HA  197   7.000   4.887   6.079
   14GLN     CB  198   7.042   4.709   6.200
   14GLN    HB1  199   6.979   4.623   6.176
   14GLN    HB2  200   7.075   4.704   6.303
   14GLN     CG  201   7.171   4.702   6.114
   14GLN    HG1  202   7.234   4.622   6.158
   14GLN    HG2  203   7.230   4.793   6.130
   14GLN     CD  204   7.152   4.681   5.968
   14GLN    OE1  205   7.045   4.705   5.913
   14GLN    NE2  206   7.257   4.628   5.903
   14GLN   HE21  207   7.348   4.616   5.952
   14GLN   HE22  208   7.246   4.614   5.801
   14GLN      C  209   6.818   4.812   6.141
   14GLN      O  210   6.728   4.857   6.211
   15GLY      N  211   6.789   4.742   6.030
   15GLY      H  212   6.869   4.718   5.972
   15GLY     CA  213   6.653   4.717   5.983
   15GLY    HA1  214   6.630   4.798   5.912
   15GLY    HA2  215   6.582   4.723   6.058
   15GLY      C  216   6.639   4.577   5.921
   15GLY      O  217   6.691   4.481   5.978
   16ASP      N  218   6.565   4.564   5.811
   16ASP      H  219   6.550   4.649   5.758
   16ASP     CA  220   6.518   4.439   5.747
   16ASP     HA  221   6.566   4.355   5.798
   16ASP     CB  222   6.364   4.432   5.759
   16ASP    HB1  223   6.323   4.341   5.712
   16ASP    HB2  224   6.324   4.517   5.709
   16ASP     CG  225   6.322   4.427   5.903
   16ASP    OD1  226   6.371   4.341   5.979
   16ASP    OD2  227   6.244   4.513   5.945
   16ASP      C  228   6.566   4.426   5.601
   16ASP      O  229   6.582   4.523   5.530
   17GLU      N  230   6.575   4.301   5.559
   17GLU      H  231   6.555   4.224   5.622
   17GLU     CA  232   6.589   4.261   5.417
   17GLU     HA  233   6.621   4.158   5.411
   17GLU     CB  234   6.447   4.273   5.353
   17GLU    HB1  235   6.456   4.244   5.249
   17GLU    HB2  236   6.413   4.373   5.362
   17GLU     CG  237   6.340   4.184   5.416
   17GLU    HG1  238   6.319   4.221   5.517
   17GLU    HG2  239   6.377   4.085   5.431
   17GLU     CD  240   6.215   4.177   5.328
   17GLU    OE1  241   6.161   4.280   5.281
   17GLU    OE2  242   6.161   4.064   5.307
   17GLU      C  243   6.698   4.337   5.334
   17GLU      O  244   6.813   4.344   5.379
   18MET      N  245   6.670   4.384   5.211
   18MET      H  246   6.571   4.390   5.179
   18MET     CA  247   6.776   4.423   5.115
   18MET     HA  248   6.853   4.349   5.120
   18MET     CB  249   6.724   4.428   4.971
   18MET    HB1  250   6.657   4.515   4.966
   18MET    HB2  251   6.665   4.339   4.952
   18MET     CG  252   6.832   4.445   4.865
   18MET    HG1  253   6.884   4.540   4.886
   18MET    HG2  254   6.786   4.457   4.767
   18MET     SD  255   6.939   4.299   4.861
   18MET     CE  256   7.047   4.361   4.733
   18MET    HE1  257   7.131   4.303   4.719
   18MET    HE2  258   6.986   4.363   4.637
   18MET    HE3  259   7.086   4.458   4.769
   18MET      C  260   6.846   4.556   5.158
   18MET      O  261   6.964   4.571   5.136
   19THR      N  262   6.772   4.642   5.228
   19THR      H  263   6.670   4.621   5.241
   19THR     CA  264   6.835   4.759   5.297
   19THR     HA  265   6.893   4.814   5.227
   19THR     CB  266   6.724   4.855   5.342
   19THR     HB  267   6.761   4.925   5.420
   19THR    CG2  268   6.683   4.927   5.217
   19THR   HG21  269   6.770   4.982   5.178
   19THR   HG22  270   6.650   4.853   5.143
   19THR   HG23  271   6.597   4.993   5.237
   19THR    OG1  272   6.613   4.780   5.390
   19THR    HG1  273   6.625   4.731   5.473
   19THR      C  274   6.926   4.719   5.419
   19THR      O  275   7.033   4.779   5.433
   20ARG      N  276   6.892   4.613   5.498
   20ARG      H  277   6.804   4.558   5.481
   20ARG     CA  278   6.985   4.558   5.603
   20ARG     HA  279   7.012   4.639   5.672
   20ARG     CB  280   6.920   4.443   5.681
   20ARG    HB1  281   6.899   4.362   5.609
   20ARG    HB2  282   6.822   4.477   5.710
   20ARG     CG  283   6.996   4.399   5.808
   20ARG    HG1  284   6.989   4.467   5.890
   20ARG    HG2  285   7.103   4.384   5.783
   20ARG     CD  286   6.944   4.268   5.864
   20ARG    HD1  287   6.960   4.187   5.791
   20ARG    HD2  288   6.838   4.269   5.883
   20ARG     NE  289   7.011   4.228   5.989
   20ARG     HE  290   7.094   4.175   5.984
   20ARG     CZ  291   6.985   4.272   6.109
   20ARG    NH1  292   6.880   4.344   6.135
   20ARG   HH11  293   6.814   4.371   6.064
   20ARG   HH12  294   6.869   4.386   6.228
   20ARG    NH2  295   7.066   4.254   6.207
   20ARG   HH21  296   7.153   4.205   6.189
   20ARG   HH22  297   7.034   4.278   6.304
   20ARG      C  298   7.123   4.516   5.544
   20ARG      O  299   7.224   4.546   5.608
   21ILE      N  300   7.124   4.444   5.429
   21ILE      H  301   7.034   4.415   5.395
   21ILE     CA  302   7.241   4.399   5.352
   21ILE     HA  303   7.304   4.332   5.418
   21ILE     CB  304   7.195   4.320   5.228
   21ILE     HB  305   7.135   4.382   5.162
   21ILE    CG2  306   7.320   4.284   5.140
   21ILE   HG21  307   7.369   4.375   5.099
   21ILE   HG22  308   7.389   4.230   5.201
   21ILE   HG23  309   7.294   4.216   5.059
   21ILE    CG1  310   7.119   4.191   5.254
   21ILE   HG11  311   7.095   4.148   5.157
   21ILE   HG12  312   7.020   4.215   5.304
   21ILE     CD  313   7.185   4.084   5.343
   21ILE    HD1  314   7.209   4.122   5.443
   21ILE    HD2  315   7.120   3.997   5.350
   21ILE    HD3  316   7.278   4.050   5.298
   21ILE      C  317   7.330   4.520   5.319
   21ILE      O  318   7.445   4.521   5.356
   22ILE      N  319   7.274   4.627   5.260
   22ILE      H  320   7.173   4.628   5.246
   22ILE     CA  321   7.355   4.739   5.215
   22ILE     HA  322   7.450   4.696   5.181
   22ILE     CB  323   7.298   4.817   5.096
   22ILE     HB  324   7.378   4.888   5.067
   22ILE    CG2  325   7.272   4.721   4.979
   22ILE   HG21  326   7.360   4.660   4.956
   22ILE   HG22  327   7.187   4.654   4.991
   22ILE   HG23  328   7.257   4.784   4.892
   22ILE    CG1  329   7.177   4.896   5.142
   22ILE   HG11  330   7.200   4.960   5.229
   22ILE   HG12  331   7.102   4.827   5.169
   22ILE     CD  332   7.127   4.997   5.038
   22ILE    HD1  333   7.205   5.074   5.024
   22ILE    HD2  334   7.118   4.952   4.941
   22ILE    HD3  335   7.032   5.048   5.071
   22ILE      C  336   7.396   4.830   5.330
   22ILE      O  337   7.497   4.902   5.315
   23TRP      N  338   7.322   4.832   5.443
   23TRP      H  339   7.235   4.781   5.446
   23TRP     CA  340   7.360   4.916   5.561
   23TRP     HA  341   7.372   5.022   5.532
   23TRP     CB  342   7.244   4.902   5.662
   23TRP    HB1  343   7.246   4.798   5.700
   23TRP    HB2  344   7.150   4.925   5.617
   23TRP     CG  345   7.249   4.998   5.778
   23TRP    CD1  346   7.289   4.974   5.902
   23TRP    HD1  347   7.332   4.879   5.936
   23TRP    NE1  348   7.266   5.081   5.983
   23TRP    HE1  349   7.286   5.078   6.084
   23TRP    CE2  350   7.216   5.191   5.914
   23TRP    CZ2  351   7.177   5.321   5.948
   23TRP    HZ2  352   7.195   5.355   6.051
   23TRP    CH2  353   7.129   5.404   5.848
   23TRP    HH2  354   7.100   5.504   5.874
   23TRP    CZ3  355   7.113   5.355   5.719
   23TRP    HZ3  356   7.070   5.422   5.639
   23TRP    CE3  357   7.150   5.225   5.685
   23TRP    HE3  358   7.139   5.189   5.582
   23TRP    CD2  359   7.203   5.139   5.783
   23TRP      C  360   7.495   4.870   5.622
   23TRP      O  361   7.579   4.954   5.654
   24GLU      N  362   7.526   4.742   5.627
   24GLU      H  363   7.453   4.680   5.597
   24GLU     CA  364   7.658   4.694   5.668
   24GLU     HA  365   7.683   4.742   5.765
   24GLU     CB  366   7.659   4.540   5.685
   24GLU    HB1  367   7.759   4.505   5.704
   24GLU    HB2  368   7.622   4.493   5.590
   24GLU     CG  369   7.570   4.504   5.809
   24GLU    HG1  370   7.585   4.402   5.824
   24GLU    HG2  371   7.464   4.525   5.783
   24GLU     CD  372   7.611   4.573   5.934
   24GLU    OE1  373   7.530   4.648   6.000
   24GLU    OE2  374   7.732   4.558   5.970
   24GLU      C  375   7.765   4.741   5.570
   24GLU      O  376   7.873   4.772   5.614
   25LEU      N  377   7.741   4.734   5.438
   25LEU      H  378   7.648   4.713   5.414
   25LEU     CA  379   7.835   4.761   5.329
   25LEU     HA  380   7.928   4.703   5.348
   25LEU     CB  381   7.769   4.708   5.203
   25LEU    HB1  382   7.705   4.787   5.164
   25LEU    HB2  383   7.705   4.626   5.221
   25LEU     CG  384   7.855   4.657   5.085
   25LEU     HG  385   7.789   4.647   5.000
   25LEU    CD1  386   7.963   4.753   5.036
   25LEU   HD11  387   8.011   4.710   4.949
   25LEU   HD12  388   7.908   4.842   5.002
   25LEU   HD13  389   8.032   4.782   5.118
   25LEU    CD2  390   7.918   4.518   5.119
   25LEU   HD21  391   7.837   4.448   5.140
   25LEU   HD22  392   7.979   4.481   5.037
   25LEU   HD23  393   7.983   4.530   5.207
   25LEU      C  394   7.870   4.911   5.319
   25LEU      O  395   7.988   4.950   5.305
   26ILE      N  396   7.768   4.996   5.329
   26ILE      H  397   7.673   4.959   5.334
   26ILE     CA  398   7.783   5.142   5.340
   26ILE     HA  399   7.822   5.180   5.250
   26ILE     CB  400   7.646   5.206   5.356
   26ILE     HB  401   7.586   5.156   5.431
   26ILE    CG2  402   7.662   5.354   5.399
   26ILE   HG21  403   7.565   5.406   5.410
   26ILE   HG22  404   7.712   5.363   5.494
   26ILE   HG23  405   7.713   5.413   5.322
   26ILE    CG1  406   7.568   5.205   5.223
   26ILE   HG11  407   7.570   5.102   5.179
   26ILE   HG12  408   7.602   5.275   5.145
   26ILE     CD  409   7.417   5.232   5.252
   26ILE    HD1  410   7.372   5.155   5.318
   26ILE    HD2  411   7.401   5.334   5.288
   26ILE    HD3  412   7.369   5.224   5.153
   26ILE      C  413   7.879   5.179   5.456
   26ILE      O  414   7.976   5.252   5.436
   27LYS      N  415   7.853   5.122   5.576
   27LYS      H  416   7.771   5.061   5.580
   27LYS     CA  417   7.946   5.139   5.691
   27LYS     HA  418   7.952   5.245   5.716
   27LYS     CB  419   7.890   5.068   5.814
   27LYS    HB1  420   7.974   5.050   5.882
   27LYS    HB2  421   7.849   4.972   5.778
   27LYS     CG  422   7.781   5.148   5.888
   27LYS    HG1  423   7.698   5.169   5.825
   27LYS    HG2  424   7.831   5.240   5.918
   27LYS     CD  425   7.729   5.072   6.008
   27LYS    HD1  426   7.651   5.121   6.062
   27LYS    HD2  427   7.809   5.058   6.081
   27LYS     CE  428   7.680   4.932   5.979
   27LYS    HE1  429   7.762   4.867   5.939
   27LYS    HE2  430   7.599   4.938   5.907
   27LYS     NZ  431   7.630   4.872   6.102
   27LYS    HZ1  432   7.598   4.775   6.091
   27LYS    HZ2  433   7.711   4.874   6.165
   27LYS    HZ3  434   7.562   4.922   6.147
   27LYS      C  435   8.088   5.085   5.651
   27LYS      O  436   8.184   5.158   5.649
   28GLU      N  437   8.095   4.957   5.620
   28GLU      H  438   8.005   4.907   5.615
   28GLU     CA  439   8.224   4.885   5.602
   28GLU     HA  440   8.276   4.900   5.698
   28GLU     CB  441   8.196   4.736   5.592
   28GLU    HB1  442   8.130   4.722   5.505
   28GLU    HB2  443   8.141   4.716   5.679
   28GLU     CG  444   8.320   4.646   5.589
   28GLU    HG1  445   8.382   4.673   5.678
   28GLU    HG2  446   8.380   4.673   5.498
   28GLU     CD  447   8.282   4.497   5.596
   28GLU    OE1  448   8.373   4.416   5.625
   28GLU    OE2  449   8.162   4.462   5.578
   28GLU      C  450   8.316   4.936   5.487
   28GLU      O  451   8.439   4.919   5.502
   29LYS      N  452   8.264   5.004   5.381
   29LYS      H  453   8.165   5.011   5.374
   29LYS     CA  454   8.342   5.041   5.258
   29LYS     HA  455   8.447   5.015   5.279
   29LYS     CB  456   8.288   4.959   5.139
   29LYS    HB1  457   8.190   4.999   5.108
   29LYS    HB2  458   8.277   4.858   5.175
   29LYS     CG  459   8.380   4.954   5.017
   29LYS    HG1  460   8.482   4.920   5.044
   29LYS    HG2  461   8.386   5.052   4.965
   29LYS     CD  462   8.322   4.858   4.913
   29LYS    HD1  463   8.383   4.853   4.820
   29LYS    HD2  464   8.220   4.892   4.886
   29LYS     CE  465   8.316   4.708   4.966
   29LYS    HE1  466   8.283   4.642   4.884
   29LYS    HE2  467   8.241   4.703   5.050
   29LYS     NZ  468   8.446   4.649   5.008
   29LYS    HZ1  469   8.513   4.641   4.930
   29LYS    HZ2  470   8.488   4.703   5.081
   29LYS    HZ3  471   8.425   4.554   5.040
   29LYS      C  472   8.345   5.189   5.226
   29LYS      O  473   8.434   5.237   5.152
   30LEU      N  474   8.246   5.267   5.276
   30LEU      H  475   8.173   5.225   5.332
   30LEU     CA  476   8.238   5.410   5.251
   30LEU     HA  477   8.318   5.437   5.179
   30LEU     CB  478   8.102   5.445   5.193
   30LEU    HB1  479   8.099   5.548   5.166
   30LEU    HB2  480   8.025   5.434   5.271
   30LEU     CG  481   8.060   5.362   5.071
   30LEU     HG  482   8.057   5.259   5.096
   30LEU    CD1  483   7.913   5.393   5.030
   30LEU   HD11  484   7.883   5.323   4.950
   30LEU   HD12  485   7.850   5.378   5.119
   30LEU   HD13  486   7.907   5.494   4.996
   30LEU    CD2  487   8.144   5.383   4.944
   30LEU   HD21  488   8.255   5.364   4.966
   30LEU   HD22  489   8.113   5.313   4.870
   30LEU   HD23  490   8.137   5.486   4.914
   30LEU      C  491   8.269   5.495   5.374
   30LEU      O  492   8.285   5.616   5.356
   31ILE      N  493   8.272   5.437   5.495
   31ILE      H  494   8.236   5.344   5.506
   31ILE     CA  495   8.293   5.517   5.621
   31ILE     HA  496   8.321   5.617   5.594
   31ILE     CB  497   8.162   5.521   5.702
   31ILE     HB  498   8.142   5.416   5.735
   31ILE    CG2  499   8.172   5.608   5.827
   31ILE   HG21  500   8.079   5.601   5.887
   31ILE   HG22  501   8.258   5.575   5.884
   31ILE   HG23  502   8.191   5.715   5.804
   31ILE    CG1  503   8.042   5.575   5.623
   31ILE   HG11  504   8.025   5.513   5.534
   31ILE   HG12  505   8.063   5.676   5.587
   31ILE     CD  506   7.907   5.575   5.693
   31ILE    HD1  507   7.902   5.648   5.776
   31ILE    HD2  508   7.829   5.598   5.617
   31ILE    HD3  509   7.886   5.471   5.721
   31ILE      C  510   8.416   5.464   5.698
   31ILE      O  511   8.514   5.533   5.715
   32PHE      N  512   8.413   5.335   5.734
   32PHE      H  513   8.331   5.276   5.710
   32PHE     CA  514   8.514   5.264   5.808
   32PHE     HA  515   8.528   5.305   5.911
   32PHE     CB  516   8.469   5.122   5.829
   32PHE    HB1  517   8.559   5.059   5.858
   32PHE    HB2  518   8.440   5.077   5.731
   32PHE     CG  519   8.367   5.093   5.936
   32PHE    CD1  520   8.263   5.183   5.964
   32PHE    HD1  521   8.259   5.279   5.915
   32PHE    CE1  522   8.172   5.155   6.068
   32PHE    HE1  523   8.097   5.229   6.093
   32PHE     CZ  524   8.179   5.032   6.136
   32PHE     HZ  525   8.104   5.007   6.211
   32PHE    CE2  526   8.277   4.939   6.101
   32PHE    HE2  527   8.288   4.847   6.153
   32PHE    CD2  528   8.371   4.970   6.003
   32PHE    HD2  529   8.444   4.893   5.971
   32PHE      C  530   8.657   5.273   5.746
   32PHE      O  531   8.755   5.271   5.823
   33PRO      N  532   8.684   5.283   5.614
   33PRO     CD  533   8.590   5.249   5.505
   33PRO    HD1  534   8.548   5.342   5.471
   33PRO    HD2  535   8.516   5.180   5.544
   33PRO     CG  536   8.677   5.184   5.396
   33PRO    HG1  537   8.635   5.200   5.294
   33PRO    HG2  538   8.696   5.076   5.421
   33PRO     CB  539   8.807   5.265   5.412
   33PRO    HB1  540   8.798   5.359   5.354
   33PRO    HB2  541   8.898   5.209   5.390
   33PRO     CA  542   8.820   5.307   5.560
   33PRO     HA  543   8.892   5.238   5.607
   33PRO      C  544   8.871   5.452   5.579
   33PRO      O  545   8.985   5.469   5.541
   34TYR      N  546   8.796   5.548   5.634
   34TYR      H  547   8.703   5.525   5.654
   34TYR     CA  548   8.833   5.693   5.631
   34TYR     HA  549   8.940   5.702   5.603
   34TYR     CB  550   8.747   5.768   5.531
   34TYR    HB1  551   8.780   5.873   5.531
   34TYR    HB2  552   8.645   5.763   5.568
   34TYR     CG  553   8.758   5.707   5.392
   34TYR    CD1  554   8.652   5.630   5.342
   34TYR    HD1  555   8.560   5.623   5.392
   34TYR    CE1  556   8.665   5.563   5.216
   34TYR    HE1  557   8.587   5.496   5.181
   34TYR     CZ  558   8.786   5.576   5.147
   34TYR     OH  559   8.803   5.510   5.031
   34TYR     HH  560   8.726   5.455   4.999
   34TYR    CE2  561   8.891   5.659   5.195
   34TYR    HE2  562   8.978   5.677   5.136
   34TYR    CD2  563   8.873   5.731   5.313
   34TYR    HD2  564   8.950   5.790   5.356
   34TYR      C  565   8.817   5.759   5.767
   34TYR      O  566   8.900   5.843   5.796
   35VAL      N  567   8.720   5.720   5.848
   35VAL      H  568   8.655   5.647   5.817
   35VAL     CA  569   8.692   5.793   5.974
   35VAL     HA  570   8.783   5.851   5.996
   35VAL     CB  571   8.586   5.898   5.950
   35VAL     HB  572   8.635   5.967   5.875
   35VAL    CG1  573   8.452   5.848   5.892
   35VAL   HG11  574   8.469   5.810   5.790
   35VAL   HG12  575   8.409   5.766   5.959
   35VAL   HG13  576   8.376   5.927   5.877
   35VAL    CG2  577   8.565   5.992   6.071
   35VAL   HG21  578   8.508   5.936   6.138
   35VAL   HG22  579   8.661   6.027   6.109
   35VAL   HG23  580   8.508   6.076   6.032
   35VAL      C  581   8.664   5.708   6.099
   35VAL      O  582   8.588   5.610   6.098
   36GLU      N  583   8.725   5.750   6.210
   36GLU      H  584   8.790   5.829   6.199
   36GLU     CA  585   8.709   5.696   6.345
   36GLU     HA  586   8.701   5.587   6.338
   36GLU     CB  587   8.824   5.729   6.440
   36GLU    HB1  588   8.797   5.712   6.544
   36GLU    HB2  589   8.860   5.832   6.421
   36GLU     CG  590   8.946   5.639   6.411
   36GLU    HG1  591   8.981   5.650   6.306
   36GLU    HG2  592   8.916   5.537   6.417
   36GLU     CD  593   9.065   5.663   6.514
   36GLU    OE1  594   9.126   5.774   6.517
   36GLU    OE2  595   9.102   5.563   6.580
   36GLU      C  596   8.579   5.749   6.407
   36GLU      O  597   8.580   5.827   6.499
   37LEU      N  598   8.460   5.708   6.357
   37LEU      H  599   8.457   5.645   6.280
   37LEU     CA  600   8.328   5.761   6.400
   37LEU     HA  601   8.344   5.863   6.445
   37LEU     CB  602   8.241   5.769   6.274
   37LEU    HB1  603   8.249   5.677   6.214
   37LEU    HB2  604   8.282   5.845   6.207
   37LEU     CG  605   8.092   5.805   6.303
   37LEU     HG  606   8.055   5.752   6.387
   37LEU    CD1  607   8.067   5.956   6.323
   37LEU   HD11  608   8.098   6.014   6.238
   37LEU   HD12  609   7.961   5.974   6.344
   37LEU   HD13  610   8.124   5.991   6.412
   37LEU    CD2  611   8.013   5.763   6.178
   37LEU   HD21  612   7.910   5.781   6.196
   37LEU   HD22  613   8.052   5.813   6.092
   37LEU   HD23  614   8.027   5.658   6.162
   37LEU      C  615   8.273   5.666   6.506
   37LEU      O  616   8.264   5.545   6.482
   38ASP      N  617   8.219   5.717   6.620
   38ASP      H  618   8.212   5.819   6.631
   38ASP     CA  619   8.170   5.629   6.728
   38ASP     HA  620   8.223   5.535   6.720
   38ASP     CB  621   8.200   5.691   6.862
   38ASP    HB1  622   8.140   5.772   6.893
   38ASP    HB2  623   8.305   5.720   6.861
   38ASP     CG  624   8.189   5.591   6.980
   38ASP    OD1  625   8.211   5.634   7.097
   38ASP    OD2  626   8.163   5.469   6.963
   38ASP      C  627   8.017   5.602   6.708
   38ASP      O  628   7.944   5.683   6.653
   39LEU      N  629   7.976   5.482   6.742
   39LEU      H  630   8.038   5.423   6.795
   39LEU     CA  631   7.846   5.424   6.704
   39LEU     HA  632   7.784   5.498   6.657
   39LEU     CB  633   7.875   5.310   6.606
   39LEU    HB1  634   7.775   5.264   6.579
   39LEU    HB2  635   7.935   5.229   6.647
   39LEU     CG  636   7.946   5.351   6.476
   39LEU     HG  637   8.048   5.390   6.494
   39LEU    CD1  638   7.966   5.234   6.381
   39LEU   HD11  639   8.022   5.271   6.299
   39LEU   HD12  640   8.017   5.150   6.430
   39LEU   HD13  641   7.869   5.195   6.349
   39LEU    CD2  642   7.860   5.456   6.397
   39LEU   HD21  643   7.842   5.549   6.451
   39LEU   HD22  644   7.903   5.480   6.301
   39LEU   HD23  645   7.760   5.414   6.382
   39LEU      C  646   7.783   5.360   6.826
   39LEU      O  647   7.842   5.278   6.898
   40HIS      N  648   7.657   5.393   6.844
   40HIS      H  649   7.615   5.450   6.773
   40HIS     CA  650   7.566   5.349   6.956
   40HIS     HA  651   7.624   5.275   7.016
   40HIS     CB  652   7.527   5.471   7.038
   40HIS    HB1  653   7.473   5.542   6.971
   40HIS    HB2  654   7.611   5.529   7.071
   40HIS     CG  655   7.438   5.437   7.157
   40HIS    ND1  656   7.469   5.341   7.250
   40HIS    HD1  657   7.552   5.282   7.252
   40HIS    CE1  658   7.373   5.338   7.345
   40HIS    HE1  659   7.365   5.270   7.431
   40HIS    NE2  660   7.283   5.433   7.314
   40HIS    CD2  661   7.322   5.498   7.197
   40HIS    HD2  662   7.274   5.581   7.148
   40HIS      C  663   7.450   5.267   6.895
   40HIS      O  664   7.365   5.328   6.831
   41SER      N  665   7.450   5.134   6.908
   41SER      H  666   7.519   5.091   6.965
   41SER     CA  667   7.385   5.043   6.805
   41SER     HA  668   7.362   5.105   6.719
   41SER     CB  669   7.486   4.937   6.757
   41SER    HB1  670   7.455   4.898   6.660
   41SER    HB2  671   7.494   4.850   6.821
   41SER     OG  672   7.613   4.991   6.744
   41SER     HG  673   7.656   4.990   6.834
   41SER      C  674   7.255   4.978   6.855
   41SER      O  675   7.253   4.913   6.959
   42TYR      N  676   7.146   4.989   6.780
   42TYR      H  677   7.155   5.044   6.695
   42TYR     CA  678   7.018   4.924   6.808
   42TYR     HA  679   7.029   4.856   6.891
   42TYR     CB  680   6.915   5.029   6.846
   42TYR    HB1  681   6.822   4.978   6.853
   42TYR    HB2  682   6.906   5.109   6.770
   42TYR     CG  683   6.936   5.098   6.978
   42TYR    CD1  684   7.037   5.197   6.989
   42TYR    HD1  685   7.095   5.230   6.904
   42TYR    CE1  686   7.074   5.251   7.111
   42TYR    HE1  687   7.154   5.323   7.115
   42TYR     CZ  688   7.002   5.212   7.228
   42TYR     OH  689   7.040   5.259   7.349
   42TYR     HH  690   7.108   5.329   7.336
   42TYR    CE2  691   6.894   5.119   7.216
   42TYR    HE2  692   6.839   5.087   7.301
   42TYR    CD2  693   6.859   5.066   7.092
   42TYR    HD2  694   6.776   5.005   7.081
   42TYR      C  695   6.972   4.839   6.688
   42TYR      O  696   6.964   4.893   6.576
   43ASP      N  697   6.939   4.709   6.708
   43ASP      H  698   6.942   4.676   6.805
   43ASP     CA  699   6.891   4.621   6.599
   43ASP     HA  700   6.931   4.666   6.504
   43ASP     CB  701   6.946   4.478   6.612
   43ASP    HB1  702   6.884   4.425   6.684
   43ASP    HB2  703   7.055   4.471   6.643
   43ASP     CG  704   6.939   4.403   6.477
   43ASP    OD1  705   6.873   4.453   6.384
   43ASP    OD2  706   6.990   4.288   6.470
   43ASP      C  707   6.736   4.627   6.597
   43ASP      O  708   6.668   4.568   6.682
   44LEU      N  709   6.687   4.703   6.499
   44LEU      H  710   6.751   4.750   6.441
   44LEU     CA  711   6.547   4.729   6.473
   44LEU     HA  712   6.484   4.697   6.555
   44LEU     CB  713   6.524   4.881   6.447
   44LEU    HB1  714   6.447   4.902   6.372
   44LEU    HB2  715   6.612   4.923   6.406
   44LEU     CG  716   6.489   4.959   6.574
   44LEU     HG  717   6.405   4.912   6.623
   44LEU    CD1  718   6.593   4.959   6.685
   44LEU   HD11  719   6.559   5.007   6.774
   44LEU   HD12  720   6.623   4.855   6.710
   44LEU   HD13  721   6.683   5.013   6.650
   44LEU    CD2  722   6.454   5.102   6.535
   44LEU   HD21  723   6.437   5.166   6.623
   44LEU   HD22  724   6.535   5.138   6.475
   44LEU   HD23  725   6.366   5.107   6.469
   44LEU      C  726   6.499   4.644   6.357
   44LEU      O  727   6.392   4.664   6.302
   45GLY      N  728   6.567   4.538   6.332
   45GLY      H  729   6.660   4.524   6.372
   45GLY     CA  730   6.513   4.431   6.248
   45GLY    HA1  731   6.585   4.352   6.225
   45GLY    HA2  732   6.475   4.476   6.157
   45GLY      C  733   6.394   4.359   6.319
   45GLY      O  734   6.389   4.359   6.442
   46ILE      N  735   6.299   4.302   6.248
   46ILE      H  736   6.314   4.311   6.147
   46ILE     CA  737   6.169   4.259   6.300
   46ILE     HA  738   6.125   4.345   6.349
   46ILE     CB  739   6.075   4.233   6.177
   46ILE     HB  740   6.068   4.327   6.116
   46ILE    CG2  741   6.119   4.111   6.089
   46ILE   HG21  742   6.049   4.091   6.005
   46ILE   HG22  743   6.217   4.135   6.046
   46ILE   HG23  744   6.123   4.018   6.142
   46ILE    CG1  745   5.929   4.208   6.218
   46ILE   HG11  746   5.919   4.112   6.268
   46ILE   HG12  747   5.875   4.200   6.127
   46ILE     CD  748   5.857   4.317   6.301
   46ILE    HD1  749   5.863   4.415   6.248
   46ILE    HD2  750   5.756   4.291   6.325
   46ILE    HD3  751   5.901   4.330   6.402
   46ILE      C  752   6.186   4.143   6.400
   46ILE      O  753   6.108   4.133   6.497
   47GLU      N  754   6.293   4.062   6.392
   47GLU      H  755   6.354   4.072   6.311
   47GLU     CA  756   6.322   3.954   6.485
   47GLU     HA  757   6.243   3.875   6.482
   47GLU     CB  758   6.460   3.894   6.451
   47GLU    HB1  759   6.444   3.831   6.366
   47GLU    HB2  760   6.494   3.832   6.535
   47GLU     CG  761   6.572   3.995   6.419
   47GLU    HG1  762   6.575   4.089   6.483
   47GLU    HG2  763   6.564   4.024   6.309
   47GLU     CD  764   6.708   3.927   6.435
   47GLU    OE1  765   6.776   3.961   6.532
   47GLU    OE2  766   6.748   3.845   6.348
   47GLU      C  767   6.328   4.006   6.631
   47GLU      O  768   6.273   3.944   6.721
   48ASN      N  769   6.389   4.126   6.645
   48ASN      H  770   6.424   4.174   6.562
   48ASN     CA  771   6.419   4.190   6.772
   48ASN     HA  772   6.426   4.114   6.847
   48ASN     CB  773   6.561   4.256   6.766
   48ASN    HB1  774   6.554   4.344   6.707
   48ASN    HB2  775   6.627   4.185   6.719
   48ASN     CG  776   6.626   4.287   6.899
   48ASN    OD1  777   6.625   4.210   6.995
   48ASN    ND2  778   6.668   4.409   6.916
   48ASN   HD21  779   6.669   4.473   6.841
   48ASN   HD22  780   6.706   4.440   7.009
   48ASN      C  781   6.310   4.291   6.816
   48ASN      O  782   6.303   4.314   6.936
   49ARG      N  783   6.220   4.337   6.729
   49ARG      H  784   6.242   4.312   6.631
   49ARG     CA  785   6.096   4.409   6.768
   49ARG     HA  786   6.119   4.471   6.856
   49ARG     CB  787   6.047   4.498   6.652
   49ARG    HB1  788   5.953   4.542   6.682
   49ARG    HB2  789   6.038   4.437   6.560
   49ARG     CG  790   6.141   4.618   6.634
   49ARG    HG1  791   6.243   4.587   6.609
   49ARG    HG2  792   6.146   4.669   6.732
   49ARG     CD  793   6.097   4.713   6.527
   49ARG    HD1  794   6.154   4.809   6.539
   49ARG    HD2  795   5.996   4.745   6.541
   49ARG     NE  796   6.125   4.665   6.393
   49ARG     HE  797   6.220   4.656   6.369
   49ARG     CZ  798   6.040   4.649   6.294
   49ARG    NH1  799   5.914   4.681   6.301
   49ARG   HH11  800   5.874   4.720   6.389
   49ARG   HH12  801   5.859   4.679   6.218
   49ARG    NH2  802   6.085   4.607   6.179
   49ARG   HH21  803   6.178   4.582   6.161
   49ARG   HH22  804   6.024   4.607   6.097
   49ARG      C  805   5.990   4.312   6.819
   49ARG      O  806   5.935   4.337   6.928
   50ASP      N  807   5.979   4.194   6.759
   50ASP      H  808   6.031   4.183   6.675
   50ASP     CA  809   5.904   4.085   6.813
   50ASP     HA  810   5.808   4.130   6.834
   50ASP     CB  811   5.879   3.983   6.700
   50ASP    HB1  812   5.971   3.921   6.686
   50ASP    HB2  813   5.857   4.039   6.607
   50ASP     CG  814   5.762   3.890   6.732
   50ASP    OD1  815   5.657   3.940   6.782
   50ASP    OD2  816   5.768   3.767   6.708
   50ASP      C  817   5.965   4.014   6.937
   50ASP      O  818   5.891   3.956   7.015
   51ALA      N  819   6.094   4.032   6.964
   51ALA      H  820   6.153   4.064   6.890
   51ALA     CA  821   6.159   3.993   7.088
   51ALA     HA  822   6.121   3.895   7.122
   51ALA     CB  823   6.312   3.973   7.064
   51ALA    HB1  824   6.369   4.068   7.069
   51ALA    HB2  825   6.361   3.904   7.136
   51ALA    HB3  826   6.322   3.935   6.966
   51ALA      C  827   6.141   4.092   7.202
   51ALA      O  828   6.131   4.054   7.318
   52THR      N  829   6.140   4.222   7.173
   52THR      H  830   6.154   4.252   7.079
   52THR     CA  831   6.155   4.326   7.278
   52THR     HA  832   6.189   4.283   7.376
   52THR     CB  833   6.261   4.434   7.244
   52THR     HB  834   6.266   4.517   7.313
   52THR    CG2  835   6.397   4.367   7.239
   52THR   HG21  836   6.432   4.343   7.339
   52THR   HG22  837   6.401   4.274   7.179
   52THR   HG23  838   6.467   4.440   7.193
   52THR    OG1  839   6.236   4.488   7.116
   52THR    HG1  840   6.284   4.428   7.050
   52THR      C  841   6.019   4.389   7.306
   52THR      O  842   6.005   4.480   7.387
   53ASN      N  843   5.911   4.343   7.241
   53ASN      H  844   5.922   4.260   7.177
   53ASN     CA  845   5.779   4.407   7.236
   53ASN     HA  846   5.727   4.342   7.159
   53ASN     CB  847   5.705   4.387   7.371
   53ASN    HB1  848   5.611   4.439   7.373
   53ASN    HB2  849   5.757   4.435   7.451
   53ASN     CG  850   5.679   4.245   7.407
   53ASN    OD1  851   5.596   4.176   7.350
   53ASN    ND2  852   5.743   4.193   7.508
   53ASN   HD21  853   5.805   4.251   7.564
   53ASN   HD22  854   5.717   4.097   7.538
   53ASN      C  855   5.781   4.548   7.184
   53ASN      O  856   5.719   4.636   7.243
   54ASP      N  857   5.854   4.571   7.076
   54ASP      H  858   5.888   4.488   7.032
   54ASP     CA  859   5.889   4.700   7.018
   54ASP     HA  860   5.964   4.675   6.947
   54ASP     CB  861   5.766   4.760   6.938
   54ASP    HB1  862   5.695   4.794   7.014
   54ASP    HB2  863   5.729   4.677   6.872
   54ASP     CG  864   5.800   4.883   6.848
   54ASP    OD1  865   5.877   4.870   6.748
   54ASP    OD2  866   5.738   4.989   6.869
   54ASP      C  867   5.967   4.792   7.111
   54ASP      O  868   6.000   4.902   7.071
   55GLN      N  869   6.002   4.755   7.238
   55GLN      H  870   5.970   4.666   7.268
   55GLN     CA  871   6.069   4.851   7.328
   55GLN     HA  872   6.012   4.943   7.333
   55GLN     CB  873   6.069   4.792   7.467
   55GLN    HB1  874   6.116   4.867   7.535
   55GLN    HB2  875   6.125   4.696   7.466
   55GLN     CG  876   5.924   4.773   7.520
   55GLN    HG1  877   5.859   4.707   7.455
   55GLN    HG2  878   5.873   4.868   7.526
   55GLN     CD  879   5.925   4.704   7.658
   55GLN    OE1  880   6.026   4.669   7.719
   55GLN    NE2  881   5.808   4.681   7.712
   55GLN   HE21  882   5.723   4.709   7.666
   55GLN   HE22  883   5.814   4.655   7.811
   55GLN      C  884   6.209   4.896   7.277
   55GLN      O  885   6.249   5.008   7.309
   56VAL      N  886   6.275   4.816   7.194
   56VAL      H  887   6.229   4.728   7.171
   56VAL     CA  888   6.403   4.851   7.126
   56VAL     HA  889   6.480   4.872   7.202
   56VAL     CB  890   6.460   4.725   7.050
   56VAL     HB  891   6.452   4.637   7.111
   56VAL    CG1  892   6.381   4.689   6.921
   56VAL   HG11  893   6.420   4.594   6.886
   56VAL   HG12  894   6.280   4.672   6.946
   56VAL   HG13  895   6.384   4.771   6.847
   56VAL    CG2  896   6.611   4.752   7.028
   56VAL   HG21  897   6.621   4.835   6.958
   56VAL   HG22  898   6.667   4.781   7.119
   56VAL   HG23  899   6.658   4.672   6.973
   56VAL      C  900   6.394   4.979   7.040
   56VAL      O  901   6.477   5.068   7.063
   57THR      N  902   6.282   4.993   6.964
   57THR      H  903   6.219   4.916   6.962
   57THR     CA  904   6.245   5.110   6.887
   57THR     HA  905   6.325   5.134   6.816
   57THR     CB  906   6.118   5.077   6.809
   57THR     HB  907   6.034   5.072   6.872
   57THR    CG2  908   6.098   5.181   6.698
   57THR   HG21  909   6.181   5.182   6.631
   57THR   HG22  910   6.015   5.157   6.633
   57THR   HG23  911   6.093   5.278   6.742
   57THR    OG1  912   6.119   4.949   6.748
   57THR    HG1  913   6.024   4.917   6.748
   57THR      C  914   6.226   5.232   6.971
   57THR      O  915   6.274   5.341   6.935
   58LYS      N  916   6.170   5.222   7.094
   58LYS      H  917   6.128   5.135   7.125
   58LYS     CA  918   6.142   5.339   7.183
   58LYS     HA  919   6.131   5.423   7.122
   58LYS     CB  920   6.014   5.317   7.264
   58LYS    HB1  921   6.043   5.263   7.352
   58LYS    HB2  922   5.940   5.266   7.212
   58LYS     CG  923   5.947   5.450   7.302
   58LYS    HG1  924   5.909   5.494   7.208
   58LYS    HG2  925   6.015   5.523   7.345
   58LYS     CD  926   5.828   5.432   7.402
   58LYS    HD1  927   5.748   5.374   7.356
   58LYS    HD2  928   5.770   5.527   7.417
   58LYS     CE  929   5.871   5.376   7.540
   58LYS    HE1  930   5.948   5.441   7.577
   58LYS    HE2  931   5.914   5.275   7.524
   58LYS     NZ  932   5.761   5.368   7.639
   58LYS    HZ1  933   5.802   5.365   7.731
   58LYS    HZ2  934   5.697   5.450   7.642
   58LYS    HZ3  935   5.698   5.294   7.630
   58LYS      C  936   6.265   5.372   7.274
   58LYS      O  937   6.295   5.492   7.292
   59ASP      N  938   6.342   5.268   7.313
   59ASP      H  939   6.308   5.177   7.307
   59ASP     CA  940   6.476   5.288   7.372
   59ASP     HA  941   6.454   5.352   7.460
   59ASP     CB  942   6.544   5.155   7.418
   59ASP    HB1  943   6.639   5.183   7.461
   59ASP    HB2  944   6.557   5.095   7.325
   59ASP     CG  945   6.465   5.068   7.518
   59ASP    OD1  946   6.510   4.952   7.538
   59ASP    OD2  947   6.370   5.113   7.586
   59ASP      C  948   6.573   5.357   7.278
   59ASP      O  949   6.638   5.452   7.320
   60ALA      N  950   6.569   5.324   7.149
   60ALA      H  951   6.510   5.244   7.109
   60ALA     CA  952   6.648   5.394   7.050
   60ALA     HA  953   6.751   5.392   7.079
   60ALA     CB  954   6.635   5.319   6.914
   60ALA    HB1  955   6.532   5.321   6.877
   60ALA    HB2  956   6.700   5.369   6.841
   60ALA    HB3  957   6.656   5.212   6.918
   60ALA      C  958   6.605   5.539   7.046
   60ALA      O  959   6.690   5.624   7.039
   61ALA      N  960   6.473   5.568   7.054
   61ALA      H  961   6.411   5.490   7.074
   61ALA     CA  962   6.421   5.701   7.047
   61ALA     HA  963   6.460   5.744   6.957
   61ALA     CB  964   6.269   5.693   7.033
   61ALA    HB1  965   6.218   5.670   7.128
   61ALA    HB2  966   6.231   5.789   6.993
   61ALA    HB3  967   6.242   5.610   6.968
   61ALA      C  968   6.472   5.792   7.158
   61ALA      O  969   6.501   5.908   7.133
   62GLU      N  970   6.483   5.741   7.282
   62GLU      H  971   6.439   5.646   7.295
   62GLU     CA  972   6.530   5.819   7.393
   62GLU     HA  973   6.491   5.920   7.389
   62GLU     CB  974   6.467   5.769   7.518
   62GLU    HB1  975   6.507   5.825   7.602
   62GLU    HB2  976   6.482   5.662   7.533
   62GLU     CG  977   6.315   5.790   7.521
   62GLU    HG1  978   6.268   5.732   7.439
   62GLU    HG2  979   6.297   5.896   7.501
   62GLU     CD  980   6.254   5.751   7.658
   62GLU    OE1  981   6.193   5.837   7.724
   62GLU    OE2  982   6.271   5.634   7.698
   62GLU      C  983   6.682   5.827   7.393
   62GLU      O  984   6.739   5.930   7.432
   63ALA      N  985   6.747   5.725   7.339
   63ALA      H  986   6.690   5.643   7.312
   63ALA     CA  987   6.890   5.732   7.301
   63ALA     HA  988   6.937   5.758   7.392
   63ALA     CB  989   6.947   5.594   7.269
   63ALA    HB1  990   7.051   5.600   7.252
   63ALA    HB2  991   6.939   5.528   7.356
   63ALA    HB3  992   6.893   5.553   7.184
   63ALA      C  993   6.927   5.835   7.197
   63ALA      O  994   7.032   5.898   7.201
   64ILE      N  995   6.832   5.862   7.102
   64ILE      H  996   6.751   5.803   7.099
   64ILE     CA  997   6.845   5.977   7.007
   64ILE     HA  998   6.945   5.972   6.964
   64ILE     CB  999   6.744   5.963   6.891
   64ILE     HB 1000   6.645   5.948   6.943
   64ILE    CG2 1001   6.729   6.093   6.802
   64ILE   HG21 1002   6.826   6.132   6.774
   64ILE   HG22 1003   6.677   6.071   6.704
   64ILE   HG23 1004   6.676   6.172   6.853
   64ILE    CG1 1005   6.779   5.841   6.811
   64ILE   HG11 1006   6.798   5.755   6.875
   64ILE   HG12 1007   6.869   5.861   6.757
   64ILE     CD 1008   6.669   5.797   6.722
   64ILE    HD1 1009   6.574   5.793   6.779
   64ILE    HD2 1010   6.650   5.868   6.637
   64ILE    HD3 1011   6.693   5.704   6.670
   64ILE      C 1012   6.843   6.117   7.077
   64ILE      O 1013   6.940   6.187   7.055
   65LYS      N 1014   6.750   6.142   7.170
   65LYS      H 1015   6.680   6.071   7.184
   65LYS     CA 1016   6.753   6.253   7.257
   65LYS     HA 1017   6.737   6.345   7.199
   65LYS     CB 1018   6.640   6.244   7.361
   65LYS    HB1 1019   6.644   6.329   7.426
   65LYS    HB2 1020   6.662   6.154   7.418
   65LYS     CG 1021   6.498   6.235   7.305
   65LYS    HG1 1022   6.488   6.138   7.255
   65LYS    HG2 1023   6.479   6.315   7.240
   65LYS     CD 1024   6.392   6.245   7.413
   65LYS    HD1 1025   6.415   6.178   7.493
   65LYS    HD2 1026   6.295   6.216   7.367
   65LYS     CE 1027   6.377   6.390   7.469
   65LYS    HE1 1028   6.471   6.421   7.510
   65LYS    HE2 1029   6.305   6.389   7.549
   65LYS     NZ 1030   6.336   6.490   7.364
   65LYS    HZ1 1031   6.409   6.507   7.297
   65LYS    HZ2 1032   6.248   6.468   7.314
   65LYS    HZ3 1033   6.322   6.583   7.410
   65LYS      C 1034   6.890   6.271   7.331
   65LYS      O 1035   6.936   6.385   7.345
   66LYS      N 1036   6.954   6.160   7.371
   66LYS      H 1037   6.899   6.078   7.360
   66LYS     CA 1038   7.083   6.158   7.442
   66LYS     HA 1039   7.086   6.239   7.521
   66LYS     CB 1040   7.102   6.025   7.517
   66LYS    HB1 1041   7.203   6.021   7.550
   66LYS    HB2 1042   7.087   5.939   7.452
   66LYS     CG 1043   7.002   6.013   7.639
   66LYS    HG1 1044   6.908   6.036   7.599
   66LYS    HG2 1045   7.030   6.087   7.710
   66LYS     CD 1046   6.996   5.870   7.704
   66LYS    HD1 1047   6.972   5.794   7.626
   66LYS    HD2 1048   6.916   5.871   7.779
   66LYS     CE 1049   7.121   5.830   7.769
   66LYS    HE1 1050   7.145   5.902   7.843
   66LYS    HE2 1051   7.213   5.828   7.706
   66LYS     NZ 1052   7.108   5.697   7.833
   66LYS    HZ1 1053   7.073   5.632   7.764
   66LYS    HZ2 1054   7.196   5.666   7.869
   66LYS    HZ3 1055   7.044   5.697   7.914
   66LYS      C 1056   7.200   6.184   7.343
   66LYS      O 1057   7.316   6.201   7.388
   67HIS      N 1058   7.183   6.187   7.211
   67HIS      H 1059   7.089   6.178   7.177
   67HIS     CA 1060   7.291   6.215   7.114
   67HIS     HA 1061   7.380   6.253   7.162
   67HIS     CB 1062   7.316   6.086   7.035
   67HIS    HB1 1063   7.378   6.110   6.955
   67HIS    HB2 1064   7.224   6.048   6.988
   67HIS     CG 1065   7.380   5.982   7.120
   67HIS    ND1 1066   7.313   5.886   7.197
   67HIS    HD1 1067   7.208   5.866   7.197
   67HIS    CE1 1068   7.402   5.819   7.271
   67HIS    HE1 1069   7.381   5.734   7.338
   67HIS    NE2 1070   7.524   5.870   7.246
   67HIS    CD2 1071   7.512   5.974   7.153
   67HIS    HD2 1072   7.597   6.031   7.112
   67HIS      C 1073   7.256   6.330   7.019
   67HIS      O 1074   7.347   6.376   6.951
   68ASN      N 1075   7.132   6.373   7.012
   68ASN      H 1076   7.062   6.335   7.074
   68ASN     CA 1077   7.073   6.466   6.920
   68ASN     HA 1078   6.967   6.469   6.942
   68ASN     CB 1079   7.124   6.609   6.950
   68ASN    HB1 1080   7.066   6.680   6.885
   68ASN    HB2 1081   7.228   6.621   6.921
   68ASN     CG 1082   7.099   6.648   7.096
   68ASN    OD1 1083   7.188   6.664   7.176
   68ASN    ND2 1084   6.977   6.664   7.141
   68ASN   HD21 1085   6.898   6.659   7.072
   68ASN   HD22 1086   6.964   6.665   7.238
   68ASN      C 1087   7.086   6.429   6.771
   68ASN      O 1088   7.057   6.511   6.682
   69VAL      N 1089   7.119   6.304   6.744
   69VAL      H 1090   7.129   6.240   6.821
   69VAL     CA 1091   7.136   6.248   6.604
   69VAL     HA 1092   7.057   6.295   6.539
   69VAL     CB 1093   7.271   6.291   6.540
   69VAL     HB 1094   7.284   6.400   6.544
   69VAL    CG1 1095   7.398   6.238   6.606
   69VAL   HG11 1096   7.483   6.293   6.566
   69VAL   HG12 1097   7.398   6.253   6.713
   69VAL   HG13 1098   7.401   6.133   6.575
   69VAL    CG2 1099   7.279   6.262   6.391
   69VAL   HG21 1100   7.192   6.306   6.337
   69VAL   HG22 1101   7.372   6.304   6.357
   69VAL   HG23 1102   7.280   6.154   6.371
   69VAL      C 1103   7.125   6.097   6.598
   69VAL      O 1104   7.185   6.025   6.677
   70GLY      N 1105   7.046   6.039   6.504
   70GLY      H 1106   6.982   6.096   6.459
   70GLY     CA 1107   7.048   5.900   6.470
   70GLY    HA1 1108   6.982   5.846   6.538
   70GLY    HA2 1109   7.152   5.866   6.476
   70GLY      C 1110   7.008   5.866   6.327
   70GLY      O 1111   6.928   5.937   6.265
   71VAL      N 1112   7.066   5.759   6.270
   71VAL      H 1113   7.119   5.701   6.331
   71VAL     CA 1114   7.047   5.719   6.131
   71VAL     HA 1115   6.968   5.783   6.086
   71VAL     CB 1116   7.178   5.739   6.051
   71VAL     HB 1117   7.166   5.708   5.949
   71VAL    CG1 1118   7.215   5.885   6.041
   71VAL   HG11 1119   7.231   5.932   6.140
   71VAL   HG12 1120   7.306   5.895   5.986
   71VAL   HG13 1121   7.133   5.941   5.996
   71VAL    CG2 1122   7.293   5.663   6.113
   71VAL   HG21 1123   7.376   5.653   6.041
   71VAL   HG22 1124   7.329   5.707   6.205
   71VAL   HG23 1125   7.256   5.565   6.138
   71VAL      C 1126   6.986   5.578   6.125
   71VAL      O 1127   7.020   5.493   6.207
   72LYS      N 1128   6.894   5.553   6.029
   72LYS      H 1129   6.867   5.629   5.968
   72LYS     CA 1130   6.811   5.435   6.026
   72LYS     HA 1131   6.847   5.367   6.101
   72LYS     CB 1132   6.670   5.479   6.069
   72LYS    HB1 1133   6.628   5.533   5.985
   72LYS    HB2 1134   6.681   5.549   6.152
   72LYS     CG 1135   6.575   5.364   6.107
   72LYS    HG1 1136   6.613   5.314   6.196
   72LYS    HG2 1137   6.571   5.300   6.020
   72LYS     CD 1138   6.430   5.409   6.136
   72LYS    HD1 1139   6.402   5.487   6.068
   72LYS    HD2 1140   6.426   5.447   6.239
   72LYS     CE 1141   6.329   5.291   6.139
   72LYS    HE1 1142   6.234   5.323   6.180
   72LYS    HE2 1143   6.375   5.219   6.207
   72LYS     NZ 1144   6.320   5.227   6.006
   72LYS    HZ1 1145   6.268   5.144   6.004
   72LYS    HZ2 1146   6.287   5.292   5.939
   72LYS    HZ3 1147   6.414   5.206   5.972
   72LYS      C 1148   6.807   5.360   5.895
   72LYS      O 1149   6.773   5.411   5.789
   73CYS      N 1150   6.828   5.230   5.900
   73CYS      H 1151   6.860   5.198   5.990
   73CYS     CA 1152   6.799   5.133   5.795
   73CYS     HA 1153   6.837   5.171   5.703
   73CYS     CB 1154   6.878   5.002   5.832
   73CYS    HB1 1155   6.836   4.972   5.931
   73CYS    HB2 1156   6.985   5.026   5.840
   73CYS     SG 1157   6.854   4.867   5.716
   73CYS     HG 1158   6.939   4.781   5.771
   73CYS      C 1159   6.646   5.115   5.782
   73CYS      O 1160   6.572   5.109   5.881
   74ALA      N 1161   6.604   5.092   5.657
   74ALA      H 1162   6.674   5.098   5.582
   74ALA     CA 1163   6.461   5.065   5.629
   74ALA     HA 1164   6.404   5.147   5.670
   74ALA     CB 1165   6.433   5.070   5.477
   74ALA    HB1 1166   6.503   5.138   5.428
   74ALA    HB2 1167   6.450   4.973   5.437
   74ALA    HB3 1168   6.330   5.096   5.455
   74ALA      C 1169   6.414   4.933   5.692
   74ALA      O 1170   6.493   4.840   5.709
   75THR      N 1171   6.283   4.932   5.731
   75THR      H 1172   6.224   5.011   5.705
   75THR     CA 1173   6.224   4.823   5.806
   75THR     HA 1174   6.294   4.739   5.808
   75THR     CB 1175   6.203   4.869   5.954
   75THR     HB 1176   6.128   4.808   5.999
   75THR    CG2 1177   6.331   4.850   6.027
   75THR   HG21 1178   6.412   4.904   5.980
   75THR   HG22 1179   6.312   4.888   6.129
   75THR   HG23 1180   6.357   4.746   6.033
   75THR    OG1 1181   6.169   5.007   5.962
   75THR    HG1 1182   6.074   5.014   5.932
   75THR      C 1183   6.094   4.772   5.751
   75THR      O 1184   6.028   4.841   5.672
   76ILE      N 1185   6.048   4.651   5.797
   76ILE      H 1186   6.113   4.593   5.853
   76ILE     CA 1187   5.912   4.603   5.776
   76ILE     HA 1188   5.876   4.642   5.681
   76ILE     CB 1189   5.910   4.450   5.777
   76ILE     HB 1190   5.970   4.415   5.855
   76ILE    CG2 1191   5.767   4.395   5.795
   76ILE   HG21 1192   5.708   4.422   5.707
   76ILE   HG22 1193   5.770   4.287   5.792
   76ILE   HG23 1194   5.721   4.424   5.888
   76ILE    CG1 1195   5.973   4.399   5.646
   76ILE   HG11 1196   6.073   4.442   5.636
   76ILE   HG12 1197   5.914   4.433   5.561
   76ILE     CD 1198   5.993   4.246   5.637
   76ILE    HD1 1199   6.052   4.223   5.547
   76ILE    HD2 1200   6.045   4.207   5.727
   76ILE    HD3 1201   5.896   4.201   5.625
   76ILE      C 1202   5.822   4.666   5.887
   76ILE      O 1203   5.859   4.664   6.004
   77THR      N 1204   5.702   4.713   5.849
   77THR      H 1205   5.685   4.724   5.753
   77THR     CA 1206   5.590   4.727   5.944
   77THR     HA 1207   5.619   4.711   6.047
   77THR     CB 1208   5.523   4.865   5.931
   77THR     HB 1209   5.479   4.873   5.830
   77THR    CG2 1210   5.414   4.880   6.038
   77THR   HG21 1211   5.401   4.990   6.045
   77THR   HG22 1212   5.325   4.828   6.009
   77THR   HG23 1213   5.444   4.845   6.134
   77THR    OG1 1214   5.627   4.965   5.949
   77THR    HG1 1215   5.592   5.042   5.910
   77THR      C 1216   5.488   4.615   5.918
   77THR      O 1217   5.411   4.626   5.821
   78PRO      N 1218   5.487   4.505   5.994
   78PRO     CD 1219   5.550   4.479   6.122
   78PRO    HD1 1220   5.550   4.569   6.188
   78PRO    HD2 1221   5.656   4.455   6.104
   78PRO     CG 1222   5.474   4.356   6.182
   78PRO    HG1 1223   5.380   4.397   6.222
   78PRO    HG2 1224   5.532   4.305   6.258
   78PRO     CB 1225   5.456   4.272   6.058
   78PRO    HB1 1226   5.374   4.200   6.075
   78PRO    HB2 1227   5.548   4.224   6.033
   78PRO     CA 1228   5.420   4.381   5.955
   78PRO     HA 1229   5.460   4.348   5.859
   78PRO      C 1230   5.267   4.383   5.930
   78PRO      O 1231   5.196   4.435   6.013
   79ASP      N 1232   5.226   4.324   5.818
   79ASP      H 1233   5.291   4.295   5.750
   79ASP     CA 1234   5.088   4.286   5.789
   79ASP     HA 1235   5.021   4.333   5.860
   79ASP     CB 1236   5.046   4.330   5.647
   79ASP    HB1 1237   5.068   4.436   5.642
   79ASP    HB2 1238   4.942   4.308   5.638
   79ASP     CG 1239   5.112   4.252   5.533
   79ASP    OD1 1240   5.056   4.150   5.489
   79ASP    OD2 1241   5.219   4.300   5.483
   79ASP      C 1242   5.068   4.131   5.807
   79ASP      O 1243   5.165   4.056   5.825
   80GLU      N 1244   4.942   4.085   5.783
   80GLU      H 1245   4.866   4.152   5.765
   80GLU     CA 1246   4.897   3.942   5.786
   80GLU     HA 1247   4.884   3.911   5.890
   80GLU     CB 1248   4.761   3.925   5.712
   80GLU    HB1 1249   4.775   3.960   5.607
   80GLU    HB2 1250   4.695   3.996   5.759
   80GLU     CG 1251   4.688   3.794   5.705
   80GLU    HG1 1252   4.732   3.735   5.629
   80GLU    HG2 1253   4.584   3.812   5.664
   80GLU     CD 1254   4.678   3.719   5.837
   80GLU    OE1 1255   4.705   3.596   5.834
   80GLU    OE2 1256   4.645   3.777   5.942
   80GLU      C 1257   4.994   3.844   5.720
   80GLU      O 1258   5.030   3.742   5.779
   81LYS      N 1259   5.050   3.879   5.604
   81LYS      H 1260   5.015   3.960   5.558
   81LYS     CA 1261   5.143   3.796   5.525
   81LYS     HA 1262   5.108   3.693   5.539
   81LYS     CB 1263   5.125   3.832   5.379
   81LYS    HB1 1264   5.160   3.933   5.363
   81LYS    HB2 1265   5.020   3.835   5.351
   81LYS     CG 1266   5.200   3.738   5.283
   81LYS    HG1 1267   5.306   3.736   5.306
   81LYS    HG2 1268   5.186   3.781   5.185
   81LYS     CD 1269   5.141   3.595   5.273
   81LYS    HD1 1270   5.040   3.600   5.229
   81LYS    HD2 1271   5.132   3.555   5.375
   81LYS     CE 1272   5.238   3.503   5.201
   81LYS    HE1 1273   5.337   3.506   5.249
   81LYS    HE2 1274   5.256   3.544   5.099
   81LYS     NZ 1275   5.191   3.362   5.202
   81LYS    HZ1 1276   5.159   3.340   5.299
   81LYS    HZ2 1277   5.108   3.350   5.143
   81LYS    HZ3 1278   5.261   3.299   5.167
   81LYS      C 1279   5.289   3.796   5.568
   81LYS      O 1280   5.358   3.702   5.547
   82ARG      N 1281   5.335   3.904   5.634
   82ARG      H 1282   5.267   3.974   5.654
   82ARG     CA 1283   5.468   3.907   5.697
   82ARG     HA 1284   5.536   3.851   5.634
   82ARG     CB 1285   5.520   4.048   5.701
   82ARG    HB1 1286   5.609   4.050   5.755
   82ARG    HB2 1287   5.448   4.115   5.750
   82ARG     CG 1288   5.548   4.115   5.564
   82ARG    HG1 1289   5.610   4.205   5.587
   82ARG    HG2 1290   5.462   4.153   5.517
   82ARG     CD 1291   5.626   4.033   5.461
   82ARG    HD1 1292   5.557   3.971   5.402
   82ARG    HD2 1293   5.697   3.963   5.515
   82ARG     NE 1294   5.699   4.126   5.377
   82ARG     HE 1295   5.663   4.220   5.369
   82ARG     CZ 1296   5.826   4.121   5.347
   82ARG    NH1 1297   5.893   4.013   5.341
   82ARG   HH11 1298   5.850   3.924   5.345
   82ARG   HH12 1299   5.992   4.023   5.310
   82ARG    NH2 1300   5.887   4.230   5.311
   82ARG   HH21 1301   5.839   4.317   5.317
   82ARG   HH22 1302   5.987   4.228   5.302
   82ARG      C 1303   5.472   3.842   5.838
   82ARG      O 1304   5.574   3.783   5.875
   83VAL      N 1305   5.358   3.835   5.911
   83VAL      H 1306   5.281   3.890   5.879
   83VAL     CA 1307   5.336   3.742   6.023
   83VAL     HA 1308   5.411   3.756   6.097
   83VAL     CB 1309   5.204   3.768   6.093
   83VAL     HB 1310   5.126   3.770   6.018
   83VAL    CG1 1311   5.163   3.653   6.191
   83VAL   HG11 1312   5.073   3.684   6.243
   83VAL   HG12 1313   5.145   3.557   6.141
   83VAL   HG13 1314   5.243   3.638   6.266
   83VAL    CG2 1315   5.199   3.898   6.172
   83VAL   HG21 1316   5.091   3.914   6.206
   83VAL   HG22 1317   5.256   3.899   6.263
   83VAL   HG23 1318   5.234   3.980   6.108
   83VAL      C 1319   5.356   3.598   5.966
   83VAL      O 1320   5.431   3.524   6.028
   84GLU      N 1321   5.288   3.560   5.856
   84GLU      H 1322   5.219   3.622   5.816
   84GLU     CA 1323   5.304   3.426   5.794
   84GLU     HA 1324   5.279   3.356   5.875
   84GLU     CB 1325   5.202   3.413   5.683
   84GLU    HB1 1326   5.217   3.493   5.614
   84GLU    HB2 1327   5.102   3.431   5.728
   84GLU     CG 1328   5.211   3.282   5.603
   84GLU    HG1 1329   5.232   3.194   5.659
   84GLU    HG2 1330   5.281   3.293   5.522
   84GLU     CD 1331   5.074   3.254   5.544
   84GLU    OE1 1332   5.041   3.314   5.439
   84GLU    OE2 1333   5.000   3.166   5.597
   84GLU      C 1334   5.446   3.404   5.744
   84GLU      O 1335   5.489   3.290   5.736
   85GLU      N 1336   5.522   3.507   5.704
   85GLU      H 1337   5.481   3.596   5.689
   85GLU     CA 1338   5.657   3.484   5.652
   85GLU     HA 1339   5.658   3.389   5.597
   85GLU     CB 1340   5.701   3.601   5.560
   85GLU    HB1 1341   5.712   3.686   5.626
   85GLU    HB2 1342   5.623   3.610   5.486
   85GLU     CG 1343   5.839   3.577   5.491
   85GLU    HG1 1344   5.845   3.477   5.450
   85GLU    HG2 1345   5.921   3.578   5.561
   85GLU     CD 1346   5.871   3.679   5.384
   85GLU    OE1 1347   5.783   3.759   5.340
   85GLU    OE2 1348   5.984   3.688   5.337
   85GLU      C 1349   5.762   3.470   5.762
   85GLU      O 1350   5.852   3.387   5.745
   86PHE      N 1351   5.755   3.549   5.874
   86PHE      H 1352   5.682   3.623   5.880
   86PHE     CA 1353   5.857   3.551   5.981
   86PHE     HA 1354   5.948   3.500   5.947
   86PHE     CB 1355   5.896   3.699   6.006
   86PHE    HB1 1356   5.948   3.703   6.099
   86PHE    HB2 1357   5.802   3.753   6.014
   86PHE     CG 1358   5.977   3.772   5.898
   86PHE    CD1 1359   6.117   3.769   5.904
   86PHE    HD1 1360   6.162   3.712   5.987
   86PHE    CE1 1361   6.197   3.837   5.811
   86PHE    HE1 1362   6.305   3.830   5.822
   86PHE     CZ 1363   6.135   3.900   5.701
   86PHE     HZ 1364   6.193   3.947   5.617
   86PHE    CE2 1365   5.994   3.903   5.696
   86PHE    HE2 1366   5.946   3.955   5.615
   86PHE    CD2 1367   5.916   3.840   5.795
   86PHE    HD2 1368   5.807   3.841   5.795
   86PHE      C 1369   5.811   3.475   6.105
   86PHE      O 1370   5.883   3.473   6.206
   87LYS      N 1371   5.690   3.414   6.100
   87LYS      H 1372   5.639   3.422   6.008
   87LYS     CA 1373   5.622   3.349   6.209
   87LYS     HA 1374   5.516   3.350   6.194
   87LYS     CB 1375   5.657   3.198   6.215
   87LYS    HB1 1376   5.619   3.149   6.124
   87LYS    HB2 1377   5.597   3.158   6.294
   87LYS     CG 1378   5.804   3.159   6.239
   87LYS    HG1 1379   5.832   3.194   6.338
   87LYS    HG2 1380   5.864   3.210   6.161
   87LYS     CD 1381   5.835   3.009   6.230
   87LYS    HD1 1382   5.811   2.970   6.136
   87LYS    HD2 1383   5.773   2.962   6.311
   87LYS     CE 1384   5.987   2.979   6.260
   87LYS    HE1 1385   6.023   3.044   6.341
   87LYS    HE2 1386   6.048   2.997   6.170
   87LYS     NZ 1387   6.015   2.839   6.302
   87LYS    HZ1 1388   5.986   2.825   6.396
   87LYS    HZ2 1389   5.972   2.770   6.238
   87LYS    HZ3 1390   6.117   2.817   6.290
   87LYS      C 1391   5.631   3.419   6.347
   87LYS      O 1392   5.677   3.361   6.449
   88LEU      N 1393   5.598   3.548   6.339
   88LEU      H 1394   5.575   3.587   6.245
   88LEU     CA 1395   5.606   3.638   6.453
   88LEU     HA 1396   5.705   3.618   6.501
   88LEU     CB 1397   5.593   3.783   6.404
   88LEU    HB1 1398   5.605   3.852   6.489
   88LEU    HB2 1399   5.498   3.805   6.368
   88LEU     CG 1400   5.695   3.821   6.298
   88LEU     HG 1401   5.684   3.754   6.211
   88LEU    CD1 1402   5.659   3.958   6.243
   88LEU   HD11 1403   5.727   3.986   6.157
   88LEU   HD12 1404   5.557   3.955   6.201
   88LEU   HD13 1405   5.663   4.036   6.323
   88LEU    CD2 1406   5.839   3.829   6.345
   88LEU   HD21 1407   5.879   3.737   6.384
   88LEU   HD22 1408   5.901   3.858   6.263
   88LEU   HD23 1409   5.847   3.898   6.424
   88LEU      C 1410   5.500   3.607   6.553
   88LEU      O 1411   5.389   3.564   6.518
   89LYS      N 1412   5.528   3.632   6.684
   89LYS      H 1413   5.614   3.676   6.698
   89LYS     CA 1414   5.440   3.607   6.795
   89LYS     HA 1415   5.379   3.517   6.777
   89LYS     CB 1416   5.527   3.585   6.920
   89LYS    HB1 1417   5.473   3.617   7.005
   89LYS    HB2 1418   5.615   3.649   6.914
   89LYS     CG 1419   5.568   3.439   6.945
   89LYS    HG1 1420   5.479   3.381   6.975
   89LYS    HG2 1421   5.636   3.440   7.035
   89LYS     CD 1422   5.641   3.367   6.830
   89LYS    HD1 1423   5.581   3.368   6.737
   89LYS    HD2 1424   5.662   3.263   6.855
   89LYS     CE 1425   5.780   3.433   6.806
   89LYS    HE1 1426   5.840   3.412   6.892
   89LYS    HE2 1427   5.766   3.540   6.787
   89LYS     NZ 1428   5.842   3.366   6.689
   89LYS    HZ1 1429   5.843   3.270   6.705
   89LYS    HZ2 1430   5.788   3.381   6.610
   89LYS    HZ3 1431   5.940   3.394   6.672
   89LYS      C 1432   5.339   3.719   6.820
   89LYS      O 1433   5.229   3.689   6.875
   90GLN      N 1434   5.368   3.842   6.789
   90GLN      H 1435   5.465   3.862   6.759
   90GLN     CA 1436   5.266   3.947   6.782
   90GLN     HA 1437   5.168   3.906   6.781
   90GLN     CB 1438   5.290   4.046   6.903
   90GLN    HB1 1439   5.289   4.149   6.870
   90GLN    HB2 1440   5.385   4.026   6.951
   90GLN     CG 1441   5.188   4.024   7.014
   90GLN    HG1 1442   5.221   4.080   7.100
   90GLN    HG2 1443   5.186   3.917   7.043
   90GLN     CD 1444   5.042   4.059   6.974
   90GLN    OE1 1445   5.014   4.118   6.874
   90GLN    NE2 1446   4.947   4.027   7.058
   90GLN   HE21 1447   4.972   3.964   7.139
   90GLN   HE22 1448   4.851   4.053   7.037
   90GLN      C 1449   5.277   4.026   6.651
   90GLN      O 1450   5.363   3.998   6.568
   91MET      N 1451   5.181   4.118   6.633
   91MET      H 1452   5.111   4.124   6.699
   91MET     CA 1453   5.183   4.225   6.533
   91MET     HA 1454   5.260   4.203   6.461
   91MET     CB 1455   5.049   4.237   6.461
   91MET    HB1 1456   5.048   4.322   6.392
   91MET    HB2 1457   4.970   4.245   6.537
   91MET     CG 1458   5.017   4.119   6.369
   91MET    HG1 1459   5.019   4.024   6.430
   91MET    HG2 1460   5.102   4.107   6.301
   91MET     SD 1461   4.870   4.132   6.260
   91MET     CE 1462   4.930   4.243   6.133
   91MET    HE1 1463   4.951   4.338   6.182
   91MET    HE2 1464   5.018   4.203   6.089
   91MET    HE3 1465   4.858   4.259   6.057
   91MET      C 1466   5.225   4.355   6.595
   91MET      O 1467   5.205   4.375   6.716
   92TRP      N 1468   5.286   4.444   6.516
   92TRP      H 1469   5.282   4.425   6.420
   92TRP     CA 1470   5.360   4.562   6.564
   92TRP     HA 1471   5.334   4.588   6.670
   92TRP     CB 1472   5.510   4.523   6.572
   92TRP    HB1 1473   5.570   4.608   6.601
   92TRP    HB2 1474   5.541   4.496   6.471
   92TRP     CG 1475   5.533   4.411   6.670
   92TRP    CD1 1476   5.570   4.283   6.640
   92TRP    HD1 1477   5.584   4.240   6.535
   92TRP    NE1 1478   5.564   4.207   6.756
   92TRP    HE1 1479   5.584   4.106   6.754
   92TRP    CE2 1480   5.531   4.284   6.868
   92TRP    CZ2 1481   5.530   4.255   7.003
   92TRP    HZ2 1482   5.550   4.155   7.037
   92TRP    CH2 1483   5.477   4.353   7.090
   92TRP    HH2 1484   5.466   4.330   7.196
   92TRP    CZ3 1485   5.463   4.485   7.047
   92TRP    HZ3 1486   5.446   4.564   7.115
   92TRP    CE3 1487   5.474   4.512   6.912
   92TRP    HE3 1488   5.464   4.617   6.876
   92TRP    CD2 1489   5.512   4.415   6.816
   92TRP      C 1490   5.335   4.682   6.470
   92TRP      O 1491   5.339   4.671   6.346
   93LYS      N 1492   5.309   4.801   6.529
   93LYS      H 1493   5.316   4.803   6.633
   93LYS     CA 1494   5.285   4.930   6.457
   93LYS     HA 1495   5.216   4.913   6.372
   93LYS     CB 1496   5.219   5.029   6.557
   93LYS    HB1 1497   5.219   5.122   6.498
   93LYS    HB2 1498   5.280   5.037   6.645
   93LYS     CG 1499   5.072   4.992   6.585
   93LYS    HG1 1500   5.063   4.886   6.618
   93LYS    HG2 1501   5.008   5.008   6.501
   93LYS     CD 1502   5.016   5.070   6.702
   93LYS    HD1 1503   5.043   5.173   6.688
   93LYS    HD2 1504   5.067   5.037   6.791
   93LYS     CE 1505   4.864   5.061   6.724
   93LYS    HE1 1506   4.822   5.103   6.634
   93LYS    HE2 1507   4.833   5.117   6.816
   93LYS     NZ 1508   4.814   4.921   6.747
   93LYS    HZ1 1509   4.715   4.927   6.763
   93LYS    HZ2 1510   4.826   4.862   6.670
   93LYS    HZ3 1511   4.856   4.879   6.828
   93LYS      C 1512   5.419   4.985   6.405
   93LYS      O 1513   5.523   4.942   6.448
   94SER      N 1514   5.413   5.085   6.315
   94SER      H 1515   5.321   5.109   6.282
   94SER     CA 1516   5.527   5.143   6.247
   94SER     HA 1517   5.565   5.066   6.172
   94SER     CB 1518   5.481   5.269   6.169
   94SER    HB1 1519   5.429   5.336   6.243
   94SER    HB2 1520   5.402   5.245   6.101
   94SER     OG 1521   5.590   5.338   6.109
   94SER     HG 1522   5.597   5.293   6.023
   94SER      C 1523   5.642   5.188   6.339
   94SER      O 1524   5.609   5.265   6.430
   95PRO      N 1525   5.772   5.151   6.315
   95PRO     CD 1526   5.825   5.069   6.206
   95PRO    HD1 1527   5.797   5.108   6.111
   95PRO    HD2 1528   5.789   4.968   6.213
   95PRO     CG 1529   5.978   5.073   6.216
   95PRO    HG1 1530   6.018   5.157   6.156
   95PRO    HG2 1531   6.022   4.978   6.191
   95PRO     CB 1532   6.002   5.108   6.361
   95PRO    HB1 1533   6.095   5.165   6.370
   95PRO    HB2 1534   6.014   5.018   6.420
   95PRO     CA 1535   5.880   5.191   6.401
   95PRO     HA 1536   5.852   5.165   6.505
   95PRO      C 1537   5.911   5.343   6.392
   95PRO      O 1538   5.954   5.406   6.491
   96ASN      N 1539   5.886   5.401   6.275
   96ASN      H 1540   5.854   5.343   6.201
   96ASN     CA 1541   5.898   5.545   6.256
   96ASN     HA 1542   5.994   5.583   6.291
   96ASN     CB 1543   5.880   5.584   6.109
   96ASN    HB1 1544   5.891   5.693   6.108
   96ASN    HB2 1545   5.777   5.557   6.080
   96ASN     CG 1546   5.977   5.515   6.016
   96ASN    OD1 1547   5.937   5.431   5.940
   96ASN    ND2 1548   6.107   5.542   6.028
   96ASN   HD21 1549   6.138   5.616   6.092
   96ASN   HD22 1550   6.166   5.505   5.953
   96ASN      C 1551   5.789   5.617   6.340
   96ASN      O 1552   5.817   5.716   6.408
   97GLY      N 1553   5.670   5.560   6.348
   97GLY      H 1554   5.658   5.478   6.288
   97GLY     CA 1555   5.562   5.590   6.442
   97GLY    HA1 1556   5.486   5.515   6.423
   97GLY    HA2 1557   5.525   5.693   6.424
   97GLY      C 1558   5.600   5.585   6.588
   97GLY      O 1559   5.574   5.683   6.659
   98THR      N 1560   5.659   5.475   6.632
   98THR      H 1561   5.664   5.399   6.569
   98THR     CA 1562   5.713   5.462   6.768
   98THR     HA 1563   5.630   5.474   6.834
   98THR     CB 1564   5.771   5.321   6.793
   98THR     HB 1565   5.859   5.316   6.727
   98THR    CG2 1566   5.822   5.304   6.933
   98THR   HG21 1567   5.870   5.208   6.941
   98THR   HG22 1568   5.898   5.378   6.954
   98THR   HG23 1569   5.742   5.309   7.003
   98THR    OG1 1570   5.671   5.229   6.768
   98THR    HG1 1571   5.707   5.140   6.790
   98THR      C 1572   5.816   5.572   6.804
   98THR      O 1573   5.806   5.633   6.910
   99ILE      N 1574   5.906   5.601   6.712
   99ILE      H 1575   5.914   5.545   6.627
   99ILE     CA 1576   6.013   5.700   6.738
   99ILE     HA 1577   6.062   5.673   6.829
   99ILE     CB 1578   6.121   5.696   6.626
   99ILE     HB 1579   6.064   5.706   6.529
   99ILE    CG2 1580   6.219   5.812   6.639
   99ILE   HG21 1581   6.168   5.906   6.625
   99ILE   HG22 1582   6.270   5.807   6.737
   99ILE   HG23 1583   6.289   5.808   6.553
   99ILE    CG1 1584   6.203   5.568   6.634
   99ILE   HG11 1585   6.139   5.484   6.657
   99ILE   HG12 1586   6.275   5.574   6.720
   99ILE     CD 1587   6.276   5.537   6.501
   99ILE    HD1 1588   6.355   5.611   6.478
   99ILE    HD2 1589   6.321   5.440   6.511
   99ILE    HD3 1590   6.203   5.535   6.421
   99ILE      C 1591   5.948   5.839   6.749
   99ILE      O 1592   5.982   5.925   6.833
  100ARG      N 1593   5.848   5.866   6.667
  100ARG      H 1594   5.827   5.792   6.600
  100ARG     CA 1595   5.778   5.999   6.662
  100ARG     HA 1596   5.841   6.077   6.695
  100ARG     CB 1597   5.741   6.033   6.521
  100ARG    HB1 1598   5.681   6.122   6.512
  100ARG    HB2 1599   5.684   5.946   6.478
  100ARG     CG 1600   5.870   6.054   6.441
  100ARG    HG1 1601   5.945   5.983   6.480
  100ARG    HG2 1602   5.904   6.158   6.453
  100ARG     CD 1603   5.854   6.025   6.293
  100ARG    HD1 1604   5.793   6.095   6.235
  100ARG    HD2 1605   5.802   5.925   6.288
  100ARG     NE 1606   5.990   6.004   6.230
  100ARG     HE 1607   6.071   6.005   6.290
  100ARG     CZ 1608   6.013   5.969   6.103
  100ARG    NH1 1609   5.911   5.942   6.020
  100ARG   HH11 1610   5.816   5.942   6.048
  100ARG   HH12 1611   5.929   5.928   5.917
  100ARG    NH2 1612   6.141   5.960   6.060
  100ARG   HH21 1613   6.215   5.983   6.127
  100ARG   HH22 1614   6.173   5.917   5.975
  100ARG      C 1615   5.660   6.017   6.759
  100ARG      O 1616   5.610   6.129   6.775
  101ASN      N 1617   5.628   5.912   6.837
  101ASN      H 1618   5.665   5.821   6.817
  101ASN     CA 1619   5.554   5.922   6.963
  101ASN     HA 1620   5.460   5.979   6.943
  101ASN     CB 1621   5.517   5.777   7.000
  101ASN    HB1 1622   5.600   5.725   7.042
  101ASN    HB2 1623   5.488   5.715   6.914
  101ASN     CG 1624   5.416   5.757   7.111
  101ASN    OD1 1625   5.378   5.649   7.139
  101ASN    ND2 1626   5.366   5.862   7.178
  101ASN   HD21 1627   5.396   5.956   7.165
  101ASN   HD22 1628   5.302   5.848   7.254
  101ASN      C 1629   5.640   5.996   7.072
  101ASN      O 1630   5.586   6.068   7.158
  102ILE      N 1631   5.773   5.981   7.065
  102ILE      H 1632   5.816   5.910   7.001
  102ILE     CA 1633   5.874   6.050   7.151
  102ILE     HA 1634   5.836   6.072   7.248
  102ILE     CB 1635   5.994   5.957   7.179
  102ILE     HB 1636   6.038   5.936   7.081
  102ILE    CG2 1637   6.105   6.032   7.257
  102ILE   HG21 1638   6.079   6.051   7.360
  102ILE   HG22 1639   6.185   5.961   7.263
  102ILE   HG23 1640   6.137   6.125   7.207
  102ILE    CG1 1641   5.960   5.821   7.246
  102ILE   HG11 1642   6.047   5.759   7.248
  102ILE   HG12 1643   5.885   5.765   7.192
  102ILE     CD 1644   5.905   5.839   7.387
  102ILE    HD1 1645   5.888   5.740   7.428
  102ILE    HD2 1646   5.975   5.884   7.452
  102ILE    HD3 1647   5.810   5.899   7.382
  102ILE      C 1648   5.914   6.183   7.086
  102ILE      O 1649   5.898   6.289   7.144
  103LEU      N 1650   5.959   6.181   6.957
  103LEU      H 1651   5.962   6.088   6.910
  103LEU     CA 1652   6.009   6.297   6.878
  103LEU     HA 1653   6.035   6.373   6.956
  103LEU     CB 1654   6.143   6.256   6.802
  103LEU    HB1 1655   6.183   6.351   6.765
  103LEU    HB2 1656   6.111   6.208   6.713
  103LEU     CG 1657   6.250   6.173   6.871
  103LEU     HG 1658   6.207   6.080   6.914
  103LEU    CD1 1659   6.356   6.133   6.764
  103LEU   HD11 1660   6.303   6.096   6.674
  103LEU   HD12 1661   6.415   6.215   6.733
  103LEU   HD13 1662   6.417   6.048   6.805
  103LEU    CD2 1663   6.322   6.243   6.985
  103LEU   HD21 1664   6.383   6.327   6.945
  103LEU   HD22 1665   6.253   6.273   7.063
  103LEU   HD23 1666   6.394   6.174   7.030
  103LEU      C 1667   5.898   6.364   6.793
  103LEU      O 1668   5.890   6.343   6.673
  104GLY      N 1669   5.813   6.442   6.861
  104GLY      H 1670   5.837   6.452   6.958
  104GLY     CA 1671   5.723   6.529   6.788
  104GLY    HA1 1672   5.657   6.569   6.862
  104GLY    HA2 1673   5.668   6.468   6.715
  104GLY      C 1674   5.797   6.646   6.717
  104GLY      O 1675   5.904   6.690   6.759
  105GLY      N 1676   5.742   6.682   6.600
  105GLY      H 1677   5.653   6.639   6.577
  105GLY     CA 1678   5.802   6.772   6.501
  105GLY    HA1 1679   5.914   6.757   6.496
  105GLY    HA2 1680   5.781   6.871   6.531
  105GLY      C 1681   5.748   6.749   6.360
  105GLY      O 1682   5.628   6.733   6.336
  106THR      N 1683   5.835   6.745   6.259
  106THR      H 1684   5.933   6.757   6.281
  106THR     CA 1685   5.795   6.726   6.119
  106THR     HA 1686   5.699   6.677   6.115
  106THR     CB 1687   5.784   6.862   6.048
  106THR     HB 1688   5.877   6.921   6.042
  106THR    CG2 1689   5.728   6.851   5.903
  106THR   HG21 1690   5.792   6.789   5.841
  106THR   HG22 1691   5.627   6.818   5.899
  106THR   HG23 1692   5.727   6.948   5.857
  106THR    OG1 1693   5.688   6.940   6.117
  106THR    HG1 1694   5.655   7.005   6.053
  106THR      C 1695   5.897   6.640   6.045
  106THR      O 1696   6.018   6.665   6.065
  107VAL      N 1697   5.856   6.542   5.966
  107VAL      H 1698   5.754   6.527   5.951
  107VAL     CA 1699   5.945   6.459   5.885
  107VAL     HA 1700   6.040   6.479   5.922
  107VAL     CB 1701   5.924   6.305   5.902
  107VAL     HB 1702   5.953   6.274   6.003
  107VAL    CG1 1703   5.780   6.260   5.880
  107VAL   HG11 1704   5.768   6.155   5.878
  107VAL   HG12 1705   5.713   6.310   5.952
  107VAL   HG13 1706   5.748   6.286   5.780
  107VAL    CG2 1707   6.021   6.229   5.809
  107VAL   HG21 1708   6.027   6.124   5.839
  107VAL   HG22 1709   5.984   6.237   5.703
  107VAL   HG23 1710   6.124   6.274   5.818
  107VAL      C 1711   5.945   6.509   5.737
  107VAL      O 1712   5.843   6.500   5.665
  108PHE      N 1713   6.060   6.556   5.691
  108PHE      H 1714   6.138   6.556   5.754
  108PHE     CA 1715   6.080   6.623   5.562
  108PHE     HA 1716   5.984   6.662   5.523
  108PHE     CB 1717   6.175   6.736   5.588
  108PHE    HB1 1718   6.200   6.779   5.496
  108PHE    HB2 1719   6.271   6.701   5.635
  108PHE     CG 1720   6.117   6.849   5.669
  108PHE    CD1 1721   6.043   6.949   5.606
  108PHE    HD1 1722   6.033   6.960   5.497
  108PHE    CE1 1723   5.982   7.051   5.681
  108PHE    HE1 1724   5.920   7.126   5.634
  108PHE     CZ 1725   5.996   7.050   5.820
  108PHE     HZ 1726   5.956   7.138   5.875
  108PHE    CE2 1727   6.075   6.953   5.883
  108PHE    HE2 1728   6.090   6.955   5.992
  108PHE    CD2 1729   6.128   6.848   5.809
  108PHE    HD2 1730   6.186   6.769   5.858
  108PHE      C 1731   6.143   6.526   5.456
  108PHE      O 1732   6.252   6.474   5.478
  109ARG      N 1733   6.082   6.518   5.334
  109ARG      H 1734   5.998   6.573   5.315
  109ARG     CA 1735   6.136   6.446   5.217
  109ARG     HA 1736   6.228   6.390   5.239
  109ARG     CB 1737   6.030   6.346   5.173
  109ARG    HB1 1738   6.048   6.312   5.073
  109ARG    HB2 1739   5.928   6.388   5.168
  109ARG     CG 1740   6.039   6.224   5.270
  109ARG    HG1 1741   6.039   6.255   5.374
  109ARG    HG2 1742   6.129   6.169   5.252
  109ARG     CD 1743   5.921   6.125   5.238
  109ARG    HD1 1744   5.923   6.086   5.135
  109ARG    HD2 1745   5.831   6.187   5.262
  109ARG     NE 1746   5.931   6.015   5.336
  109ARG     HE 1747   6.014   6.008   5.392
  109ARG     CZ 1748   5.843   5.910   5.345
  109ARG    NH1 1749   5.732   5.905   5.270
  109ARG   HH11 1750   5.707   5.975   5.203
  109ARG   HH12 1751   5.670   5.819   5.273
  109ARG    NH2 1752   5.873   5.813   5.435
  109ARG   HH21 1753   5.961   5.811   5.486
  109ARG   HH22 1754   5.801   5.745   5.464
  109ARG      C 1755   6.173   6.543   5.102
  109ARG      O 1756   6.108   6.645   5.076
  110GLU      N 1757   6.278   6.502   5.033
  110GLU      H 1758   6.324   6.418   5.064
  110GLU     CA 1759   6.344   6.573   4.920
  110GLU     HA 1760   6.266   6.631   4.873
  110GLU     CB 1761   6.449   6.671   4.981
  110GLU    HB1 1762   6.530   6.610   5.021
  110GLU    HB2 1763   6.399   6.727   5.059
  110GLU     CG 1764   6.509   6.777   4.892
  110GLU    HG1 1765   6.436   6.859   4.877
  110GLU    HG2 1766   6.540   6.734   4.796
  110GLU     CD 1767   6.630   6.833   4.965
  110GLU    OE1 1768   6.624   6.858   5.083
  110GLU    OE2 1769   6.738   6.847   4.902
  110GLU      C 1770   6.415   6.483   4.822
  110GLU      O 1771   6.495   6.399   4.861
  111ALA      N 1772   6.386   6.500   4.694
  111ALA      H 1773   6.307   6.556   4.665
  111ALA     CA 1774   6.458   6.432   4.584
  111ALA     HA 1775   6.472   6.327   4.613
  111ALA     CB 1776   6.369   6.437   4.465
  111ALA    HB1 1777   6.353   6.541   4.443
  111ALA    HB2 1778   6.422   6.384   4.385
  111ALA    HB3 1779   6.274   6.391   4.488
  111ALA      C 1780   6.595   6.495   4.561
  111ALA      O 1781   6.618   6.619   4.567
  112ILE      N 1782   6.692   6.411   4.534
  112ILE      H 1783   6.675   6.311   4.536
  112ILE     CA 1784   6.832   6.451   4.501
  112ILE     HA 1785   6.852   6.554   4.530
  112ILE     CB 1786   6.930   6.356   4.574
  112ILE     HB 1787   6.922   6.254   4.539
  112ILE    CG2 1788   7.072   6.405   4.550
  112ILE   HG21 1789   7.101   6.394   4.444
  112ILE   HG22 1790   7.085   6.505   4.581
  112ILE   HG23 1791   7.148   6.344   4.595
  112ILE    CG1 1792   6.902   6.345   4.724
  112ILE   HG11 1793   6.982   6.290   4.773
  112ILE   HG12 1794   6.805   6.293   4.738
  112ILE     CD 1795   6.892   6.482   4.798
  112ILE    HD1 1796   6.986   6.537   4.781
  112ILE    HD2 1797   6.808   6.548   4.765
  112ILE    HD3 1798   6.883   6.463   4.904
  112ILE      C 1799   6.841   6.447   4.351
  112ILE      O 1800   6.787   6.356   4.289
  113ILE      N 1801   6.908   6.547   4.289
  113ILE      H 1802   6.955   6.612   4.351
  113ILE     CA 1803   6.918   6.566   4.143
  113ILE     HA 1804   6.874   6.481   4.093
  113ILE     CB 1805   6.824   6.683   4.100
  113ILE     HB 1806   6.835   6.693   3.989
  113ILE    CG2 1807   6.673   6.655   4.125
  113ILE   HG21 1808   6.648   6.640   4.232
  113ILE   HG22 1809   6.608   6.737   4.091
  113ILE   HG23 1810   6.639   6.564   4.076
  113ILE    CG1 1811   6.856   6.821   4.159
  113ILE   HG11 1812   6.841   6.820   4.262
  113ILE   HG12 1813   6.783   6.888   4.116
  113ILE     CD 1814   6.995   6.872   4.132
  113ILE    HD1 1815   7.020   6.884   4.024
  113ILE    HD2 1816   7.006   6.969   4.185
  113ILE    HD3 1817   7.065   6.807   4.181
  113ILE      C 1818   7.064   6.570   4.090
  113ILE      O 1819   7.158   6.569   4.172
  114CYS      N 1820   7.078   6.566   3.959
  114CYS      H 1821   6.999   6.570   3.904
  114CYS     CA 1822   7.204   6.571   3.888
  114CYS     HA 1823   7.283   6.622   3.944
  114CYS     CB 1824   7.252   6.426   3.865
  114CYS    HB1 1825   7.168   6.374   3.817
  114CYS    HB2 1826   7.273   6.385   3.964
  114CYS     SG 1827   7.395   6.409   3.754
  114CYS     HG 1828   7.480   6.481   3.834
  114CYS      C 1829   7.189   6.652   3.752
  114CYS      O 1830   7.083   6.660   3.689
  115LYS      N 1831   7.298   6.718   3.709
  115LYS      H 1832   7.380   6.716   3.768
  115LYS     CA 1833   7.304   6.793   3.585
  115LYS     HA 1834   7.202   6.837   3.574
  115LYS     CB 1835   7.401   6.914   3.591
  115LYS    HB1 1836   7.375   6.971   3.677
  115LYS    HB2 1837   7.378   6.978   3.508
  115LYS     CG 1838   7.547   6.878   3.590
  115LYS    HG1 1839   7.576   6.832   3.490
  115LYS    HG2 1840   7.570   6.816   3.675
  115LYS     CD 1841   7.617   7.007   3.603
  115LYS    HD1 1842   7.582   7.060   3.693
  115LYS    HD2 1843   7.599   7.065   3.514
  115LYS     CE 1844   7.772   6.996   3.614
  115LYS    HE1 1845   7.812   7.094   3.604
  115LYS    HE2 1846   7.811   6.937   3.537
  115LYS     NZ 1847   7.812   6.942   3.744
  115LYS    HZ1 1848   7.793   6.843   3.751
  115LYS    HZ2 1849   7.914   6.944   3.757
  115LYS    HZ3 1850   7.763   6.987   3.820
  115LYS      C 1851   7.320   6.706   3.456
  115LYS      O 1852   7.311   6.759   3.344
  116ASN      N 1853   7.327   6.573   3.476
  116ASN      H 1854   7.331   6.542   3.573
  116ASN     CA 1855   7.311   6.466   3.376
  116ASN     HA 1856   7.263   6.505   3.284
  116ASN     CB 1857   7.454   6.417   3.331
  116ASN    HB1 1858   7.447   6.339   3.257
  116ASN    HB2 1859   7.501   6.375   3.420
  116ASN     CG 1860   7.541   6.521   3.262
  116ASN    OD1 1861   7.649   6.556   3.308
  116ASN    ND2 1862   7.498   6.568   3.147
  116ASN   HD21 1863   7.415   6.535   3.096
  116ASN   HD22 1864   7.560   6.633   3.099
  116ASN      C 1865   7.217   6.350   3.418
  116ASN      O 1866   7.246   6.231   3.396
  117ILE      N 1867   7.096   6.383   3.470
  117ILE      H 1868   7.067   6.476   3.479
  117ILE     CA 1869   6.979   6.292   3.487
  117ILE     HA 1870   6.978   6.216   3.415
  117ILE     CB 1871   6.970   6.229   3.627
  117ILE     HB 1872   6.963   6.310   3.701
  117ILE    CG2 1873   6.839   6.144   3.643
  117ILE   HG21 1874   6.757   6.216   3.641
  117ILE   HG22 1875   6.824   6.069   3.567
  117ILE   HG23 1876   6.834   6.108   3.744
  117ILE    CG1 1877   7.091   6.141   3.670
  117ILE   HG11 1878   7.072   6.112   3.770
  117ILE   HG12 1879   7.179   6.206   3.674
  117ILE     CD 1880   7.118   6.017   3.585
  117ILE    HD1 1881   7.043   5.938   3.599
  117ILE    HD2 1882   7.112   6.034   3.481
  117ILE    HD3 1883   7.214   5.974   3.621
  117ILE      C 1884   6.848   6.372   3.464
  117ILE      O 1885   6.822   6.463   3.546
  118PRO      N 1886   6.767   6.340   3.361
  118PRO     CD 1887   6.791   6.244   3.255
  118PRO    HD1 1888   6.810   6.140   3.289
  118PRO    HD2 1889   6.874   6.289   3.197
  118PRO     CG 1890   6.663   6.244   3.178
  118PRO    HG1 1891   6.589   6.174   3.218
  118PRO    HG2 1892   6.679   6.222   3.073
  118PRO     CB 1893   6.615   6.388   3.191
  118PRO    HB1 1894   6.511   6.403   3.165
  118PRO    HB2 1895   6.677   6.456   3.131
  118PRO     CA 1896   6.646   6.418   3.333
  118PRO     HA 1897   6.668   6.525   3.345
  118PRO      C 1898   6.529   6.386   3.423
  118PRO      O 1899   6.509   6.274   3.467
  119ARG      N 1900   6.441   6.487   3.438
  119ARG      H 1901   6.456   6.570   3.381
  119ARG     CA 1902   6.318   6.481   3.516
  119ARG     HA 1903   6.331   6.406   3.597
  119ARG     CB 1904   6.290   6.616   3.586
  119ARG    HB1 1905   6.186   6.607   3.612
  119ARG    HB2 1906   6.307   6.697   3.514
  119ARG     CG 1907   6.369   6.635   3.718
  119ARG    HG1 1908   6.350   6.547   3.784
  119ARG    HG2 1909   6.315   6.716   3.773
  119ARG     CD 1910   6.518   6.665   3.716
  119ARG    HD1 1911   6.573   6.580   3.671
  119ARG    HD2 1912   6.556   6.671   3.817
  119ARG     NE 1913   6.553   6.792   3.648
  119ARG     HE 1914   6.477   6.838   3.596
  119ARG     CZ 1915   6.673   6.843   3.644
  119ARG    NH1 1916   6.776   6.791   3.704
  119ARG   HH11 1917   6.772   6.700   3.754
  119ARG   HH12 1918   6.866   6.830   3.683
  119ARG    NH2 1919   6.691   6.943   3.569
  119ARG   HH21 1920   6.615   6.972   3.504
  119ARG   HH22 1921   6.788   6.978   3.559
  119ARG      C 1922   6.202   6.427   3.435
  119ARG      O 1923   6.181   6.470   3.323
  120LEU      N 1924   6.124   6.339   3.496
  120LEU      H 1925   6.146   6.319   3.589
  120LEU     CA 1926   6.002   6.288   3.431
  120LEU     HA 1927   6.026   6.265   3.333
  120LEU     CB 1928   5.959   6.158   3.499
  120LEU    HB1 1929   5.940   6.180   3.603
  120LEU    HB2 1930   6.041   6.090   3.496
  120LEU     CG 1931   5.832   6.091   3.446
  120LEU     HG 1932   5.748   6.161   3.451
  120LEU    CD1 1933   5.856   6.042   3.303
  120LEU   HD11 1934   5.851   6.130   3.236
  120LEU   HD12 1935   5.955   5.995   3.292
  120LEU   HD13 1936   5.781   5.974   3.278
  120LEU    CD2 1937   5.794   5.970   3.533
  120LEU   HD21 1938   5.878   5.896   3.532
  120LEU   HD22 1939   5.774   6.006   3.636
  120LEU   HD23 1940   5.700   5.922   3.497
  120LEU      C 1941   5.896   6.399   3.428
  120LEU      O 1942   5.821   6.398   3.331
  121VAL      N 1943   5.895   6.492   3.527
  121VAL      H 1944   5.960   6.475   3.605
  121VAL     CA 1945   5.820   6.619   3.531
  121VAL     HA 1946   5.734   6.608   3.464
  121VAL     CB 1947   5.767   6.646   3.671
  121VAL     HB 1948   5.850   6.650   3.740
  121VAL    CG1 1949   5.686   6.773   3.673
  121VAL   HG11 1950   5.635   6.782   3.771
  121VAL   HG12 1951   5.744   6.858   3.654
  121VAL   HG13 1952   5.605   6.770   3.597
  121VAL    CG2 1953   5.675   6.530   3.715
  121VAL   HG21 1954   5.588   6.524   3.646
  121VAL   HG22 1955   5.728   6.434   3.709
  121VAL   HG23 1956   5.646   6.547   3.819
  121VAL      C 1957   5.907   6.730   3.466
  121VAL      O 1958   5.987   6.788   3.536
  122SER      N 1959   5.899   6.749   3.332
  122SER      H 1960   5.824   6.699   3.279
  122SER     CA 1961   5.988   6.837   3.253
  122SER     HA 1962   6.088   6.795   3.255
  122SER     CB 1963   5.944   6.845   3.103
  122SER    HB1 1964   6.008   6.916   3.051
  122SER    HB2 1965   5.843   6.889   3.100
  122SER     OG 1966   5.956   6.720   3.046
  122SER     HG 1967   5.894   6.728   2.965
  122SER      C 1968   6.001   6.981   3.304
  122SER      O 1969   6.091   7.046   3.251
  123GLY      N 1970   5.920   7.030   3.399
  123GLY      H 1971   5.845   6.966   3.436
  123GLY     CA 1972   5.923   7.166   3.448
  123GLY    HA1 1973   5.820   7.203   3.446
  123GLY    HA2 1974   5.982   7.229   3.382
  123GLY      C 1975   5.979   7.175   3.588
  123GLY      O 1976   6.008   7.288   3.634
  124TRP      N 1977   6.006   7.063   3.654
  124TRP      H 1978   5.992   6.974   3.605
  124TRP     CA 1979   6.091   7.066   3.776
  124TRP     HA 1980   6.063   7.153   3.835
  124TRP     CB 1981   6.064   6.940   3.861
  124TRP    HB1 1982   6.135   6.933   3.945
  124TRP    HB2 1983   6.081   6.852   3.801
  124TRP     CG 1984   5.927   6.926   3.922
  124TRP    CD1 1985   5.836   7.024   3.942
  124TRP    HD1 1986   5.847   7.128   3.915
  124TRP    NE1 1987   5.723   6.974   4.003
  124TRP    HE1 1988   5.643   7.028   4.032
  124TRP    CE2 1989   5.733   6.841   4.019
  124TRP    CZ2 1990   5.649   6.747   4.076
  124TRP    HZ2 1991   5.549   6.778   4.102
  124TRP    CH2 1992   5.695   6.617   4.098
  124TRP    HH2 1993   5.627   6.543   4.134
  124TRP    CZ3 1994   5.827   6.583   4.068
  124TRP    HZ3 1995   5.866   6.489   4.084
  124TRP    CE3 1996   5.911   6.680   4.017
  124TRP    HE3 1997   6.009   6.653   3.989
  124TRP    CD2 1998   5.871   6.810   3.989
  124TRP      C 1999   6.240   7.079   3.742
  124TRP      O 2000   6.300   6.997   3.673
  125VAL      N 2001   6.308   7.184   3.795
  125VAL      H 2002   6.252   7.240   3.856
  125VAL     CA 2003   6.452   7.214   3.780
  125VAL     HA 2004   6.503   7.130   3.731
  125VAL     CB 2005   6.479   7.334   3.688
  125VAL     HB 2006   6.586   7.362   3.702
  125VAL    CG1 2007   6.461   7.299   3.540
  125VAL   HG11 2008   6.541   7.233   3.508
  125VAL   HG12 2009   6.364   7.258   3.518
  125VAL   HG13 2010   6.477   7.390   3.480
  125VAL    CG2 2011   6.402   7.464   3.713
  125VAL   HG21 2012   6.414   7.493   3.817
  125VAL   HG22 2013   6.449   7.548   3.661
  125VAL   HG23 2014   6.297   7.451   3.681
  125VAL      C 2015   6.524   7.229   3.913
  125VAL      O 2016   6.649   7.239   3.915
  126LYS      N 2017   6.450   7.246   4.024
  126LYS      H 2018   6.353   7.267   4.012
  126LYS     CA 2019   6.504   7.257   4.160
  126LYS     HA 2020   6.608   7.228   4.164
  126LYS     CB 2021   6.473   7.400   4.209
  126LYS    HB1 2022   6.490   7.405   4.317
  126LYS    HB2 2023   6.372   7.435   4.200
  126LYS     CG 2024   6.569   7.498   4.142
  126LYS    HG1 2025   6.551   7.493   4.033
  126LYS    HG2 2026   6.675   7.476   4.168
  126LYS     CD 2027   6.532   7.642   4.188
  126LYS    HD1 2028   6.529   7.656   4.298
  126LYS    HD2 2029   6.428   7.658   4.149
  126LYS     CE 2030   6.618   7.754   4.130
  126LYS    HE1 2031   6.569   7.854   4.137
  126LYS    HE2 2032   6.641   7.723   4.026
  126LYS     NZ 2033   6.748   7.763   4.202
  126LYS    HZ1 2034   6.730   7.759   4.304
  126LYS    HZ2 2035   6.822   7.696   4.169
  126LYS    HZ3 2036   6.787   7.854   4.183
  126LYS      C 2037   6.425   7.160   4.251
  126LYS      O 2038   6.316   7.118   4.219
  127PRO      N 2039   6.479   7.119   4.368
  127PRO     CD 2040   6.615   7.142   4.404
  127PRO    HD1 2041   6.629   7.238   4.443
  127PRO    HD2 2042   6.691   7.131   4.326
  127PRO     CG 2043   6.647   7.038   4.512
  127PRO    HG1 2044   6.719   7.073   4.582
  127PRO    HG2 2045   6.668   6.940   4.466
  127PRO     CB 2046   6.511   7.016   4.581
  127PRO    HB1 2047   6.496   7.084   4.669
  127PRO    HB2 2048   6.502   6.912   4.620
  127PRO     CA 2049   6.408   7.038   4.467
  127PRO     HA 2050   6.387   6.942   4.422
  127PRO      C 2051   6.279   7.095   4.528
  127PRO      O 2052   6.256   7.215   4.525
  128ILE      N 2053   6.193   7.005   4.585
  128ILE      H 2054   6.218   6.910   4.578
  128ILE     CA 2055   6.076   7.044   4.662
  128ILE     HA 2056   6.086   7.150   4.680
  128ILE     CB 2057   5.944   7.019   4.587
  128ILE     HB 2058   5.944   6.913   4.562
  128ILE    CG2 2059   5.822   7.060   4.676
  128ILE   HG21 2060   5.727   7.064   4.617
  128ILE   HG22 2061   5.809   6.988   4.753
  128ILE   HG23 2062   5.836   7.160   4.721
  128ILE    CG1 2063   5.933   7.101   4.456
  128ILE   HG11 2064   6.032   7.104   4.408
  128ILE   HG12 2065   5.903   7.201   4.478
  128ILE     CD 2066   5.832   7.040   4.355
  128ILE    HD1 2067   5.862   6.938   4.336
  128ILE    HD2 2068   5.730   7.035   4.393
  128ILE    HD3 2069   5.832   7.098   4.262
  128ILE      C 2070   6.079   6.966   4.794
  128ILE      O 2071   6.099   6.844   4.792
  129ILE      N 2072   6.068   7.040   4.904
  129ILE      H 2073   6.049   7.136   4.897
  129ILE     CA 2074   6.086   6.984   5.044
  129ILE     HA 2075   6.135   6.882   5.032
  129ILE     CB 2076   6.184   7.069   5.127
  129ILE     HB 2077   6.138   7.168   5.142
  129ILE    CG2 2078   6.207   7.006   5.267
  129ILE   HG21 2079   6.115   6.970   5.316
  129ILE   HG22 2080   6.271   6.923   5.257
  129ILE   HG23 2081   6.253   7.087   5.323
  129ILE    CG1 2082   6.316   7.087   5.053
  129ILE   HG11 2083   6.295   7.152   4.969
  129ILE   HG12 2084   6.349   6.987   5.026
  129ILE     CD 2085   6.427   7.153   5.135
  129ILE    HD1 2086   6.393   7.249   5.181
  129ILE    HD2 2087   6.462   7.086   5.215
  129ILE    HD3 2088   6.517   7.174   5.075
  129ILE      C 2089   5.951   6.963   5.109
  129ILE      O 2090   5.888   7.063   5.148
  130ILE      N 2091   5.905   6.837   5.114
  130ILE      H 2092   5.969   6.761   5.080
  130ILE     CA 2093   5.771   6.810   5.160
  130ILE     HA 2094   5.718   6.905   5.161
  130ILE     CB 2095   5.698   6.711   5.068
  130ILE     HB 2096   5.749   6.613   5.070
  130ILE    CG2 2097   5.554   6.688   5.123
  130ILE   HG21 2098   5.552   6.641   5.221
  130ILE   HG22 2099   5.504   6.783   5.131
  130ILE   HG23 2100   5.497   6.623   5.055
  130ILE    CG1 2101   5.691   6.760   4.922
  130ILE   HG11 2102   5.793   6.767   4.883
  130ILE   HG12 2103   5.647   6.859   4.920
  130ILE     CD 2104   5.609   6.676   4.825
  130ILE    HD1 2105   5.634   6.708   4.722
  130ILE    HD2 2106   5.637   6.571   4.832
  130ILE    HD3 2107   5.507   6.696   4.847
  130ILE      C 2108   5.782   6.759   5.305
  130ILE      O 2109   5.823   6.645   5.329
  131GLY      N 2110   5.741   6.843   5.402
  131GLY      H 2111   5.700   6.933   5.363
  131GLY     CA 2112   5.728   6.820   5.545
  131GLY    HA1 2113   5.743   6.914   5.598
  131GLY    HA2 2114   5.805   6.750   5.582
  131GLY      C 2115   5.594   6.767   5.584
  131GLY      O 2116   5.502   6.842   5.602
  132ARG      N 2117   5.589   6.634   5.595
  132ARG      H 2118   5.676   6.589   5.568
  132ARG     CA 2119   5.480   6.555   5.649
  132ARG     HA 2120   5.388   6.594   5.610
  132ARG     CB 2121   5.505   6.407   5.606
  132ARG    HB1 2122   5.606   6.382   5.640
  132ARG    HB2 2123   5.508   6.408   5.495
  132ARG     CG 2124   5.402   6.308   5.658
  132ARG    HG1 2125   5.313   6.307   5.595
  132ARG    HG2 2126   5.377   6.325   5.763
  132ARG     CD 2127   5.460   6.160   5.646
  132ARG    HD1 2128   5.549   6.154   5.721
  132ARG    HD2 2129   5.497   6.153   5.538
  132ARG     NE 2130   5.375   6.064   5.681
  132ARG     HE 2131   5.276   6.076   5.709
  132ARG     CZ 2132   5.410   5.924   5.672
  132ARG    NH1 2133   5.531   5.895   5.627
  132ARG   HH11 2134   5.596   5.971   5.608
  132ARG   HH12 2135   5.561   5.797   5.616
  132ARG    NH2 2136   5.314   5.840   5.704
  132ARG   HH21 2137   5.227   5.878   5.746
  132ARG   HH22 2138   5.327   5.736   5.699
  132ARG      C 2139   5.475   6.577   5.801
  132ARG      O 2140   5.575   6.556   5.870
  133HIS      N 2141   5.360   6.604   5.858
  133HIS      H 2142   5.287   6.631   5.794
  133HIS     CA 2143   5.334   6.597   6.004
  133HIS     HA 2144   5.397   6.673   6.047
  133HIS     CB 2145   5.185   6.624   6.028
  133HIS    HB1 2146   5.128   6.554   5.964
  133HIS    HB2 2147   5.162   6.724   5.986
  133HIS     CG 2148   5.133   6.623   6.172
  133HIS    ND1 2149   5.216   6.646   6.283
  133HIS    CE1 2150   5.134   6.643   6.389
  133HIS    HE1 2151   5.169   6.657   6.492
  133HIS    NE2 2152   5.005   6.630   6.351
  133HIS    HE2 2153   4.926   6.626   6.415
  133HIS    CD2 2154   5.004   6.619   6.213
  133HIS    HD2 2155   4.916   6.617   6.153
  133HIS      C 2156   5.370   6.459   6.067
  133HIS      O 2157   5.328   6.356   6.015
  134ALA      N 2158   5.443   6.464   6.179
  134ALA      H 2159   5.460   6.555   6.219
  134ALA     CA 2160   5.502   6.349   6.244
  134ALA     HA 2161   5.541   6.280   6.172
  134ALA     CB 2162   5.623   6.404   6.321
  134ALA    HB1 2163   5.588   6.478   6.388
  134ALA    HB2 2164   5.676   6.323   6.375
  134ALA    HB3 2165   5.690   6.453   6.249
  134ALA      C 2166   5.402   6.270   6.334
  134ALA      O 2167   5.439   6.166   6.385
  135TYR      N 2168   5.273   6.304   6.343
  135TYR      H 2169   5.246   6.389   6.292
  135TYR     CA 2170   5.181   6.238   6.435
  135TYR     HA 2171   5.213   6.136   6.447
  135TYR     CB 2172   5.187   6.315   6.570
  135TYR    HB1 2173   5.162   6.419   6.555
  135TYR    HB2 2174   5.294   6.322   6.602
  135TYR     CG 2175   5.102   6.261   6.685
  135TYR    CD1 2176   5.162   6.177   6.784
  135TYR    HD1 2177   5.270   6.159   6.776
  135TYR    CE1 2178   5.081   6.115   6.884
  135TYR    HE1 2179   5.122   6.046   6.949
  135TYR     CZ 2180   4.944   6.149   6.893
  135TYR     OH 2181   4.868   6.099   6.992
  135TYR     HH 2182   4.921   6.053   7.061
  135TYR    CE2 2183   4.887   6.235   6.795
  135TYR    HE2 2184   4.786   6.262   6.806
  135TYR    CD2 2185   4.968   6.295   6.697
  135TYR    HD2 2186   4.924   6.367   6.630
  135TYR      C 2187   5.038   6.229   6.387
  135TYR      O 2188   4.981   6.319   6.324
  136GLY      N 2189   4.967   6.121   6.424
  136GLY      H 2190   5.018   6.045   6.469
  136GLY     CA 2191   4.819   6.117   6.425
  136GLY    HA1 2192   4.782   6.218   6.454
  136GLY    HA2 2193   4.789   6.046   6.502
  136GLY      C 2194   4.755   6.073   6.292
  136GLY      O 2195   4.820   6.002   6.216
  137ASP      N 2196   4.630   6.115   6.275
  137ASP      H 2197   4.590   6.185   6.340
  137ASP     CA 2198   4.544   6.080   6.160
  137ASP     HA 2199   4.442   6.115   6.186
  137ASP     CB 2200   4.586   6.158   6.032
  137ASP    HB1 2201   4.498   6.165   5.968
  137ASP    HB2 2202   4.671   6.104   5.993
  137ASP     CG 2203   4.627   6.306   6.041
  137ASP    OD1 2204   4.561   6.380   6.120
  137ASP    OD2 2205   4.708   6.352   5.955
  137ASP      C 2206   4.526   5.928   6.143
  137ASP      O 2207   4.516   5.851   6.239
  138GLN      N 2208   4.515   5.881   6.016
  138GLN      H 2209   4.514   5.953   5.946
  138GLN     CA 2210   4.482   5.746   5.973
  138GLN     HA 2211   4.378   5.725   5.998
  138GLN     CB 2212   4.500   5.738   5.820
  138GLN    HB1 2213   4.475   5.636   5.799
  138GLN    HB2 2214   4.603   5.761   5.788
  138GLN     CG 2215   4.398   5.813   5.734
  138GLN    HG1 2216   4.301   5.821   5.782
  138GLN    HG2 2217   4.391   5.758   5.636
  138GLN     CD 2218   4.442   5.957   5.703
  138GLN    OE1 2219   4.529   6.016   5.765
  138GLN    NE2 2220   4.375   6.016   5.608
  138GLN   HE21 2221   4.318   5.955   5.548
  138GLN   HE22 2222   4.407   6.103   5.575
  138GLN      C 2223   4.566   5.638   6.041
  138GLN      O 2224   4.525   5.522   6.047
  139TYR      N 2225   4.686   5.674   6.090
  139TYR      H 2226   4.711   5.773   6.085
  139TYR     CA 2227   4.787   5.595   6.151
  139TYR     HA 2228   4.798   5.503   6.093
  139TYR     CB 2229   4.927   5.677   6.149
  139TYR    HB1 2230   5.000   5.608   6.191
  139TYR    HB2 2231   4.919   5.768   6.210
  139TYR     CG 2232   4.951   5.704   6.004
  139TYR    CD1 2233   4.889   5.815   5.945
  139TYR    HD1 2234   4.831   5.886   6.005
  139TYR    CE1 2235   4.898   5.837   5.805
  139TYR    HE1 2236   4.848   5.924   5.763
  139TYR     CZ 2237   4.966   5.746   5.721
  139TYR     OH 2238   4.959   5.768   5.588
  139TYR     HH 2239   5.019   5.711   5.528
  139TYR    CE2 2240   5.034   5.639   5.784
  139TYR    HE2 2241   5.091   5.569   5.722
  139TYR    CD2 2242   5.022   5.619   5.920
  139TYR    HD2 2243   5.075   5.534   5.962
  139TYR      C 2244   4.760   5.545   6.298
  139TYR      O 2245   4.808   5.440   6.338
  140ARG      N 2246   4.678   5.623   6.368
  140ARG      H 2247   4.645   5.712   6.323
  140ARG     CA 2248   4.631   5.599   6.504
  140ARG     HA 2249   4.663   5.496   6.538
  140ARG     CB 2250   4.696   5.701   6.598
  140ARG    HB1 2251   4.681   5.666   6.701
  140ARG    HB2 2252   4.645   5.797   6.592
  140ARG     CG 2253   4.851   5.714   6.581
  140ARG    HG1 2254   4.876   5.761   6.484
  140ARG    HG2 2255   4.893   5.612   6.586
  140ARG     CD 2256   4.915   5.788   6.695
  140ARG    HD1 2257   4.890   5.731   6.783
  140ARG    HD2 2258   4.874   5.884   6.707
  140ARG     NE 2259   5.062   5.790   6.682
  140ARG     HE 2260   5.101   5.851   6.613
  140ARG     CZ 2261   5.141   5.702   6.735
  140ARG    NH1 2262   5.100   5.598   6.804
  140ARG   HH11 2263   5.002   5.568   6.808
  140ARG   HH12 2264   5.173   5.534   6.828
  140ARG    NH2 2265   5.269   5.717   6.718
  140ARG   HH21 2266   5.305   5.802   6.681
  140ARG   HH22 2267   5.329   5.639   6.753
  140ARG      C 2268   4.477   5.599   6.503
  140ARG      O 2269   4.414   5.653   6.595
  141ALA      N 2270   4.412   5.543   6.398
  141ALA      H 2271   4.473   5.500   6.335
  141ALA     CA 2272   4.267   5.542   6.378
  141ALA     HA 2273   4.228   5.625   6.434
  141ALA     CB 2274   4.241   5.569   6.229
  141ALA    HB1 2275   4.300   5.659   6.198
  141ALA    HB2 2276   4.267   5.478   6.172
  141ALA    HB3 2277   4.131   5.588   6.221
  141ALA      C 2278   4.201   5.415   6.432
  141ALA      O 2279   4.268   5.312   6.453
  142THR      N 2280   4.070   5.419   6.457
  142THR      H 2281   4.028   5.506   6.436
  142THR     CA 2282   3.987   5.309   6.508
  142THR     HA 2283   4.047   5.222   6.523
  142THR     CB 2284   3.926   5.349   6.645
  142THR     HB 2285   3.880   5.448   6.637
  142THR    CG2 2286   3.820   5.248   6.696
  142THR   HG21 2287   3.866   5.150   6.719
  142THR   HG22 2288   3.782   5.294   6.787
  142THR   HG23 2289   3.741   5.236   6.622
  142THR    OG1 2290   4.025   5.348   6.750
  142THR    HG1 2291   3.973   5.357   6.833
  142THR      C 2292   3.877   5.279   6.405
  142THR      O 2293   3.801   5.370   6.377
  143ASP      N 2294   3.864   5.153   6.356
  143ASP      H 2295   3.923   5.079   6.383
  143ASP     CA 2296   3.765   5.113   6.256
  143ASP     HA 2297   3.692   5.200   6.232
  143ASP     CB 2298   3.830   5.080   6.120
  143ASP    HB1 2299   3.857   5.174   6.075
  143ASP    HB2 2300   3.760   5.037   6.049
  143ASP     CG 2301   3.948   4.984   6.113
  143ASP    OD1 2302   4.001   4.935   6.216
  143ASP    OD2 2303   3.995   4.962   6.001
  143ASP      C 2304   3.683   4.993   6.309
  143ASP      O 2305   3.735   4.910   6.384
  144PHE      N 2306   3.555   4.984   6.271
  144PHE      H 2307   3.522   5.071   6.223
  144PHE     CA 2308   3.475   4.865   6.276
  144PHE     HA 2309   3.543   4.777   6.271
  144PHE     CB 2310   3.397   4.862   6.413
  144PHE    HB1 2311   3.470   4.884   6.494
  144PHE    HB2 2312   3.349   4.765   6.432
  144PHE     CG 2313   3.294   4.969   6.427
  144PHE    CD1 2314   3.325   5.097   6.468
  144PHE    HD1 2315   3.430   5.120   6.492
  144PHE    CE1 2316   3.226   5.196   6.479
  144PHE    HE1 2317   3.251   5.297   6.511
  144PHE     CZ 2318   3.091   5.161   6.450
  144PHE     HZ 2319   3.013   5.236   6.462
  144PHE    CE2 2320   3.059   5.032   6.415
  144PHE    HE2 2321   2.960   5.009   6.389
  144PHE    CD2 2322   3.160   4.932   6.401
  144PHE    HD2 2323   3.139   4.824   6.377
  144PHE      C 2324   3.378   4.845   6.157
  144PHE      O 2325   3.348   4.939   6.083
  145VAL      N 2326   3.330   4.723   6.143
  145VAL      H 2327   3.364   4.645   6.198
  145VAL     CA 2328   3.224   4.689   6.047
  145VAL     HA 2329   3.244   4.757   5.962
  145VAL     CB 2330   3.230   4.539   6.007
  145VAL     HB 2331   3.247   4.481   6.097
  145VAL    CG1 2332   3.106   4.484   5.938
  145VAL   HG11 2333   3.018   4.486   6.006
  145VAL   HG12 2334   3.083   4.547   5.850
  145VAL   HG13 2335   3.122   4.383   5.900
  145VAL    CG2 2336   3.347   4.510   5.913
  145VAL   HG21 2337   3.333   4.554   5.815
  145VAL   HG22 2338   3.437   4.549   5.954
  145VAL   HG23 2339   3.361   4.401   5.899
  145VAL      C 2340   3.087   4.717   6.104
  145VAL      O 2341   3.054   4.664   6.212
  146VAL      N 2342   3.010   4.798   6.033
  146VAL      H 2343   3.053   4.837   5.948
  146VAL     CA 2344   2.871   4.830   6.075
  146VAL     HA 2345   2.872   4.844   6.181
  146VAL     CB 2346   2.823   4.962   6.010
  146VAL     HB 2347   2.817   4.954   5.900
  146VAL    CG1 2348   2.682   4.995   6.062
  146VAL   HG11 2349   2.646   5.095   6.033
  146VAL   HG12 2350   2.605   4.927   6.018
  146VAL   HG13 2351   2.677   4.985   6.167
  146VAL    CG2 2352   2.915   5.082   6.044
  146VAL   HG21 2353   2.876   5.178   6.004
  146VAL   HG22 2354   2.926   5.093   6.153
  146VAL   HG23 2355   3.011   5.068   5.998
  146VAL      C 2356   2.786   4.710   6.035
  146VAL      O 2357   2.777   4.679   5.917
  147PRO      N 2358   2.719   4.640   6.130
  147PRO     CD 2359   2.711   4.669   6.272
  147PRO    HD1 2360   2.663   4.762   6.296
  147PRO    HD2 2361   2.809   4.667   6.318
  147PRO     CG 2362   2.632   4.552   6.339
  147PRO    HG1 2363   2.527   4.581   6.340
  147PRO    HG2 2364   2.658   4.529   6.440
  147PRO     CB 2365   2.654   4.437   6.236
  147PRO    HB1 2366   2.578   4.361   6.240
  147PRO    HB2 2367   2.749   4.385   6.255
  147PRO     CA 2368   2.660   4.510   6.105
  147PRO     HA 2369   2.720   4.454   6.027
  147PRO      C 2370   2.520   4.519   6.041
  147PRO      O 2371   2.466   4.418   5.991
  148GLY      N 2372   2.455   4.634   6.048
  148GLY      H 2373   2.500   4.721   6.083
  148GLY     CA 2374   2.319   4.650   6.003
  148GLY    HA1 2375   2.262   4.575   6.058
  148GLY    HA2 2376   2.316   4.633   5.897
  148GLY      C 2377   2.258   4.788   6.024
  148GLY      O 2378   2.329   4.881   6.059
  149PRO      N 2379   2.123   4.794   6.011
  149PRO     CD 2380   2.042   4.692   5.944
  149PRO    HD1 2381   2.010   4.614   6.017
  149PRO    HD2 2382   2.095   4.639   5.865
  149PRO     CG 2383   1.923   4.769   5.887
  149PRO    HG1 2384   1.837   4.706   5.877
  149PRO    HG2 2385   1.953   4.809   5.789
  149PRO     CB 2386   1.905   4.880   5.991
  149PRO    HB1 2387   1.846   4.839   6.071
  149PRO    HB2 2388   1.858   4.963   5.943
  149PRO     CA 2389   2.049   4.915   6.029
  149PRO     HA 2390   2.090   4.987   5.959
  149PRO      C 2391   2.058   4.965   6.169
  149PRO      O 2392   2.018   4.896   6.264
  150GLY      N 2393   2.101   5.090   6.185
  150GLY      H 2394   2.129   5.142   6.104
  150GLY     CA 2395   2.129   5.151   6.314
  150GLY    HA1 2396   2.179   5.084   6.380
  150GLY    HA2 2397   2.033   5.175   6.361
  150GLY      C 2398   2.212   5.282   6.300
  150GLY      O 2399   2.262   5.315   6.192
  151LYS      N 2400   2.236   5.353   6.412
  151LYS      H 2401   2.203   5.305   6.499
  151LYS     CA 2402   2.317   5.477   6.417
  151LYS     HA 2403   2.323   5.519   6.314
  151LYS     CB 2404   2.255   5.591   6.508
  151LYS    HB1 2405   2.160   5.625   6.461
  151LYS    HB2 2406   2.323   5.677   6.509
  151LYS     CG 2407   2.234   5.550   6.653
  151LYS    HG1 2408   2.328   5.507   6.687
  151LYS    HG2 2409   2.151   5.482   6.661
  151LYS     CD 2410   2.199   5.673   6.739
  151LYS    HD1 2411   2.109   5.722   6.710
  151LYS    HD2 2412   2.276   5.750   6.726
  151LYS     CE 2413   2.189   5.632   6.885
  151LYS    HE1 2414   2.279   5.578   6.920
  151LYS    HE2 2415   2.098   5.564   6.896
  151LYS     NZ 2416   2.165   5.752   6.971
  151LYS    HZ1 2417   2.085   5.809   6.932
  151LYS    HZ2 2418   2.136   5.728   7.070
  151LYS    HZ3 2419   2.250   5.807   6.977
  151LYS      C 2420   2.458   5.449   6.457
  151LYS      O 2421   2.483   5.362   6.540
  152VAL      N 2422   2.545   5.528   6.398
  152VAL      H 2423   2.512   5.593   6.325
  152VAL     CA 2424   2.687   5.540   6.436
  152VAL     HA 2425   2.718   5.473   6.517
  152VAL     CB 2426   2.769   5.516   6.311
  152VAL     HB 2427   2.736   5.587   6.236
  152VAL    CG1 2428   2.922   5.533   6.326
  152VAL   HG11 2429   2.973   5.518   6.236
  152VAL   HG12 2430   2.944   5.627   6.370
  152VAL   HG13 2431   2.957   5.455   6.393
  152VAL    CG2 2432   2.742   5.377   6.252
  152VAL   HG21 2433   2.802   5.366   6.160
  152VAL   HG22 2434   2.769   5.301   6.322
  152VAL   HG23 2435   2.636   5.364   6.225
  152VAL      C 2436   2.710   5.684   6.484
  152VAL      O 2437   2.677   5.781   6.416
  153GLU      N 2438   2.772   5.697   6.599
  153GLU      H 2439   2.799   5.609   6.651
  153GLU     CA 2440   2.801   5.823   6.665
  153GLU     HA 2441   2.781   5.908   6.603
  153GLU     CB 2442   2.711   5.831   6.793
  153GLU    HB1 2443   2.750   5.909   6.858
  153GLU    HB2 2444   2.713   5.738   6.845
  153GLU     CG 2445   2.565   5.866   6.762
  153GLU    HG1 2446   2.528   5.799   6.687
  153GLU    HG2 2447   2.560   5.970   6.725
  153GLU     CD 2448   2.478   5.855   6.891
  153GLU    OE1 2449   2.378   5.934   6.903
  153GLU    OE2 2450   2.502   5.769   6.976
  153GLU      C 2451   2.948   5.829   6.705
  153GLU      O 2452   3.017   5.728   6.713
  154ILE      N 2453   2.993   5.945   6.740
  154ILE      H 2454   2.932   6.023   6.731
  154ILE     CA 2455   3.122   5.976   6.803
  154ILE     HA 2456   3.158   5.879   6.842
  154ILE     CB 2457   3.232   6.010   6.701
  154ILE     HB 2458   3.230   5.937   6.619
  154ILE    CG2 2459   3.200   6.142   6.632
  154ILE   HG21 2460   3.207   6.226   6.701
  154ILE   HG22 2461   3.267   6.149   6.544
  154ILE   HG23 2462   3.097   6.137   6.592
  154ILE    CG1 2463   3.369   6.001   6.769
  154ILE   HG11 2464   3.372   5.912   6.828
  154ILE   HG12 2465   3.389   6.085   6.835
  154ILE     CD 2466   3.483   5.990   6.670
  154ILE    HD1 2467   3.471   5.905   6.606
  154ILE    HD2 2468   3.487   6.074   6.602
  154ILE    HD3 2469   3.574   5.985   6.730
  154ILE      C 2470   3.113   6.075   6.918
  154ILE      O 2471   3.057   6.186   6.909
  155THR      N 2472   3.164   6.039   7.036
  155THR      H 2473   3.216   5.950   7.041
  155THR     CA 2474   3.142   6.104   7.165
  155THR     HA 2475   3.103   6.201   7.142
  155THR     CB 2476   3.042   6.022   7.248
  155THR     HB 2477   2.952   6.004   7.193
  155THR    CG2 2478   3.096   5.884   7.295
  155THR   HG21 2479   3.170   5.895   7.374
  155THR   HG22 2480   3.005   5.833   7.331
  155THR   HG23 2481   3.139   5.821   7.217
  155THR    OG1 2482   3.006   6.094   7.367
  155THR    HG1 2483   2.942   6.160   7.341
  155THR      C 2484   3.273   6.140   7.231
  155THR      O 2485   3.371   6.067   7.230
  156TYR      N 2486   3.274   6.256   7.298
  156TYR      H 2487   3.186   6.305   7.306
  156TYR     CA 2488   3.386   6.317   7.372
  156TYR     HA 2489   3.470   6.249   7.378
  156TYR     CB 2490   3.442   6.441   7.295
  156TYR    HB1 2491   3.364   6.491   7.242
  156TYR    HB2 2492   3.507   6.408   7.215
  156TYR     CG 2493   3.518   6.542   7.378
  156TYR    CD1 2494   3.650   6.513   7.422
  156TYR    HD1 2495   3.693   6.417   7.398
  156TYR    CE1 2496   3.725   6.609   7.491
  156TYR    HE1 2497   3.828   6.586   7.522
  156TYR     CZ 2498   3.669   6.734   7.524
  156TYR     OH 2499   3.746   6.830   7.584
  156TYR     HH 2500   3.838   6.806   7.585
  156TYR    CE2 2501   3.534   6.760   7.487
  156TYR    HE2 2502   3.487   6.855   7.504
  156TYR    CD2 2503   3.463   6.668   7.408
  156TYR    HD2 2504   3.364   6.692   7.378
  156TYR      C 2505   3.345   6.355   7.518
  156TYR      O 2506   3.238   6.408   7.538
  157THR      N 2507   3.431   6.321   7.616
  157THR      H 2508   3.517   6.274   7.586
  157THR     CA 2509   3.405   6.337   7.762
  157THR     HA 2510   3.320   6.402   7.779
  157THR     CB 2511   3.381   6.200   7.825
  157THR     HB 2512   3.474   6.158   7.834
  157THR    CG2 2513   3.310   6.212   7.957
  157THR   HG21 2514   3.364   6.278   8.022
  157THR   HG22 2515   3.206   6.251   7.949
  157THR   HG23 2516   3.301   6.109   8.005
  157THR    OG1 2517   3.302   6.115   7.745
  157THR    HG1 2518   3.357   6.072   7.680
  157THR      C 2519   3.524   6.406   7.828
  157THR      O 2520   3.631   6.344   7.837
  158PRO      N 2521   3.510   6.535   7.867
  158PRO     CD 2522   3.404   6.627   7.835
  158PRO    HD1 2523   3.316   6.606   7.902
  158PRO    HD2 2524   3.378   6.611   7.731
  158PRO     CG 2525   3.454   6.769   7.867
  158PRO    HG1 2526   3.375   6.837   7.902
  158PRO    HG2 2527   3.501   6.805   7.778
  158PRO     CB 2528   3.559   6.747   7.972
  158PRO    HB1 2529   3.518   6.750   8.068
  158PRO    HB2 2530   3.642   6.816   7.969
  158PRO     CA 2531   3.615   6.611   7.934
  158PRO     HA 2532   3.701   6.623   7.865
  158PRO      C 2533   3.669   6.536   8.057
  158PRO      O 2534   3.596   6.460   8.123
  159SER      N 2535   3.794   6.566   8.091
  159SER      H 2536   3.844   6.635   8.030
  159SER     CA 2537   3.865   6.494   8.196
  159SER     HA 2538   3.846   6.389   8.179
  159SER     CB 2539   4.018   6.502   8.184
  159SER    HB1 2540   4.047   6.458   8.089
  159SER    HB2 2541   4.063   6.445   8.261
  159SER     OG 2542   4.064   6.639   8.183
  159SER     HG 2543   4.164   6.635   8.179
  159SER      C 2544   3.820   6.518   8.339
  159SER      O 2545   3.867   6.451   8.431
  160ASP      N 2546   3.721   6.602   8.359
  160ASP      H 2547   3.675   6.642   8.281
  160ASP     CA 2548   3.656   6.627   8.487
  160ASP     HA 2549   3.716   6.595   8.573
  160ASP     CB 2550   3.633   6.778   8.510
  160ASP    HB1 2551   3.733   6.823   8.536
  160ASP    HB2 2552   3.567   6.798   8.597
  160ASP     CG 2553   3.576   6.844   8.383
  160ASP    OD1 2554   3.649   6.929   8.329
  160ASP    OD2 2555   3.456   6.818   8.347
  160ASP      C 2556   3.524   6.541   8.500
  160ASP      O 2557   3.471   6.523   8.609
  161GLY      N 2558   3.472   6.489   8.389
  161GLY      H 2559   3.528   6.500   8.306
  161GLY     CA 2560   3.350   6.412   8.374
  161GLY    HA1 2561   3.345   6.341   8.451
  161GLY    HA2 2562   3.349   6.355   8.281
  161GLY      C 2563   3.220   6.494   8.379
  161GLY      O 2564   3.108   6.436   8.388
  162THR      N 2565   3.223   6.628   8.389
  162THR      H 2566   3.313   6.676   8.380
  162THR     CA 2567   3.105   6.716   8.412
  162THR     HA 2568   3.061   6.670   8.501
  162THR     CB 2569   3.146   6.856   8.459
  162THR     HB 2570   3.050   6.909   8.473
  162THR    CG2 2571   3.222   6.864   8.595
  162THR   HG21 2572   3.237   6.964   8.625
  162THR   HG22 2573   3.171   6.803   8.672
  162THR   HG23 2574   3.319   6.819   8.592
  162THR    OG1 2575   3.225   6.934   8.370
  162THR    HG1 2576   3.318   6.891   8.368
  162THR      C 2577   3.002   6.723   8.297
  162THR      O 2578   2.888   6.760   8.324
  163GLN      N 2579   3.038   6.685   8.174
  163GLN      H 2580   3.129   6.641   8.161
  163GLN     CA 2581   2.952   6.684   8.055
  163GLN     HA 2582   2.850   6.660   8.091
  163GLN     CB 2583   2.955   6.821   7.975
  163GLN    HB1 2584   2.919   6.899   8.041
  163GLN    HB2 2585   2.891   6.812   7.885
  163GLN     CG 2586   3.094   6.869   7.929
  163GLN    HG1 2587   3.137   6.791   7.866
  163GLN    HG2 2588   3.160   6.887   8.014
  163GLN     CD 2589   3.075   6.996   7.845
  163GLN    OE1 2590   3.057   6.986   7.726
  163GLN    NE2 2591   3.075   7.116   7.905
  163GLN   HE21 2592   3.081   7.114   8.001
  163GLN   HE22 2593   3.062   7.197   7.846
  163GLN      C 2594   2.997   6.565   7.962
  163GLN      O 2595   3.100   6.501   7.985
  164LYS      N 2596   2.912   6.536   7.858
  164LYS      H 2597   2.819   6.582   7.858
  164LYS     CA 2598   2.944   6.454   7.744
  164LYS     HA 2599   3.053   6.450   7.721
  164LYS     CB 2600   2.890   6.308   7.767
  164LYS    HB1 2601   2.784   6.304   7.780
  164LYS    HB2 2602   2.940   6.263   7.853
  164LYS     CG 2603   2.926   6.222   7.649
  164LYS    HG1 2604   3.038   6.219   7.624
  164LYS    HG2 2605   2.877   6.269   7.561
  164LYS     CD 2606   2.868   6.077   7.666
  164LYS    HD1 2607   2.867   6.023   7.570
  164LYS    HD2 2608   2.765   6.086   7.696
  164LYS     CE 2609   2.945   5.985   7.765
  164LYS    HE1 2610   2.884   5.897   7.785
  164LYS    HE2 2611   2.950   6.031   7.861
  164LYS     NZ 2612   3.080   5.954   7.717
  164LYS    HZ1 2613   3.126   5.888   7.780
  164LYS    HZ2 2614   3.081   5.903   7.628
  164LYS    HZ3 2615   3.140   6.035   7.703
  164LYS      C 2616   2.882   6.521   7.622
  164LYS      O 2617   2.766   6.559   7.623
  165VAL      N 2618   2.962   6.529   7.515
  165VAL      H 2619   3.059   6.498   7.521
  165VAL     CA 2620   2.921   6.578   7.385
  165VAL     HA 2621   2.828   6.630   7.384
  165VAL     CB 2622   3.027   6.679   7.344
  165VAL     HB 2623   3.120   6.623   7.341
  165VAL    CG1 2624   2.997   6.745   7.208
  165VAL   HG11 2625   2.905   6.802   7.215
  165VAL   HG12 2626   3.076   6.814   7.182
  165VAL   HG13 2627   2.982   6.668   7.135
  165VAL    CG2 2628   3.034   6.793   7.444
  165VAL   HG21 2629   3.081   6.764   7.537
  165VAL   HG22 2630   3.096   6.869   7.398
  165VAL   HG23 2631   2.934   6.836   7.464
  165VAL      C 2632   2.914   6.459   7.288
  165VAL      O 2633   3.004   6.375   7.282
  166THR      N 2634   2.805   6.447   7.210
  166THR      H 2635   2.733   6.516   7.217
  166THR     CA 2636   2.788   6.340   7.109
  166THR     HA 2637   2.887   6.294   7.092
  166THR     CB 2638   2.691   6.231   7.165
  166THR     HB 2639   2.590   6.271   7.185
  166THR    CG2 2640   2.676   6.105   7.078
  166THR   HG21 2641   2.619   6.030   7.132
  166THR   HG22 2642   2.626   6.130   6.980
  166THR   HG23 2643   2.775   6.065   7.054
  166THR    OG1 2644   2.742   6.181   7.289
  166THR    HG1 2645   2.712   6.252   7.361
  166THR      C 2646   2.745   6.386   6.970
  166THR      O 2647   2.650   6.462   6.963
  167TYR      N 2648   2.817   6.347   6.864
  167TYR      H 2649   2.896   6.281   6.880
  167TYR     CA 2650   2.782   6.376   6.725
  167TYR     HA 2651   2.691   6.438   6.716
  167TYR     CB 2652   2.900   6.452   6.668
  167TYR    HB1 2653   2.863   6.483   6.570
  167TYR    HB2 2654   2.982   6.382   6.660
  167TYR     CG 2655   2.939   6.577   6.736
  167TYR    CD1 2656   3.056   6.578   6.814
  167TYR    HD1 2657   3.121   6.492   6.822
  167TYR    CE1 2658   3.091   6.694   6.885
  167TYR    HE1 2659   3.187   6.698   6.937
  167TYR     CZ 2660   3.012   6.810   6.869
  167TYR     OH 2661   3.056   6.930   6.920
  167TYR     HH 2662   3.144   6.920   6.956
  167TYR    CE2 2663   2.897   6.812   6.789
  167TYR    HE2 2664   2.841   6.907   6.782
  167TYR    CD2 2665   2.861   6.692   6.725
  167TYR    HD2 2666   2.768   6.686   6.669
  167TYR      C 2667   2.747   6.254   6.640
  167TYR      O 2668   2.806   6.147   6.658
  168LEU      N 2669   2.650   6.263   6.548
  168LEU      H 2670   2.618   6.353   6.522
  168LEU     CA 2671   2.610   6.158   6.456
  168LEU     HA 2672   2.601   6.068   6.515
  168LEU     CB 2673   2.466   6.186   6.412
  168LEU    HB1 2674   2.471   6.277   6.357
  168LEU    HB2 2675   2.404   6.198   6.500
  168LEU     CG 2676   2.401   6.073   6.329
  168LEU     HG 2677   2.470   6.043   6.252
  168LEU    CD1 2678   2.365   5.949   6.409
  168LEU   HD11 2679   2.316   5.876   6.346
  168LEU   HD12 2680   2.457   5.908   6.454
  168LEU   HD13 2681   2.296   5.976   6.488
  168LEU    CD2 2682   2.275   6.115   6.263
  168LEU   HD21 2683   2.301   6.200   6.202
  168LEU   HD22 2684   2.239   6.041   6.195
  168LEU   HD23 2685   2.204   6.152   6.332
  168LEU      C 2686   2.705   6.148   6.338
  168LEU      O 2687   2.730   6.246   6.266
  169VAL      N 2688   2.746   6.026   6.305
  169VAL      H 2689   2.716   5.952   6.369
  169VAL     CA 2690   2.812   5.988   6.179
  169VAL     HA 2691   2.877   6.074   6.146
  169VAL     CB 2692   2.909   5.871   6.203
  169VAL     HB 2693   2.850   5.783   6.225
  169VAL    CG1 2694   2.987   5.835   6.076
  169VAL   HG11 2695   3.054   5.748   6.097
  169VAL   HG12 2696   2.910   5.804   6.004
  169VAL   HG13 2697   3.039   5.922   6.038
  169VAL    CG2 2698   3.017   5.900   6.310
  169VAL   HG21 2699   3.075   5.813   6.344
  169VAL   HG22 2700   3.080   5.983   6.286
  169VAL   HG23 2701   2.966   5.932   6.399
  169VAL      C 2702   2.703   5.966   6.079
  169VAL      O 2703   2.675   6.055   6.000
  170HIS      N 2704   2.630   5.852   6.096
  170HIS      H 2705   2.649   5.788   6.172
  170HIS     CA 2706   2.526   5.807   5.999
  170HIS     HA 2707   2.474   5.896   5.967
  170HIS     CB 2708   2.591   5.732   5.886
  170HIS    HB1 2709   2.633   5.637   5.917
  170HIS    HB2 2710   2.666   5.800   5.850
  170HIS     CG 2711   2.492   5.710   5.773
  170HIS    ND1 2712   2.401   5.807   5.726
  170HIS    CE1 2713   2.343   5.748   5.620
  170HIS    HE1 2714   2.261   5.795   5.571
  170HIS    NE2 2715   2.388   5.624   5.601
  170HIS    HE2 2716   2.358   5.557   5.536
  170HIS    CD2 2717   2.486   5.598   5.694
  170HIS    HD2 2718   2.547   5.513   5.708
  170HIS      C 2719   2.424   5.709   6.059
  170HIS      O 2720   2.457   5.630   6.149
  171ASN      N 2721   2.299   5.714   6.009
  171ASN      H 2722   2.285   5.778   5.932
  171ASN     CA 2723   2.192   5.618   6.044
  171ASN     HA 2724   2.222   5.565   6.132
  171ASN     CB 2725   2.067   5.696   6.084
  171ASN    HB1 2726   2.047   5.776   6.011
  171ASN    HB2 2727   2.080   5.736   6.185
  171ASN     CG 2728   1.940   5.609   6.087
  171ASN    OD1 2729   1.930   5.532   6.181
  171ASN    ND2 2730   1.845   5.626   6.000
  171ASN   HD21 2731   1.846   5.696   5.925
  171ASN   HD22 2732   1.759   5.579   6.020
  171ASN      C 2733   2.179   5.525   5.923
  171ASN      O 2734   2.128   5.569   5.821
  172PHE      N 2735   2.215   5.399   5.937
  172PHE      H 2736   2.251   5.375   6.027
  172PHE     CA 2737   2.223   5.293   5.831
  172PHE     HA 2738   2.251   5.338   5.737
  172PHE     CB 2739   2.330   5.189   5.870
  172PHE    HB1 2740   2.313   5.095   5.826
  172PHE    HB2 2741   2.331   5.172   5.978
  172PHE     CG 2742   2.470   5.233   5.827
  172PHE    CD1 2743   2.548   5.318   5.908
  172PHE    HD1 2744   2.512   5.352   6.001
  172PHE    CE1 2745   2.681   5.352   5.865
  172PHE    HE1 2746   2.747   5.420   5.927
  172PHE     CZ 2747   2.739   5.298   5.745
  172PHE     HZ 2748   2.839   5.319   5.717
  172PHE    CE2 2749   2.661   5.213   5.666
  172PHE    HE2 2750   2.706   5.162   5.586
  172PHE    CD2 2751   2.527   5.183   5.707
  172PHE    HD2 2752   2.473   5.113   5.646
  172PHE      C 2753   2.082   5.227   5.811
  172PHE      O 2754   2.005   5.214   5.908
  173GLU      N 2755   2.053   5.189   5.687
  173GLU      H 2756   2.118   5.216   5.612
  173GLU     CA 2757   1.925   5.127   5.645
  173GLU     HA 2758   1.879   5.084   5.731
  173GLU     CB 2759   1.825   5.235   5.593
  173GLU    HB1 2760   1.726   5.186   5.570
  173GLU    HB2 2761   1.860   5.278   5.499
  173GLU     CG 2762   1.800   5.353   5.687
  173GLU    HG1 2763   1.886   5.423   5.689
  173GLU    HG2 2764   1.773   5.314   5.783
  173GLU     CD 2765   1.684   5.435   5.631
  173GLU    OE1 2766   1.708   5.539   5.568
  173GLU    OE2 2767   1.565   5.395   5.650
  173GLU      C 2768   1.934   5.022   5.533
  173GLU      O 2769   1.867   4.919   5.547
  174GLU      N 2770   2.023   5.037   5.437
  174GLU      H 2771   2.088   5.118   5.444
  174GLU     CA 2772   2.045   4.943   5.327
  174GLU     HA 2773   1.949   4.892   5.301
  174GLU     CB 2774   2.090   5.020   5.200
  174GLU    HB1 2775   2.117   4.949   5.120
  174GLU    HB2 2776   2.180   5.084   5.221
  174GLU     CG 2777   1.976   5.111   5.146
  174GLU    HG1 2778   1.950   5.179   5.223
  174GLU    HG2 2779   1.885   5.053   5.116
  174GLU     CD 2780   2.034   5.187   5.027
  174GLU    OE1 2781   2.020   5.312   5.029
  174GLU    OE2 2782   2.079   5.132   4.924
  174GLU      C 2783   2.146   4.829   5.363
  174GLU      O 2784   2.233   4.792   5.282
  175GLY      N 2785   2.137   4.779   5.486
  175GLY      H 2786   2.062   4.819   5.544
  175GLY     CA 2787   2.217   4.675   5.551
  175GLY    HA1 2788   2.264   4.611   5.474
  175GLY    HA2 2789   2.160   4.613   5.618
  175GLY      C 2790   2.323   4.743   5.636
  175GLY      O 2791   2.286   4.816   5.723
  176GLY      N 2792   2.449   4.720   5.605
  176GLY      H 2793   2.472   4.658   5.529
  176GLY     CA 2794   2.562   4.785   5.671
  176GLY    HA1 2795   2.601   4.717   5.747
  176GLY    HA2 2796   2.531   4.870   5.728
  176GLY      C 2797   2.673   4.835   5.579
  176GLY      O 2798   2.650   4.890   5.470
  177GLY      N 2799   2.795   4.825   5.632
  177GLY      H 2800   2.805   4.768   5.713
  177GLY     CA 2801   2.918   4.892   5.579
  177GLY    HA1 2802   2.892   4.995   5.557
  177GLY    HA2 2803   2.933   4.839   5.485
  177GLY      C 2804   3.038   4.890   5.670
  177GLY      O 2805   3.067   4.789   5.733
  178VAL      N 2806   3.102   5.007   5.681
  178VAL      H 2807   3.066   5.091   5.631
  178VAL     CA 2808   3.219   5.032   5.768
  178VAL     HA 2809   3.216   4.960   5.851
  178VAL     CB 2810   3.354   5.021   5.697
  178VAL     HB 2811   3.430   5.067   5.762
  178VAL    CG1 2812   3.388   4.875   5.678
  178VAL   HG11 2813   3.321   4.831   5.604
  178VAL   HG12 2814   3.487   4.856   5.639
  178VAL   HG13 2815   3.384   4.819   5.772
  178VAL    CG2 2816   3.355   5.097   5.565
  178VAL   HG21 2817   3.318   5.199   5.580
  178VAL   HG22 2818   3.455   5.097   5.522
  178VAL   HG23 2819   3.293   5.045   5.495
  178VAL      C 2820   3.204   5.171   5.834
  178VAL      O 2821   3.150   5.262   5.772
  179ALA      N 2822   3.265   5.190   5.952
  179ALA      H 2823   3.304   5.110   6.000
  179ALA     CA 2824   3.274   5.316   6.027
  179ALA     HA 2825   3.257   5.398   5.955
  179ALA     CB 2826   3.165   5.323   6.127
  179ALA    HB1 2827   3.171   5.415   6.187
  179ALA    HB2 2828   3.069   5.329   6.082
  179ALA    HB3 2829   3.175   5.229   6.186
  179ALA      C 2830   3.413   5.332   6.090
  179ALA      O 2831   3.474   5.231   6.126
  180MET      N 2832   3.472   5.453   6.088
  180MET      H 2833   3.418   5.529   6.047
  180MET     CA 2834   3.602   5.476   6.148
  180MET     HA 2835   3.612   5.395   6.224
  180MET     CB 2836   3.717   5.452   6.049
  180MET    HB1 2837   3.703   5.351   6.005
  180MET    HB2 2838   3.804   5.453   6.110
  180MET     CG 2839   3.725   5.551   5.933
  180MET    HG1 2840   3.624   5.591   5.923
  180MET    HG2 2841   3.762   5.511   5.842
  180MET     SD 2842   3.834   5.695   5.964
  180MET     CE 2843   3.995   5.616   5.930
  180MET    HE1 2844   4.007   5.522   5.983
  180MET    HE2 2845   3.999   5.597   5.822
  180MET    HE3 2846   4.074   5.686   5.955
  180MET      C 2847   3.608   5.612   6.216
  180MET      O 2848   3.540   5.703   6.173
  181GLY      N 2849   3.693   5.623   6.317
  181GLY      H 2850   3.746   5.540   6.346
  181GLY     CA 2851   3.724   5.749   6.386
  181GLY    HA1 2852   3.690   5.735   6.490
  181GLY    HA2 2853   3.674   5.833   6.347
  181GLY      C 2854   3.876   5.776   6.381
  181GLY      O 2855   3.955   5.684   6.404
  182MET      N 2856   3.912   5.905   6.368
  182MET      H 2857   3.837   5.973   6.350
  182MET     CA 2858   4.055   5.946   6.369
  182MET     HA 2859   4.109   5.882   6.439
  182MET     CB 2860   4.117   5.932   6.231
  182MET    HB1 2861   4.091   5.832   6.199
  182MET    HB2 2862   4.228   5.937   6.240
  182MET     CG 2863   4.070   6.026   6.123
  182MET    HG1 2864   4.087   6.124   6.161
  182MET    HG2 2865   3.962   6.012   6.106
  182MET     SD 2866   4.165   5.993   5.971
  182MET     CE 2867   4.162   6.162   5.903
  182MET    HE1 2868   4.192   6.229   5.982
  182MET    HE2 2869   4.234   6.162   5.816
  182MET    HE3 2870   4.061   6.177   5.867
  182MET      C 2871   4.072   6.089   6.429
  182MET      O 2872   3.973   6.163   6.441
  183TYR      N 2873   4.192   6.127   6.471
  183TYR      H 2874   4.275   6.068   6.450
  183TYR     CA 2875   4.214   6.245   6.557
  183TYR     HA 2876   4.139   6.322   6.538
  183TYR     CB 2877   4.196   6.205   6.705
  183TYR    HB1 2878   4.110   6.137   6.710
  183TYR    HB2 2879   4.165   6.293   6.764
  183TYR     CG 2880   4.318   6.137   6.769
  183TYR    CD1 2881   4.410   6.214   6.839
  183TYR    HD1 2882   4.391   6.318   6.864
  183TYR    CE1 2883   4.529   6.152   6.887
  183TYR    HE1 2884   4.604   6.204   6.949
  183TYR     CZ 2885   4.547   6.011   6.863
  183TYR     OH 2886   4.654   5.946   6.907
  183TYR     HH 2887   4.719   6.004   6.944
  183TYR    CE2 2888   4.446   5.937   6.794
  183TYR    HE2 2889   4.465   5.836   6.771
  183TYR    CD2 2890   4.333   5.999   6.744
  183TYR    HD2 2891   4.261   5.945   6.684
  183TYR      C 2892   4.347   6.313   6.530
  183TYR      O 2893   4.442   6.248   6.484
  184ASN      N 2894   4.366   6.439   6.573
  184ASN      H 2895   4.289   6.494   6.610
  184ASN     CA 2896   4.497   6.504   6.587
  184ASN     HA 2897   4.571   6.426   6.607
  184ASN     CB 2898   4.538   6.566   6.451
  184ASN    HB1 2899   4.512   6.674   6.447
  184ASN    HB2 2900   4.485   6.520   6.366
  184ASN     CG 2901   4.688   6.548   6.427
  184ASN    OD1 2902   4.774   6.584   6.506
  184ASN    ND2 2903   4.733   6.480   6.323
  184ASN   HD21 2904   4.670   6.454   6.246
  184ASN   HD22 2905   4.829   6.449   6.316
  184ASN      C 2906   4.496   6.607   6.699
  184ASN      O 2907   4.389   6.647   6.744
  185GLN      N 2908   4.612   6.655   6.749
  185GLN      H 2909   4.702   6.631   6.708
  185GLN     CA 2910   4.617   6.734   6.874
  185GLN     HA 2911   4.516   6.754   6.911
  185GLN     CB 2912   4.690   6.661   6.986
  185GLN    HB1 2913   4.671   6.710   7.081
  185GLN    HB2 2914   4.794   6.672   6.967
  185GLN     CG 2915   4.661   6.511   6.998
  185GLN    HG1 2916   4.693   6.455   6.907
  185GLN    HG2 2917   4.560   6.496   7.021
  185GLN     CD 2918   4.740   6.463   7.119
  185GLN    OE1 2919   4.683   6.427   7.224
  185GLN    NE2 2920   4.873   6.465   7.111
  185GLN   HE21 2921   4.911   6.496   7.023
  185GLN   HE22 2922   4.927   6.440   7.191
  185GLN      C 2923   4.683   6.872   6.849
  185GLN      O 2924   4.777   6.881   6.773
  186ASP      N 2925   4.647   6.974   6.930
  186ASP      H 2926   4.583   6.963   7.008
  186ASP     CA 2927   4.700   7.112   6.912
  186ASP     HA 2928   4.690   7.127   6.807
  186ASP     CB 2929   4.613   7.219   6.978
  186ASP    HB1 2930   4.520   7.227   6.920
  186ASP    HB2 2931   4.667   7.313   6.972
  186ASP     CG 2932   4.581   7.199   7.124
  186ASP    OD1 2933   4.655   7.127   7.192
  186ASP    OD2 2934   4.476   7.254   7.166
  186ASP      C 2935   4.850   7.119   6.943
  186ASP      O 2936   4.925   7.181   6.873
  187LYS      N 2937   4.897   7.054   7.050
  187LYS      H 2938   4.834   6.999   7.104
  187LYS     CA 2939   5.038   7.053   7.086
  187LYS     HA 2940   5.073   7.157   7.088
  187LYS     CB 2941   5.046   6.994   7.228
  187LYS    HB1 2942   4.993   6.899   7.228
  187LYS    HB2 2943   4.986   7.056   7.293
  187LYS     CG 2944   5.185   6.977   7.295
  187LYS    HG1 2945   5.249   6.904   7.245
  187LYS    HG2 2946   5.168   6.936   7.396
  187LYS     CD 2947   5.264   7.108   7.310
  187LYS    HD1 2948   5.326   7.096   7.400
  187LYS    HD2 2949   5.198   7.187   7.327
  187LYS     CE 2950   5.349   7.133   7.182
  187LYS    HE1 2951   5.287   7.165   7.097
  187LYS    HE2 2952   5.407   7.043   7.160
  187LYS     NZ 2953   5.448   7.247   7.193
  187LYS    HZ1 2954   5.507   7.234   7.274
  187LYS    HZ2 2955   5.508   7.250   7.109
  187LYS    HZ3 2956   5.398   7.336   7.190
  187LYS      C 2957   5.124   6.985   6.979
  187LYS      O 2958   5.225   7.036   6.940
  188SER      N 2959   5.070   6.881   6.916
  188SER      H 2960   4.980   6.844   6.940
  188SER     CA 2961   5.138   6.806   6.808
  188SER     HA 2962   5.244   6.784   6.833
  188SER     CB 2963   5.071   6.669   6.786
  188SER    HB1 2964   5.133   6.605   6.724
  188SER    HB2 2965   4.985   6.685   6.722
  188SER     OG 2966   5.038   6.610   6.912
  188SER     HG 2967   5.108   6.602   6.965
  188SER      C 2968   5.148   6.889   6.681
  188SER      O 2969   5.258   6.890   6.620
  189ILE      N 2970   5.046   6.967   6.644
  189ILE      H 2971   4.957   6.958   6.694
  189ILE     CA 2972   5.041   7.055   6.531
  189ILE     HA 2973   5.078   6.998   6.447
  189ILE     CB 2974   4.895   7.097   6.502
  189ILE     HB 2975   4.843   7.144   6.591
  189ILE    CG2 2976   4.886   7.198   6.391
  189ILE   HG21 2977   4.941   7.161   6.303
  189ILE   HG22 2978   4.785   7.221   6.372
  189ILE   HG23 2979   4.937   7.295   6.421
  189ILE    CG1 2980   4.807   6.973   6.466
  189ILE   HG11 2981   4.844   6.890   6.525
  189ILE   HG12 2982   4.819   6.946   6.364
  189ILE     CD 2983   4.658   7.001   6.493
  189ILE    HD1 2984   4.618   7.069   6.424
  189ILE    HD2 2985   4.605   6.905   6.477
  189ILE    HD3 2986   4.630   7.043   6.591
  189ILE      C 2987   5.128   7.181   6.556
  189ILE      O 2988   5.199   7.218   6.467
  190GLU      N 2989   5.130   7.237   6.676
  190GLU      H 2990   5.057   7.217   6.745
  190GLU     CA 2991   5.229   7.339   6.713
  190GLU     HA 2992   5.218   7.430   6.647
  190GLU     CB 2993   5.208   7.381   6.857
  190GLU    HB1 2994   5.237   7.298   6.924
  190GLU    HB2 2995   5.100   7.402   6.874
  190GLU     CG 2996   5.272   7.511   6.899
  190GLU    HG1 2997   5.233   7.591   6.834
  190GLU    HG2 2998   5.378   7.495   6.882
  190GLU     CD 2999   5.240   7.530   7.046
  190GLU    OE1 3000   5.130   7.585   7.077
  190GLU    OE2 3001   5.323   7.487   7.132
  190GLU      C 3002   5.376   7.297   6.698
  190GLU      O 3003   5.458   7.374   6.648
  191ASP      N 3004   5.406   7.172   6.726
  191ASP      H 3005   5.331   7.114   6.766
  191ASP     CA 3006   5.542   7.116   6.712
  191ASP     HA 3007   5.612   7.195   6.750
  191ASP     CB 3008   5.578   7.001   6.804
  191ASP    HB1 3009   5.676   6.957   6.774
  191ASP    HB2 3010   5.505   6.919   6.792
  191ASP     CG 3011   5.584   7.041   6.949
  191ASP    OD1 3012   5.580   6.949   7.033
  191ASP    OD2 3013   5.602   7.163   6.981
  191ASP      C 3014   5.574   7.091   6.567
  191ASP      O 3015   5.688   7.121   6.525
  192PHE      N 3016   5.475   7.049   6.486
  192PHE      H 3017   5.388   7.031   6.531
  192PHE     CA 3018   5.473   7.049   6.339
  192PHE     HA 3019   5.565   6.993   6.313
  192PHE     CB 3020   5.352   6.972   6.287
  192PHE    HB1 3021   5.268   6.987   6.360
  192PHE    HB2 3022   5.378   6.863   6.293
  192PHE     CG 3023   5.303   7.003   6.143
  192PHE    CD1 3024   5.363   6.943   6.032
  192PHE    HD1 3025   5.443   6.872   6.045
  192PHE    CE1 3026   5.306   6.969   5.905
  192PHE    HE1 3027   5.348   6.918   5.818
  192PHE     CZ 3028   5.202   7.065   5.888
  192PHE     HZ 3029   5.164   7.087   5.787
  192PHE    CE2 3030   5.140   7.119   6.000
  192PHE    HE2 3031   5.057   7.191   5.987
  192PHE    CD2 3032   5.190   7.083   6.128
  192PHE    HD2 3033   5.139   7.129   6.213
  192PHE      C 3034   5.495   7.191   6.287
  192PHE      O 3035   5.572   7.209   6.189
  193ALA      N 3036   5.428   7.292   6.341
  193ALA      H 3037   5.355   7.272   6.410
  193ALA     CA 3038   5.432   7.430   6.288
  193ALA     HA 3039   5.414   7.417   6.178
  193ALA     CB 3040   5.306   7.503   6.343
  193ALA    HB1 3041   5.215   7.442   6.326
  193ALA    HB2 3042   5.314   7.526   6.446
  193ALA    HB3 3043   5.291   7.592   6.284
  193ALA      C 3044   5.566   7.493   6.311
  193ALA      O 3045   5.636   7.528   6.216
  194HIS      N 3046   5.611   7.497   6.436
  194HIS      H 3047   5.555   7.446   6.508
  194HIS     CA 3048   5.748   7.535   6.474
  194HIS     HA 3049   5.768   7.644   6.471
  194HIS     CB 3050   5.780   7.487   6.618
  194HIS    HB1 3051   5.888   7.483   6.628
  194HIS    HB2 3052   5.739   7.388   6.630
  194HIS     CG 3053   5.725   7.565   6.736
  194HIS    ND1 3054   5.710   7.705   6.748
  194HIS    CE1 3055   5.644   7.731   6.859
  194HIS    HE1 3056   5.609   7.831   6.896
  194HIS    NE2 3057   5.621   7.615   6.921
  194HIS    HE2 3058   5.576   7.610   7.018
  194HIS    CD2 3059   5.672   7.509   6.848
  194HIS    HD2 3060   5.665   7.400   6.862
  194HIS      C 3061   5.852   7.472   6.382
  194HIS      O 3062   5.933   7.545   6.325
  195SER      N 3063   5.848   7.337   6.361
  195SER      H 3064   5.784   7.287   6.414
  195SER     CA 3065   5.946   7.260   6.282
  195SER     HA 3066   6.042   7.285   6.318
  195SER     CB 3067   5.922   7.110   6.299
  195SER    HB1 3068   5.997   7.054   6.246
  195SER    HB2 3069   5.830   7.081   6.249
  195SER     OG 3070   5.926   7.073   6.435
  195SER     HG 3071   5.836   7.085   6.479
  195SER      C 3072   5.941   7.295   6.132
  195SER      O 3073   6.044   7.301   6.068
  196SER      N 3074   5.822   7.324   6.083
  196SER      H 3075   5.737   7.312   6.143
  196SER     CA 3076   5.794   7.380   5.949
  196SER     HA 3077   5.840   7.320   5.876
  196SER     CB 3078   5.644   7.376   5.923
  196SER    HB1 3079   5.618   7.423   5.827
  196SER    HB2 3080   5.589   7.436   5.989
  196SER     OG 3081   5.589   7.244   5.924
  196SER     HG 3082   5.582   7.218   6.018
  196SER      C 3083   5.853   7.521   5.930
  196SER      O 3084   5.916   7.544   5.827
  197PHE      N 3085   5.840   7.611   6.028
  197PHE      H 3086   5.798   7.582   6.118
  197PHE     CA 3087   5.901   7.745   6.016
  197PHE     HA 3088   5.880   7.784   5.914
  197PHE     CB 3089   5.839   7.844   6.110
  197PHE    HB1 3090   5.874   7.943   6.086
  197PHE    HB2 3091   5.865   7.821   6.212
  197PHE     CG 3092   5.689   7.849   6.107
  197PHE    CD1 3093   5.611   7.830   6.222
  197PHE    HD1 3094   5.655   7.792   6.314
  197PHE    CE1 3095   5.474   7.844   6.215
  197PHE    HE1 3096   5.408   7.822   6.300
  197PHE     CZ 3097   5.409   7.873   6.092
  197PHE     HZ 3098   5.301   7.889   6.083
  197PHE    CE2 3099   5.489   7.906   5.980
  197PHE    HE2 3100   5.441   7.934   5.888
  197PHE    CD2 3101   5.627   7.893   5.984
  197PHE    HD2 3102   5.685   7.911   5.897
  197PHE      C 3103   6.049   7.744   6.033
  197PHE      O 3104   6.123   7.809   5.957
  198GLN      N 3105   6.107   7.659   6.117
  198GLN      H 3106   6.042   7.605   6.183
  198GLN     CA 3107   6.251   7.641   6.142
  198GLN     HA 3108   6.296   7.736   6.154
  198GLN     CB 3109   6.270   7.558   6.274
  198GLN    HB1 3110   6.375   7.523   6.284
  198GLN    HB2 3111   6.203   7.471   6.269
  198GLN     CG 3112   6.232   7.646   6.398
  198GLN    HG1 3113   6.134   7.688   6.378
  198GLN    HG2 3114   6.304   7.726   6.401
  198GLN     CD 3115   6.233   7.570   6.531
  198GLN    OE1 3116   6.294   7.463   6.545
  198GLN    NE2 3117   6.159   7.616   6.631
  198GLN   HE21 3118   6.105   7.697   6.618
  198GLN   HE22 3119   6.170   7.575   6.725
  198GLN      C 3120   6.325   7.572   6.026
  198GLN      O 3121   6.431   7.614   5.983
  199MET      N 3122   6.257   7.482   5.961
  199MET      H 3123   6.172   7.439   6.002
  199MET     CA 3124   6.316   7.414   5.841
  199MET     HA 3125   6.421   7.385   5.859
  199MET     CB 3126   6.244   7.281   5.817
  199MET    HB1 3127   6.141   7.305   5.795
  199MET    HB2 3128   6.251   7.219   5.911
  199MET     CG 3129   6.295   7.193   5.700
  199MET    HG1 3130   6.285   7.243   5.602
  199MET    HG2 3131   6.232   7.102   5.703
  199MET     SD 3132   6.468   7.135   5.721
  199MET     CE 3133   6.494   7.033   5.571
  199MET    HE1 3134   6.584   6.986   5.578
  199MET    HE2 3135   6.413   6.956   5.565
  199MET    HE3 3136   6.500   7.093   5.483
  199MET      C 3137   6.318   7.507   5.717
  199MET      O 3138   6.417   7.509   5.645
  200ALA      N 3139   6.211   7.591   5.698
  200ALA      H 3140   6.131   7.590   5.760
  200ALA     CA 3141   6.213   7.699   5.594
  200ALA     HA 3142   6.232   7.652   5.499
  200ALA     CB 3143   6.074   7.761   5.587
  200ALA    HB1 3144   6.065   7.841   5.511
  200ALA    HB2 3145   5.998   7.685   5.567
  200ALA    HB3 3146   6.049   7.799   5.685
  200ALA      C 3147   6.328   7.794   5.625
  200ALA      O 3148   6.399   7.829   5.534
  201LEU      N 3149   6.343   7.836   5.749
  201LEU      H 3150   6.280   7.809   5.820
  201LEU     CA 3151   6.451   7.929   5.791
  201LEU     HA 3152   6.459   8.011   5.726
  201LEU     CB 3153   6.420   7.976   5.935
  201LEU    HB1 3154   6.510   8.033   5.976
  201LEU    HB2 3155   6.409   7.886   6.001
  201LEU     CG 3156   6.305   8.079   5.946
  201LEU     HG 3157   6.225   8.034   5.888
  201LEU    CD1 3158   6.261   8.089   6.092
  201LEU   HD11 3159   6.338   8.137   6.147
  201LEU   HD12 3160   6.171   8.145   6.102
  201LEU   HD13 3161   6.245   7.988   6.136
  201LEU    CD2 3162   6.336   8.220   5.898
  201LEU   HD21 3163   6.422   8.259   5.953
  201LEU   HD22 3164   6.365   8.224   5.795
  201LEU   HD23 3165   6.252   8.287   5.918
  201LEU      C 3166   6.588   7.858   5.776
  201LEU      O 3167   6.690   7.927   5.753
  202SER      N 3168   6.598   7.725   5.788
  202SER      H 3169   6.518   7.677   5.811
  202SER     CA 3170   6.727   7.654   5.773
  202SER     HA 3171   6.810   7.709   5.818
  202SER     CB 3172   6.718   7.523   5.845
  202SER    HB1 3173   6.810   7.460   5.829
  202SER    HB2 3174   6.632   7.468   5.811
  202SER     OG 3175   6.706   7.547   5.985
  202SER     HG 3176   6.612   7.547   6.005
  202SER      C 3177   6.768   7.629   5.625
  202SER      O 3178   6.887   7.606   5.601
  203LYS      N 3179   6.674   7.637   5.529
  203LYS      H 3180   6.577   7.638   5.560
  203LYS     CA 3181   6.700   7.635   5.384
  203LYS     HA 3182   6.802   7.597   5.368
  203LYS     CB 3183   6.606   7.531   5.311
  203LYS    HB1 3184   6.503   7.572   5.307
  203LYS    HB2 3185   6.599   7.438   5.363
  203LYS     CG 3186   6.634   7.504   5.161
  203LYS    HG1 3187   6.643   7.601   5.111
  203LYS    HG2 3188   6.548   7.446   5.117
  203LYS     CD 3189   6.764   7.428   5.137
  203LYS    HD1 3190   6.756   7.329   5.181
  203LYS    HD2 3191   6.849   7.477   5.189
  203LYS     CE 3192   6.796   7.424   4.985
  203LYS    HE1 3193   6.811   7.524   4.954
  203LYS    HE2 3194   6.706   7.391   4.928
  203LYS     NZ 3195   6.917   7.340   4.957
  203LYS    HZ1 3196   6.903   7.247   4.992
  203LYS    HZ2 3197   6.940   7.340   4.855
  203LYS    HZ3 3198   6.999   7.379   5.002
  203LYS      C 3199   6.702   7.773   5.318
  203LYS      O 3200   6.772   7.797   5.219
  204GLY      N 3201   6.628   7.866   5.379
  204GLY      H 3202   6.567   7.833   5.459
  204GLY     CA 3203   6.597   7.997   5.327
  204GLY    HA1 3204   6.690   8.049   5.299
  204GLY    HA2 3205   6.552   8.061   5.408
  204GLY      C 3206   6.500   8.001   5.205
  204GLY      O 3207   6.517   8.084   5.115
  205TRP      N 3208   6.402   7.909   5.200
  205TRP      H 3209   6.390   7.850   5.279
  205TRP     CA 3210   6.300   7.900   5.089
  205TRP     HA 3211   6.320   7.974   5.013
  205TRP     CB 3212   6.308   7.761   5.028
  205TRP    HB1 3213   6.217   7.739   4.968
  205TRP    HB2 3214   6.305   7.682   5.104
  205TRP     CG 3215   6.425   7.726   4.941
  205TRP    CD1 3216   6.532   7.803   4.901
  205TRP    HD1 3217   6.551   7.904   4.942
  205TRP    NE1 3218   6.616   7.735   4.814
  205TRP    HE1 3219   6.698   7.776   4.773
  205TRP    CE2 3220   6.565   7.610   4.795
  205TRP    CZ2 3221   6.609   7.507   4.709
  205TRP    HZ2 3222   6.692   7.520   4.648
  205TRP    CH2 3223   6.543   7.384   4.713
  205TRP    HH2 3224   6.579   7.305   4.651
  205TRP    CZ3 3225   6.427   7.367   4.787
  205TRP    HZ3 3226   6.365   7.276   4.785
  205TRP    CE3 3227   6.382   7.472   4.869
  205TRP    HE3 3228   6.286   7.465   4.919
  205TRP    CD2 3229   6.450   7.598   4.877
  205TRP      C 3230   6.154   7.917   5.138
  205TRP      O 3231   6.125   7.892   5.255
  206PRO      N 3232   6.059   7.966   5.054
  206PRO     CD 3233   6.077   8.005   4.916
  206PRO    HD1 3234   6.129   7.928   4.859
  206PRO    HD2 3235   6.135   8.098   4.908
  206PRO     CG 3236   5.938   8.032   4.863
  206PRO    HG1 3237   5.890   7.941   4.832
  206PRO    HG2 3238   5.937   8.101   4.781
  206PRO     CB 3239   5.859   8.082   4.983
  206PRO    HB1 3240   5.753   8.071   4.973
  206PRO    HB2 3241   5.888   8.189   5.000
  206PRO     CA 3242   5.920   7.995   5.095
  206PRO     HA 3243   5.925   8.054   5.186
  206PRO      C 3244   5.839   7.868   5.123
  206PRO      O 3245   5.876   7.759   5.082
  207LEU      N 3246   5.725   7.887   5.189
  207LEU      H 3247   5.692   7.984   5.203
  207LEU     CA 3248   5.643   7.781   5.255
  207LEU     HA 3249   5.682   7.686   5.224
  207LEU     CB 3250   5.669   7.793   5.408
  207LEU    HB1 3251   5.641   7.895   5.435
  207LEU    HB2 3252   5.775   7.776   5.429
  207LEU     CG 3253   5.588   7.696   5.496
  207LEU     HG 3254   5.485   7.706   5.468
  207LEU    CD1 3255   5.640   7.552   5.469
  207LEU   HD11 3256   5.593   7.483   5.544
  207LEU   HD12 3257   5.613   7.519   5.371
  207LEU   HD13 3258   5.751   7.548   5.480
  207LEU    CD2 3259   5.599   7.734   5.645
  207LEU   HD21 3260   5.700   7.724   5.682
  207LEU   HD22 3261   5.572   7.839   5.655
  207LEU   HD23 3262   5.527   7.677   5.708
  207LEU      C 3263   5.495   7.778   5.219
  207LEU      O 3264   5.423   7.874   5.235
  208TYR      N 3265   5.452   7.665   5.165
  208TYR      H 3266   5.515   7.585   5.152
  208TYR     CA 3267   5.311   7.636   5.138
  208TYR     HA 3268   5.253   7.725   5.137
  208TYR     CB 3269   5.297   7.574   4.996
  208TYR    HB1 3270   5.196   7.544   4.993
  208TYR    HB2 3271   5.351   7.480   4.990
  208TYR     CG 3272   5.329   7.658   4.869
  208TYR    CD1 3273   5.459   7.671   4.821
  208TYR    HD1 3274   5.540   7.635   4.875
  208TYR    CE1 3275   5.486   7.735   4.699
  208TYR    HE1 3276   5.586   7.740   4.659
  208TYR     CZ 3277   5.378   7.790   4.624
  208TYR     OH 3278   5.399   7.840   4.498
  208TYR     HH 3279   5.502   7.831   4.477
  208TYR    CE2 3280   5.251   7.793   4.678
  208TYR    HE2 3281   5.171   7.836   4.626
  208TYR    CD2 3282   5.225   7.725   4.800
  208TYR    HD2 3283   5.121   7.715   4.836
  208TYR      C 3284   5.253   7.541   5.246
  208TYR      O 3285   5.314   7.441   5.283
  209LEU      N 3286   5.128   7.567   5.291
  209LEU      H 3287   5.092   7.657   5.269
  209LEU     CA 3288   5.045   7.469   5.365
  209LEU     HA 3289   5.105   7.375   5.383
  209LEU     CB 3290   5.000   7.527   5.501
  209LEU    HB1 3291   4.946   7.622   5.489
  209LEU    HB2 3292   5.091   7.544   5.557
  209LEU     CG 3293   4.907   7.433   5.584
  209LEU     HG 3294   4.815   7.412   5.527
  209LEU    CD1 3295   4.975   7.303   5.622
  209LEU   HD11 3296   4.995   7.242   5.532
  209LEU   HD12 3297   5.065   7.323   5.677
  209LEU   HD13 3298   4.906   7.254   5.688
  209LEU    CD2 3299   4.865   7.502   5.713
  209LEU   HD21 3300   4.801   7.439   5.777
  209LEU   HD22 3301   4.958   7.521   5.767
  209LEU   HD23 3302   4.811   7.595   5.693
  209LEU      C 3303   4.926   7.420   5.283
  209LEU      O 3304   4.852   7.499   5.225
  210SER      N 3305   4.902   7.287   5.291
  210SER      H 3306   4.968   7.229   5.341
  210SER     CA 3307   4.785   7.219   5.227
  210SER     HA 3308   4.734   7.295   5.170
  210SER     CB 3309   4.829   7.101   5.132
  210SER    HB1 3310   4.880   7.144   5.043
  210SER    HB2 3311   4.741   7.052   5.097
  210SER     OG 3312   4.914   7.010   5.198
  210SER     HG 3313   4.862   6.952   5.253
  210SER      C 3314   4.687   7.170   5.331
  210SER      O 3315   4.723   7.090   5.417
  211THR      N 3316   4.558   7.201   5.316
  211THR      H 3317   4.532   7.269   5.245
  211THR     CA 3318   4.448   7.140   5.392
  211THR     HA 3319   4.481   7.046   5.431
  211THR     CB 3320   4.410   7.224   5.517
  211THR     HB 3321   4.336   7.173   5.575
  211THR    CG2 3322   4.528   7.257   5.611
  211THR   HG21 3323   4.612   7.317   5.573
  211THR   HG22 3324   4.495   7.323   5.692
  211THR   HG23 3325   4.568   7.169   5.661
  211THR    OG1 3326   4.359   7.348   5.479
  211THR    HG1 3327   4.321   7.393   5.557
  211THR      C 3328   4.317   7.113   5.316
  211THR      O 3329   4.282   7.189   5.223
  212LYS      N 3330   4.227   7.020   5.354
  212LYS      H 3331   4.257   6.950   5.424
  212LYS     CA 3332   4.093   7.009   5.297
  212LYS     HA 3333   4.098   7.030   5.193
  212LYS     CB 3334   4.058   6.859   5.307
  212LYS    HB1 3335   4.037   6.830   5.412
  212LYS    HB2 3336   4.147   6.802   5.278
  212LYS     CG 3337   3.932   6.816   5.221
  212LYS    HG1 3338   3.852   6.881   5.244
  212LYS    HG2 3339   3.903   6.719   5.258
  212LYS     CD 3340   3.961   6.811   5.069
  212LYS    HD1 3341   4.022   6.723   5.039
  212LYS    HD2 3342   4.017   6.898   5.035
  212LYS     CE 3343   3.825   6.811   4.996
  212LYS    HE1 3344   3.759   6.891   5.029
  212LYS    HE2 3345   3.780   6.716   5.019
  212LYS     NZ 3346   3.844   6.836   4.854
  212LYS    HZ1 3347   3.881   6.757   4.806
  212LYS    HZ2 3348   3.753   6.854   4.807
  212LYS    HZ3 3349   3.906   6.915   4.839
  212LYS      C 3350   3.998   7.109   5.369
  212LYS      O 3351   3.909   7.071   5.446
  213ASN      N 3352   4.035   7.236   5.361
  213ASN      H 3353   4.125   7.244   5.308
  213ASN     CA 3354   3.994   7.345   5.455
  213ASN     HA 3355   4.022   7.320   5.559
  213ASN     CB 3356   4.066   7.478   5.415
  213ASN    HB1 3357   4.011   7.540   5.344
  213ASN    HB2 3358   4.154   7.453   5.360
  213ASN     CG 3359   4.099   7.560   5.536
  213ASN    OD1 3360   4.206   7.540   5.596
  213ASN    ND2 3361   4.017   7.654   5.575
  213ASN   HD21 3362   3.935   7.666   5.522
  213ASN   HD22 3363   4.019   7.696   5.668
  213ASN      C 3364   3.840   7.370   5.454
  213ASN      O 3365   3.778   7.395   5.557
  214THR      N 3366   3.777   7.365   5.335
  214THR      H 3367   3.833   7.347   5.248
  214THR     CA 3368   3.633   7.386   5.315
  214THR     HA 3369   3.609   7.482   5.370
  214THR     CB 3370   3.605   7.415   5.167
  214THR     HB 3371   3.499   7.416   5.154
  214THR    CG2 3372   3.658   7.555   5.122
  214THR   HG21 3373   3.634   7.576   5.018
  214THR   HG22 3374   3.614   7.634   5.182
  214THR   HG23 3375   3.765   7.561   5.129
  214THR    OG1 3376   3.661   7.316   5.086
  214THR    HG1 3377   3.614   7.323   4.998
  214THR      C 3378   3.549   7.263   5.357
  214THR      O 3379   3.440   7.280   5.417
  215ILE      N 3380   3.590   7.141   5.328
  215ILE      H 3381   3.672   7.131   5.272
  215ILE     CA 3382   3.516   7.016   5.356
  215ILE     HA 3383   3.409   7.036   5.346
  215ILE     CB 3384   3.548   6.905   5.249
  215ILE     HB 3385   3.649   6.885   5.262
  215ILE    CG2 3386   3.476   6.772   5.273
  215ILE   HG21 3387   3.370   6.789   5.259
  215ILE   HG22 3388   3.502   6.700   5.199
  215ILE   HG23 3389   3.503   6.738   5.377
  215ILE    CG1 3390   3.525   6.951   5.101
  215ILE   HG11 3391   3.551   6.870   5.033
  215ILE   HG12 3392   3.582   7.045   5.084
  215ILE     CD 3393   3.381   6.989   5.066
  215ILE    HD1 3394   3.379   7.018   4.963
  215ILE    HD2 3395   3.323   6.900   5.067
  215ILE    HD3 3396   3.337   7.066   5.133
  215ILE      C 3397   3.531   6.976   5.498
  215ILE      O 3398   3.431   6.945   5.556
  216LEU      N 3399   3.652   6.979   5.555
  216LEU      H 3400   3.732   7.018   5.499
  216LEU     CA 3401   3.679   6.932   5.690
  216LEU     HA 3402   3.589   6.896   5.738
  216LEU     CB 3403   3.782   6.817   5.689
  216LEU    HB1 3404   3.829   6.800   5.786
  216LEU    HB2 3405   3.862   6.841   5.620
  216LEU     CG 3406   3.734   6.683   5.630
  216LEU     HG 3407   3.709   6.704   5.526
  216LEU    CD1 3408   3.842   6.574   5.638
  216LEU   HD11 3409   3.885   6.574   5.737
  216LEU   HD12 3410   3.797   6.475   5.613
  216LEU   HD13 3411   3.919   6.605   5.560
  216LEU    CD2 3412   3.609   6.628   5.702
  216LEU   HD21 3413   3.525   6.698   5.689
  216LEU   HD22 3414   3.585   6.529   5.667
  216LEU   HD23 3415   3.635   6.625   5.804
  216LEU      C 3416   3.723   7.050   5.778
  216LEU      O 3417   3.829   7.058   5.832
  217LYS      N 3418   3.630   7.142   5.792
  217LYS      H 3419   3.538   7.113   5.753
  217LYS     CA 3420   3.647   7.273   5.847
  217LYS     HA 3421   3.733   7.322   5.798
  217LYS     CB 3422   3.516   7.351   5.816
  217LYS    HB1 3423   3.437   7.305   5.871
  217LYS    HB2 3424   3.490   7.348   5.711
  217LYS     CG 3425   3.523   7.500   5.852
  217LYS    HG1 3426   3.601   7.544   5.785
  217LYS    HG2 3427   3.558   7.511   5.953
  217LYS     CD 3428   3.389   7.571   5.833
  217LYS    HD1 3429   3.360   7.559   5.730
  217LYS    HD2 3430   3.401   7.678   5.852
  217LYS     CE 3431   3.274   7.521   5.919
  217LYS    HE1 3432   3.307   7.524   6.024
  217LYS    HE2 3433   3.247   7.419   5.893
  217LYS     NZ 3434   3.152   7.605   5.899
  217LYS    HZ1 3435   3.077   7.572   5.960
  217LYS    HZ2 3436   3.174   7.706   5.912
  217LYS    HZ3 3437   3.118   7.588   5.803
  217LYS      C 3438   3.683   7.270   5.998
  217LYS      O 3439   3.762   7.355   6.044
  218LYS      N 3440   3.632   7.170   6.071
  218LYS      H 3441   3.586   7.090   6.026
  218LYS     CA 3442   3.660   7.145   6.214
  218LYS     HA 3443   3.693   7.241   6.259
  218LYS     CB 3444   3.531   7.109   6.292
  218LYS    HB1 3445   3.564   7.087   6.394
  218LYS    HB2 3446   3.481   7.024   6.242
  218LYS     CG 3447   3.432   7.223   6.297
  218LYS    HG1 3448   3.404   7.255   6.197
  218LYS    HG2 3449   3.484   7.309   6.348
  218LYS     CD 3450   3.305   7.191   6.373
  218LYS    HD1 3451   3.332   7.150   6.475
  218LYS    HD2 3452   3.253   7.118   6.317
  218LYS     CE 3453   3.213   7.307   6.397
  218LYS    HE1 3454   3.179   7.349   6.305
  218LYS    HE2 3455   3.280   7.383   6.449
  218LYS     NZ 3456   3.097   7.269   6.479
  218LYS    HZ1 3457   3.128   7.209   6.553
  218LYS    HZ2 3458   3.051   7.351   6.514
  218LYS    HZ3 3459   3.029   7.220   6.420
  218LYS      C 3460   3.779   7.050   6.242
  218LYS      O 3461   3.833   7.044   6.354
  219TYR      N 3462   3.826   6.986   6.134
  219TYR      H 3463   3.779   7.004   6.051
  219TYR     CA 3464   3.953   6.913   6.133
  219TYR     HA 3465   4.001   6.913   6.235
  219TYR     CB 3466   3.931   6.766   6.099
  219TYR    HB1 3467   3.912   6.754   5.993
  219TYR    HB2 3468   3.838   6.733   6.148
  219TYR     CG 3469   4.043   6.669   6.133
  219TYR    CD1 3470   4.169   6.670   6.072
  219TYR    HD1 3471   4.195   6.742   5.996
  219TYR    CE1 3472   4.263   6.565   6.099
  219TYR    HE1 3473   4.357   6.567   6.043
  219TYR     CZ 3474   4.228   6.463   6.184
  219TYR     OH 3475   4.317   6.367   6.206
  219TYR     HH 3476   4.405   6.374   6.172
  219TYR    CE2 3477   4.103   6.459   6.249
  219TYR    HE2 3478   4.078   6.383   6.320
  219TYR    CD2 3479   4.010   6.562   6.220
  219TYR    HD2 3480   3.913   6.569   6.270
  219TYR      C 3481   4.069   6.984   6.054
  219TYR      O 3482   4.149   7.059   6.110
  220ASP      N 3483   4.075   6.970   5.924
  220ASP      H 3484   4.001   6.918   5.885
  220ASP     CA 3485   4.166   7.033   5.830
  220ASP     HA 3486   4.272   7.006   5.851
  220ASP     CB 3487   4.138   6.975   5.692
  220ASP    HB1 3488   4.163   7.054   5.622
  220ASP    HB2 3489   4.032   6.955   5.679
  220ASP     CG 3490   4.226   6.854   5.664
  220ASP    OD1 3491   4.200   6.746   5.725
  220ASP    OD2 3492   4.321   6.862   5.581
  220ASP      C 3493   4.160   7.187   5.832
  220ASP      O 3494   4.264   7.251   5.821
  221GLY      N 3495   4.040   7.245   5.852
  221GLY      H 3496   3.957   7.186   5.847
  221GLY     CA 3497   4.019   7.389   5.865
  221GLY    HA1 3498   3.912   7.408   5.852
  221GLY    HA2 3499   4.073   7.436   5.780
  221GLY      C 3500   4.066   7.455   5.994
  221GLY      O 3501   4.101   7.576   5.995
  222ARG      N 3502   4.086   7.373   6.099
  222ARG      H 3503   4.065   7.273   6.086
  222ARG     CA 3504   4.148   7.412   6.224
  222ARG     HA 3505   4.121   7.516   6.240
  222ARG     CB 3506   4.083   7.327   6.333
  222ARG    HB1 3507   4.097   7.219   6.317
  222ARG    HB2 3508   3.974   7.348   6.335
  222ARG     CG 3509   4.140   7.350   6.480
  222ARG    HG1 3510   4.245   7.322   6.478
  222ARG    HG2 3511   4.087   7.282   6.550
  222ARG     CD 3512   4.133   7.495   6.532
  222ARG    HD1 3513   4.028   7.532   6.524
  222ARG    HD2 3514   4.200   7.556   6.469
  222ARG     NE 3515   4.175   7.500   6.672
  222ARG     HE 3516   4.180   7.417   6.731
  222ARG     CZ 3517   4.233   7.601   6.731
  222ARG    NH1 3518   4.244   7.718   6.671
  222ARG   HH11 3519   4.203   7.736   6.581
  222ARG   HH12 3520   4.298   7.796   6.722
  222ARG    NH2 3521   4.286   7.588   6.848
  222ARG   HH21 3522   4.269   7.509   6.905
  222ARG   HH22 3523   4.337   7.666   6.883
  222ARG      C 3524   4.299   7.397   6.217
  222ARG      O 3525   4.370   7.478   6.277
  223PHE      N 3526   4.351   7.301   6.140
  223PHE      H 3527   4.284   7.234   6.102
  223PHE     CA 3528   4.496   7.283   6.111
  223PHE     HA 3529   4.545   7.258   6.204
  223PHE     CB 3530   4.511   7.168   6.007
  223PHE    HB1 3531   4.496   7.203   5.905
  223PHE    HB2 3532   4.430   7.099   6.025
  223PHE     CG 3533   4.636   7.084   6.010
  223PHE    CD1 3534   4.739   7.104   5.921
  223PHE    HD1 3535   4.735   7.186   5.846
  223PHE    CE1 3536   4.849   7.019   5.928
  223PHE    HE1 3537   4.929   7.022   5.854
  223PHE     CZ 3538   4.857   6.914   6.020
  223PHE     HZ 3539   4.941   6.852   6.015
  223PHE    CE2 3540   4.751   6.894   6.107
  223PHE    HE2 3541   4.751   6.814   6.177
  223PHE    CD2 3542   4.640   6.981   6.108
  223PHE    HD2 3543   4.557   6.962   6.179
  223PHE      C 3544   4.559   7.416   6.063
  223PHE      O 3545   4.652   7.470   6.123
  224LYS      N 3546   4.499   7.473   5.958
  224LYS      H 3547   4.422   7.434   5.914
  224LYS     CA 3548   4.542   7.605   5.907
  224LYS     HA 3549   4.641   7.600   5.864
  224LYS     CB 3550   4.442   7.636   5.791
  224LYS    HB1 3551   4.343   7.637   5.833
  224LYS    HB2 3552   4.443   7.558   5.716
  224LYS     CG 3553   4.466   7.774   5.731
  224LYS    HG1 3554   4.567   7.778   5.686
  224LYS    HG2 3555   4.455   7.854   5.803
  224LYS     CD 3556   4.365   7.803   5.622
  224LYS    HD1 3557   4.265   7.808   5.665
  224LYS    HD2 3558   4.370   7.737   5.539
  224LYS     CE 3559   4.394   7.945   5.566
  224LYS    HE1 3560   4.496   7.949   5.539
  224LYS    HE2 3561   4.382   8.017   5.650
  224LYS     NZ 3562   4.316   7.963   5.442
  224LYS    HZ1 3563   4.347   7.904   5.366
  224LYS    HZ2 3564   4.212   7.950   5.455
  224LYS    HZ3 3565   4.326   8.058   5.404
  224LYS      C 3566   4.535   7.716   6.015
  224LYS      O 3567   4.621   7.806   6.015
  225ASP      N 3568   4.431   7.713   6.101
  225ASP      H 3569   4.365   7.641   6.087
  225ASP     CA 3570   4.397   7.814   6.201
  225ASP     HA 3571   4.393   7.916   6.160
  225ASP     CB 3572   4.254   7.786   6.243
  225ASP    HB1 3573   4.241   7.690   6.285
  225ASP    HB2 3574   4.193   7.787   6.152
  225ASP     CG 3575   4.194   7.883   6.342
  225ASP    OD1 3576   4.190   8.005   6.314
  225ASP    OD2 3577   4.149   7.834   6.448
  225ASP      C 3578   4.487   7.817   6.329
  225ASP      O 3579   4.524   7.924   6.375
  226ILE      N 3580   4.533   7.699   6.372
  226ILE      H 3581   4.490   7.620   6.331
  226ILE     CA 3582   4.650   7.681   6.462
  226ILE     HA 3583   4.639   7.732   6.558
  226ILE     CB 3584   4.663   7.532   6.502
  226ILE     HB 3585   4.677   7.475   6.408
  226ILE    CG2 3586   4.784   7.507   6.597
  226ILE   HG21 3587   4.793   7.404   6.626
  226ILE   HG22 3588   4.878   7.532   6.544
  226ILE   HG23 3589   4.778   7.568   6.687
  226ILE    CG1 3590   4.537   7.484   6.574
  226ILE   HG11 3591   4.447   7.520   6.526
  226ILE   HG12 3592   4.532   7.522   6.673
  226ILE     CD 3593   4.523   7.329   6.569
  226ILE    HD1 3594   4.609   7.283   6.616
  226ILE    HD2 3595   4.437   7.307   6.626
  226ILE    HD3 3596   4.514   7.296   6.466
  226ILE      C 3597   4.783   7.738   6.401
  226ILE      O 3598   4.852   7.824   6.462
  227PHE      N 3599   4.815   7.698   6.278
  227PHE      H 3600   4.754   7.629   6.235
  227PHE     CA 3601   4.943   7.722   6.209
  227PHE     HA 3602   5.018   7.683   6.275
  227PHE     CB 3603   4.938   7.638   6.084
  227PHE    HB1 3604   4.877   7.692   6.010
  227PHE    HB2 3605   4.895   7.544   6.111
  227PHE     CG 3606   5.069   7.611   6.015
  227PHE    CD1 3607   5.129   7.485   6.032
  227PHE    HD1 3608   5.082   7.418   6.101
  227PHE    CE1 3609   5.248   7.449   5.960
  227PHE    HE1 3610   5.296   7.355   5.980
  227PHE     CZ 3611   5.313   7.543   5.879
  227PHE     HZ 3612   5.412   7.524   5.838
  227PHE    CE2 3613   5.249   7.669   5.862
  227PHE    HE2 3614   5.295   7.744   5.794
  227PHE    CD2 3615   5.127   7.702   5.924
  227PHE    HD2 3616   5.089   7.799   5.905
  227PHE      C 3617   4.975   7.869   6.186
  227PHE      O 3618   5.071   7.925   6.236
  228GLN      N 3619   4.880   7.941   6.122
  228GLN      H 3620   4.802   7.895   6.079
  228GLN     CA 3621   4.904   8.083   6.089
  228GLN     HA 3622   5.001   8.086   6.035
  228GLN     CB 3623   4.787   8.125   5.996
  228GLN    HB1 3624   4.774   8.050   5.916
  228GLN    HB2 3625   4.804   8.224   5.947
  228GLN     CG 3626   4.646   8.124   6.062
  228GLN    HG1 3627   4.638   8.214   6.128
  228GLN    HG2 3628   4.630   8.032   6.119
  228GLN     CD 3629   4.528   8.126   5.970
  228GLN    OE1 3630   4.539   8.111   5.849
  228GLN    NE2 3631   4.407   8.142   6.018
  228GLN   HE21 3632   4.396   8.149   6.119
  228GLN   HE22 3633   4.327   8.142   5.955
  228GLN      C 3634   4.909   8.180   6.209
  228GLN      O 3635   4.974   8.286   6.206
  229GLU      N 3636   4.838   8.143   6.314
  229GLU      H 3637   4.792   8.053   6.311
  229GLU     CA 3638   4.838   8.213   6.439
  229GLU     HA 3639   4.821   8.323   6.425
  229GLU     CB 3640   4.720   8.161   6.528
  229GLU    HB1 3641   4.734   8.053   6.545
  229GLU    HB2 3642   4.629   8.177   6.472
  229GLU     CG 3643   4.711   8.227   6.668
  229GLU    HG1 3644   4.726   8.333   6.660
  229GLU    HG2 3645   4.788   8.186   6.730
  229GLU     CD 3646   4.578   8.197   6.739
  229GLU    OE1 3647   4.479   8.267   6.717
  229GLU    OE2 3648   4.562   8.102   6.822
  229GLU      C 3649   4.974   8.205   6.514
  229GLU      O 3650   5.006   8.295   6.588
  230ILE      N 3651   5.065   8.108   6.489
  230ILE      H 3652   5.029   8.030   6.432
  230ILE     CA 3653   5.202   8.105   6.544
  230ILE     HA 3654   5.207   8.138   6.650
  230ILE     CB 3655   5.255   7.962   6.535
  230ILE     HB 3656   5.249   7.924   6.430
  230ILE    CG2 3657   5.403   7.954   6.572
  230ILE   HG21 3658   5.417   7.992   6.671
  230ILE   HG22 3659   5.437   7.846   6.575
  230ILE   HG23 3660   5.466   8.011   6.506
  230ILE    CG1 3661   5.178   7.857   6.626
  230ILE   HG11 3662   5.212   7.757   6.601
  230ILE   HG12 3663   5.073   7.858   6.602
  230ILE     CD 3664   5.179   7.881   6.778
  230ILE    HD1 3665   5.129   7.974   6.804
  230ILE    HD2 3666   5.123   7.802   6.834
  230ILE    HD3 3667   5.285   7.873   6.815
  230ILE      C 3668   5.291   8.192   6.456
  230ILE      O 3669   5.370   8.271   6.508
  231TYR      N 3670   5.277   8.187   6.322
  231TYR      H 3671   5.206   8.122   6.285
  231TYR     CA 3672   5.365   8.253   6.221
  231TYR     HA 3673   5.468   8.209   6.229
  231TYR     CB 3674   5.302   8.224   6.087
  231TYR    HB1 3675   5.199   8.259   6.094
  231TYR    HB2 3676   5.298   8.119   6.071
  231TYR     CG 3677   5.374   8.290   5.972
  231TYR    CD1 3678   5.510   8.254   5.942
  231TYR    HD1 3679   5.556   8.171   5.997
  231TYR    CE1 3680   5.585   8.328   5.850
  231TYR    HE1 3681   5.687   8.305   5.824
  231TYR     CZ 3682   5.527   8.439   5.789
  231TYR     OH 3683   5.604   8.508   5.702
  231TYR     HH 3684   5.557   8.592   5.673
  231TYR    CE2 3685   5.391   8.474   5.815
  231TYR    HE2 3686   5.349   8.565   5.777
  231TYR    CD2 3687   5.313   8.398   5.903
  231TYR    HD2 3688   5.213   8.423   5.930
  231TYR      C 3689   5.379   8.406   6.242
  231TYR      O 3690   5.486   8.462   6.250
  232ASP      N 3691   5.263   8.467   6.274
  232ASP      H 3692   5.183   8.410   6.273
  232ASP     CA 3693   5.243   8.610   6.293
  232ASP     HA 3694   5.306   8.664   6.218
  232ASP     CB 3695   5.095   8.640   6.271
  232ASP    HB1 3696   5.037   8.584   6.341
  232ASP    HB2 3697   5.067   8.605   6.169
  232ASP     CG 3698   5.051   8.786   6.279
  232ASP    OD1 3699   4.948   8.811   6.345
  232ASP    OD2 3700   5.106   8.871   6.210
  232ASP      C 3701   5.294   8.659   6.433
  232ASP      O 3702   5.297   8.781   6.460
  233LYS      N 3703   5.335   8.567   6.522
  233LYS      H 3704   5.325   8.469   6.487
  233LYS     CA 3705   5.386   8.595   6.657
  233LYS     HA 3706   5.395   8.701   6.663
  233LYS     CB 3707   5.285   8.558   6.769
  233LYS    HB1 3708   5.193   8.614   6.749
  233LYS    HB2 3709   5.330   8.592   6.864
  233LYS     CG 3710   5.253   8.408   6.787
  233LYS    HG1 3711   5.343   8.352   6.804
  233LYS    HG2 3712   5.210   8.374   6.692
  233LYS     CD 3713   5.148   8.385   6.898
  233LYS    HD1 3714   5.058   8.446   6.882
  233LYS    HD2 3715   5.191   8.416   6.994
  233LYS     CE 3716   5.107   8.233   6.906
  233LYS    HE1 3717   5.198   8.175   6.910
  233LYS    HE2 3718   5.051   8.212   6.818
  233LYS     NZ 3719   5.027   8.203   7.025
  233LYS    HZ1 3720   4.984   8.114   7.024
  233LYS    HZ2 3721   5.090   8.193   7.103
  233LYS    HZ3 3722   4.954   8.264   7.048
  233LYS      C 3723   5.523   8.542   6.696
  233LYS      O 3724   5.575   8.600   6.789
  234GLN      N 3725   5.580   8.450   6.622
  234GLN      H 3726   5.529   8.401   6.548
  234GLN     CA 3727   5.717   8.401   6.643
  234GLN     HA 3728   5.771   8.462   6.719
  234GLN     CB 3729   5.716   8.259   6.704
  234GLN    HB1 3730   5.823   8.220   6.704
  234GLN    HB2 3731   5.652   8.195   6.649
  234GLN     CG 3732   5.660   8.252   6.847
  234GLN    HG1 3733   5.555   8.280   6.854
  234GLN    HG2 3734   5.707   8.328   6.906
  234GLN     CD 3735   5.680   8.115   6.907
  234GLN    OE1 3736   5.755   8.026   6.863
  234GLN    NE2 3737   5.615   8.092   7.021
  234GLN   HE21 3738   5.567   8.168   7.070
  234GLN   HE22 3739   5.619   8.003   7.066
  234GLN      C 3740   5.812   8.393   6.519
  234GLN      O 3741   5.931   8.365   6.537
  235TYR      N 3742   5.764   8.404   6.392
  235TYR      H 3743   5.664   8.407   6.376
  235TYR     CA 3744   5.850   8.374   6.273
  235TYR     HA 3745   5.954   8.370   6.304
  235TYR     CB 3746   5.819   8.231   6.222
  235TYR    HB1 3747   5.879   8.203   6.139
  235TYR    HB2 3748   5.714   8.226   6.187
  235TYR     CG 3749   5.849   8.123   6.327
  235TYR    CD1 3750   5.982   8.081   6.354
  235TYR    HD1 3751   6.068   8.124   6.309
  235TYR    CE1 3752   6.003   7.984   6.455
  235TYR    HE1 3753   6.101   7.952   6.485
  235TYR     CZ 3754   5.894   7.923   6.522
  235TYR     OH 3755   5.921   7.825   6.614
  235TYR     HH 3756   5.846   7.778   6.646
  235TYR    CE2 3757   5.763   7.966   6.492
  235TYR    HE2 3758   5.677   7.923   6.542
  235TYR    CD2 3759   5.742   8.067   6.397
  235TYR    HD2 3760   5.643   8.101   6.379
  235TYR      C 3761   5.839   8.472   6.153
  235TYR      O 3762   5.930   8.471   6.069
  236LYS      N 3763   5.740   8.565   6.144
  236LYS      H 3764   5.665   8.556   6.210
  236LYS     CA 3765   5.723   8.658   6.033
  236LYS     HA 3766   5.724   8.603   5.939
  236LYS     CB 3767   5.583   8.727   6.041
  236LYS    HB1 3768   5.501   8.650   6.029
  236LYS    HB2 3769   5.583   8.796   5.953
  236LYS     CG 3770   5.564   8.816   6.165
  236LYS    HG1 3771   5.646   8.888   6.177
  236LYS    HG2 3772   5.549   8.759   6.258
  236LYS     CD 3773   5.444   8.911   6.144
  236LYS    HD1 3774   5.359   8.852   6.131
  236LYS    HD2 3775   5.461   8.969   6.053
  236LYS     CE 3776   5.419   9.004   6.264
  236LYS    HE1 3777   5.500   9.074   6.274
  236LYS    HE2 3778   5.405   8.939   6.354
  236LYS     NZ 3779   5.289   9.079   6.242
  236LYS    HZ1 3780   5.274   9.145   6.312
  236LYS    HZ2 3781   5.281   9.134   6.153
  236LYS    HZ3 3782   5.215   9.012   6.237
  236LYS      C 3783   5.835   8.755   6.011
  236LYS      O 3784   5.862   8.792   5.897
  237SER      N 3785   5.901   8.801   6.121
  237SER      H 3786   5.878   8.773   6.215
  237SER     CA 3787   6.017   8.893   6.118
  237SER     HA 3788   5.995   8.974   6.054
  237SER     CB 3789   6.030   8.970   6.254
  237SER    HB1 3790   6.104   9.050   6.242
  237SER    HB2 3791   6.066   8.902   6.335
  237SER     OG 3792   5.903   9.024   6.297
  237SER     HG 3793   5.886   8.999   6.391
  237SER      C 3794   6.153   8.825   6.079
  237SER      O 3795   6.236   8.882   6.012
  238GLN      N 3796   6.162   8.698   6.107
  238GLN      H 3797   6.085   8.658   6.166
  238GLN     CA 3798   6.275   8.605   6.073
  238GLN     HA 3799   6.366   8.659   6.084
  238GLN     CB 3800   6.274   8.479   6.165
  238GLN    HB1 3801   6.354   8.410   6.135
  238GLN    HB2 3802   6.186   8.420   6.153
  238GLN     CG 3803   6.287   8.516   6.311
  238GLN    HG1 3804   6.371   8.589   6.315
  238GLN    HG2 3805   6.321   8.423   6.361
  238GLN     CD 3806   6.168   8.547   6.393
  238GLN    OE1 3807   6.065   8.588   6.340
  238GLN    NE2 3808   6.168   8.533   6.523
  238GLN   HE21 3809   6.260   8.507   6.576
  238GLN   HE22 3810   6.081   8.520   6.574
  238GLN      C 3811   6.267   8.564   5.927
  238GLN      O 3812   6.372   8.562   5.861
  239PHE      N 3813   6.146   8.540   5.873
  239PHE      H 3814   6.067   8.539   5.938
  239PHE     CA 3815   6.117   8.515   5.730
  239PHE     HA 3816   6.177   8.434   5.698
  239PHE     CB 3817   5.968   8.477   5.718
  239PHE    HB1 3818   5.929   8.525   5.629
  239PHE    HB2 3819   5.910   8.523   5.802
  239PHE     CG 3820   5.935   8.329   5.714
  239PHE    CD1 3821   5.985   8.243   5.816
  239PHE    HD1 3822   6.034   8.282   5.906
  239PHE    CE1 3823   5.955   8.105   5.809
  239PHE    HE1 3824   5.990   8.040   5.881
  239PHE     CZ 3825   5.875   8.059   5.702
  239PHE     HZ 3826   5.853   7.952   5.694
  239PHE    CE2 3827   5.825   8.143   5.603
  239PHE    HE2 3828   5.771   8.102   5.519
  239PHE    CD2 3829   5.858   8.279   5.608
  239PHE    HD2 3830   5.815   8.345   5.530
  239PHE      C 3831   6.153   8.639   5.643
  239PHE      O 3832   6.201   8.627   5.534
  240GLU      N 3833   6.127   8.758   5.692
  240GLU      H 3834   6.088   8.773   5.781
  240GLU     CA 3835   6.155   8.885   5.620
  240GLU     HA 3836   6.101   8.886   5.523
  240GLU     CB 3837   6.099   9.000   5.708
  240GLU    HB1 3838   6.158   9.015   5.800
  240GLU    HB2 3839   6.001   8.966   5.744
  240GLU     CG 3840   6.085   9.139   5.632
  240GLU    HG1 3841   6.034   9.128   5.542
  240GLU    HG2 3842   6.185   9.175   5.609
  240GLU     CD 3843   6.007   9.228   5.724
  240GLU    OE1 3844   5.881   9.220   5.722
  240GLU    OE2 3845   6.073   9.293   5.807
  240GLU      C 3846   6.306   8.904   5.603
  240GLU      O 3847   6.351   8.948   5.496
  241ALA      N 3848   6.388   8.872   5.702
  241ALA      H 3849   6.347   8.845   5.786
  241ALA     CA 3850   6.535   8.883   5.699
  241ALA     HA 3851   6.568   8.986   5.676
  241ALA     CB 3852   6.588   8.850   5.842
  241ALA    HB1 3853   6.530   8.915   5.916
  241ALA    HB2 3854   6.564   8.750   5.869
  241ALA    HB3 3855   6.696   8.869   5.851
  241ALA      C 3856   6.597   8.791   5.590
  241ALA      O 3857   6.690   8.827   5.514
  242GLN      N 3858   6.538   8.673   5.573
  242GLN      H 3859   6.455   8.664   5.630
  242GLN     CA 3860   6.566   8.575   5.464
  242GLN     HA 3861   6.666   8.590   5.436
  242GLN     CB 3862   6.561   8.432   5.519
  242GLN    HB1 3863   6.580   8.362   5.438
  242GLN    HB2 3864   6.457   8.408   5.555
  242GLN     CG 3865   6.659   8.413   5.634
  242GLN    HG1 3866   6.635   8.483   5.718
  242GLN    HG2 3867   6.763   8.438   5.596
  242GLN     CD 3868   6.654   8.266   5.683
  242GLN    OE1 3869   6.631   8.239   5.800
  242GLN    NE2 3870   6.690   8.167   5.601
  242GLN   HE21 3871   6.730   8.192   5.514
  242GLN   HE22 3872   6.687   8.075   5.643
  242GLN      C 3873   6.489   8.597   5.334
  242GLN      O 3874   6.498   8.520   5.238
  243LYS      N 3875   6.409   8.702   5.328
  243LYS      H 3876   6.413   8.770   5.408
  243LYS     CA 3877   6.323   8.747   5.215
  243LYS     HA 3878   6.252   8.816   5.257
  243LYS     CB 3879   6.411   8.813   5.110
  243LYS    HB1 3880   6.347   8.845   5.033
  243LYS    HB2 3881   6.480   8.735   5.070
  243LYS     CG 3882   6.492   8.932   5.161
  243LYS    HG1 3883   6.563   8.894   5.231
  243LYS    HG2 3884   6.422   9.009   5.206
  243LYS     CD 3885   6.569   9.002   5.047
  243LYS    HD1 3886   6.504   9.044   4.972
  243LYS    HD2 3887   6.632   8.931   4.997
  243LYS     CE 3888   6.652   9.120   5.100
  243LYS    HE1 3889   6.715   9.090   5.176
  243LYS    HE2 3890   6.584   9.193   5.143
  243LYS     NZ 3891   6.730   9.181   4.990
  243LYS    HZ1 3892   6.787   9.114   4.940
  243LYS    HZ2 3893   6.671   9.229   4.925
  243LYS    HZ3 3894   6.796   9.248   5.025
  243LYS      C 3895   6.228   8.636   5.161
  243LYS      O 3896   6.210   8.624   5.039
  244ILE      N 3897   6.170   8.553   5.252
  244ILE      H 3898   6.188   8.572   5.354
  244ILE     CA 3899   6.072   8.450   5.216
  244ILE     HA 3900   6.056   8.449   5.104
  244ILE     CB 3901   6.120   8.311   5.256
  244ILE     HB 3902   6.038   8.240   5.236
  244ILE    CG2 3903   6.239   8.274   5.166
  244ILE   HG21 3904   6.332   8.323   5.193
  244ILE   HG22 3905   6.252   8.164   5.171
  244ILE   HG23 3906   6.224   8.294   5.059
  244ILE    CG1 3907   6.146   8.302   5.407
  244ILE   HG11 3908   6.058   8.346   5.455
  244ILE   HG12 3909   6.238   8.358   5.417
  244ILE     CD 3910   6.169   8.158   5.460
  244ILE    HD1 3911   6.081   8.098   5.428
  244ILE    HD2 3912   6.262   8.114   5.427
  244ILE    HD3 3913   6.171   8.155   5.574
  244ILE      C 3914   5.931   8.484   5.269
  244ILE      O 3915   5.911   8.586   5.334
  245TRP      N 3916   5.836   8.399   5.241
  245TRP      H 3917   5.864   8.319   5.184
  245TRP     CA 3918   5.693   8.418   5.269
  245TRP     HA 3919   5.690   8.484   5.356
  245TRP     CB 3920   5.634   8.486   5.147
  245TRP    HB1 3921   5.677   8.590   5.132
  245TRP    HB2 3922   5.531   8.502   5.169
  245TRP     CG 3923   5.647   8.422   5.016
  245TRP    CD1 3924   5.555   8.339   4.960
  245TRP    HD1 3925   5.464   8.307   5.009
  245TRP    NE1 3926   5.598   8.298   4.836
  245TRP    HE1 3927   5.546   8.237   4.771
  245TRP    CE2 3928   5.721   8.353   4.805
  245TRP    CZ2 3929   5.807   8.344   4.694
  245TRP    HZ2 3930   5.764   8.294   4.609
  245TRP    CH2 3931   5.936   8.398   4.699
  245TRP    HH2 3932   5.999   8.383   4.615
  245TRP    CZ3 3933   5.978   8.470   4.815
  245TRP    HZ3 3934   6.078   8.516   4.815
  245TRP    CE3 3935   5.884   8.490   4.919
  245TRP    HE3 3936   5.905   8.554   5.005
  245TRP    CD2 3937   5.760   8.425   4.922
  245TRP      C 3938   5.627   8.289   5.302
  245TRP      O 3939   5.682   8.180   5.280
  246TYR      N 3940   5.502   8.302   5.349
  246TYR      H 3941   5.461   8.395   5.359
  246TYR     CA 3942   5.414   8.193   5.376
  246TYR     HA 3943   5.461   8.100   5.339
  246TYR     CB 3944   5.391   8.170   5.528
  246TYR    HB1 3945   5.373   8.269   5.572
  246TYR    HB2 3946   5.480   8.122   5.572
  246TYR     CG 3947   5.270   8.082   5.557
  246TYR    CD1 3948   5.281   7.943   5.548
  246TYR    HD1 3949   5.374   7.900   5.511
  246TYR    CE1 3950   5.170   7.863   5.574
  246TYR    HE1 3951   5.169   7.752   5.557
  246TYR     CZ 3952   5.050   7.918   5.621
  246TYR     OH 3953   4.944   7.838   5.645
  246TYR     HH 3954   4.855   7.893   5.664
  246TYR    CE2 3955   5.040   8.060   5.630
  246TYR    HE2 3956   4.947   8.101   5.654
  246TYR    CD2 3957   5.152   8.140   5.596
  246TYR    HD2 3958   5.140   8.246   5.601
  246TYR      C 3959   5.279   8.211   5.300
  246TYR      O 3960   5.230   8.327   5.295
  247GLU      N 3961   5.220   8.106   5.245
  247GLU      H 3962   5.272   8.016   5.244
  247GLU     CA 3963   5.081   8.100   5.201
  247GLU     HA 3964   5.021   8.166   5.268
  247GLU     CB 3965   5.065   8.153   5.056
  247GLU    HB1 3966   5.125   8.246   5.046
  247GLU    HB2 3967   4.959   8.190   5.047
  247GLU     CG 3968   5.096   8.063   4.934
  247GLU    HG1 3969   5.036   7.974   4.939
  247GLU    HG2 3970   5.200   8.029   4.938
  247GLU     CD 3971   5.072   8.139   4.799
  247GLU    OE1 3972   4.964   8.127   4.739
  247GLU    OE2 3973   5.170   8.206   4.754
  247GLU      C 3974   5.016   7.958   5.215
  247GLU      O 3975   5.078   7.854   5.231
  248HIS      N 3976   4.886   7.957   5.201
  248HIS      H 3977   4.838   8.044   5.198
  248HIS     CA 3978   4.804   7.836   5.204
  248HIS     HA 3979   4.869   7.752   5.233
  248HIS     CB 3980   4.700   7.863   5.317
  248HIS    HB1 3981   4.652   7.957   5.298
  248HIS    HB2 3982   4.751   7.866   5.412
  248HIS     CG 3983   4.589   7.761   5.323
  248HIS    ND1 3984   4.460   7.775   5.273
  248HIS    CE1 3985   4.399   7.655   5.292
  248HIS    HE1 3986   4.297   7.626   5.259
  248HIS    NE2 3987   4.486   7.569   5.346
  248HIS    HE2 3988   4.455   7.476   5.371
  248HIS    CD2 3989   4.602   7.634   5.374
  248HIS    HD2 3990   4.692   7.596   5.419
  248HIS      C 3991   4.739   7.808   5.068
  248HIS      O 3992   4.711   7.901   4.988
  249ARG      N 3993   4.704   7.683   5.043
  249ARG      H 3994   4.733   7.617   5.114
  249ARG     CA 3995   4.613   7.637   4.933
  249ARG     HA 3996   4.544   7.716   4.907
  249ARG     CB 3997   4.688   7.601   4.805
  249ARG    HB1 3998   4.625   7.541   4.740
  249ARG    HB2 3999   4.774   7.535   4.826
  249ARG     CG 4000   4.722   7.731   4.731
  249ARG    HG1 4001   4.800   7.792   4.779
  249ARG    HG2 4002   4.632   7.786   4.720
  249ARG     CD 4003   4.770   7.691   4.588
  249ARG    HD1 4004   4.695   7.623   4.541
  249ARG    HD2 4005   4.863   7.630   4.600
  249ARG     NE 4006   4.799   7.813   4.509
  249ARG     HE 4007   4.884   7.869   4.528
  249ARG     CZ 4008   4.724   7.862   4.407
  249ARG    NH1 4009   4.611   7.813   4.363
  249ARG   HH11 4010   4.572   7.723   4.402
  249ARG   HH12 4011   4.551   7.864   4.298
  249ARG    NH2 4012   4.765   7.965   4.344
  249ARG   HH21 4013   4.850   8.008   4.375
  249ARG   HH22 4014   4.712   8.004   4.268
  249ARG      C 4015   4.534   7.519   4.978
  249ARG      O 4016   4.574   7.440   5.067
  250LEU      N 4017   4.420   7.495   4.915
  250LEU      H 4018   4.381   7.547   4.833
  250LEU     CA 4019   4.345   7.367   4.938
  250LEU     HA 4020   4.341   7.350   5.046
  250LEU     CB 4021   4.209   7.375   4.872
  250LEU    HB1 4022   4.158   7.281   4.878
  250LEU    HB2 4023   4.218   7.406   4.765
  250LEU     CG 4024   4.116   7.485   4.929
  250LEU     HG 4025   4.175   7.576   4.948
  250LEU    CD1 4026   4.001   7.516   4.832
  250LEU   HD11 4027   4.047   7.545   4.737
  250LEU   HD12 4028   3.941   7.427   4.816
  250LEU   HD13 4029   3.939   7.597   4.870
  250LEU    CD2 4030   4.058   7.435   5.064
  250LEU   HD21 4031   4.007   7.339   5.051
  250LEU   HD22 4032   4.139   7.427   5.135
  250LEU   HD23 4033   3.986   7.509   5.097
  250LEU      C 4034   4.424   7.246   4.886
  250LEU      O 4035   4.493   7.255   4.784
  251ILE      N 4036   4.417   7.130   4.952
  251ILE      H 4037   4.375   7.128   5.041
  251ILE     CA 4038   4.504   7.019   4.921
  251ILE     HA 4039   4.609   7.053   4.936
  251ILE     CB 4040   4.491   6.899   5.019
  251ILE     HB 4041   4.517   6.935   5.118
  251ILE    CG2 4042   4.344   6.855   5.025
  251ILE   HG21 4043   4.311   6.811   4.935
  251ILE   HG22 4044   4.340   6.772   5.101
  251ILE   HG23 4045   4.279   6.933   5.060
  251ILE    CG1 4046   4.579   6.777   4.989
  251ILE   HG11 4047   4.553   6.740   4.891
  251ILE   HG12 4048   4.555   6.703   5.063
  251ILE     CD 4049   4.730   6.804   4.996
  251ILE    HD1 4050   4.792   6.717   4.965
  251ILE    HD2 4051   4.766   6.884   4.925
  251ILE    HD3 4052   4.764   6.825   5.098
  251ILE      C 4053   4.494   6.974   4.774
  251ILE      O 4054   4.599   6.959   4.710
  252ASP      N 4055   4.374   6.954   4.718
  252ASP      H 4056   4.297   6.992   4.765
  252ASP     CA 4057   4.360   6.897   4.581
  252ASP     HA 4058   4.433   6.813   4.573
  252ASP     CB 4059   4.222   6.831   4.560
  252ASP    HB1 4060   4.225   6.746   4.629
  252ASP    HB2 4061   4.214   6.792   4.462
  252ASP     CG 4062   4.102   6.916   4.595
  252ASP    OD1 4063   4.114   7.013   4.675
  252ASP    OD2 4064   3.994   6.890   4.538
  252ASP      C 4065   4.395   6.998   4.470
  252ASP      O 4066   4.410   6.961   4.355
  253ASP      N 4067   4.414   7.125   4.508
  253ASP      H 4068   4.397   7.142   4.604
  253ASP     CA 4069   4.463   7.232   4.423
  253ASP     HA 4070   4.443   7.208   4.318
  253ASP     CB 4071   4.386   7.360   4.456
  253ASP    HB1 4072   4.399   7.388   4.562
  253ASP    HB2 4073   4.280   7.342   4.443
  253ASP     CG 4074   4.427   7.479   4.372
  253ASP    OD1 4075   4.404   7.476   4.247
  253ASP    OD2 4076   4.477   7.578   4.427
  253ASP      C 4077   4.616   7.255   4.439
  253ASP      O 4078   4.686   7.292   4.342
  254MET      N 4079   4.666   7.222   4.558
  254MET      H 4080   4.600   7.194   4.631
  254MET     CA 4081   4.810   7.236   4.591
  254MET     HA 4082   4.838   7.334   4.555
  254MET     CB 4083   4.831   7.233   4.744
  254MET    HB1 4084   4.798   7.136   4.784
  254MET    HB2 4085   4.771   7.312   4.794
  254MET     CG 4086   4.981   7.259   4.781
  254MET    HG1 4087   5.047   7.182   4.741
  254MET    HG2 4088   4.985   7.246   4.892
  254MET     SD 4089   5.041   7.421   4.734
  254MET     CE 4090   5.211   7.371   4.685
  254MET    HE1 4091   5.273   7.335   4.770
  254MET    HE2 4092   5.206   7.293   4.608
  254MET    HE3 4093   5.260   7.462   4.643
  254MET      C 4094   4.895   7.129   4.520
  254MET      O 4095   5.004   7.154   4.468
  255VAL      N 4096   4.842   7.007   4.507
  255VAL      H 4097   4.755   6.983   4.551
  255VAL     CA 4098   4.897   6.906   4.419
  255VAL     HA 4099   4.998   6.882   4.449
  255VAL     CB 4100   4.816   6.776   4.423
  255VAL     HB 4101   4.864   6.704   4.358
  255VAL    CG1 4102   4.829   6.706   4.563
  255VAL   HG11 4103   4.789   6.773   4.640
  255VAL   HG12 4104   4.774   6.614   4.558
  255VAL   HG13 4105   4.937   6.689   4.589
  255VAL    CG2 4106   4.668   6.788   4.388
  255VAL   HG21 4107   4.646   6.841   4.293
  255VAL   HG22 4108   4.629   6.691   4.378
  255VAL   HG23 4109   4.616   6.841   4.467
  255VAL      C 4110   4.909   6.947   4.272
  255VAL      O 4111   5.009   6.906   4.211
  256ALA      N 4112   4.820   7.037   4.220
  256ALA      H 4113   4.747   7.072   4.277
  256ALA     CA 4114   4.837   7.105   4.091
  256ALA     HA 4115   4.866   7.033   4.017
  256ALA     CB 4116   4.693   7.143   4.046
  256ALA    HB1 4117   4.698   7.201   3.954
  256ALA    HB2 4118   4.635   7.056   4.035
  256ALA    HB3 4119   4.643   7.205   4.124
  256ALA      C 4120   4.940   7.219   4.088
  256ALA      O 4121   5.023   7.225   3.999
  257GLN      N 4122   4.946   7.296   4.197
  257GLN      H 4123   4.871   7.280   4.269
  257GLN     CA 4124   5.043   7.402   4.214
  257GLN     HA 4125   5.037   7.461   4.123
  257GLN     CB 4126   5.012   7.492   4.333
  257GLN    HB1 4127   5.015   7.438   4.425
  257GLN    HB2 4128   4.910   7.527   4.319
  257GLN     CG 4129   5.104   7.612   4.360
  257GLN    HG1 4130   5.202   7.578   4.379
  257GLN    HG2 4131   5.069   7.661   4.454
  257GLN     CD 4132   5.114   7.716   4.252
  257GLN    OE1 4133   5.061   7.712   4.141
  257GLN    NE2 4134   5.194   7.818   4.277
  257GLN   HE21 4135   5.243   7.821   4.365
  257GLN   HE22 4136   5.197   7.898   4.213
  257GLN      C 4137   5.187   7.349   4.218
  257GLN      O 4138   5.273   7.404   4.149
  258ALA      N 4139   5.211   7.239   4.288
  258ALA      H 4140   5.136   7.192   4.340
  258ALA     CA 4141   5.347   7.173   4.290
  258ALA     HA 4142   5.427   7.247   4.307
  258ALA     CB 4143   5.342   7.074   4.403
  258ALA    HB1 4144   5.324   7.119   4.504
  258ALA    HB2 4145   5.259   7.001   4.388
  258ALA    HB3 4146   5.431   7.013   4.402
  258ALA      C 4147   5.381   7.104   4.156
  258ALA      O 4148   5.496   7.089   4.117
  259MET      N 4149   5.282   7.063   4.077
  259MET      H 4150   5.187   7.066   4.113
  259MET     CA 4151   5.299   7.016   3.939
  259MET     HA 4152   5.380   6.947   3.940
  259MET     CB 4153   5.174   6.932   3.896
  259MET    HB1 4154   5.089   6.993   3.899
  259MET    HB2 4155   5.156   6.853   3.967
  259MET     CG 4156   5.181   6.880   3.752
  259MET    HG1 4157   5.175   6.961   3.683
  259MET    HG2 4158   5.091   6.820   3.733
  259MET     SD 4159   5.324   6.777   3.713
  259MET     CE 4160   5.323   6.649   3.844
  259MET    HE1 4161   5.222   6.611   3.861
  259MET    HE2 4162   5.389   6.573   3.817
  259MET    HE3 4163   5.365   6.695   3.933
  259MET      C 4164   5.334   7.129   3.843
  259MET      O 4165   5.425   7.121   3.760
  260LYS      N 4166   5.261   7.243   3.856
  260LYS      H 4167   5.184   7.244   3.916
  260LYS     CA 4168   5.274   7.363   3.770
  260LYS     HA 4169   5.329   7.336   3.683
  260LYS     CB 4170   5.137   7.412   3.721
  260LYS    HB1 4171   5.149   7.509   3.672
  260LYS    HB2 4172   5.075   7.432   3.807
  260LYS     CG 4173   5.057   7.321   3.625
  260LYS    HG1 4174   4.953   7.353   3.620
  260LYS    HG2 4175   5.067   7.219   3.663
  260LYS     CD 4176   5.113   7.332   3.480
  260LYS    HD1 4177   5.216   7.297   3.475
  260LYS    HD2 4178   5.107   7.437   3.448
  260LYS     CE 4179   5.032   7.241   3.386
  260LYS    HE1 4180   4.930   7.250   3.418
  260LYS    HE2 4181   5.064   7.137   3.393
  260LYS     NZ 4182   5.033   7.278   3.243
  260LYS    HZ1 4183   5.122   7.246   3.206
  260LYS    HZ2 4184   4.958   7.232   3.187
  260LYS    HZ3 4185   5.019   7.373   3.232
  260LYS      C 4186   5.359   7.469   3.836
  260LYS      O 4187   5.330   7.590   3.830
  261SER      N 4188   5.469   7.425   3.899
  261SER      H 4189   5.478   7.327   3.898
  261SER     CA 4190   5.576   7.505   3.951
  261SER     HA 4191   5.575   7.602   3.898
  261SER     CB 4192   5.556   7.526   4.104
  261SER    HB1 4193   5.643   7.570   4.150
  261SER    HB2 4194   5.545   7.425   4.149
  261SER     OG 4195   5.445   7.607   4.129
  261SER     HG 4196   5.368   7.537   4.122
  261SER      C 4197   5.712   7.436   3.919
  261SER      O 4198   5.721   7.327   3.863
  262GLU      N 4199   5.824   7.505   3.947
  262GLU      H 4200   5.815   7.595   3.997
  262GLU     CA 4201   5.965   7.476   3.904
  262GLU     HA 4202   5.964   7.397   3.836
  262GLU     CB 4203   6.027   7.600   3.835
  262GLU    HB1 4204   6.115   7.564   3.787
  262GLU    HB2 4205   6.055   7.676   3.911
  262GLU     CG 4206   5.936   7.669   3.732
  262GLU    HG1 4207   5.858   7.728   3.785
  262GLU    HG2 4208   5.884   7.593   3.670
  262GLU     CD 4209   6.011   7.767   3.643
  262GLU    OE1 4210   6.103   7.726   3.568
  262GLU    OE2 4211   5.981   7.888   3.651
  262GLU      C 4212   6.056   7.420   4.017
  262GLU      O 4213   6.162   7.358   3.992
  263GLY      N 4214   6.008   7.430   4.140
  263GLY      H 4215   5.929   7.496   4.146
  263GLY     CA 4216   6.075   7.390   4.264
  263GLY    HA1 4217   6.141   7.307   4.240
  263GLY    HA2 4218   5.999   7.352   4.333
  263GLY      C 4219   6.145   7.507   4.338
  263GLY      O 4220   6.134   7.620   4.296
  264GLY      N 4221   6.218   7.470   4.442
  264GLY      H 4222   6.231   7.375   4.469
  264GLY     CA 4223   6.283   7.575   4.525
  264GLY    HA1 4224   6.316   7.659   4.461
  264GLY    HA2 4225   6.372   7.528   4.567
  264GLY      C 4226   6.195   7.625   4.638
  264GLY      O 4227   6.215   7.737   4.683
  265PHE      N 4228   6.104   7.544   4.692
  265PHE      H 4229   6.092   7.452   4.652
  265PHE     CA 4230   6.011   7.578   4.802
  265PHE     HA 4231   6.052   7.659   4.864
  265PHE     CB 4232   5.879   7.631   4.741
  265PHE    HB1 4233   5.900   7.720   4.681
  265PHE    HB2 4234   5.810   7.661   4.822
  265PHE     CG 4235   5.803   7.532   4.650
  265PHE    CD1 4236   5.707   7.439   4.701
  265PHE    HD1 4237   5.687   7.428   4.808
  265PHE    CE1 4238   5.642   7.349   4.618
  265PHE    HE1 4239   5.575   7.271   4.658
  265PHE     CZ 4240   5.664   7.353   4.480
  265PHE     HZ 4241   5.616   7.286   4.411
  265PHE    CE2 4242   5.759   7.440   4.428
  265PHE    HE2 4243   5.779   7.443   4.320
  265PHE    CD2 4244   5.824   7.534   4.511
  265PHE    HD2 4245   5.888   7.599   4.463
  265PHE      C 4246   5.990   7.462   4.900
  265PHE      O 4247   6.015   7.343   4.869
  266ILE      N 4248   5.932   7.499   5.016
  266ILE      H 4249   5.904   7.598   5.022
  266ILE     CA 4250   5.890   7.406   5.122
  266ILE     HA 4251   5.940   7.315   5.102
  266ILE     CB 4252   5.936   7.457   5.266
  266ILE     HB 4253   5.872   7.534   5.294
  266ILE    CG2 4254   5.929   7.343   5.373
  266ILE   HG21 4255   5.985   7.251   5.340
  266ILE   HG22 4256   5.961   7.375   5.470
  266ILE   HG23 4257   5.828   7.309   5.383
  266ILE    CG1 4258   6.080   7.519   5.264
  266ILE   HG11 4259   6.099   7.562   5.365
  266ILE   HG12 4260   6.085   7.607   5.200
  266ILE     CD 4261   6.195   7.428   5.219
  266ILE    HD1 4262   6.181   7.394   5.116
  266ILE    HD2 4263   6.291   7.485   5.221
  266ILE    HD3 4264   6.200   7.341   5.288
  266ILE      C 4265   5.737   7.383   5.121
  266ILE      O 4266   5.660   7.475   5.091
  267TRP      N 4267   5.688   7.262   5.153
  267TRP      H 4268   5.756   7.194   5.186
  267TRP     CA 4269   5.548   7.229   5.159
  267TRP     HA 4270   5.488   7.319   5.150
  267TRP     CB 4271   5.512   7.161   5.025
  267TRP    HB1 4272   5.579   7.076   5.015
  267TRP    HB2 4273   5.533   7.232   4.951
  267TRP     CG 4274   5.367   7.118   5.007
  267TRP    CD1 4275   5.258   7.143   5.079
  267TRP    HD1 4276   5.255   7.197   5.171
  267TRP    NE1 4277   5.149   7.073   5.034
  267TRP    HE1 4278   5.062   7.065   5.082
  267TRP    CE2 4279   5.177   7.010   4.917
  267TRP    CZ2 4280   5.104   6.928   4.828
  267TRP    HZ2 4281   4.996   6.922   4.842
  267TRP    CH2 4282   5.166   6.878   4.712
  267TRP    HH2 4283   5.110   6.823   4.640
  267TRP    CZ3 4284   5.306   6.891   4.693
  267TRP    HZ3 4285   5.353   6.848   4.609
  267TRP    CE3 4286   5.380   6.974   4.781
  267TRP    HE3 4287   5.486   6.991   4.763
  267TRP    CD2 4288   5.318   7.034   4.895
  267TRP      C 4289   5.517   7.153   5.286
  267TRP      O 4290   5.580   7.053   5.317
  268ALA      N 4291   5.427   7.202   5.369
  268ALA      H 4292   5.381   7.289   5.349
  268ALA     CA 4293   5.382   7.135   5.493
  268ALA     HA 4294   5.453   7.057   5.521
  268ALA     CB 4295   5.383   7.237   5.610
  268ALA    HB1 4296   5.300   7.306   5.607
  268ALA    HB2 4297   5.386   7.177   5.698
  268ALA    HB3 4298   5.478   7.291   5.613
  268ALA      C 4299   5.242   7.068   5.472
  268ALA      O 4300   5.158   7.125   5.404
  269CYS      N 4301   5.223   6.949   5.530
  269CYS      H 4302   5.301   6.910   5.579
  269CYS     CA 4303   5.114   6.859   5.501
  269CYS     HA 4304   5.023   6.918   5.480
  269CYS     CB 4305   5.143   6.780   5.366
  269CYS    HB1 4306   5.143   6.850   5.283
  269CYS    HB2 4307   5.064   6.709   5.340
  269CYS     SG 4308   5.299   6.697   5.368
  269CYS     HG 4309   5.376   6.806   5.358
  269CYS      C 4310   5.083   6.760   5.618
  269CYS      O 4311   5.168   6.734   5.701
  270LYS      N 4312   4.959   6.710   5.624
  270LYS      H 4313   4.887   6.740   5.555
  270LYS     CA 4314   4.918   6.609   5.721
  270LYS     HA 4315   4.944   6.641   5.818
  270LYS     CB 4316   4.766   6.591   5.715
  270LYS    HB1 4317   4.738   6.525   5.795
  270LYS    HB2 4318   4.743   6.546   5.621
  270LYS     CG 4319   4.680   6.716   5.741
  270LYS    HG1 4320   4.668   6.761   5.645
  270LYS    HG2 4321   4.732   6.784   5.808
  270LYS     CD 4322   4.538   6.679   5.793
  270LYS    HD1 4323   4.482   6.771   5.786
  270LYS    HD2 4324   4.542   6.657   5.898
  270LYS     CE 4325   4.464   6.566   5.724
  270LYS    HE1 4326   4.373   6.545   5.780
  270LYS    HE2 4327   4.514   6.472   5.727
  270LYS     NZ 4328   4.429   6.595   5.586
  270LYS    HZ1 4329   4.516   6.615   5.533
  270LYS    HZ2 4330   4.380   6.516   5.543
  270LYS    HZ3 4331   4.370   6.679   5.581
  270LYS      C 4332   4.989   6.473   5.700
  270LYS      O 4333   5.066   6.456   5.604
  271ASN      N 4334   4.959   6.373   5.786
  271ASN      H 4335   4.891   6.398   5.852
  271ASN     CA 4336   5.029   6.245   5.792
  271ASN     HA 4337   5.135   6.267   5.802
  271ASN     CB 4338   4.989   6.170   5.924
  271ASN    HB1 4339   4.891   6.127   5.914
  271ASN    HB2 4340   4.987   6.247   6.004
  271ASN     CG 4341   5.094   6.060   5.961
  271ASN    OD1 4342   5.184   6.030   5.882
  271ASN    ND2 4343   5.096   6.008   6.079
  271ASN   HD21 4344   5.019   6.021   6.142
  271ASN   HD22 4345   5.165   5.940   6.091
  271ASN      C 4346   5.012   6.155   5.670
  271ASN      O 4347   5.109   6.097   5.622
  272TYR      N 4348   4.890   6.141   5.616
  272TYR      H 4349   4.810   6.194   5.656
  272TYR     CA 4350   4.862   6.069   5.493
  272TYR     HA 4351   4.932   5.988   5.479
  272TYR     CB 4352   4.717   6.012   5.500
  272TYR    HB1 4353   4.651   6.095   5.524
  272TYR    HB2 4354   4.711   5.947   5.584
  272TYR     CG 4355   4.661   5.935   5.382
  272TYR    CD1 4356   4.701   5.804   5.358
  272TYR    HD1 4357   4.774   5.757   5.423
  272TYR    CE1 4358   4.636   5.728   5.256
  272TYR    HE1 4359   4.663   5.625   5.238
  272TYR     CZ 4360   4.541   5.785   5.173
  272TYR     OH 4361   4.483   5.705   5.079
  272TYR     HH 4362   4.408   5.753   5.029
  272TYR    CE2 4363   4.502   5.921   5.192
  272TYR    HE2 4364   4.423   5.964   5.129
  272TYR    CD2 4365   4.565   5.997   5.297
  272TYR    HD2 4366   4.526   6.099   5.309
  272TYR      C 4367   4.878   6.155   5.370
  272TYR      O 4368   4.915   6.106   5.266
  273ASP      N 4369   4.854   6.287   5.381
  273ASP      H 4370   4.803   6.320   5.463
  273ASP     CA 4371   4.867   6.384   5.267
  273ASP     HA 4372   4.800   6.344   5.188
  273ASP     CB 4373   4.812   6.521   5.304
  273ASP    HB1 4374   4.832   6.592   5.222
  273ASP    HB2 4375   4.874   6.558   5.383
  273ASP     CG 4376   4.665   6.522   5.349
  273ASP    OD1 4377   4.625   6.628   5.402
  273ASP    OD2 4378   4.591   6.422   5.348
  273ASP      C 4379   5.010   6.390   5.216
  273ASP      O 4380   5.034   6.399   5.095
  274GLY      N 4381   5.112   6.378   5.303
  274GLY      H 4382   5.088   6.379   5.400
  274GLY     CA 4383   5.251   6.346   5.262
  274GLY    HA1 4384   5.316   6.369   5.347
  274GLY    HA2 4385   5.276   6.409   5.176
  274GLY      C 4386   5.280   6.201   5.220
  274GLY      O 4387   5.366   6.177   5.135
  275ASP      N 4388   5.204   6.101   5.271
  275ASP      H 4389   5.139   6.124   5.339
  275ASP     CA 4390   5.219   5.959   5.233
  275ASP     HA 4391   5.324   5.933   5.233
  275ASP     CB 4392   5.140   5.864   5.331
  275ASP    HB1 4393   5.032   5.869   5.312
  275ASP    HB2 4394   5.146   5.906   5.433
  275ASP     CG 4395   5.176   5.714   5.333
  275ASP    OD1 4396   5.110   5.634   5.407
  275ASP    OD2 4397   5.272   5.675   5.252
  275ASP      C 4398   5.163   5.923   5.093
  275ASP      O 4399   5.224   5.845   5.019
  276VAL      N 4400   5.052   5.985   5.049
  276VAL      H 4401   5.003   6.040   5.117
  276VAL     CA 4402   5.003   5.982   4.910
  276VAL     HA 4403   5.023   5.884   4.873
  276VAL     CB 4404   4.853   6.005   4.899
  276VAL     HB 4405   4.828   5.985   4.798
  276VAL    CG1 4406   4.782   5.900   4.991
  276VAL   HG11 4407   4.677   5.889   4.957
  276VAL   HG12 4408   4.827   5.801   4.982
  276VAL   HG13 4409   4.775   5.935   5.096
  276VAL    CG2 4410   4.802   6.147   4.934
  276VAL   HG21 4411   4.844   6.179   5.029
  276VAL   HG22 4412   4.837   6.221   4.858
  276VAL   HG23 4413   4.695   6.154   4.931
  276VAL      C 4414   5.086   6.074   4.816
  276VAL      O 4415   5.057   6.070   4.696
  277GLN      N 4416   5.179   6.156   4.862
  277GLN      H 4417   5.186   6.155   4.962
  277GLN     CA 4418   5.261   6.255   4.790
  277GLN     HA 4419   5.240   6.246   4.683
  277GLN     CB 4420   5.210   6.394   4.835
  277GLN    HB1 4421   5.251   6.419   4.932
  277GLN    HB2 4422   5.102   6.390   4.852
  277GLN     CG 4423   5.235   6.508   4.734
  277GLN    HG1 4424   5.340   6.512   4.714
  277GLN    HG2 4425   5.202   6.603   4.771
  277GLN     CD 4426   5.158   6.490   4.604
  277GLN    OE1 4427   5.072   6.406   4.589
  277GLN    NE2 4428   5.191   6.565   4.500
  277GLN   HE21 4429   5.273   6.621   4.497
  277GLN   HE22 4430   5.140   6.554   4.413
  277GLN      C 4431   5.413   6.230   4.808
  277GLN      O 4432   5.491   6.318   4.846
  278SER      N 4433   5.461   6.103   4.802
  278SER      H 4434   5.396   6.027   4.783
  278SER     CA 4435   5.604   6.066   4.815
  278SER     HA 4436   5.673   6.156   4.819
  278SER     CB 4437   5.626   5.986   4.943
  278SER    HB1 4438   5.725   5.936   4.943
  278SER    HB2 4439   5.549   5.910   4.951
  278SER     OG 4440   5.619   6.068   5.060
  278SER     HG 4441   5.526   6.102   5.067
  278SER      C 4442   5.653   5.987   4.696
  278SER      O 4443   5.736   6.037   4.624
  279ASP      N 4444   5.608   5.865   4.671
  279ASP      H 4445   5.548   5.819   4.739
  279ASP     CA 4446   5.654   5.781   4.563
  279ASP     HA 4447   5.765   5.768   4.572
  279ASP     CB 4448   5.580   5.638   4.564
  279ASP    HB1 4449   5.642   5.577   4.500
  279ASP    HB2 4450   5.476   5.645   4.524
  279ASP     CG 4451   5.577   5.593   4.708
  279ASP    OD1 4452   5.487   5.645   4.787
  279ASP    OD2 4453   5.662   5.508   4.750
  279ASP      C 4454   5.636   5.840   4.418
  279ASP      O 4455   5.731   5.838   4.342
  280SER      N 4456   5.522   5.903   4.380
  280SER      H 4457   5.442   5.900   4.447
  280SER     CA 4458   5.506   5.964   4.251
  280SER     HA 4459   5.531   5.889   4.176
  280SER     CB 4460   5.357   6.004   4.229
  280SER    HB1 4461   5.290   5.917   4.235
  280SER    HB2 4462   5.348   6.046   4.128
  280SER     OG 4463   5.312   6.106   4.315
  280SER     HG 4464   5.289   6.060   4.401
  280SER      C 4465   5.595   6.088   4.233
  280SER      O 4466   5.650   6.114   4.127
  281VAL      N 4467   5.623   6.154   4.343
  281VAL      H 4468   5.577   6.115   4.426
  281VAL     CA 4469   5.716   6.269   4.349
  281VAL     HA 4470   5.687   6.340   4.271
  281VAL     CB 4471   5.701   6.344   4.483
  281VAL     HB 4472   5.744   6.284   4.564
  281VAL    CG1 4473   5.779   6.476   4.490
  281VAL   HG11 4474   5.751   6.545   4.408
  281VAL   HG12 4475   5.754   6.532   4.581
  281VAL   HG13 4476   5.887   6.451   4.483
  281VAL    CG2 4477   5.553   6.376   4.519
  281VAL   HG21 4478   5.512   6.440   4.443
  281VAL   HG22 4479   5.494   6.283   4.528
  281VAL   HG23 4480   5.552   6.424   4.613
  281VAL      C 4481   5.860   6.223   4.323
  281VAL      O 4482   5.924   6.271   4.230
  282ALA      N 4483   5.904   6.118   4.395
  282ALA      H 4484   5.860   6.089   4.483
  282ALA     CA 4485   6.035   6.059   4.361
  282ALA     HA 4486   6.112   6.142   4.366
  282ALA     CB 4487   6.076   5.952   4.461
  282ALA    HB1 4488   6.001   5.876   4.455
  282ALA    HB2 4489   6.174   5.906   4.436
  282ALA    HB3 4490   6.080   5.998   4.560
  282ALA      C 4491   6.042   6.005   4.214
  282ALA      O 4492   6.143   6.025   4.147
  283GLN      N 4493   5.932   5.950   4.163
  283GLN      H 4494   5.855   5.925   4.225
  283GLN     CA 4495   5.924   5.908   4.023
  283GLN     HA 4496   6.012   5.846   4.002
  283GLN     CB 4497   5.800   5.823   4.009
  283GLN    HB1 4498   5.716   5.889   3.994
  283GLN    HB2 4499   5.790   5.756   4.098
  283GLN     CG 4500   5.807   5.726   3.889
  283GLN    HG1 4501   5.819   5.782   3.793
  283GLN    HG2 4502   5.712   5.672   3.879
  283GLN     CD 4503   5.917   5.624   3.904
  283GLN    OE1 4504   5.952   5.581   4.015
  283GLN    NE2 4505   5.978   5.579   3.800
  283GLN   HE21 4506   5.945   5.609   3.712
  283GLN   HE22 4507   6.051   5.515   3.811
  283GLN      C 4508   5.931   6.027   3.924
  283GLN      O 4509   6.002   6.014   3.823
  284GLY      N 4510   5.864   6.138   3.951
  284GLY      H 4511   5.801   6.140   4.029
  284GLY     CA 4512   5.872   6.265   3.877
  284GLY    HA1 4513   5.812   6.339   3.928
  284GLY    HA2 4514   5.833   6.248   3.773
  284GLY      C 4515   6.014   6.316   3.866
  284GLY      O 4516   6.055   6.365   3.762
  285TYR      N 4517   6.093   6.298   3.971
  285TYR      H 4518   6.065   6.244   4.052
  285TYR     CA 4519   6.229   6.348   3.979
  285TYR     HA 4520   6.244   6.440   3.922
  285TYR     CB 4521   6.264   6.385   4.124
  285TYR    HB1 4522   6.374   6.377   4.134
  285TYR    HB2 4523   6.216   6.318   4.196
  285TYR     CG 4524   6.232   6.526   4.162
  285TYR    CD1 4525   6.122   6.554   4.248
  285TYR    HD1 4526   6.055   6.483   4.283
  285TYR    CE1 4527   6.092   6.684   4.286
  285TYR    HE1 4528   6.006   6.698   4.348
  285TYR     CZ 4529   6.173   6.790   4.240
  285TYR     OH 4530   6.141   6.916   4.275
  285TYR     HH 4531   6.201   6.980   4.233
  285TYR    CE2 4532   6.284   6.761   4.156
  285TYR    HE2 4533   6.347   6.838   4.126
  285TYR    CD2 4534   6.311   6.632   4.114
  285TYR    HD2 4535   6.395   6.612   4.044
  285TYR      C 4536   6.336   6.251   3.918
  285TYR      O 4537   6.420   6.303   3.844
  286GLY      N 4538   6.325   6.121   3.936
  286GLY      H 4539   6.243   6.091   3.995
  286GLY     CA 4540   6.425   6.024   3.903
  286GLY    HA1 4541   6.522   6.044   3.951
  286GLY    HA2 4542   6.432   6.025   3.795
  286GLY      C 4543   6.376   5.882   3.942
  286GLY      O 4544   6.289   5.826   3.873
  287SER      N 4545   6.420   5.832   4.061
  287SER      H 4546   6.484   5.891   4.107
  287SER     CA 4547   6.379   5.706   4.124
  287SER     HA 4548   6.280   5.680   4.081
  287SER     CB 4549   6.477   5.598   4.084
  287SER    HB1 4550   6.493   5.606   3.978
  287SER    HB2 4551   6.441   5.498   4.105
  287SER     OG 4552   6.596   5.616   4.157
  287SER     HG 4553   6.647   5.532   4.156
  287SER      C 4554   6.357   5.716   4.280
  287SER      O 4555   6.397   5.812   4.346
  288LEU      N 4556   6.293   5.616   4.337
  288LEU      H 4557   6.280   5.537   4.277
  288LEU     CA 4558   6.269   5.615   4.484
  288LEU     HA 4559   6.211   5.702   4.510
  288LEU     CB 4560   6.181   5.495   4.517
  288LEU    HB1 4561   6.214   5.454   4.615
  288LEU    HB2 4562   6.204   5.419   4.437
  288LEU     CG 4563   6.034   5.526   4.519
  288LEU     HG 4564   6.014   5.598   4.599
  288LEU    CD1 4565   5.967   5.576   4.388
  288LEU   HD11 4566   5.863   5.593   4.405
  288LEU   HD12 4567   6.006   5.671   4.354
  288LEU   HD13 4568   5.967   5.502   4.311
  288LEU    CD2 4569   5.967   5.395   4.559
  288LEU   HD21 4570   5.982   5.312   4.491
  288LEU   HD22 4571   5.992   5.366   4.660
  288LEU   HD23 4572   5.855   5.413   4.564
  288LEU      C 4573   6.398   5.613   4.562
  288LEU      O 4574   6.410   5.683   4.660
  289GLY      N 4575   6.501   5.544   4.518
  289GLY      H 4576   6.485   5.481   4.441
  289GLY     CA 4577   6.640   5.550   4.573
  289GLY    HA1 4578   6.701   5.474   4.526
  289GLY    HA2 4579   6.636   5.524   4.681
  289GLY      C 4580   6.713   5.683   4.565
  289GLY      O 4581   6.828   5.696   4.608
  290MET      N 4582   6.647   5.787   4.511
  290MET      H 4583   6.558   5.777   4.469
  290MET     CA 4584   6.706   5.922   4.509
  290MET     HA 4585   6.812   5.912   4.544
  290MET     CB 4586   6.707   5.971   4.363
  290MET    HB1 4587   6.722   6.079   4.358
  290MET    HB2 4588   6.611   5.950   4.318
  290MET     CG 4589   6.808   5.899   4.273
  290MET    HG1 4590   6.788   5.933   4.170
  290MET    HG2 4591   6.788   5.791   4.287
  290MET     SD 4592   6.983   5.931   4.318
  290MET     CE 4593   6.996   6.102   4.265
  290MET    HE1 4594   7.096   6.132   4.273
  290MET    HE2 4595   6.958   6.108   4.161
  290MET    HE3 4596   6.933   6.157   4.334
  290MET      C 4597   6.633   6.022   4.600
  290MET      O 4598   6.664   6.141   4.596
  291MET      N 4599   6.541   5.978   4.688
  291MET      H 4600   6.518   5.881   4.688
  291MET     CA 4601   6.477   6.064   4.789
  291MET     HA 4602   6.511   6.164   4.777
  291MET     CB 4603   6.322   6.058   4.764
  291MET    HB1 4604   6.285   5.959   4.774
  291MET    HB2 4605   6.301   6.083   4.661
  291MET     CG 4606   6.244   6.151   4.854
  291MET    HG1 4607   6.279   6.253   4.842
  291MET    HG2 4608   6.257   6.118   4.956
  291MET     SD 4609   6.064   6.144   4.831
  291MET     CE 4610   6.050   6.280   4.714
  291MET    HE1 4611   6.094   6.373   4.755
  291MET    HE2 4612   6.103   6.261   4.624
  291MET    HE3 4613   5.942   6.292   4.689
  291MET      C 4614   6.507   6.027   4.933
  291MET      O 4615   6.485   5.919   4.984
  292THR      N 4616   6.549   6.131   5.007
  292THR      H 4617   6.559   6.221   4.965
  292THR     CA 4618   6.599   6.113   5.146
  292THR     HA 4619   6.592   6.008   5.172
  292THR     CB 4620   6.749   6.146   5.151
  292THR     HB 4621   6.794   6.094   5.071
  292THR    CG2 4622   6.779   6.296   5.132
  292THR   HG21 4623   6.760   6.320   5.025
  292THR   HG22 4624   6.720   6.356   5.207
  292THR   HG23 4625   6.884   6.317   5.148
  292THR    OG1 4626   6.811   6.099   5.269
  292THR    HG1 4627   6.841   6.006   5.249
  292THR      C 4628   6.511   6.184   5.252
  292THR      O 4629   6.462   6.297   5.227
  293SER      N 4630   6.490   6.118   5.368
  293SER      H 4631   6.542   6.035   5.385
  293SER     CA 4632   6.403   6.165   5.480
  293SER     HA 4633   6.331   6.241   5.448
  293SER     CB 4634   6.322   6.046   5.539
  293SER    HB1 4635   6.261   6.079   5.627
  293SER    HB2 4636   6.387   5.972   5.575
  293SER     OG 4637   6.233   5.994   5.443
  293SER     HG 4638   6.209   5.904   5.469
  293SER      C 4639   6.484   6.221   5.595
  293SER      O 4640   6.595   6.172   5.625
  294VAL      N 4641   6.433   6.324   5.666
  294VAL      H 4642   6.345   6.366   5.635
  294VAL     CA 4643   6.488   6.375   5.791
  294VAL     HA 4644   6.535   6.292   5.840
  294VAL     CB 4645   6.593   6.485   5.770
  294VAL     HB 4646   6.672   6.443   5.705
  294VAL    CG1 4647   6.540   6.614   5.703
  294VAL   HG11 4648   6.498   6.589   5.605
  294VAL   HG12 4649   6.456   6.664   5.760
  294VAL   HG13 4650   6.620   6.686   5.685
  294VAL    CG2 4651   6.663   6.530   5.900
  294VAL   HG21 4652   6.697   6.440   5.956
  294VAL   HG22 4653   6.749   6.595   5.880
  294VAL   HG23 4654   6.589   6.585   5.961
  294VAL      C 4655   6.376   6.424   5.880
  294VAL      O 4656   6.293   6.512   5.846
  295LEU      N 4657   6.361   6.365   6.000
  295LEU      H 4658   6.436   6.300   6.031
  295LEU     CA 4659   6.277   6.414   6.109
  295LEU     HA 4660   6.184   6.452   6.066
  295LEU     CB 4661   6.248   6.301   6.204
  295LEU    HB1 4662   6.341   6.256   6.232
  295LEU    HB2 4663   6.201   6.224   6.143
  295LEU     CG 4664   6.162   6.319   6.334
  295LEU     HG 4665   6.139   6.217   6.366
  295LEU    CD1 4666   6.230   6.394   6.446
  295LEU   HD11 4667   6.166   6.393   6.530
  295LEU   HD12 4668   6.325   6.343   6.464
  295LEU   HD13 4669   6.255   6.499   6.424
  295LEU    CD2 4670   6.034   6.390   6.298
  295LEU   HD21 4671   5.984   6.342   6.213
  295LEU   HD22 4672   5.963   6.381   6.386
  295LEU   HD23 4673   6.053   6.493   6.276
  295LEU      C 4674   6.348   6.533   6.176
  295LEU      O 4675   6.460   6.517   6.226
  296VAL      N 4676   6.278   6.648   6.191
  296VAL      H 4677   6.186   6.653   6.149
  296VAL     CA 4678   6.326   6.771   6.261
  296VAL     HA 4679   6.420   6.744   6.303
  296VAL     CB 4680   6.355   6.881   6.158
  296VAL     HB 4681   6.260   6.919   6.123
  296VAL    CG1 4682   6.438   6.999   6.221
  296VAL   HG11 4683   6.456   7.073   6.149
  296VAL   HG12 4684   6.381   7.042   6.303
  296VAL   HG13 4685   6.532   6.957   6.256
  296VAL    CG2 4686   6.434   6.825   6.039
  296VAL   HG21 4687   6.459   6.903   5.965
  296VAL   HG22 4688   6.530   6.784   6.072
  296VAL   HG23 4689   6.369   6.756   5.986
  296VAL      C 4690   6.232   6.812   6.375
  296VAL      O 4691   6.113   6.774   6.370
  297CYS      N 4692   6.280   6.881   6.479
  297CYS      H 4693   6.379   6.892   6.488
  297CYS     CA 4694   6.204   6.909   6.602
  297CYS     HA 4695   6.100   6.884   6.586
  297CYS     CB 4696   6.259   6.822   6.716
  297CYS    HB1 4697   6.210   6.857   6.809
  297CYS    HB2 4698   6.364   6.834   6.736
  297CYS     SG 4699   6.224   6.647   6.685
  297CYS     HG 4700   6.088   6.659   6.682
  297CYS      C 4701   6.214   7.058   6.635
  297CYS      O 4702   6.304   7.124   6.587
  298PRO      N 4703   6.125   7.112   6.722
  298PRO     CD 4704   6.006   7.049   6.773
  298PRO    HD1 4705   6.030   6.990   6.865
  298PRO    HD2 4706   5.961   6.981   6.699
  298PRO     CG 4707   5.909   7.167   6.800
  298PRO    HG1 4708   5.834   7.139   6.873
  298PRO    HG2 4709   5.863   7.200   6.708
  298PRO     CB 4710   6.004   7.278   6.849
  298PRO    HB1 4711   6.021   7.259   6.953
  298PRO    HB2 4712   5.955   7.375   6.824
  298PRO     CA 4713   6.132   7.252   6.761
  298PRO     HA 4714   6.122   7.313   6.669
  298PRO      C 4715   6.259   7.293   6.843
  298PRO      O 4716   6.280   7.414   6.869
  299ASP      N 4717   6.334   7.192   6.893
  299ASP      H 4718   6.324   7.094   6.871
  299ASP     CA 4719   6.450   7.220   6.979
  299ASP     HA 4720   6.420   7.285   7.056
  299ASP     CB 4721   6.509   7.095   7.050
  299ASP    HB1 4722   6.430   7.052   7.107
  299ASP    HB2 4723   6.585   7.124   7.124
  299ASP     CG 4724   6.574   6.987   6.965
  299ASP    OD1 4725   6.620   6.887   7.023
  299ASP    OD2 4726   6.582   6.999   6.844
  299ASP      C 4727   6.570   7.291   6.907
  299ASP      O 4728   6.657   7.347   6.974
  300GLY      N 4729   6.578   7.289   6.773
  300GLY      H 4730   6.498   7.260   6.719
  300GLY     CA 4731   6.694   7.339   6.691
  300GLY    HA1 4732   6.719   7.440   6.719
  300GLY    HA2 4733   6.664   7.346   6.586
  300GLY      C 4734   6.817   7.250   6.700
  300GLY      O 4735   6.924   7.300   6.663
  301LYS      N 4736   6.811   7.128   6.753
  301LYS      H 4737   6.719   7.097   6.780
  301LYS     CA 4738   6.925   7.040   6.780
  301LYS     HA 4739   7.006   7.082   6.719
  301LYS     CB 4740   6.958   7.060   6.929
  301LYS    HB1 4741   6.879   7.013   6.988
  301LYS    HB2 4742   6.956   7.166   6.944
  301LYS     CG 4743   7.096   7.008   6.973
  301LYS    HG1 4744   7.169   7.029   6.894
  301LYS    HG2 4745   7.089   6.900   6.988
  301LYS     CD 4746   7.144   7.066   7.104
  301LYS    HD1 4747   7.079   7.040   7.189
  301LYS    HD2 4748   7.140   7.178   7.090
  301LYS     CE 4749   7.285   7.024   7.144
  301LYS    HE1 4750   7.346   7.050   7.061
  301LYS    HE2 4751   7.288   6.913   7.150
  301LYS     NZ 4752   7.333   7.098   7.260
  301LYS    HZ1 4753   7.428   7.073   7.283
  301LYS    HZ2 4754   7.330   7.197   7.247
  301LYS    HZ3 4755   7.276   7.070   7.340
  301LYS      C 4756   6.915   6.889   6.744
  301LYS      O 4757   7.020   6.836   6.703
  302THR      N 4758   6.800   6.827   6.756
  302THR      H 4759   6.719   6.885   6.783
  302THR     CA 4760   6.774   6.682   6.744
  302THR     HA 4761   6.868   6.635   6.756
  302THR     CB 4762   6.682   6.629   6.855
  302THR     HB 4763   6.583   6.667   6.846
  302THR    CG2 4764   6.667   6.477   6.852
  302THR   HG21 4765   6.608   6.443   6.770
  302THR   HG22 4766   6.766   6.428   6.839
  302THR   HG23 4767   6.617   6.441   6.944
  302THR    OG1 4768   6.735   6.666   6.983
  302THR    HG1 4769   6.694   6.754   7.010
  302THR      C 4770   6.716   6.646   6.607
  302THR      O 4771   6.619   6.706   6.560
  303VAL      N 4772   6.772   6.543   6.539
  303VAL      H 4773   6.847   6.500   6.587
  303VAL     CA 4774   6.721   6.488   6.412
  303VAL     HA 4775   6.618   6.515   6.411
  303VAL     CB 4776   6.788   6.550   6.289
  303VAL     HB 4777   6.736   6.513   6.201
  303VAL    CG1 4778   6.775   6.705   6.285
  303VAL   HG11 4779   6.836   6.749   6.364
  303VAL   HG12 4780   6.801   6.749   6.185
  303VAL   HG13 4781   6.669   6.737   6.298
  303VAL    CG2 4782   6.936   6.510   6.279
  303VAL   HG21 4783   6.950   6.406   6.268
  303VAL   HG22 4784   6.985   6.552   6.190
  303VAL   HG23 4785   6.986   6.546   6.369
  303VAL      C 4786   6.732   6.337   6.406
  303VAL      O 4787   6.820   6.282   6.474
  304GLU      N 4788   6.653   6.265   6.329
  304GLU      H 4789   6.596   6.312   6.264
  304GLU     CA 4790   6.688   6.130   6.278
  304GLU     HA 4791   6.797   6.121   6.288
  304GLU     CB 4792   6.616   6.019   6.356
  304GLU    HB1 4793   6.667   6.009   6.450
  304GLU    HB2 4794   6.625   5.925   6.308
  304GLU     CG 4795   6.469   6.038   6.389
  304GLU    HG1 4796   6.452   6.141   6.416
  304GLU    HG2 4797   6.442   5.983   6.480
  304GLU     CD 4798   6.374   5.992   6.278
  304GLU    OE1 4799   6.254   5.967   6.309
  304GLU    OE2 4800   6.407   5.975   6.158
  304GLU      C 4801   6.661   6.122   6.127
  304GLU      O 4802   6.585   6.202   6.075
  305ALA      N 4803   6.727   6.030   6.052
  305ALA      H 4804   6.787   5.965   6.100
  305ALA     CA 4805   6.723   6.028   5.905
  305ALA     HA 4806   6.645   6.092   5.866
  305ALA     CB 4807   6.853   6.094   5.857
  305ALA    HB1 4808   6.841   6.109   5.750
  305ALA    HB2 4809   6.858   6.191   5.912
  305ALA    HB3 4810   6.937   6.039   5.889
  305ALA      C 4811   6.709   5.883   5.844
  305ALA      O 4812   6.739   5.784   5.906
  306GLU      N 4813   6.658   5.872   5.718
  306GLU      H 4814   6.637   5.960   5.667
  306GLU     CA 4815   6.617   5.743   5.651
  306GLU     HA 4816   6.681   5.661   5.674
  306GLU     CB 4817   6.479   5.701   5.709
  306GLU    HB1 4818   6.405   5.758   5.649
  306GLU    HB2 4819   6.472   5.728   5.814
  306GLU     CG 4820   6.444   5.548   5.706
  306GLU    HG1 4821   6.510   5.491   5.774
  306GLU    HG2 4822   6.450   5.507   5.603
  306GLU     CD 4823   6.302   5.522   5.760
  306GLU    OE1 4824   6.208   5.598   5.729
  306GLU    OE2 4825   6.279   5.423   5.831
  306GLU      C 4826   6.608   5.761   5.501
  306GLU      O 4827   6.591   5.873   5.452
  307ALA      N 4828   6.614   5.652   5.426
  307ALA      H 4829   6.636   5.568   5.472
  307ALA     CA 4830   6.573   5.648   5.285
  307ALA     HA 4831   6.618   5.733   5.234
  307ALA     CB 4832   6.618   5.516   5.221
  307ALA    HB1 4833   6.591   5.513   5.118
  307ALA    HB2 4834   6.728   5.507   5.232
  307ALA    HB3 4835   6.571   5.434   5.271
  307ALA      C 4836   6.422   5.662   5.278
  307ALA      O 4837   6.352   5.603   5.363
  308ALA      N 4838   6.362   5.732   5.183
  308ALA      H 4839   6.420   5.767   5.102
  308ALA     CA 4840   6.217   5.753   5.175
  308ALA     HA 4841   6.180   5.750   5.276
  308ALA     CB 4842   6.200   5.888   5.109
  308ALA    HB1 4843   6.253   5.966   5.165
  308ALA    HB2 4844   6.241   5.881   5.007
  308ALA    HB3 4845   6.094   5.917   5.101
  308ALA      C 4846   6.143   5.639   5.099
  308ALA      O 4847   6.041   5.663   5.033
  309HIS      N 4848   6.192   5.517   5.104
  309HIS      H 4849   6.268   5.503   5.167
  309HIS     CA 4850   6.135   5.397   5.045
  309HIS     HA 4851   6.034   5.413   5.018
  309HIS     CB 4852   6.210   5.373   4.916
  309HIS    HB1 4853   6.199   5.462   4.849
  309HIS    HB2 4854   6.162   5.285   4.860
  309HIS     CG 4855   6.360   5.344   4.925
  309HIS    ND1 4856   6.420   5.228   4.964
  309HIS    HD1 4857   6.371   5.146   4.997
  309HIS    CE1 4858   6.551   5.239   4.943
  309HIS    HE1 4859   6.622   5.162   4.971
  309HIS    NE2 4860   6.580   5.359   4.894
  309HIS    CD2 4861   6.460   5.430   4.882
  309HIS    HD2 4862   6.452   5.531   4.848
  309HIS      C 4863   6.142   5.274   5.135
  309HIS      O 4864   6.217   5.272   5.232
  310GLY      N 4865   6.073   5.161   5.100
  310GLY      H 4866   6.020   5.159   5.018
  310GLY     CA 4867   6.080   5.033   5.174
  310GLY    HA1 4868   5.997   4.968   5.151
  310GLY    HA2 4869   6.076   5.055   5.279
  310GLY      C 4870   6.205   4.951   5.150
  310GLY      O 4871   6.295   4.995   5.080
  311THR      N 4872   6.206   4.834   5.208
  311THR      H 4873   6.123   4.807   5.262
  311THR     CA 4874   6.316   4.735   5.212
  311THR     HA 4875   6.403   4.791   5.247
  311THR     CB 4876   6.281   4.628   5.317
  311THR     HB 4877   6.367   4.565   5.330
  311THR    CG2 4878   6.234   4.683   5.453
  311THR   HG21 4879   6.133   4.725   5.440
  311THR   HG22 4880   6.242   4.610   5.522
  311THR   HG23 4881   6.302   4.763   5.479
  311THR    OG1 4882   6.178   4.546   5.265
  311THR    HG1 4883   6.191   4.453   5.295
  311THR      C 4884   6.355   4.669   5.077
  311THR      O 4885   6.445   4.588   5.072
  312VAL      N 4886   6.293   4.709   4.966
  312VAL      H 4887   6.227   4.785   4.978
  312VAL     CA 4888   6.320   4.657   4.829
  312VAL     HA 4889   6.246   4.698   4.762
  312VAL     CB 4890   6.458   4.712   4.782
  312VAL     HB 4891   6.538   4.650   4.826
  312VAL    CG1 4892   6.469   4.710   4.628
  312VAL   HG11 4893   6.407   4.783   4.570
  312VAL   HG12 4894   6.569   4.728   4.590
  312VAL   HG13 4895   6.447   4.608   4.591
  312VAL    CG2 4896   6.486   4.862   4.821
  312VAL   HG21 4897   6.507   4.867   4.927
  312VAL   HG22 4898   6.575   4.901   4.772
  312VAL   HG23 4899   6.405   4.928   4.795
  312VAL      C 4900   6.309   4.505   4.819
  312VAL      O 4901   6.385   4.438   4.753
  313THR      N 4902   6.205   4.451   4.885
  313THR      H 4903   6.141   4.513   4.930
  313THR     CA 4904   6.179   4.307   4.892
  313THR     HA 4905   6.251   4.266   4.966
  313THR     CB 4906   6.040   4.283   4.956
  313THR     HB 4907   5.967   4.297   4.876
  313THR    CG2 4908   6.018   4.137   5.000
  313THR   HG21 4909   6.096   4.112   5.073
  313THR   HG22 4910   5.919   4.119   5.047
  313THR   HG23 4911   6.024   4.069   4.912
  313THR    OG1 4912   6.009   4.363   5.067
  313THR    HG1 4913   6.080   4.349   5.135
  313THR      C 4914   6.196   4.232   4.763
  313THR      O 4915   6.257   4.125   4.761
  314ARG      N 4916   6.147   4.282   4.650
  314ARG      H 4917   6.097   4.372   4.656
  314ARG     CA 4918   6.165   4.215   4.520
  314ARG     HA 4919   6.128   4.109   4.537
  314ARG     CB 4920   6.068   4.284   4.419
  314ARG    HB1 4921   6.118   4.319   4.328
  314ARG    HB2 4922   6.038   4.378   4.462
  314ARG     CG 4923   5.944   4.197   4.387
  314ARG    HG1 4924   5.885   4.185   4.475
  314ARG    HG2 4925   5.973   4.098   4.351
  314ARG     CD 4926   5.857   4.253   4.275
  314ARG    HD1 4927   5.782   4.183   4.248
  314ARG    HD2 4928   5.921   4.266   4.188
  314ARG     NE 4929   5.793   4.380   4.314
  314ARG     HE 4930   5.749   4.381   4.404
  314ARG     CZ 4931   5.795   4.497   4.258
  314ARG    NH1 4932   5.839   4.518   4.141
  314ARG   HH11 4933   5.864   4.437   4.087
  314ARG   HH12 4934   5.863   4.613   4.117
  314ARG    NH2 4935   5.754   4.604   4.319
  314ARG   HH21 4936   5.715   4.599   4.418
  314ARG   HH22 4937   5.767   4.694   4.278
  314ARG      C 4938   6.310   4.208   4.465
  314ARG      O 4939   6.338   4.133   4.374
  315HIS      N 4940   6.407   4.286   4.522
  315HIS      H 4941   6.377   4.340   4.603
  315HIS     CA 4942   6.548   4.263   4.497
  315HIS     HA 4943   6.559   4.219   4.403
  315HIS     CB 4944   6.628   4.397   4.503
  315HIS    HB1 4945   6.736   4.380   4.501
  315HIS    HB2 4946   6.607   4.450   4.600
  315HIS     CG 4947   6.602   4.499   4.392
  315HIS    ND1 4948   6.692   4.599   4.347
  315HIS    CE1 4949   6.634   4.656   4.242
  315HIS    HE1 4950   6.679   4.735   4.187
  315HIS    NE2 4951   6.512   4.605   4.222
  315HIS    HE2 4952   6.444   4.635   4.150
  315HIS    CD2 4953   6.490   4.502   4.311
  315HIS    HD2 4954   6.402   4.440   4.312
  315HIS      C 4955   6.607   4.160   4.595
  315HIS      O 4956   6.679   4.073   4.555
  316TYR      N 4957   6.556   4.160   4.719
  316TYR      H 4958   6.502   4.235   4.751
  316TYR     CA 4959   6.589   4.050   4.816
  316TYR     HA 4960   6.698   4.047   4.832
  316TYR     CB 4961   6.519   4.079   4.949
  316TYR    HB1 4962   6.411   4.054   4.939
  316TYR    HB2 4963   6.531   4.186   4.975
  316TYR     CG 4964   6.578   4.008   5.066
  316TYR    CD1 4965   6.716   4.032   5.102
  316TYR    HD1 4966   6.780   4.097   5.040
  316TYR    CE1 4967   6.773   3.967   5.214
  316TYR    HE1 4968   6.877   3.979   5.236
  316TYR     CZ 4969   6.688   3.895   5.300
  316TYR     OH 4970   6.738   3.828   5.408
  316TYR     HH 4971   6.829   3.843   5.420
  316TYR    CE2 4972   6.551   3.873   5.265
  316TYR    HE2 4973   6.492   3.811   5.329
  316TYR    CD2 4974   6.499   3.924   5.147
  316TYR    HD2 4975   6.398   3.892   5.118
  316TYR      C 4976   6.553   3.907   4.760
  316TYR      O 4977   6.637   3.817   4.777
  317ARG      N 4978   6.443   3.892   4.685
  317ARG      H 4979   6.379   3.971   4.677
  317ARG     CA 4980   6.411   3.760   4.618
  317ARG     HA 4981   6.422   3.683   4.686
  317ARG     CB 4982   6.263   3.754   4.564
  317ARG    HB1 4983   6.242   3.652   4.531
  317ARG    HB2 4984   6.252   3.818   4.473
  317ARG     CG 4985   6.155   3.798   4.666
  317ARG    HG1 4986   6.059   3.784   4.618
  317ARG    HG2 4987   6.173   3.899   4.688
  317ARG     CD 4988   6.157   3.715   4.800
  317ARG    HD1 4989   6.256   3.720   4.848
  317ARG    HD2 4990   6.124   3.617   4.773
  317ARG     NE 4991   6.057   3.773   4.892
  317ARG     HE 4992   5.980   3.819   4.852
  317ARG     CZ 4993   6.053   3.771   5.025
  317ARG    NH1 4994   6.160   3.735   5.091
  317ARG   HH11 4995   6.238   3.692   5.050
  317ARG   HH12 4996   6.155   3.732   5.195
  317ARG    NH2 4997   5.948   3.805   5.089
  317ARG   HH21 4998   5.863   3.814   5.032
  317ARG   HH22 4999   5.944   3.789   5.186
  317ARG      C 5000   6.509   3.719   4.507
  317ARG      O 5001   6.510   3.604   4.461
  318MET      N 5002   6.599   3.811   4.467
  318MET      H 5003   6.595   3.900   4.516
  318MET     CA 5004   6.708   3.782   4.373
  318MET     HA 5005   6.681   3.690   4.314
  318MET     CB 5006   6.727   3.900   4.272
  318MET    HB1 5007   6.796   3.870   4.194
  318MET    HB2 5008   6.769   3.991   4.319
  318MET     CG 5009   6.590   3.933   4.207
  318MET    HG1 5010   6.522   3.969   4.282
  318MET    HG2 5011   6.551   3.841   4.167
  318MET     SD 5012   6.601   4.056   4.078
  318MET     CE 5013   6.438   4.028   3.999
  318MET    HE1 5014   6.430   3.924   3.979
  318MET    HE2 5015   6.358   4.060   4.071
  318MET    HE3 5016   6.429   4.087   3.905
  318MET      C 5017   6.839   3.750   4.449
  318MET      O 5018   6.902   3.646   4.432
  319TYR      N 5019   6.867   3.829   4.553
  319TYR      H 5020   6.802   3.908   4.569
  319TYR     CA 5021   6.986   3.819   4.637
  319TYR     HA 5022   7.073   3.816   4.573
  319TYR     CB 5023   6.990   3.947   4.724
  319TYR    HB1 5024   6.890   3.963   4.768
  319TYR    HB2 5025   7.005   4.035   4.660
  319TYR     CG 5026   7.098   3.938   4.828
  319TYR    CD1 5027   7.230   3.973   4.792
  319TYR    HD1 5028   7.246   4.000   4.693
  319TYR    CE1 5029   7.335   3.953   4.886
  319TYR    HE1 5030   7.430   3.982   4.859
  319TYR     CZ 5031   7.308   3.900   5.016
  319TYR     OH 5032   7.410   3.858   5.097
  319TYR     HH 5033   7.382   3.807   5.173
  319TYR    CE2 5034   7.177   3.871   5.050
  319TYR    HE2 5035   7.157   3.840   5.151
  319TYR    CD2 5036   7.077   3.884   4.958
  319TYR    HD2 5037   6.980   3.857   4.985
  319TYR      C 5038   6.988   3.693   4.722
  319TYR      O 5039   7.083   3.616   4.719
  320GLN      N 5040   6.873   3.652   4.777
  320GLN      H 5041   6.790   3.716   4.767
  320GLN     CA 5042   6.858   3.532   4.855
  320GLN     HA 5043   6.943   3.531   4.924
  320GLN     CB 5044   6.736   3.550   4.945
  320GLN    HB1 5045   6.730   3.456   5.002
  320GLN    HB2 5046   6.649   3.557   4.878
  320GLN     CG 5047   6.751   3.663   5.047
  320GLN    HG1 5048   6.651   3.670   5.092
  320GLN    HG2 5049   6.773   3.757   5.001
  320GLN     CD 5050   6.847   3.627   5.163
  320GLN    OE1 5051   6.965   3.660   5.169
  320GLN    NE2 5052   6.803   3.552   5.261
  320GLN   HE21 5053   6.709   3.519   5.256
  320GLN   HE22 5054   6.870   3.504   5.312
  320GLN      C 5055   6.861   3.403   4.773
  320GLN      O 5056   6.830   3.295   4.822
  321LYS      N 5057   6.884   3.414   4.641
  321LYS      H 5058   6.893   3.507   4.608
  321LYS     CA 5059   6.904   3.307   4.543
  321LYS     HA 5060   6.906   3.212   4.596
  321LYS     CB 5061   6.789   3.308   4.440
  321LYS    HB1 5062   6.810   3.223   4.377
  321LYS    HB2 5063   6.803   3.397   4.374
  321LYS     CG 5064   6.645   3.293   4.496
  321LYS    HG1 5065   6.627   3.384   4.553
  321LYS    HG2 5066   6.650   3.218   4.573
  321LYS     CD 5067   6.536   3.260   4.394
  321LYS    HD1 5068   6.564   3.168   4.343
  321LYS    HD2 5069   6.531   3.341   4.318
  321LYS     CE 5070   6.399   3.248   4.459
  321LYS    HE1 5071   6.402   3.182   4.547
  321LYS    HE2 5072   6.328   3.200   4.390
  321LYS     NZ 5073   6.349   3.386   4.492
  321LYS    HZ1 5074   6.324   3.435   4.403
  321LYS    HZ2 5075   6.264   3.378   4.540
  321LYS    HZ3 5076   6.414   3.439   4.538
  321LYS      C 5077   7.041   3.325   4.469
  321LYS      O 5078   7.071   3.239   4.391
  322GLY      N 5079   7.116   3.430   4.498
  322GLY      H 5080   7.092   3.497   4.574
  322GLY     CA 5081   7.248   3.454   4.430
  322GLY    HA1 5082   7.302   3.361   4.418
  322GLY    HA2 5083   7.309   3.518   4.493
  322GLY      C 5084   7.242   3.521   4.294
  322GLY      O 5085   7.344   3.535   4.224
  323GLN      N 5086   7.124   3.573   4.250
  323GLN      H 5087   7.048   3.582   4.317
  323GLN     CA 5088   7.106   3.642   4.123
  323GLN     HA 5089   7.166   3.594   4.047
  323GLN     CB 5090   6.959   3.613   4.081
  323GLN    HB1 5091   6.936   3.670   3.992
  323GLN    HB2 5092   6.893   3.646   4.164
  323GLN     CG 5093   6.929   3.464   4.055
  323GLN    HG1 5094   6.950   3.400   4.138
  323GLN    HG2 5095   7.003   3.429   3.978
  323GLN     CD 5096   6.783   3.440   4.019
  323GLN    OE1 5097   6.695   3.446   4.102
  323GLN    NE2 5098   6.756   3.415   3.894
  323GLN   HE21 5099   6.827   3.418   3.823
  323GLN   HE22 5100   6.657   3.404   3.866
  323GLN      C 5101   7.134   3.791   4.136
  323GLN      O 5102   7.102   3.857   4.235
  324GLU      N 5103   7.203   3.848   4.034
  324GLU      H 5104   7.218   3.795   3.946
  324GLU     CA 5105   7.261   3.985   4.041
  324GLU     HA 5106   7.331   3.986   4.125
  324GLU     CB 5107   7.343   4.006   3.914
  324GLU    HB1 5108   7.278   4.005   3.824
  324GLU    HB2 5109   7.413   3.925   3.907
  324GLU     CG 5110   7.429   4.133   3.911
  324GLU    HG1 5111   7.491   4.141   4.001
  324GLU    HG2 5112   7.361   4.220   3.909
  324GLU     CD 5113   7.520   4.143   3.788
  324GLU    OE1 5114   7.472   4.148   3.673
  324GLU    OE2 5115   7.646   4.155   3.802
  324GLU      C 5116   7.156   4.089   4.058
  324GLU      O 5117   7.059   4.094   3.980
  325THR      N 5118   7.177   4.186   4.152
  325THR      H 5119   7.261   4.173   4.209
  325THR     CA 5120   7.088   4.300   4.174
  325THR     HA 5121   6.997   4.293   4.119
  325THR     CB 5122   7.036   4.315   4.321
  325THR     HB 5123   7.001   4.415   4.337
  325THR    CG2 5124   6.928   4.214   4.363
  325THR   HG21 5125   6.834   4.240   4.320
  325THR   HG22 5126   6.954   4.110   4.329
  325THR   HG23 5127   6.922   4.215   4.473
  325THR    OG1 5128   7.144   4.297   4.413
  325THR    HG1 5129   7.145   4.196   4.437
  325THR      C 5130   7.155   4.434   4.130
  325THR      O 5131   7.276   4.441   4.115
  326SER      N 5132   7.073   4.538   4.110
  326SER      H 5133   6.970   4.523   4.117
  326SER     CA 5134   7.110   4.677   4.091
  326SER     HA 5135   7.216   4.679   4.122
  326SER     CB 5136   7.098   4.714   3.943
  326SER    HB1 5137   6.992   4.727   3.912
  326SER    HB2 5138   7.140   4.637   3.878
  326SER     OG 5139   7.167   4.836   3.925
  326SER     HG 5140   7.262   4.809   3.929
  326SER      C 5141   7.030   4.767   4.185
  326SER      O 5142   6.957   4.856   4.146
  327THR      N 5143   7.043   4.738   4.317
  327THR      H 5144   7.118   4.671   4.344
  327THR     CA 5145   6.976   4.816   4.425
  327THR     HA 5146   6.879   4.841   4.393
  327THR     CB 5147   6.961   4.732   4.552
  327THR     HB 5148   7.063   4.723   4.593
  327THR    CG2 5149   6.871   4.805   4.657
  327THR   HG21 5150   6.919   4.898   4.695
  327THR   HG22 5151   6.772   4.828   4.622
  327THR   HG23 5152   6.861   4.741   4.744
  327THR    OG1 5153   6.907   4.605   4.536
  327THR    HG1 5154   6.836   4.611   4.476
  327THR      C 5155   7.042   4.953   4.450
  327THR      O 5156   7.164   4.962   4.476
  328ASN      N 5157   6.967   5.063   4.444
  328ASN      H 5158   6.869   5.053   4.431
  328ASN     CA 5159   7.026   5.198   4.451
  328ASN     HA 5160   7.124   5.192   4.400
  328ASN     CB 5161   6.938   5.290   4.367
  328ASN    HB1 5162   6.834   5.294   4.403
  328ASN    HB2 5163   6.935   5.253   4.264
  328ASN     CG 5164   6.987   5.436   4.357
  328ASN    OD1 5165   7.077   5.476   4.426
  328ASN    ND2 5166   6.925   5.514   4.270
  328ASN   HD21 5167   6.853   5.465   4.208
  328ASN   HD22 5168   6.958   5.609   4.258
  328ASN      C 5169   7.046   5.243   4.598
  328ASN      O 5170   6.947   5.258   4.670
  329PRO      N 5171   7.170   5.268   4.642
  329PRO     CD 5172   7.296   5.256   4.569
  329PRO    HD1 5173   7.306   5.330   4.492
  329PRO    HD2 5174   7.306   5.155   4.526
  329PRO     CG 5175   7.409   5.277   4.671
  329PRO    HG1 5176   7.441   5.380   4.671
  329PRO    HG2 5177   7.496   5.208   4.648
  329PRO     CB 5178   7.339   5.248   4.801
  329PRO    HB1 5179   7.390   5.296   4.883
  329PRO    HB2 5180   7.329   5.140   4.820
  329PRO     CA 5181   7.198   5.305   4.781
  329PRO     HA 5182   7.127   5.260   4.850
  329PRO      C 5183   7.195   5.458   4.808
  329PRO      O 5184   7.219   5.499   4.920
  330ILE      N 5185   7.175   5.542   4.706
  330ILE      H 5186   7.151   5.504   4.617
  330ILE     CA 5187   7.193   5.686   4.715
  330ILE     HA 5188   7.301   5.701   4.741
  330ILE     CB 5189   7.186   5.757   4.579
  330ILE     HB 5190   7.087   5.744   4.536
  330ILE    CG2 5191   7.205   5.911   4.597
  330ILE   HG21 5192   7.123   5.958   4.653
  330ILE   HG22 5193   7.305   5.932   4.640
  330ILE   HG23 5194   7.205   5.957   4.497
  330ILE    CG1 5195   7.297   5.705   4.485
  330ILE   HG11 5196   7.295   5.598   4.480
  330ILE   HG12 5197   7.394   5.733   4.525
  330ILE     CD 5198   7.291   5.761   4.341
  330ILE    HD1 5199   7.357   5.705   4.280
  330ILE    HD2 5200   7.189   5.749   4.298
  330ILE    HD3 5201   7.324   5.868   4.338
  330ILE      C 5202   7.115   5.751   4.826
  330ILE      O 5203   7.178   5.826   4.901
  331ALA      N 5204   6.985   5.732   4.835
  331ALA      H 5205   6.935   5.681   4.759
  331ALA     CA 5206   6.906   5.790   4.944
  331ALA     HA 5207   6.914   5.897   4.946
  331ALA     CB 5208   6.761   5.746   4.925
  331ALA    HB1 5209   6.754   5.637   4.915
  331ALA    HB2 5210   6.707   5.767   5.015
  331ALA    HB3 5211   6.713   5.798   4.839
  331ALA      C 5212   6.953   5.743   5.083
  331ALA      O 5213   6.959   5.818   5.179
  332SER      N 5214   6.984   5.612   5.100
  332SER      H 5215   6.968   5.553   5.024
  332SER     CA 5216   7.045   5.554   5.224
  332SER     HA 5217   6.979   5.575   5.307
  332SER     CB 5218   7.069   5.404   5.210
  332SER    HB1 5219   7.102   5.366   5.311
  332SER    HB2 5220   7.146   5.384   5.135
  332SER     OG 5221   6.947   5.344   5.172
  332SER     HG 5222   6.928   5.362   5.081
  332SER      C 5223   7.177   5.625   5.258
  332SER      O 5224   7.197   5.667   5.371
  333ILE      N 5225   7.265   5.643   5.161
  333ILE      H 5226   7.248   5.604   5.071
  333ILE     CA 5227   7.391   5.722   5.169
  333ILE     HA 5228   7.447   5.673   5.252
  333ILE     CB 5229   7.476   5.715   5.036
  333ILE     HB 5230   7.407   5.727   4.954
  333ILE    CG2 5231   7.586   5.822   5.032
  333ILE   HG21 5232   7.544   5.924   5.022
  333ILE   HG22 5233   7.649   5.815   5.121
  333ILE   HG23 5234   7.649   5.807   4.941
  333ILE    CG1 5235   7.539   5.575   5.026
  333ILE   HG11 5236   7.469   5.497   5.053
  333ILE   HG12 5237   7.621   5.560   5.099
  333ILE     CD 5238   7.599   5.535   4.891
  333ILE    HD1 5239   7.685   5.599   4.871
  333ILE    HD2 5240   7.633   5.436   4.902
  333ILE    HD3 5241   7.528   5.539   4.807
  333ILE      C 5242   7.361   5.868   5.209
  333ILE      O 5243   7.427   5.922   5.299
  334PHE      N 5244   7.262   5.932   5.145
  334PHE      H 5245   7.210   5.885   5.069
  334PHE     CA 5246   7.230   6.074   5.177
  334PHE     HA 5247   7.324   6.135   5.178
  334PHE     CB 5248   7.142   6.136   5.067
  334PHE    HB1 5249   7.075   6.204   5.118
  334PHE    HB2 5250   7.081   6.062   5.026
  334PHE     CG 5251   7.219   6.208   4.953
  334PHE    CD1 5252   7.201   6.350   4.938
  334PHE    HD1 5253   7.130   6.402   5.005
  334PHE    CE1 5254   7.274   6.418   4.842
  334PHE    HE1 5255   7.261   6.524   4.825
  334PHE     CZ 5256   7.370   6.355   4.763
  334PHE     HZ 5257   7.431   6.408   4.691
  334PHE    CE2 5258   7.389   6.215   4.782
  334PHE    HE2 5259   7.464   6.164   4.720
  334PHE    CD2 5260   7.316   6.142   4.876
  334PHE    HD2 5261   7.329   6.035   4.890
  334PHE      C 5262   7.177   6.094   5.318
  334PHE      O 5263   7.205   6.195   5.383
  335ALA      N 5264   7.113   5.994   5.377
  335ALA      H 5265   7.096   5.911   5.315
  335ALA     CA 5266   7.073   5.995   5.518
  335ALA     HA 5267   7.008   6.087   5.533
  335ALA     CB 5268   6.971   5.880   5.537
  335ALA    HB1 5269   7.020   5.783   5.529
  335ALA    HB2 5270   6.928   5.895   5.641
  335ALA    HB3 5271   6.884   5.892   5.460
  335ALA      C 5272   7.194   5.992   5.614
  335ALA      O 5273   7.196   6.063   5.715
  336TRP      N 5274   7.305   5.927   5.573
  336TRP      H 5275   7.289   5.871   5.486
  336TRP     CA 5276   7.442   5.937   5.633
  336TRP     HA 5277   7.429   5.935   5.742
  336TRP     CB 5278   7.532   5.817   5.602
  336TRP    HB1 5279   7.631   5.844   5.630
  336TRP    HB2 5280   7.533   5.796   5.495
  336TRP     CG 5281   7.498   5.691   5.674
  336TRP    CD1 5282   7.405   5.600   5.633
  336TRP    HD1 5283   7.343   5.602   5.548
  336TRP    NE1 5284   7.401   5.493   5.723
  336TRP    HE1 5285   7.345   5.408   5.715
  336TRP    CE2 5286   7.489   5.507   5.827
  336TRP    CZ2 5287   7.527   5.427   5.937
  336TRP    HZ2 5288   7.483   5.326   5.945
  336TRP    CH2 5289   7.611   5.480   6.038
  336TRP    HH2 5290   7.640   5.417   6.122
  336TRP    CZ3 5291   7.663   5.608   6.019
  336TRP    HZ3 5292   7.727   5.653   6.097
  336TRP    CE3 5293   7.631   5.681   5.907
  336TRP    HE3 5294   7.678   5.780   5.896
  336TRP    CD2 5295   7.546   5.634   5.802
  336TRP      C 5296   7.507   6.068   5.602
  336TRP      O 5297   7.557   6.134   5.694
  337THR      N 5298   7.509   6.119   5.477
  337THR      H 5299   7.467   6.068   5.402
  337THR     CA 5300   7.576   6.250   5.447
  337THR     HA 5301   7.682   6.238   5.469
  337THR     CB 5302   7.577   6.290   5.298
  337THR     HB 5303   7.641   6.372   5.279
  337THR    CG2 5304   7.625   6.176   5.207
  337THR   HG21 5305   7.634   6.214   5.106
  337THR   HG22 5306   7.717   6.132   5.238
  337THR   HG23 5307   7.552   6.093   5.195
  337THR    OG1 5308   7.450   6.327   5.249
  337THR    HG1 5309   7.454   6.415   5.197
  337THR      C 5310   7.520   6.367   5.528
  337THR      O 5311   7.596   6.450   5.582
  338ARG      N 5312   7.385   6.366   5.544
  338ARG      H 5313   7.331   6.296   5.488
  338ARG     CA 5314   7.315   6.473   5.622
  338ARG     HA 5315   7.364   6.567   5.608
  338ARG     CB 5316   7.171   6.492   5.558
  338ARG    HB1 5317   7.117   6.567   5.613
  338ARG    HB2 5318   7.119   6.397   5.572
  338ARG     CG 5319   7.175   6.534   5.410
  338ARG    HG1 5320   7.224   6.453   5.353
  338ARG    HG2 5321   7.235   6.619   5.396
  338ARG     CD 5322   7.032   6.569   5.359
  338ARG    HD1 5323   6.994   6.646   5.427
  338ARG    HD2 5324   6.974   6.480   5.365
  338ARG     NE 5325   7.032   6.620   5.222
  338ARG     HE 5326   7.123   6.613   5.173
  338ARG     CZ 5327   6.935   6.679   5.154
  338ARG    NH1 5328   6.818   6.692   5.210
  338ARG   HH11 5329   6.797   6.652   5.302
  338ARG   HH12 5330   6.752   6.752   5.167
  338ARG    NH2 5331   6.957   6.720   5.034
  338ARG   HH21 5332   7.052   6.711   4.999
  338ARG   HH22 5333   6.881   6.766   4.979
  338ARG      C 5334   7.310   6.451   5.775
  338ARG      O 5335   7.318   6.548   5.850
  339GLY      N 5336   7.310   6.326   5.820
  339GLY      H 5337   7.297   6.252   5.759
  339GLY     CA 5338   7.336   6.294   5.959
  339GLY    HA1 5339   7.323   6.187   5.978
  339GLY    HA2 5340   7.266   6.351   6.015
  339GLY      C 5341   7.483   6.325   6.001
  339GLY      O 5342   7.498   6.392   6.099
  340LEU      N 5343   7.582   6.289   5.916
  340LEU      H 5344   7.565   6.231   5.833
  340LEU     CA 5345   7.721   6.318   5.953
  340LEU     HA 5346   7.739   6.276   6.053
  340LEU     CB 5347   7.818   6.248   5.855
  340LEU    HB1 5348   7.917   6.284   5.872
  340LEU    HB2 5349   7.789   6.281   5.752
  340LEU     CG 5350   7.816   6.094   5.857
  340LEU     HG 5351   7.716   6.055   5.847
  340LEU    CD1 5352   7.898   6.029   5.743
  340LEU   HD11 5353   7.991   6.082   5.737
  340LEU   HD12 5354   7.914   5.925   5.765
  340LEU   HD13 5355   7.851   6.036   5.645
  340LEU    CD2 5356   7.865   6.026   5.987
  340LEU   HD21 5357   7.847   5.920   5.981
  340LEU   HD22 5358   7.976   6.036   5.990
  340LEU   HD23 5359   7.815   6.069   6.074
  340LEU      C 5360   7.755   6.466   5.953
  340LEU      O 5361   7.823   6.514   6.042
  341ALA      N 5362   7.702   6.542   5.855
  341ALA      H 5363   7.654   6.493   5.785
  341ALA     CA 5364   7.713   6.689   5.861
  341ALA     HA 5365   7.815   6.717   5.869
  341ALA     CB 5366   7.661   6.749   5.728
  341ALA    HB1 5367   7.721   6.708   5.644
  341ALA    HB2 5368   7.557   6.727   5.712
  341ALA    HB3 5369   7.670   6.857   5.730
  341ALA      C 5370   7.644   6.757   5.984
  341ALA      O 5371   7.694   6.853   6.042
  342HIS      N 5372   7.533   6.699   6.033
  342HIS      H 5373   7.491   6.623   5.979
  342HIS     CA 5374   7.461   6.742   6.156
  342HIS     HA 5375   7.448   6.854   6.153
  342HIS     CB 5376   7.320   6.684   6.158
  342HIS    HB1 5377   7.318   6.580   6.160
  342HIS    HB2 5378   7.270   6.724   6.070
  342HIS     CG 5379   7.247   6.738   6.280
  342HIS    ND1 5380   7.179   6.856   6.286
  342HIS    CE1 5381   7.122   6.858   6.408
  342HIS    HE1 5382   7.068   6.946   6.449
  342HIS    NE2 5383   7.152   6.748   6.481
  342HIS    HE2 5384   7.118   6.727   6.571
  342HIS    CD2 5385   7.230   6.669   6.396
  342HIS    HD2 5386   7.259   6.570   6.415
  342HIS      C 5387   7.544   6.705   6.283
  342HIS      O 5388   7.566   6.792   6.367
  343ARG      N 5389   7.595   6.576   6.293
  343ARG      H 5390   7.563   6.507   6.228
  343ARG     CA 5391   7.695   6.541   6.397
  343ARG     HA 5392   7.651   6.545   6.498
  343ARG     CB 5393   7.744   6.396   6.373
  343ARG    HB1 5394   7.785   6.386   6.272
  343ARG    HB2 5395   7.655   6.340   6.381
  343ARG     CG 5396   7.853   6.339   6.467
  343ARG    HG1 5397   7.939   6.407   6.477
  343ARG    HG2 5398   7.886   6.249   6.416
  343ARG     CD 5399   7.801   6.293   6.603
  343ARG    HD1 5400   7.867   6.211   6.630
  343ARG    HD2 5401   7.700   6.259   6.586
  343ARG     NE 5402   7.808   6.400   6.703
  343ARG     HE 5403   7.881   6.472   6.691
  343ARG     CZ 5404   7.725   6.421   6.803
  343ARG    NH1 5405   7.626   6.339   6.830
  343ARG   HH11 5406   7.637   6.238   6.796
  343ARG   HH12 5407   7.565   6.354   6.903
  343ARG    NH2 5408   7.743   6.517   6.884
  343ARG   HH21 5409   7.823   6.572   6.874
  343ARG   HH22 5410   7.679   6.523   6.960
  343ARG      C 5411   7.808   6.643   6.398
  343ARG      O 5412   7.845   6.694   6.503
  344ALA      N 5413   7.861   6.679   6.281
  344ALA      H 5414   7.830   6.634   6.196
  344ALA     CA 5415   7.974   6.773   6.272
  344ALA     HA 5416   8.050   6.739   6.342
  344ALA     CB 5417   8.024   6.762   6.124
  344ALA    HB1 5418   8.116   6.818   6.113
  344ALA    HB2 5419   8.037   6.665   6.088
  344ALA    HB3 5420   7.954   6.809   6.056
  344ALA      C 5421   7.933   6.916   6.311
  344ALA      O 5422   8.011   6.992   6.366
  345LYS      N 5423   7.805   6.946   6.290
  345LYS      H 5424   7.752   6.877   6.237
  345LYS     CA 5425   7.740   7.073   6.330
  345LYS     HA 5426   7.807   7.152   6.291
  345LYS     CB 5427   7.597   7.092   6.272
  345LYS    HB1 5428   7.527   7.021   6.306
  345LYS    HB2 5429   7.603   7.070   6.165
  345LYS     CG 5430   7.529   7.233   6.292
  345LYS    HG1 5431   7.596   7.311   6.268
  345LYS    HG2 5432   7.499   7.255   6.396
  345LYS     CD 5433   7.406   7.245   6.198
  345LYS    HD1 5434   7.440   7.232   6.092
  345LYS    HD2 5435   7.375   7.352   6.209
  345LYS     CE 5436   7.291   7.148   6.238
  345LYS    HE1 5437   7.262   7.179   6.338
  345LYS    HE2 5438   7.330   7.044   6.245
  345LYS     NZ 5439   7.183   7.150   6.136
  345LYS    HZ1 5440   7.110   7.083   6.163
  345LYS    HZ2 5441   7.147   7.243   6.120
  345LYS    HZ3 5442   7.228   7.115   6.051
  345LYS      C 5443   7.734   7.081   6.483
  345LYS      O 5444   7.765   7.186   6.537
  346LEU      N 5445   7.696   6.975   6.553
  346LEU      H 5446   7.674   6.888   6.501
  346LEU     CA 5447   7.698   6.967   6.699
  346LEU     HA 5448   7.641   7.047   6.738
  346LEU     CB 5449   7.634   6.830   6.742
  346LEU    HB1 5450   7.643   6.808   6.853
  346LEU    HB2 5451   7.691   6.759   6.688
  346LEU     CG 5452   7.486   6.811   6.698
  346LEU     HG 5453   7.472   6.847   6.592
  346LEU    CD1 5454   7.442   6.670   6.721
  346LEU   HD11 5455   7.448   6.638   6.826
  346LEU   HD12 5456   7.333   6.661   6.690
  346LEU   HD13 5457   7.496   6.600   6.654
  346LEU    CD2 5458   7.392   6.903   6.780
  346LEU   HD21 5459   7.288   6.879   6.744
  346LEU   HD22 5460   7.404   6.890   6.885
  346LEU   HD23 5461   7.420   7.002   6.752
  346LEU      C 5462   7.836   6.980   6.758
  346LEU      O 5463   7.848   7.047   6.861
  347ASP      N 5464   7.935   6.914   6.697
  347ASP      H 5465   7.915   6.864   6.613
  347ASP     CA 5466   8.072   6.904   6.744
  347ASP     HA 5467   8.073   6.908   6.850
  347ASP     CB 5468   8.127   6.766   6.715
  347ASP    HB1 5469   8.230   6.751   6.748
  347ASP    HB2 5470   8.126   6.756   6.604
  347ASP     CG 5471   8.039   6.651   6.773
  347ASP    OD1 5472   8.026   6.550   6.702
  347ASP    OD2 5473   7.977   6.664   6.882
  347ASP      C 5474   8.168   7.018   6.700
  347ASP      O 5475   8.289   7.008   6.734
  348ASN      N 5476   8.117   7.117   6.628
  348ASN      H 5477   8.016   7.115   6.611
  348ASN     CA 5478   8.192   7.219   6.558
  348ASN     HA 5479   8.131   7.256   6.476
  348ASN     CB 5480   8.220   7.344   6.648
  348ASN    HB1 5481   8.291   7.318   6.721
  348ASN    HB2 5482   8.130   7.378   6.701
  348ASN     CG 5483   8.283   7.463   6.577
  348ASN    OD1 5484   8.297   7.468   6.454
  348ASN    ND2 5485   8.315   7.568   6.644
  348ASN   HD21 5486   8.316   7.570   6.746
  348ASN   HD22 5487   8.370   7.639   6.593
  348ASN      C 5488   8.317   7.163   6.482
  348ASN      O 5489   8.429   7.205   6.502
  349ASN      N 5490   8.295   7.056   6.404
  349ASN      H 5491   8.203   7.021   6.410
  349ASN     CA 5492   8.402   6.970   6.347
  349ASN     HA 5493   8.496   6.999   6.386
  349ASN     CB 5494   8.378   6.822   6.395
  349ASN    HB1 5495   8.282   6.785   6.365
  349ASN    HB2 5496   8.378   6.826   6.503
  349ASN     CG 5497   8.485   6.726   6.358
  349ASN    OD1 5498   8.576   6.753   6.279
  349ASN    ND2 5499   8.485   6.601   6.411
  349ASN   HD21 5500   8.417   6.574   6.481
  349ASN   HD22 5501   8.567   6.541   6.394
  349ASN      C 5502   8.423   6.992   6.198
  349ASN      O 5503   8.331   6.968   6.118
  350LYS      N 5504   8.537   7.052   6.153
  350LYS      H 5505   8.609   7.067   6.220
  350LYS     CA 5506   8.555   7.091   6.011
  350LYS     HA 5507   8.460   7.121   5.968
  350LYS     CB 5508   8.654   7.212   6.002
  350LYS    HB1 5509   8.655   7.249   5.900
  350LYS    HB2 5510   8.753   7.169   6.025
  350LYS     CG 5511   8.624   7.324   6.101
  350LYS    HG1 5512   8.699   7.400   6.089
  350LYS    HG2 5513   8.622   7.294   6.208
  350LYS     CD 5514   8.491   7.398   6.070
  350LYS    HD1 5515   8.402   7.334   6.082
  350LYS    HD2 5516   8.492   7.435   5.969
  350LYS     CE 5517   8.475   7.519   6.164
  350LYS    HE1 5518   8.553   7.587   6.143
  350LYS    HE2 5519   8.492   7.479   6.269
  350LYS     NZ 5520   8.346   7.592   6.147
  350LYS    HZ1 5521   8.265   7.534   6.181
  350LYS    HZ2 5522   8.349   7.684   6.187
  350LYS    HZ3 5523   8.339   7.605   6.046
  350LYS      C 5524   8.599   6.976   5.925
  350LYS      O 5525   8.556   6.966   5.809
  351GLU      N 5526   8.677   6.881   5.978
  351GLU      H 5527   8.707   6.888   6.071
  351GLU     CA 5528   8.710   6.760   5.907
  351GLU     HA 5529   8.754   6.795   5.812
  351GLU     CB 5530   8.813   6.680   5.985
  351GLU    HB1 5531   8.845   6.596   5.924
  351GLU    HB2 5532   8.766   6.637   6.074
  351GLU     CG 5533   8.943   6.756   6.015
  351GLU    HG1 5534   8.929   6.820   6.106
  351GLU    HG2 5535   8.977   6.813   5.927
  351GLU     CD 5536   9.052   6.654   6.050
  351GLU    OE1 5537   9.123   6.620   5.952
  351GLU    OE2 5538   9.076   6.624   6.169
  351GLU      C 5539   8.587   6.666   5.877
  351GLU      O 5540   8.563   6.622   5.764
  352LEU      N 5541   8.498   6.646   5.978
  352LEU      H 5542   8.520   6.677   6.067
  352LEU     CA 5543   8.383   6.564   5.958
  352LEU     HA 5544   8.420   6.471   5.910
  352LEU     CB 5545   8.326   6.528   6.099
  352LEU    HB1 5546   8.291   6.623   6.144
  352LEU    HB2 5547   8.406   6.493   6.166
  352LEU     CG 5548   8.214   6.422   6.105
  352LEU     HG 5549   8.136   6.452   6.034
  352LEU    CD1 5550   8.263   6.281   6.073
  352LEU   HD11 5551   8.337   6.250   6.148
  352LEU   HD12 5552   8.179   6.215   6.076
  352LEU   HD13 5553   8.301   6.269   5.969
  352LEU    CD2 5554   8.154   6.412   6.246
  352LEU   HD21 5555   8.069   6.344   6.249
  352LEU   HD22 5556   8.229   6.385   6.317
  352LEU   HD23 5557   8.119   6.513   6.275
  352LEU      C 5558   8.285   6.633   5.857
  352LEU      O 5559   8.231   6.567   5.767
  353ALA      N 5560   8.280   6.764   5.854
  353ALA      H 5561   8.340   6.816   5.921
  353ALA     CA 5562   8.213   6.842   5.749
  353ALA     HA 5563   8.115   6.792   5.738
  353ALA     CB 5564   8.191   6.985   5.799
  353ALA    HB1 5565   8.137   7.041   5.722
  353ALA    HB2 5566   8.125   6.982   5.894
  353ALA    HB3 5567   8.286   7.039   5.820
  353ALA      C 5568   8.278   6.831   5.611
  353ALA      O 5569   8.201   6.821   5.513
  354PHE      N 5570   8.410   6.823   5.599
  354PHE      H 5571   8.468   6.836   5.682
  354PHE     CA 5572   8.478   6.808   5.469
  354PHE     HA 5573   8.437   6.885   5.399
  354PHE     CB 5574   8.626   6.837   5.484
  354PHE    HB1 5575   8.662   6.829   5.585
  354PHE    HB2 5576   8.646   6.943   5.452
  354PHE     CG 5577   8.717   6.749   5.400
  354PHE    CD1 5578   8.729   6.778   5.265
  354PHE    HD1 5579   8.683   6.865   5.214
  354PHE    CE1 5580   8.816   6.701   5.188
  354PHE    HE1 5581   8.825   6.724   5.080
  354PHE     CZ 5582   8.901   6.606   5.247
  354PHE     HZ 5583   8.979   6.559   5.194
  354PHE    CE2 5584   8.887   6.575   5.384
  354PHE    HE2 5585   8.947   6.494   5.426
  354PHE    CD2 5586   8.794   6.647   5.459
  354PHE    HD2 5587   8.783   6.621   5.564
  354PHE      C 5588   8.447   6.670   5.413
  354PHE      O 5589   8.420   6.660   5.293
  355PHE      N 5590   8.448   6.566   5.499
  355PHE      H 5591   8.474   6.581   5.594
  355PHE     CA 5592   8.419   6.433   5.455
  355PHE     HA 5593   8.475   6.405   5.367
  355PHE     CB 5594   8.468   6.340   5.570
  355PHE    HB1 5595   8.423   6.373   5.664
  355PHE    HB2 5596   8.576   6.344   5.576
  355PHE     CG 5597   8.431   6.195   5.549
  355PHE    CD1 5598   8.511   6.119   5.462
  355PHE    HD1 5599   8.595   6.162   5.418
  355PHE    CE1 5600   8.473   5.988   5.434
  355PHE    HE1 5601   8.527   5.930   5.369
  355PHE     CZ 5602   8.358   5.932   5.489
  355PHE     HZ 5603   8.332   5.829   5.469
  355PHE    CE2 5604   8.279   6.010   5.571
  355PHE    HE2 5605   8.189   5.963   5.614
  355PHE    CD2 5606   8.317   6.143   5.604
  355PHE    HD2 5607   8.253   6.198   5.677
  355PHE      C 5608   8.274   6.404   5.424
  355PHE      O 5609   8.248   6.342   5.319
  356ALA      N 5610   8.180   6.446   5.509
  356ALA      H 5611   8.213   6.480   5.599
  356ALA     CA 5612   8.036   6.445   5.483
  356ALA     HA 5613   8.008   6.339   5.480
  356ALA     CB 5614   7.962   6.515   5.598
  356ALA    HB1 5615   7.857   6.503   5.581
  356ALA    HB2 5616   7.993   6.471   5.690
  356ALA    HB3 5617   7.986   6.626   5.599
  356ALA      C 5618   7.997   6.514   5.349
  356ALA      O 5619   7.928   6.457   5.266
  357ASN      N 5620   8.063   6.627   5.320
  357ASN      H 5621   8.124   6.668   5.388
  357ASN     CA 5622   8.053   6.699   5.190
  357ASN     HA 5623   7.949   6.710   5.164
  357ASN     CB 5624   8.119   6.837   5.210
  357ASN    HB1 5625   8.217   6.827   5.244
  357ASN    HB2 5626   8.059   6.890   5.278
  357ASN     CG 5627   8.127   6.920   5.080
  357ASN    OD1 5628   8.229   6.929   5.012
  357ASN    ND2 5629   8.019   6.984   5.035
  357ASN   HD21 5630   7.930   6.970   5.084
  357ASN   HD22 5631   8.025   7.035   4.952
  357ASN      C 5632   8.128   6.622   5.077
  357ASN      O 5633   8.080   6.630   4.963
  358ALA      N 5634   8.244   6.558   5.097
  358ALA      H 5635   8.280   6.561   5.192
  358ALA     CA 5636   8.316   6.482   4.995
  358ALA     HA 5637   8.324   6.543   4.904
  358ALA     CB 5638   8.457   6.447   5.043
  358ALA    HB1 5639   8.519   6.531   5.079
  358ALA    HB2 5640   8.448   6.382   5.131
  358ALA    HB3 5641   8.512   6.397   4.964
  358ALA      C 5642   8.245   6.354   4.948
  358ALA      O 5643   8.239   6.327   4.826
  359LEU      N 5644   8.186   6.280   5.043
  359LEU      H 5645   8.209   6.302   5.139
  359LEU     CA 5646   8.109   6.159   5.014
  359LEU     HA 5647   8.167   6.095   4.950
  359LEU     CB 5648   8.077   6.088   5.145
  359LEU    HB1 5649   8.030   6.165   5.207
  359LEU    HB2 5650   8.173   6.062   5.190
  359LEU     CG 5651   7.982   5.973   5.139
  359LEU     HG 5652   7.889   6.005   5.091
  359LEU    CD1 5653   8.026   5.847   5.057
  359LEU   HD11 5654   7.945   5.779   5.042
  359LEU   HD12 5655   8.057   5.879   4.957
  359LEU   HD13 5656   8.110   5.800   5.098
  359LEU    CD2 5657   7.952   5.926   5.281
  359LEU   HD21 5658   8.042   5.890   5.331
  359LEU   HD22 5659   7.900   6.003   5.338
  359LEU   HD23 5660   7.881   5.838   5.275
  359LEU      C 5661   7.983   6.195   4.938
  359LEU      O 5662   7.950   6.124   4.840
  360GLU      N 5663   7.918   6.303   4.973
  360GLU      H 5664   7.944   6.351   5.057
  360GLU     CA 5665   7.803   6.357   4.903
  360GLU     HA 5666   7.728   6.280   4.894
  360GLU     CB 5667   7.744   6.465   4.994
  360GLU    HB1 5668   7.815   6.546   4.999
  360GLU    HB2 5669   7.728   6.420   5.090
  360GLU     CG 5670   7.608   6.524   4.952
  360GLU    HG1 5671   7.536   6.445   4.942
  360GLU    HG2 5672   7.620   6.577   4.855
  360GLU     CD 5673   7.563   6.619   5.062
  360GLU    OE1 5674   7.495   6.578   5.159
  360GLU    OE2 5675   7.591   6.741   5.048
  360GLU      C 5676   7.836   6.409   4.759
  360GLU      O 5677   7.752   6.399   4.670
  361GLU      N 5678   7.959   6.458   4.739
  361GLU      H 5679   8.021   6.460   4.816
  361GLU     CA 5680   8.004   6.505   4.608
  361GLU     HA 5681   7.936   6.573   4.558
  361GLU     CB 5682   8.132   6.586   4.619
  361GLU    HB1 5683   8.213   6.519   4.641
  361GLU    HB2 5684   8.120   6.654   4.701
  361GLU     CG 5685   8.176   6.657   4.492
  361GLU    HG1 5686   8.091   6.703   4.444
  361GLU    HG2 5687   8.213   6.578   4.420
  361GLU     CD 5688   8.285   6.760   4.513
  361GLU    OE1 5689   8.253   6.873   4.557
  361GLU    OE2 5690   8.403   6.724   4.492
  361GLU      C 5691   8.027   6.391   4.511
  361GLU      O 5692   7.982   6.396   4.397
  362VAL      N 5693   8.090   6.282   4.553
  362VAL      H 5694   8.135   6.279   4.645
  362VAL     CA 5695   8.125   6.169   4.466
  362VAL     HA 5696   8.148   6.208   4.367
  362VAL     CB 5697   8.246   6.087   4.510
  362VAL     HB 5698   8.270   6.012   4.434
  362VAL    CG1 5699   8.369   6.175   4.515
  362VAL   HG11 5700   8.360   6.243   4.593
  362VAL   HG12 5701   8.452   6.113   4.537
  362VAL   HG13 5702   8.387   6.229   4.421
  362VAL    CG2 5703   8.227   6.015   4.644
  362VAL   HG21 5704   8.205   6.087   4.714
  362VAL   HG22 5705   8.143   5.946   4.644
  362VAL   HG23 5706   8.323   5.967   4.665
  362VAL      C 5707   8.008   6.077   4.437
  362VAL      O 5708   7.999   6.020   4.328
  363SER      N 5709   7.909   6.077   4.525
  363SER      H 5710   7.929   6.132   4.606
  363SER     CA 5711   7.777   6.007   4.503
  363SER     HA 5712   7.794   5.900   4.483
  363SER     CB 5713   7.699   6.009   4.629
  363SER    HB1 5714   7.616   5.944   4.616
  363SER    HB2 5715   7.669   6.109   4.659
  363SER     OG 5716   7.776   5.953   4.735
  363SER     HG 5717   7.846   6.013   4.774
  363SER      C 5718   7.698   6.061   4.384
  363SER      O 5719   7.634   5.984   4.312
  364ILE      N 5720   7.709   6.195   4.359
  364ILE      H 5721   7.765   6.249   4.423
  364ILE     CA 5722   7.658   6.260   4.239
  364ILE     HA 5723   7.573   6.204   4.210
  364ILE     CB 5724   7.601   6.402   4.273
  364ILE     HB 5725   7.679   6.468   4.307
  364ILE    CG2 5726   7.527   6.470   4.155
  364ILE   HG21 5727   7.491   6.569   4.179
  364ILE   HG22 5728   7.597   6.484   4.077
  364ILE   HG23 5729   7.443   6.414   4.120
  364ILE    CG1 5730   7.497   6.391   4.388
  364ILE   HG11 5731   7.464   6.489   4.418
  364ILE   HG12 5732   7.543   6.349   4.481
  364ILE     CD 5733   7.369   6.309   4.366
  364ILE    HD1 5734   7.306   6.367   4.297
  364ILE    HD2 5735   7.391   6.209   4.327
  364ILE    HD3 5736   7.322   6.296   4.465
  364ILE      C 5737   7.756   6.266   4.124
  364ILE      O 5738   7.710   6.250   4.011
  365GLU      N 5739   7.887   6.287   4.144
  365GLU      H 5740   7.919   6.300   4.237
  365GLU     CA 5741   7.981   6.301   4.034
  365GLU     HA 5742   7.932   6.372   3.958
  365GLU     CB 5743   8.107   6.367   4.093
  365GLU    HB1 5744   8.148   6.302   4.172
  365GLU    HB2 5745   8.077   6.461   4.138
  365GLU     CG 5746   8.209   6.399   3.982
  365GLU    HG1 5747   8.158   6.458   3.903
  365GLU    HG2 5748   8.240   6.313   3.931
  365GLU     CD 5749   8.329   6.479   4.028
  365GLU    OE1 5750   8.325   6.597   3.999
  365GLU    OE2 5751   8.420   6.423   4.094
  365GLU      C 5752   8.011   6.163   3.968
  365GLU      O 5753   8.059   6.157   3.853
  366THR      N 5754   7.978   6.052   4.036
  366THR      H 5755   7.953   6.061   4.134
  366THR     CA 5756   7.990   5.916   3.980
  366THR     HA 5757   8.080   5.907   3.921
  366THR     CB 5758   8.005   5.809   4.091
  366THR     HB 5759   7.918   5.816   4.159
  366THR    CG2 5760   8.020   5.664   4.033
  366THR   HG21 5761   7.925   5.628   3.991
  366THR   HG22 5762   8.102   5.667   3.953
  366THR   HG23 5763   8.043   5.593   4.104
  366THR    OG1 5764   8.116   5.841   4.167
  366THR    HG1 5765   8.086   5.906   4.231
  366THR      C 5766   7.876   5.890   3.885
  366THR      O 5767   7.894   5.854   3.768
  367ILE      N 5768   7.748   5.918   3.924
  367ILE      H 5769   7.728   5.952   4.016
  367ILE     CA 5770   7.637   5.912   3.830
  367ILE     HA 5771   7.650   5.820   3.775
  367ILE     CB 5772   7.496   5.907   3.899
  367ILE     HB 5773   7.420   5.879   3.822
  367ILE    CG2 5774   7.497   5.798   4.009
  367ILE   HG21 5775   7.532   5.702   3.975
  367ILE   HG22 5776   7.552   5.828   4.097
  367ILE   HG23 5777   7.394   5.787   4.032
  367ILE    CG1 5778   7.466   6.046   3.956
  367ILE   HG11 5779   7.477   6.121   3.878
  367ILE   HG12 5780   7.532   6.059   4.040
  367ILE     CD 5781   7.319   6.052   4.012
  367ILE    HD1 5782   7.248   6.032   3.932
  367ILE    HD2 5783   7.306   5.979   4.094
  367ILE    HD3 5784   7.299   6.154   4.048
  367ILE      C 5785   7.648   6.013   3.714
  367ILE      O 5786   7.608   5.978   3.605
  368GLU      N 5787   7.712   6.128   3.738
  368GLU      H 5788   7.731   6.155   3.838
  368GLU     CA 5789   7.740   6.226   3.631
  368GLU     HA 5790   7.653   6.247   3.567
  368GLU     CB 5791   7.780   6.365   3.691
  368GLU    HB1 5792   7.884   6.368   3.716
  368GLU    HB2 5793   7.726   6.382   3.784
  368GLU     CG 5794   7.752   6.488   3.604
  368GLU    HG1 5795   7.646   6.494   3.584
  368GLU    HG2 5796   7.799   6.472   3.511
  368GLU     CD 5797   7.807   6.620   3.665
  368GLU    OE1 5798   7.902   6.677   3.605
  368GLU    OE2 5799   7.755   6.666   3.769
  368GLU      C 5800   7.851   6.175   3.539
  368GLU      O 5801   7.847   6.213   3.423
  369ALA      N 5802   7.946   6.092   3.581
  369ALA      H 5803   7.941   6.067   3.678
  369ALA     CA 5804   8.038   6.029   3.488
  369ALA     HA 5805   8.082   6.099   3.417
  369ALA     CB 5806   8.156   5.977   3.570
  369ALA    HB1 5807   8.225   5.919   3.504
  369ALA    HB2 5808   8.200   6.067   3.616
  369ALA    HB3 5809   8.123   5.907   3.644
  369ALA      C 5810   7.977   5.917   3.403
  369ALA      O 5811   8.030   5.890   3.296
  370GLY      N 5812   7.871   5.849   3.452
  370GLY      H 5813   7.834   5.879   3.541
  370GLY     CA 5814   7.783   5.762   3.376
  370GLY    HA1 5815   7.828   5.747   3.279
  370GLY    HA2 5816   7.686   5.805   3.374
  370GLY      C 5817   7.767   5.627   3.449
  370GLY      O 5818   7.701   5.539   3.396
  371PHE      N 5819   7.832   5.609   3.564
  371PHE      H 5820   7.884   5.689   3.603
  371PHE     CA 5821   7.833   5.485   3.650
  371PHE     HA 5822   7.823   5.400   3.583
  371PHE     CB 5823   7.970   5.470   3.717
  371PHE    HB1 5824   7.973   5.376   3.778
  371PHE    HB2 5825   7.986   5.548   3.787
  371PHE     CG 5826   8.087   5.466   3.621
  371PHE    CD1 5827   8.172   5.577   3.605
  371PHE    HD1 5828   8.154   5.673   3.661
  371PHE    CE1 5829   8.283   5.566   3.520
  371PHE    HE1 5830   8.353   5.650   3.497
  371PHE     CZ 5831   8.313   5.446   3.452
  371PHE     HZ 5832   8.401   5.440   3.388
  371PHE    CE2 5833   8.221   5.338   3.462
  371PHE    HE2 5834   8.234   5.239   3.412
  371PHE    CD2 5835   8.110   5.351   3.547
  371PHE    HD2 5836   8.046   5.265   3.556
  371PHE      C 5837   7.713   5.485   3.743
  371PHE      O 5838   7.711   5.560   3.841
  372MET      N 5839   7.604   5.413   3.720
  372MET      H 5840   7.594   5.354   3.639
  372MET     CA 5841   7.481   5.423   3.794
  372MET     HA 5842   7.507   5.447   3.898
  372MET     CB 5843   7.397   5.534   3.730
  372MET    HB1 5844   7.458   5.628   3.721
  372MET    HB2 5845   7.313   5.553   3.796
  372MET     CG 5846   7.343   5.505   3.590
  372MET    HG1 5847   7.267   5.426   3.609
  372MET    HG2 5848   7.420   5.464   3.531
  372MET     SD 5849   7.263   5.648   3.513
  372MET     CE 5850   7.411   5.748   3.474
  372MET    HE1 5851   7.477   5.687   3.408
  372MET    HE2 5852   7.378   5.838   3.425
  372MET    HE3 5853   7.464   5.776   3.566
  372MET      C 5854   7.407   5.289   3.797
  372MET      O 5855   7.444   5.196   3.725
  373THR      N 5856   7.296   5.279   3.871
  373THR      H 5857   7.280   5.356   3.936
  373THR     CA 5858   7.208   5.163   3.887
  373THR     HA 5859   7.263   5.070   3.862
  373THR     CB 5860   7.152   5.151   4.031
  373THR     HB 5861   7.080   5.069   4.037
  373THR    CG2 5862   7.266   5.128   4.130
  373THR   HG21 5863   7.327   5.046   4.099
  373THR   HG22 5864   7.322   5.217   4.145
  373THR   HG23 5865   7.226   5.108   4.226
  373THR    OG1 5866   7.085   5.275   4.057
  373THR    HG1 5867   6.987   5.258   4.050
  373THR      C 5868   7.095   5.165   3.786
  373THR      O 5869   7.060   5.272   3.732
  374LYS      N 5870   7.034   5.048   3.757
  374LYS      H 5871   7.079   4.968   3.803
  374LYS     CA 5872   6.934   5.019   3.651
  374LYS     HA 5873   6.980   5.026   3.552
  374LYS     CB 5874   6.878   4.878   3.668
  374LYS    HB1 5875   6.826   4.875   3.763
  374LYS    HB2 5876   6.957   4.803   3.684
  374LYS     CG 5877   6.783   4.831   3.558
  374LYS    HG1 5878   6.829   4.857   3.462
  374LYS    HG2 5879   6.685   4.882   3.568
  374LYS     CD 5880   6.759   4.678   3.555
  374LYS    HD1 5881   6.859   4.631   3.555
  374LYS    HD2 5882   6.709   4.647   3.459
  374LYS     CE 5883   6.674   4.636   3.675
  374LYS    HE1 5884   6.570   4.678   3.670
  374LYS    HE2 5885   6.726   4.671   3.763
  374LYS     NZ 5886   6.663   4.493   3.684
  374LYS    HZ1 5887   6.632   4.457   3.777
  374LYS    HZ2 5888   6.597   4.462   3.614
  374LYS    HZ3 5889   6.757   4.446   3.668
  374LYS      C 5890   6.816   5.119   3.656
  374LYS      O 5891   6.765   5.163   3.549
  375ASP      N 5892   6.770   5.163   3.773
  375ASP      H 5893   6.815   5.135   3.862
  375ASP     CA 5894   6.665   5.266   3.788
  375ASP     HA 5895   6.577   5.235   3.731
  375ASP     CB 5896   6.619   5.275   3.933
  375ASP    HB1 5897   6.570   5.184   3.957
  375ASP    HB2 5898   6.548   5.358   3.939
  375ASP     CG 5899   6.730   5.297   4.039
  375ASP    OD1 5900   6.713   5.385   4.123
  375ASP    OD2 5901   6.829   5.218   4.034
  375ASP      C 5902   6.704   5.404   3.736
  375ASP      O 5903   6.624   5.464   3.671
  376LEU      N 5904   6.830   5.447   3.763
  376LEU      H 5905   6.892   5.385   3.812
  376LEU     CA 5906   6.887   5.570   3.703
  376LEU     HA 5907   6.810   5.648   3.700
  376LEU     CB 5908   7.002   5.618   3.786
  376LEU    HB1 5909   7.052   5.709   3.743
  376LEU    HB2 5910   7.076   5.537   3.790
  376LEU     CG 5911   6.972   5.649   3.934
  376LEU     HG 5912   6.964   5.556   3.992
  376LEU    CD1 5913   7.082   5.737   3.992
  376LEU   HD11 5914   7.063   5.752   4.098
  376LEU   HD12 5915   7.181   5.691   3.977
  376LEU   HD13 5916   7.084   5.836   3.947
  376LEU    CD2 5917   6.837   5.723   3.941
  376LEU   HD21 5918   6.759   5.660   3.912
  376LEU   HD22 5919   6.831   5.752   4.047
  376LEU   HD23 5920   6.834   5.810   3.875
  376LEU      C 5921   6.926   5.558   3.557
  376LEU      O 5922   6.900   5.649   3.479
  377ALA      N 5923   6.971   5.437   3.513
  377ALA      H 5924   6.984   5.366   3.579
  377ALA     CA 5925   6.989   5.406   3.372
  377ALA     HA 5926   7.057   5.474   3.325
  377ALA     CB 5927   7.040   5.263   3.363
  377ALA    HB1 5928   7.139   5.263   3.407
  377ALA    HB2 5929   6.971   5.194   3.402
  377ALA    HB3 5930   7.058   5.229   3.259
  377ALA      C 5931   6.857   5.419   3.295
  377ALA      O 5932   6.858   5.477   3.189
  378ALA      N 5933   6.742   5.376   3.352
  378ALA      H 5934   6.740   5.323   3.441
  378ALA     CA 5935   6.613   5.395   3.287
  378ALA     HA 5936   6.628   5.363   3.180
  378ALA     CB 5937   6.517   5.302   3.351
  378ALA    HB1 5938   6.420   5.318   3.302
  378ALA    HB2 5939   6.540   5.198   3.344
  378ALA    HB3 5940   6.513   5.323   3.461
  378ALA      C 5941   6.569   5.543   3.288
  378ALA      O 5942   6.501   5.588   3.197
  379CYS      N 5943   6.608   5.625   3.385
  379CYS      H 5944   6.669   5.590   3.460
  379CYS     CA 5945   6.590   5.772   3.380
  379CYS     HA 5946   6.485   5.792   3.368
  379CYS     CB 5947   6.631   5.837   3.515
  379CYS    HB1 5948   6.611   5.941   3.501
  379CYS    HB2 5949   6.734   5.827   3.539
  379CYS     SG 5950   6.522   5.775   3.651
  379CYS     HG 5951   6.553   5.643   3.640
  379CYS      C 5952   6.669   5.835   3.265
  379CYS      O 5953   6.609   5.906   3.183
  380ILE      N 5954   6.799   5.803   3.243
  380ILE      H 5955   6.842   5.745   3.310
  380ILE     CA 5956   6.881   5.864   3.137
  380ILE     HA 5957   6.842   5.960   3.127
  380ILE     CB 5958   7.029   5.878   3.186
  380ILE     HB 5959   7.024   5.922   3.285
  380ILE    CG2 5960   7.095   5.742   3.193
  380ILE   HG21 5961   7.034   5.677   3.253
  380ILE   HG22 5962   7.102   5.697   3.094
  380ILE   HG23 5963   7.191   5.748   3.236
  380ILE    CG1 5964   7.115   5.978   3.101
  380ILE   HG11 5965   7.123   5.936   3.001
  380ILE   HG12 5966   7.216   5.983   3.153
  380ILE     CD 5967   7.066   6.123   3.095
  380ILE    HD1 5968   7.047   6.163   3.190
  380ILE    HD2 5969   7.132   6.189   3.042
  380ILE    HD3 5970   6.969   6.124   3.042
  380ILE      C 5971   6.871   5.800   2.999
  380ILE      O 5972   6.897   5.867   2.901
  381LYS      N 5973   6.820   5.679   2.988
  381LYS      H 5974   6.798   5.635   3.074
  381LYS     CA 5975   6.814   5.599   2.866
  381LYS     HA 5976   6.829   5.660   2.781
  381LYS     CB 5977   6.943   5.504   2.863
  381LYS    HB1 5978   6.926   5.428   2.937
  381LYS    HB2 5979   7.036   5.562   2.884
  381LYS     CG 5980   6.969   5.431   2.732
  381LYS    HG1 5981   6.962   5.501   2.647
  381LYS    HG2 5982   6.893   5.351   2.715
  381LYS     CD 5983   7.108   5.367   2.733
  381LYS    HD1 5984   7.119   5.298   2.816
  381LYS    HD2 5985   7.184   5.446   2.748
  381LYS     CE 5986   7.128   5.295   2.604
  381LYS    HE1 5987   7.110   5.364   2.515
  381LYS    HE2 5988   7.056   5.210   2.600
  381LYS     NZ 5989   7.266   5.242   2.593
  381LYS    HZ1 5990   7.336   5.312   2.592
  381LYS    HZ2 5991   7.289   5.188   2.679
  381LYS    HZ3 5992   7.279   5.189   2.512
  381LYS      C 5993   6.678   5.527   2.838
  381LYS      O 5994   6.655   5.486   2.724
  382GLY      N 5995   6.590   5.511   2.940
  382GLY      H 5996   6.609   5.551   3.032
  382GLY     CA 5997   6.465   5.434   2.915
  382GLY    HA1 5998   6.429   5.453   2.816
  382GLY    HA2 5999   6.394   5.468   2.990
  382GLY      C 6000   6.488   5.287   2.940
  382GLY      O 6001   6.569   5.223   2.872
  383LEU      N 6002   6.410   5.226   3.027
  383LEU      H 6003   6.343   5.281   3.084
  383LEU     CA 6004   6.424   5.084   3.065
  383LEU     HA 6005   6.517   5.082   3.125
  383LEU     CB 6006   6.310   5.050   3.167
  383LEU    HB1 6007   6.216   5.055   3.116
  383LEU    HB2 6008   6.323   5.117   3.253
  383LEU     CG 6009   6.316   4.907   3.228
  383LEU     HG 6010   6.311   4.833   3.149
  383LEU    CD1 6011   6.443   4.878   3.309
  383LEU   HD11 6012   6.533   4.886   3.241
  383LEU   HD12 6013   6.459   4.949   3.394
  383LEU   HD13 6014   6.437   4.777   3.349
  383LEU    CD2 6015   6.195   4.877   3.314
  383LEU   HD21 6016   6.190   4.954   3.392
  383LEU   HD22 6017   6.111   4.884   3.247
  383LEU   HD23 6018   6.210   4.777   3.360
  383LEU      C 6019   6.435   4.981   2.952
  383LEU      O 6020   6.520   4.891   2.966
  384PRO      N 6021   6.362   4.990   2.841
  384PRO     CD 6022   6.257   5.087   2.804
  384PRO    HD1 6023   6.302   5.186   2.797
  384PRO    HD2 6024   6.178   5.080   2.875
  384PRO     CG 6025   6.205   5.049   2.664
  384PRO    HG1 6026   6.261   5.109   2.591
  384PRO    HG2 6027   6.096   5.060   2.663
  384PRO     CB 6028   6.242   4.900   2.653
  384PRO    HB1 6029   6.262   4.871   2.552
  384PRO    HB2 6030   6.168   4.832   2.698
  384PRO     CA 6031   6.371   4.885   2.736
  384PRO     HA 6032   6.374   4.787   2.780
  384PRO      C 6033   6.497   4.903   2.649
  384PRO      O 6034   6.535   4.806   2.587
  385ASN      N 6035   6.562   5.020   2.649
  385ASN      H 6036   6.526   5.096   2.708
  385ASN     CA 6037   6.687   5.047   2.576
  385ASN     HA 6038   6.692   4.984   2.489
  385ASN     CB 6039   6.681   5.197   2.539
  385ASN    HB1 6040   6.765   5.231   2.481
  385ASN    HB2 6041   6.680   5.253   2.628
  385ASN     CG 6042   6.556   5.233   2.461
  385ASN    OD1 6043   6.505   5.161   2.378
  385ASN    ND2 6044   6.498   5.350   2.495
  385ASN   HD21 6045   6.539   5.414   2.559
  385ASN   HD22 6046   6.412   5.373   2.449
  385ASN      C 6047   6.816   5.022   2.662
  385ASN      O 6048   6.927   5.016   2.607
  386VAL      N 6049   6.800   5.000   2.792
  386VAL      H 6050   6.703   5.017   2.821
  386VAL     CA 6051   6.898   4.965   2.898
  386VAL     HA 6052   6.988   5.023   2.878
  386VAL     CB 6053   6.843   5.009   3.035
  386VAL     HB 6054   6.741   4.984   3.046
  386VAL    CG1 6055   6.915   4.950   3.157
  386VAL   HG11 6056   7.018   4.976   3.158
  386VAL   HG12 6057   6.866   4.985   3.244
  386VAL   HG13 6058   6.905   4.840   3.158
  386VAL    CG2 6059   6.862   5.157   3.053
  386VAL   HG21 6060   6.972   5.180   3.061
  386VAL   HG22 6061   6.828   5.210   2.958
  386VAL   HG23 6062   6.809   5.191   3.140
  386VAL      C 6063   6.935   4.817   2.887
  386VAL      O 6064   6.849   4.726   2.883
  387GLN      N 6065   7.068   4.787   2.894
  387GLN      H 6066   7.133   4.868   2.895
  387GLN     CA 6067   7.128   4.656   2.908
  387GLN     HA 6068   7.052   4.582   2.946
  387GLN     CB 6069   7.192   4.609   2.777
  387GLN    HB1 6070   7.243   4.512   2.794
  387GLN    HB2 6071   7.273   4.680   2.741
  387GLN     CG 6072   7.097   4.591   2.660
  387GLN    HG1 6073   7.147   4.559   2.569
  387GLN    HG2 6074   7.059   4.690   2.630
  387GLN     CD 6075   6.980   4.499   2.692
  387GLN    OE1 6076   6.986   4.403   2.771
  387GLN    NE2 6077   6.870   4.517   2.621
  387GLN   HE21 6078   6.868   4.592   2.552
  387GLN   HE22 6079   6.802   4.454   2.632
  387GLN      C 6080   7.235   4.665   3.024
  387GLN      O 6081   7.271   4.778   3.063
  388ARG      N 6082   7.294   4.552   3.067
  388ARG      H 6083   7.263   4.464   3.029
  388ARG     CA 6084   7.399   4.555   3.178
  388ARG     HA 6085   7.367   4.599   3.266
  388ARG     CB 6086   7.433   4.409   3.216
  388ARG    HB1 6087   7.478   4.358   3.127
  388ARG    HB2 6088   7.337   4.360   3.236
  388ARG     CG 6089   7.531   4.381   3.327
  388ARG    HG1 6090   7.630   4.419   3.300
  388ARG    HG2 6091   7.535   4.277   3.334
  388ARG     CD 6092   7.490   4.439   3.466
  388ARG    HD1 6093   7.388   4.402   3.485
  388ARG    HD2 6094   7.486   4.546   3.456
  388ARG     NE 6095   7.579   4.394   3.572
  388ARG     HE 6096   7.554   4.303   3.608
  388ARG     CZ 6097   7.686   4.452   3.617
  388ARG    NH1 6098   7.727   4.566   3.573
  388ARG   HH11 6099   7.656   4.625   3.526
  388ARG   HH12 6100   7.805   4.608   3.619
  388ARG    NH2 6101   7.758   4.395   3.709
  388ARG   HH21 6102   7.722   4.313   3.751
  388ARG   HH22 6103   7.845   4.432   3.745
  388ARG      C 6104   7.526   4.637   3.150
  388ARG      O 6105   7.590   4.677   3.245
  389SER      N 6106   7.554   4.671   3.024
  389SER      H 6107   7.517   4.619   2.947
  389SER     CA 6108   7.654   4.775   2.979
  389SER     HA 6109   7.757   4.761   3.023
  389SER     CB 6110   7.678   4.755   2.828
  389SER    HB1 6111   7.750   4.823   2.788
  389SER    HB2 6112   7.583   4.771   2.778
  389SER     OG 6113   7.714   4.618   2.807
  389SER     HG 6114   7.649   4.578   2.750
  389SER      C 6115   7.618   4.920   3.007
  389SER      O 6116   7.702   5.008   2.989
  390ASP      N 6117   7.496   4.948   3.056
  390ASP      H 6118   7.427   4.875   3.062
  390ASP     CA 6119   7.454   5.080   3.104
  390ASP     HA 6120   7.533   5.149   3.071
  390ASP     CB 6121   7.320   5.120   3.033
  390ASP    HB1 6122   7.298   5.229   3.047
  390ASP    HB2 6123   7.244   5.062   3.087
  390ASP     CG 6124   7.313   5.092   2.882
  390ASP    OD1 6125   7.216   5.036   2.836
  390ASP    OD2 6126   7.408   5.128   2.806
  390ASP      C 6127   7.438   5.096   3.257
  390ASP      O 6128   7.421   5.207   3.304
  391TYR      N 6129   7.434   4.988   3.335
  391TYR      H 6130   7.434   4.894   3.290
  391TYR     CA 6131   7.418   4.994   3.482
  391TYR     HA 6132   7.450   5.095   3.521
  391TYR     CB 6133   7.272   4.977   3.521
  391TYR    HB1 6134   7.220   5.055   3.473
  391TYR    HB2 6135   7.263   4.999   3.626
  391TYR     CG 6136   7.217   4.841   3.493
  391TYR    CD1 6137   7.230   4.741   3.592
  391TYR    HD1 6138   7.284   4.767   3.681
  391TYR    CE1 6139   7.178   4.614   3.567
  391TYR    HE1 6140   7.187   4.540   3.639
  391TYR     CZ 6141   7.109   4.587   3.448
  391TYR     OH 6142   7.055   4.460   3.426
  391TYR     HH 6143   7.002   4.454   3.345
  391TYR    CE2 6144   7.094   4.684   3.351
  391TYR    HE2 6145   7.039   4.668   3.259
  391TYR    CD2 6146   7.147   4.813   3.372
  391TYR    HD2 6147   7.141   4.893   3.298
  391TYR      C 6148   7.508   4.897   3.559
  391TYR      O 6149   7.555   4.793   3.509
  392LEU      N 6150   7.539   4.934   3.687
  392LEU      H 6151   7.511   5.029   3.706
  392LEU     CA 6152   7.625   4.854   3.776
  392LEU     HA 6153   7.686   4.788   3.719
  392LEU     CB 6154   7.716   4.949   3.859
  392LEU    HB1 6155   7.761   4.893   3.939
  392LEU    HB2 6156   7.665   5.036   3.904
  392LEU     CG 6157   7.842   5.001   3.783
  392LEU     HG 6158   7.904   4.914   3.757
  392LEU    CD1 6159   7.814   5.080   3.655
  392LEU   HD11 6160   7.902   5.110   3.603
  392LEU   HD12 6161   7.760   5.017   3.586
  392LEU   HD13 6162   7.755   5.166   3.682
  392LEU    CD2 6163   7.927   5.092   3.874
  392LEU   HD21 6164   7.950   5.039   3.969
  392LEU   HD22 6165   8.016   5.120   3.825
  392LEU   HD23 6166   7.867   5.177   3.901
  392LEU      C 6167   7.546   4.761   3.873
  392LEU      O 6168   7.432   4.791   3.909
  393ASN      N 6169   7.610   4.656   3.920
  393ASN      H 6170   7.704   4.637   3.883
  393ASN     CA 6171   7.563   4.569   4.032
  393ASN     HA 6172   7.457   4.556   4.014
  393ASN     CB 6173   7.636   4.432   4.030
  393ASN    HB1 6174   7.729   4.447   3.975
  393ASN    HB2 6175   7.578   4.363   3.971
  393ASN     CG 6176   7.679   4.374   4.167
  393ASN    OD1 6177   7.606   4.354   4.260
  393ASN    ND2 6178   7.808   4.352   4.186
  393ASN   HD21 6179   7.863   4.345   4.100
  393ASN   HD22 6180   7.839   4.302   4.267
  393ASN      C 6181   7.567   4.646   4.165
  393ASN      O 6182   7.657   4.727   4.188
  394THR      N 6183   7.473   4.618   4.254
  394THR      H 6184   7.399   4.553   4.227
  394THR     CA 6185   7.457   4.681   4.388
  394THR     HA 6186   7.411   4.779   4.374
  394THR     CB 6187   7.368   4.587   4.474
  394THR     HB 6188   7.411   4.489   4.484
  394THR    CG2 6189   7.341   4.653   4.612
  394THR   HG21 6190   7.290   4.745   4.602
  394THR   HG22 6191   7.271   4.586   4.668
  394THR   HG23 6192   7.433   4.669   4.669
  394THR    OG1 6193   7.244   4.559   4.414
  394THR    HG1 6194   7.220   4.477   4.427
  394THR      C 6195   7.593   4.693   4.459
  394THR      O 6196   7.625   4.798   4.516
  395PHE      N 6197   7.679   4.589   4.452
  395PHE      H 6198   7.640   4.503   4.412
  395PHE     CA 6199   7.810   4.580   4.525
  395PHE     HA 6200   7.809   4.641   4.611
  395PHE     CB 6201   7.831   4.435   4.562
  395PHE    HB1 6202   7.929   4.420   4.608
  395PHE    HB2 6203   7.828   4.379   4.469
  395PHE     CG 6204   7.731   4.381   4.661
  395PHE    CD1 6205   7.617   4.306   4.622
  395PHE    HD1 6206   7.603   4.287   4.515
  395PHE    CE1 6207   7.522   4.269   4.718
  395PHE    HE1 6208   7.435   4.213   4.685
  395PHE     CZ 6209   7.543   4.297   4.853
  395PHE     HZ 6210   7.470   4.266   4.925
  395PHE    CE2 6211   7.656   4.365   4.893
  395PHE    HE2 6212   7.670   4.384   4.995
  395PHE    CD2 6213   7.751   4.410   4.797
  395PHE    HD2 6214   7.839   4.466   4.828
  395PHE      C 6215   7.926   4.629   4.441
  395PHE      O 6216   8.035   4.652   4.493
  396GLU      N 6217   7.911   4.644   4.308
  396GLU      H 6218   7.825   4.621   4.266
  396GLU     CA 6219   8.005   4.708   4.217
  396GLU     HA 6220   8.103   4.674   4.243
  396GLU     CB 6221   7.969   4.654   4.078
  396GLU    HB1 6222   7.865   4.667   4.059
  396GLU    HB2 6223   7.986   4.546   4.075
  396GLU     CG 6224   8.050   4.716   3.963
  396GLU    HG1 6225   8.154   4.687   3.979
  396GLU    HG2 6226   8.046   4.827   3.959
  396GLU     CD 6227   8.008   4.660   3.825
  396GLU    OE1 6228   7.894   4.622   3.803
  396GLU    OE2 6229   8.095   4.664   3.732
  396GLU      C 6230   7.987   4.865   4.231
  396GLU      O 6231   8.087   4.933   4.232
  397PHE      N 6232   7.863   4.910   4.248
  397PHE      H 6233   7.787   4.841   4.245
  397PHE     CA 6234   7.836   5.051   4.262
  397PHE     HA 6235   7.886   5.100   4.180
  397PHE     CB 6236   7.681   5.080   4.255
  397PHE    HB1 6237   7.637   5.026   4.337
  397PHE    HB2 6238   7.634   5.040   4.164
  397PHE     CG 6239   7.645   5.225   4.263
  397PHE    CD1 6240   7.625   5.287   4.388
  397PHE    HD1 6241   7.633   5.230   4.474
  397PHE    CE1 6242   7.598   5.428   4.398
  397PHE    HE1 6243   7.588   5.474   4.495
  397PHE     CZ 6244   7.598   5.511   4.284
  397PHE     HZ 6245   7.581   5.620   4.288
  397PHE    CE2 6246   7.621   5.448   4.157
  397PHE    HE2 6247   7.619   5.512   4.075
  397PHE    CD2 6248   7.637   5.307   4.148
  397PHE    HD2 6249   7.654   5.264   4.047
  397PHE      C 6250   7.901   5.105   4.391
  397PHE      O 6251   7.960   5.213   4.390
  398MET      N 6252   7.891   5.031   4.502
  398MET      H 6253   7.832   4.947   4.492
  398MET     CA 6254   7.948   5.071   4.629
  398MET     HA 6255   7.926   5.177   4.641
  398MET     CB 6256   7.889   4.997   4.751
  398MET    HB1 6257   7.954   5.017   4.832
  398MET    HB2 6258   7.884   4.889   4.736
  398MET     CG 6259   7.752   5.059   4.787
  398MET    HG1 6260   7.680   5.046   4.706
  398MET    HG2 6261   7.768   5.164   4.805
  398MET     SD 6262   7.690   4.988   4.939
  398MET     CE 6263   7.618   4.838   4.873
  398MET    HE1 6264   7.692   4.774   4.826
  398MET    HE2 6265   7.567   4.790   4.950
  398MET    HE3 6266   7.543   4.873   4.795
  398MET      C 6267   8.101   5.062   4.624
  398MET      O 6268   8.169   5.153   4.676
  399ASP      N 6269   8.162   4.963   4.559
  399ASP      H 6270   8.100   4.894   4.522
  399ASP     CA 6271   8.304   4.949   4.542
  399ASP     HA 6272   8.351   4.958   4.639
  399ASP     CB 6273   8.339   4.808   4.487
  399ASP    HB1 6274   8.285   4.791   4.400
  399ASP    HB2 6275   8.304   4.740   4.561
  399ASP     CG 6276   8.491   4.787   4.467
  399ASP    OD1 6277   8.539   4.743   4.361
  399ASP    OD2 6278   8.567   4.806   4.561
  399ASP      C 6279   8.364   5.055   4.446
  399ASP      O 6280   8.461   5.123   4.480
  400LYS      N 6281   8.302   5.081   4.329
  400LYS      H 6282   8.224   5.021   4.303
  400LYS     CA 6283   8.337   5.191   4.236
  400LYS     HA 6284   8.443   5.182   4.206
  400LYS     CB 6285   8.250   5.178   4.113
  400LYS    HB1 6286   8.146   5.158   4.142
  400LYS    HB2 6287   8.282   5.089   4.062
  400LYS     CG 6288   8.252   5.290   4.014
  400LYS    HG1 6289   8.211   5.377   4.071
  400LYS    HG2 6290   8.182   5.265   3.932
  400LYS     CD 6291   8.389   5.323   3.954
  400LYS    HD1 6292   8.438   5.244   3.894
  400LYS    HD2 6293   8.460   5.349   4.035
  400LYS     CE 6294   8.365   5.447   3.867
  400LYS    HE1 6295   8.357   5.534   3.934
  400LYS    HE2 6296   8.271   5.433   3.808
  400LYS     NZ 6297   8.485   5.470   3.784
  400LYS    HZ1 6298   8.508   5.386   3.730
  400LYS    HZ2 6299   8.472   5.557   3.723
  400LYS    HZ3 6300   8.567   5.488   3.842
  400LYS      C 6301   8.325   5.330   4.303
  400LYS      O 6302   8.412   5.411   4.282
  401LEU      N 6303   8.221   5.352   4.387
  401LEU      H 6304   8.145   5.288   4.395
  401LEU     CA 6305   8.206   5.476   4.458
  401LEU     HA 6306   8.221   5.555   4.385
  401LEU     CB 6307   8.066   5.473   4.520
  401LEU    HB1 6308   8.051   5.384   4.582
  401LEU    HB2 6309   7.994   5.469   4.436
  401LEU     CG 6310   8.029   5.603   4.601
  401LEU     HG 6311   8.101   5.620   4.679
  401LEU    CD1 6312   8.043   5.718   4.501
  401LEU   HD11 6313   8.001   5.801   4.548
  401LEU   HD12 6314   8.145   5.737   4.481
  401LEU   HD13 6315   7.994   5.698   4.407
  401LEU    CD2 6316   7.884   5.598   4.655
  401LEU   HD21 6317   7.877   5.518   4.730
  401LEU   HD22 6318   7.850   5.696   4.693
  401LEU   HD23 6319   7.828   5.566   4.567
  401LEU      C 6320   8.315   5.490   4.566
  401LEU      O 6321   8.364   5.602   4.582
  402GLY      N 6322   8.351   5.383   4.638
  402GLY      H 6323   8.304   5.295   4.615
  402GLY     CA 6324   8.471   5.374   4.718
  402GLY    HA1 6325   8.479   5.270   4.751
  402GLY    HA2 6326   8.458   5.432   4.814
  402GLY      C 6327   8.598   5.417   4.650
  402GLY      O 6328   8.674   5.498   4.704
  403GLU      N 6329   8.625   5.373   4.528
  403GLU      H 6330   8.572   5.296   4.489
  403GLU     CA 6331   8.738   5.421   4.455
  403GLU     HA 6332   8.829   5.416   4.518
  403GLU     CB 6333   8.752   5.338   4.323
  403GLU    HB1 6334   8.668   5.355   4.252
  403GLU    HB2 6335   8.750   5.235   4.354
  403GLU     CG 6336   8.883   5.361   4.243
  403GLU    HG1 6337   8.970   5.337   4.306
  403GLU    HG2 6338   8.885   5.464   4.212
  403GLU     CD 6339   8.882   5.276   4.117
  403GLU    OE1 6340   8.866   5.333   4.005
  403GLU    OE2 6341   8.910   5.158   4.127
  403GLU      C 6342   8.730   5.573   4.426
  403GLU      O 6343   8.826   5.645   4.447
  404ASN      N 6344   8.616   5.628   4.378
  404ASN      H 6345   8.539   5.564   4.355
  404ASN     CA 6346   8.598   5.771   4.345
  404ASN     HA 6347   8.681   5.800   4.286
  404ASN     CB 6348   8.465   5.789   4.272
  404ASN    HB1 6349   8.442   5.898   4.267
  404ASN    HB2 6350   8.382   5.746   4.328
  404ASN     CG 6351   8.467   5.740   4.125
  404ASN    OD1 6352   8.562   5.689   4.074
  404ASN    ND2 6353   8.360   5.764   4.056
  404ASN   HD21 6354   8.277   5.818   4.094
  404ASN   HD22 6355   8.377   5.762   3.958
  404ASN      C 6356   8.607   5.859   4.476
  404ASN      O 6357   8.655   5.971   4.471
  405LEU      N 6358   8.560   5.809   4.592
  405LEU      H 6359   8.526   5.713   4.593
  405LEU     CA 6360   8.585   5.868   4.721
  405LEU     HA 6361   8.549   5.971   4.722
  405LEU     CB 6362   8.499   5.788   4.822
  405LEU    HB1 6363   8.527   5.687   4.819
  405LEU    HB2 6364   8.394   5.791   4.789
  405LEU     CG 6365   8.507   5.836   4.967
  405LEU     HG 6366   8.611   5.837   5.000
  405LEU    CD1 6367   8.447   5.974   4.982
  405LEU   HD11 6368   8.344   5.981   4.942
  405LEU   HD12 6369   8.437   5.993   5.091
  405LEU   HD13 6370   8.509   6.051   4.938
  405LEU    CD2 6371   8.430   5.747   5.064
  405LEU   HD21 6372   8.326   5.753   5.044
  405LEU   HD22 6373   8.465   5.647   5.048
  405LEU   HD23 6374   8.450   5.784   5.167
  405LEU      C 6375   8.733   5.871   4.759
  405LEU      O 6376   8.791   5.975   4.796
  406LYS      N 6377   8.800   5.756   4.750
  406LYS      H 6378   8.753   5.672   4.712
  406LYS     CA 6379   8.946   5.736   4.778
  406LYS     HA 6380   8.964   5.749   4.887
  406LYS     CB 6381   8.992   5.591   4.746
  406LYS    HB1 6382   9.004   5.580   4.639
  406LYS    HB2 6383   8.912   5.521   4.772
  406LYS     CG 6384   9.123   5.553   4.824
  406LYS    HG1 6385   9.103   5.574   4.929
  406LYS    HG2 6386   9.200   5.626   4.793
  406LYS     CD 6387   9.161   5.409   4.802
  406LYS    HD1 6388   9.204   5.399   4.703
  406LYS    HD2 6389   9.074   5.342   4.802
  406LYS     CE 6390   9.258   5.349   4.902
  406LYS    HE1 6391   9.285   5.250   4.867
  406LYS    HE2 6392   9.213   5.346   5.003
  406LYS     NZ 6393   9.385   5.426   4.910
  406LYS    HZ1 6394   9.386   5.498   4.981
  406LYS    HZ2 6395   9.463   5.368   4.930
  406LYS    HZ3 6396   9.412   5.476   4.828
  406LYS      C 6397   9.027   5.838   4.695
  406LYS      O 6398   9.101   5.918   4.750
  407ILE      N 6399   8.991   5.846   4.564
  407ILE      H 6400   8.926   5.777   4.521
  407ILE     CA 6401   9.052   5.945   4.472
  407ILE     HA 6402   9.161   5.937   4.476
  407ILE     CB 6403   9.008   5.911   4.327
  407ILE     HB 6404   8.901   5.894   4.328
  407ILE    CG2 6405   9.037   6.028   4.232
  407ILE   HG21 6406   8.990   6.003   4.135
  407ILE   HG22 6407   8.993   6.124   4.265
  407ILE   HG23 6408   9.142   6.039   4.214
  407ILE    CG1 6409   9.074   5.783   4.279
  407ILE   HG11 6410   9.072   5.709   4.358
  407ILE   HG12 6411   9.179   5.804   4.259
  407ILE     CD 6412   9.006   5.724   4.153
  407ILE    HD1 6413   8.898   5.703   4.174
  407ILE    HD2 6414   9.013   5.787   4.065
  407ILE    HD3 6415   9.065   5.635   4.127
  407ILE      C 6416   9.022   6.092   4.512
  407ILE      O 6417   9.112   6.179   4.501
  408LYS      N 6418   8.899   6.126   4.552
  408LYS      H 6419   8.833   6.051   4.568
  408LYS     CA 6420   8.859   6.264   4.594
  408LYS     HA 6421   8.892   6.327   4.510
  408LYS     CB 6422   8.709   6.268   4.622
  408LYS    HB1 6423   8.687   6.199   4.703
  408LYS    HB2 6424   8.660   6.230   4.534
  408LYS     CG 6425   8.642   6.400   4.660
  408LYS    HG1 6426   8.687   6.445   4.752
  408LYS    HG2 6427   8.535   6.377   4.681
  408LYS     CD 6428   8.639   6.505   4.543
  408LYS    HD1 6429   8.743   6.535   4.506
  408LYS    HD2 6430   8.595   6.592   4.590
  408LYS     CE 6431   8.554   6.451   4.423
  408LYS    HE1 6432   8.458   6.414   4.462
  408LYS    HE2 6433   8.607   6.367   4.371
  408LYS     NZ 6434   8.520   6.553   4.320
  408LYS    HZ1 6435   8.469   6.629   4.358
  408LYS    HZ2 6436   8.603   6.580   4.276
  408LYS    HZ3 6437   8.462   6.516   4.242
  408LYS      C 6438   8.944   6.307   4.717
  408LYS      O 6439   9.014   6.409   4.712
  409LEU      N 6440   8.939   6.227   4.827
  409LEU      H 6441   8.878   6.145   4.821
  409LEU     CA 6442   8.996   6.263   4.955
  409LEU     HA 6443   8.977   6.369   4.980
  409LEU     CB 6444   8.943   6.163   5.058
  409LEU    HB1 6445   8.997   6.172   5.148
  409LEU    HB2 6446   8.964   6.063   5.023
  409LEU     CG 6447   8.795   6.176   5.086
  409LEU     HG 6448   8.741   6.178   4.993
  409LEU    CD1 6449   8.751   6.061   5.176
  409LEU   HD11 6450   8.776   5.966   5.124
  409LEU   HD12 6451   8.806   6.063   5.269
  409LEU   HD13 6452   8.645   6.072   5.201
  409LEU    CD2 6453   8.764   6.306   5.160
  409LEU   HD21 6454   8.828   6.311   5.246
  409LEU   HD22 6455   8.785   6.391   5.096
  409LEU   HD23 6456   8.659   6.306   5.183
  409LEU      C 6457   9.154   6.261   4.949
  409LEU      O 6458   9.212   6.332   5.033
  410ALA      N 6459   9.218   6.193   4.855
  410ALA      H 6460   9.167   6.136   4.790
  410ALA     CA 6461   9.365   6.202   4.836
  410ALA     HA 6462   9.407   6.191   4.934
  410ALA     CB 6463   9.407   6.091   4.735
  410ALA    HB1 6464   9.371   5.992   4.760
  410ALA    HB2 6465   9.377   6.122   4.631
  410ALA    HB3 6466   9.514   6.082   4.733
  410ALA      C 6467   9.413   6.342   4.787
  410ALA      O 6468   9.532   6.380   4.802
  411GLN      N 6469   9.327   6.422   4.723
  411GLN      H 6470   9.229   6.395   4.716
  411GLN     CA 6471   9.372   6.539   4.648
  411GLN     HA 6472   9.467   6.571   4.687
  411GLN     CB 6473   9.393   6.496   4.503
  411GLN    HB1 6474   9.445   6.398   4.510
  411GLN    HB2 6475   9.462   6.572   4.450
  411GLN     CG 6476   9.256   6.480   4.433
  411GLN    HG1 6477   9.208   6.577   4.418
  411GLN    HG2 6478   9.196   6.415   4.496
  411GLN     CD 6479   9.279   6.416   4.296
  411GLN    OE1 6480   9.325   6.476   4.197
  411GLN    NE2 6481   9.249   6.291   4.275
  411GLN   HE21 6482   9.207   6.238   4.352
  411GLN   HE22 6483   9.252   6.248   4.181
  411GLN      C 6484   9.283   6.665   4.660
  411GLN      O 6485   9.327   6.775   4.620
  412ALA      N 6486   9.165   6.650   4.719
  412ALA      H 6487   9.129   6.558   4.735
  412ALA     CA 6488   9.073   6.761   4.738
  412ALA     HA 6489   9.107   6.845   4.678
  412ALA     CB 6490   8.936   6.717   4.683
  412ALA    HB1 6491   8.890   6.643   4.742
  412ALA    HB2 6492   8.874   6.804   4.686
  412ALA    HB3 6493   8.937   6.686   4.576
  412ALA      C 6494   9.072   6.805   4.888
  412ALA      O 6495   9.087   6.724   4.979
  413LYS      N 6496   9.052   6.937   4.905
  413LYS      H 6497   9.059   6.995   4.822
  413LYS     CA 6498   9.047   7.009   5.032
  413LYS     HA 6499   9.007   6.945   5.111
  413LYS     CB 6500   9.186   7.059   5.083
  413LYS    HB1 6501   9.173   7.127   5.169
  413LYS    HB2 6502   9.236   7.112   5.000
  413LYS     CG 6503   9.279   6.943   5.125
  413LYS    HG1 6504   9.318   6.894   5.036
  413LYS    HG2 6505   9.228   6.869   5.191
  413LYS     CD 6506   9.398   6.994   5.207
  413LYS    HD1 6507   9.362   7.031   5.306
  413LYS    HD2 6508   9.443   7.071   5.151
  413LYS     CE 6509   9.496   6.880   5.226
  413LYS    HE1 6510   9.580   6.918   5.284
  413LYS    HE2 6511   9.532   6.850   5.126
  413LYS     NZ 6512   9.435   6.765   5.295
  413LYS    HZ1 6513   9.401   6.792   5.388
  413LYS    HZ2 6514   9.365   6.718   5.235
  413LYS    HZ3 6515   9.510   6.693   5.304
  413LYS      C 6516   8.952   7.128   5.029
  413LYS      O 6517   8.942   7.203   4.931
  414LEU      N 6518   8.864   7.146   5.130
  414LEU      H 6519   8.872   7.079   5.208
  414LEU     CA 6520   8.762   7.252   5.153
  414LEU     HA 6521   8.717   7.273   5.054
  414LEU     CB 6522   8.651   7.181   5.239
  414LEU    HB1 6523   8.700   7.152   5.334
  414LEU    HB2 6524   8.612   7.099   5.183
  414LEU     CG 6525   8.534   7.275   5.275
  414LEU     HG 6526   8.574   7.351   5.347
  414LEU    CD1 6527   8.473   7.344   5.154
  414LEU   HD11 6528   8.377   7.388   5.186
  414LEU   HD12 6529   8.533   7.429   5.125
  414LEU   HD13 6530   8.460   7.267   5.074
  414LEU    CD2 6531   8.422   7.191   5.334
  414LEU   HD21 6532   8.342   7.252   5.371
  414LEU   HD22 6533   8.378   7.128   5.257
  414LEU   HD23 6534   8.464   7.132   5.413
  414LEU      C 6535   8.822   7.376   5.209
  414LEU    OC1 6536   8.844   7.470   5.127
  414LEU    OC2 6537   8.863   7.381   5.329
  415MET      N 6538   2.524   6.718   0.171
  415MET     H1 6539   2.610   6.661   0.185
  415MET     H2 6540   2.474   6.691   0.090
  415MET     H3 6541   2.552   6.813   0.149
  415MET     CA 6542   2.444   6.706   0.292
  415MET     HA 6543   2.425   6.601   0.313
  415MET     CB 6544   2.520   6.762   0.416
  415MET    HB1 6545   2.558   6.861   0.393
  415MET    HB2 6546   2.602   6.695   0.438
  415MET     CG 6547   2.435   6.775   0.547
  415MET    HG1 6548   2.362   6.853   0.522
  415MET    HG2 6549   2.499   6.810   0.629
  415MET     SD 6550   2.330   6.635   0.593
  415MET     CE 6551   2.453   6.509   0.632
  415MET    HE1 6552   2.406   6.416   0.668
  415MET    HE2 6553   2.514   6.493   0.545
  415MET    HE3 6554   2.519   6.549   0.707
  415MET      C 6555   2.309   6.775   0.263
  415MET      O 6556   2.290   6.891   0.298
  416SER      N 6557   2.218   6.702   0.206
  416SER      H 6558   2.243   6.603   0.185
  416SER     CA 6559   2.072   6.738   0.197
  416SER     HA 6560   2.062   6.846   0.208
  416SER     CB 6561   2.027   6.704   0.053
  416SER    HB1 6562   2.081   6.772  10.919
  416SER    HB2 6563   1.920   6.725   0.037
  416SER     OG 6564   2.065   6.572   0.015
  416SER     HG 6565   2.024   6.554  10.867
  416SER      C 6566   1.979   6.669   0.297
  416SER      O 6567   1.885   6.729   0.350
  417LYS      N 6568   2.011   6.543   0.327
  417LYS      H 6569   2.085   6.505   0.276
  417LYS     CA 6570   1.946   6.459   0.426
  417LYS     HA 6571   1.866   6.511   0.468
  417LYS     CB 6572   1.887   6.334   0.357
  417LYS    HB1 6573   1.838   6.271   0.435
  417LYS    HB2 6574   1.970   6.274   0.314
  417LYS     CG 6575   1.783   6.360   0.252
  417LYS    HG1 6576   1.822   6.426   0.172
  417LYS    HG2 6577   1.701   6.418   0.289
  417LYS     CD 6578   1.723   6.233   0.183
  417LYS    HD1 6579   1.629   6.257   0.138
  417LYS    HD2 6580   1.713   6.157   0.257
  417LYS     CE 6581   1.823   6.174   0.078
  417LYS    HE1 6582   1.929   6.184   0.110
  417LYS    HE2 6583   1.812   6.241  10.928
  417LYS     NZ 6584   1.791   6.035   0.036
  417LYS    HZ1 6585   1.693   6.021   0.036
  417LYS    HZ2 6586   1.825   6.015  10.878
  417LYS    HZ3 6587   1.835   5.965   0.097
  417LYS      C 6588   2.047   6.423   0.537
  417LYS      O 6589   2.151   6.362   0.518
  418LYS      N 6590   2.009   6.456   0.658
  418LYS      H 6591   1.908   6.474   0.672
  418LYS     CA 6592   2.088   6.450   0.779
  418LYS     HA 6593   2.193   6.479   0.755
  418LYS     CB 6594   2.036   6.551   0.885
  418LYS    HB1 6595   2.093   6.538   0.976
  418LYS    HB2 6596   1.932   6.532   0.906
  418LYS     CG 6597   2.042   6.701   0.843
  418LYS    HG1 6598   1.963   6.703   0.770
  418LYS    HG2 6599   2.137   6.724   0.799
  418LYS     CD 6600   2.017   6.794   0.960
  418LYS    HD1 6601   2.101   6.790   1.032
  418LYS    HD2 6602   1.928   6.764   1.013
  418LYS     CE 6603   2.004   6.939   0.922
  418LYS    HE1 6604   2.090   6.978   0.868
  418LYS    HE2 6605   1.988   6.999   1.012
  418LYS     NZ 6606   1.886   6.965   0.832
  418LYS    HZ1 6607   1.805   6.934   0.887
  418LYS    HZ2 6608   1.876   7.061   0.822
  418LYS    HZ3 6609   1.895   6.917   0.742
  418LYS      C 6610   2.093   6.313   0.842
  418LYS      O 6611   2.007   6.229   0.825
  419ILE      N 6612   2.202   6.286   0.918
  419ILE      H 6613   2.267   6.360   0.933
  419ILE     CA 6614   2.231   6.159   0.983
  419ILE     HA 6615   2.213   6.085   0.902
  419ILE     CB 6616   2.373   6.158   1.042
  419ILE     HB 6617   2.367   6.236   1.122
  419ILE    CG2 6618   2.397   6.018   1.108
  419ILE   HG21 6619   2.494   6.027   1.155
  419ILE   HG22 6620   2.323   5.995   1.183
  419ILE   HG23 6621   2.403   5.940   1.034
  419ILE    CG1 6622   2.482   6.192   0.940
  419ILE   HG11 6623   2.461   6.290   0.894
  419ILE   HG12 6624   2.480   6.118   0.861
  419ILE     CD 6625   2.625   6.208   0.999
  419ILE    HD1 6626   2.690   6.251   0.922
  419ILE    HD2 6627   2.619   6.272   1.087
  419ILE    HD3 6628   2.664   6.108   1.034
  419ILE      C 6629   2.123   6.132   1.091
  419ILE      O 6630   2.102   6.216   1.179
  420SER      N 6631   2.053   6.020   1.077
  420SER      H 6632   2.079   5.947   1.008
  420SER     CA 6633   1.947   6.003   1.178
  420SER     HA 6634   1.899   6.095   1.200
  420SER     CB 6635   1.839   5.900   1.135
  420SER    HB1 6636   1.771   5.889   1.218
  420SER    HB2 6637   1.896   5.809   1.105
  420SER     OG 6638   1.769   5.948   1.024
  420SER     HG 6639   1.709   5.877   1.001
  420SER      C 6640   2.011   5.965   1.313
  420SER      O 6641   2.058   5.853   1.333
  421GLY      N 6642   2.018   6.055   1.410
  421GLY      H 6643   1.972   6.145   1.390
  421GLY     CA 6644   2.094   6.042   1.535
  421GLY    HA1 6645   2.127   6.143   1.561
  421GLY    HA2 6646   2.180   5.978   1.521
  421GLY      C 6647   2.010   5.984   1.654
  421GLY      O 6648   2.064   5.990   1.765
  422GLY      N 6649   1.882   5.939   1.639
  422GLY      H 6650   1.836   5.958   1.545
  422GLY     CA 6651   1.807   5.878   1.751
  422GLY    HA1 6652   1.872   5.796   1.791
  422GLY    HA2 6653   1.716   5.829   1.712
  422GLY      C 6654   1.769   5.975   1.865
  422GLY      O 6655   1.708   6.078   1.837
  423SER      N 6656   1.793   5.946   1.992
  423SER      H 6657   1.811   5.847   2.014
  423SER     CA 6658   1.742   6.026   2.102
  423SER     HA 6659   1.716   6.127   2.064
  423SER     CB 6660   1.610   5.965   2.150
  423SER    HB1 6661   1.541   5.966   2.064
  423SER    HB2 6662   1.563   6.024   2.228
  423SER     OG 6663   1.625   5.836   2.200
  423SER     HG 6664   1.665   5.778   2.117
  423SER      C 6665   1.850   6.042   2.211
  423SER      O 6666   1.917   5.946   2.248
  424VAL      N 6667   1.867   6.163   2.267
  424VAL      H 6668   1.812   6.240   2.235
  424VAL     CA 6669   1.976   6.190   2.362
  424VAL     HA 6670   2.002   6.091   2.400
  424VAL     CB 6671   2.103   6.244   2.290
  424VAL     HB 6672   2.076   6.340   2.244
  424VAL    CG1 6673   2.214   6.283   2.385
  424VAL   HG11 6674   2.246   6.196   2.445
  424VAL   HG12 6675   2.300   6.316   2.329
  424VAL   HG13 6676   2.188   6.364   2.451
  424VAL    CG2 6677   2.161   6.148   2.188
  424VAL   HG21 6678   2.241   6.201   2.136
  424VAL   HG22 6679   2.190   6.058   2.238
  424VAL   HG23 6680   2.082   6.131   2.113
  424VAL      C 6681   1.925   6.291   2.464
  424VAL      O 6682   1.858   6.382   2.428
  425VAL      N 6683   1.968   6.276   2.593
  425VAL      H 6684   2.020   6.198   2.613
  425VAL     CA 6685   1.935   6.377   2.695
  425VAL     HA 6686   1.840   6.428   2.672
  425VAL     CB 6687   1.910   6.319   2.837
  425VAL     HB 6688   2.002   6.265   2.862
  425VAL    CG1 6689   1.881   6.422   2.950
  425VAL   HG11 6690   1.972   6.479   2.966
  425VAL   HG12 6691   1.798   6.488   2.923
  425VAL   HG13 6692   1.856   6.373   3.045
  425VAL    CG2 6693   1.799   6.215   2.824
  425VAL   HG21 6694   1.826   6.142   2.751
  425VAL   HG22 6695   1.783   6.170   2.919
  425VAL   HG23 6696   1.703   6.253   2.791
  425VAL      C 6697   2.047   6.485   2.697
  425VAL      O 6698   2.166   6.454   2.703
  426GLU      N 6699   2.006   6.611   2.696
  426GLU      H 6700   1.905   6.629   2.700
  426GLU     CA 6701   2.090   6.725   2.672
  426GLU     HA 6702   2.197   6.704   2.686
  426GLU     CB 6703   2.068   6.770   2.525
  426GLU    HB1 6704   1.966   6.799   2.511
  426GLU    HB2 6705   2.090   6.682   2.464
  426GLU     CG 6706   2.163   6.879   2.477
  426GLU    HG1 6707   2.188   6.852   2.371
  426GLU    HG2 6708   2.256   6.877   2.533
  426GLU     CD 6709   2.099   7.017   2.477
  426GLU    OE1 6710   2.155   7.108   2.541
  426GLU    OE2 6711   1.998   7.037   2.401
  426GLU      C 6712   2.065   6.838   2.772
  426GLU      O 6713   1.959   6.904   2.773
  427MET      N 6714   2.165   6.875   2.853
  427MET      H 6715   2.252   6.821   2.850
  427MET     CA 6716   2.153   6.966   2.971
  427MET     HA 6717   2.052   7.003   2.979
  427MET     CB 6718   2.175   6.889   3.102
  427MET    HB1 6719   2.175   6.958   3.188
  427MET    HB2 6720   2.281   6.851   3.091
  427MET     CG 6721   2.068   6.779   3.127
  427MET    HG1 6722   2.023   6.742   3.036
  427MET    HG2 6723   1.989   6.820   3.188
  427MET     SD 6724   2.115   6.626   3.205
  427MET     CE 6725   2.210   6.565   3.068
  427MET    HE1 6726   2.164   6.601   2.975
  427MET    HE2 6727   2.311   6.607   3.065
  427MET    HE3 6728   2.213   6.454   3.071
  427MET      C 6729   2.246   7.090   2.963
  427MET      O 6730   2.368   7.077   2.960
  428GLN      N 6731   2.184   7.208   2.970
  428GLN      H 6732   2.080   7.210   2.969
  428GLN     CA 6733   2.254   7.335   2.979
  428GLN     HA 6734   2.341   7.332   2.917
  428GLN     CB 6735   2.162   7.452   2.935
  428GLN    HB1 6736   2.170   7.536   3.004
  428GLN    HB2 6737   2.059   7.424   2.941
  428GLN     CG 6738   2.193   7.492   2.792
  428GLN    HG1 6739   2.115   7.552   2.744
  428GLN    HG2 6740   2.209   7.405   2.734
  428GLN     CD 6741   2.318   7.574   2.784
  428GLN    OE1 6742   2.392   7.588   2.882
  428GLN    NE2 6743   2.343   7.645   2.680
  428GLN   HE21 6744   2.299   7.627   2.592
  428GLN   HE22 6745   2.436   7.688   2.680
  428GLN      C 6746   2.309   7.354   3.121
  428GLN      O 6747   2.277   7.284   3.216
  429GLY      N 6748   2.404   7.447   3.135
  429GLY      H 6749   2.417   7.506   3.056
  429GLY     CA 6750   2.491   7.468   3.249
  429GLY    HA1 6751   2.596   7.435   3.227
  429GLY    HA2 6752   2.456   7.412   3.338
  429GLY      C 6753   2.494   7.614   3.292
  429GLY      O 6754   2.387   7.679   3.286
  430ASP      N 6755   2.613   7.660   3.328
  430ASP      H 6756   2.687   7.591   3.318
  430ASP     CA 6757   2.640   7.800   3.372
  430ASP     HA 6758   2.551   7.860   3.346
  430ASP     CB 6759   2.652   7.809   3.529
  430ASP    HB1 6760   2.652   7.915   3.560
  430ASP    HB2 6761   2.751   7.769   3.557
  430ASP     CG 6762   2.547   7.737   3.604
  430ASP    OD1 6763   2.430   7.778   3.602
  430ASP    OD2 6764   2.586   7.641   3.676
  430ASP      C 6765   2.757   7.869   3.298
  430ASP      O 6766   2.849   7.808   3.236
  431GLU      N 6767   2.747   8.004   3.297
  431GLU      H 6768   2.667   8.040   3.336
  431GLU     CA 6769   2.851   8.097   3.250
  431GLU     HA 6770   2.799   8.196   3.246
  431GLU     CB 6771   2.952   8.120   3.359
  431GLU    HB1 6772   3.025   8.202   3.341
  431GLU    HB2 6773   3.010   8.028   3.372
  431GLU     CG 6774   2.889   8.160   3.494
  431GLU    HG1 6775   2.811   8.090   3.530
  431GLU    HG2 6776   2.837   8.254   3.481
  431GLU     CD 6777   3.001   8.178   3.597
  431GLU    OE1 6778   3.033   8.084   3.669
  431GLU    OE2 6779   3.052   8.293   3.616
  431GLU      C 6780   2.905   8.079   3.106
  431GLU      O 6781   2.828   8.075   3.008
  432MET      N 6782   3.038   8.080   3.087
  432MET      H 6783   3.101   8.080   3.163
  432MET     CA 6784   3.096   8.081   2.951
  432MET     HA 6785   3.042   8.156   2.889
  432MET     CB 6786   3.244   8.122   2.953
  432MET    HB1 6787   3.304   8.038   2.998
  432MET    HB2 6788   3.254   8.205   3.018
  432MET     CG 6789   3.307   8.166   2.822
  432MET    HG1 6790   3.285   8.091   2.748
  432MET    HG2 6791   3.416   8.174   2.836
  432MET     SD 6792   3.260   8.328   2.770
  432MET     CE 6793   3.315   8.328   2.595
  432MET    HE1 6794   3.252   8.253   2.536
  432MET    HE2 6795   3.305   8.428   2.553
  432MET    HE3 6796   3.419   8.294   2.598
  432MET      C 6797   3.081   7.942   2.889
  432MET      O 6798   3.068   7.934   2.769
  433THR      N 6799   3.071   7.840   2.969
  433THR      H 6800   3.079   7.855   3.071
  433THR     CA 6801   3.035   7.705   2.928
  433THR     HA 6802   3.095   7.678   2.841
  433THR     CB 6803   3.058   7.602   3.041
  433THR     HB 6804   2.976   7.525   3.038
  433THR    CG2 6805   3.191   7.535   3.020
  433THR   HG21 6806   3.274   7.607   3.042
  433THR   HG22 6807   3.202   7.462   3.096
  433THR   HG23 6808   3.206   7.489   2.924
  433THR    OG1 6809   3.057   7.666   3.167
  433THR    HG1 6810   2.966   7.696   3.185
  433THR      C 6811   2.893   7.696   2.873
  433THR      O 6812   2.871   7.623   2.778
  434ARG      N 6813   2.800   7.775   2.929
  434ARG      H 6814   2.833   7.838   3.004
  434ARG     CA 6815   2.666   7.795   2.871
  434ARG     HA 6816   2.622   7.695   2.859
  434ARG     CB 6817   2.577   7.871   2.971
  434ARG    HB1 6818   2.636   7.949   3.018
  434ARG    HB2 6819   2.551   7.807   3.058
  434ARG     CG 6820   2.454   7.933   2.910
  434ARG    HG1 6821   2.397   7.855   2.855
  434ARG    HG2 6822   2.488   8.013   2.843
  434ARG     CD 6823   2.362   7.991   3.013
  434ARG    HD1 6824   2.284   8.043   2.966
  434ARG    HD2 6825   2.412   8.060   3.083
  434ARG     NE 6826   2.302   7.890   3.104
  434ARG     HE 6827   2.353   7.858   3.184
  434ARG     CZ 6828   2.186   7.835   3.097
  434ARG    NH1 6829   2.100   7.866   3.002
  434ARG   HH11 6830   2.118   7.941   2.937
  434ARG   HH12 6831   2.020   7.807   3.007
  434ARG    NH2 6832   2.143   7.747   3.182
  434ARG   HH21 6833   2.204   7.726   3.261
  434ARG   HH22 6834   2.043   7.716   3.184
  434ARG      C 6835   2.674   7.856   2.733
  434ARG      O 6836   2.599   7.809   2.647
  435ILE      N 6837   2.763   7.957   2.704
  435ILE      H 6838   2.819   7.992   2.785
  435ILE     CA 6839   2.762   8.025   2.578
  435ILE     HA 6840   2.659   8.051   2.563
  435ILE     CB 6841   2.852   8.148   2.573
  435ILE     HB 6842   2.956   8.114   2.593
  435ILE    CG2 6843   2.849   8.216   2.432
  435ILE   HG21 6844   2.914   8.306   2.432
  435ILE   HG22 6845   2.890   8.147   2.359
  435ILE   HG23 6846   2.747   8.252   2.405
  435ILE    CG1 6847   2.819   8.248   2.685
  435ILE   HG11 6848   2.872   8.344   2.670
  435ILE   HG12 6849   2.854   8.210   2.779
  435ILE     CD 6850   2.669   8.288   2.698
  435ILE    HD1 6851   2.614   8.207   2.740
  435ILE    HD2 6852   2.656   8.378   2.762
  435ILE    HD3 6853   2.627   8.312   2.602
  435ILE      C 6854   2.806   7.932   2.468
  435ILE      O 6855   2.739   7.917   2.364
  436ILE      N 6856   2.922   7.872   2.484
  436ILE      H 6857   2.964   7.879   2.577
  436ILE     CA 6858   2.973   7.770   2.388
  436ILE     HA 6859   2.969   7.820   2.291
  436ILE     CB 6860   3.123   7.736   2.416
  436ILE     HB 6861   3.163   7.678   2.330
  436ILE    CG2 6862   3.196   7.872   2.416
  436ILE   HG21 6863   3.170   7.931   2.330
  436ILE   HG22 6864   3.173   7.939   2.502
  436ILE   HG23 6865   3.302   7.853   2.412
  436ILE    CG1 6866   3.141   7.656   2.547
  436ILE   HG11 6867   3.100   7.556   2.528
  436ILE   HG12 6868   3.084   7.698   2.625
  436ILE     CD 6869   3.285   7.638   2.593
  436ILE    HD1 6870   3.285   7.580   2.683
  436ILE    HD2 6871   3.348   7.589   2.517
  436ILE    HD3 6872   3.332   7.731   2.615
  436ILE      C 6873   2.891   7.642   2.377
  436ILE      O 6874   2.899   7.584   2.270
  437TRP      N 6875   2.806   7.604   2.472
  437TRP      H 6876   2.801   7.654   2.562
  437TRP     CA 6877   2.724   7.482   2.456
  437TRP     HA 6878   2.794   7.396   2.430
  437TRP     CB 6879   2.660   7.451   2.594
  437TRP    HB1 6880   2.590   7.538   2.612
  437TRP    HB2 6881   2.736   7.447   2.671
  437TRP     CG 6882   2.586   7.322   2.602
  437TRP    CD1 6883   2.454   7.306   2.586
  437TRP    HD1 6884   2.388   7.386   2.564
  437TRP    NE1 6885   2.419   7.174   2.595
  437TRP    HE1 6886   2.324   7.142   2.584
  437TRP    CE2 6887   2.532   7.098   2.622
  437TRP    CZ2 6888   2.557   6.959   2.643
  437TRP    HZ2 6889   2.476   6.885   2.640
  437TRP    CH2 6890   2.687   6.915   2.669
  437TRP    HH2 6891   2.708   6.811   2.678
  437TRP    CZ3 6892   2.794   7.005   2.680
  437TRP    HZ3 6893   2.891   6.965   2.701
  437TRP    CE3 6894   2.770   7.143   2.660
  437TRP    HE3 6895   2.852   7.212   2.663
  437TRP    CD2 6896   2.640   7.191   2.625
  437TRP      C 6897   2.615   7.491   2.346
  437TRP      O 6898   2.583   7.388   2.285
  438GLU      N 6899   2.554   7.609   2.323
  438GLU      H 6900   2.587   7.686   2.377
  438GLU     CA 6901   2.468   7.634   2.208
  438GLU     HA 6902   2.401   7.549   2.195
  438GLU     CB 6903   2.381   7.761   2.224
  438GLU    HB1 6904   2.311   7.772   2.135
  438GLU    HB2 6905   2.441   7.847   2.226
  438GLU     CG 6906   2.294   7.762   2.350
  438GLU    HG1 6907   2.226   7.853   2.350
  438GLU    HG2 6908   2.354   7.771   2.440
  438GLU     CD 6909   2.208   7.637   2.355
  438GLU    OE1 6910   2.138   7.614   2.254
  438GLU    OE2 6911   2.217   7.561   2.455
  438GLU      C 6912   2.548   7.641   2.076
  438GLU      O 6913   2.502   7.589   1.972
  439LEU      N 6914   2.669   7.693   2.077
  439LEU      H 6915   2.704   7.735   2.164
  439LEU     CA 6916   2.753   7.698   1.954
  439LEU     HA 6917   2.692   7.730   1.872
  439LEU     CB 6918   2.869   7.795   1.966
  439LEU    HB1 6919   2.923   7.784   1.873
  439LEU    HB2 6920   2.937   7.765   2.045
  439LEU     CG 6921   2.836   7.946   1.987
  439LEU     HG 6922   2.780   7.948   2.081
  439LEU    CD1 6923   2.967   8.023   2.014
  439LEU   HD11 6924   3.023   7.977   2.095
  439LEU   HD12 6925   3.032   8.021   1.921
  439LEU   HD13 6926   2.936   8.127   2.039
  439LEU    CD2 6927   2.750   8.013   1.876
  439LEU   HD21 6928   2.811   8.019   1.785
  439LEU   HD22 6929   2.659   7.953   1.861
  439LEU   HD23 6930   2.722   8.111   1.912
  439LEU      C 6931   2.808   7.561   1.903
  439LEU      O 6932   2.817   7.544   1.782
  440ILE      N 6933   2.839   7.465   1.993
  440ILE      H 6934   2.838   7.482   2.092
  440ILE     CA 6935   2.868   7.325   1.958
  440ILE     HA 6936   2.950   7.315   1.885
  440ILE     CB 6937   2.909   7.249   2.087
  440ILE     HB 6938   2.840   7.277   2.168
  440ILE    CG2 6939   2.910   7.096   2.064
  440ILE   HG21 6940   2.965   7.070   1.981
  440ILE   HG22 6941   2.943   7.041   2.149
  440ILE   HG23 6942   2.811   7.061   2.039
  440ILE    CG1 6943   3.048   7.299   2.134
  440ILE   HG11 6944   3.049   7.411   2.141
  440ILE   HG12 6945   3.127   7.272   2.060
  440ILE     CD 6946   3.096   7.243   2.271
  440ILE    HD1 6947   3.022   7.271   2.343
  440ILE    HD2 6948   3.105   7.133   2.266
  440ILE    HD3 6949   3.197   7.280   2.299
  440ILE      C 6950   2.746   7.264   1.887
  440ILE      O 6951   2.758   7.215   1.774
  441LYS      N 6952   2.627   7.283   1.945
  441LYS      H 6953   2.619   7.334   2.032
  441LYS     CA 6954   2.506   7.223   1.887
  441LYS     HA 6955   2.526   7.115   1.872
  441LYS     CB 6956   2.390   7.245   1.983
  441LYS    HB1 6957   2.294   7.221   1.935
  441LYS    HB2 6958   2.390   7.346   2.024
  441LYS     CG 6959   2.406   7.152   2.105
  441LYS    HG1 6960   2.491   7.183   2.162
  441LYS    HG2 6961   2.422   7.050   2.066
  441LYS     CD 6962   2.289   7.160   2.203
  441LYS    HD1 6963   2.314   7.093   2.284
  441LYS    HD2 6964   2.198   7.130   2.156
  441LYS     CE 6965   2.280   7.299   2.273
  441LYS    HE1 6966   2.288   7.375   2.194
  441LYS    HE2 6967   2.366   7.307   2.338
  441LYS     NZ 6968   2.150   7.312   2.348
  441LYS    HZ1 6969   2.142   7.237   2.417
  441LYS    HZ2 6970   2.153   7.403   2.396
  441LYS    HZ3 6971   2.070   7.309   2.288
  441LYS      C 6972   2.474   7.284   1.750
  441LYS      O 6973   2.464   7.216   1.649
  442GLU      N 6974   2.454   7.417   1.741
  442GLU      H 6975   2.474   7.472   1.826
  442GLU     CA 6976   2.406   7.496   1.627
  442GLU     HA 6977   2.309   7.454   1.588
  442GLU     CB 6978   2.381   7.637   1.677
  442GLU    HB1 6979   2.471   7.672   1.723
  442GLU    HB2 6980   2.306   7.630   1.750
  442GLU     CG 6981   2.347   7.745   1.568
  442GLU    HG1 6982   2.268   7.709   1.508
  442GLU    HG2 6983   2.431   7.765   1.503
  442GLU     CD 6984   2.292   7.871   1.631
  442GLU    OE1 6985   2.175   7.866   1.678
  442GLU    OE2 6986   2.362   7.975   1.630
  442GLU      C 6987   2.505   7.494   1.510
  442GLU      O 6988   2.459   7.471   1.397
  443LYS      N 6989   2.637   7.504   1.537
  443LYS      H 6990   2.667   7.521   1.634
  443LYS     CA 6991   2.736   7.495   1.432
  443LYS     HA 6992   2.697   7.529   1.341
  443LYS     CB 6993   2.860   7.582   1.452
  443LYS    HB1 6994   2.919   7.580   1.359
  443LYS    HB2 6995   2.924   7.546   1.529
  443LYS     CG 6996   2.821   7.723   1.487
  443LYS    HG1 6997   2.777   7.729   1.586
  443LYS    HG2 6998   2.744   7.749   1.414
  443LYS     CD 6999   2.947   7.813   1.480
  443LYS    HD1 7000   2.997   7.805   1.383
  443LYS    HD2 7001   3.014   7.786   1.560
  443LYS     CE 7002   2.907   7.963   1.492
  443LYS    HE1 7003   2.879   7.990   1.594
  443LYS    HE2 7004   2.820   7.981   1.431
  443LYS     NZ 7005   3.015   8.045   1.434
  443LYS    HZ1 7006   3.103   8.034   1.480
  443LYS    HZ2 7007   3.021   8.017   1.336
  443LYS    HZ3 7008   2.998   8.147   1.442
  443LYS      C 7009   2.786   7.353   1.395
  443LYS      O 7010   2.815   7.331   1.275
  444LEU      N 7011   2.818   7.266   1.490
  444LEU      H 7012   2.794   7.285   1.587
  444LEU     CA 7013   2.902   7.143   1.472
  444LEU     HA 7014   2.946   7.152   1.369
  444LEU     CB 7015   3.021   7.136   1.572
  444LEU    HB1 7016   3.086   7.054   1.545
  444LEU    HB2 7017   2.976   7.117   1.670
  444LEU     CG 7018   3.111   7.261   1.589
  444LEU     HG 7019   3.049   7.336   1.635
  444LEU    CD1 7020   3.222   7.233   1.696
  444LEU   HD11 7021   3.280   7.145   1.663
  444LEU   HD12 7022   3.284   7.319   1.718
  444LEU   HD13 7023   3.166   7.201   1.791
  444LEU    CD2 7024   3.179   7.309   1.463
  444LEU   HD21 7025   3.256   7.240   1.429
  444LEU   HD22 7026   3.110   7.319   1.377
  444LEU   HD23 7027   3.231   7.407   1.480
  444LEU      C 7028   2.814   7.013   1.467
  444LEU      O 7029   2.863   6.907   1.435
  445ILE      N 7030   2.684   7.021   1.496
  445ILE      H 7031   2.643   7.104   1.534
  445ILE     CA 7032   2.593   6.902   1.493
  445ILE     HA 7033   2.645   6.819   1.442
  445ILE     CB 7034   2.560   6.850   1.635
  445ILE     HB 7035   2.507   6.929   1.692
  445ILE    CG2 7036   2.468   6.727   1.630
  445ILE   HG21 7037   2.523   6.638   1.597
  445ILE   HG22 7038   2.426   6.703   1.731
  445ILE   HG23 7039   2.377   6.739   1.568
  445ILE    CG1 7040   2.686   6.840   1.726
  445ILE   HG11 7041   2.742   6.935   1.733
  445ILE   HG12 7042   2.751   6.763   1.688
  445ILE     CD 7043   2.643   6.815   1.870
  445ILE    HD1 7044   2.609   6.713   1.887
  445ILE    HD2 7045   2.727   6.829   1.937
  445ILE    HD3 7046   2.560   6.885   1.900
  445ILE      C 7047   2.460   6.934   1.408
  445ILE      O 7048   2.432   6.868   1.311
  446PHE      N 7049   2.388   7.043   1.439
  446PHE      H 7050   2.417   7.098   1.520
  446PHE     CA 7051   2.263   7.081   1.379
  446PHE     HA 7052   2.183   7.012   1.410
  446PHE     CB 7053   2.215   7.214   1.443
  446PHE    HB1 7054   2.148   7.264   1.377
  446PHE    HB2 7055   2.293   7.288   1.445
  446PHE     CG 7056   2.150   7.207   1.586
  446PHE    CD1 7057   2.071   7.315   1.634
  446PHE    HD1 7058   2.063   7.400   1.570
  446PHE    CE1 7059   2.002   7.304   1.753
  446PHE    HE1 7060   1.938   7.389   1.779
  446PHE     CZ 7061   2.016   7.190   1.833
  446PHE     HZ 7062   1.964   7.185   1.928
  446PHE    CE2 7063   2.096   7.083   1.784
  446PHE    HE2 7064   2.101   7.002   1.850
  446PHE    CD2 7065   2.162   7.092   1.661
  446PHE    HD2 7066   2.230   7.006   1.634
  446PHE      C 7067   2.262   7.094   1.225
  446PHE      O 7068   2.154   7.074   1.170
  447PRO      N 7069   2.372   7.122   1.152
  447PRO     CD 7070   2.492   7.189   1.196
  447PRO    HD1 7071   2.572   7.116   1.209
  447PRO    HD2 7072   2.476   7.246   1.284
  447PRO     CG 7073   2.538   7.279   1.082
  447PRO    HG1 7074   2.650   7.302   1.082
  447PRO    HG2 7075   2.483   7.370   1.086
  447PRO     CB 7076   2.497   7.201   0.957
  447PRO    HB1 7077   2.574   7.126   0.930
  447PRO    HB2 7078   2.480   7.264   0.872
  447PRO     CA 7079   2.371   7.122   1.003
  447PRO     HA 7080   2.282   7.170   0.964
  447PRO      C 7081   2.375   6.978   0.950
  447PRO      O 7082   2.351   6.968   0.829
  448TYR      N 7083   2.414   6.874   1.024
  448TYR      H 7084   2.432   6.892   1.120
  448TYR     CA 7085   2.455   6.740   0.974
  448TYR     HA 7086   2.437   6.733   0.868
  448TYR     CB 7087   2.605   6.715   1.002
  448TYR    HB1 7088   2.636   6.628   0.952
  448TYR    HB2 7089   2.614   6.684   1.112
  448TYR     CG 7090   2.700   6.827   0.963
  448TYR    CD1 7091   2.747   6.915   1.064
  448TYR    HD1 7092   2.717   6.900   1.164
  448TYR    CE1 7093   2.824   7.029   1.031
  448TYR    HE1 7094   2.853   7.100   1.111
  448TYR     CZ 7095   2.855   7.053   0.894
  448TYR     OH 7096   2.925   7.164   0.860
  448TYR     HH 7097   2.929   7.213   0.943
  448TYR    CE2 7098   2.807   6.965   0.794
  448TYR    HE2 7099   2.829   6.985   0.692
  448TYR    CD2 7100   2.735   6.852   0.832
  448TYR    HD2 7101   2.694   6.794   0.750
  448TYR      C 7102   2.377   6.626   1.035
  448TYR      O 7103   2.376   6.514   0.982
  449VAL      N 7104   2.314   6.643   1.154
  449VAL      H 7105   2.323   6.731   1.210
  449VAL     CA 7106   2.245   6.538   1.229
  449VAL     HA 7107   2.240   6.444   1.170
  449VAL     CB 7108   2.316   6.508   1.362
  449VAL     HB 7109   2.295   6.591   1.429
  449VAL    CG1 7110   2.261   6.380   1.430
  449VAL   HG11 7111   2.164   6.397   1.469
  449VAL   HG12 7112   2.262   6.301   1.354
  449VAL   HG13 7113   2.320   6.346   1.514
  449VAL    CG2 7114   2.466   6.478   1.346
  449VAL   HG21 7115   2.481   6.402   1.267
  449VAL   HG22 7116   2.519   6.569   1.327
  449VAL   HG23 7117   2.513   6.440   1.438
  449VAL      C 7118   2.101   6.578   1.261
  449VAL      O 7119   2.071   6.691   1.304
  450GLU      N 7120   2.011   6.480   1.255
  450GLU      H 7121   2.039   6.390   1.221
  450GLU     CA 7122   1.868   6.494   1.290
  450GLU     HA 7123   1.845   6.592   1.325
  450GLU     CB 7124   1.783   6.461   1.170
  450GLU    HB1 7125   1.813   6.364   1.125
  450GLU    HB2 7126   1.801   6.539   1.095
  450GLU     CG 7127   1.633   6.463   1.197
  450GLU    HG1 7128   1.602   6.560   1.236
  450GLU    HG2 7129   1.613   6.390   1.277
  450GLU     CD 7130   1.549   6.436   1.074
  450GLU    OE1 7131   1.505   6.533   1.006
  450GLU    OE2 7132   1.524   6.314   1.044
  450GLU      C 7133   1.840   6.399   1.410
  450GLU      O 7134   1.841   6.276   1.387
  451LEU      N 7135   1.823   6.450   1.532
  451LEU      H 7136   1.809   6.552   1.544
  451LEU     CA 7137   1.809   6.370   1.656
  451LEU     HA 7138   1.771   6.276   1.617
  451LEU     CB 7139   1.944   6.338   1.726
  451LEU    HB1 7140   2.016   6.307   1.646
  451LEU    HB2 7141   1.929   6.255   1.796
  451LEU     CG 7142   2.016   6.450   1.804
  451LEU     HG 7143   1.959   6.467   1.895
  451LEU    CD1 7144   2.153   6.401   1.845
  451LEU   HD11 7145   2.212   6.482   1.889
  451LEU   HD12 7146   2.138   6.318   1.918
  451LEU   HD13 7147   2.211   6.365   1.757
  451LEU    CD2 7148   2.038   6.580   1.721
  451LEU   HD21 7149   2.101   6.648   1.785
  451LEU   HD22 7150   2.088   6.554   1.629
  451LEU   HD23 7151   1.948   6.640   1.705
  451LEU      C 7152   1.706   6.432   1.752
  451LEU      O 7153   1.680   6.552   1.754
  452ASP      N 7154   1.641   6.351   1.830
  452ASP      H 7155   1.668   6.253   1.825
  452ASP     CA 7156   1.538   6.385   1.932
  452ASP     HA 7157   1.475   6.468   1.899
  452ASP     CB 7158   1.441   6.266   1.946
  452ASP    HB1 7159   1.495   6.181   1.987
  452ASP    HB2 7160   1.399   6.247   1.840
  452ASP     CG 7161   1.323   6.295   2.042
  452ASP    OD1 7162   1.254   6.200   2.083
  452ASP    OD2 7163   1.290   6.413   2.063
  452ASP      C 7164   1.600   6.419   2.066
  452ASP      O 7165   1.596   6.338   2.162
  453LEU      N 7166   1.665   6.536   2.075
  453LEU      H 7167   1.669   6.593   1.988
  453LEU     CA 7168   1.723   6.591   2.195
  453LEU     HA 7169   1.795   6.517   2.229
  453LEU     CB 7170   1.795   6.723   2.171
  453LEU    HB1 7171   1.832   6.761   2.268
  453LEU    HB2 7172   1.729   6.799   2.122
  453LEU     CG 7173   1.911   6.710   2.070
  453LEU     HG 7174   1.872   6.683   1.973
  453LEU    CD1 7175   1.980   6.846   2.059
  453LEU   HD11 7176   2.054   6.831   1.983
  453LEU   HD12 7177   1.906   6.922   2.025
  453LEU   HD13 7178   2.024   6.877   2.156
  453LEU    CD2 7179   2.021   6.614   2.113
  453LEU   HD21 7180   2.057   6.635   2.210
  453LEU   HD22 7181   1.988   6.509   2.116
  453LEU   HD23 7182   2.103   6.625   2.042
  453LEU      C 7183   1.616   6.621   2.299
  453LEU      O 7184   1.522   6.699   2.276
  454HIS      N 7185   1.624   6.559   2.416
  454HIS      H 7186   1.696   6.488   2.425
  454HIS     CA 7187   1.550   6.602   2.535
  454HIS     HA 7188   1.450   6.642   2.513
  454HIS     CB 7189   1.523   6.477   2.617
  454HIS    HB1 7190   1.486   6.517   2.715
  454HIS    HB2 7191   1.622   6.429   2.632
  454HIS     CG 7192   1.425   6.382   2.554
  454HIS    ND1 7193   1.440   6.319   2.432
  454HIS    HD1 7194   1.508   6.340   2.359
  454HIS    CE1 7195   1.328   6.249   2.405
  454HIS    HE1 7196   1.308   6.182   2.322
  454HIS    NE2 7197   1.235   6.269   2.499
  454HIS    CD2 7198   1.296   6.354   2.591
  454HIS    HD2 7199   1.246   6.387   2.684
  454HIS      C 7200   1.631   6.715   2.600
  454HIS      O 7201   1.707   6.690   2.691
  455SER      N 7202   1.619   6.834   2.546
  455SER      H 7203   1.552   6.845   2.466
  455SER     CA 7204   1.691   6.955   2.596
  455SER     HA 7205   1.794   6.935   2.612
  455SER     CB 7206   1.687   7.066   2.489
  455SER    HB1 7207   1.743   7.148   2.526
  455SER    HB2 7208   1.585   7.093   2.471
  455SER     OG 7209   1.745   7.017   2.369
  455SER     HG 7210   1.839   7.020   2.382
  455SER      C 7211   1.635   7.004   2.728
  455SER      O 7212   1.522   7.045   2.746
  456TYR      N 7213   1.724   7.027   2.824
  456TYR      H 7214   1.820   6.998   2.802
  456TYR     CA 7215   1.703   7.082   2.960
  456TYR     HA 7216   1.600   7.111   2.972
  456TYR     CB 7217   1.737   6.976   3.061
  456TYR    HB1 7218   1.751   7.029   3.153
  456TYR    HB2 7219   1.832   6.929   3.037
  456TYR     CG 7220   1.637   6.870   3.092
  456TYR    CD1 7221   1.635   6.746   3.021
  456TYR    HD1 7222   1.709   6.735   2.944
  456TYR    CE1 7223   1.552   6.645   3.057
  456TYR    HE1 7224   1.550   6.552   3.000
  456TYR     CZ 7225   1.460   6.658   3.161
  456TYR     OH 7226   1.364   6.560   3.185
  456TYR     HH 7227   1.302   6.592   3.250
  456TYR    CE2 7228   1.449   6.781   3.225
  456TYR    HE2 7229   1.371   6.793   3.301
  456TYR    CD2 7230   1.537   6.888   3.192
  456TYR    HD2 7231   1.528   6.985   3.245
  456TYR      C 7232   1.791   7.206   2.985
  456TYR      O 7233   1.895   7.219   2.924
  457ASP      N 7234   1.753   7.285   3.089
  457ASP      H 7235   1.660   7.270   3.128
  457ASP     CA 7236   1.827   7.392   3.153
  457ASP     HA 7237   1.926   7.394   3.104
  457ASP     CB 7238   1.761   7.527   3.116
  457ASP    HB1 7239   1.669   7.538   3.170
  457ASP    HB2 7240   1.746   7.530   3.006
  457ASP     CG 7241   1.851   7.645   3.151
  457ASP    OD1 7242   1.872   7.733   3.065
  457ASP    OD2 7243   1.895   7.657   3.267
  457ASP      C 7244   1.847   7.367   3.304
  457ASP      O 7245   1.759   7.390   3.385
  458LEU      N 7246   1.965   7.321   3.339
  458LEU      H 7247   2.036   7.289   3.273
  458LEU     CA 7248   2.001   7.305   3.479
  458LEU     HA 7249   1.913   7.293   3.546
  458LEU     CB 7250   2.078   7.171   3.501
  458LEU    HB1 7251   2.068   7.147   3.606
  458LEU    HB2 7252   2.184   7.189   3.487
  458LEU     CG 7253   2.025   7.048   3.429
  458LEU     HG 7254   2.035   7.061   3.322
  458LEU    CD1 7255   2.100   6.923   3.469
  458LEU   HD11 7256   2.069   6.839   3.411
  458LEU   HD12 7257   2.204   6.937   3.442
  458LEU   HD13 7258   2.088   6.909   3.575
  458LEU    CD2 7259   1.878   7.028   3.462
  458LEU   HD21 7260   1.836   6.939   3.412
  458LEU   HD22 7261   1.877   7.014   3.570
  458LEU   HD23 7262   1.826   7.116   3.432
  458LEU      C 7263   2.083   7.425   3.539
  458LEU      O 7264   2.144   7.418   3.646
  459GLY      N 7265   2.077   7.537   3.468
  459GLY      H 7266   2.014   7.536   3.393
  459GLY     CA 7267   2.136   7.666   3.506
  459GLY    HA1 7268   2.110   7.735   3.418
  459GLY    HA2 7269   2.244   7.649   3.514
  459GLY      C 7270   2.083   7.717   3.641
  459GLY      O 7271   1.964   7.700   3.673
  460ILE      N 7272   2.171   7.777   3.721
  460ILE      H 7273   2.265   7.785   3.685
  460ILE     CA 7274   2.146   7.813   3.861
  460ILE     HA 7275   2.123   7.719   3.908
  460ILE     CB 7276   2.280   7.881   3.911
  460ILE     HB 7277   2.364   7.813   3.888
  460ILE    CG2 7278   2.309   8.016   3.840
  460ILE   HG21 7279   2.315   7.994   3.732
  460ILE   HG22 7280   2.234   8.091   3.863
  460ILE   HG23 7281   2.406   8.059   3.872
  460ILE    CG1 7282   2.279   7.905   4.063
  460ILE   HG11 7283   2.191   7.958   4.092
  460ILE   HG12 7284   2.365   7.966   4.095
  460ILE     CD 7285   2.286   7.777   4.150
  460ILE    HD1 7286   2.383   7.731   4.129
  460ILE    HD2 7287   2.273   7.811   4.254
  460ILE    HD3 7288   2.201   7.707   4.136
  460ILE      C 7289   2.021   7.901   3.885
  460ILE      O 7290   1.956   7.884   3.992
  461GLU      N 7291   1.983   7.988   3.793
  461GLU      H 7292   2.044   7.992   3.710
  461GLU     CA 7293   1.859   8.067   3.797
  461GLU     HA 7294   1.849   8.115   3.890
  461GLU     CB 7295   1.863   8.174   3.688
  461GLU    HB1 7296   1.767   8.226   3.691
  461GLU    HB2 7297   1.879   8.124   3.593
  461GLU     CG 7298   1.977   8.275   3.707
  461GLU    HG1 7299   2.072   8.222   3.684
  461GLU    HG2 7300   1.982   8.301   3.811
  461GLU     CD 7301   1.978   8.402   3.615
  461GLU    OE1 7302   1.980   8.375   3.491
  461GLU    OE2 7303   1.985   8.517   3.661
  461GLU      C 7304   1.737   7.975   3.784
  461GLU      O 7305   1.641   7.999   3.852
  462ASN      N 7306   1.741   7.874   3.697
  462ASN      H 7307   1.826   7.868   3.635
  462ASN     CA 7308   1.633   7.779   3.675
  462ASN     HA 7309   1.541   7.834   3.683
  462ASN     CB 7310   1.647   7.720   3.536
  462ASN    HB1 7311   1.731   7.657   3.528
  462ASN    HB2 7312   1.659   7.799   3.457
  462ASN     CG 7313   1.523   7.647   3.498
  462ASN    OD1 7314   1.417   7.703   3.487
  462ASN    ND2 7315   1.523   7.520   3.471
  462ASN   HD21 7316   1.614   7.473   3.456
  462ASN   HD22 7317   1.442   7.475   3.432
  462ASN      C 7318   1.632   7.673   3.790
  462ASN      O 7319   1.525   7.638   3.839
  463ARG      N 7320   1.751   7.632   3.836
  463ARG      H 7321   1.829   7.672   3.786
  463ARG     CA 7322   1.783   7.547   3.952
  463ARG     HA 7323   1.731   7.454   3.940
  463ARG     CB 7324   1.935   7.525   3.963
  463ARG    HB1 7325   1.969   7.609   4.021
  463ARG    HB2 7326   1.984   7.524   3.867
  463ARG     CG 7327   1.974   7.393   4.027
  463ARG    HG1 7328   1.940   7.305   3.969
  463ARG    HG2 7329   1.922   7.382   4.126
  463ARG     CD 7330   2.124   7.375   4.049
  463ARG    HD1 7331   2.144   7.268   4.068
  463ARG    HD2 7332   2.160   7.435   4.135
  463ARG     NE 7333   2.197   7.412   3.926
  463ARG     HE 7334   2.149   7.405   3.837
  463ARG     CZ 7335   2.318   7.463   3.918
  463ARG    NH1 7336   2.397   7.473   4.021
  463ARG   HH11 7337   2.376   7.415   4.100
  463ARG   HH12 7338   2.496   7.503   4.010
  463ARG    NH2 7339   2.359   7.508   3.802
  463ARG   HH21 7340   2.296   7.486   3.722
  463ARG   HH22 7341   2.448   7.552   3.788
  463ARG      C 7342   1.714   7.608   4.077
  463ARG      O 7343   1.635   7.540   4.137
  464ASP      N 7344   1.739   7.735   4.108
  464ASP      H 7345   1.806   7.788   4.057
  464ASP     CA 7346   1.669   7.797   4.225
  464ASP     HA 7347   1.687   7.734   4.312
  464ASP     CB 7348   1.731   7.938   4.256
  464ASP    HB1 7349   1.718   8.007   4.173
  464ASP    HB2 7350   1.834   7.922   4.283
  464ASP     CG 7351   1.661   8.002   4.380
  464ASP    OD1 7352   1.565   8.080   4.367
  464ASP    OD2 7353   1.704   7.973   4.492
  464ASP      C 7354   1.514   7.806   4.206
  464ASP      O 7355   1.433   7.773   4.298
  465ALA      N 7356   1.469   7.844   4.083
  465ALA      H 7357   1.540   7.874   4.014
  465ALA     CA 7358   1.329   7.866   4.057
  465ALA     HA 7359   1.293   7.932   4.133
  465ALA     CB 7360   1.315   7.937   3.923
  465ALA    HB1 7361   1.379   8.025   3.920
  465ALA    HB2 7362   1.340   7.873   3.840
  465ALA    HB3 7363   1.214   7.977   3.907
  465ALA      C 7364   1.244   7.738   4.059
  465ALA      O 7365   1.122   7.740   4.084
  466THR      N 7366   1.306   7.621   4.040
  466THR      H 7367   1.405   7.631   4.021
  466THR     CA 7368   1.250   7.486   4.044
  466THR     HA 7369   1.145   7.497   4.036
  466THR     CB 7370   1.292   7.408   3.921
  466THR     HB 7371   1.255   7.307   3.934
  466THR    CG2 7372   1.230   7.470   3.796
  466THR   HG21 7373   1.253   7.408   3.709
  466THR   HG22 7374   1.120   7.479   3.810
  466THR   HG23 7375   1.262   7.571   3.781
  466THR    OG1 7376   1.435   7.405   3.913
  466THR    HG1 7377   1.471   7.488   3.876
  466THR      C 7378   1.282   7.408   4.169
  466THR      O 7379   1.232   7.298   4.185
  467ASN      N 7380   1.365   7.464   4.258
  467ASN      H 7381   1.382   7.560   4.248
  467ASN     CA 7382   1.427   7.394   4.375
  467ASN     HA 7383   1.497   7.461   4.415
  467ASN     CB 7384   1.317   7.381   4.482
  467ASN    HB1 7385   1.356   7.322   4.559
  467ASN    HB2 7386   1.225   7.332   4.445
  467ASN     CG 7387   1.272   7.514   4.543
  467ASN    OD1 7388   1.310   7.557   4.650
  467ASN    ND2 7389   1.177   7.580   4.481
  467ASN   HD21 7390   1.133   7.547   4.400
  467ASN   HD22 7391   1.139   7.661   4.532
  467ASN      C 7392   1.499   7.265   4.339
  467ASN      O 7393   1.472   7.160   4.396
  468ASP      N 7394   1.586   7.267   4.236
  468ASP      H 7395   1.587   7.359   4.197
  468ASP     CA 7396   1.672   7.165   4.178
  468ASP     HA 7397   1.715   7.209   4.088
  468ASP     CB 7398   1.793   7.129   4.271
  468ASP    HB1 7399   1.754   7.095   4.371
  468ASP    HB2 7400   1.844   7.226   4.284
  468ASP     CG 7401   1.889   7.026   4.216
  468ASP    OD1 7402   1.968   7.065   4.128
  468ASP    OD2 7403   1.896   6.918   4.275
  468ASP      C 7404   1.591   7.043   4.125
  468ASP      O 7405   1.648   6.943   4.083
  469GLN      N 7406   1.456   7.050   4.121
  469GLN      H 7407   1.412   7.137   4.159
  469GLN     CA 7408   1.372   6.943   4.070
  469GLN     HA 7409   1.386   6.849   4.130
  469GLN     CB 7410   1.221   6.975   4.089
  469GLN    HB1 7411   1.160   6.905   4.033
  469GLN    HB2 7412   1.199   7.075   4.045
  469GLN     CG 7413   1.169   6.967   4.234
  469GLN    HG1 7414   1.234   7.025   4.295
  469GLN    HG2 7415   1.167   6.867   4.268
  469GLN     CD 7416   1.026   7.016   4.244
  469GLN    OE1 7417   0.931   6.935   4.235
  469GLN    NE2 7418   0.998   7.142   4.253
  469GLN   HE21 7419   1.086   7.207   4.245
  469GLN   HE22 7420   0.907   7.171   4.287
  469GLN      C 7421   1.400   6.905   3.924
  469GLN      O 7422   1.385   6.787   3.890
  470VAL      N 7423   1.445   7.001   3.844
  470VAL      H 7424   1.440   7.098   3.871
  470VAL     CA 7425   1.488   6.975   3.705
  470VAL     HA 7426   1.410   6.917   3.656
  470VAL     CB 7427   1.520   7.098   3.624
  470VAL     HB 7428   1.556   7.071   3.522
  470VAL    CG1 7429   1.402   7.186   3.602
  470VAL   HG11 7430   1.346   7.211   3.694
  470VAL   HG12 7431   1.428   7.279   3.551
  470VAL   HG13 7432   1.327   7.131   3.545
  470VAL    CG2 7433   1.620   7.195   3.694
  470VAL   HG21 7434   1.645   7.283   3.635
  470VAL   HG22 7435   1.577   7.227   3.786
  470VAL   HG23 7436   1.718   7.144   3.705
  470VAL      C 7437   1.605   6.878   3.693
  470VAL      O 7438   1.605   6.799   3.599
  471THR      N 7439   1.695   6.878   3.791
  471THR      H 7440   1.693   6.950   3.866
  471THR     CA 7441   1.811   6.789   3.790
  471THR     HA 7442   1.853   6.791   3.688
  471THR     CB 7443   1.914   6.843   3.892
  471THR     HB 7444   1.892   6.812   3.995
  471THR    CG2 7445   2.052   6.777   3.869
  471THR   HG21 7446   2.122   6.837   3.929
  471THR   HG22 7447   2.048   6.675   3.907
  471THR   HG23 7448   2.084   6.779   3.768
  471THR    OG1 7449   1.924   6.982   3.882
  471THR    HG1 7450   1.950   7.016   3.979
  471THR      C 7451   1.772   6.646   3.825
  471THR      O 7452   1.817   6.553   3.758
  472LYS      N 7453   1.677   6.628   3.915
  472LYS      H 7454   1.640   6.713   3.958
  472LYS     CA 7455   1.601   6.505   3.939
  472LYS     HA 7456   1.666   6.424   3.957
  472LYS     CB 7457   1.502   6.518   4.056
  472LYS    HB1 7458   1.476   6.415   4.081
  472LYS    HB2 7459   1.413   6.568   4.014
  472LYS     CG 7460   1.550   6.593   4.185
  472LYS    HG1 7461   1.477   6.582   4.263
  472LYS    HG2 7462   1.563   6.701   4.164
  472LYS     CD 7463   1.685   6.543   4.236
  472LYS    HD1 7464   1.766   6.578   4.170
  472LYS    HD2 7465   1.679   6.434   4.232
  472LYS     CE 7466   1.721   6.587   4.380
  472LYS    HE1 7467   1.820   6.540   4.397
  472LYS    HE2 7468   1.644   6.555   4.451
  472LYS     NZ 7469   1.727   6.733   4.384
  472LYS    HZ1 7470   1.633   6.772   4.390
  472LYS    HZ2 7471   1.774   6.760   4.470
  472LYS    HZ3 7472   1.777   6.776   4.308
  472LYS      C 7473   1.521   6.457   3.819
  472LYS      O 7474   1.522   6.338   3.790
  473ASP      N 7475   1.453   6.549   3.746
  473ASP      H 7476   1.450   6.649   3.772
  473ASP     CA 7477   1.372   6.510   3.630
  473ASP     HA 7478   1.309   6.426   3.656
  473ASP     CB 7479   1.287   6.632   3.590
  473ASP    HB1 7480   1.347   6.717   3.555
  473ASP    HB2 7481   1.231   6.669   3.681
  473ASP     CG 7482   1.184   6.592   3.479
  473ASP    OD1 7483   1.104   6.497   3.500
  473ASP    OD2 7484   1.187   6.654   3.370
  473ASP      C 7485   1.466   6.458   3.516
  473ASP      O 7486   1.433   6.361   3.449
  474ALA      N 7487   1.579   6.522   3.496
  474ALA      H 7488   1.591   6.612   3.543
  474ALA     CA 7489   1.674   6.483   3.395
  474ALA     HA 7490   1.621   6.471   3.298
  474ALA     CB 7491   1.773   6.598   3.378
  474ALA    HB1 7492   1.721   6.690   3.362
  474ALA    HB2 7493   1.832   6.605   3.472
  474ALA    HB3 7494   1.837   6.576   3.292
  474ALA      C 7495   1.736   6.350   3.427
  474ALA      O 7496   1.764   6.273   3.338
  475ALA      N 7497   1.757   6.312   3.555
  475ALA      H 7498   1.745   6.376   3.630
  475ALA     CA 7499   1.823   6.181   3.585
  475ALA     HA 7500   1.916   6.174   3.528
  475ALA     CB 7501   1.858   6.176   3.730
  475ALA    HB1 7502   1.769   6.174   3.786
  475ALA    HB2 7503   1.920   6.086   3.753
  475ALA    HB3 7504   1.914   6.260   3.770
  475ALA      C 7505   1.735   6.060   3.545
  475ALA      O 7506   1.785   5.959   3.503
  476GLU      N 7507   1.600   6.070   3.547
  476GLU      H 7508   1.559   6.152   3.595
  476GLU     CA 7509   1.511   5.964   3.497
  476GLU     HA 7510   1.548   5.873   3.541
  476GLU     CB 7511   1.367   5.987   3.541
  476GLU    HB1 7512   1.306   5.910   3.493
  476GLU    HB2 7513   1.333   6.085   3.511
  476GLU     CG 7514   1.350   5.988   3.691
  476GLU    HG1 7515   1.253   6.030   3.715
  476GLU    HG2 7516   1.421   6.050   3.745
  476GLU     CD 7517   1.353   5.843   3.746
  476GLU    OE1 7518   1.254   5.767   3.736
  476GLU    OE2 7519   1.457   5.807   3.814
  476GLU      C 7520   1.517   5.948   3.348
  476GLU      O 7521   1.516   5.841   3.287
  477ALA      N 7522   1.536   6.065   3.279
  477ALA      H 7523   1.552   6.147   3.337
  477ALA     CA 7524   1.559   6.073   3.135
  477ALA     HA 7525   1.479   6.025   3.078
  477ALA     CB 7526   1.552   6.220   3.094
  477ALA    HB1 7527   1.476   6.274   3.149
  477ALA    HB2 7528   1.654   6.269   3.105
  477ALA    HB3 7529   1.527   6.229   2.988
  477ALA      C 7530   1.689   6.002   3.084
  477ALA      O 7531   1.679   5.925   2.989
  478ILE      N 7532   1.800   6.027   3.156
  478ILE      H 7533   1.789   6.095   3.230
  478ILE     CA 7534   1.927   5.957   3.133
  478ILE     HA 7535   1.956   5.975   3.029
  478ILE     CB 7536   2.035   6.019   3.222
  478ILE     HB 7537   1.999   6.019   3.325
  478ILE    CG2 7538   2.163   5.930   3.215
  478ILE   HG21 7539   2.141   5.830   3.258
  478ILE   HG22 7540   2.204   5.915   3.114
  478ILE   HG23 7541   2.241   5.974   3.277
  478ILE    CG1 7542   2.070   6.166   3.181
  478ILE   HG11 7543   1.974   6.211   3.153
  478ILE   HG12 7544   2.130   6.170   3.091
  478ILE     CD 7545   2.143   6.246   3.290
  478ILE    HD1 7546   2.087   6.246   3.379
  478ILE    HD2 7547   2.248   6.202   3.306
  478ILE    HD3 7548   2.159   6.346   3.255
  478ILE      C 7549   1.905   5.809   3.146
  478ILE      O 7550   1.936   5.739   3.053
  479LYS      N 7551   1.843   5.756   3.255
  479LYS      H 7552   1.803   5.819   3.327
  479LYS     CA 7553   1.810   5.613   3.271
  479LYS     HA 7554   1.907   5.557   3.262
  479LYS     CB 7555   1.755   5.593   3.409
  479LYS    HB1 7556   1.646   5.622   3.413
  479LYS    HB2 7557   1.806   5.656   3.481
  479LYS     CG 7558   1.765   5.445   3.455
  479LYS    HG1 7559   1.700   5.381   3.391
  479LYS    HG2 7560   1.717   5.438   3.550
  479LYS     CD 7561   1.911   5.389   3.474
  479LYS    HD1 7562   1.970   5.452   3.548
  479LYS    HD2 7563   1.960   5.379   3.373
  479LYS     CE 7564   1.906   5.248   3.541
  479LYS    HE1 7565   1.844   5.178   3.480
  479LYS    HE2 7566   1.858   5.255   3.639
  479LYS     NZ 7567   2.042   5.186   3.561
  479LYS    HZ1 7568   2.031   5.107   3.620
  479LYS    HZ2 7569   2.080   5.157   3.473
  479LYS    HZ3 7570   2.099   5.254   3.614
  479LYS      C 7571   1.720   5.559   3.158
  479LYS      O 7572   1.748   5.452   3.109
  480LYS      N 7573   1.617   5.633   3.116
  480LYS      H 7574   1.594   5.713   3.168
  480LYS     CA 7575   1.527   5.586   3.006
  480LYS     HA 7576   1.483   5.490   3.038
  480LYS     CB 7577   1.409   5.687   2.983
  480LYS    HB1 7578   1.451   5.785   2.967
  480LYS    HB2 7579   1.344   5.698   3.071
  480LYS     CG 7580   1.323   5.655   2.859
  480LYS    HG1 7581   1.266   5.565   2.873
  480LYS    HG2 7582   1.379   5.644   2.766
  480LYS     CD 7583   1.221   5.768   2.831
  480LYS    HD1 7584   1.271   5.863   2.819
  480LYS    HD2 7585   1.148   5.774   2.914
  480LYS     CE 7586   1.139   5.748   2.704
  480LYS    HE1 7587   1.061   5.826   2.701
  480LYS    HE2 7588   1.081   5.658   2.707
  480LYS     NZ 7589   1.221   5.757   2.579
  480LYS    HZ1 7590   1.266   5.665   2.555
  480LYS    HZ2 7591   1.171   5.779   2.499
  480LYS    HZ3 7592   1.297   5.825   2.596
  480LYS      C 7593   1.605   5.558   2.876
  480LYS      O 7594   1.585   5.453   2.807
  481HIS      N 7595   1.687   5.655   2.828
  481HIS      H 7596   1.694   5.746   2.871
  481HIS     CA 7597   1.751   5.651   2.698
  481HIS     HA 7598   1.686   5.589   2.636
  481HIS     CB 7599   1.756   5.790   2.641
  481HIS    HB1 7600   1.803   5.791   2.538
  481HIS    HB2 7601   1.818   5.850   2.706
  481HIS     CG 7602   1.624   5.861   2.635
  481HIS    ND1 7603   1.582   5.962   2.721
  481HIS    HD1 7604   1.623   5.984   2.810
  481HIS    CE1 7605   1.474   6.019   2.666
  481HIS    HE1 7606   1.417   6.100   2.699
  481HIS    NE2 7607   1.437   5.951   2.555
  481HIS    CD2 7608   1.535   5.857   2.525
  481HIS    HD2 7609   1.539   5.785   2.441
  481HIS      C 7610   1.891   5.588   2.701
  481HIS      O 7611   1.956   5.584   2.597
  482ASN      N 7612   1.941   5.543   2.820
  482ASN      H 7613   1.881   5.549   2.905
  482ASN     CA 7614   2.083   5.505   2.848
  482ASN     HA 7615   2.087   5.486   2.954
  482ASN     CB 7616   2.116   5.370   2.776
  482ASN    HB1 7617   2.214   5.343   2.804
  482ASN    HB2 7618   2.108   5.383   2.667
  482ASN     CG 7619   2.027   5.248   2.814
  482ASN    OD1 7620   1.967   5.184   2.732
  482ASN    ND2 7621   2.022   5.210   2.941
  482ASN   HD21 7622   2.067   5.262   3.012
  482ASN   HD22 7623   1.965   5.133   2.968
  482ASN      C 7624   2.187   5.616   2.819
  482ASN      O 7625   2.307   5.586   2.817
  483VAL      N 7626   2.149   5.743   2.788
  483VAL      H 7627   2.051   5.764   2.791
  483VAL     CA 7628   2.244   5.839   2.730
  483VAL     HA 7629   2.340   5.824   2.783
  483VAL     CB 7630   2.263   5.812   2.575
  483VAL     HB 7631   2.275   5.706   2.567
  483VAL    CG1 7632   2.137   5.845   2.489
  483VAL   HG11 7633   2.155   5.800   2.391
  483VAL   HG12 7634   2.045   5.809   2.538
  483VAL   HG13 7635   2.127   5.951   2.480
  483VAL    CG2 7636   2.387   5.882   2.515
  483VAL   HG21 7637   2.478   5.841   2.560
  483VAL   HG22 7638   2.398   5.865   2.410
  483VAL   HG23 7639   2.383   5.993   2.546
  483VAL      C 7640   2.210   5.986   2.759
  483VAL      O 7641   2.102   6.034   2.729
  484GLY      N 7642   2.306   6.059   2.821
  484GLY      H 7643   2.387   6.009   2.860
  484GLY     CA 7644   2.307   6.201   2.818
  484GLY    HA1 7645   2.256   6.235   2.904
  484GLY    HA2 7646   2.248   6.234   2.733
  484GLY      C 7647   2.445   6.271   2.809
  484GLY      O 7648   2.551   6.215   2.826
  485VAL      N 7649   2.438   6.401   2.781
  485VAL      H 7650   2.348   6.440   2.766
  485VAL     CA 7651   2.550   6.495   2.762
  485VAL     HA 7652   2.641   6.452   2.799
  485VAL     CB 7653   2.575   6.525   2.613
  485VAL     HB 7654   2.649   6.606   2.606
  485VAL    CG1 7655   2.637   6.400   2.550
  485VAL   HG11 7656   2.568   6.317   2.547
  485VAL   HG12 7657   2.672   6.421   2.447
  485VAL   HG13 7658   2.728   6.371   2.605
  485VAL    CG2 7659   2.454   6.559   2.527
  485VAL   HG21 7660   2.384   6.474   2.535
  485VAL   HG22 7661   2.405   6.650   2.566
  485VAL   HG23 7662   2.483   6.577   2.424
  485VAL      C 7663   2.513   6.627   2.835
  485VAL      O 7664   2.401   6.683   2.822
  486LYS      N 7665   2.608   6.672   2.916
  486LYS      H 7666   2.692   6.613   2.919
  486LYS     CA 7667   2.595   6.779   3.020
  486LYS     HA 7668   2.496   6.828   3.007
  486LYS     CB 7669   2.594   6.701   3.153
  486LYS    HB1 7670   2.690   6.665   3.177
  486LYS    HB2 7671   2.528   6.610   3.146
  486LYS     CG 7672   2.537   6.792   3.266
  486LYS    HG1 7673   2.438   6.828   3.245
  486LYS    HG2 7674   2.604   6.881   3.276
  486LYS     CD 7675   2.536   6.715   3.400
  486LYS    HD1 7676   2.491   6.621   3.378
  486LYS    HD2 7677   2.478   6.776   3.471
  486LYS     CE 7678   2.679   6.699   3.448
  486LYS    HE1 7679   2.710   6.798   3.488
  486LYS    HE2 7680   2.745   6.675   3.363
  486LYS     NZ 7681   2.694   6.589   3.546
  486LYS    HZ1 7682   2.649   6.616   3.641
  486LYS    HZ2 7683   2.650   6.503   3.513
  486LYS    HZ3 7684   2.789   6.564   3.565
  486LYS      C 7685   2.704   6.890   3.019
  486LYS      O 7686   2.821   6.857   3.018
  487CYS      N 7687   2.658   7.013   3.021
  487CYS      H 7688   2.553   7.024   3.028
  487CYS     CA 7689   2.734   7.137   3.025
  487CYS     HA 7690   2.825   7.122   2.962
  487CYS     CB 7691   2.652   7.254   2.970
  487CYS    HB1 7692   2.570   7.261   3.038
  487CYS    HB2 7693   2.617   7.225   2.871
  487CYS     SG 7694   2.741   7.413   2.958
  487CYS     HG 7695   2.830   7.370   2.864
  487CYS      C 7696   2.788   7.167   3.166
  487CYS      O 7697   2.728   7.127   3.265
  488ALA      N 7698   2.900   7.240   3.183
  488ALA      H 7699   2.942   7.282   3.103
  488ALA     CA 7700   2.960   7.262   3.315
  488ALA     HA 7701   2.961   7.169   3.369
  488ALA     CB 7702   3.102   7.309   3.299
  488ALA    HB1 7703   3.154   7.307   3.397
  488ALA    HB2 7704   3.158   7.248   3.230
  488ALA    HB3 7705   3.099   7.413   3.266
  488ALA      C 7706   2.882   7.363   3.406
  488ALA      O 7707   2.812   7.450   3.357
  489THR      N 7708   2.889   7.342   3.535
  489THR      H 7709   2.939   7.264   3.570
  489THR     CA 7710   2.795   7.411   3.630
  489THR     HA 7711   2.755   7.497   3.581
  489THR     CB 7712   2.677   7.315   3.662
  489THR     HB 7713   2.625   7.350   3.754
  489THR    CG2 7714   2.569   7.304   3.551
  489THR   HG21 7715   2.529   7.405   3.544
  489THR   HG22 7716   2.619   7.273   3.460
  489THR   HG23 7717   2.490   7.233   3.577
  489THR    OG1 7718   2.722   7.185   3.685
  489THR    HG1 7719   2.754   7.140   3.607
  489THR      C 7720   2.860   7.461   3.759
  489THR      O 7721   2.957   7.405   3.808
  490ILE      N 7722   2.809   7.568   3.823
  490ILE      H 7723   2.725   7.603   3.780
  490ILE     CA 7724   2.856   7.629   3.951
  490ILE     HA 7725   2.956   7.594   3.971
  490ILE     CB 7726   2.870   7.784   3.943
  490ILE     HB 7727   2.907   7.811   4.043
  490ILE    CG2 7728   2.984   7.820   3.846
  490ILE   HG21 7729   3.075   7.764   3.872
  490ILE   HG22 7730   2.949   7.810   3.744
  490ILE   HG23 7731   3.007   7.927   3.862
  490ILE    CG1 7732   2.736   7.852   3.918
  490ILE   HG11 7733   2.666   7.829   3.995
  490ILE   HG12 7734   2.701   7.826   3.819
  490ILE     CD 7735   2.747   8.006   3.919
  490ILE    HD1 7736   2.648   8.055   3.929
  490ILE    HD2 7737   2.811   8.036   3.999
  490ILE    HD3 7738   2.796   8.046   3.830
  490ILE      C 7739   2.769   7.590   4.074
  490ILE      O 7740   2.650   7.555   4.068
  491THR      N 7741   2.831   7.610   4.192
  491THR      H 7742   2.931   7.624   4.192
  491THR     CA 7743   2.774   7.623   4.329
  491THR     HA 7744   2.670   7.601   4.315
  491THR     CB 7745   2.835   7.516   4.424
  491THR     HB 7746   2.942   7.524   4.432
  491THR    CG2 7747   2.772   7.524   4.563
  491THR   HG21 7748   2.815   7.438   4.618
  491THR   HG22 7749   2.804   7.611   4.614
  491THR   HG23 7750   2.662   7.524   4.558
  491THR    OG1 7751   2.802   7.389   4.378
  491THR    HG1 7752   2.827   7.324   4.443
  491THR      C 7753   2.809   7.760   4.380
  491THR      O 7754   2.924   7.797   4.379
  492PRO      N 7755   2.709   7.839   4.428
  492PRO     CD 7756   2.569   7.802   4.436
  492PRO    HD1 7757   2.556   7.716   4.505
  492PRO    HD2 7758   2.535   7.772   4.334
  492PRO     CG 7759   2.497   7.922   4.498
  492PRO    HG1 7760   2.497   7.908   4.608
  492PRO    HG2 7761   2.397   7.932   4.461
  492PRO     CB 7762   2.585   8.038   4.458
  492PRO    HB1 7763   2.565   8.126   4.517
  492PRO    HB2 7764   2.563   8.054   4.347
  492PRO     CA 7765   2.727   7.977   4.472
  492PRO     HA 7766   2.799   8.030   4.406
  492PRO      C 7767   2.776   7.995   4.619
  492PRO      O 7768   2.765   7.903   4.703
  493ASP      N 7769   2.827   8.112   4.650
  493ASP      H 7770   2.838   8.181   4.581
  493ASP     CA 7771   2.860   8.158   4.787
  493ASP     HA 7772   2.823   8.086   4.864
  493ASP     CB 7773   3.011   8.173   4.800
  493ASP    HB1 7774   3.062   8.074   4.789
  493ASP    HB2 7775   3.033   8.211   4.898
  493ASP     CG 7776   3.074   8.268   4.695
  493ASP    OD1 7777   3.037   8.387   4.687
  493ASP    OD2 7778   3.164   8.228   4.620
  493ASP      C 7779   2.785   8.294   4.813
  493ASP      O 7780   2.709   8.346   4.731
  494GLU      N 7781   2.816   8.357   4.926
  494GLU      H 7782   2.875   8.316   4.998
  494GLU     CA 7783   2.743   8.476   4.970
  494GLU     HA 7784   2.637   8.446   4.979
  494GLU     CB 7785   2.790   8.517   5.109
  494GLU    HB1 7786   2.728   8.608   5.129
  494GLU    HB2 7787   2.892   8.561   5.106
  494GLU     CG 7788   2.773   8.428   5.236
  494GLU    HG1 7789   2.687   8.358   5.222
  494GLU    HG2 7790   2.762   8.485   5.328
  494GLU     CD 7791   2.897   8.338   5.257
  494GLU    OE1 7792   2.946   8.277   5.159
  494GLU    OE2 7793   2.951   8.337   5.371
  494GLU      C 7794   2.753   8.596   4.876
  494GLU      O 7795   2.670   8.689   4.892
  495LYS      N 7796   2.847   8.599   4.781
  495LYS      H 7797   2.907   8.518   4.778
  495LYS     CA 7798   2.869   8.708   4.687
  495LYS     HA 7799   2.808   8.790   4.720
  495LYS     CB 7800   3.012   8.770   4.687
  495LYS    HB1 7801   3.023   8.838   4.606
  495LYS    HB2 7802   3.082   8.689   4.670
  495LYS     CG 7803   3.046   8.840   4.820
  495LYS    HG1 7804   3.055   8.775   4.904
  495LYS    HG2 7805   2.965   8.913   4.845
  495LYS     CD 7806   3.174   8.921   4.804
  495LYS    HD1 7807   3.161   8.982   4.716
  495LYS    HD2 7808   3.252   8.851   4.782
  495LYS     CE 7809   3.210   9.012   4.918
  495LYS    HE1 7810   3.219   8.948   5.008
  495LYS    HE2 7811   3.132   9.085   4.931
  495LYS     NZ 7812   3.337   9.082   4.895
  495LYS    HZ1 7813   3.358   9.145   4.968
  495LYS    HZ2 7814   3.417   9.019   4.894
  495LYS    HZ3 7815   3.333   9.123   4.805
  495LYS      C 7816   2.814   8.676   4.549
  495LYS      O 7817   2.820   8.759   4.460
  496ARG      N 7818   2.765   8.549   4.530
  496ARG      H 7819   2.770   8.489   4.612
  496ARG     CA 7820   2.698   8.506   4.403
  496ARG     HA 7821   2.698   8.590   4.328
  496ARG     CB 7822   2.770   8.393   4.327
  496ARG    HB1 7823   2.731   8.387   4.223
  496ARG    HB2 7824   2.745   8.300   4.377
  496ARG     CG 7825   2.921   8.400   4.318
  496ARG    HG1 7826   2.967   8.371   4.414
  496ARG    HG2 7827   2.959   8.497   4.294
  496ARG     CD 7828   2.975   8.313   4.209
  496ARG    HD1 7829   2.923   8.216   4.213
  496ARG    HD2 7830   3.081   8.310   4.224
  496ARG     NE 7831   2.950   8.375   4.078
  496ARG     HE 7832   2.921   8.469   4.081
  496ARG     CZ 7833   2.979   8.329   3.960
  496ARG    NH1 7834   3.021   8.206   3.939
  496ARG   HH11 7835   3.028   8.145   4.019
  496ARG   HH12 7836   3.043   8.173   3.843
  496ARG    NH2 7837   2.965   8.404   3.855
  496ARG   HH21 7838   2.925   8.499   3.861
  496ARG   HH22 7839   2.984   8.358   3.764
  496ARG      C 7840   2.543   8.473   4.416
  496ARG      O 7841   2.476   8.460   4.315
  497VAL      N 7842   2.491   8.466   4.536
  497VAL      H 7843   2.554   8.461   4.616
  497VAL     CA 7844   2.346   8.445   4.552
  497VAL     HA 7845   2.314   8.364   4.486
  497VAL     CB 7846   2.305   8.402   4.694
  497VAL     HB 7847   2.196   8.408   4.704
  497VAL    CG1 7848   2.348   8.258   4.723
  497VAL   HG11 7849   2.455   8.260   4.747
  497VAL   HG12 7850   2.291   8.225   4.811
  497VAL   HG13 7851   2.328   8.193   4.641
  497VAL    CG2 7852   2.352   8.499   4.798
  497VAL   HG21 7853   2.298   8.596   4.788
  497VAL   HG22 7854   2.333   8.460   4.897
  497VAL   HG23 7855   2.459   8.520   4.787
  497VAL      C 7856   2.260   8.567   4.501
  497VAL      O 7857   2.153   8.550   4.446
  498GLU      N 7858   2.315   8.690   4.518
  498GLU      H 7859   2.403   8.698   4.562
  498GLU     CA 7860   2.249   8.812   4.461
  498GLU     HA 7861   2.144   8.806   4.470
  498GLU     CB 7862   2.301   8.943   4.536
  498GLU    HB1 7863   2.407   8.952   4.520
  498GLU    HB2 7864   2.285   8.922   4.644
  498GLU     CG 7865   2.232   9.075   4.499
  498GLU    HG1 7866   2.124   9.066   4.505
  498GLU    HG2 7867   2.257   9.100   4.397
  498GLU     CD 7868   2.279   9.190   4.591
  498GLU    OE1 7869   2.286   9.166   4.715
  498GLU    OE2 7870   2.317   9.298   4.541
  498GLU      C 7871   2.274   8.825   4.306
  498GLU      O 7872   2.176   8.845   4.235
  499GLU      N 7873   2.394   8.801   4.254
  499GLU      H 7874   2.464   8.801   4.322
  499GLU     CA 7875   2.434   8.792   4.110
  499GLU     HA 7876   2.441   8.894   4.073
  499GLU     CB 7877   2.572   8.722   4.102
  499GLU    HB1 7878   2.558   8.612   4.132
  499GLU    HB2 7879   2.640   8.762   4.175
  499GLU     CG 7880   2.648   8.738   3.966
  499GLU    HG1 7881   2.664   8.846   3.943
  499GLU    HG2 7882   2.585   8.695   3.884
  499GLU     CD 7883   2.787   8.667   3.969
  499GLU    OE1 7884   2.853   8.642   4.074
  499GLU    OE2 7885   2.845   8.659   3.858
  499GLU      C 7886   2.333   8.713   4.025
  499GLU      O 7887   2.304   8.755   3.911
  500PHE      N 7888   2.271   8.606   4.076
  500PHE      H 7889   2.307   8.571   4.166
  500PHE     CA 7890   2.164   8.527   4.010
  500PHE     HA 7891   2.153   8.557   3.909
  500PHE     CB 7892   2.221   8.384   4.001
  500PHE    HB1 7893   2.147   8.323   3.953
  500PHE    HB2 7894   2.240   8.348   4.105
  500PHE     CG 7895   2.348   8.378   3.918
  500PHE    CD1 7896   2.471   8.347   3.983
  500PHE    HD1 7897   2.480   8.327   4.086
  500PHE    CE1 7898   2.586   8.339   3.904
  500PHE    HE1 7899   2.680   8.306   3.945
  500PHE     CZ 7900   2.579   8.366   3.766
  500PHE     HZ 7901   2.667   8.350   3.703
  500PHE    CE2 7902   2.456   8.399   3.703
  500PHE    HE2 7903   2.454   8.409   3.592
  500PHE    CD2 7904   2.338   8.403   3.778
  500PHE    HD2 7905   2.245   8.425   3.734
  500PHE      C 7906   2.023   8.535   4.067
  500PHE      O 7907   1.935   8.463   4.024
  501LYS      N 7908   2.000   8.623   4.166
  501LYS      H 7909   2.077   8.685   4.185
  501LYS     CA 7910   1.873   8.640   4.238
  501LYS     HA 7911   1.904   8.698   4.325
  501LYS     CB 7912   1.775   8.724   4.156
  501LYS    HB1 7913   1.716   8.664   4.085
  501LYS    HB2 7914   1.828   8.807   4.108
  501LYS     CG 7915   1.674   8.793   4.248
  501LYS    HG1 7916   1.741   8.859   4.308
  501LYS    HG2 7917   1.624   8.717   4.306
  501LYS     CD 7918   1.583   8.879   4.164
  501LYS    HD1 7919   1.519   8.817   4.099
  501LYS    HD2 7920   1.643   8.942   4.099
  501LYS     CE 7921   1.488   8.957   4.256
  501LYS    HE1 7922   1.441   8.884   4.329
  501LYS    HE2 7923   1.405   9.001   4.200
  501LYS     NZ 7924   1.555   9.073   4.322
  501LYS    HZ1 7925   1.499   9.113   4.397
  501LYS    HZ2 7926   1.650   9.060   4.352
  501LYS    HZ3 7927   1.560   9.151   4.257
  501LYS      C 7928   1.810   8.513   4.294
  501LYS      O 7929   1.696   8.476   4.265
  502LEU      N 7930   1.893   8.431   4.365
  502LEU      H 7931   1.979   8.476   4.384
  502LEU     CA 7932   1.856   8.298   4.419
  502LEU     HA 7933   1.783   8.257   4.354
  502LEU     CB 7934   1.986   8.217   4.429
  502LEU    HB1 7935   1.961   8.117   4.457
  502LEU    HB2 7936   2.050   8.258   4.507
  502LEU     CG 7937   2.072   8.216   4.303
  502LEU     HG 7938   2.107   8.319   4.284
  502LEU    CD1 7939   2.194   8.131   4.336
  502LEU   HD11 7940   2.244   8.174   4.421
  502LEU   HD12 7941   2.161   8.027   4.359
  502LEU   HD13 7942   2.256   8.133   4.249
  502LEU    CD2 7943   2.000   8.155   4.182
  502LEU   HD21 7944   2.065   8.165   4.092
  502LEU   HD22 7945   1.981   8.052   4.196
  502LEU   HD23 7946   1.906   8.205   4.155
  502LEU      C 7947   1.798   8.313   4.566
  502LEU      O 7948   1.852   8.392   4.646
  503LYS      N 7949   1.702   8.230   4.602
  503LYS      H 7950   1.662   8.171   4.535
  503LYS     CA 7951   1.643   8.229   4.738
  503LYS     HA 7952   1.676   8.318   4.788
  503LYS     CB 7953   1.491   8.223   4.731
  503LYS    HB1 7954   1.455   8.211   4.836
  503LYS    HB2 7955   1.463   8.140   4.670
  503LYS     CG 7956   1.438   8.359   4.669
  503LYS    HG1 7957   1.463   8.372   4.565
  503LYS    HG2 7958   1.477   8.442   4.725
  503LYS     CD 7959   1.289   8.362   4.675
  503LYS    HD1 7960   1.260   8.466   4.648
  503LYS    HD2 7961   1.256   8.333   4.772
  503LYS     CE 7962   1.231   8.265   4.574
  503LYS    HE1 7963   1.275   8.161   4.582
  503LYS    HE2 7964   1.258   8.296   4.469
  503LYS     NZ 7965   1.081   8.254   4.591
  503LYS    HZ1 7966   1.049   8.346   4.610
  503LYS    HZ2 7967   1.041   8.212   4.513
  503LYS    HZ3 7968   1.065   8.188   4.669
  503LYS      C 7969   1.702   8.114   4.821
  503LYS      O 7970   1.684   8.116   4.942
  504GLN      N 7971   1.771   8.014   4.764
  504GLN      H 7972   1.782   8.019   4.664
  504GLN     CA 7973   1.859   7.923   4.835
  504GLN     HA 7974   1.874   7.968   4.935
  504GLN     CB 7975   1.794   7.786   4.851
  504GLN    HB1 7976   1.862   7.710   4.889
  504GLN    HB2 7977   1.753   7.749   4.758
  504GLN     CG 7978   1.675   7.778   4.948
  504GLN    HG1 7979   1.632   7.677   4.938
  504GLN    HG2 7980   1.600   7.852   4.921
  504GLN     CD 7981   1.723   7.797   5.093
  504GLN    OE1 7982   1.741   7.702   5.167
  504GLN    NE2 7983   1.739   7.918   5.139
  504GLN   HE21 7984   1.727   7.995   5.068
  504GLN   HE22 7985   1.768   7.931   5.237
  504GLN      C 7986   1.992   7.910   4.761
  504GLN      O 7987   2.001   7.951   4.645
  505MET      N 7988   2.089   7.846   4.826
  505MET      H 7989   2.084   7.835   4.928
  505MET     CA 7990   2.213   7.799   4.763
  505MET     HA 7991   2.231   7.862   4.676
  505MET     CB 7992   2.334   7.810   4.859
  505MET    HB1 7993   2.415   7.747   4.817
  505MET    HB2 7994   2.310   7.756   4.951
  505MET     CG 7995   2.391   7.947   4.892
  505MET    HG1 7996   2.314   7.997   4.949
  505MET    HG2 7997   2.400   8.004   4.800
  505MET     SD 7998   2.547   7.947   4.984
  505MET     CE 7999   2.557   8.119   5.034
  505MET    HE1 8000   2.464   8.152   5.078
  505MET    HE2 8001   2.638   8.127   5.110
  505MET    HE3 8002   2.577   8.169   4.942
  505MET      C 8003   2.190   7.659   4.710
  505MET      O 8004   2.141   7.571   4.778
  506TRP      N 8005   2.240   7.626   4.590
  506TRP      H 8006   2.277   7.700   4.533
  506TRP     CA 8007   2.221   7.496   4.522
  506TRP     HA 8008   2.186   7.417   4.588
  506TRP     CB 8009   2.125   7.511   4.409
  506TRP    HB1 8010   2.107   7.411   4.366
  506TRP    HB2 8011   2.168   7.580   4.331
  506TRP     CG 8012   1.990   7.559   4.448
  506TRP    CD1 8013   1.951   7.690   4.446
  506TRP    HD1 8014   2.010   7.773   4.408
  506TRP    NE1 8015   1.827   7.702   4.506
  506TRP    HE1 8016   1.789   7.799   4.521
  506TRP    CE2 8017   1.779   7.579   4.546
  506TRP    CZ2 8018   1.664   7.542   4.613
  506TRP    HZ2 8019   1.592   7.619   4.640
  506TRP    CH2 8020   1.645   7.407   4.654
  506TRP    HH2 8021   1.556   7.373   4.712
  506TRP    CZ3 8022   1.742   7.312   4.618
  506TRP    HZ3 8023   1.723   7.207   4.639
  506TRP    CE3 8024   1.858   7.349   4.547
  506TRP    HE3 8025   1.935   7.274   4.521
  506TRP    CD2 8026   1.878   7.485   4.512
  506TRP      C 8027   2.357   7.446   4.468
  506TRP      O 8028   2.441   7.519   4.422
  507LYS      N 8029   2.374   7.311   4.477
  507LYS      H 8030   2.308   7.252   4.526
  507LYS     CA 8031   2.492   7.240   4.425
  507LYS     HA 8032   2.579   7.282   4.462
  507LYS     CB 8033   2.485   7.092   4.469
  507LYS    HB1 8034   2.557   7.035   4.415
  507LYS    HB2 8035   2.391   7.051   4.445
  507LYS     CG 8036   2.509   7.079   4.621
  507LYS    HG1 8037   2.451   7.153   4.677
  507LYS    HG2 8038   2.617   7.088   4.633
  507LYS     CD 8039   2.466   6.937   4.666
  507LYS    HD1 8040   2.509   6.864   4.596
  507LYS    HD2 8041   2.356   6.935   4.667
  507LYS     CE 8042   2.504   6.899   4.808
  507LYS    HE1 8043   2.452   6.812   4.840
  507LYS    HE2 8044   2.478   6.977   4.879
  507LYS     NZ 8045   2.649   6.873   4.820
  507LYS    HZ1 8046   2.680   6.829   4.905
  507LYS    HZ2 8047   2.682   6.812   4.745
  507LYS    HZ3 8048   2.702   6.955   4.813
  507LYS      C 8049   2.498   7.241   4.271
  507LYS      O 8050   2.393   7.250   4.205
  508SER      N 8051   2.617   7.223   4.213
  508SER      H 8052   2.703   7.228   4.268
  508SER     CA 8053   2.635   7.205   4.068
  508SER     HA 8054   2.574   7.283   4.017
  508SER     CB 8055   2.782   7.233   4.032
  508SER    HB1 8056   2.808   7.338   4.055
  508SER    HB2 8057   2.794   7.221   3.923
  508SER     OG 8058   2.878   7.154   4.099
  508SER     HG 8059   2.964   7.178   4.063
  508SER      C 8060   2.587   7.064   4.031
  508SER      O 8061   2.631   6.970   4.097
  509PRO      N 8062   2.506   7.045   3.926
  509PRO     CD 8063   2.415   7.145   3.876
  509PRO    HD1 8064   2.464   7.228   3.824
  509PRO    HD2 8065   2.358   7.190   3.956
  509PRO     CG 8066   2.314   7.075   3.791
  509PRO    HG1 8067   2.283   7.137   3.706
  509PRO    HG2 8068   2.226   7.043   3.849
  509PRO     CB 8069   2.389   6.949   3.738
  509PRO    HB1 8070   2.451   6.970   3.650
  509PRO    HB2 8071   2.325   6.865   3.718
  509PRO     CA 8072   2.481   6.917   3.857
  509PRO     HA 8073   2.422   6.855   3.927
  509PRO      C 8074   2.606   6.839   3.807
  509PRO      O 8075   2.594   6.719   3.780
  510ASN      N 8076   2.727   6.899   3.805
  510ASN      H 8077   2.730   6.998   3.804
  510ASN     CA 8078   2.849   6.825   3.794
  510ASN     HA 8079   2.849   6.776   3.698
  510ASN     CB 8080   2.975   6.918   3.799
  510ASN    HB1 8081   2.970   6.978   3.887
  510ASN    HB2 8082   2.973   6.979   3.709
  510ASN     CG 8083   3.107   6.842   3.805
  510ASN    OD1 8084   3.191   6.852   3.897
  510ASN    ND2 8085   3.130   6.756   3.711
  510ASN   HD21 8086   3.054   6.737   3.648
  510ASN   HD22 8087   3.212   6.698   3.707
  510ASN      C 8088   2.862   6.712   3.900
  510ASN      O 8089   2.900   6.600   3.868
  511GLY      N 8090   2.825   6.747   4.025
  511GLY      H 8091   2.799   6.846   4.030
  511GLY     CA 8092   2.855   6.675   4.150
  511GLY    HA1 8093   2.926   6.741   4.212
  511GLY    HA2 8094   2.909   6.585   4.124
  511GLY      C 8095   2.735   6.621   4.228
  511GLY      O 8096   2.749   6.601   4.348
  512THR      N 8097   2.616   6.609   4.165
  512THR      H 8098   2.603   6.633   4.071
  512THR     CA 8099   2.495   6.550   4.229
  512THR     HA 8100   2.529   6.506   4.324
  512THR     CB 8101   2.395   6.660   4.259
  512THR     HB 8102   2.309   6.621   4.311
  512THR    CG2 8103   2.456   6.767   4.347
  512THR   HG21 8104   2.485   6.715   4.438
  512THR   HG22 8105   2.540   6.816   4.301
  512THR   HG23 8106   2.374   6.833   4.375
  512THR    OG1 8107   2.357   6.716   4.140
  512THR    HG1 8108   2.305   6.789   4.161
  512THR      C 8109   2.420   6.437   4.155
  512THR      O 8110   2.364   6.344   4.217
  513ILE      N 8111   2.425   6.432   4.019
  513ILE      H 8112   2.466   6.509   3.967
  513ILE     CA 8113   2.361   6.325   3.938
  513ILE     HA 8114   2.259   6.322   3.965
  513ILE     CB 8115   2.369   6.355   3.790
  513ILE     HB 8116   2.474   6.348   3.760
  513ILE    CG2 8117   2.288   6.249   3.711
  513ILE   HG21 8118   2.320   6.150   3.731
  513ILE   HG22 8119   2.185   6.247   3.740
  513ILE   HG23 8120   2.300   6.270   3.604
  513ILE    CG1 8121   2.319   6.498   3.759
  513ILE   HG11 8122   2.377   6.570   3.816
  513ILE   HG12 8123   2.217   6.505   3.797
  513ILE     CD 8124   2.318   6.530   3.611
  513ILE    HD1 8125   2.227   6.485   3.564
  513ILE    HD2 8126   2.306   6.638   3.602
  513ILE    HD3 8127   2.417   6.502   3.560
  513ILE      C 8128   2.424   6.191   3.966
  513ILE      O 8129   2.355   6.092   3.993
  514ARG      N 8130   2.558   6.189   3.978
  514ARG      H 8131   2.611   6.276   3.955
  514ARG     CA 8132   2.639   6.070   4.026
  514ARG     HA 8133   2.627   5.989   3.951
  514ARG     CB 8134   2.789   6.097   4.022
  514ARG    HB1 8135   2.808   6.137   3.920
  514ARG    HB2 8136   2.850   6.008   4.031
  514ARG     CG 8137   2.842   6.200   4.126
  514ARG    HG1 8138   2.851   6.151   4.223
  514ARG    HG2 8139   2.767   6.284   4.128
  514ARG     CD 8140   2.982   6.261   4.098
  514ARG    HD1 8141   2.979   6.338   4.016
  514ARG    HD2 8142   3.050   6.176   4.073
  514ARG     NE 8143   3.035   6.330   4.219
  514ARG     HE 8144   3.001   6.295   4.310
  514ARG     CZ 8145   3.125   6.425   4.218
  514ARG    NH1 8146   3.182   6.475   4.114
  514ARG   HH11 8147   3.173   6.439   4.019
  514ARG   HH12 8148   3.243   6.559   4.122
  514ARG    NH2 8149   3.150   6.485   4.331
  514ARG   HH21 8150   3.095   6.457   4.419
  514ARG   HH22 8151   3.225   6.556   4.343
  514ARG      C 8152   2.596   6.015   4.160
  514ARG      O 8153   2.617   5.900   4.191
  515ASN      N 8154   2.528   6.095   4.246
  515ASN      H 8155   2.502   6.183   4.208
  515ASN     CA 8156   2.476   6.065   4.382
  515ASN     HA 8157   2.528   5.974   4.410
  515ASN     CB 8158   2.527   6.178   4.477
  515ASN    HB1 8159   2.498   6.143   4.579
  515ASN    HB2 8160   2.474   6.270   4.454
  515ASN     CG 8161   2.678   6.195   4.465
  515ASN    OD1 8162   2.729   6.298   4.435
  515ASN    ND2 8163   2.759   6.091   4.483
  515ASN   HD21 8164   2.714   6.001   4.502
  515ASN   HD22 8165   2.862   6.100   4.480
  515ASN      C 8166   2.324   6.035   4.391
  515ASN      O 8167   2.270   6.014   4.499
  516ILE      N 8168   2.253   6.029   4.273
  516ILE      H 8169   2.299   6.061   4.191
  516ILE     CA 8170   2.115   5.975   4.254
  516ILE     HA 8171   2.089   5.924   4.344
  516ILE     CB 8172   2.013   6.093   4.238
  516ILE     HB 8173   1.918   6.047   4.219
  516ILE    CG2 8174   1.992   6.169   4.370
  516ILE   HG21 8175   1.970   6.095   4.447
  516ILE   HG22 8176   2.085   6.218   4.395
  516ILE   HG23 8177   1.912   6.244   4.354
  516ILE    CG1 8178   2.054   6.175   4.114
  516ILE   HG11 8179   2.068   6.103   4.030
  516ILE   HG12 8180   2.147   6.225   4.133
  516ILE     CD 8181   1.958   6.287   4.074
  516ILE    HD1 8182   1.862   6.243   4.043
  516ILE    HD2 8183   1.949   6.363   4.150
  516ILE    HD3 8184   1.997   6.341   3.987
  516ILE      C 8185   2.099   5.874   4.141
  516ILE      O 8186   1.997   5.808   4.137
  517LEU      N 8187   2.202   5.859   4.061
  517LEU      H 8188   2.282   5.922   4.064
  517LEU     CA 8189   2.193   5.764   3.945
  517LEU     HA 8190   2.093   5.726   3.936
  517LEU     CB 8191   2.218   5.843   3.818
  517LEU    HB1 8192   2.323   5.871   3.828
  517LEU    HB2 8193   2.157   5.932   3.815
  517LEU     CG 8194   2.195   5.772   3.682
  517LEU     HG 8195   2.265   5.691   3.673
  517LEU    CD1 8196   2.053   5.719   3.662
  517LEU   HD11 8197   2.035   5.692   3.559
  517LEU   HD12 8198   2.035   5.632   3.729
  517LEU   HD13 8199   1.970   5.791   3.678
  517LEU    CD2 8200   2.228   5.862   3.559
  517LEU   HD21 8201   2.161   5.951   3.555
  517LEU   HD22 8202   2.332   5.894   3.564
  517LEU   HD23 8203   2.217   5.804   3.468
  517LEU      C 8204   2.277   5.634   3.970
  517LEU      O 8205   2.301   5.557   3.877
  518GLY      N 8206   2.329   5.609   4.093
  518GLY      H 8207   2.303   5.673   4.169
  518GLY     CA 8208   2.396   5.484   4.136
  518GLY    HA1 8209   2.331   5.399   4.104
  518GLY    HA2 8210   2.399   5.480   4.246
  518GLY      C 8211   2.537   5.457   4.085
  518GLY      O 8212   2.602   5.365   4.132
  519GLY      N 8213   2.592   5.535   3.994
  519GLY      H 8214   2.537   5.619   3.969
  519GLY     CA 8215   2.720   5.510   3.925
  519GLY    HA1 8216   2.709   5.554   3.823
  519GLY    HA2 8217   2.732   5.403   3.904
  519GLY      C 8218   2.852   5.564   3.981
  519GLY      O 8219   2.863   5.595   4.100
  520THR      N 8220   2.950   5.578   3.894
  520THR      H 8221   2.924   5.556   3.800
  520THR     CA 8222   3.089   5.620   3.920
  520THR     HA 8223   3.094   5.664   4.017
  520THR     CB 8224   3.181   5.498   3.919
  520THR     HB 8225   3.176   5.450   3.818
  520THR    CG2 8226   3.321   5.536   3.954
  520THR   HG21 8227   3.368   5.598   3.877
  520THR   HG22 8228   3.319   5.585   4.054
  520THR   HG23 8229   3.388   5.446   3.959
  520THR    OG1 8230   3.138   5.404   4.014
  520THR    HG1 8231   3.126   5.325   3.963
  520THR      C 8232   3.132   5.716   3.809
  520THR      O 8233   3.119   5.684   3.692
  521VAL      N 8234   3.195   5.832   3.841
  521VAL      H 8235   3.216   5.849   3.939
  521VAL     CA 8236   3.252   5.928   3.747
  521VAL     HA 8237   3.206   5.907   3.648
  521VAL     CB 8238   3.221   6.077   3.785
  521VAL     HB 8239   3.236   6.086   3.894
  521VAL    CG1 8240   3.315   6.175   3.715
  521VAL   HG11 8241   3.301   6.279   3.751
  521VAL   HG12 8242   3.415   6.148   3.734
  521VAL   HG13 8243   3.298   6.176   3.606
  521VAL    CG2 8244   3.073   6.114   3.759
  521VAL   HG21 8245   3.059   6.216   3.791
  521VAL   HG22 8246   3.056   6.113   3.651
  521VAL   HG23 8247   3.005   6.048   3.806
  521VAL      C 8248   3.399   5.899   3.721
  521VAL      O 8249   3.483   5.904   3.809
  522PHE      N 8250   3.434   5.877   3.595
  522PHE      H 8251   3.360   5.881   3.529
  522PHE     CA 8252   3.569   5.851   3.543
  522PHE     HA 8253   3.630   5.846   3.630
  522PHE     CB 8254   3.571   5.719   3.463
  522PHE    HB1 8255   3.664   5.715   3.408
  522PHE    HB2 8256   3.492   5.718   3.390
  522PHE     CG 8257   3.563   5.596   3.546
  522PHE    CD1 8258   3.680   5.538   3.601
  522PHE    HD1 8259   3.778   5.582   3.588
  522PHE    CE1 8260   3.670   5.424   3.685
  522PHE    HE1 8261   3.762   5.384   3.726
  522PHE     CZ 8262   3.543   5.365   3.711
  522PHE     HZ 8263   3.536   5.281   3.773
  522PHE    CE2 8264   3.428   5.418   3.648
  522PHE    HE2 8265   3.335   5.367   3.670
  522PHE    CD2 8266   3.435   5.536   3.570
  522PHE    HD2 8267   3.349   5.579   3.519
  522PHE      C 8268   3.620   5.970   3.458
  522PHE      O 8269   3.546   6.021   3.374
  523ARG      N 8270   3.748   6.007   3.475
  523ARG      H 8271   3.803   5.960   3.548
  523ARG     CA 8272   3.813   6.128   3.415
  523ARG     HA 8273   3.742   6.194   3.374
  523ARG     CB 8274   3.879   6.208   3.527
  523ARG    HB1 8275   3.936   6.288   3.485
  523ARG    HB2 8276   3.946   6.144   3.586
  523ARG     CG 8277   3.778   6.273   3.625
  523ARG    HG1 8278   3.692   6.204   3.640
  523ARG    HG2 8279   3.737   6.362   3.573
  523ARG     CD 8280   3.849   6.311   3.754
  523ARG    HD1 8281   3.881   6.220   3.803
  523ARG    HD2 8282   3.784   6.363   3.825
  523ARG     NE 8283   3.966   6.391   3.726
  523ARG     HE 8284   4.053   6.344   3.715
  523ARG     CZ 8285   3.970   6.513   3.688
  523ARG    NH1 8286   3.861   6.586   3.691
  523ARG   HH11 8287   3.790   6.562   3.754
  523ARG   HH12 8288   3.862   6.682   3.666
  523ARG    NH2 8289   4.080   6.564   3.641
  523ARG   HH21 8290   4.166   6.521   3.656
  523ARG   HH22 8291   4.078   6.660   3.614
  523ARG      C 8292   3.919   6.082   3.313
  523ARG      O 8293   3.997   5.996   3.347
  524GLU      N 8294   3.935   6.151   3.200
  524GLU      H 8295   3.874   6.230   3.185
  524GLU     CA 8296   4.030   6.112   3.092
  524GLU     HA 8297   4.103   6.043   3.130
  524GLU     CB 8298   3.946   6.034   2.984
  524GLU    HB1 8299   3.868   6.100   2.956
  524GLU    HB2 8300   3.907   5.943   3.033
  524GLU     CG 8301   4.017   5.996   2.852
  524GLU    HG1 8302   4.089   5.915   2.869
  524GLU    HG2 8303   4.079   6.080   2.816
  524GLU     CD 8304   3.914   5.958   2.746
  524GLU    OE1 8305   3.949   5.964   2.626
  524GLU    OE2 8306   3.802   5.910   2.780
  524GLU      C 8307   4.097   6.235   3.030
  524GLU      O 8308   4.033   6.333   3.002
  525ALA      N 8309   4.229   6.227   3.010
  525ALA      H 8310   4.283   6.150   3.054
  525ALA     CA 8311   4.303   6.324   2.932
  525ALA     HA 8312   4.262   6.422   2.955
  525ALA     CB 8313   4.451   6.321   2.973
  525ALA    HB1 8314   4.501   6.228   2.950
  525ALA    HB2 8315   4.504   6.401   2.927
  525ALA    HB3 8316   4.453   6.329   3.083
  525ALA      C 8317   4.289   6.307   2.777
  525ALA      O 8318   4.290   6.199   2.724
  526ILE      N 8319   4.286   6.416   2.706
  526ILE      H 8320   4.278   6.500   2.755
  526ILE     CA 8321   4.290   6.425   2.558
  526ILE     HA 8322   4.257   6.332   2.520
  526ILE     CB 8323   4.195   6.539   2.514
  526ILE     HB 8324   4.239   6.627   2.556
  526ILE    CG2 8325   4.196   6.558   2.359
  526ILE   HG21 8326   4.295   6.588   2.327
  526ILE   HG22 8327   4.170   6.465   2.313
  526ILE   HG23 8328   4.131   6.635   2.324
  526ILE    CG1 8329   4.049   6.516   2.569
  526ILE   HG11 8330   4.053   6.493   2.676
  526ILE   HG12 8331   4.006   6.431   2.518
  526ILE     CD 8332   3.952   6.632   2.552
  526ILE    HD1 8333   3.931   6.653   2.448
  526ILE    HD2 8334   3.856   6.613   2.601
  526ILE    HD3 8335   3.991   6.718   2.598
  526ILE      C 8336   4.433   6.449   2.507
  526ILE      O 8337   4.504   6.536   2.559
  527ILE      N 8338   4.476   6.371   2.407
  527ILE      H 8339   4.409   6.304   2.375
  527ILE     CA 8340   4.616   6.365   2.356
  527ILE     HA 8341   4.676   6.427   2.427
  527ILE     CB 8342   4.668   6.222   2.365
  527ILE     HB 8343   4.615   6.169   2.292
  527ILE    CG2 8344   4.820   6.221   2.337
  527ILE   HG21 8345   4.875   6.295   2.399
  527ILE   HG22 8346   4.861   6.121   2.347
  527ILE   HG23 8347   4.838   6.250   2.231
  527ILE    CG1 8348   4.638   6.144   2.499
  527ILE   HG11 8349   4.666   6.040   2.491
  527ILE   HG12 8350   4.529   6.137   2.507
  527ILE     CD 8351   4.691   6.208   2.628
  527ILE    HD1 8352   4.798   6.233   2.614
  527ILE    HD2 8353   4.640   6.297   2.658
  527ILE    HD3 8354   4.678   6.135   2.712
  527ILE      C 8355   4.634   6.429   2.218
  527ILE      O 8356   4.553   6.408   2.128
  528CYS      N 8357   4.738   6.508   2.200
  528CYS      H 8358   4.795   6.544   2.274
  528CYS     CA 8359   4.774   6.569   2.072
  528CYS     HA 8360   4.729   6.510   1.994
  528CYS     CB 8361   4.719   6.710   2.065
  528CYS    HB1 8362   4.759   6.774   2.146
  528CYS    HB2 8363   4.610   6.715   2.072
  528CYS     SG 8364   4.764   6.779   1.904
  528CYS     HG 8365   4.659   6.731   1.839
  528CYS      C 8366   4.925   6.570   2.054
  528CYS      O 8367   4.997   6.624   2.140
  529LYS      N 8368   4.978   6.510   1.944
  529LYS      H 8369   4.914   6.464   1.879
  529LYS     CA 8370   5.125   6.500   1.911
  529LYS     HA 8371   5.179   6.439   1.982
  529LYS     CB 8372   5.136   6.439   1.769
  529LYS    HB1 8373   5.238   6.447   1.737
  529LYS    HB2 8374   5.070   6.494   1.703
  529LYS     CG 8375   5.102   6.293   1.778
  529LYS    HG1 8376   5.008   6.271   1.828
  529LYS    HG2 8377   5.178   6.247   1.845
  529LYS     CD 8378   5.109   6.220   1.645
  529LYS    HD1 8379   5.085   6.115   1.665
  529LYS    HD2 8380   5.212   6.228   1.611
  529LYS     CE 8381   5.012   6.270   1.538
  529LYS    HE1 8382   5.015   6.379   1.530
  529LYS    HE2 8383   4.915   6.250   1.575
  529LYS     NZ 8384   5.039   6.209   1.407
  529LYS    HZ1 8385   4.963   6.229   1.341
  529LYS    HZ2 8386   5.120   6.248   1.362
  529LYS    HZ3 8387   5.052   6.114   1.418
  529LYS      C 8388   5.204   6.629   1.906
  529LYS      O 8389   5.323   6.628   1.939
  530ASN      N 8390   5.138   6.743   1.878
  530ASN      H 8391   5.039   6.728   1.851
  530ASN     CA 8392   5.197   6.881   1.891
  530ASN     HA 8393   5.295   6.883   1.845
  530ASN     CB 8394   5.110   6.972   1.801
  530ASN    HB1 8395   5.012   6.986   1.845
  530ASN    HB2 8396   5.101   6.930   1.701
  530ASN     CG 8397   5.172   7.111   1.775
  530ASN    OD1 8398   5.297   7.127   1.789
  530ASN    ND2 8399   5.096   7.208   1.740
  530ASN   HD21 8400   4.997   7.185   1.731
  530ASN   HD22 8401   5.139   7.299   1.732
  530ASN      C 8402   5.214   6.934   2.035
  530ASN      O 8403   5.297   7.025   2.058
  531ILE      N 8404   5.142   6.878   2.130
  531ILE      H 8405   5.083   6.800   2.105
  531ILE     CA 8406   5.147   6.919   2.266
  531ILE     HA 8407   5.201   7.010   2.272
  531ILE     CB 8408   5.006   6.946   2.329
  531ILE     HB 8409   4.949   6.853   2.328
  531ILE    CG2 8410   5.018   7.004   2.473
  531ILE   HG21 8411   4.922   7.050   2.504
  531ILE   HG22 8412   5.034   6.922   2.541
  531ILE   HG23 8413   5.094   7.078   2.482
  531ILE    CG1 8414   4.926   7.050   2.242
  531ILE   HG11 8415   4.830   7.067   2.297
  531ILE   HG12 8416   4.902   7.009   2.145
  531ILE     CD 8417   4.978   7.192   2.227
  531ILE    HD1 8418   4.909   7.249   2.166
  531ILE    HD2 8419   4.989   7.245   2.321
  531ILE    HD3 8420   5.073   7.190   2.173
  531ILE      C 8421   5.222   6.819   2.359
  531ILE      O 8422   5.166   6.715   2.393
  532PRO      N 8423   5.346   6.846   2.408
  532PRO     CD 8424   5.425   6.959   2.372
  532PRO    HD1 8425   5.368   7.050   2.385
  532PRO    HD2 8426   5.455   6.942   2.271
  532PRO     CG 8427   5.542   6.958   2.471
  532PRO    HG1 8428   5.512   7.006   2.561
  532PRO    HG2 8429   5.635   7.001   2.428
  532PRO     CB 8430   5.560   6.808   2.500
  532PRO    HB1 8431   5.607   6.797   2.595
  532PRO    HB2 8432   5.616   6.759   2.423
  532PRO     CA 8433   5.417   6.752   2.493
  532PRO     HA 8434   5.422   6.653   2.449
  532PRO      C 8435   5.347   6.744   2.629
  532PRO      O 8436   5.308   6.839   2.692
  533ARG      N 8437   5.338   6.621   2.680
  533ARG      H 8438   5.377   6.544   2.629
  533ARG     CA 8439   5.291   6.598   2.821
  533ARG     HA 8440   5.203   6.654   2.844
  533ARG     CB 8441   5.260   6.446   2.847
  533ARG    HB1 8442   5.261   6.431   2.955
  533ARG    HB2 8443   5.336   6.377   2.799
  533ARG     CG 8444   5.123   6.408   2.799
  533ARG    HG1 8445   5.055   6.483   2.841
  533ARG    HG2 8446   5.090   6.310   2.840
  533ARG     CD 8447   5.107   6.404   2.645
  533ARG    HD1 8448   5.130   6.503   2.609
  533ARG    HD2 8449   5.001   6.377   2.632
  533ARG     NE 8450   5.192   6.303   2.581
  533ARG     HE 8451   5.236   6.238   2.647
  533ARG     CZ 8452   5.223   6.288   2.454
  533ARG    NH1 8453   5.164   6.347   2.357
  533ARG   HH11 8454   5.081   6.409   2.368
  533ARG   HH12 8455   5.212   6.341   2.266
  533ARG    NH2 8456   5.316   6.199   2.418
  533ARG   HH21 8457   5.379   6.161   2.484
  533ARG   HH22 8458   5.342   6.192   2.316
  533ARG      C 8459   5.398   6.644   2.917
  533ARG      O 8460   5.517   6.617   2.902
  534LEU      N 8461   5.357   6.706   3.029
  534LEU      H 8462   5.255   6.710   3.052
  534LEU     CA 8463   5.445   6.756   3.132
  534LEU     HA 8464   5.534   6.791   3.081
  534LEU     CB 8465   5.371   6.867   3.210
  534LEU    HB1 8466   5.285   6.824   3.263
  534LEU    HB2 8467   5.325   6.937   3.130
  534LEU     CG 8468   5.448   6.949   3.314
  534LEU     HG 8469   5.495   6.883   3.385
  534LEU    CD1 8470   5.562   7.026   3.249
  534LEU   HD11 8471   5.632   6.957   3.200
  534LEU   HD12 8472   5.526   7.095   3.174
  534LEU   HD13 8473   5.619   7.085   3.326
  534LEU    CD2 8474   5.356   7.048   3.385
  534LEU   HD21 8475   5.418   7.109   3.451
  534LEU   HD22 8476   5.305   7.106   3.307
  534LEU   HD23 8477   5.281   6.987   3.439
  534LEU      C 8478   5.500   6.639   3.219
  534LEU      O 8479   5.621   6.643   3.246
  535VAL      N 8480   5.416   6.536   3.253
  535VAL      H 8481   5.315   6.556   3.226
  535VAL     CA 8482   5.457   6.401   3.293
  535VAL     HA 8483   5.539   6.405   3.364
  535VAL     CB 8484   5.345   6.329   3.367
  535VAL     HB 8485   5.261   6.318   3.297
  535VAL    CG1 8486   5.392   6.186   3.405
  535VAL   HG11 8487   5.407   6.122   3.318
  535VAL   HG12 8488   5.491   6.189   3.453
  535VAL   HG13 8489   5.320   6.134   3.467
  535VAL    CG2 8490   5.294   6.402   3.494
  535VAL   HG21 8491   5.379   6.420   3.557
  535VAL   HG22 8492   5.244   6.496   3.469
  535VAL   HG23 8493   5.216   6.339   3.545
  535VAL      C 8494   5.502   6.330   3.165
  535VAL      O 8495   5.425   6.265   3.098
  536SER      N 8496   5.631   6.352   3.129
  536SER      H 8497   5.686   6.406   3.195
  536SER     CA 8498   5.681   6.333   2.993
  536SER     HA 8499   5.613   6.380   2.923
  536SER     CB 8500   5.818   6.401   2.980
  536SER    HB1 8501   5.808   6.500   3.020
  536SER    HB2 8502   5.849   6.402   2.875
  536SER     OG 8503   5.913   6.327   3.062
  536SER     HG 8504   5.902   6.361   3.156
  536SER      C 8505   5.685   6.189   2.938
  536SER      O 8506   5.696   6.162   2.818
  537GLY      N 8507   5.665   6.091   3.029
  537GLY      H 8508   5.660   6.119   3.124
  537GLY     CA 8509   5.653   5.948   2.991
  537GLY    HA1 8510   5.673   5.889   3.084
  537GLY    HA2 8511   5.724   5.920   2.912
  537GLY      C 8512   5.517   5.899   2.939
  537GLY      O 8513   5.513   5.797   2.866
  538TRP      N 8514   5.407   5.969   2.962
  538TRP      H 8515   5.415   6.058   3.010
  538TRP     CA 8516   5.275   5.924   2.919
  538TRP     HA 8517   5.270   5.816   2.936
  538TRP     CB 8518   5.166   5.986   3.010
  538TRP    HB1 8519   5.075   5.972   2.963
  538TRP    HB2 8520   5.182   6.093   3.016
  538TRP     CG 8521   5.159   5.940   3.151
  538TRP    CD1 8522   5.200   5.818   3.199
  538TRP    HD1 8523   5.244   5.735   3.144
  538TRP    NE1 8524   5.166   5.807   3.332
  538TRP    HE1 8525   5.188   5.723   3.386
  538TRP    CE2 8526   5.118   5.922   3.382
  538TRP    CZ2 8527   5.075   5.961   3.512
  538TRP    HZ2 8528   5.094   5.895   3.593
  538TRP    CH2 8529   5.020   6.088   3.527
  538TRP    HH2 8530   4.996   6.118   3.631
  538TRP    CZ3 8531   5.001   6.175   3.420
  538TRP    HZ3 8532   4.971   6.268   3.441
  538TRP    CE3 8533   5.047   6.135   3.290
  538TRP    HE3 8534   5.045   6.207   3.210
  538TRP    CD2 8535   5.100   6.004   3.268
  538TRP      C 8536   5.245   5.957   2.771
  538TRP      O 8537   5.273   6.069   2.728
  539VAL      N 8538   5.183   5.863   2.698
  539VAL      H 8539   5.170   5.771   2.738
  539VAL     CA 8540   5.142   5.875   2.557
  539VAL     HA 8541   5.149   5.980   2.528
  539VAL     CB 8542   5.245   5.803   2.468
  539VAL     HB 8543   5.344   5.820   2.506
  539VAL    CG1 8544   5.225   5.648   2.466
  539VAL   HG11 8545   5.308   5.603   2.414
  539VAL   HG12 8546   5.229   5.618   2.571
  539VAL   HG13 8547   5.128   5.626   2.421
  539VAL    CG2 8548   5.246   5.851   2.322
  539VAL   HG21 8549   5.282   5.958   2.322
  539VAL   HG22 8550   5.311   5.793   2.265
  539VAL   HG23 8551   5.145   5.844   2.277
  539VAL      C 8552   4.995   5.840   2.539
  539VAL      O 8553   4.939   5.890   2.441
  540LYS      N 8554   4.929   5.767   2.632
  540LYS      H 8555   4.985   5.732   2.708
  540LYS     CA 8556   4.783   5.748   2.642
  540LYS     HA 8557   4.729   5.792   2.564
  540LYS     CB 8558   4.760   5.599   2.630
  540LYS    HB1 8559   4.651   5.588   2.642
  540LYS    HB2 8560   4.802   5.547   2.717
  540LYS     CG 8561   4.806   5.528   2.503
  540LYS    HG1 8562   4.914   5.502   2.509
  540LYS    HG2 8563   4.783   5.585   2.411
  540LYS     CD 8564   4.732   5.395   2.495
  540LYS    HD1 8565   4.627   5.417   2.476
  540LYS    HD2 8566   4.735   5.343   2.590
  540LYS     CE 8567   4.794   5.300   2.389
  540LYS    HE1 8568   4.736   5.207   2.385
  540LYS    HE2 8569   4.898   5.276   2.422
  540LYS     NZ 8570   4.795   5.363   2.258
  540LYS    HZ1 8571   4.719   5.430   2.246
  540LYS    HZ2 8572   4.882   5.411   2.236
  540LYS    HZ3 8573   4.792   5.297   2.178
  540LYS      C 8574   4.732   5.807   2.775
  540LYS      O 8575   4.812   5.836   2.861
  541PRO      N 8576   4.599   5.824   2.794
  541PRO     CD 8577   4.493   5.824   2.694
  541PRO    HD1 8578   4.486   5.727   2.644
  541PRO    HD2 8579   4.514   5.902   2.622
  541PRO     CG 8580   4.363   5.844   2.773
  541PRO    HG1 8581   4.316   5.746   2.782
  541PRO    HG2 8582   4.293   5.913   2.719
  541PRO     CB 8583   4.401   5.906   2.905
  541PRO    HB1 8584   4.338   5.870   2.986
  541PRO    HB2 8585   4.400   6.011   2.900
  541PRO     CA 8586   4.546   5.858   2.926
  541PRO     HA 8587   4.602   5.939   2.966
  541PRO      C 8588   4.542   5.741   3.020
  541PRO      O 8589   4.528   5.625   2.978
  542ILE      N 8590   4.536   5.775   3.149
  542ILE      H 8591   4.552   5.868   3.170
  542ILE     CA 8592   4.493   5.688   3.262
  542ILE     HA 8593   4.468   5.594   3.217
  542ILE     CB 8594   4.600   5.663   3.371
  542ILE     HB 8595   4.581   5.567   3.418
  542ILE    CG2 8596   4.738   5.644   3.306
  542ILE   HG21 8597   4.767   5.724   3.243
  542ILE   HG22 8598   4.811   5.631   3.385
  542ILE   HG23 8599   4.737   5.557   3.238
  542ILE    CG1 8600   4.613   5.775   3.476
  542ILE   HG11 8601   4.684   5.740   3.549
  542ILE   HG12 8602   4.515   5.783   3.524
  542ILE     CD 8603   4.656   5.915   3.431
  542ILE    HD1 8604   4.655   5.973   3.519
  542ILE    HD2 8605   4.754   5.916   3.392
  542ILE    HD3 8606   4.586   5.956   3.354
  542ILE      C 8607   4.359   5.738   3.318
  542ILE      O 8608   4.342   5.859   3.340
  543ILE      N 8609   4.264   5.651   3.339
  543ILE      H 8610   4.278   5.553   3.321
  543ILE     CA 8611   4.122   5.693   3.354
  543ILE     HA 8612   4.114   5.799   3.331
  543ILE     CB 8613   4.039   5.617   3.247
  543ILE     HB 8614   4.056   5.511   3.259
  543ILE    CG2 8615   3.890   5.639   3.266
  543ILE   HG21 8616   3.859   5.741   3.252
  543ILE   HG22 8617   3.831   5.580   3.195
  543ILE   HG23 8618   3.856   5.608   3.363
  543ILE    CG1 8619   4.078   5.664   3.104
  543ILE   HG11 8620   4.187   5.640   3.092
  543ILE   HG12 8621   4.066   5.773   3.101
  543ILE     CD 8622   3.997   5.604   2.989
  543ILE    HD1 8623   3.975   5.498   3.009
  543ILE    HD2 8624   3.905   5.661   2.973
  543ILE    HD3 8625   4.053   5.601   2.894
  543ILE      C 8626   4.075   5.674   3.500
  543ILE      O 8627   4.053   5.561   3.545
  544ILE      N 8628   4.077   5.783   3.578
  544ILE      H 8629   4.096   5.869   3.532
  544ILE     CA 8630   4.068   5.785   3.724
  544ILE     HA 8631   4.108   5.689   3.756
  544ILE     CB 8632   4.160   5.890   3.791
  544ILE     HB 8633   4.140   5.992   3.748
  544ILE    CG2 8634   4.136   5.887   3.943
  544ILE   HG21 8635   4.174   5.793   3.985
  544ILE   HG22 8636   4.195   5.964   3.987
  544ILE   HG23 8637   4.031   5.904   3.973
  544ILE    CG1 8638   4.308   5.849   3.763
  544ILE   HG11 8639   4.332   5.847   3.658
  544ILE   HG12 8640   4.326   5.745   3.792
  544ILE     CD 8641   4.415   5.948   3.822
  544ILE    HD1 8642   4.514   5.916   3.787
  544ILE    HD2 8643   4.385   6.047   3.786
  544ILE    HD3 8644   4.415   5.946   3.929
  544ILE      C 8645   3.923   5.791   3.772
  544ILE      O 8646   3.848   5.880   3.734
  545GLY      N 8647   3.887   5.695   3.855
  545GLY      H 8648   3.955   5.628   3.884
  545GLY     CA 8649   3.750   5.675   3.912
  545GLY    HA1 8650   3.714   5.579   3.878
  545GLY    HA2 8651   3.678   5.751   3.882
  545GLY      C 8652   3.744   5.681   4.065
  545GLY      O 8653   3.774   5.580   4.127
  546ARG      N 8654   3.711   5.799   4.123
  546ARG      H 8655   3.697   5.874   4.061
  546ARG     CA 8656   3.670   5.818   4.264
  546ARG     HA 8657   3.748   5.777   4.329
  546ARG     CB 8658   3.632   5.961   4.301
  546ARG    HB1 8659   3.590   5.966   4.402
  546ARG    HB2 8660   3.551   5.994   4.237
  546ARG     CG 8661   3.750   6.057   4.288
  546ARG    HG1 8662   3.802   6.038   4.196
  546ARG    HG2 8663   3.816   6.045   4.376
  546ARG     CD 8664   3.714   6.207   4.290
  546ARG    HD1 8665   3.644   6.227   4.206
  546ARG    HD2 8666   3.805   6.265   4.287
  546ARG     NE 8667   3.643   6.248   4.414
  546ARG     HE 8668   3.653   6.197   4.498
  546ARG     CZ 8669   3.563   6.354   4.430
  546ARG    NH1 8670   3.548   6.444   4.338
  546ARG   HH11 8671   3.605   6.439   4.254
  546ARG   HH12 8672   3.476   6.518   4.352
  546ARG    NH2 8673   3.502   6.372   4.542
  546ARG   HH21 8674   3.511   6.305   4.613
  546ARG   HH22 8675   3.440   6.448   4.544
  546ARG      C 8676   3.545   5.735   4.292
  546ARG      O 8677   3.444   5.750   4.218
  547HIS      N 8678   3.545   5.657   4.403
  547HIS      H 8679   3.633   5.641   4.451
  547HIS     CA 8680   3.420   5.607   4.466
  547HIS     HA 8681   3.371   5.534   4.400
  547HIS     CB 8682   3.453   5.539   4.596
  547HIS    HB1 8683   3.494   5.609   4.672
  547HIS    HB2 8684   3.523   5.463   4.575
  547HIS     CG 8685   3.335   5.475   4.669
  547HIS    ND1 8686   3.212   5.435   4.617
  547HIS    CE1 8687   3.143   5.383   4.720
  547HIS    HE1 8688   3.049   5.336   4.714
  547HIS    NE2 8689   3.213   5.396   4.836
  547HIS    HE2 8690   3.185   5.375   4.929
  547HIS    CD2 8691   3.334   5.448   4.802
  547HIS    HD2 8692   3.417   5.461   4.867
  547HIS      C 8693   3.322   5.722   4.491
  547HIS      O 8694   3.362   5.830   4.538
  548ALA      N 8695   3.196   5.701   4.461
  548ALA      H 8696   3.167   5.611   4.418
  548ALA     CA 8697   3.093   5.809   4.467
  548ALA     HA 8698   3.138   5.903   4.432
  548ALA     CB 8699   2.978   5.777   4.370
  548ALA    HB1 8700   2.917   5.866   4.355
  548ALA    HB2 8701   3.019   5.756   4.267
  548ALA    HB3 8702   2.918   5.699   4.406
  548ALA      C 8703   3.040   5.832   4.610
  548ALA      O 8704   2.980   5.934   4.640
  549TYR      N 8705   3.055   5.735   4.704
  549TYR      H 8706   3.117   5.655   4.692
  549TYR     CA 8707   2.983   5.733   4.833
  549TYR     HA 8708   2.915   5.811   4.822
  549TYR     CB 8709   2.906   5.603   4.849
  549TYR    HB1 8710   2.976   5.521   4.866
  549TYR    HB2 8711   2.861   5.579   4.756
  549TYR     CG 8712   2.796   5.602   4.954
  549TYR    CD1 8713   2.658   5.615   4.922
  549TYR    HD1 8714   2.628   5.627   4.813
  549TYR    CE1 8715   2.564   5.624   5.025
  549TYR    HE1 8716   2.463   5.641   5.001
  549TYR     CZ 8717   2.603   5.623   5.162
  549TYR     OH 8718   2.513   5.622   5.263
  549TYR     HH 8719   2.418   5.613   5.233
  549TYR    CE2 8720   2.740   5.603   5.194
  549TYR    HE2 8721   2.771   5.592   5.298
  549TYR    CD2 8722   2.837   5.592   5.091
  549TYR    HD2 8723   2.939   5.580   5.111
  549TYR      C 8724   3.080   5.762   4.940
  549TYR      O 8725   3.192   5.710   4.942
  550GLY      N 8726   3.034   5.833   5.044
  550GLY      H 8727   2.939   5.865   5.042
  550GLY     CA 8728   3.088   5.837   5.179
  550GLY    HA1 8729   3.092   5.735   5.225
  550GLY    HA2 8730   3.021   5.895   5.242
  550GLY      C 8731   3.227   5.898   5.199
  550GLY      O 8732   3.258   6.000   5.140
  551ASP      N 8733   3.304   5.838   5.290
  551ASP      H 8734   3.268   5.754   5.335
  551ASP     CA 8735   3.433   5.895   5.347
  551ASP     HA 8736   3.440   5.845   5.443
  551ASP     CB 8737   3.553   5.850   5.265
  551ASP    HB1 8738   3.640   5.880   5.323
  551ASP    HB2 8739   3.562   5.908   5.173
  551ASP     CG 8740   3.579   5.700   5.237
  551ASP    OD1 8741   3.508   5.611   5.290
  551ASP    OD2 8742   3.677   5.675   5.163
  551ASP      C 8743   3.426   6.045   5.381
  551ASP      O 8744   3.322   6.094   5.429
  552GLN      N 8745   3.537   6.119   5.368
  552GLN      H 8746   3.619   6.074   5.329
  552GLN     CA 8747   3.553   6.261   5.408
  552GLN     HA 8748   3.545   6.264   5.518
  552GLN     CB 8749   3.689   6.310   5.360
  552GLN    HB1 8750   3.705   6.416   5.394
  552GLN    HB2 8751   3.698   6.302   5.251
  552GLN     CG 8752   3.810   6.235   5.427
  552GLN    HG1 8753   3.794   6.214   5.532
  552GLN    HG2 8754   3.895   6.298   5.417
  552GLN     CD 8755   3.846   6.097   5.367
  552GLN    OE1 8756   3.798   6.061   5.261
  552GLN    NE2 8757   3.924   6.012   5.432
  552GLN   HE21 8758   3.968   6.036   5.523
  552GLN   HE22 8759   3.946   5.925   5.384
  552GLN      C 8760   3.443   6.360   5.360
  552GLN      O 8761   3.428   6.466   5.420
  553TYR      N 8762   3.367   6.321   5.258
  553TYR      H 8763   3.382   6.232   5.220
  553TYR     CA 8764   3.265   6.399   5.188
  553TYR     HA 8765   3.281   6.507   5.200
  553TYR     CB 8766   3.273   6.363   5.045
  553TYR    HB1 8767   3.208   6.423   4.983
  553TYR    HB2 8768   3.244   6.259   5.031
  553TYR     CG 8769   3.411   6.373   4.985
  553TYR    CD1 8770   3.498   6.263   4.989
  553TYR    HD1 8771   3.464   6.168   5.034
  553TYR    CE1 8772   3.629   6.279   4.947
  553TYR    HE1 8773   3.702   6.201   4.951
  553TYR     CZ 8774   3.673   6.403   4.895
  553TYR     OH 8775   3.801   6.418   4.862
  553TYR     HH 8776   3.826   6.500   4.817
  553TYR    CE2 8777   3.583   6.508   4.879
  553TYR    HE2 8778   3.615   6.603   4.837
  553TYR    CD2 8779   3.454   6.496   4.935
  553TYR    HD2 8780   3.390   6.580   4.934
  553TYR      C 8781   3.125   6.383   5.255
  553TYR      O 8782   3.033   6.459   5.232
  554ARG      N 8783   3.110   6.289   5.350
  554ARG      H 8784   3.185   6.221   5.350
  554ARG     CA 8785   2.996   6.270   5.437
  554ARG     HA 8786   2.925   6.355   5.425
  554ARG     CB 8787   2.918   6.140   5.401
  554ARG    HB1 8788   2.834   6.137   5.466
  554ARG    HB2 8789   2.979   6.055   5.420
  554ARG     CG 8790   2.870   6.124   5.254
  554ARG    HG1 8791   2.829   6.027   5.243
  554ARG    HG2 8792   2.951   6.138   5.184
  554ARG     CD 8793   2.762   6.232   5.220
  554ARG    HD1 8794   2.810   6.326   5.241
  554ARG    HD2 8795   2.680   6.227   5.289
  554ARG     NE 8796   2.716   6.225   5.087
  554ARG     HE 8797   2.753   6.140   5.040
  554ARG     CZ 8798   2.642   6.308   5.020
  554ARG    NH1 8799   2.579   6.408   5.078
  554ARG   HH11 8800   2.591   6.421   5.183
  554ARG   HH12 8801   2.526   6.477   5.021
  554ARG    NH2 8802   2.619   6.280   4.894
  554ARG   HH21 8803   2.678   6.217   4.845
  554ARG   HH22 8804   2.536   6.319   4.848
  554ARG      C 8805   3.028   6.268   5.586
  554ARG      O 8806   2.938   6.257   5.669
  555ALA      N 8807   3.154   6.284   5.617
  555ALA      H 8808   3.222   6.290   5.543
  555ALA     CA 8809   3.207   6.269   5.756
  555ALA     HA 8810   3.180   6.172   5.799
  555ALA     CB 8811   3.364   6.276   5.742
  555ALA    HB1 8812   3.396   6.206   5.665
  555ALA    HB2 8813   3.392   6.379   5.709
  555ALA    HB3 8814   3.407   6.243   5.835
  555ALA      C 8815   3.158   6.378   5.852
  555ALA      O 8816   3.094   6.480   5.812
  556THR      N 8817   3.182   6.359   5.984
  556THR      H 8818   3.232   6.271   6.013
  556THR     CA 8819   3.145   6.449   6.093
  556THR     HA 8820   3.106   6.544   6.054
  556THR     CB 8821   3.036   6.384   6.177
  556THR     HB 8822   3.061   6.283   6.206
  556THR    CG2 8823   2.999   6.466   6.303
  556THR   HG21 8824   3.085   6.483   6.363
  556THR   HG22 8825   2.953   6.562   6.278
  556THR   HG23 8826   2.928   6.413   6.367
  556THR    OG1 8827   2.906   6.382   6.112
  556THR    HG1 8828   2.851   6.324   6.163
  556THR      C 8829   3.269   6.473   6.179
  556THR      O 8830   3.319   6.387   6.249
  557ASP      N 8831   3.319   6.596   6.167
  557ASP      H 8832   3.271   6.655   6.105
  557ASP     CA 8833   3.442   6.648   6.227
  557ASP     HA 8834   3.491   6.571   6.283
  557ASP     CB 8835   3.531   6.710   6.115
  557ASP    HB1 8836   3.567   6.628   6.057
  557ASP    HB2 8837   3.617   6.760   6.159
  557ASP     CG 8838   3.467   6.806   6.014
  557ASP    OD1 8839   3.539   6.904   5.985
  557ASP    OD2 8840   3.354   6.786   5.966
  557ASP      C 8841   3.410   6.756   6.328
  557ASP      O 8842   3.317   6.835   6.310
  558PHE      N 8843   3.485   6.759   6.439
  558PHE      H 8844   3.555   6.683   6.452
  558PHE     CA 8845   3.461   6.850   6.552
  558PHE     HA 8846   3.410   6.944   6.515
  558PHE     CB 8847   3.360   6.794   6.652
  558PHE    HB1 8848   3.263   6.772   6.606
  558PHE    HB2 8849   3.339   6.873   6.728
  558PHE     CG 8850   3.405   6.666   6.718
  558PHE    CD1 8851   3.394   6.544   6.652
  558PHE    HD1 8852   3.361   6.544   6.544
  558PHE    CE1 8853   3.425   6.425   6.720
  558PHE    HE1 8854   3.409   6.327   6.669
  558PHE     CZ 8855   3.462   6.428   6.856
  558PHE     HZ 8856   3.487   6.336   6.906
  558PHE    CE2 8857   3.475   6.552   6.920
  558PHE    HE2 8858   3.507   6.556   7.025
  558PHE    CD2 8859   3.447   6.669   6.851
  558PHE    HD2 8860   3.455   6.762   6.908
  558PHE      C 8861   3.592   6.889   6.620
  558PHE      O 8862   3.696   6.825   6.614
  559VAL      N 8863   3.589   7.006   6.681
  559VAL      H 8864   3.503   7.057   6.688
  559VAL     CA 8865   3.697   7.057   6.761
  559VAL     HA 8866   3.790   7.035   6.719
  559VAL     CB 8867   3.699   7.211   6.773
  559VAL     HB 8868   3.602   7.233   6.808
  559VAL    CG1 8869   3.800   7.265   6.869
  559VAL   HG11 8870   3.783   7.226   6.970
  559VAL   HG12 8871   3.900   7.236   6.841
  559VAL   HG13 8872   3.791   7.373   6.872
  559VAL    CG2 8873   3.716   7.268   6.630
  559VAL   HG21 8874   3.632   7.238   6.571
  559VAL   HG22 8875   3.720   7.379   6.625
  559VAL   HG23 8876   3.804   7.232   6.582
  559VAL      C 8877   3.689   6.994   6.898
  559VAL      O 8878   3.579   6.987   6.953
  560VAL      N 8879   3.803   6.946   6.949
  560VAL      H 8880   3.885   6.950   6.892
  560VAL     CA 8881   3.817   6.899   7.090
  560VAL     HA 8882   3.714   6.878   7.128
  560VAL     CB 8883   3.902   6.771   7.098
  560VAL     HB 8884   3.989   6.789   7.044
  560VAL    CG1 8885   3.934   6.729   7.243
  560VAL   HG11 8886   3.992   6.801   7.302
  560VAL   HG12 8887   3.838   6.711   7.289
  560VAL   HG13 8888   3.986   6.632   7.238
[truncated: 5,487,335 more chars]
