# Supplementary material for: Drug Design in the Exascale Era: A Perspective from Massively Parallel QM/MM Simulations
Source: J Chem Inf Model. 2023 Jun 15;63(12):3647–58. doi: 10.1021/acs.jcim.3c00557 (PMC10302481; doi:10.1021/acs.jcim.3c00557)
Supplement: Supplementary file 1 — ci3c00557_si_001.zip [file ci3c00557_si_001.zip › idh1/ti/step-2/cv0/CONSTRAINT2]

      1     1         1.0434693692E-02    5.7756555094E-10
      6     1         9.5741324396E-03   -1.7641013672E-07
     11     1         8.0761332208E-03   -1.7660721152E-07
     16     1         6.4040650357E-03    1.7589014023E-07
     21     1         4.4628281628E-03    1.7680339592E-07
     26     1         2.1499638787E-03    1.7619021753E-07
     31     1         2.5025837296E-04   -1.7643669903E-07
     36     1        -4.3046090560E-04   -1.7721338708E-07
     41     1        -3.0125313537E-04   -1.7671460339E-07
     46     1         2.2176424046E-04    5.2029944797E-08
     51     1         1.3091364873E-03    1.7776766059E-07
     56     1         3.2644701764E-03    1.7738558489E-07
     61     1         5.4958690366E-03    1.3630416440E-07
     66     1         7.3404079603E-03   -1.7739499780E-07
     71     1         8.8992650166E-03    1.4758031242E-08
     76     1         1.0380220384E-02    1.7733825342E-07
     81     1         1.1502416234E-02   -1.7710409095E-07
     86     1         1.1703763250E-02   -1.7700970956E-07
     91     1         1.1200502646E-02    1.7722199441E-07
     96     1         1.0144999496E-02   -1.7713955325E-07
    101     1         8.2886004063E-03   -1.7781383299E-07
    106     1         5.8811819005E-03    1.7969956456E-07
    111     1         3.6496569492E-03    1.7958936072E-07
    116     1         1.7081283534E-03   -1.7946219621E-07
    121     1         3.0833061514E-04   -1.7866885882E-07
    126     1         3.4258564970E-04   -1.7889360482E-07
    131     1         1.4847239619E-03   -1.7872867542E-07
    136     1         2.8943576307E-03   -1.7716609335E-07
    141     1         4.1636307679E-03    1.7726520385E-07
    146     1         5.4466553873E-03    1.7703636201E-07
    151     1         6.3947157698E-03   -1.7573568289E-07
    156     1         6.8470160833E-03   -1.7629515892E-07
    161     1         7.0908219301E-03   -1.7641604533E-07
    166     1         7.4026913107E-03   -1.7735227953E-07
    171     1         7.7143463276E-03    1.7803125907E-07
    176     1         7.9607856934E-03    1.7756886272E-07
    181     1         8.0965841726E-03    1.7847422296E-07
    186     1         7.9336967086E-03    1.7865418256E-07
    191     1         7.8251065029E-03    1.7739592684E-07
    196     1         8.0044148642E-03   -1.7801487573E-07
    201     1         7.8685397975E-03   -1.7773519012E-07
    206     1         7.0803293241E-03   -5.2072667511E-08
    211     1         6.7617317167E-03   -1.7724359669E-07
    216     1         7.4972943759E-03    1.7629265470E-07
    221     1         8.0902268305E-03    1.7608092451E-07
    226     1         8.0571320399E-03   -1.7609484404E-07
    231     1         8.2422185184E-03   -1.7773585537E-07
    236     1         8.6414592782E-03   -1.7698510080E-07
    241     1         7.9011351673E-03    7.0159489773E-08
    246     1         6.3445302950E-03    1.7825680576E-07
    251     1         5.3795511465E-03    1.7786281470E-07
    256     1         4.7460521951E-03   -1.7766752958E-07
    261     1         3.9037757731E-03   -1.7838344046E-07
    266     1         3.5539702713E-03    1.7704524646E-07
    271     1         3.9424343457E-03    1.7676139530E-07
    276     1         4.1010109237E-03    1.7578225187E-07
    281     1         4.3646546150E-03   -1.4243834912E-07
    286     1         5.3270354555E-03   -1.7573696853E-07
    291     1         6.2345937529E-03   -1.7469478930E-07
    296     1         6.6112512209E-03    1.7507998873E-07
    301     1         7.0466397203E-03    1.7547853126E-07
    306     1         7.5080288469E-03   -1.7537907615E-07
    311     1         7.1616652953E-03   -1.7596326440E-07
    316     1         6.2493180496E-03   -1.7697243093E-07
    321     1         5.5327173276E-03   -1.7633701610E-07
    326     1         5.2228751032E-03    1.7618349757E-07
    331     1         5.1572988068E-03    1.7654349671E-07
    336     1         5.8132803397E-03   -1.7657666218E-07
    341     1         7.1817688467E-03   -1.7596368096E-07
    346     1         8.3181955705E-03    1.7633503635E-07
    351     1         9.0529637602E-03    1.5783782503E-07
    356     1         9.7701142378E-03    1.7674224351E-07
    361     1         9.8032268481E-03    1.7665646812E-07
    366     1         8.3136232765E-03   -1.7746437520E-07
    371     1         6.5497545353E-03   -1.7804718500E-07
    376     1         5.5208554228E-03    1.7780585937E-07
    381     1         4.4511385050E-03    1.9127541773E-08
    386     1         3.1668879705E-03   -1.7769137406E-07
    391     1         3.1555301191E-03   -1.7796577589E-07
    396     1         4.5611611746E-03   -1.7759960080E-07
    401     1         5.6046483930E-03   -1.7758431037E-07
    406     1         5.9100343050E-03    1.7823299547E-07
    411     1         6.2198416459E-03    1.7790938056E-07
    416     1         6.7370598076E-03   -1.7740734393E-07
    421     1         6.9315219812E-03   -1.7766123417E-07
    426     1         6.9024171163E-03    1.7635896610E-07
    431     1         7.0490429234E-03    1.7718234302E-07
    436     1         7.3288019594E-03    1.7647242956E-07
    441     1         7.3021655470E-03   -1.7672942398E-07
    446     1         6.9425832110E-03   -1.7790225382E-07
    451     1         6.4344506115E-03    1.7826371845E-07
    456     1         5.8281583389E-03    1.7836626132E-07
    461     1         5.5547494437E-03    1.7986719048E-07
    466     1         5.7605369139E-03   -1.7858783874E-07
    471     1         5.9614703396E-03   -1.7883139192E-07
    476     1         6.0393315966E-03   -1.7943819008E-07
    481     1         6.8010172340E-03    1.7820703402E-07
    486     1         7.6862446218E-03    1.7866754520E-07
    491     1         7.4484934067E-03    1.7723625989E-07
    496     1         6.7480226467E-03   -1.7773763528E-07
    501     1         6.7455990010E-03   -1.7777497874E-07
    506     1         6.6366863081E-03   -1.7859609036E-07
    511     1         5.7326246498E-03    1.7915854134E-07
    516     1         5.2608131283E-03    1.8022525650E-07
    521     1         5.5460729791E-03   -2.7786128065E-08
    526     1         5.6558802154E-03   -1.7977980793E-07
    531     1         5.6435760987E-03    1.7969584531E-07
    536     1         6.2331529350E-03   -1.7967807953E-07
    541     1         6.8703779377E-03    1.7959100962E-07
    546     1         6.8946338983E-03    1.7908118632E-07
    551     1         6.8080158594E-03   -1.7806627195E-07
    556     1         6.8361630444E-03   -1.7805212549E-07
    561     1         6.6352271333E-03    1.7698582866E-07
    566     1         6.1221496153E-03    1.7768383698E-07
    571     1         5.5456284584E-03   -1.1054783533E-07
    576     1         4.6852959991E-03    1.7875735914E-07
    581     1         3.4894578533E-03    1.8016306047E-07
    586     1         2.4736924997E-03   -1.7939527019E-07
    591     1         1.8247680782E-03   -1.7956958631E-07
    596     1         1.3644537202E-03    1.7958992826E-07
    601     1         1.4583323189E-03   -1.7886305770E-07
    606     1         2.4399524376E-03    1.7884216996E-07
    611     1         3.3216603120E-03    1.7828421317E-07
    616     1         3.5175037725E-03   -1.7776675998E-07
    621     1         3.8619133488E-03   -1.5568693001E-09
    626     1         4.6757714954E-03   -1.7898461957E-07
    631     1         4.8556054037E-03   -1.7951035414E-07
    636     1         4.4390358392E-03    1.8015353076E-07
    641     1         4.8890717818E-03    1.7945573427E-07
    646     1         5.8102280038E-03    1.8041574723E-07
    651     1         5.9951702106E-03   -1.8041766126E-07
    656     1         5.9077298753E-03   -1.7887379711E-07
    661     1         6.3492681120E-03    1.7831258470E-07
    666     1         6.6063995294E-03    1.1268042277E-07
    671     1         6.2757015782E-03    1.7713547473E-07
    676     1         5.9714346847E-03    1.7683819609E-07
    681     1         5.7920107804E-03   -1.7776563155E-07
    686     1         5.5710793913E-03   -1.7739760327E-07
    691     1         5.5589769674E-03    1.7762757176E-07
    696     1         5.7115906668E-03    1.7894674054E-07
    701     1         5.5812448212E-03    1.7729093882E-07
    706     1         5.2783434947E-03    1.7740464742E-07
    711     1         5.1037061021E-03   -1.7625670701E-07
    716     1         4.8640621899E-03   -1.7676094366E-07
    721     1         4.3298541398E-03    1.7679232833E-07
    726     1         4.0192448510E-03    1.7609266045E-07
    731     1         4.6743153858E-03    1.7667069896E-07
    736     1         5.6993206883E-03   -7.8480241417E-08
    741     1         6.2639629377E-03   -1.7777574080E-07
    746     1         6.5946716278E-03   -1.7818830189E-07
    751     1         7.0033735138E-03    1.7880889036E-07
    756     1         6.4031900194E-03    1.7799504670E-07
    761     1         4.5079699143E-03   -1.7620468773E-07
    766     1         2.7430566407E-03    1.7470731217E-07
    771     1         1.4667703903E-03    1.7498516458E-07
    776     1         8.1955028268E-05   -1.7438912092E-07
    781     1        -8.1063859863E-04   -1.7539597774E-07
    786     1        -5.4114463227E-04   -1.7582858503E-07
    791     1         5.7915424161E-05   -1.7753624970E-07
    796     1         1.0223426304E-03    1.7802477004E-07
    801     1         3.0439690857E-03    1.7832628307E-07
    806     1         5.2108834340E-03   -1.7756128967E-07
    811     1         6.3371090418E-03   -1.7684660047E-07
    816     1         7.0513736703E-03    1.7499338600E-07
    821     1         7.9101029262E-03    1.7441933631E-07
    826     1         8.1291582101E-03    1.7481093817E-07
    831     1         7.4555586084E-03    1.7472454994E-07
    836     1         6.2406011787E-03   -1.7682802422E-07
    841     1         4.8208419887E-03   -1.7706103517E-07
    846     1         3.1718188102E-03    1.7949607756E-07
    851     1         1.6602863173E-03    1.7885032300E-07
    856     1         6.3217375920E-04   -1.7947152431E-07
    861     1         2.4402748852E-04    1.7927917284E-07
    866     1         6.6859861906E-04   -5.5231065943E-08
    871     1         1.9668810498E-03   -1.7738639890E-07
    876     1         3.5370491157E-03    1.7639152095E-07
    881     1         4.5358845427E-03    1.7685942577E-07
    886     1         5.3919260218E-03   -1.7685948572E-07
    891     1         6.6529365055E-03   -1.7749275294E-07
    896     1         7.4339722091E-03    1.7765190741E-07
    901     1         7.0793756071E-03   -1.7906508232E-07
    906     1         6.6926326535E-03    1.7922799911E-07
    911     1         6.6203169338E-03    1.7954882159E-07
    916     1         5.5432416302E-03   -1.7883127779E-07
    921     1         3.7379103166E-03   -1.7938395480E-07
    926     1         2.3669854424E-03    1.7864968305E-07
    931     1         1.3100927457E-03    1.7876368386E-07
    936     1         2.3807792918E-04    1.7861646029E-07
    941     1        -6.1761321138E-05    1.7809933350E-07
    946     1         2.3493819130E-04   -1.7805633057E-07
    951     1         4.7970442465E-04   -1.7878234759E-07
    956     1         1.1039387433E-03   -1.7990544299E-07
    961     1         2.2235671750E-03    1.8036476579E-07
    966     1         2.9541318611E-03    1.8021436654E-07
    971     1         3.2452550925E-03    1.8027214699E-07
    976     1         3.9945867099E-03    1.7999581292E-07
    981     1         5.0538770291E-03   -1.7961531595E-07
    986     1         5.6224519641E-03   -1.7936051444E-07
    991     1         5.7317438391E-03    1.7884156112E-07
    996     1         6.0989167668E-03   -2.0232523212E-08
   1001     1         6.6552263170E-03    5.5543739830E-08
   1006     1         6.7109954451E-03    1.7983459477E-07
   1011     1         6.1856975473E-03   -1.7938465602E-07
   1016     1         5.4173191666E-03   -5.7797424624E-08
   1021     1         4.4284588814E-03    1.7846752387E-07
   1026     1         3.2024088302E-03   -1.6842581729E-07
   1031     1         2.4457013975E-03   -1.7885036030E-07
   1036     1         2.2637841725E-03   -1.7839755673E-07
   1041     1         2.0923314143E-03   -1.7732329916E-07
   1046     1         2.2917524037E-03   -3.4018428074E-08
   1051     1         3.1620338838E-03    1.7958882159E-07
   1056     1         3.9033339531E-03    1.7995201418E-07
   1061     1         4.2405957450E-03   -1.7925967244E-07
   1066     1         5.3318392030E-03   -1.4130480919E-07
   1071     1         6.8152825257E-03   -1.8049646044E-07
   1076     1         7.4321907904E-03   -1.8052876305E-07
   1081     1         7.4374290383E-03    1.7988478129E-07
   1086     1         7.4918389729E-03    1.7846604550E-07
   1091     1         6.8895133963E-03   -1.7732542723E-07
   1096     1         5.3744974623E-03   -1.7731302737E-07
   1101     1         4.0279414167E-03    1.7725652057E-07
   1106     1         2.9426967858E-03    1.7837612543E-07
   1111     1         1.7991280839E-03    1.7868009694E-07
   1116     1         9.4578922716E-04   -1.8023731485E-07
   1121     1         7.7224982327E-04   -1.8007089420E-07
   1126     1         8.2399232485E-04    1.7984855161E-07
   1131     1         9.0285458789E-04    1.7847636746E-07
   1136     1         1.3253889276E-03    1.7808483177E-07
   1141     1         1.8509188833E-03   -1.7693093124E-07
   1146     1         1.9413580358E-03   -1.7653274353E-07
   1151     1         1.6453236308E-03   -1.7754177906E-07
   1156     1         1.8699985791E-03   -1.7842633948E-07
   1161     1         2.5300289793E-03    1.7924065476E-07
   1166     1         2.9569026510E-03    1.8065020457E-07
   1171     1         3.2279690521E-03   -1.7952268028E-07
   1176     1         3.7502211123E-03   -1.7955478793E-07
   1181     1         3.7703866956E-03   -1.8001690538E-07
   1186     1         2.9230868620E-03   -1.7940052865E-07
   1191     1         2.2338043344E-03    1.7819590648E-07
   1196     1         1.9123518789E-03    1.7776149797E-07
   1201     1         1.6527508310E-03   -1.7840738042E-07
   1206     1         1.9263052105E-03    1.7873940328E-07
   1211     1         2.9924617118E-03    1.7923267537E-07
   1216     1         3.9205579851E-03   -1.7980042832E-07
   1221     1         4.6314815759E-03   -1.8048851924E-07
   1226     1         5.7984101737E-03    1.8025948201E-07
   1231     1         6.8894084769E-03   -1.7996712742E-07
   1236     1         7.3120106044E-03   -1.7955072318E-07
   1241     1         7.6443565158E-03    1.7871761626E-07
   1246     1         8.2192898393E-03    1.7737093527E-07
   1251     1         8.1411052816E-03   -1.7705687672E-07
   1256     1         7.3332043137E-03    1.7660461094E-07
   1261     1         6.4673268514E-03   -1.7785791639E-07
   1266     1         5.8910489285E-03   -1.7806645625E-07
   1271     1         5.3785347384E-03    1.7977321765E-07
   1276     1         4.8850213890E-03    1.8020919512E-07
   1281     1         4.4490816739E-03   -1.7938899521E-07
   1286     1         3.9527368336E-03    1.7882309633E-07
   1291     1         3.4094681153E-03    9.5422030277E-09
   1296     1         3.1459548321E-03   -1.7744273650E-07
   1301     1         3.2989620363E-03    1.7666784169E-07
   1306     1         3.3378067851E-03    1.7650738959E-07
   1311     1         3.5126161976E-03   -1.7541589559E-07
   1316     1         4.5344582941E-03   -1.7678480546E-07
   1321     1         5.9457936515E-03    1.7717977396E-07
   1326     1         6.9224011059E-03   -1.7763247007E-07
   1331     1         8.0187499424E-03    1.7849905198E-07
   1336     1         9.5438834212E-03    1.7828369892E-07
   1341     1         1.0213462090E-02   -1.7772653038E-07
   1346     1         9.8305301255E-03   -1.7759913939E-07
   1351     1         9.4409879650E-03    5.6388365088E-08
   1356     1         9.0725829623E-03   -1.7623294690E-07
   1361     1         8.4673847485E-03    1.7690918641E-07
   1366     1         8.4003605791E-03    1.3468199889E-09
   1371     1         8.9058386329E-03   -1.7773940053E-07
   1376     1         9.1239084780E-03   -2.2265744803E-10
   1381     1         9.0513247427E-03   -1.7888333437E-07
   1386     1         8.7466425232E-03    1.7944182096E-07
   1391     1         7.7162792922E-03    1.7920669659E-07
   1396     1         6.0719956521E-03    1.8014086933E-07
   1401     1         4.6308825190E-03    1.8004416091E-07
   1406     1         3.7603295270E-03   -1.7922370343E-07
   1411     1         3.4207875669E-03   -1.7777331429E-07
   1416     1         3.4620977563E-03   -1.7756943915E-07
   1421     1         3.8484292769E-03   -1.7785612538E-07
   1426     1         5.0553837328E-03    6.3620826829E-08
   1431     1         6.8429769375E-03    1.7786181505E-07
   1436     1         8.2953079631E-03   -1.7781080519E-07
   1441     1         9.0643078016E-03   -1.7775891292E-07
   1446     1         9.5388403689E-03    1.7695999599E-07
   1451     1         9.3953916220E-03   -1.7606437552E-07
   1456     1         8.4171319100E-03    1.7506918759E-07
   1461     1         7.2006156557E-03    1.7580899270E-07
   1466     1         5.9867894764E-03   -1.7575189926E-07
   1471     1         4.8183723884E-03   -1.7632304417E-07
   1476     1         3.7281374521E-03    1.7792855855E-07
   1481     1         2.5075792682E-03   -1.7826466836E-07
   1486     1         1.2791271891E-03   -1.7869914348E-07
   1491     1         1.1123585662E-03    1.7990530177E-07
   1496     1         1.9003947803E-03    1.7875203451E-07
