# Supplementary material for: Drug Design in the Exascale Era: A Perspective from Massively Parallel QM/MM Simulations
Source: J Chem Inf Model. 2023 Jun 15;63(12):3647–58. doi: 10.1021/acs.jcim.3c00557 (PMC10302481; doi:10.1021/acs.jcim.3c00557)
Supplement: Supplementary file 1 — ci3c00557_si_001.zip [file ci3c00557_si_001.zip › idh1/ti/step-2/cv0/CONSTRAINT]

      1     1         1.1343678464E+00    1.5262363062E-07
      6     1         9.7381401571E-03    1.7776570260E-07
     11     1         7.7678626592E-03    1.7872748082E-07
     16     1         6.0837417504E-03    1.7882590297E-07
     21     1         5.2989978645E-03    1.7816944897E-07
     26     1         5.0556590782E-03   -1.7834398403E-07
     31     1         5.2642822255E-03   -1.7886548065E-07
     36     1         6.2217723512E-03   -1.7835829125E-07
     41     1         7.6350609415E-03    1.7907415284E-07
     46     1         8.6608575412E-03    1.7923524975E-07
     51     1         8.8627754054E-03    1.7818575904E-07
     56     1         8.5805122435E-03   -1.7959329712E-07
     61     1         7.9373642283E-03   -1.7922382067E-07
     66     1         6.8848117562E-03    1.7944480613E-07
     71     1         5.6205578208E-03    1.7940017782E-07
     76     1         4.8293180818E-03    1.7893122672E-07
     81     1         4.6826928471E-03   -1.1236539521E-07
     86     1         4.7957410442E-03   -1.7770596683E-07
     91     1         5.2833656483E-03   -1.7789084827E-07
     96     1         6.2463722178E-03   -1.7724928814E-07
    101     1         7.0818036869E-03   -1.7766869531E-07
    106     1         7.2303541093E-03   -1.7809571506E-07
    111     1         7.3515935115E-03   -1.7775748562E-07
    116     1         7.5426144608E-03   -1.7715334044E-07
    121     1         7.2676262919E-03    1.7588664081E-07
    126     1         6.4518782234E-03    1.7679798114E-07
    131     1         5.7578384467E-03   -1.7566302279E-07
    136     1         5.2332882597E-03   -1.7553668341E-07
    141     1         4.4796482335E-03   -1.7624940085E-07
    146     1         3.8376978651E-03   -1.7717012035E-07
    151     1         3.5620101757E-03    1.7920318340E-07
    156     1         3.6754329845E-03    1.7875620095E-07
    161     1         4.1429652645E-03    1.7988136536E-07
    166     1         4.9130631855E-03   -1.7923970397E-07
    171     1         5.3251943811E-03   -1.7905375760E-07
    176     1         5.4053217547E-03    1.7776885297E-07
    181     1         5.8145949040E-03    1.7640044492E-07
    186     1         6.1483987250E-03    1.7496499671E-07
    191     1         5.6504165505E-03    1.7583535072E-07
    196     1         4.8007013843E-03   -1.7513595862E-07
    201     1         4.7723041678E-03   -1.7691909093E-07
    206     1         5.0467425627E-03    1.7815095354E-07
    211     1         4.7279482423E-03    1.7775545791E-07
    216     1         4.1329996480E-03   -1.7922774243E-07
    221     1         4.1391080986E-03   -1.7907387395E-07
    226     1         4.5466662004E-03   -1.7889813275E-07
    231     1         4.5367179509E-03   -1.7773441119E-07
    236     1         4.3760256109E-03    1.6627419308E-07
    241     1         4.6760166941E-03    1.7612872938E-07
    246     1         5.5126930132E-03    1.7617912951E-07
    251     1         6.5257601215E-03   -1.7622147075E-07
    256     1         7.4070357158E-03    1.7563371868E-07
    261     1         7.7477829090E-03   -1.7735406654E-07
    266     1         7.4510374841E-03   -1.7811552677E-07
    271     1         6.6983027349E-03   -1.7856328771E-07
    276     1         5.1868166437E-03    1.7812538067E-07
    281     1         3.0814375718E-03    1.7846450495E-07
    286     1         1.3157951611E-03    1.7964693910E-07
    291     1         6.0120781070E-04    1.7960073384E-07
    296     1         4.8907606257E-04   -1.7940981412E-07
    301     1         1.0271617984E-03   -1.7868908797E-07
    306     1         2.7621234653E-03    1.7807359942E-07
    311     1         5.0072037898E-03    1.7920166107E-07
    316     1         6.6763682602E-03    1.7911760963E-07
    321     1         7.7682670459E-03    1.7863315360E-07
    326     1         8.5483528140E-03   -1.7948251285E-07
    331     1         8.5191376235E-03   -1.7889139370E-07
    336     1         7.5152965177E-03    1.7820197229E-07
    341     1         6.1295308533E-03    1.7917557882E-07
    346     1         4.7995456882E-03   -1.7863141943E-07
    351     1         3.4417774608E-03   -1.7960506193E-07
    356     1         2.2253151396E-03   -1.7953588438E-07
    361     1         1.8878733232E-03    1.7897280902E-07
    366     1         2.3635029360E-03    1.7868027680E-07
    371     1         2.9158875879E-03   -1.7982446199E-07
    376     1         3.3523613140E-03   -1.7862753499E-07
    381     1         4.1916815868E-03   -1.9259461581E-08
    386     1         4.9525529041E-03    1.7818127684E-07
    391     1         5.1186889311E-03    1.7792447604E-07
    396     1         5.1304867989E-03    1.7781995210E-07
    401     1         5.2582040458E-03   -1.7775043704E-07
    406     1         5.2590444974E-03   -1.7653902473E-07
    411     1         5.3987612615E-03    1.7751697357E-07
    416     1         5.7701215635E-03    1.7803020524E-07
    421     1         5.5823051629E-03   -1.7841810918E-07
    426     1         5.0016229610E-03   -1.7841936462E-07
    431     1         4.7150839267E-03   -1.7956742226E-07
    436     1         4.1536466514E-03   -1.7842650779E-07
    441     1         2.6800057727E-03    1.7844796396E-07
    446     1         1.4991795461E-03    1.7718188294E-07
    451     1         1.4222901489E-03   -1.7697476506E-07
    456     1         1.5869423455E-03   -1.7605228564E-07
    461     1         1.9086661741E-03    1.7651272621E-07
    466     1         3.1899031541E-03    1.7649426498E-07
    471     1         5.0396805317E-03    1.7677018427E-07
    476     1         6.1293164373E-03    1.7725388179E-07
    481     1         6.2274445486E-03   -1.7894696303E-07
    486     1         5.7768055094E-03   -1.7836623201E-07
    491     1         4.9184121167E-03    1.7862013113E-07
    496     1         3.7307660366E-03    1.7851144207E-07
    501     1         2.8281054490E-03    1.7777902883E-07
    506     1         2.6795125891E-03   -1.7868355995E-07
    511     1         3.0867001258E-03   -1.7837596467E-07
    516     1         4.2274112870E-03   -1.7836361410E-07
    521     1         6.1518125411E-03    1.7788355722E-07
    526     1         7.7128024267E-03    1.7798157659E-07
    531     1         8.0106808468E-03   -1.7815636344E-07
    536     1         8.0991576481E-03   -1.7829504673E-07
    541     1         8.4138843961E-03   -1.7765267701E-07
    546     1         7.7696345114E-03    1.7760275473E-07
    551     1         6.2931007423E-03    1.7664266494E-07
    556     1         5.5350619162E-03   -1.7583563139E-07
    561     1         5.5669186251E-03   -1.7559273280E-07
    566     1         5.3047321034E-03   -1.7567338073E-07
    571     1         5.2007402064E-03    1.7732126878E-07
    576     1         5.8482575013E-03    1.7719375878E-07
    581     1         6.7134424308E-03    1.7785608408E-07
    586     1         7.0749308928E-03   -1.7833285026E-07
    591     1         6.9215264852E-03   -1.7799824725E-07
    596     1         6.3318595611E-03    1.7748577630E-07
    601     1         5.5007530361E-03    1.7633416549E-07
    606     1         4.8246084801E-03    1.7592508472E-07
    611     1         4.2429237945E-03   -1.7536292107E-07
    616     1         3.6866040087E-03   -1.7614669456E-07
    621     1         3.4744376585E-03   -1.7772952532E-07
    626     1         4.0691928236E-03    1.7935446417E-07
    631     1         4.8114800423E-03    1.8024706128E-07
    636     1         4.9390829746E-03   -1.8079337316E-07
    641     1         4.8550775421E-03   -1.7971211719E-07
    646     1         5.3858266265E-03    1.7921191553E-07
    651     1         5.8721310924E-03    1.7926145057E-07
    656     1         5.5596914619E-03    1.7715002132E-07
    661     1         5.5661186580E-03    1.7637955940E-07
    666     1         6.5868431042E-03   -1.7548859477E-07
    671     1         7.7091815705E-03   -1.7591590451E-07
    676     1         8.7067216553E-03   -1.7642601380E-07
    681     1         1.0121576754E-02    1.7771135541E-07
    686     1         1.1118950195E-02    1.7721577894E-07
    691     1         1.0705761080E-02   -1.7822331522E-07
    696     1         9.5784858154E-03   -1.7735136204E-07
    701     1         8.2515974204E-03   -1.7676804909E-07
    706     1         6.3339615081E-03   -3.1462109806E-08
    711     1         4.0243401312E-03    1.7458529378E-07
    716     1         2.3271648730E-03   -1.7490793391E-07
    721     1         1.2727710669E-03   -1.7415750442E-07
    726     1         6.5560407334E-04    1.5224497441E-07
    731     1         6.4620140674E-04    1.7584578194E-07
    736     1         1.2063629999E-03    1.7704904254E-07
    741     1         1.9823934658E-03    1.7676408159E-07
    746     1         2.7365448975E-03   -1.7619922721E-07
    751     1         3.2217769877E-03   -1.7515701556E-07
    756     1         3.0558222533E-03   -1.7397782281E-07
    761     1         2.6312365655E-03    1.7375542294E-07
    766     1         2.6583657851E-03    1.7409463382E-07
    771     1         2.9909547607E-03   -1.7477246983E-07
    776     1         3.1495556220E-03   -1.7661704987E-07
    781     1         3.5044435887E-03   -1.7808487662E-07
    786     1         4.7651176802E-03    1.4394540315E-07
    791     1         6.3153753025E-03    1.7854076173E-07
    796     1         7.3216219475E-03   -1.7975336597E-07
    801     1         8.0210324161E-03   -1.7910339434E-07
    806     1         9.0456488584E-03   -1.7828203891E-07
    811     1         9.6118682298E-03    1.7719132428E-07
    816     1         9.1932195410E-03    1.7577703604E-07
    821     1         8.4252331363E-03    1.7566465749E-07
    826     1         7.5683293012E-03    9.6684573236E-08
    831     1         6.3236338300E-03   -1.7747901682E-07
    836     1         5.0101605220E-03   -1.7737880542E-07
    841     1         4.2065043834E-03   -1.7835136878E-07
    846     1         3.5405205790E-03   -1.7918497885E-07
    851     1         2.8607320103E-03    1.7829871712E-07
    856     1         2.5288028342E-03    1.7823154508E-07
    861     1         2.5935988299E-03   -1.7790828721E-07
    866     1         2.6147829963E-03   -1.7692253573E-07
    871     1         2.8071984310E-03   -1.7656477969E-07
    876     1         3.6414065662E-03   -1.7554297926E-07
    881     1         4.8020684571E-03   -1.7554400955E-07
    886     1         5.9024431477E-03    6.9136207870E-10
    891     1         6.8129874111E-03    1.7528609719E-07
    896     1         7.4360324674E-03   -1.7472105762E-07
    901     1         7.1845539917E-03   -1.7604706848E-07
    906     1         5.9601755901E-03   -1.7734790569E-07
    911     1         4.3886476876E-03   -1.6981035023E-07
    916     1         2.9218842695E-03    1.7730950397E-07
    921     1         1.6774055490E-03    1.7649225592E-07
    926     1         1.0288119936E-03   -1.7657451945E-07
    931     1         1.4566696476E-03   -1.7600995772E-07
    936     1         2.4259631361E-03   -1.7585343581E-07
    941     1         3.7047941846E-03   -1.7695202903E-07
    946     1         5.4394247495E-03    1.7603288471E-07
    951     1         7.2309069908E-03    1.7759916515E-07
    956     1         8.2096653371E-03   -1.7791878548E-07
    961     1         8.5649006336E-03   -1.7890243020E-07
    966     1         8.4218477698E-03   -1.7853509249E-07
    971     1         7.2835108934E-03   -1.7785285200E-07
    976     1         5.5676431912E-03   -1.7771953198E-07
    981     1         4.0921691904E-03    1.7796138030E-07
    986     1         2.8313840212E-03    1.7911859862E-07
    991     1         1.6391753597E-03   -1.7806538244E-07
    996     1         1.2643821846E-03   -1.7901210558E-07
   1001     1         1.7819506138E-03   -1.7838595845E-07
   1006     1         2.5335588611E-03   -1.7823794085E-07
   1011     1         3.4180356050E-03   -1.7863887969E-07
   1016     1         4.6960682860E-03   -1.7767768723E-07
   1021     1         5.8937994725E-03    1.7835070132E-07
   1026     1         6.4084840721E-03    1.7722762991E-07
   1031     1         6.7271234142E-03    1.7733493074E-07
   1036     1         7.0053014837E-03    1.7857153356E-07
   1041     1         7.0764391637E-03    1.7818292930E-07
   1046     1         6.9677773663E-03   -1.7931424745E-07
   1051     1         6.9391803832E-03   -9.1780068434E-08
   1056     1         6.9734084614E-03    1.7920688355E-07
   1061     1         6.7585754639E-03    1.6857972795E-08
   1066     1         6.1749389335E-03   -1.7917387840E-07
   1071     1         5.1932034588E-03    1.7881873315E-07
   1076     1         3.8896886555E-03    1.7866059521E-07
   1081     1         2.6017471461E-03   -1.7771866379E-07
   1086     1         1.8552924777E-03    1.7761579496E-07
   1091     1         1.6555789055E-03   -1.7846264821E-07
   1096     1         2.0334687625E-03   -1.7938418662E-07
   1101     1         3.3644975478E-03    1.7859237378E-07
   1106     1         5.2853393335E-03    1.8019316927E-07
   1111     1         6.7414040144E-03   -1.8031178994E-07
   1116     1         7.4695865989E-03    1.8000189295E-07
   1121     1         8.0632838645E-03    1.7869354529E-07
   1126     1         8.2774444397E-03   -1.7904803062E-07
   1131     1         7.7564553627E-03   -1.7770830540E-07
   1136     1         6.9465588886E-03   -1.7781076167E-07
   1141     1         6.6238531742E-03   -1.7832452448E-07
   1146     1         6.7512673239E-03    1.7832491839E-07
   1151     1         6.9295075105E-03    7.5714060799E-08
   1156     1         7.0080633353E-03    1.0933853511E-07
   1161     1         6.7985312043E-03   -1.7953722109E-07
   1166     1         6.2898631485E-03   -1.7891679382E-07
   1171     1         5.4368505931E-03   -1.7969985544E-07
   1176     1         4.4494651411E-03    1.7960146259E-07
   1181     1         3.6157624006E-03    1.7976245470E-07
   1186     1         3.2736358832E-03    1.7952378295E-07
   1191     1         3.5595010024E-03   -1.7862259050E-07
   1196     1         4.2209605575E-03   -1.7879513248E-07
   1201     1         4.9030234522E-03    1.7766208682E-07
   1206     1         5.6172299950E-03    1.7751389692E-07
   1211     1         6.7724478923E-03    1.7502943050E-07
   1216     1         7.8788196804E-03   -1.7656122031E-07
   1221     1         8.2945431167E-03   -1.7647008921E-07
   1226     1         8.3673453512E-03   -1.7722793100E-07
   1231     1         8.5337667860E-03    1.7752211745E-07
   1236     1         8.2403032111E-03    1.7767865756E-07
   1241     1         7.3035377533E-03    1.7782515993E-07
   1246     1         6.2387761978E-03   -1.7747478998E-07
   1251     1         5.1930907441E-03   -1.7845433220E-07
   1256     1         4.3517702188E-03    1.7699361399E-07
   1261     1         3.9748106726E-03    1.7772744343E-07
   1266     1         3.8579570064E-03   -1.7623515980E-07
   1271     1         3.8403716559E-03    1.7601881286E-07
   1276     1         4.2932826823E-03    1.7566464594E-07
   1281     1         5.0815805497E-03   -1.7611164083E-07
   1286     1         5.6725918624E-03   -1.7596975166E-07
   1291     1         6.3485731464E-03   -1.7676055286E-07
   1296     1         7.4222333567E-03   -1.7696102228E-07
   1301     1         8.7248385443E-03    1.7633922100E-07
   1306     1         1.0007575049E-02    1.7725340262E-07
   1311     1         1.1335889441E-02   -1.2540120942E-07
   1316     1         1.2388024583E-02   -1.7678691799E-07
   1321     1         1.2688180116E-02   -3.2867379041E-08
   1326     1         1.2089868045E-02    1.7636622873E-07
   1331     1         1.0822246493E-02   -1.7594435597E-07
   1336     1         8.8719357179E-03   -1.0172329779E-07
   1341     1         5.9850614235E-03    1.7570142541E-07
   1346     1         2.9165115017E-03   -1.7530561580E-07
   1351     1         7.3804027262E-04   -3.6936293135E-08
   1356     1        -3.6785035229E-04    1.7526995100E-07
   1361     1        -7.6774314043E-04   -1.7590523393E-07
   1366     1        -3.9477437847E-05   -1.7599616031E-07
   1371     1         1.9125158307E-03   -1.7539993635E-07
   1376     1         4.0843059135E-03   -1.7632689309E-07
   1381     1         5.9206210906E-03    1.7613138992E-07
   1386     1         7.6376633661E-03    1.7621336523E-07
   1391     1         9.3064527946E-03    1.7581843448E-07
   1396     1         1.0325820502E-02   -1.7612106662E-07
