# Supplementary material for: Drug Design in the Exascale Era: A Perspective from Massively Parallel QM/MM Simulations
Source: J Chem Inf Model. 2023 Jun 15;63(12):3647–58. doi: 10.1021/acs.jcim.3c00557 (PMC10302481; doi:10.1021/acs.jcim.3c00557)
Supplement: Supplementary file 1 — ci3c00557_si_001.zip [file ci3c00557_si_001.zip › idh1/ti/step-2/cv_3/CONSTRAINT2]

      1     1        -4.2072200467E-03   -3.0000000000E+00
      6     1        -3.8481957742E-03   -3.0000001800E+00
     11     1        -3.2230600883E-03   -3.0000000004E+00
     16     1        -2.6830940805E-03   -2.9999999350E+00
     21     1        -2.5972726230E-03   -3.0000001778E+00
     26     1        -2.5164391037E-03   -3.0000001475E+00
     31     1        -1.9806762315E-03   -2.9999998771E+00
     36     1        -7.7970270260E-04   -2.9999998255E+00
     41     1         1.3162472015E-03   -3.0000000003E+00
     46     1         3.8744337786E-03   -2.9999999993E+00
     51     1         5.4914935013E-03   -3.0000000020E+00
     56     1         5.6561857168E-03   -2.9999999067E+00
     61     1         4.9797153122E-03   -2.9999999452E+00
     66     1         3.5174918332E-03   -2.9999999974E+00
     71     1         1.3406558629E-03   -2.9999998198E+00
     76     1        -8.7549329371E-04   -3.0000001785E+00
     81     1        -2.8566159240E-03   -3.0000000012E+00
     86     1        -4.8899345883E-03   -3.0000001774E+00
     91     1        -6.7304747983E-03   -2.9999998235E+00
     96     1        -8.2157424144E-03   -2.9999998227E+00
    101     1        -9.6654400733E-03   -3.0000001237E+00
    106     1        -1.0977745528E-02   -3.0000001762E+00
    111     1        -1.1883273104E-02   -3.0000001751E+00
    116     1        -1.2299352138E-02   -2.9999998251E+00
    121     1        -1.2110290161E-02   -2.9999998264E+00
    126     1        -1.1079902834E-02   -2.9999998256E+00
    131     1        -9.2499814159E-03   -2.9999998258E+00
    136     1        -6.8891211076E-03   -2.9999998243E+00
    141     1        -4.3425218915E-03   -3.0000001776E+00
    146     1        -1.6893565985E-03   -3.0000000014E+00
    151     1         1.3390841253E-03   -3.0000001795E+00
    156     1         4.3334301454E-03   -2.9999998206E+00
    161     1         6.6448553444E-03   -2.9999998197E+00
    166     1         8.2952629924E-03   -2.9999998200E+00
    171     1         9.1293432993E-03   -2.9999998213E+00
    176     1         8.6105903384E-03   -3.0000001776E+00
    181     1         7.0263594936E-03   -3.0000001776E+00
    186     1         5.0807971773E-03   -2.9999998237E+00
    191     1         2.7603831665E-03   -3.0000000652E+00
    196     1         4.5603647951E-04   -3.0000001764E+00
    201     1        -1.1858612770E-03   -3.0000001765E+00
    206     1        -2.3009412109E-03   -2.9999999998E+00
    211     1        -3.2486660134E-03   -2.9999998217E+00
    216     1        -3.7826661924E-03   -2.9999998212E+00
    221     1        -3.8323240094E-03   -3.0000001790E+00
    226     1        -3.7884133969E-03   -3.0000001790E+00
    231     1        -3.6143624205E-03   -3.0000001780E+00
    236     1        -3.1509450032E-03   -2.9999998210E+00
    241     1        -2.5020492764E-03   -2.9999998219E+00
    246     1        -1.9470343268E-03   -3.0000001777E+00
    251     1        -1.5611383497E-03   -3.0000001779E+00
    256     1        -1.3068487170E-03   -2.9999998236E+00
    261     1        -1.2725501307E-03   -2.9999998240E+00
    266     1        -1.4717423317E-03   -3.0000001752E+00
    271     1        -1.4403407767E-03   -3.0000001698E+00
    276     1        -5.1522058251E-04   -2.9999998252E+00
    281     1         1.0501990933E-03   -2.9999998241E+00
    286     1         2.8501709299E-03   -3.0000001766E+00
    291     1         5.0584249636E-03   -3.0000001784E+00
    296     1         7.2261703814E-03   -3.0000001786E+00
    301     1         8.4091334216E-03   -2.9999998209E+00
    306     1         8.4799172733E-03   -2.9999998210E+00
    311     1         7.6466392657E-03   -2.9999998227E+00
    316     1         5.6734392031E-03   -3.0000001761E+00
    321     1         3.0024768223E-03   -3.0000001763E+00
    326     1         4.4101163531E-04   -3.0000001751E+00
    331     1        -2.1082669878E-03   -2.9999998242E+00
    336     1        -4.7665695468E-03   -2.9999998236E+00
    341     1        -7.0268893416E-03   -2.9999998221E+00
    346     1        -8.7692867405E-03   -3.0000001777E+00
    351     1        -1.0312973350E-02   -3.0000001791E+00
    356     1        -1.1412264848E-02   -3.0000001796E+00
    361     1        -1.1562223114E-02   -3.0000001787E+00
    366     1        -1.0700900342E-02   -3.0000001787E+00
    371     1        -9.3497607157E-03   -3.0000001790E+00
    376     1        -7.7716551881E-03   -3.0000001798E+00
    381     1        -5.7146855882E-03   -3.0000001792E+00
    386     1        -3.3299863408E-03   -2.9999998193E+00
    391     1        -1.1885285565E-03   -2.9999998204E+00
    396     1         6.5230039064E-04   -2.9999998196E+00
    401     1         2.3696382570E-03   -2.9999998207E+00
    406     1         3.4661512185E-03   -3.0000001797E+00
    411     1         3.5272084902E-03   -3.0000001796E+00
    416     1         3.1138048891E-03   -2.9999998198E+00
    421     1         2.4885761774E-03   -2.9999998196E+00
    426     1         1.2194521297E-03   -2.9999998195E+00
    431     1        -5.5016558277E-04   -3.0000001804E+00
    436     1        -2.2272469723E-03   -3.0000001801E+00
    441     1        -3.5730803353E-03   -3.0000001812E+00
    446     1        -4.3155514963E-03   -2.9999999758E+00
    451     1        -4.3164479321E-03   -3.0000000247E+00
    456     1        -4.2586433683E-03   -3.0000000217E+00
    461     1        -4.4930535055E-03   -2.9999999995E+00
    466     1        -4.7049182194E-03   -2.9999999993E+00
    471     1        -4.6060260153E-03   -3.0000001758E+00
    476     1        -4.1101945089E-03   -3.0000001630E+00
    481     1        -3.1390871540E-03   -2.9999999786E+00
    486     1        -2.1283997629E-03   -2.9999998207E+00
    491     1        -1.7653190636E-03   -3.0000000002E+00
    496     1        -1.8385470539E-03   -2.9999999995E+00
    501     1        -1.7568355287E-03   -3.0000001799E+00
    506     1        -1.1212965969E-03   -2.9999998195E+00
    511     1        -3.8483586383E-05   -2.9999998200E+00
    516     1         1.1945900485E-03   -3.0000001801E+00
    521     1         2.5715916227E-03   -3.0000001799E+00
    526     1         4.3673536837E-03   -3.0000001800E+00
    531     1         6.4000781567E-03   -2.9999998197E+00
    536     1         8.1468935334E-03   -2.9999998201E+00
    541     1         9.4374043008E-03   -2.9999998203E+00
    546     1         9.9016811627E-03   -3.0000001800E+00
    551     1         9.1912373839E-03   -3.0000001795E+00
    556     1         7.8031399500E-03   -3.0000000629E+00
    561     1         6.2862742767E-03   -2.9999998210E+00
    566     1         4.4749439352E-03   -2.9999998206E+00
    571     1         2.2084620142E-03   -2.9999998211E+00
    576     1        -3.3621084989E-04   -3.0000001796E+00
    581     1        -3.0984130700E-03   -3.0000001791E+00
    586     1        -5.7194329986E-03   -2.9999998216E+00
    591     1        -7.7907642015E-03   -2.9999999996E+00
    596     1        -9.5217665757E-03   -2.9999998221E+00
    601     1        -1.1092821866E-02   -3.0000001770E+00
    606     1        -1.2090202309E-02   -2.9999999169E+00
    611     1        -1.1981708287E-02   -2.9999999993E+00
    616     1        -1.0765077412E-02   -2.9999999631E+00
    621     1        -8.5514656399E-03   -3.0000000562E+00
    626     1        -5.6973577669E-03   -2.9999998220E+00
    631     1        -2.8279300654E-03   -3.0000000031E+00
    636     1        -5.7122082370E-04   -3.0000001412E+00
    641     1         7.1972157640E-04   -3.0000001796E+00
    646     1         1.2573225447E-03   -2.9999998202E+00
    651     1         1.2409485896E-03   -2.9999998192E+00
    656     1         4.7385753900E-04   -2.9999998202E+00
    661     1        -9.7857201617E-04   -3.0000001796E+00
    666     1        -2.4154371223E-03   -3.0000001787E+00
    671     1        -3.5778378154E-03   -2.9999998214E+00
    676     1        -4.6518137283E-03   -2.9999998209E+00
    681     1        -5.4599209117E-03   -2.9999998209E+00
    686     1        -6.0261986008E-03   -3.0000001788E+00
    691     1        -6.6115329616E-03   -3.0000001785E+00
    696     1        -7.1445777646E-03   -3.0000001776E+00
    701     1        -7.2413656848E-03   -2.9999998230E+00
    706     1        -6.7811007525E-03   -2.9999998234E+00
    711     1        -5.7752175128E-03   -2.9999998244E+00
    716     1        -4.2545714042E-03   -2.9999999116E+00
    721     1        -2.5106134418E-03   -3.0000001768E+00
    726     1        -6.8821376149E-04   -3.0000001775E+00
    731     1         1.0763814556E-03   -2.9999998212E+00
    736     1         2.4395744903E-03   -2.9999998219E+00
    741     1         3.1370354150E-03   -2.9999998220E+00
    746     1         3.2224844083E-03   -3.0000001777E+00
    751     1         2.9550798474E-03   -2.9999999439E+00
    756     1         2.9247893411E-03   -3.0000001766E+00
    761     1         3.6392428697E-03   -2.9999998242E+00
    766     1         4.9249056195E-03   -2.9999998239E+00
    771     1         6.5209034078E-03   -2.9999998224E+00
    776     1         8.1540253303E-03   -3.0000001778E+00
    781     1         9.2745265662E-03   -3.0000001778E+00
    786     1         9.5667882257E-03   -3.0000001779E+00
    791     1         9.1396063379E-03   -2.9999998238E+00
    796     1         7.9779216846E-03   -2.9999998238E+00
    801     1         5.9975980918E-03   -3.0000001750E+00
    806     1         3.5440407785E-03   -3.0000001749E+00
    811     1         1.0296851838E-03   -3.0000001741E+00
    816     1        -1.4008854622E-03   -3.0000001741E+00
    821     1        -3.6482122211E-03   -3.0000000951E+00
    826     1        -5.7341808781E-03   -2.9999998262E+00
    831     1        -7.4502848765E-03   -2.9999998263E+00
    836     1        -8.4128679850E-03   -3.0000001732E+00
    841     1        -8.6118347369E-03   -3.0000001737E+00
    846     1        -8.2617774970E-03   -2.9999998259E+00
    851     1        -7.0583288770E-03   -2.9999999080E+00
    856     1        -4.8713009475E-03   -2.9999999997E+00
    861     1        -2.4697696088E-03   -3.0000001779E+00
    866     1        -4.9682402081E-04   -2.9999999488E+00
    871     1         1.1653565784E-03   -3.0000000011E+00
    876     1         2.5929448609E-03   -3.0000001800E+00
    881     1         3.5345885121E-03   -2.9999998340E+00
    886     1         3.8927536585E-03   -2.9999999996E+00
    891     1         3.5542918358E-03   -3.0000001790E+00
    896     1         2.5586696048E-03   -3.0000000024E+00
    901     1         1.0153637065E-03   -3.0000001763E+00
    906     1        -9.5381348714E-04   -3.0000001761E+00
    911     1        -2.9469114913E-03   -3.0000001215E+00
    916     1        -4.5874772466E-03   -2.9999998247E+00
    921     1        -5.9286471662E-03   -2.9999998243E+00
    926     1        -6.9919653342E-03   -2.9999998241E+00
    931     1        -7.5586142165E-03   -2.9999998244E+00
    936     1        -7.5635959755E-03   -3.0000001751E+00
    941     1        -7.0076273068E-03   -3.0000001752E+00
    946     1        -5.6470496631E-03   -2.9999998250E+00
    951     1        -3.5871046880E-03   -2.9999998241E+00
    956     1        -1.2917863049E-03   -2.9999998228E+00
    961     1         9.3245399443E-04   -2.9999998226E+00
    966     1         2.6519168041E-03   -3.0000001781E+00
    971     1         3.5421843619E-03   -3.0000001768E+00
    976     1         4.0339149687E-03   -2.9999998225E+00
    981     1         4.5425250975E-03   -2.9999998233E+00
    986     1         4.8585345800E-03   -2.9999998240E+00
    991     1         5.1268219702E-03   -2.9999998232E+00
    996     1         5.6296417229E-03   -2.9999998233E+00
   1001     1         6.0647445569E-03   -2.9999998230E+00
   1006     1         5.9500133253E-03   -2.9999998214E+00
   1011     1         5.0882548883E-03   -3.0000001794E+00
   1016     1         3.6697972139E-03   -3.0000001797E+00
   1021     1         2.0738577342E-03   -2.9999998213E+00
   1026     1         6.0008080134E-04   -3.0000000002E+00
   1031     1        -8.9915235361E-04   -2.9999998702E+00
   1036     1        -2.4299274889E-03   -2.9999998242E+00
   1041     1        -3.9206985594E-03   -3.0000001742E+00
   1046     1        -5.4653114580E-03   -3.0000000003E+00
   1051     1        -6.7901340918E-03   -2.9999999994E+00
   1056     1        -7.3705215142E-03   -2.9999998278E+00
   1061     1        -7.2758225215E-03   -2.9999999989E+00
   1066     1        -6.8427285708E-03   -2.9999998259E+00
   1071     1        -6.0386821174E-03   -2.9999998267E+00
   1076     1        -4.8449075363E-03   -3.0000001744E+00
   1081     1        -3.2494215618E-03   -3.0000001742E+00
   1086     1        -9.8525624238E-04   -3.0000001755E+00
   1091     1         1.8679101231E-03   -3.0000001757E+00
   1096     1         4.8807617822E-03   -3.0000001762E+00
   1101     1         7.6267627966E-03   -3.0000001778E+00
   1106     1         9.5044459901E-03   -3.0000001780E+00
   1111     1         9.7801744632E-03   -2.9999998211E+00
   1116     1         8.4018199695E-03   -3.0000000851E+00
   1121     1         5.7313235384E-03   -2.9999998241E+00
   1126     1         2.1234820687E-03   -3.0000001754E+00
   1131     1        -1.5910049017E-03   -3.0000000016E+00
   1136     1        -4.5134900335E-03   -3.0000001734E+00
   1141     1        -6.3120240677E-03   -2.9999998269E+00
   1146     1        -7.1931419596E-03   -2.9999998257E+00
   1151     1        -7.5612549072E-03   -2.9999998245E+00
   1156     1        -7.7774771206E-03   -3.0000001781E+00
   1161     1        -7.8952327866E-03   -3.0000001785E+00
   1166     1        -7.7524466110E-03   -2.9999998226E+00
   1171     1        -7.4948347740E-03   -2.9999998232E+00
   1176     1        -7.1449605462E-03   -2.9999998246E+00
   1181     1        -6.5974353000E-03   -2.9999999969E+00
   1186     1        -5.6417279461E-03   -3.0000001729E+00
   1191     1        -3.9343897749E-03   -3.0000001728E+00
   1196     1        -1.1930276785E-03   -3.0000001703E+00
   1201     1         2.3547289859E-03   -2.9999998269E+00
   1206     1         6.0790150253E-03   -2.9999998247E+00
   1211     1         9.4925474797E-03   -3.0000001762E+00
   1216     1         1.1759543206E-02   -3.0000001767E+00
   1221     1         1.2261329890E-02   -3.0000001774E+00
   1226     1         1.1410644045E-02   -3.0000001765E+00
   1231     1         9.8524864386E-03   -2.9999998240E+00
   1236     1         7.7279579576E-03   -2.9999998231E+00
   1241     1         5.2505023797E-03   -2.9999998235E+00
   1246     1         2.8541174617E-03   -3.0000001760E+00
   1251     1         5.5570070561E-04   -2.9999998239E+00
   1256     1        -1.7178550291E-03   -2.9999998248E+00
   1261     1        -3.9175667354E-03   -2.9999998263E+00
   1266     1        -5.9029692386E-03   -3.0000001729E+00
   1271     1        -7.2915229234E-03   -3.0000001716E+00
   1276     1        -7.8288306691E-03   -2.9999998684E+00
   1281     1        -7.4433669072E-03   -2.9999999994E+00
   1286     1        -6.1815463739E-03   -2.9999998366E+00
   1291     1        -4.5190026145E-03   -2.9999998243E+00
   1296     1        -3.1602609639E-03   -2.9999999996E+00
   1301     1        -2.1247437638E-03   -2.9999999992E+00
   1306     1        -1.0980360885E-03   -3.0000001800E+00
   1311     1        -2.1089606990E-04   -2.9999998205E+00
   1316     1         5.8363034805E-04   -2.9999998205E+00
   1321     1         1.3067933554E-03   -2.9999998218E+00
   1326     1         1.7974384430E-03   -3.0000001774E+00
   1331     1         2.1316127108E-03   -3.0000001774E+00
   1336     1         2.6339438702E-03   -3.0000001774E+00
   1341     1         3.1679727708E-03   -2.9999998232E+00
   1346     1         3.5412175429E-03   -3.0000001766E+00
   1351     1         3.8442395365E-03   -3.0000001417E+00
   1356     1         3.6877519932E-03   -2.9999999315E+00
   1361     1         2.6288925699E-03   -2.9999999397E+00
   1366     1         9.5762379594E-04   -2.9999998463E+00
   1371     1        -9.0830071561E-04   -2.9999998240E+00
   1376     1        -2.9545905919E-03   -2.9999998241E+00
   1381     1        -5.0994721499E-03   -2.9999998231E+00
   1386     1        -7.0340212332E-03   -2.9999999048E+00
   1391     1        -8.6723668721E-03   -2.9999999759E+00
   1396     1        -9.9802252814E-03   -2.9999998224E+00
   1401     1        -1.0903269587E-02   -2.9999998236E+00
   1406     1        -1.1150703151E-02   -3.0000001763E+00
   1411     1        -1.0519870074E-02   -3.0000001757E+00
   1416     1        -9.0716096201E-03   -3.0000001743E+00
   1421     1        -6.8954274743E-03   -2.9999998254E+00
   1426     1        -3.9798175184E-03   -2.9999999263E+00
   1431     1        -7.2387563686E-04   -2.9999998229E+00
   1436     1         2.0509090872E-03   -3.0000001793E+00
   1441     1         4.1162189549E-03   -2.9999999997E+00
   1446     1         5.5484133211E-03   -3.0000001805E+00
   1451     1         6.1088951764E-03   -2.9999998198E+00
   1456     1         5.7514629804E-03   -3.0000000003E+00
   1461     1         4.6549164119E-03   -2.9999998214E+00
   1466     1         2.8211330340E-03   -3.0000001783E+00
   1471     1         4.1536814238E-04   -3.0000001769E+00
   1476     1        -1.9342201413E-03   -3.0000001763E+00
   1481     1        -4.0221359505E-03   -3.0000001763E+00
   1486     1        -5.8085402152E-03   -3.0000001763E+00
   1491     1        -7.0113522999E-03   -3.0000001526E+00
   1496     1        -7.6865594026E-03   -2.9999999161E+00
