# Supplementary material for: Drug Design in the Exascale Era: A Perspective from Massively Parallel QM/MM Simulations
Source: J Chem Inf Model. 2023 Jun 15;63(12):3647–58. doi: 10.1021/acs.jcim.3c00557 (PMC10302481; doi:10.1021/acs.jcim.3c00557)
Supplement: Supplementary file 1 — ci3c00557_si_001.zip [file ci3c00557_si_001.zip › idh1/ti/step-2/cv_3/CONSTRAINT]

      1     1         1.1080601338E+00   -3.0000000823E+00
      6     1         5.0586872930E-02   -2.9999998205E+00
     11     1         4.1880545428E-02   -2.9999998218E+00
     16     1         2.8873269127E-02   -3.0000001756E+00
     21     1         1.6365237034E-02   -3.0000001735E+00
     26     1         7.5703556455E-03   -3.0000001419E+00
     31     1         2.8853271841E-03   -2.9999999999E+00
     36     1         6.7887976910E-04   -2.9999998244E+00
     41     1        -8.9501751444E-05   -2.9999999995E+00
     46     1        -3.1821005041E-05   -3.0000000943E+00
     51     1         3.6586983044E-05   -3.0000000010E+00
     56     1        -4.4168318242E-05   -2.9999998205E+00
     61     1        -2.3010256921E-05   -2.9999998192E+00
     66     1        -4.0706982930E-04   -3.0000001797E+00
     71     1        -1.7228896133E-03   -3.0000000010E+00
     76     1        -3.2515116239E-03   -2.9999998200E+00
     81     1        -4.6432232235E-03   -3.0000000663E+00
     86     1        -5.9359326383E-03   -2.9999999985E+00
     91     1        -6.9816723416E-03   -2.9999998188E+00
     96     1        -7.8202762322E-03   -3.0000001798E+00
    101     1        -8.5933746895E-03   -2.9999998539E+00
    106     1        -8.9280787551E-03   -3.0000001805E+00
    111     1        -8.5819062396E-03   -2.9999998196E+00
    116     1        -7.9552589694E-03   -2.9999998200E+00
    121     1        -7.0628817772E-03   -2.9999998203E+00
    126     1        -5.8892921877E-03   -3.0000001786E+00
    131     1        -4.6705440985E-03   -3.0000001774E+00
    136     1        -3.3081251270E-03   -3.0000001764E+00
    141     1        -1.7031403058E-03   -2.9999998245E+00
    146     1        -1.3022415749E-04   -2.9999998246E+00
    151     1         1.1612929079E-03   -2.9999998227E+00
    156     1         1.7510498861E-03   -3.0000001780E+00
    161     1         9.4185920876E-04   -3.0000000004E+00
    166     1        -9.8916609285E-04   -3.0000001799E+00
    171     1        -3.3353035442E-03   -2.9999998208E+00
    176     1        -6.1722608539E-03   -2.9999998219E+00
    181     1        -8.9875104297E-03   -3.0000000077E+00
    186     1        -1.0669763096E-02   -3.0000001771E+00
    191     1        -1.1142680669E-02   -3.0000001768E+00
    196     1        -1.0741028364E-02   -2.9999998235E+00
    201     1        -9.1503485752E-03   -2.9999999983E+00
    206     1        -6.3281289936E-03   -2.9999998217E+00
    211     1        -2.7915451409E-03   -3.0000001799E+00
    216     1         1.0031632122E-03   -3.0000001801E+00
    221     1         4.5603623756E-03   -3.0000001804E+00
    226     1         7.7569790476E-03   -2.9999998198E+00
    231     1         1.0520852871E-02   -2.9999998214E+00
    236     1         1.2535699501E-02   -3.0000001783E+00
    241     1         1.3788896858E-02   -3.0000001778E+00
    246     1         1.4939314590E-02   -2.9999998217E+00
    251     1         1.5883260446E-02   -3.0000000401E+00
    256     1         1.5936506436E-02   -3.0000001787E+00
    261     1         1.4978148131E-02   -2.9999998223E+00
    266     1         1.2486307259E-02   -2.9999999991E+00
    271     1         8.0823731669E-03   -2.9999998242E+00
    276     1         2.7869615423E-03   -3.0000001734E+00
    281     1        -2.0528932267E-03   -2.9999999988E+00
    286     1        -5.6570653975E-03   -3.0000001684E+00
    291     1        -7.2473737971E-03   -3.0000000004E+00
    296     1        -6.7595762318E-03   -2.9999999999E+00
    301     1        -5.4756492975E-03   -3.0000001738E+00
    306     1        -4.3039242022E-03   -2.9999999999E+00
    311     1        -3.5501691974E-03   -3.0000000016E+00
    316     1        -3.8077636420E-03   -2.9999998240E+00
    321     1        -5.1527241707E-03   -2.9999998247E+00
    326     1        -7.0390903135E-03   -2.9999998258E+00
    331     1        -9.0734447995E-03   -3.0000001719E+00
    336     1        -1.0964807779E-02   -3.0000001705E+00
    341     1        -1.2182013140E-02   -2.9999998296E+00
    346     1        -1.2598266521E-02   -2.9999998295E+00
    351     1        -1.2087752525E-02   -3.0000001727E+00
    356     1        -1.0560773163E-02   -3.0000001740E+00
    361     1        -8.7601777970E-03   -2.9999998255E+00
    366     1        -7.0187088486E-03   -2.9999998261E+00
    371     1        -4.8921028697E-03   -3.0000001735E+00
    376     1        -2.2936530869E-03   -3.0000001729E+00
    381     1         4.4513257507E-04   -2.9999998267E+00
    386     1         3.4458027296E-03   -3.0000000001E+00
    391     1         6.2382312996E-03   -2.9999998250E+00
    396     1         8.0095379943E-03   -3.0000000018E+00
    401     1         8.5636201756E-03   -3.0000001767E+00
    406     1         7.4950122693E-03   -2.9999998642E+00
    411     1         4.6321348895E-03   -2.9999999993E+00
    416     1         9.3055401560E-04   -2.9999998280E+00
    421     1        -2.4778816053E-03   -2.9999998654E+00
    426     1        -5.0554913401E-03   -3.0000000012E+00
    431     1        -5.9076492344E-03   -2.9999998312E+00
    436     1        -4.7560905637E-03   -2.9999999046E+00
    441     1        -2.5652520613E-03   -3.0000001735E+00
    446     1        -1.3705432138E-04   -2.9999998291E+00
    451     1         2.1446077905E-03   -2.9999999316E+00
    456     1         4.0909229630E-03   -3.0000001780E+00
    461     1         5.6881294605E-03   -3.0000000358E+00
    466     1         6.6942866617E-03   -2.9999999987E+00
    471     1         6.6383611394E-03   -3.0000001755E+00
    476     1         5.8277697516E-03   -2.9999999283E+00
    481     1         5.0088740113E-03   -3.0000001708E+00
    486     1         4.4323852964E-03   -2.9999998287E+00
    491     1         4.3944375276E-03   -2.9999999703E+00
    496     1         4.7051626266E-03   -2.9999999970E+00
    501     1         4.2642958117E-03   -2.9999998249E+00
    506     1         2.5772956901E-03   -3.0000001750E+00
    511     1         4.1552746252E-04   -2.9999998470E+00
    516     1        -1.4690283728E-03   -2.9999999491E+00
    521     1        -2.5932607747E-03   -2.9999998235E+00
    526     1        -2.6808096208E-03   -2.9999998231E+00
    531     1        -2.4795970478E-03   -2.9999998217E+00
    536     1        -2.5830358529E-03   -3.0000001774E+00
    541     1        -2.7240655861E-03   -3.0000001783E+00
    546     1        -3.0231463372E-03   -2.9999998219E+00
    551     1        -4.1726252412E-03   -2.9999999984E+00
    556     1        -6.1515393986E-03   -2.9999998247E+00
    561     1        -8.2203916122E-03   -2.9999999336E+00
    566     1        -9.8479034853E-03   -2.9999998864E+00
    571     1        -1.0439258543E-02   -2.9999999990E+00
    576     1        -9.8595569808E-03   -3.0000000551E+00
    581     1        -8.7257204730E-03   -2.9999998225E+00
    586     1        -7.7747264365E-03   -2.9999998607E+00
    591     1        -7.3548740924E-03   -3.0000000002E+00
    596     1        -6.9105544680E-03   -2.9999999550E+00
    601     1        -5.6900184042E-03   -2.9999999141E+00
    606     1        -3.6549403182E-03   -2.9999998846E+00
    611     1        -1.3532302627E-03   -2.9999998202E+00
    616     1         1.0711461657E-03   -3.0000000009E+00
    621     1         3.3607896168E-03   -2.9999998613E+00
    626     1         5.0084069137E-03   -3.0000001786E+00
    631     1         6.1958364051E-03   -3.0000000644E+00
    636     1         6.9518660829E-03   -3.0000001339E+00
    641     1         6.5477390502E-03   -3.0000001780E+00
    646     1         4.8555150866E-03   -3.0000001774E+00
    651     1         2.7379354487E-03   -3.0000001771E+00
    656     1         6.5309490905E-04   -2.9999998237E+00
    661     1        -1.1351972385E-03   -2.9999998219E+00
    666     1        -2.3862053157E-03   -2.9999999265E+00
    671     1        -3.3724242950E-03   -3.0000001795E+00
    676     1        -4.1514846486E-03   -3.0000001802E+00
    681     1        -4.4916174741E-03   -2.9999998203E+00
    686     1        -4.2691164457E-03   -2.9999998189E+00
    691     1        -3.5601505083E-03   -2.9999998196E+00
    696     1        -2.3767605704E-03   -2.9999998196E+00
    701     1        -1.0300600838E-03   -3.0000001793E+00
    706     1         2.9055152004E-04   -3.0000001791E+00
    711     1         1.8701108715E-03   -2.9999999988E+00
    716     1         3.4311438203E-03   -3.0000000002E+00
    721     1         4.2361732732E-03   -2.9999998200E+00
    726     1         3.9397070155E-03   -3.0000001799E+00
    731     1         2.5576616001E-03   -2.9999999397E+00
    736     1         6.9279138180E-04   -3.0000000001E+00
    741     1        -6.3176937141E-04   -3.0000000003E+00
    746     1        -1.1076375665E-03   -3.0000000000E+00
    751     1        -1.3439970794E-03   -2.9999998190E+00
    756     1        -1.3407298663E-03   -3.0000000012E+00
    761     1        -1.3012174192E-03   -3.0000000015E+00
    766     1        -1.7385105173E-03   -3.0000001786E+00
    771     1        -2.1438728415E-03   -3.0000001763E+00
    776     1        -1.8058140695E-03   -2.9999999272E+00
    781     1        -1.3245244125E-03   -3.0000001757E+00
    786     1        -1.3759702462E-03   -2.9999998238E+00
    791     1        -1.7384243405E-03   -2.9999998252E+00
    796     1        -2.6236392623E-03   -3.0000001742E+00
    801     1        -3.8783973291E-03   -3.0000001743E+00
    806     1        -4.7309068592E-03   -2.9999998246E+00
    811     1        -5.1397349593E-03   -2.9999998249E+00
    816     1        -5.5066261782E-03   -3.0000000012E+00
    821     1        -5.7052055251E-03   -2.9999998217E+00
    826     1        -5.6263296706E-03   -3.0000001797E+00
    831     1        -5.4281627519E-03   -2.9999999991E+00
    836     1        -4.6273933255E-03   -3.0000001799E+00
    841     1        -3.1583885697E-03   -2.9999998195E+00
    846     1        -1.4701342250E-03   -3.0000001798E+00
    851     1         3.8782009935E-04   -3.0000001790E+00
    856     1         2.3175214051E-03   -2.9999998214E+00
    861     1         3.9694937703E-03   -3.0000001122E+00
    866     1         5.3272336983E-03   -2.9999998217E+00
    871     1         6.2175105874E-03   -3.0000001788E+00
    876     1         6.3482835023E-03   -3.0000000002E+00
    881     1         6.2648357196E-03   -2.9999998215E+00
    886     1         6.0679085103E-03   -2.9999999996E+00
    891     1         4.7208467696E-03   -2.9999999987E+00
    896     1         2.2911357080E-03   -3.0000001784E+00
    901     1        -2.0962319426E-04   -3.0000000000E+00
    906     1        -2.4700271966E-03   -2.9999999796E+00
    911     1        -4.1461374037E-03   -3.0000001724E+00
    916     1        -4.1369525054E-03   -2.9999999996E+00
    921     1        -2.5302957201E-03   -2.9999998260E+00
    926     1        -3.7459174141E-04   -3.0000000397E+00
    931     1         1.8709003830E-03   -3.0000001747E+00
    936     1         3.5367763292E-03   -2.9999998254E+00
    941     1         3.9900516920E-03   -2.9999999995E+00
    946     1         3.4591400437E-03   -3.0000000602E+00
    951     1         2.6289665521E-03   -3.0000001726E+00
    956     1         1.9456504478E-03   -3.0000000004E+00
    961     1         1.8121137169E-03   -2.9999998851E+00
    966     1         1.7967829483E-03   -2.9999999748E+00
    971     1         1.0464099723E-03   -3.0000000636E+00
    976     1        -1.5489177824E-04   -2.9999999767E+00
    981     1        -1.3792323561E-03   -2.9999999661E+00
    986     1        -2.5625977908E-03   -2.9999998215E+00
    991     1        -3.4331354818E-03   -2.9999999987E+00
    996     1        -3.9272673406E-03   -2.9999998239E+00
   1001     1        -4.4538446948E-03   -3.0000000016E+00
   1006     1        -4.8117695225E-03   -3.0000000008E+00
   1011     1        -4.6056487613E-03   -3.0000001739E+00
   1016     1        -4.1214958203E-03   -2.9999998249E+00
   1021     1        -3.5727818611E-03   -2.9999998236E+00
   1026     1        -3.3581871520E-03   -2.9999998224E+00
   1031     1        -4.2462231150E-03   -2.9999998225E+00
   1036     1        -5.8472165454E-03   -3.0000001755E+00
   1041     1        -6.9117224666E-03   -3.0000000733E+00
   1046     1        -7.0877901007E-03   -3.0000001743E+00
   1051     1        -6.5503683388E-03   -2.9999998835E+00
   1056     1        -5.1533622996E-03   -2.9999999314E+00
   1061     1        -3.2304034770E-03   -2.9999998217E+00
   1066     1        -1.2377750389E-03   -3.0000000007E+00
   1071     1         8.3651073549E-04   -3.0000000009E+00
   1076     1         2.6203936418E-03   -3.0000001782E+00
   1081     1         3.6417571954E-03   -2.9999998206E+00
   1086     1         3.8997388556E-03   -2.9999998209E+00
   1091     1         3.5659283169E-03   -3.0000001803E+00
   1096     1         2.6850229583E-03   -2.9999998201E+00
   1101     1         1.4036633039E-03   -3.0000000001E+00
   1106     1        -4.4125362521E-04   -2.9999998201E+00
   1111     1        -2.7494424117E-03   -3.0000000023E+00
   1116     1        -4.8911850688E-03   -3.0000000016E+00
   1121     1        -6.5480493701E-03   -3.0000001794E+00
   1126     1        -7.4368305047E-03   -2.9999999999E+00
   1131     1        -7.4803468933E-03   -3.0000000011E+00
   1136     1        -7.2465615530E-03   -3.0000001788E+00
   1141     1        -7.3786399536E-03   -2.9999998918E+00
   1146     1        -7.2401378690E-03   -3.0000000004E+00
   1151     1        -6.2620679057E-03   -2.9999998224E+00
   1156     1        -4.7156207158E-03   -2.9999998997E+00
   1161     1        -2.8798803808E-03   -2.9999998215E+00
   1166     1        -1.2890474420E-03   -3.0000001797E+00
   1171     1        -5.5766119277E-04   -2.9999999985E+00
   1176     1        -4.4697129194E-04   -3.0000001812E+00
   1181     1        -2.8672488321E-04   -3.0000001281E+00
   1186     1         2.6178155028E-05   -3.0000001803E+00
   1191     1         4.8327549296E-04   -3.0000001775E+00
   1196     1         1.0979013819E-03   -2.9999998201E+00
   1201     1         1.7577838022E-03   -2.9999998193E+00
   1206     1         2.7351709977E-03   -3.0000001799E+00
   1211     1         4.2142260211E-03   -3.0000001805E+00
   1216     1         5.7229573009E-03   -3.0000001752E+00
   1221     1         6.7166382104E-03   -2.9999998191E+00
   1226     1         7.0140656812E-03   -2.9999998196E+00
   1231     1         6.1480511789E-03   -3.0000001801E+00
   1236     1         4.0593381587E-03   -3.0000001796E+00
   1241     1         1.4672019175E-03   -2.9999998204E+00
   1246     1        -1.3509651366E-03   -2.9999998204E+00
   1251     1        -4.2188657303E-03   -3.0000001802E+00
   1256     1        -6.6563096494E-03   -3.0000001800E+00
   1261     1        -8.4070743356E-03   -2.9999998197E+00
   1266     1        -9.4596999443E-03   -2.9999998785E+00
   1271     1        -9.9041308608E-03   -2.9999999708E+00
   1276     1        -1.0131342143E-02   -3.0000001778E+00
   1281     1        -1.0372789070E-02   -3.0000000165E+00
   1286     1        -9.8341609239E-03   -3.0000000684E+00
   1291     1        -7.8927016664E-03   -2.9999999871E+00
   1296     1        -4.6947569869E-03   -2.9999999490E+00
   1301     1        -7.4580244816E-04   -3.0000000396E+00
   1306     1         2.8755985681E-03   -3.0000001785E+00
   1311     1         4.9725952796E-03   -2.9999998620E+00
   1316     1         5.7297141106E-03   -3.0000000916E+00
   1321     1         6.0844314845E-03   -2.9999998205E+00
   1326     1         6.0248248903E-03   -2.9999999983E+00
   1331     1         5.6241207459E-03   -2.9999998199E+00
   1336     1         5.0529031892E-03   -3.0000001812E+00
   1341     1         4.0287196369E-03   -3.0000000782E+00
   1346     1         2.6145182453E-03   -3.0000001804E+00
   1351     1         1.4558208069E-03   -2.9999998196E+00
   1356     1         4.4758844958E-04   -2.9999998208E+00
   1361     1        -9.4810717991E-04   -2.9999998204E+00
   1366     1        -2.4838149092E-03   -3.0000001787E+00
   1371     1        -3.8590810725E-03   -3.0000001780E+00
   1376     1        -4.9618621161E-03   -3.0000001762E+00
   1381     1        -5.4755463624E-03   -2.9999998244E+00
   1386     1        -5.3364373625E-03   -2.9999998238E+00
   1391     1        -4.9246691323E-03   -2.9999998225E+00
   1396     1        -4.5147066004E-03   -3.0000001789E+00
