# Supplementary material for: Drug Design in the Exascale Era: A Perspective from Massively Parallel QM/MM Simulations
Source: J Chem Inf Model. 2023 Jun 15;63(12):3647–58. doi: 10.1021/acs.jcim.3c00557 (PMC10302481; doi:10.1021/acs.jcim.3c00557)
Supplement: Supplementary file 1 — ci3c00557_si_001.zip [file ci3c00557_si_001.zip › idh1/ti/step-2/cv1/CONSTRAINT2]

      1     1         1.4182960797E-02    1.0000000008E+00
      6     1         1.6082670904E-02    1.0000001799E+00
     11     1         1.8298521289E-02    1.0000001784E+00
     16     1         1.9914253948E-02    9.9999990601E-01
     21     1         2.0058038641E-02    9.9999982372E-01
     26     1         1.8737568998E-02    9.9999999700E-01
     31     1         1.7417811939E-02    1.0000001752E+00
     36     1         1.6938510496E-02    1.0000001766E+00
     41     1         1.6529898821E-02    9.9999982215E-01
     46     1         1.5980572957E-02    9.9999982143E-01
     51     1         1.5887512762E-02    9.9999982102E-01
     56     1         1.6671960312E-02    1.0000001782E+00
     61     1         1.8054661342E-02    1.0000001259E+00
     66     1         1.9354725662E-02    1.0000001769E+00
     71     1         1.9900665503E-02    9.9999982209E-01
     76     1         1.9461155073E-02    9.9999982173E-01
     81     1         1.8733877791E-02    9.9999982151E-01
     86     1         1.9025283181E-02    1.0000001787E+00
     91     1         2.0231092790E-02    1.0000001788E+00
     96     1         2.1031052336E-02    9.9999982070E-01
    101     1         2.0959369185E-02    9.9999982071E-01
    106     1         2.0897531227E-02    1.0000001788E+00
    111     1         2.1094894366E-02    1.0000001797E+00
    116     1         2.0710632088E-02    1.0000001780E+00
    121     1         1.9490091262E-02    1.0000001789E+00
    126     1         1.7869253607E-02    9.9999982203E-01
    131     1         1.6423983893E-02    9.9999982085E-01
    136     1         1.6319743330E-02    1.0000001787E+00
    141     1         1.7584256943E-02    1.0000001791E+00
    146     1         1.8494099485E-02    9.9999982085E-01
    151     1         1.8486055702E-02    9.9999982168E-01
    156     1         1.8683854996E-02    1.0000001784E+00
    161     1         1.9698778524E-02    9.9999982190E-01
    166     1         2.0341802445E-02    1.0000001775E+00
    171     1         2.0063843327E-02    1.0000001764E+00
    176     1         1.9303249524E-02    9.9999982419E-01
    181     1         1.8519462814E-02    9.9999982593E-01
    186     1         1.7829772184E-02    1.0000001740E+00
    191     1         1.7206900485E-02    9.9999982574E-01
    196     1         1.6382346002E-02    9.9999982524E-01
    201     1         1.5420667353E-02    9.9999982293E-01
    206     1         1.4842044655E-02    1.0000001771E+00
    211     1         1.5029691911E-02    9.9999982139E-01
    216     1         1.5476009910E-02    1.0000001785E+00
    221     1         1.6025324708E-02    1.0000001778E+00
    226     1         1.7254477866E-02    9.9999982292E-01
    231     1         1.9302273140E-02    9.9999982407E-01
    236     1         2.1013551811E-02    1.0000000046E+00
    241     1         2.1659176582E-02    1.0000001737E+00
    246     1         2.1558472155E-02    1.0000001730E+00
    251     1         2.0914113038E-02    1.0000001732E+00
    256     1         1.9497050490E-02    9.9999982668E-01
    261     1         1.7601297765E-02    9.9999982524E-01
    266     1         1.5772994052E-02    1.0000001740E+00
    271     1         1.4129439564E-02    1.0000001746E+00
    276     1         1.2726346224E-02    1.0000001249E+00
    281     1         1.1575619973E-02    9.9999982559E-01
    286     1         1.0563933368E-02    9.9999982532E-01
    291     1         9.9907571726E-03    1.0000000467E+00
    296     1         1.0279290646E-02    1.0000001732E+00
    301     1         1.1005750498E-02    1.0000001732E+00
    306     1         1.1398453997E-02    9.9999982684E-01
    311     1         1.1465349272E-02    9.9999982562E-01
    316     1         1.1694903313E-02    9.9999982522E-01
    321     1         1.1856283845E-02    1.0000001753E+00
    326     1         1.1553305617E-02    1.0000001757E+00
    331     1         1.1431226372E-02    1.0000001752E+00
    336     1         1.2091110861E-02    9.9999982439E-01
    341     1         1.2820155174E-02    9.9999982350E-01
    346     1         1.2978835014E-02    9.9999982320E-01
    351     1         1.3300095096E-02    1.0000001762E+00
    356     1         1.4455319831E-02    1.0000001754E+00
    361     1         1.5958728698E-02    1.0000001613E+00
    366     1         1.7051672258E-02    9.9999982456E-01
    371     1         1.7891232257E-02    9.9999982430E-01
    376     1         1.8773304907E-02    1.0000001150E+00
    381     1         1.9485815420E-02    1.0000001775E+00
    386     1         1.9754792024E-02    1.0000001779E+00
    391     1         1.9738028929E-02    9.9999982166E-01
    396     1         1.9796952175E-02    9.9999986731E-01
    401     1         2.0075587580E-02    1.0000001785E+00
    406     1         2.0144692276E-02    1.0000001791E+00
    411     1         1.9541502504E-02    9.9999982238E-01
    416     1         1.8583379532E-02    9.9999982272E-01
    421     1         1.8113872779E-02    9.9999982314E-01
    426     1         1.8147556015E-02    9.9999982350E-01
    431     1         1.8091983882E-02    1.0000001778E+00
    436     1         1.7961510616E-02    1.0000001781E+00
    441     1         1.8398875364E-02    9.9999982140E-01
    446     1         1.8898198106E-02    1.0000001785E+00
    451     1         1.8458713417E-02    9.9999988620E-01
    456     1         1.7531454394E-02    1.0000001780E+00
    461     1         1.7369306237E-02    1.0000001773E+00
    466     1         1.7755648679E-02    9.9999982367E-01
    471     1         1.7705567464E-02    9.9999982463E-01
    476     1         1.7294856054E-02    9.9999982544E-01
    481     1         1.7067116660E-02    9.9999997949E-01
    486     1         1.7255241048E-02    1.0000001752E+00
    491     1         1.7547890026E-02    1.0000001760E+00
    496     1         1.7425275489E-02    1.0000001773E+00
    501     1         1.6678033610E-02    9.9999982375E-01
    506     1         1.5942723131E-02    1.0000001088E+00
    511     1         1.5575800617E-02    1.0000001748E+00
    516     1         1.5008393130E-02    9.9999982675E-01
    521     1         1.4022271422E-02    9.9999984444E-01
    526     1         1.3266430177E-02    1.0000000417E+00
    531     1         1.3278688750E-02    9.9999982696E-01
    536     1         1.3434384806E-02    9.9999982504E-01
    541     1         1.3152312270E-02    1.0000001767E+00
    546     1         1.2627819570E-02    9.9999982319E-01
    551     1         1.2640953639E-02    9.9999982285E-01
    556     1         1.3257941332E-02    9.9999982431E-01
    561     1         1.3970577250E-02    9.9999982499E-01
    566     1         1.4695319356E-02    9.9999982722E-01
    571     1         1.5658906105E-02    1.0000001719E+00
    576     1         1.6767576259E-02    1.0000001706E+00
    581     1         1.7331360335E-02    1.0000001714E+00
    586     1         1.6680986922E-02    1.0000001724E+00
    591     1         1.4568860250E-02    9.9999982630E-01
    596     1         1.2032037072E-02    9.9999999922E-01
    601     1         1.0063099793E-02    9.9999982425E-01
    606     1         8.3954021339E-03    1.0000001776E+00
    611     1         7.0416915600E-03    1.0000001760E+00
    616     1         7.3150802745E-03    1.0000001762E+00
    621     1         9.2311746276E-03    9.9999982489E-01
    626     1         1.1200001444E-02    9.9999999768E-01
    631     1         1.2511326119E-02    9.9999982432E-01
    636     1         1.3800414849E-02    1.0000001750E+00
    641     1         1.5141639422E-02    1.0000001760E+00
    646     1         1.5966024234E-02    1.0000001772E+00
    651     1         1.5931922576E-02    9.9999982182E-01
    656     1         1.5589197122E-02    9.9999982283E-01
    661     1         1.5720126890E-02    9.9999982218E-01
    666     1         1.6742002715E-02    1.0000001769E+00
    671     1         1.7969608235E-02    1.0000001759E+00
    676     1         1.8716284934E-02    9.9999997178E-01
    681     1         1.9336792163E-02    1.0000001748E+00
    686     1         2.0431828940E-02    9.9999982584E-01
    691     1         2.1572885028E-02    9.9999982458E-01
    696     1         2.1976515937E-02    1.0000001762E+00
    701     1         2.1886055082E-02    1.0000001764E+00
    706     1         2.2162784588E-02    1.0000001780E+00
    711     1         2.2484171558E-02    1.0000001780E+00
    716     1         2.2037330701E-02    1.0000001773E+00
    721     1         2.1120303851E-02    9.9999982363E-01
    726     1         2.0595156675E-02    9.9999982578E-01
    731     1         2.0339030166E-02    9.9999982664E-01
    736     1         1.9663032903E-02    9.9999982571E-01
    741     1         1.8564100581E-02    1.0000001750E+00
    746     1         1.7388713080E-02    1.0000001750E+00
    751     1         1.6270585310E-02    9.9999982436E-01
    756     1         1.5426353558E-02    9.9999982443E-01
    761     1         1.5131021633E-02    9.9999982441E-01
    766     1         1.5150981652E-02    9.9999982471E-01
    771     1         1.5314615446E-02    9.9999982642E-01
    776     1         1.5477017501E-02    1.0000001720E+00
    781     1         1.5009464908E-02    1.0000001720E+00
    786     1         1.3818592437E-02    1.0000001722E+00
    791     1         1.2548656781E-02    1.0000001728E+00
    796     1         1.1526128320E-02    9.9999982576E-01
    801     1         1.0531422996E-02    9.9999982496E-01
    806     1         9.7410106546E-03    9.9999982406E-01
    811     1         9.7009696476E-03    9.9999982347E-01
    816     1         1.0609069156E-02    9.9999982323E-01
    821     1         1.2118666665E-02    1.0000001770E+00
    826     1         1.3847841246E-02    1.0000001767E+00
    831     1         1.5720612720E-02    9.9999986439E-01
    836     1         1.7514651438E-02    1.0000001758E+00
    841     1         1.8548798735E-02    9.9999982564E-01
    846     1         1.8334920756E-02    9.9999982469E-01
    851     1         1.7123264530E-02    1.0000001746E+00
    856     1         1.5336298713E-02    9.9999990349E-01
    861     1         1.3224141262E-02    9.9999982475E-01
    866     1         1.1250139700E-02    1.0000001765E+00
    871     1         9.7355212705E-03    1.0000001772E+00
    876     1         9.0756656742E-03    9.9999982295E-01
    881     1         9.6813308794E-03    1.0000001770E+00
    886     1         1.1141464916E-02    9.9999982278E-01
    891     1         1.2601795307E-02    9.9999982280E-01
    896     1         1.3878057696E-02    9.9999982384E-01
    901     1         1.5265653826E-02    1.0000001754E+00
    906     1         1.6316930333E-02    1.0000001750E+00
    911     1         1.6568693803E-02    1.0000001754E+00
    916     1         1.6295936212E-02    1.0000001760E+00
    921     1         1.6078219642E-02    9.9999982405E-01
    926     1         1.6114286541E-02    9.9999986811E-01
    931     1         1.6305960241E-02    1.0000001763E+00
    936     1         1.6294260921E-02    9.9999998575E-01
    941     1         1.5867977708E-02    9.9999982233E-01
    946     1         1.5308759887E-02    9.9999982297E-01
    951     1         1.5049377161E-02    9.9999982222E-01
    956     1         1.5271653962E-02    1.0000001770E+00
    961     1         1.5851311431E-02    1.0000001779E+00
    966     1         1.6871456298E-02    1.0000001772E+00
    971     1         1.8477729189E-02    9.9999982276E-01
    976     1         2.0016340952E-02    9.9999982218E-01
    981     1         2.0717498318E-02    9.9999984745E-01
    986     1         2.0890352408E-02    1.0000001773E+00
    991     1         2.1300478102E-02    1.0000001769E+00
    996     1         2.1731326336E-02    9.9999982436E-01
   1001     1         2.1689642146E-02    9.9999982443E-01
   1006     1         2.1404934197E-02    1.0000001753E+00
   1011     1         2.1115550937E-02    1.0000001758E+00
   1016     1         2.0731078097E-02    9.9999982333E-01
   1021     1         2.0223143958E-02    9.9999982374E-01
   1026     1         1.9737862122E-02    9.9999982194E-01
   1031     1         1.9307327247E-02    9.9999982195E-01
   1036     1         1.9157488879E-02    1.0000001782E+00
   1041     1         1.9340609890E-02    1.0000001791E+00
   1046     1         1.9481874643E-02    9.9999982330E-01
   1051     1         1.9365022157E-02    9.9999982201E-01
   1056     1         1.9249648530E-02    9.9999982176E-01
   1061     1         1.9529448840E-02    9.9999982231E-01
   1066     1         2.0042307014E-02    1.0000001765E+00
   1071     1         2.0258502155E-02    1.0000001771E+00
   1076     1         1.9868569104E-02    1.0000001766E+00
   1081     1         1.9163826775E-02    1.0000001771E+00
   1086     1         1.8411805626E-02    1.0000001760E+00
   1091     1         1.7585958415E-02    9.9999982336E-01
   1096     1         1.6753597905E-02    9.9999982370E-01
   1101     1         1.6165751889E-02    1.0000001762E+00
   1106     1         1.5835332681E-02    9.9999982380E-01
   1111     1         1.5555649132E-02    9.9999982452E-01
   1116     1         1.5359572434E-02    1.0000001750E+00
   1121     1         1.5320145352E-02    9.9999984473E-01
   1126     1         1.5467429834E-02    9.9999982413E-01
   1131     1         1.5795769145E-02    1.0000001764E+00
   1136     1         1.6129600029E-02    1.0000001763E+00
   1141     1         1.6094972344E-02    9.9999982308E-01
   1146     1         1.5894088044E-02    9.9999982212E-01
   1151     1         1.5998379001E-02    9.9999982314E-01
   1156     1         1.6549246647E-02    9.9999982298E-01
   1161     1         1.7081459080E-02    9.9999982303E-01
   1166     1         1.7495308263E-02    1.0000001776E+00
   1171     1         1.8128310240E-02    9.9999996171E-01
   1176     1         1.8954761234E-02    1.0000001761E+00
   1181     1         1.9330292837E-02    1.0000001764E+00
   1186     1         1.9110170652E-02    9.9999982330E-01
   1191     1         1.8824383633E-02    9.9999988768E-01
   1196     1         1.8677501654E-02    1.0000001785E+00
   1201     1         1.8272360399E-02    9.9999982198E-01
   1206     1         1.7448067072E-02    9.9999982121E-01
   1211     1         1.6476577903E-02    9.9999982137E-01
   1216     1         1.5807841047E-02    9.9999982147E-01
   1221     1         1.5852442749E-02    9.9999993166E-01
   1226     1         1.6497104625E-02    1.0000001780E+00
   1231     1         1.7245919654E-02    1.0000001771E+00
   1236     1         1.7753171751E-02    9.9999982323E-01
   1241     1         1.8037672141E-02    9.9999982296E-01
   1246     1         1.8015875469E-02    1.0000001764E+00
   1251     1         1.7530379814E-02    1.0000001769E+00
   1256     1         1.6885579617E-02    1.0000001773E+00
   1261     1         1.6624190233E-02    9.9999982281E-01
   1266     1         1.7018648495E-02    9.9999982146E-01
   1271     1         1.8098801062E-02    9.9999982218E-01
   1276     1         1.9234364265E-02    1.0000001767E+00
   1281     1         1.9764087091E-02    9.9999987655E-01
   1286     1         1.9778544305E-02    9.9999982413E-01
   1291     1         1.9976266262E-02    9.9999982412E-01
   1296     1         2.0161648199E-02    9.9999982465E-01
   1301     1         1.9672220110E-02    1.0000001764E+00
   1306     1         1.8595134985E-02    1.0000001766E+00
   1311     1         1.7907725446E-02    1.0000001767E+00
   1316     1         1.7897834864E-02    9.9999982264E-01
   1321     1         1.7912403060E-02    9.9999982306E-01
   1326     1         1.7484996189E-02    9.9999987456E-01
   1331     1         1.7036829911E-02    1.0000001771E+00
   1336     1         1.6980124295E-02    1.0000001671E+00
   1341     1         1.6842978038E-02    9.9999982436E-01
   1346     1         1.6160058378E-02    9.9999982434E-01
   1351     1         1.5174863737E-02    1.0000001759E+00
   1356     1         1.4416916098E-02    1.0000001768E+00
   1361     1         1.4171629851E-02    9.9999982290E-01
   1366     1         1.4327881213E-02    9.9999990826E-01
   1371     1         1.4503956318E-02    9.9999982189E-01
   1376     1         1.4495991118E-02    9.9999982222E-01
   1381     1         1.4676532234E-02    1.0000001774E+00
   1386     1         1.5208797758E-02    1.0000001764E+00
   1391     1         1.5541588867E-02    9.9999982391E-01
   1396     1         1.5351358202E-02    1.0000001751E+00
   1401     1         1.5226230820E-02    1.0000001757E+00
   1406     1         1.5739944298E-02    9.9999982292E-01
   1411     1         1.6711450597E-02    9.9999982327E-01
   1416     1         1.7724244113E-02    9.9999982276E-01
   1421     1         1.8627569384E-02    9.9999982305E-01
   1426     1         1.9306533460E-02    1.0000001770E+00
   1431     1         2.0046256972E-02    1.0000001759E+00
   1436     1         2.1167369240E-02    9.9999982379E-01
   1441     1         2.2124953517E-02    1.0000001763E+00
   1446     1         2.2009680055E-02    1.0000001768E+00
   1451     1         2.1060995437E-02    1.0000001768E+00
   1456     1         2.0297198539E-02    1.0000001785E+00
   1461     1         1.9706378663E-02    1.0000001796E+00
   1466     1         1.8531946814E-02    9.9999982027E-01
   1471     1         1.7297369236E-02    9.9999982035E-01
   1476     1         1.6878800725E-02    1.0000001789E+00
   1481     1         1.7044133245E-02    9.9999982015E-01
   1486     1         1.7406672772E-02    9.9999982172E-01
   1491     1         1.8252786230E-02    1.0000001775E+00
   1496     1         1.9508927879E-02    1.0000001766E+00
