# Supplementary material for: Drug Design in the Exascale Era: A Perspective from Massively Parallel QM/MM Simulations
Source: J Chem Inf Model. 2023 Jun 15;63(12):3647–58. doi: 10.1021/acs.jcim.3c00557 (PMC10302481; doi:10.1021/acs.jcim.3c00557)
Supplement: Supplementary file 1 — ci3c00557_si_001.zip [file ci3c00557_si_001.zip › idh1/ti/step-2/cv1/CONSTRAINT]

      1     1         1.1429741663E+00    1.0000000236E+00
      6     1         2.1916189299E-02    9.9999982465E-01
     11     1         2.1466128152E-02    1.0000001649E+00
     16     1         2.0638859906E-02    9.9999982235E-01
     21     1         1.9724317149E-02    9.9999999906E-01
     26     1         1.8979732442E-02    1.0000001796E+00
     31     1         1.8513807841E-02    1.0000001798E+00
     36     1         1.8321769434E-02    9.9999981916E-01
     41     1         1.8293691999E-02    9.9999985560E-01
     46     1         1.8302050284E-02    9.9999982147E-01
     51     1         1.8727311297E-02    9.9999991013E-01
     56     1         1.9343312468E-02    1.0000000000E+00
     61     1         1.9207249014E-02    9.9999982673E-01
     66     1         1.8233103217E-02    9.9999982684E-01
     71     1         1.7193909046E-02    9.9999982571E-01
     76     1         1.6379831706E-02    1.0000001755E+00
     81     1         1.5158835315E-02    1.0000001076E+00
     86     1         1.3565469015E-02    1.0000001773E+00
     91     1         1.2636704211E-02    9.9999982355E-01
     96     1         1.3110108963E-02    1.0000001747E+00
    101     1         1.4188767639E-02    1.0000001739E+00
    106     1         1.4852085401E-02    1.0000001724E+00
    111     1         1.4861616458E-02    1.0000001735E+00
    116     1         1.4468287003E-02    1.0000000441E+00
    121     1         1.4333548156E-02    9.9999999875E-01
    126     1         1.4799142293E-02    1.0000001789E+00
    131     1         1.5314376473E-02    1.0000000567E+00
    136     1         1.5577209630E-02    9.9999981998E-01
    141     1         1.6587015449E-02    1.0000001804E+00
    146     1         1.8527229549E-02    1.0000001795E+00
    151     1         2.0161731364E-02    9.9999982145E-01
    156     1         2.0951249153E-02    1.0000001764E+00
    161     1         2.1224173503E-02    1.0000001754E+00
    166     1         2.0966044089E-02    9.9999999782E-01
    171     1         2.0552367582E-02    9.9999982405E-01
    176     1         2.0535180674E-02    1.0000000025E+00
    181     1         2.0590334897E-02    1.0000001788E+00
    186     1         2.0267304716E-02    1.0000001487E+00
    191     1         2.0183737113E-02    9.9999981985E-01
    196     1         2.0565572229E-02    9.9999985282E-01
    201     1         2.0548058997E-02    1.0000001777E+00
    206     1         1.9799048838E-02    1.0000001558E+00
    211     1         1.8833166343E-02    1.0000001719E+00
    216     1         1.8192763639E-02    1.0000000846E+00
    221     1         1.7720948447E-02    1.0000000006E+00
    226     1         1.7078282212E-02    1.0000000003E+00
    231     1         1.6631343913E-02    1.0000001768E+00
    236     1         1.7041862026E-02    9.9999993208E-01
    241     1         1.7959459406E-02    1.0000001010E+00
    246     1         1.8577531184E-02    9.9999999887E-01
    251     1         1.8812924907E-02    9.9999982282E-01
    256     1         1.9033803329E-02    9.9999982414E-01
    261     1         1.9508726430E-02    1.0000001732E+00
    266     1         2.0535062142E-02    1.0000000018E+00
    271     1         2.1340331330E-02    9.9999982907E-01
    276     1         2.1185520686E-02    1.0000000282E+00
    281     1         2.0636557758E-02    9.9999982395E-01
    286     1         2.0266124691E-02    1.0000000773E+00
    291     1         1.9874494686E-02    1.0000000021E+00
    296     1         1.9625160702E-02    1.0000000319E+00
    301     1         1.9929928604E-02    1.0000001789E+00
    306     1         2.0508193065E-02    9.9999999869E-01
    311     1         2.1340781376E-02    9.9999982475E-01
    316     1         2.2638455524E-02    9.9999999898E-01
    321     1         2.3830175893E-02    1.0000001722E+00
    326     1         2.3980820083E-02    1.0000001735E+00
    331     1         2.3199347951E-02    1.0000001750E+00
    336     1         2.1957822835E-02    9.9999986915E-01
    341     1         2.0401462893E-02    9.9999982078E-01
    346     1         1.8392871149E-02    1.0000001797E+00
    351     1         1.6188806872E-02    9.9999981998E-01
    356     1         1.4673372498E-02    9.9999999913E-01
    361     1         1.4495647061E-02    1.0000001774E+00
    366     1         1.5310322968E-02    1.0000001738E+00
    371     1         1.6627866416E-02    9.9999982716E-01
    376     1         1.7999266489E-02    1.0000001711E+00
    381     1         1.8837682423E-02    1.0000000924E+00
    386     1         1.9150322605E-02    9.9999982867E-01
    391     1         1.9482643603E-02    9.9999982684E-01
    396     1         1.9687155116E-02    1.0000001741E+00
    401     1         1.9583652899E-02    1.0000001246E+00
    406     1         1.9899314801E-02    9.9999982419E-01
    411     1         2.0690514978E-02    9.9999984719E-01
    416     1         2.0793667429E-02    1.0000001754E+00
    421     1         2.0056787363E-02    1.0000001749E+00
    426     1         1.9410963029E-02    9.9999982504E-01
    431     1         1.8815758984E-02    9.9999982477E-01
    436     1         1.7680012151E-02    9.9999982286E-01
    441     1         1.6649511143E-02    1.0000001765E+00
    446     1         1.6699400634E-02    1.0000001785E+00
    451     1         1.7570191889E-02    1.0000001794E+00
    456     1         1.8627496690E-02    1.0000001796E+00
    461     1         1.9605455971E-02    9.9999982075E-01
    466     1         2.0318486192E-02    9.9999982185E-01
    471     1         2.0641907003E-02    9.9999982229E-01
    476     1         2.1025980605E-02    9.9999982338E-01
    481     1         2.1286644083E-02    1.0000001770E+00
    486     1         2.0726676753E-02    1.0000000005E+00
    491     1         1.9542171829E-02    1.0000001757E+00
    496     1         1.8470501759E-02    1.0000001763E+00
    501     1         1.7316915375E-02    1.0000001763E+00
    506     1         1.5451240729E-02    9.9999982271E-01
    511     1         1.3688724732E-02    9.9999982274E-01
    516     1         1.3103049018E-02    1.0000001765E+00
    521     1         1.3092476947E-02    9.9999982501E-01
    526     1         1.2775737139E-02    9.9999982688E-01
    531     1         1.2598033514E-02    9.9999982712E-01
    536     1         1.2824673982E-02    9.9999982564E-01
    541     1         1.2802115017E-02    1.0000001757E+00
    546     1         1.2406458684E-02    1.0000001759E+00
    551     1         1.2226435257E-02    1.0000001768E+00
    556     1         1.2324155978E-02    9.9999982266E-01
    561     1         1.2496227724E-02    9.9999982183E-01
    566     1         1.2996334541E-02    1.0000000388E+00
    571     1         1.4094494506E-02    1.0000001774E+00
    576     1         1.5302306656E-02    9.9999982307E-01
    581     1         1.6285790756E-02    9.9999982271E-01
    586     1         1.7082514294E-02    9.9999982155E-01
    591     1         1.7500112401E-02    1.0000001789E+00
    596     1         1.7526145381E-02    1.0000001776E+00
    601     1         1.7805358979E-02    1.0000001771E+00
    606     1         1.8410073077E-02    9.9999982236E-01
    611     1         1.8670702574E-02    9.9999982189E-01
    616     1         1.9023300625E-02    1.0000001735E+00
    621     1         2.0381260892E-02    1.0000001784E+00
    626     1         2.2255688089E-02    1.0000001788E+00
    631     1         2.3204334700E-02    9.9999982027E-01
    636     1         2.3378065295E-02    9.9999982018E-01
    641     1         2.3238386535E-02    9.9999982024E-01
    646     1         2.2681675749E-02    9.9999982101E-01
    651     1         2.1923373199E-02    1.0000001786E+00
    656     1         2.1400042318E-02    1.0000001770E+00
    661     1         2.0787572465E-02    9.9999982270E-01
    666     1         1.9809969864E-02    9.9999982364E-01
    671     1         1.9215896201E-02    9.9999982225E-01
    676     1         1.9132047947E-02    1.0000001772E+00
    681     1         1.8434783959E-02    9.9999999970E-01
    686     1         1.6651847688E-02    1.0000001780E+00
    691     1         1.4626668764E-02    9.9999982209E-01
    696     1         1.3634789775E-02    9.9999982144E-01
    701     1         1.4200312268E-02    9.9999982223E-01
    706     1         1.6021506949E-02    1.0000001756E+00
    711     1         1.8303885975E-02    1.0000001741E+00
    716     1         2.0068292849E-02    9.9999984307E-01
    721     1         2.1190276821E-02    9.9999982755E-01
    726     1         2.1961819343E-02    9.9999982737E-01
    731     1         2.1790853463E-02    9.9999982578E-01
    736     1         2.0063833565E-02    9.9999982408E-01
    741     1         1.7695457394E-02    1.0000001783E+00
    746     1         1.6565928669E-02    9.9999999894E-01
    751     1         1.6899129903E-02    1.0000001775E+00
    756     1         1.7534394153E-02    1.0000001773E+00
    761     1         1.8094828842E-02    9.9999982368E-01
    766     1         1.8380719200E-02    9.9999982401E-01
    771     1         1.8045211728E-02    9.9999982424E-01
    776     1         1.7573728620E-02    1.0000001756E+00
    781     1         1.7175505874E-02    1.0000001772E+00
    786     1         1.6379242179E-02    9.9999982209E-01
    791     1         1.5171200653E-02    9.9999982176E-01
    796     1         1.4762340452E-02    9.9999982167E-01
    801     1         1.5992294153E-02    9.9999982036E-01
    806     1         1.7704928384E-02    1.0000001785E+00
    811     1         1.8736540685E-02    1.0000001776E+00
    816     1         1.8898534963E-02    9.9999982220E-01
    821     1         1.8870250709E-02    1.0000001759E+00
    826     1         1.8940593032E-02    1.0000001761E+00
    831     1         1.8795318685E-02    9.9999982449E-01
    836     1         1.8107971658E-02    1.0000000522E+00
    841     1         1.6793656051E-02    9.9999982348E-01
    846     1         1.5270916065E-02    9.9999982107E-01
    851     1         1.4711176957E-02    1.0000001226E+00
    856     1         1.5132149401E-02    1.0000001801E+00
    861     1         1.5418570942E-02    9.9999982107E-01
    866     1         1.5500762763E-02    9.9999982062E-01
    871     1         1.6453627106E-02    1.0000001789E+00
    876     1         1.7959544800E-02    9.9999990710E-01
    881     1         1.8707517888E-02    1.0000000585E+00
    886     1         1.8654637166E-02    1.0000001779E+00
    891     1         1.8450259174E-02    9.9999982192E-01
    896     1         1.8190480060E-02    9.9999982131E-01
    901     1         1.7899724570E-02    1.0000001796E+00
    906     1         1.7687396145E-02    1.0000001797E+00
    911     1         1.7301364056E-02    9.9999994589E-01
    916     1         1.6914645336E-02    9.9999982112E-01
    921     1         1.7538124759E-02    1.0000001379E+00
    926     1         1.9241452176E-02    9.9999982293E-01
    931     1         2.0654942195E-02    1.0000000022E+00
    936     1         2.1196161510E-02    1.0000000025E+00
    941     1         2.1546402621E-02    1.0000001758E+00
    946     1         2.1829210136E-02    1.0000001771E+00
    951     1         2.1254632510E-02    9.9999982150E-01
    956     1         2.0104547442E-02    9.9999981999E-01
    961     1         1.9322051531E-02    1.0000001799E+00
    966     1         1.9067492168E-02    1.0000001795E+00
    971     1         1.9121513648E-02    9.9999982081E-01
    976     1         1.9642915894E-02    9.9999982156E-01
    981     1         2.0326162636E-02    1.0000001770E+00
    986     1         2.0828796899E-02    9.9999982463E-01
    991     1         2.1281387012E-02    1.0000001740E+00
    996     1         2.1797578445E-02    1.0000001743E+00
   1001     1         2.2034611116E-02    9.9999982460E-01
   1006     1         2.2199162046E-02    9.9999982391E-01
   1011     1         2.2334798419E-02    1.0000001784E+00
   1016     1         2.1734311268E-02    9.9999982030E-01
   1021     1         2.0608242313E-02    1.0000000989E+00
   1026     1         1.9733296107E-02    1.0000000008E+00
   1031     1         1.8851449017E-02    9.9999982119E-01
   1036     1         1.7357904749E-02    9.9999982305E-01
   1041     1         1.6008406421E-02    1.0000001758E+00
   1046     1         1.5571431375E-02    9.9999982671E-01
   1051     1         1.5645810114E-02    9.9999999664E-01
   1056     1         1.5380200709E-02    9.9999982616E-01
   1061     1         1.4716368460E-02    1.0000001756E+00
   1066     1         1.4222538940E-02    9.9999995701E-01
   1071     1         1.4278875991E-02    1.0000001778E+00
   1076     1         1.4386784416E-02    9.9999982199E-01
   1081     1         1.3971238099E-02    9.9999999882E-01
   1086     1         1.3522012272E-02    9.9999982327E-01
   1091     1         1.3575760651E-02    1.0000000017E+00
   1096     1         1.3947677432E-02    1.0000001743E+00
   1101     1         1.4246285611E-02    1.0000001742E+00
   1106     1         1.4163815511E-02    9.9999999902E-01
   1111     1         1.3781457547E-02    9.9999994291E-01
   1116     1         1.3708034268E-02    1.0000001782E+00
   1121     1         1.4031438535E-02    1.0000001444E+00
   1126     1         1.4355298299E-02    9.9999999880E-01
   1131     1         1.5170951556E-02    9.9999982098E-01
   1136     1         1.6956570814E-02    9.9999988667E-01
   1141     1         1.9127919156E-02    1.0000000326E+00
   1146     1         2.1030829593E-02    1.0000001749E+00
   1151     1         2.2446667149E-02    1.0000001475E+00
   1156     1         2.2770384383E-02    1.0000001741E+00
   1161     1         2.1467179429E-02    9.9999982447E-01
   1166     1         1.9011648568E-02    1.0000001771E+00
   1171     1         1.6373436846E-02    9.9999982074E-01
   1176     1         1.4043155276E-02    1.0000001791E+00
   1181     1         1.2360073746E-02    1.0000001802E+00
   1186     1         1.1929725575E-02    1.0000000003E+00
   1191     1         1.3074735753E-02    9.9999982170E-01
   1196     1         1.5006506479E-02    1.0000001384E+00
   1201     1         1.6906019482E-02    1.0000000006E+00
   1206     1         1.8414379367E-02    9.9999982761E-01
   1211     1         1.9225366064E-02    9.9999982692E-01
   1216     1         1.8982978207E-02    1.0000000183E+00
   1221     1         1.8086867827E-02    9.9999982345E-01
   1226     1         1.6995834924E-02    1.0000000006E+00
   1231     1         1.5652533324E-02    1.0000001785E+00
   1236     1         1.4451673251E-02    9.9999982091E-01
   1241     1         1.4167647645E-02    9.9999982056E-01
   1246     1         1.4358599307E-02    1.0000001783E+00
   1251     1         1.4365890283E-02    1.0000001778E+00
   1256     1         1.4636017713E-02    1.0000001775E+00
   1261     1         1.5441902091E-02    1.0000001773E+00
   1266     1         1.6298647445E-02    9.9999994112E-01
   1271     1         1.7173254799E-02    9.9999982227E-01
   1276     1         1.8149763680E-02    1.0000001785E+00
   1281     1         1.8652912085E-02    1.0000001785E+00
   1286     1         1.8779500333E-02    1.0000001792E+00
   1291     1         1.8776714071E-02    1.0000001790E+00
   1296     1         1.8365243784E-02    9.9999999999E-01
   1301     1         1.7733308499E-02    9.9999982281E-01
   1306     1         1.7940755732E-02    1.0000001752E+00
   1311     1         1.8702828419E-02    1.0000001738E+00
   1316     1         1.8728011620E-02    9.9999982619E-01
   1321     1         1.7795605554E-02    1.0000001743E+00
   1326     1         1.6923106819E-02    9.9999982441E-01
   1331     1         1.6561560802E-02    9.9999982254E-01
   1336     1         1.6595285444E-02    1.0000001779E+00
   1341     1         1.6954383526E-02    9.9999982091E-01
   1346     1         1.7673245452E-02    9.9999982189E-01
   1351     1         1.8654992526E-02    1.0000001782E+00
   1356     1         1.9609477243E-02    1.0000001767E+00
   1361     1         2.0091544104E-02    9.9999982463E-01
   1366     1         1.9725646599E-02    9.9999982479E-01
   1371     1         1.8321107694E-02    9.9999982262E-01
   1376     1         1.6454625500E-02    9.9999982205E-01
   1381     1         1.5166099151E-02    1.0000000466E+00
   1386     1         1.4394194127E-02    1.0000000017E+00
   1391     1         1.3628819978E-02    1.0000000959E+00
   1396     1         1.3322664092E-02    1.0000000358E+00
