# Supplementary material for: Drug Design in the Exascale Era: A Perspective from Massively Parallel QM/MM Simulations
Source: J Chem Inf Model. 2023 Jun 15;63(12):3647–58. doi: 10.1021/acs.jcim.3c00557 (PMC10302481; doi:10.1021/acs.jcim.3c00557)
Supplement: Supplementary file 1 — ci3c00557_si_001.zip [file ci3c00557_si_001.zip › idh1/ti/step-2/cv999/last_frame.gro]

Generated by MiMiCPy
130828
    1MET      N    1   9.537   4.983   5.950
    1MET     H1    2   9.474   4.918   5.904
    1MET     H2    3   9.624   5.001   5.901
    1MET     H3    4   9.557   4.931   6.037
    1MET     CA    5   9.475   5.104   5.988
    1MET     HA    6   9.369   5.080   6.016
    1MET     CB    7   9.540   5.172   6.112
    1MET    HB1    8   9.573   5.095   6.178
    1MET    HB2    9   9.466   5.235   6.169
    1MET     CG   10   9.665   5.258   6.081
    1MET    HG1   11   9.697   5.310   6.171
    1MET    HG2   12   9.640   5.327   6.000
    1MET     SD   13   9.795   5.161   6.019
    1MET     CE   14   9.920   5.293   6.015
    1MET    HE1   15   9.901   5.358   5.928
    1MET    HE2   16   9.925   5.357   6.102
    1MET    HE3   17  10.018   5.251   6.006
    1MET      C   18   9.467   5.194   5.868
    1MET      O   19   9.564   5.198   5.789
    2SER      N   20   9.362   5.271   5.847
    2SER      H   21   9.288   5.276   5.919
    2SER     CA   22   9.341   5.353   5.728
    2SER     HA   23   9.436   5.383   5.687
    2SER     CB   24   9.269   5.281   5.615
    2SER    HB1   25   9.331   5.201   5.574
    2SER    HB2   26   9.245   5.348   5.535
    2SER     OG   27   9.151   5.226   5.663
    2SER     HG   28   9.134   5.157   5.595
    2SER      C   29   9.265   5.484   5.761
    2SER      O   30   9.269   5.587   5.685
    3LYS      N   31   9.186   5.486   5.870
    3LYS      H   32   9.168   5.400   5.922
    3LYS     CA   33   9.118   5.609   5.914
    3LYS     HA   34   9.060   5.643   5.832
    3LYS     CB   35   9.040   5.577   6.043
    3LYS    HB1   36   8.983   5.666   6.078
    3LYS    HB2   37   9.107   5.552   6.127
    3LYS     CG   38   8.948   5.453   6.034
    3LYS    HG1   39   9.005   5.365   6.004
    3LYS    HG2   40   8.879   5.480   5.954
    3LYS     CD   41   8.867   5.413   6.157
    3LYS    HD1   42   8.805   5.497   6.187
    3LYS    HD2   43   8.944   5.386   6.227
    3LYS     CE   44   8.782   5.291   6.125
    3LYS    HE1   45   8.847   5.216   6.088
    3LYS    HE2   46   8.703   5.314   6.053
    3LYS     NZ   47   8.726   5.247   6.254
    3LYS    HZ1   48   8.686   5.155   6.244
    3LYS    HZ2   49   8.793   5.244   6.331
    3LYS    HZ3   50   8.643   5.306   6.266
    3LYS      C   51   9.219   5.725   5.942
    3LYS      O   52   9.328   5.698   5.994
    4LYS      N   53   9.185   5.849   5.909
    4LYS      H   54   9.084   5.859   5.877
    4LYS     CA   55   9.268   5.970   5.925
    4LYS     HA   56   9.351   5.947   5.991
    4LYS     CB   57   9.323   6.003   5.787
    4LYS    HB1   58   9.238   6.033   5.720
    4LYS    HB2   59   9.357   5.910   5.750
    4LYS     CG   60   9.439   6.101   5.785
    4LYS    HG1   61   9.398   6.197   5.830
    4LYS    HG2   62   9.465   6.129   5.678
    4LYS     CD   63   9.563   6.050   5.854
    4LYS    HD1   64   9.588   5.946   5.824
    4LYS    HD2   65   9.543   6.056   5.962
    4LYS     CE   66   9.672   6.150   5.801
    4LYS    HE1   67   9.701   6.212   5.880
    4LYS    HE2   68   9.629   6.219   5.725
    4LYS     NZ   69   9.786   6.081   5.731
    4LYS    HZ1   70   9.756   6.008   5.669
    4LYS    HZ2   71   9.862   6.133   5.695
    4LYS    HZ3   72   9.827   6.021   5.804
    4LYS      C   73   9.200   6.091   5.997
    4LYS      O   74   9.261   6.190   6.039
    5ILE      N   75   9.069   6.081   6.007
    5ILE      H   76   9.026   5.992   5.983
    5ILE     CA   77   8.974   6.184   6.064
    5ILE     HA   78   9.030   6.272   6.088
    5ILE     CB   79   8.878   6.235   5.951
    5ILE     HB   80   8.824   6.155   5.906
    5ILE    CG2   81   8.784   6.345   5.990
    5ILE   HG21   82   8.835   6.425   6.047
    5ILE   HG22   83   8.733   6.388   5.907
    5ILE   HG23   84   8.707   6.317   6.058
    5ILE    CG1   85   8.963   6.289   5.835
    5ILE   HG11   86   9.043   6.225   5.807
    5ILE   HG12   87   9.015   6.385   5.858
    5ILE     CD   88   8.882   6.306   5.706
    5ILE    HD1   89   8.808   6.380   5.711
    5ILE    HD2   90   8.950   6.334   5.629
    5ILE    HD3   91   8.828   6.213   5.682
    5ILE      C   92   8.900   6.129   6.187
    5ILE      O   93   8.880   6.011   6.205
    6SER      N   94   8.846   6.215   6.270
    6SER      H   95   8.863   6.312   6.251
    6SER     CA   96   8.763   6.175   6.388
    6SER     HA   97   8.734   6.067   6.380
    6SER     CB   98   8.851   6.190   6.509
    6SER    HB1   99   8.789   6.157   6.588
    6SER    HB2  100   8.883   6.293   6.524
    6SER     OG  101   8.969   6.104   6.510
    6SER     HG  102   9.035   6.128   6.445
    6SER      C  103   8.635   6.253   6.392
    6SER      O  104   8.623   6.362   6.342
    7GLY      N  105   8.530   6.188   6.449
    7GLY      H  106   8.545   6.085   6.467
    7GLY     CA  107   8.399   6.245   6.482
    7GLY    HA1  108   8.340   6.243   6.392
    7GLY    HA2  109   8.405   6.345   6.526
    7GLY      C  110   8.324   6.157   6.584
    7GLY      O  111   8.358   6.047   6.600
    8GLY      N  112   8.224   6.216   6.648
    8GLY      H  113   8.199   6.304   6.607
    8GLY     CA  114   8.152   6.168   6.761
    8GLY    HA1  115   8.105   6.253   6.809
    8GLY    HA2  116   8.223   6.118   6.833
    8GLY      C  117   8.042   6.060   6.737
    8GLY      O  118   8.044   5.995   6.635
    9SER      N  119   7.945   6.046   6.829
    9SER      H  120   7.954   6.096   6.916
    9SER     CA  121   7.832   5.955   6.825
    9SER     HA  122   7.864   5.860   6.788
    9SER     CB  123   7.766   5.941   6.965
    9SER    HB1  124   7.690   5.870   6.962
    9SER    HB2  125   7.724   6.034   6.995
    9SER     OG  126   7.865   5.907   7.066
    9SER     HG  127   7.818   5.894   7.148
    9SER      C  128   7.724   5.996   6.719
    9SER      O  129   7.677   6.105   6.713
   10VAL      N  130   7.679   5.900   6.637
   10VAL      H  131   7.736   5.812   6.637
   10VAL     CA  132   7.542   5.890   6.581
   10VAL     HA  133   7.484   5.976   6.612
   10VAL     CB  134   7.539   5.885   6.423
   10VAL     HB  135   7.438   5.878   6.395
   10VAL    CG1  136   7.600   6.010   6.364
   10VAL   HG11  137   7.597   6.006   6.260
   10VAL   HG12  138   7.544   6.094   6.406
   10VAL   HG13  139   7.703   6.028   6.395
   10VAL    CG2  140   7.611   5.759   6.367
   10VAL   HG21  141   7.715   5.757   6.394
   10VAL   HG22  142   7.558   5.670   6.403
   10VAL   HG23  143   7.600   5.749   6.260
   10VAL      C  144   7.479   5.767   6.635
   10VAL      O  145   7.546   5.673   6.672
   11VAL      N  146   7.346   5.752   6.633
   11VAL      H  147   7.290   5.830   6.598
   11VAL     CA  148   7.268   5.639   6.690
   11VAL     HA  149   7.323   5.568   6.749
   11VAL     CB  150   7.148   5.688   6.772
   11VAL     HB  151   7.102   5.766   6.714
   11VAL    CG1  152   7.045   5.574   6.789
   11VAL   HG11  153   6.992   5.577   6.695
   11VAL   HG12  154   7.095   5.480   6.817
   11VAL   HG13  155   6.978   5.578   6.878
   11VAL    CG2  156   7.191   5.752   6.906
   11VAL   HG21  157   7.258   5.831   6.887
   11VAL   HG22  158   7.100   5.790   6.955
   11VAL   HG23  159   7.245   5.687   6.970
   11VAL      C  160   7.212   5.560   6.568
   11VAL      O  161   7.139   5.605   6.476
   12GLU      N  162   7.270   5.440   6.555
   12GLU      H  163   7.325   5.409   6.631
   12GLU     CA  164   7.265   5.365   6.433
   12GLU     HA  165   7.244   5.433   6.359
   12GLU     CB  166   7.407   5.317   6.405
   12GLU    HB1  167   7.423   5.235   6.475
   12GLU    HB2  168   7.486   5.389   6.428
   12GLU     CG  169   7.416   5.276   6.252
   12GLU    HG1  170   7.492   5.334   6.198
   12GLU    HG2  171   7.319   5.287   6.211
   12GLU     CD  172   7.456   5.131   6.246
   12GLU    OE1  173   7.384   5.052   6.182
   12GLU    OE2  174   7.571   5.099   6.283
   12GLU      C  175   7.156   5.256   6.430
   12GLU      O  176   7.170   5.157   6.498
   13MET      N  177   7.049   5.272   6.355
   13MET      H  178   7.037   5.350   6.301
   13MET     CA  179   6.937   5.177   6.349
   13MET     HA  180   6.931   5.116   6.439
   13MET     CB  181   6.812   5.258   6.345
   13MET    HB1  182   6.723   5.194   6.323
   13MET    HB2  183   6.817   5.330   6.262
   13MET     CG  184   6.791   5.335   6.477
   13MET    HG1  185   6.882   5.377   6.527
   13MET    HG2  186   6.735   5.278   6.549
   13MET     SD  187   6.678   5.473   6.453
   13MET     CE  188   6.785   5.602   6.387
   13MET    HE1  189   6.829   5.577   6.290
   13MET    HE2  190   6.723   5.693   6.373
   13MET    HE3  191   6.862   5.621   6.461
   13MET      C  192   6.953   5.081   6.233
   13MET      O  193   6.924   5.113   6.120
   14GLN      N  194   6.986   4.956   6.258
   14GLN      H  195   7.005   4.929   6.351
   14GLN     CA  196   6.976   4.843   6.165
   14GLN     HA  197   7.024   4.879   6.077
   14GLN     CB  198   7.054   4.721   6.209
   14GLN    HB1  199   6.996   4.635   6.195
   14GLN    HB2  200   7.080   4.728   6.317
   14GLN     CG  201   7.185   4.719   6.127
   14GLN    HG1  202   7.239   4.634   6.169
   14GLN    HG2  203   7.239   4.816   6.137
   14GLN     CD  204   7.165   4.691   5.972
   14GLN    OE1  205   7.066   4.716   5.911
   14GLN    NE2  206   7.264   4.639   5.911
   14GLN   HE21  207   7.357   4.630   5.959
   14GLN   HE22  208   7.257   4.602   5.818
   14GLN      C  209   6.829   4.812   6.127
   14GLN      O  210   6.738   4.839   6.203
   15GLY      N  211   6.801   4.744   6.013
   15GLY      H  212   6.884   4.727   5.952
   15GLY     CA  213   6.668   4.716   5.961
   15GLY    HA1  214   6.639   4.782   5.883
   15GLY    HA2  215   6.598   4.716   6.048
   15GLY      C  216   6.671   4.581   5.891
   15GLY      O  217   6.730   4.489   5.950
   16ASP      N  218   6.597   4.560   5.781
   16ASP      H  219   6.554   4.647   5.742
   16ASP     CA  220   6.555   4.428   5.729
   16ASP     HA  221   6.599   4.350   5.789
   16ASP     CB  222   6.406   4.426   5.745
   16ASP    HB1  223   6.364   4.339   5.689
   16ASP    HB2  224   6.363   4.511   5.702
   16ASP     CG  225   6.347   4.422   5.886
   16ASP    OD1  226   6.368   4.320   5.954
   16ASP    OD2  227   6.269   4.517   5.921
   16ASP      C  228   6.583   4.410   5.579
   16ASP      O  229   6.619   4.506   5.512
   17GLU      N  230   6.566   4.285   5.525
   17GLU      H  231   6.553   4.212   5.595
   17GLU     CA  232   6.585   4.241   5.383
   17GLU     HA  233   6.613   4.137   5.396
   17GLU     CB  234   6.450   4.248   5.311
   17GLU    HB1  235   6.460   4.192   5.220
   17GLU    HB2  236   6.431   4.347   5.285
   17GLU     CG  237   6.337   4.181   5.385
   17GLU    HG1  238   6.318   4.226   5.483
   17GLU    HG2  239   6.378   4.082   5.400
   17GLU     CD  240   6.220   4.164   5.290
   17GLU    OE1  241   6.166   4.263   5.237
   17GLU    OE2  242   6.176   4.051   5.278
   17GLU      C  243   6.706   4.302   5.312
   17GLU      O  244   6.811   4.307   5.372
   18MET      N  245   6.694   4.348   5.184
   18MET      H  246   6.608   4.349   5.134
   18MET     CA  247   6.810   4.400   5.110
   18MET     HA  248   6.884   4.323   5.111
   18MET     CB  249   6.766   4.429   4.971
   18MET    HB1  250   6.703   4.518   4.975
   18MET    HB2  251   6.706   4.347   4.937
   18MET     CG  252   6.885   4.445   4.872
   18MET    HG1  253   6.939   4.536   4.900
   18MET    HG2  254   6.851   4.472   4.770
   18MET     SD  255   7.000   4.309   4.865
   18MET     CE  256   7.133   4.377   4.775
   18MET    HE1  257   7.204   4.303   4.750
   18MET    HE2  258   7.103   4.421   4.680
   18MET    HE3  259   7.176   4.464   4.821
   18MET      C  260   6.877   4.528   5.168
   18MET      O  261   7.000   4.546   5.162
   19THR      N  262   6.796   4.617   5.235
   19THR      H  263   6.696   4.599   5.248
   19THR     CA  264   6.848   4.739   5.300
   19THR     HA  265   6.902   4.787   5.223
   19THR     CB  266   6.740   4.848   5.344
   19THR     HB  267   6.791   4.924   5.414
   19THR    CG2  268   6.687   4.915   5.219
   19THR   HG21  269   6.770   4.956   5.167
   19THR   HG22  270   6.631   4.840   5.162
   19THR   HG23  271   6.629   5.005   5.243
   19THR    OG1  272   6.635   4.784   5.406
   19THR    HG1  273   6.664   4.764   5.495
   19THR      C  274   6.951   4.713   5.415
   19THR      O  275   7.050   4.779   5.426
   20ARG      N  276   6.933   4.598   5.486
   20ARG      H  277   6.847   4.546   5.466
   20ARG     CA  278   7.023   4.548   5.597
   20ARG     HA  279   7.023   4.626   5.663
   20ARG     CB  280   6.971   4.423   5.663
   20ARG    HB1  281   6.986   4.344   5.592
   20ARG    HB2  282   6.864   4.420   5.671
   20ARG     CG  283   7.030   4.390   5.798
   20ARG    HG1  284   6.994   4.468   5.867
   20ARG    HG2  285   7.142   4.397   5.800
   20ARG     CD  286   6.987   4.259   5.860
   20ARG    HD1  287   7.024   4.177   5.794
   20ARG    HD2  288   6.878   4.241   5.876
   20ARG     NE  289   7.051   4.239   5.988
   20ARG     HE  290   7.126   4.168   5.981
   20ARG     CZ  291   7.001   4.272   6.107
   20ARG    NH1  292   6.896   4.347   6.117
   20ARG   HH11  293   6.852   4.387   6.036
   20ARG   HH12  294   6.871   4.375   6.209
   20ARG    NH2  295   7.058   4.248   6.220
   20ARG   HH21  296   7.130   4.178   6.223
   20ARG   HH22  297   7.019   4.286   6.303
   20ARG      C  298   7.160   4.522   5.544
   20ARG      O  299   7.260   4.562   5.609
   21ILE      N  300   7.176   4.464   5.423
   21ILE      H  301   7.091   4.442   5.376
   21ILE     CA  302   7.303   4.427   5.364
   21ILE     HA  303   7.365   4.382   5.436
   21ILE     CB  304   7.281   4.330   5.243
   21ILE     HB  305   7.215   4.376   5.169
   21ILE    CG2  306   7.414   4.294   5.171
   21ILE   HG21  307   7.457   4.385   5.128
   21ILE   HG22  308   7.489   4.245   5.239
   21ILE   HG23  309   7.395   4.220   5.086
   21ILE    CG1  310   7.210   4.205   5.299
   21ILE   HG11  311   7.185   4.134   5.217
   21ILE   HG12  312   7.116   4.233   5.345
   21ILE     CD  313   7.290   4.122   5.405
   21ILE    HD1  314   7.301   4.176   5.502
   21ILE    HD2  315   7.251   4.024   5.421
   21ILE    HD3  316   7.391   4.114   5.376
   21ILE      C  317   7.381   4.550   5.321
   21ILE      O  318   7.496   4.570   5.358
   22ILE      N  319   7.316   4.643   5.246
   22ILE      H  320   7.220   4.618   5.221
   22ILE     CA  321   7.372   4.765   5.187
   22ILE     HA  322   7.469   4.733   5.149
   22ILE     CB  323   7.296   4.830   5.066
   22ILE     HB  324   7.357   4.907   5.017
   22ILE    CG2  325   7.270   4.714   4.966
   22ILE   HG21  326   7.360   4.655   4.945
   22ILE   HG22  327   7.195   4.647   5.005
   22ILE   HG23  328   7.246   4.768   4.879
   22ILE    CG1  329   7.164   4.899   5.105
   22ILE   HG11  330   7.181   4.992   5.161
   22ILE   HG12  331   7.111   4.829   5.171
   22ILE     CD  332   7.065   4.931   4.990
   22ILE    HD1  333   7.112   4.992   4.913
   22ILE    HD2  334   7.022   4.842   4.939
   22ILE    HD3  335   6.979   4.982   5.030
   22ILE      C  336   7.411   4.865   5.298
   22ILE      O  337   7.519   4.923   5.290
   23TRP      N  338   7.331   4.864   5.405
   23TRP      H  339   7.241   4.817   5.396
   23TRP     CA  340   7.366   4.942   5.521
   23TRP     HA  341   7.369   5.051   5.490
   23TRP     CB  342   7.255   4.931   5.622
   23TRP    HB1  343   7.260   4.826   5.666
   23TRP    HB2  344   7.156   4.944   5.576
   23TRP     CG  345   7.264   5.028   5.736
   23TRP    CD1  346   7.306   5.005   5.862
   23TRP    HD1  347   7.345   4.914   5.898
   23TRP    NE1  348   7.278   5.114   5.941
   23TRP    HE1  349   7.291   5.116   6.039
   23TRP    CE2  350   7.226   5.218   5.867
   23TRP    CZ2  351   7.174   5.343   5.902
   23TRP    HZ2  352   7.181   5.378   6.003
   23TRP    CH2  353   7.126   5.429   5.802
   23TRP    HH2  354   7.086   5.525   5.828
   23TRP    CZ3  355   7.109   5.382   5.670
   23TRP    HZ3  356   7.071   5.436   5.590
   23TRP    CE3  357   7.157   5.251   5.639
   23TRP    HE3  358   7.143   5.218   5.540
   23TRP    CD2  359   7.220   5.169   5.736
   23TRP      C  360   7.506   4.904   5.587
   23TRP      O  361   7.585   4.994   5.621
   24GLU      N  362   7.537   4.777   5.599
   24GLU      H  363   7.470   4.703   5.581
   24GLU     CA  364   7.669   4.735   5.639
   24GLU     HA  365   7.694   4.793   5.724
   24GLU     CB  366   7.663   4.582   5.673
   24GLU    HB1  367   7.772   4.551   5.689
   24GLU    HB2  368   7.621   4.532   5.588
   24GLU     CG  369   7.589   4.542   5.797
   24GLU    HG1  370   7.608   4.435   5.805
   24GLU    HG2  371   7.477   4.557   5.784
   24GLU     CD  372   7.631   4.616   5.921
   24GLU    OE1  373   7.549   4.660   6.003
   24GLU    OE2  374   7.748   4.649   5.936
   24GLU      C  375   7.778   4.755   5.532
   24GLU      O  376   7.894   4.785   5.570
   25LEU      N  377   7.742   4.756   5.406
   25LEU      H  378   7.644   4.734   5.390
   25LEU     CA  379   7.839   4.771   5.299
   25LEU     HA  380   7.928   4.712   5.322
   25LEU     CB  381   7.771   4.724   5.171
   25LEU    HB1  382   7.715   4.814   5.126
   25LEU    HB2  383   7.707   4.641   5.189
   25LEU     CG  384   7.868   4.677   5.059
   25LEU     HG  385   7.809   4.656   4.971
   25LEU    CD1  386   7.971   4.787   5.010
   25LEU   HD11  387   8.023   4.748   4.921
   25LEU   HD12  388   7.915   4.874   4.984
   25LEU   HD13  389   8.048   4.812   5.079
   25LEU    CD2  390   7.944   4.550   5.097
   25LEU   HD21  391   7.879   4.464   5.108
   25LEU   HD22  392   8.003   4.525   5.011
   25LEU   HD23  393   8.009   4.567   5.181
   25LEU      C  394   7.881   4.916   5.284
   25LEU      O  395   7.995   4.950   5.259
   26ILE      N  396   7.785   5.005   5.310
   26ILE      H  397   7.690   4.972   5.325
   26ILE     CA  398   7.806   5.147   5.314
   26ILE     HA  399   7.853   5.175   5.214
   26ILE     CB  400   7.672   5.215   5.333
   26ILE     HB  401   7.621   5.164   5.416
   26ILE    CG2  402   7.694   5.361   5.385
   26ILE   HG21  403   7.605   5.414   5.413
   26ILE   HG22  404   7.748   5.359   5.480
   26ILE   HG23  405   7.746   5.416   5.306
   26ILE    CG1  406   7.585   5.212   5.209
   26ILE   HG11  407   7.592   5.116   5.163
   26ILE   HG12  408   7.629   5.275   5.129
   26ILE     CD  409   7.437   5.255   5.233
   26ILE    HD1  410   7.384   5.187   5.298
   26ILE    HD2  411   7.436   5.358   5.273
   26ILE    HD3  412   7.380   5.251   5.139
   26ILE      C  413   7.903   5.175   5.427
   26ILE      O  414   8.010   5.234   5.407
   27LYS      N  415   7.870   5.130   5.555
   27LYS      H  416   7.780   5.085   5.570
   27LYS     CA  417   7.964   5.148   5.664
   27LYS     HA  418   7.979   5.254   5.682
   27LYS     CB  419   7.898   5.082   5.789
   27LYS    HB1  420   7.971   5.053   5.866
   27LYS    HB2  421   7.849   4.991   5.760
   27LYS     CG  422   7.790   5.172   5.850
   27LYS    HG1  423   7.709   5.188   5.773
   27LYS    HG2  424   7.831   5.274   5.873
   27LYS     CD  425   7.724   5.116   5.982
   27LYS    HD1  426   7.630   5.165   6.003
   27LYS    HD2  427   7.797   5.131   6.067
   27LYS     CE  428   7.682   4.964   5.974
   27LYS    HE1  429   7.773   4.908   5.948
   27LYS    HE2  430   7.606   4.956   5.893
   27LYS     NZ  431   7.621   4.908   6.096
   27LYS    HZ1  432   7.569   4.825   6.078
   27LYS    HZ2  433   7.690   4.876   6.164
   27LYS    HZ3  434   7.559   4.969   6.154
   27LYS      C  435   8.107   5.094   5.637
   27LYS      O  436   8.205   5.167   5.664
   28GLU      N  437   8.120   4.968   5.589
   28GLU      H  438   8.036   4.911   5.572
   28GLU     CA  439   8.251   4.898   5.576
   28GLU     HA  440   8.315   4.904   5.664
   28GLU     CB  441   8.223   4.749   5.548
   28GLU    HB1  442   8.173   4.745   5.458
   28GLU    HB2  443   8.166   4.708   5.635
   28GLU     CG  444   8.335   4.652   5.525
   28GLU    HG1  445   8.409   4.659   5.604
   28GLU    HG2  446   8.401   4.682   5.442
   28GLU     CD  447   8.291   4.507   5.512
   28GLU    OE1  448   8.351   4.418   5.579
   28GLU    OE2  449   8.198   4.482   5.430
   28GLU      C  450   8.338   4.969   5.465
   28GLU      O  451   8.463   4.969   5.471
   29LYS      N  452   8.274   5.029   5.364
   29LYS      H  453   8.178   5.006   5.360
   29LYS     CA  454   8.347   5.067   5.241
   29LYS     HA  455   8.449   5.032   5.249
   29LYS     CB  456   8.286   4.994   5.124
   29LYS    HB1  457   8.190   5.042   5.094
   29LYS    HB2  458   8.266   4.892   5.155
   29LYS     CG  459   8.367   4.991   4.995
   29LYS    HG1  460   8.473   4.984   5.018
   29LYS    HG2  461   8.343   5.085   4.946
   29LYS     CD  462   8.336   4.877   4.896
   29LYS    HD1  463   8.391   4.892   4.804
   29LYS    HD2  464   8.228   4.876   4.879
   29LYS     CE  465   8.377   4.742   4.957
   29LYS    HE1  466   8.351   4.660   4.891
   29LYS    HE2  467   8.328   4.726   5.053
   29LYS     NZ  468   8.526   4.735   4.986
   29LYS    HZ1  469   8.571   4.771   4.903
   29LYS    HZ2  470   8.560   4.790   5.065
   29LYS    HZ3  471   8.549   4.638   5.003
   29LYS      C  472   8.353   5.219   5.226
   29LYS      O  473   8.454   5.269   5.178
   30LEU      N  474   8.249   5.290   5.271
   30LEU      H  475   8.170   5.244   5.317
   30LEU     CA  476   8.229   5.432   5.243
   30LEU     HA  477   8.312   5.458   5.180
   30LEU     CB  478   8.099   5.456   5.171
   30LEU    HB1  479   8.086   5.564   5.143
   30LEU    HB2  480   8.019   5.430   5.247
   30LEU     CG  481   8.074   5.366   5.043
   30LEU     HG  482   8.090   5.264   5.081
   30LEU    CD1  483   7.923   5.377   5.010
   30LEU   HD11  484   7.895   5.299   4.936
   30LEU   HD12  485   7.864   5.367   5.101
   30LEU   HD13  486   7.910   5.465   4.962
   30LEU    CD2  487   8.164   5.397   4.924
   30LEU   HD21  488   8.266   5.359   4.937
   30LEU   HD22  489   8.132   5.348   4.834
   30LEU   HD23  490   8.163   5.506   4.904
   30LEU      C  491   8.242   5.522   5.368
   30LEU      O  492   8.234   5.643   5.343
   31ILE      N  493   8.270   5.464   5.485
   31ILE      H  494   8.293   5.365   5.485
   31ILE     CA  495   8.280   5.535   5.609
   31ILE     HA  496   8.299   5.640   5.578
   31ILE     CB  497   8.145   5.525   5.690
   31ILE     HB  498   8.129   5.420   5.716
   31ILE    CG2  499   8.155   5.604   5.827
   31ILE   HG21  500   8.078   5.576   5.898
   31ILE   HG22  501   8.251   5.584   5.872
   31ILE   HG23  502   8.142   5.709   5.802
   31ILE    CG1  503   8.025   5.575   5.603
   31ILE   HG11  504   8.027   5.517   5.514
   31ILE   HG12  505   8.048   5.681   5.573
   31ILE     CD  506   7.883   5.560   5.660
   31ILE    HD1  507   7.866   5.641   5.734
   31ILE    HD2  508   7.813   5.572   5.575
   31ILE    HD3  509   7.870   5.461   5.704
   31ILE      C  510   8.403   5.490   5.686
   31ILE      O  511   8.494   5.569   5.717
   32PHE      N  512   8.412   5.361   5.721
   32PHE      H  513   8.344   5.293   5.690
   32PHE     CA  514   8.521   5.300   5.795
   32PHE     HA  515   8.524   5.361   5.888
   32PHE     CB  516   8.478   5.154   5.830
   32PHE    HB1  517   8.561   5.115   5.889
   32PHE    HB2  518   8.471   5.099   5.737
   32PHE     CG  519   8.361   5.133   5.924
   32PHE    CD1  520   8.276   5.239   5.963
   32PHE    HD1  521   8.281   5.338   5.929
   32PHE    CE1  522   8.172   5.213   6.058
   32PHE    HE1  523   8.112   5.294   6.095
   32PHE     CZ  524   8.158   5.087   6.116
   32PHE     HZ  525   8.082   5.069   6.187
   32PHE    CE2  526   8.244   4.983   6.077
   32PHE    HE2  527   8.240   4.891   6.126
   32PHE    CD2  528   8.343   5.004   5.980
   32PHE    HD2  529   8.411   4.920   5.948
   32PHE      C  530   8.664   5.311   5.729
   32PHE      O  531   8.755   5.298   5.812
   33PRO      N  532   8.694   5.331   5.596
   33PRO     CD  533   8.601   5.318   5.486
   33PRO    HD1  534   8.558   5.411   5.454
   33PRO    HD2  535   8.526   5.241   5.512
   33PRO     CG  536   8.689   5.268   5.367
   33PRO    HG1  537   8.657   5.322   5.277
   33PRO    HG2  538   8.677   5.160   5.363
   33PRO     CB  539   8.834   5.308   5.396
   33PRO    HB1  540   8.854   5.394   5.328
   33PRO    HB2  541   8.906   5.225   5.377
   33PRO     CA  542   8.829   5.353   5.545
   33PRO     HA  543   8.889   5.288   5.602
   33PRO      C  544   8.893   5.495   5.569
   33PRO      O  545   9.007   5.516   5.532
   34TYR      N  546   8.815   5.583   5.632
   34TYR      H  547   8.723   5.559   5.660
   34TYR     CA  548   8.848   5.727   5.640
   34TYR     HA  549   8.951   5.735   5.613
   34TYR     CB  550   8.762   5.805   5.540
   34TYR    HB1  551   8.805   5.904   5.532
   34TYR    HB2  552   8.655   5.810   5.578
   34TYR     CG  553   8.766   5.750   5.402
   34TYR    CD1  554   8.654   5.686   5.346
   34TYR    HD1  555   8.561   5.681   5.404
   34TYR    CE1  556   8.661   5.628   5.218
   34TYR    HE1  557   8.574   5.589   5.180
   34TYR     CZ  558   8.779   5.642   5.143
   34TYR     OH  559   8.780   5.590   5.014
   34TYR     HH  560   8.700   5.543   4.993
   34TYR    CE2  561   8.890   5.708   5.195
   34TYR    HE2  562   8.973   5.719   5.133
   34TYR    CD2  563   8.885   5.759   5.327
   34TYR    HD2  564   8.972   5.807   5.374
   34TYR      C  565   8.829   5.794   5.778
   34TYR      O  566   8.913   5.874   5.816
   35VAL      N  567   8.721   5.765   5.859
   35VAL      H  568   8.667   5.680   5.842
   35VAL     CA  569   8.691   5.830   5.985
   35VAL     HA  570   8.773   5.892   6.019
   35VAL     CB  571   8.575   5.929   5.957
   35VAL     HB  572   8.598   5.984   5.863
   35VAL    CG1  573   8.437   5.860   5.937
   35VAL   HG11  574   8.446   5.788   5.852
   35VAL   HG12  575   8.406   5.817   6.029
   35VAL   HG13  576   8.369   5.940   5.906
   35VAL    CG2  577   8.561   6.027   6.073
   35VAL   HG21  578   8.542   5.985   6.172
   35VAL   HG22  579   8.650   6.088   6.070
   35VAL   HG23  580   8.476   6.092   6.057
   35VAL      C  581   8.679   5.727   6.095
   35VAL      O  582   8.619   5.621   6.072
   36GLU      N  583   8.739   5.756   6.211
   36GLU      H  584   8.796   5.842   6.218
   36GLU     CA  585   8.696   5.700   6.340
   36GLU     HA  586   8.663   5.597   6.325
   36GLU     CB  587   8.805   5.721   6.455
   36GLU    HB1  588   8.757   5.686   6.552
   36GLU    HB2  589   8.834   5.827   6.464
   36GLU     CG  590   8.931   5.637   6.417
   36GLU    HG1  591   8.968   5.667   6.321
   36GLU    HG2  592   8.913   5.532   6.404
   36GLU     CD  593   9.044   5.668   6.515
   36GLU    OE1  594   9.088   5.785   6.511
   36GLU    OE2  595   9.078   5.582   6.599
   36GLU      C  596   8.565   5.778   6.381
   36GLU      O  597   8.572   5.884   6.444
   37LEU      N  598   8.452   5.712   6.352
   37LEU      H  599   8.459   5.631   6.295
   37LEU     CA  600   8.323   5.752   6.408
   37LEU     HA  601   8.325   5.866   6.408
   37LEU     CB  602   8.222   5.720   6.295
   37LEU    HB1  603   8.203   5.614   6.294
   37LEU    HB2  604   8.254   5.752   6.195
   37LEU     CG  605   8.087   5.784   6.320
   37LEU     HG  606   8.048   5.763   6.418
   37LEU    CD1  607   8.094   5.933   6.304
   37LEU   HD11  608   8.137   5.962   6.208
   37LEU   HD12  609   7.994   5.974   6.308
   37LEU   HD13  610   8.147   5.978   6.393
   37LEU    CD2  611   7.993   5.723   6.211
   37LEU   HD21  612   7.892   5.745   6.252
   37LEU   HD22  613   8.010   5.778   6.117
   37LEU   HD23  614   8.010   5.614   6.199
   37LEU      C  615   8.293   5.686   6.542
   37LEU      O  616   8.358   5.589   6.576
   38ASP      N  617   8.199   5.739   6.625
   38ASP      H  618   8.156   5.832   6.612
   38ASP     CA  619   8.135   5.649   6.724
   38ASP     HA  620   8.195   5.555   6.729
   38ASP     CB  621   8.153   5.698   6.870
   38ASP    HB1  622   8.070   5.764   6.901
   38ASP    HB2  623   8.248   5.754   6.871
   38ASP     CG  624   8.155   5.584   6.972
   38ASP    OD1  625   8.195   5.615   7.087
   38ASP    OD2  626   8.130   5.463   6.939
   38ASP      C  627   7.992   5.611   6.691
   38ASP      O  628   7.919   5.682   6.616
   39LEU      N  629   7.935   5.506   6.744
   39LEU      H  630   7.988   5.456   6.816
   39LEU     CA  631   7.812   5.445   6.693
   39LEU     HA  632   7.746   5.514   6.642
   39LEU     CB  633   7.852   5.335   6.593
   39LEU    HB1  634   7.772   5.266   6.577
   39LEU    HB2  635   7.942   5.282   6.632
   39LEU     CG  636   7.892   5.386   6.451
   39LEU     HG  637   7.955   5.475   6.458
   39LEU    CD1  638   7.974   5.287   6.372
   39LEU   HD11  639   8.002   5.333   6.275
   39LEU   HD12  640   8.061   5.268   6.427
   39LEU   HD13  641   7.924   5.191   6.361
   39LEU    CD2  642   7.766   5.418   6.371
   39LEU   HD21  643   7.696   5.485   6.420
   39LEU   HD22  644   7.803   5.470   6.285
   39LEU   HD23  645   7.710   5.325   6.346
   39LEU      C  646   7.741   5.395   6.821
   39LEU      O  647   7.793   5.310   6.885
   40HIS      N  648   7.617   5.443   6.858
   40HIS      H  649   7.576   5.515   6.792
   40HIS     CA  650   7.537   5.379   6.960
   40HIS     HA  651   7.599   5.315   7.018
   40HIS     CB  652   7.495   5.493   7.055
   40HIS    HB1  653   7.431   5.559   6.999
   40HIS    HB2  654   7.582   5.552   7.093
   40HIS     CG  655   7.413   5.442   7.167
   40HIS    ND1  656   7.436   5.338   7.252
   40HIS    HD1  657   7.515   5.273   7.247
   40HIS    CE1  658   7.337   5.334   7.343
   40HIS    HE1  659   7.327   5.261   7.423
   40HIS    NE2  660   7.244   5.427   7.315
   40HIS    CD2  661   7.295   5.501   7.202
   40HIS    HD2  662   7.248   5.586   7.150
   40HIS      C  663   7.417   5.298   6.895
   40HIS      O  664   7.320   5.349   6.842
   41SER      N  665   7.435   5.168   6.881
   41SER      H  666   7.509   5.118   6.923
   41SER     CA  667   7.377   5.084   6.770
   41SER     HA  668   7.339   5.146   6.687
   41SER     CB  669   7.492   4.990   6.713
   41SER    HB1  670   7.454   4.935   6.624
   41SER    HB2  671   7.532   4.918   6.788
   41SER     OG  672   7.609   5.066   6.681
   41SER     HG  673   7.678   5.032   6.736
   41SER      C  674   7.259   4.998   6.813
   41SER      O  675   7.261   4.930   6.916
   42TYR      N  676   7.152   5.001   6.736
   42TYR      H  677   7.152   5.045   6.641
   42TYR     CA  678   7.027   4.933   6.768
   42TYR     HA  679   7.034   4.872   6.855
   42TYR     CB  680   6.927   5.044   6.812
   42TYR    HB1  681   6.832   4.990   6.812
   42TYR    HB2  682   6.918   5.117   6.728
   42TYR     CG  683   6.942   5.111   6.946
   42TYR    CD1  684   7.025   5.223   6.964
   42TYR    HD1  685   7.075   5.263   6.880
   42TYR    CE1  686   7.039   5.279   7.089
   42TYR    HE1  687   7.091   5.373   7.101
   42TYR     CZ  688   6.969   5.226   7.203
   42TYR     OH  689   6.992   5.271   7.329
   42TYR     HH  690   7.073   5.324   7.330
   42TYR    CE2  691   6.884   5.116   7.186
   42TYR    HE2  692   6.828   5.075   7.269
   42TYR    CD2  693   6.875   5.058   7.059
   42TYR    HD2  694   6.817   4.970   7.041
   42TYR      C  695   6.972   4.838   6.657
   42TYR      O  696   6.957   4.886   6.545
   43ASP      N  697   6.949   4.710   6.684
   43ASP      H  698   6.948   4.677   6.777
   43ASP     CA  699   6.893   4.625   6.579
   43ASP     HA  700   6.920   4.658   6.475
   43ASP     CB  701   6.957   4.480   6.591
   43ASP    HB1  702   6.934   4.433   6.689
   43ASP    HB2  703   7.064   4.500   6.581
   43ASP     CG  704   6.922   4.380   6.480
   43ASP    OD1  705   6.857   4.423   6.386
   43ASP    OD2  706   6.970   4.262   6.482
   43ASP      C  707   6.738   4.623   6.580
   43ASP      O  708   6.673   4.558   6.663
   44LEU      N  709   6.677   4.701   6.488
   44LEU      H  710   6.733   4.764   6.434
   44LEU     CA  711   6.534   4.705   6.462
   44LEU     HA  712   6.490   4.666   6.551
   44LEU     CB  713   6.491   4.864   6.451
   44LEU    HB1  714   6.404   4.874   6.387
   44LEU    HB2  715   6.571   4.913   6.392
   44LEU     CG  716   6.466   4.946   6.581
   44LEU     HG  717   6.371   4.919   6.624
   44LEU    CD1  718   6.577   4.930   6.679
   44LEU   HD11  719   6.559   4.989   6.768
   44LEU   HD12  720   6.586   4.825   6.712
   44LEU   HD13  721   6.673   4.954   6.631
   44LEU    CD2  722   6.450   5.097   6.545
   44LEU   HD21  723   6.407   5.146   6.631
   44LEU   HD22  724   6.543   5.143   6.527
   44LEU   HD23  725   6.380   5.102   6.469
   44LEU      C  726   6.487   4.617   6.345
   44LEU      O  727   6.391   4.651   6.275
   45GLY      N  728   6.558   4.506   6.334
   45GLY      H  729   6.653   4.498   6.373
   45GLY     CA  730   6.517   4.389   6.253
   45GLY    HA1  731   6.585   4.308   6.261
   45GLY    HA2  732   6.512   4.430   6.156
   45GLY      C  733   6.387   4.332   6.310
   45GLY      O  734   6.368   4.322   6.432
   46ILE      N  735   6.297   4.289   6.227
   46ILE      H  736   6.313   4.289   6.127
   46ILE     CA  737   6.159   4.253   6.271
   46ILE     HA  738   6.120   4.341   6.328
   46ILE     CB  739   6.059   4.233   6.148
   46ILE     HB  740   6.063   4.331   6.100
   46ILE    CG2  741   6.103   4.135   6.038
   46ILE   HG21  742   6.041   4.145   5.950
   46ILE   HG22  743   6.203   4.130   6.000
   46ILE   HG23  744   6.094   4.034   6.081
   46ILE    CG1  745   5.913   4.210   6.190
   46ILE   HG11  746   5.907   4.113   6.238
   46ILE   HG12  747   5.854   4.195   6.100
   46ILE     CD  748   5.848   4.325   6.277
   46ILE    HD1  749   5.835   4.412   6.212
   46ILE    HD2  750   5.754   4.294   6.315
   46ILE    HD3  751   5.911   4.355   6.365
   46ILE      C  752   6.163   4.129   6.369
   46ILE      O  753   6.091   4.126   6.467
   47GLU      N  754   6.263   4.047   6.356
   47GLU      H  755   6.315   4.056   6.271
   47GLU     CA  756   6.299   3.938   6.453
   47GLU     HA  757   6.223   3.861   6.451
   47GLU     CB  758   6.437   3.887   6.414
   47GLU    HB1  759   6.430   3.819   6.334
   47GLU    HB2  760   6.472   3.833   6.501
   47GLU     CG  761   6.541   3.994   6.370
   47GLU    HG1  762   6.532   4.087   6.424
   47GLU    HG2  763   6.538   4.022   6.263
   47GLU     CD  764   6.677   3.939   6.415
   47GLU    OE1  765   6.712   3.968   6.534
   47GLU    OE2  766   6.749   3.868   6.343
   47GLU      C  767   6.310   3.989   6.598
   47GLU      O  768   6.264   3.930   6.692
   48ASN      N  769   6.380   4.099   6.614
   48ASN      H  770   6.412   4.148   6.533
   48ASN     CA  771   6.408   4.170   6.741
   48ASN     HA  772   6.427   4.095   6.817
   48ASN     CB  773   6.535   4.263   6.731
   48ASN    HB1  774   6.523   4.348   6.664
   48ASN    HB2  775   6.613   4.201   6.690
   48ASN     CG  776   6.591   4.311   6.864
   48ASN    OD1  777   6.644   4.234   6.939
   48ASN    ND2  778   6.590   4.441   6.892
   48ASN   HD21  779   6.583   4.516   6.817
   48ASN   HD22  780   6.617   4.463   6.987
   48ASN      C  781   6.292   4.257   6.799
   48ASN      O  782   6.258   4.253   6.919
   49ARG      N  783   6.215   4.324   6.708
   49ARG      H  784   6.246   4.325   6.606
   49ARG     CA  785   6.099   4.402   6.738
   49ARG     HA  786   6.130   4.457   6.828
   49ARG     CB  787   6.055   4.499   6.632
   49ARG    HB1  788   5.953   4.542   6.661
   49ARG    HB2  789   6.046   4.453   6.538
   49ARG     CG  790   6.146   4.616   6.616
   49ARG    HG1  791   6.245   4.581   6.589
   49ARG    HG2  792   6.150   4.672   6.709
   49ARG     CD  793   6.091   4.715   6.514
   49ARG    HD1  794   6.138   4.809   6.538
   49ARG    HD2  795   5.981   4.727   6.529
   49ARG     NE  796   6.129   4.668   6.379
   49ARG     HE  797   6.228   4.652   6.363
   49ARG     CZ  798   6.056   4.642   6.272
   49ARG    NH1  799   5.927   4.673   6.266
   49ARG   HH11  800   5.883   4.717   6.352
   49ARG   HH12  801   5.871   4.647   6.186
   49ARG    NH2  802   6.107   4.589   6.166
   49ARG   HH21  803   6.208   4.592   6.155
   49ARG   HH22  804   6.046   4.574   6.085
   49ARG      C  805   5.984   4.316   6.787
   49ARG      O  806   5.932   4.350   6.890
   50ASP      N  807   5.959   4.207   6.722
   50ASP      H  808   6.013   4.184   6.635
   50ASP     CA  809   5.868   4.100   6.773
   50ASP     HA  810   5.765   4.152   6.797
   50ASP     CB  811   5.842   3.990   6.669
   50ASP    HB1  812   5.932   3.930   6.658
   50ASP    HB2  813   5.811   4.032   6.572
   50ASP     CG  814   5.736   3.885   6.713
   50ASP    OD1  815   5.618   3.925   6.728
   50ASP    OD2  816   5.771   3.767   6.728
   50ASP      C  817   5.915   4.028   6.906
   50ASP      O  818   5.840   4.016   7.002
   51ALA      N  819   6.045   3.994   6.919
   51ALA      H  820   6.095   3.988   6.834
   51ALA     CA  821   6.103   3.937   7.042
   51ALA     HA  822   6.043   3.850   7.077
   51ALA     CB  823   6.249   3.893   7.015
   51ALA    HB1  824   6.311   3.976   6.990
   51ALA    HB2  825   6.292   3.856   7.107
   51ALA    HB3  826   6.260   3.815   6.945
   51ALA      C  827   6.107   4.032   7.158
   51ALA      O  828   6.128   3.982   7.268
   52THR      N  829   6.095   4.162   7.148
   52THR      H  830   6.121   4.201   7.061
   52THR     CA  831   6.080   4.257   7.259
   52THR     HA  832   6.091   4.209   7.352
   52THR     CB  833   6.191   4.360   7.253
   52THR     HB  834   6.176   4.439   7.333
   52THR    CG2  835   6.333   4.308   7.277
   52THR   HG21  836   6.330   4.270   7.375
   52THR   HG22  837   6.353   4.237   7.201
   52THR   HG23  838   6.411   4.384   7.275
   52THR    OG1  839   6.197   4.432   7.132
   52THR    HG1  840   6.218   4.367   7.065
   52THR      C  841   5.942   4.332   7.266
   52THR      O  842   5.936   4.427   7.345
   53ASN      N  843   5.839   4.293   7.199
   53ASN      H  844   5.852   4.214   7.146
   53ASN     CA  845   5.714   4.377   7.191
   53ASN     HA  846   5.667   4.334   7.101
   53ASN     CB  847   5.629   4.342   7.317
   53ASN    HB1  848   5.536   4.388   7.300
   53ASN    HB2  849   5.679   4.386   7.407
   53ASN     CG  850   5.598   4.195   7.344
   53ASN    OD1  851   5.548   4.122   7.258
   53ASN    ND2  852   5.620   4.143   7.464
   53ASN   HD21  853   5.660   4.195   7.541
   53ASN   HD22  854   5.616   4.042   7.460
   53ASN      C  855   5.733   4.529   7.152
   53ASN      O  856   5.669   4.616   7.210
   54ASP      N  857   5.815   4.549   7.051
   54ASP      H  858   5.850   4.466   7.005
   54ASP     CA  859   5.850   4.681   6.990
   54ASP     HA  860   5.929   4.663   6.916
   54ASP     CB  861   5.729   4.723   6.907
   54ASP    HB1  862   5.641   4.746   6.972
   54ASP    HB2  863   5.698   4.643   6.843
   54ASP     CG  864   5.742   4.852   6.823
   54ASP    OD1  865   5.823   4.846   6.728
   54ASP    OD2  866   5.685   4.954   6.866
   54ASP      C  867   5.906   4.786   7.095
   54ASP      O  868   5.939   4.898   7.062
   55GLN      N  869   5.928   4.742   7.224
   55GLN      H  870   5.899   4.653   7.248
   55GLN     CA  871   5.994   4.828   7.326
   55GLN     HA  872   5.939   4.916   7.349
   55GLN     CB  873   6.003   4.751   7.464
   55GLN    HB1  874   6.089   4.790   7.526
   55GLN    HB2  875   6.023   4.646   7.442
   55GLN     CG  876   5.870   4.767   7.537
   55GLN    HG1  877   5.785   4.739   7.480
   55GLN    HG2  878   5.856   4.875   7.557
   55GLN     CD  879   5.864   4.686   7.666
   55GLN    OE1  880   5.967   4.632   7.713
   55GLN    NE2  881   5.750   4.668   7.735
   55GLN   HE21  882   5.676   4.738   7.716
   55GLN   HE22  883   5.747   4.624   7.826
   55GLN      C  884   6.127   4.885   7.280
   55GLN      O  885   6.151   4.999   7.318
   56VAL      N  886   6.201   4.810   7.203
   56VAL      H  887   6.169   4.715   7.197
   56VAL     CA  888   6.338   4.846   7.159
   56VAL     HA  889   6.397   4.863   7.246
   56VAL     CB  890   6.400   4.725   7.086
   56VAL     HB  891   6.416   4.644   7.160
   56VAL    CG1  892   6.328   4.667   6.966
   56VAL   HG11  893   6.374   4.576   6.945
   56VAL   HG12  894   6.225   4.650   6.992
   56VAL   HG13  895   6.333   4.738   6.884
   56VAL    CG2  896   6.539   4.763   7.046
   56VAL   HG21  897   6.533   4.837   6.965
   56VAL   HG22  898   6.605   4.790   7.134
   56VAL   HG23  899   6.589   4.681   6.999
   56VAL      C  900   6.336   4.977   7.079
   56VAL      O  901   6.422   5.065   7.093
   57THR      N  902   6.229   4.988   7.003
   57THR      H  903   6.157   4.914   7.010
   57THR     CA  904   6.204   5.094   6.907
   57THR     HA  905   6.291   5.100   6.845
   57THR     CB  906   6.082   5.054   6.826
   57THR     HB  907   5.998   5.080   6.893
   57THR    CG2  908   6.072   5.138   6.699
   57THR   HG21  909   6.160   5.117   6.640
   57THR   HG22  910   5.984   5.114   6.646
   57THR   HG23  911   6.071   5.243   6.712
   57THR    OG1  912   6.075   4.915   6.791
   57THR    HG1  913   5.983   4.901   6.760
   57THR      C  914   6.183   5.229   6.981
   57THR      O  915   6.232   5.337   6.945
   58LYS      N  916   6.120   5.222   7.098
   58LYS      H  917   6.098   5.126   7.132
   58LYS     CA  918   6.099   5.342   7.192
   58LYS     HA  919   6.079   5.428   7.129
   58LYS     CB  920   5.974   5.325   7.281
   58LYS    HB1  921   6.008   5.291   7.375
   58LYS    HB2  922   5.906   5.256   7.234
   58LYS     CG  923   5.904   5.464   7.296
   58LYS    HG1  924   5.846   5.484   7.206
   58LYS    HG2  925   5.978   5.538   7.307
   58LYS     CD  926   5.806   5.477   7.413
   58LYS    HD1  927   5.725   5.417   7.396
   58LYS    HD2  928   5.765   5.580   7.417
   58LYS     CE  929   5.860   5.446   7.551
   58LYS    HE1  930   5.942   5.512   7.568
   58LYS    HE2  931   5.898   5.340   7.565
   58LYS     NZ  932   5.760   5.474   7.656
   58LYS    HZ1  933   5.804   5.478   7.744
   58LYS    HZ2  934   5.719   5.558   7.632
   58LYS    HZ3  935   5.680   5.408   7.650
   58LYS      C  936   6.228   5.371   7.280
   58LYS      O  937   6.269   5.489   7.297
   59ASP      N  938   6.297   5.271   7.333
   59ASP      H  939   6.257   5.174   7.329
   59ASP     CA  940   6.422   5.303   7.401
   59ASP     HA  941   6.399   5.385   7.463
   59ASP     CB  942   6.471   5.188   7.493
   59ASP    HB1  943   6.567   5.222   7.548
   59ASP    HB2  944   6.507   5.102   7.435
   59ASP     CG  945   6.359   5.137   7.592
   59ASP    OD1  946   6.386   5.036   7.664
   59ASP    OD2  947   6.251   5.194   7.608
   59ASP      C  948   6.533   5.348   7.311
   59ASP      O  949   6.619   5.429   7.349
   60ALA      N  950   6.532   5.312   7.180
   60ALA      H  951   6.462   5.239   7.156
   60ALA     CA  952   6.619   5.365   7.070
   60ALA     HA  953   6.728   5.359   7.095
   60ALA     CB  954   6.589   5.276   6.945
   60ALA    HB1  955   6.481   5.254   6.933
   60ALA    HB2  956   6.629   5.318   6.857
   60ALA    HB3  957   6.640   5.179   6.964
   60ALA      C  958   6.592   5.511   7.051
   60ALA      O  959   6.688   5.591   7.046
   61ALA      N  960   6.465   5.558   7.048
   61ALA      H  961   6.394   5.488   7.047
   61ALA     CA  962   6.433   5.698   7.022
   61ALA     HA  963   6.481   5.741   6.931
   61ALA     CB  964   6.283   5.706   6.988
   61ALA    HB1  965   6.226   5.684   7.080
   61ALA    HB2  966   6.254   5.806   6.959
   61ALA    HB3  967   6.245   5.631   6.912
   61ALA      C  968   6.463   5.789   7.141
   61ALA      O  969   6.485   5.908   7.121
   62GLU      N  970   6.479   5.740   7.264
   62GLU      H  971   6.456   5.641   7.279
   62GLU     CA  972   6.542   5.812   7.377
   62GLU     HA  973   6.507   5.917   7.377
   62GLU     CB  974   6.494   5.748   7.510
   62GLU    HB1  975   6.538   5.805   7.594
   62GLU    HB2  976   6.533   5.648   7.515
   62GLU     CG  977   6.340   5.741   7.518
   62GLU    HG1  978   6.293   5.667   7.454
   62GLU    HG2  979   6.309   5.837   7.480
   62GLU     CD  980   6.285   5.725   7.660
   62GLU    OE1  981   6.194   5.799   7.703
   62GLU    OE2  982   6.332   5.629   7.731
   62GLU      C  983   6.696   5.817   7.365
   62GLU      O  984   6.758   5.913   7.404
   63ALA      N  985   6.766   5.719   7.305
   63ALA      H  986   6.719   5.639   7.263
   63ALA     CA  987   6.903   5.738   7.266
   63ALA     HA  988   6.952   5.791   7.348
   63ALA     CB  989   6.964   5.603   7.237
   63ALA    HB1  990   7.040   5.609   7.163
   63ALA    HB2  991   7.001   5.566   7.332
   63ALA    HB3  992   6.889   5.527   7.206
   63ALA      C  993   6.916   5.840   7.149
   63ALA      O  994   7.010   5.915   7.143
   64ILE      N  995   6.813   5.852   7.061
   64ILE      H  996   6.745   5.782   7.057
   64ILE     CA  997   6.819   5.960   6.965
   64ILE     HA  998   6.908   5.942   6.913
   64ILE     CB  999   6.705   5.964   6.854
   64ILE     HB 1000   6.608   5.976   6.894
   64ILE    CG2 1001   6.743   6.077   6.761
   64ILE   HG21 1002   6.843   6.071   6.721
   64ILE   HG22 1003   6.676   6.072   6.676
   64ILE   HG23 1004   6.723   6.168   6.809
   64ILE    CG1 1005   6.704   5.830   6.771
   64ILE   HG11 1006   6.698   5.750   6.844
   64ILE   HG12 1007   6.795   5.817   6.712
   64ILE     CD 1008   6.582   5.797   6.679
   64ILE    HD1 1009   6.554   5.889   6.619
   64ILE    HD2 1010   6.622   5.725   6.612
   64ILE    HD3 1011   6.489   5.759   6.718
   64ILE      C 1012   6.829   6.094   7.047
   64ILE      O 1013   6.914   6.180   7.021
   65LYS      N 1014   6.743   6.120   7.147
   65LYS      H 1015   6.669   6.058   7.171
   65LYS     CA 1016   6.738   6.242   7.231
   65LYS     HA 1017   6.722   6.328   7.170
   65LYS     CB 1018   6.624   6.238   7.334
   65LYS    HB1 1019   6.630   6.322   7.406
   65LYS    HB2 1020   6.630   6.149   7.392
   65LYS     CG 1021   6.490   6.249   7.254
   65LYS    HG1 1022   6.481   6.149   7.203
   65LYS    HG2 1023   6.492   6.322   7.176
   65LYS     CD 1024   6.364   6.270   7.344
   65LYS    HD1 1025   6.371   6.193   7.417
   65LYS    HD2 1026   6.273   6.255   7.280
   65LYS     CE 1027   6.364   6.405   7.416
   65LYS    HE1 1028   6.460   6.420   7.469
   65LYS    HE2 1029   6.294   6.397   7.500
   65LYS     NZ 1030   6.329   6.522   7.330
   65LYS    HZ1 1031   6.409   6.547   7.267
   65LYS    HZ2 1032   6.247   6.498   7.279
   65LYS    HZ3 1033   6.311   6.606   7.389
   65LYS      C 1034   6.864   6.270   7.313
   65LYS      O 1035   6.906   6.385   7.322
   66LYS      N 1036   6.935   6.164   7.357
   66LYS      H 1037   6.889   6.077   7.344
   66LYS     CA 1038   7.064   6.165   7.428
   66LYS     HA 1039   7.059   6.254   7.500
   66LYS     CB 1040   7.091   6.034   7.502
   66LYS    HB1 1041   7.195   6.015   7.518
   66LYS    HB2 1042   7.066   5.952   7.432
   66LYS     CG 1043   7.007   6.017   7.635
   66LYS    HG1 1044   6.901   6.041   7.616
   66LYS    HG2 1045   7.051   6.075   7.715
   66LYS     CD 1046   7.013   5.872   7.684
   66LYS    HD1 1047   7.022   5.808   7.598
   66LYS    HD2 1048   6.914   5.846   7.738
   66LYS     CE 1049   7.138   5.848   7.767
   66LYS    HE1 1050   7.146   5.922   7.852
   66LYS    HE2 1051   7.218   5.868   7.693
   66LYS     NZ 1052   7.146   5.707   7.809
   66LYS    HZ1 1053   7.148   5.643   7.730
   66LYS    HZ2 1054   7.228   5.696   7.870
   66LYS    HZ3 1055   7.072   5.674   7.867
   66LYS      C 1056   7.185   6.204   7.345
   66LYS      O 1057   7.286   6.249   7.395
   67HIS      N 1058   7.176   6.191   7.211
   67HIS      H 1059   7.097   6.140   7.179
   67HIS     CA 1060   7.284   6.225   7.117
   67HIS     HA 1061   7.371   6.266   7.170
   67HIS     CB 1062   7.336   6.102   7.051
   67HIS    HB1 1063   7.428   6.115   6.988
   67HIS    HB2 1064   7.262   6.066   6.984
   67HIS     CG 1065   7.364   5.993   7.148
   67HIS    ND1 1066   7.283   5.893   7.195
   67HIS    HD1 1067   7.190   5.880   7.162
   67HIS    CE1 1068   7.351   5.813   7.277
   67HIS    HE1 1069   7.308   5.722   7.324
   67HIS    NE2 1070   7.476   5.858   7.281
   67HIS    CD2 1071   7.484   5.974   7.211
   67HIS    HD2 1072   7.568   6.030   7.192
   67HIS      C 1073   7.249   6.320   7.002
   67HIS      O 1074   7.339   6.358   6.922
   68ASN      N 1075   7.125   6.363   6.999
   68ASN      H 1076   7.063   6.327   7.069
   68ASN     CA 1077   7.061   6.450   6.906
   68ASN     HA 1078   6.954   6.454   6.931
   68ASN     CB 1079   7.109   6.590   6.934
   68ASN    HB1 1080   7.067   6.662   6.867
   68ASN    HB2 1081   7.215   6.595   6.909
   68ASN     CG 1082   7.079   6.646   7.077
   68ASN    OD1 1083   7.168   6.660   7.158
   68ASN    ND2 1084   6.954   6.672   7.113
   68ASN   HD21 1085   6.878   6.647   7.054
   68ASN   HD22 1086   6.940   6.705   7.213
   68ASN      C 1087   7.064   6.414   6.758
   68ASN      O 1088   7.009   6.495   6.679
   69VAL      N 1089   7.118   6.295   6.714
   69VAL      H 1090   7.162   6.233   6.779
   69VAL     CA 1091   7.119   6.247   6.577
   69VAL     HA 1092   7.030   6.281   6.527
   69VAL     CB 1093   7.232   6.308   6.488
   69VAL     HB 1094   7.227   6.416   6.486
   69VAL    CG1 1095   7.366   6.271   6.557
   69VAL   HG11 1096   7.451   6.313   6.500
   69VAL   HG12 1097   7.374   6.317   6.660
   69VAL   HG13 1098   7.382   6.165   6.550
   69VAL    CG2 1099   7.220   6.262   6.341
   69VAL   HG21 1100   7.125   6.304   6.308
   69VAL   HG22 1101   7.303   6.306   6.282
   69VAL   HG23 1102   7.232   6.154   6.336
   69VAL      C 1103   7.114   6.095   6.568
   69VAL      O 1104   7.199   6.024   6.623
   70GLY      N 1105   7.018   6.037   6.489
   70GLY      H 1106   6.957   6.099   6.436
   70GLY     CA 1107   7.015   5.896   6.453
   70GLY    HA1 1108   6.930   5.848   6.500
   70GLY    HA2 1109   7.105   5.848   6.490
   70GLY      C 1110   7.001   5.874   6.300
   70GLY      O 1111   6.955   5.964   6.227
   71VAL      N 1112   7.046   5.760   6.252
   71VAL      H 1113   7.096   5.691   6.312
   71VAL     CA 1114   7.046   5.724   6.107
   71VAL     HA 1115   6.982   5.795   6.056
   71VAL     CB 1116   7.187   5.741   6.048
   71VAL     HB 1117   7.181   5.694   5.951
   71VAL    CG1 1118   7.232   5.883   6.042
   71VAL   HG11 1119   7.252   5.918   6.145
   71VAL   HG12 1120   7.320   5.893   5.980
   71VAL   HG13 1121   7.163   5.944   5.992
   71VAL    CG2 1122   7.302   5.665   6.121
   71VAL   HG21 1123   7.388   5.659   6.054
   71VAL   HG22 1124   7.329   5.701   6.218
   71VAL   HG23 1125   7.269   5.557   6.125
   71VAL      C 1126   6.990   5.580   6.093
   71VAL      O 1127   7.030   5.485   6.159
   72LYS      N 1128   6.895   5.562   6.002
   72LYS      H 1129   6.870   5.645   5.949
   72LYS     CA 1130   6.812   5.443   5.993
   72LYS     HA 1131   6.849   5.374   6.069
   72LYS     CB 1132   6.669   5.493   6.031
   72LYS    HB1 1133   6.631   5.562   5.961
   72LYS    HB2 1134   6.674   5.542   6.129
   72LYS     CG 1135   6.573   5.371   6.045
   72LYS    HG1 1136   6.626   5.285   6.089
   72LYS    HG2 1137   6.550   5.338   5.943
   72LYS     CD 1138   6.445   5.405   6.123
   72LYS    HD1 1139   6.390   5.487   6.075
   72LYS    HD2 1140   6.466   5.441   6.225
   72LYS     CE 1141   6.349   5.284   6.145
   72LYS    HE1 1142   6.264   5.318   6.202
   72LYS    HE2 1143   6.398   5.209   6.203
   72LYS     NZ 1144   6.316   5.230   6.013
   72LYS    HZ1 1145   6.237   5.165   6.023
   72LYS    HZ2 1146   6.283   5.308   5.961
   72LYS    HZ3 1147   6.399   5.188   5.976
   72LYS      C 1148   6.822   5.368   5.859
   72LYS      O 1149   6.800   5.425   5.754
   73CYS      N 1150   6.841   5.235   5.872
   73CYS      H 1151   6.862   5.205   5.963
   73CYS     CA 1152   6.819   5.135   5.773
   73CYS     HA 1153   6.841   5.169   5.672
   73CYS     CB 1154   6.905   5.011   5.809
   73CYS    HB1 1155   6.896   4.989   5.916
   73CYS    HB2 1156   7.008   5.040   5.798
   73CYS     SG 1157   6.871   4.869   5.710
   73CYS     HG 1158   6.961   4.783   5.753
   73CYS      C 1159   6.671   5.095   5.761
   73CYS      O 1160   6.602   5.089   5.860
   74ALA      N 1161   6.621   5.061   5.642
   74ALA      H 1162   6.685   5.063   5.561
   74ALA     CA 1163   6.474   5.050   5.620
   74ALA     HA 1164   6.428   5.141   5.661
   74ALA     CB 1165   6.442   5.063   5.471
   74ALA    HB1 1166   6.485   5.161   5.434
   74ALA    HB2 1167   6.487   4.986   5.413
   74ALA    HB3 1168   6.335   5.067   5.451
   74ALA      C 1169   6.415   4.925   5.688
   74ALA      O 1170   6.479   4.824   5.704
   75THR      N 1171   6.286   4.931   5.732
   75THR      H 1172   6.238   5.016   5.721
   75THR     CA 1173   6.218   4.817   5.804
   75THR     HA 1174   6.284   4.732   5.809
   75THR     CB 1175   6.187   4.861   5.952
   75THR     HB 1176   6.108   4.798   6.003
   75THR    CG2 1177   6.323   4.865   6.023
   75THR   HG21 1178   6.393   4.925   5.967
   75THR   HG22 1179   6.309   4.901   6.124
   75THR   HG23 1180   6.356   4.761   6.029
   75THR    OG1 1181   6.144   4.995   5.963
   75THR    HG1 1182   6.052   5.005   5.929
   75THR      C 1183   6.091   4.759   5.742
   75THR      O 1184   6.016   4.827   5.671
   76ILE      N 1185   6.051   4.640   5.789
   76ILE      H 1186   6.121   4.587   5.842
   76ILE     CA 1187   5.926   4.573   5.763
   76ILE     HA 1188   5.886   4.612   5.667
   76ILE     CB 1189   5.946   4.419   5.746
   76ILE     HB 1190   5.982   4.380   5.842
   76ILE    CG2 1191   5.799   4.375   5.730
   76ILE   HG21 1192   5.752   4.432   5.651
   76ILE   HG22 1193   5.791   4.267   5.713
   76ILE   HG23 1194   5.745   4.390   5.824
   76ILE    CG1 1195   6.025   4.374   5.623
   76ILE   HG11 1196   6.119   4.427   5.635
   76ILE   HG12 1197   5.972   4.406   5.533
   76ILE     CD 1198   6.054   4.220   5.626
   76ILE    HD1 1199   6.092   4.191   5.528
   76ILE    HD2 1200   6.118   4.196   5.710
   76ILE    HD3 1201   5.964   4.158   5.640
   76ILE      C 1202   5.833   4.611   5.879
   76ILE      O 1203   5.866   4.585   5.997
   77THR      N 1204   5.713   4.651   5.846
   77THR      H 1205   5.689   4.666   5.748
   77THR     CA 1206   5.601   4.660   5.938
   77THR     HA 1207   5.630   4.639   6.039
   77THR     CB 1208   5.527   4.798   5.929
   77THR     HB 1209   5.486   4.809   5.823
   77THR    CG2 1210   5.424   4.814   6.040
   77THR   HG21 1211   5.386   4.916   6.046
   77THR   HG22 1212   5.342   4.742   6.026
   77THR   HG23 1213   5.465   4.791   6.138
   77THR    OG1 1214   5.618   4.906   5.946
   77THR    HG1 1215   5.572   4.989   5.930
   77THR      C 1216   5.499   4.553   5.887
   77THR      O 1217   5.453   4.566   5.771
   78PRO      N 1218   5.466   4.452   5.970
   78PRO     CD 1219   5.517   4.427   6.105
   78PRO    HD1 1220   5.489   4.506   6.174
   78PRO    HD2 1221   5.622   4.401   6.101
   78PRO     CG 1222   5.442   4.299   6.145
   78PRO    HG1 1223   5.335   4.324   6.182
   78PRO    HG2 1224   5.492   4.251   6.228
   78PRO     CB 1225   5.440   4.218   6.019
   78PRO    HB1 1226   5.371   4.136   6.017
   78PRO    HB2 1227   5.540   4.178   5.995
   78PRO     CA 1228   5.415   4.326   5.914
   78PRO     HA 1229   5.465   4.296   5.823
   78PRO      C 1230   5.263   4.342   5.877
   78PRO      O 1231   5.184   4.413   5.943
   79ASP      N 1232   5.217   4.257   5.786
   79ASP      H 1233   5.284   4.202   5.734
   79ASP     CA 1234   5.077   4.228   5.753
   79ASP     HA 1235   5.019   4.278   5.829
   79ASP     CB 1236   5.038   4.283   5.622
   79ASP    HB1 1237   5.041   4.392   5.631
   79ASP    HB2 1238   4.934   4.251   5.599
   79ASP     CG 1239   5.136   4.237   5.516
   79ASP    OD1 1240   5.110   4.124   5.465
   79ASP    OD2 1241   5.226   4.313   5.480
   79ASP      C 1242   5.047   4.079   5.762
   79ASP      O 1243   5.142   4.004   5.788
   80GLU      N 1244   4.925   4.034   5.745
   80GLU      H 1245   4.853   4.108   5.737
   80GLU     CA 1246   4.882   3.897   5.740
   80GLU     HA 1247   4.847   3.866   5.841
   80GLU     CB 1248   4.753   3.895   5.657
   80GLU    HB1 1249   4.770   3.947   5.562
   80GLU    HB2 1250   4.684   3.955   5.719
   80GLU     CG 1251   4.697   3.750   5.633
   80GLU    HG1 1252   4.776   3.698   5.576
   80GLU    HG2 1253   4.604   3.754   5.576
   80GLU     CD 1254   4.657   3.684   5.764
   80GLU    OE1 1255   4.661   3.562   5.765
   80GLU    OE2 1256   4.618   3.755   5.862
   80GLU      C 1257   4.983   3.799   5.674
   80GLU      O 1258   5.016   3.696   5.734
   81LYS      N 1259   5.032   3.838   5.555
   81LYS      H 1260   5.000   3.926   5.523
   81LYS     CA 1261   5.117   3.758   5.465
   81LYS     HA 1262   5.081   3.660   5.463
   81LYS     CB 1263   5.109   3.807   5.318
   81LYS    HB1 1264   5.142   3.914   5.315
   81LYS    HB2 1265   5.005   3.803   5.286
   81LYS     CG 1266   5.190   3.727   5.208
   81LYS    HG1 1267   5.297   3.738   5.222
   81LYS    HG2 1268   5.174   3.778   5.111
   81LYS     CD 1269   5.152   3.581   5.189
   81LYS    HD1 1270   5.084   3.571   5.103
   81LYS    HD2 1271   5.105   3.557   5.283
   81LYS     CE 1272   5.278   3.498   5.171
   81LYS    HE1 1273   5.335   3.520   5.259
   81LYS    HE2 1274   5.343   3.533   5.090
   81LYS     NZ 1275   5.249   3.353   5.178
   81LYS    HZ1 1276   5.186   3.338   5.256
   81LYS    HZ2 1277   5.200   3.323   5.096
   81LYS    HZ3 1278   5.332   3.297   5.193
   81LYS      C 1279   5.266   3.764   5.508
   81LYS      O 1280   5.345   3.673   5.479
   82ARG      N 1281   5.302   3.864   5.592
   82ARG      H 1282   5.230   3.927   5.607
   82ARG     CA 1283   5.432   3.872   5.661
   82ARG     HA 1284   5.502   3.815   5.607
   82ARG     CB 1285   5.491   4.014   5.676
   82ARG    HB1 1286   5.575   4.000   5.746
   82ARG    HB2 1287   5.411   4.075   5.723
   82ARG     CG 1288   5.544   4.082   5.546
   82ARG    HG1 1289   5.586   4.175   5.585
   82ARG    HG2 1290   5.460   4.118   5.477
   82ARG     CD 1291   5.644   4.005   5.457
   82ARG    HD1 1292   5.602   3.921   5.394
   82ARG    HD2 1293   5.718   3.949   5.516
   82ARG     NE 1294   5.716   4.108   5.379
   82ARG     HE 1295   5.682   4.208   5.382
   82ARG     CZ 1296   5.841   4.098   5.339
   82ARG    NH1 1297   5.909   3.992   5.315
   82ARG   HH11 1298   5.866   3.897   5.309
   82ARG   HH12 1299   6.008   4.002   5.293
   82ARG    NH2 1300   5.907   4.210   5.325
   82ARG   HH21 1301   5.858   4.299   5.340
   82ARG   HH22 1302   6.003   4.227   5.295
   82ARG      C 1303   5.433   3.798   5.796
   82ARG      O 1304   5.534   3.743   5.835
   83VAL      N 1305   5.321   3.792   5.860
   83VAL      H 1306   5.238   3.849   5.822
   83VAL     CA 1307   5.300   3.698   5.973
   83VAL     HA 1308   5.367   3.725   6.055
   83VAL     CB 1309   5.165   3.710   6.040
   83VAL     HB 1310   5.081   3.685   5.968
   83VAL    CG1 1311   5.156   3.606   6.157
   83VAL   HG11 1312   5.088   3.634   6.239
   83VAL   HG12 1313   5.124   3.512   6.116
   83VAL   HG13 1314   5.250   3.595   6.212
   83VAL    CG2 1315   5.144   3.849   6.111
   83VAL   HG21 1316   5.049   3.841   6.158
   83VAL   HG22 1317   5.228   3.871   6.178
   83VAL   HG23 1318   5.146   3.923   6.036
   83VAL      C 1319   5.329   3.558   5.924
   83VAL      O 1320   5.395   3.480   5.988
   84GLU      N 1321   5.268   3.524   5.811
   84GLU      H 1322   5.202   3.588   5.768
   84GLU     CA 1323   5.292   3.393   5.739
   84GLU     HA 1324   5.289   3.313   5.814
   84GLU     CB 1325   5.175   3.372   5.640
   84GLU    HB1 1326   5.177   3.441   5.558
   84GLU    HB2 1327   5.076   3.383   5.695
   84GLU     CG 1328   5.180   3.237   5.577
   84GLU    HG1 1329   5.196   3.161   5.652
   84GLU    HG2 1330   5.261   3.240   5.497
   84GLU     CD 1331   5.053   3.218   5.495
   84GLU    OE1 1332   5.033   3.273   5.379
   84GLU    OE2 1333   4.967   3.141   5.542
   84GLU      C 1334   5.426   3.371   5.669
   84GLU      O 1335   5.470   3.256   5.665
   85GLU      N 1336   5.499   3.479   5.632
   85GLU      H 1337   5.453   3.570   5.625
   85GLU     CA 1338   5.639   3.467   5.596
   85GLU     HA 1339   5.648   3.398   5.517
   85GLU     CB 1340   5.682   3.601   5.519
   85GLU    HB1 1341   5.666   3.679   5.587
   85GLU    HB2 1342   5.619   3.611   5.424
   85GLU     CG 1343   5.827   3.596   5.475
   85GLU    HG1 1344   5.841   3.491   5.462
   85GLU    HG2 1345   5.896   3.624   5.556
   85GLU     CD 1346   5.866   3.675   5.346
   85GLU    OE1 1347   5.781   3.700   5.258
   85GLU    OE2 1348   5.985   3.706   5.329
   85GLU      C 1349   5.739   3.429   5.709
   85GLU      O 1350   5.826   3.338   5.690
   86PHE      N 1351   5.736   3.498   5.822
   86PHE      H 1352   5.669   3.575   5.829
   86PHE     CA 1353   5.836   3.493   5.938
   86PHE     HA 1354   5.923   3.437   5.902
   86PHE     CB 1355   5.872   3.640   5.971
   86PHE    HB1 1356   5.919   3.637   6.063
   86PHE    HB2 1357   5.780   3.695   5.980
   86PHE     CG 1358   5.965   3.705   5.869
   86PHE    CD1 1359   6.100   3.663   5.863
   86PHE    HD1 1360   6.134   3.587   5.934
   86PHE    CE1 1361   6.193   3.733   5.788
   86PHE    HE1 1362   6.294   3.706   5.790
   86PHE     CZ 1363   6.142   3.829   5.694
   86PHE     HZ 1364   6.211   3.876   5.633
   86PHE    CE2 1365   6.007   3.862   5.686
   86PHE    HE2 1366   5.968   3.938   5.615
   86PHE    CD2 1367   5.918   3.808   5.781
   86PHE    HD2 1368   5.810   3.834   5.777
   86PHE      C 1369   5.785   3.416   6.064
   86PHE      O 1370   5.855   3.423   6.164
   87LYS      N 1371   5.659   3.373   6.069
   87LYS      H 1372   5.603   3.388   5.985
   87LYS     CA 1373   5.592   3.314   6.187
   87LYS     HA 1374   5.486   3.319   6.166
   87LYS     CB 1375   5.622   3.164   6.207
   87LYS    HB1 1376   5.576   3.111   6.122
   87LYS    HB2 1377   5.568   3.126   6.298
   87LYS     CG 1378   5.762   3.120   6.214
   87LYS    HG1 1379   5.807   3.172   6.300
   87LYS    HG2 1380   5.813   3.150   6.115
   87LYS     CD 1381   5.775   2.963   6.226
   87LYS    HD1 1382   5.714   2.911   6.161
   87LYS    HD2 1383   5.737   2.936   6.327
   87LYS     CE 1384   5.923   2.924   6.199
   87LYS    HE1 1385   5.993   2.984   6.259
   87LYS    HE2 1386   5.945   2.933   6.093
   87LYS     NZ 1387   5.950   2.780   6.236
   87LYS    HZ1 1388   5.909   2.759   6.323
   87LYS    HZ2 1389   5.895   2.724   6.169
   87LYS    HZ3 1390   6.049   2.751   6.223
   87LYS      C 1391   5.607   3.399   6.316
   87LYS      O 1392   5.643   3.354   6.422
   88LEU      N 1393   5.584   3.529   6.303
   88LEU      H 1394   5.564   3.562   6.205
   88LEU     CA 1395   5.581   3.626   6.414
   88LEU     HA 1396   5.670   3.608   6.475
   88LEU     CB 1397   5.579   3.770   6.356
   88LEU    HB1 1398   5.588   3.840   6.439
   88LEU    HB2 1399   5.483   3.789   6.306
   88LEU     CG 1400   5.690   3.803   6.256
   88LEU     HG 1401   5.691   3.727   6.181
   88LEU    CD1 1402   5.662   3.937   6.180
   88LEU   HD11 1403   5.752   3.961   6.136
   88LEU   HD12 1404   5.589   3.914   6.103
   88LEU   HD13 1405   5.632   4.019   6.242
   88LEU    CD2 1406   5.828   3.805   6.326
   88LEU   HD21 1407   5.859   3.699   6.352
   88LEU   HD22 1408   5.901   3.855   6.265
   88LEU   HD23 1409   5.828   3.866   6.413
   88LEU      C 1410   5.470   3.599   6.514
   88LEU      O 1411   5.358   3.565   6.470
   89LYS      N 1412   5.489   3.623   6.644
   89LYS      H 1413   5.578   3.666   6.671
   89LYS     CA 1414   5.394   3.578   6.750
   89LYS     HA 1415   5.344   3.493   6.714
   89LYS     CB 1416   5.471   3.543   6.875
   89LYS    HB1 1417   5.411   3.550   6.960
   89LYS    HB2 1418   5.560   3.602   6.882
   89LYS     CG 1419   5.511   3.398   6.866
   89LYS    HG1 1420   5.420   3.329   6.856
   89LYS    HG2 1421   5.567   3.373   6.956
   89LYS     CD 1422   5.604   3.355   6.747
   89LYS    HD1 1423   5.539   3.369   6.662
   89LYS    HD2 1424   5.615   3.250   6.749
   89LYS     CE 1425   5.738   3.423   6.743
   89LYS    HE1 1426   5.777   3.397   6.837
   89LYS    HE2 1427   5.743   3.530   6.736
   89LYS     NZ 1428   5.823   3.358   6.642
   89LYS    HZ1 1429   5.848   3.264   6.666
   89LYS    HZ2 1430   5.788   3.354   6.547
   89LYS    HZ3 1431   5.909   3.410   6.627
   89LYS      C 1432   5.281   3.677   6.786
   89LYS      O 1433   5.183   3.636   6.846
   90GLN      N 1434   5.298   3.804   6.758
   90GLN      H 1435   5.379   3.825   6.703
   90GLN     CA 1436   5.198   3.912   6.766
   90GLN     HA 1437   5.094   3.870   6.760
   90GLN     CB 1438   5.213   3.993   6.896
   90GLN    HB1 1439   5.213   4.103   6.880
   90GLN    HB2 1440   5.307   3.983   6.953
   90GLN     CG 1441   5.098   3.955   6.996
   90GLN    HG1 1442   5.131   3.997   7.090
   90GLN    HG2 1443   5.085   3.847   7.005
   90GLN     CD 1444   4.964   4.019   6.948
   90GLN    OE1 1445   4.954   4.087   6.847
   90GLN    NE2 1446   4.852   4.000   7.017
   90GLN   HE21 1447   4.853   3.937   7.097
   90GLN   HE22 1448   4.764   4.046   6.986
   90GLN      C 1449   5.219   4.007   6.646
   90GLN      O 1450   5.301   3.970   6.559
   91MET      N 1451   5.148   4.118   6.634
   91MET      H 1452   5.086   4.144   6.710
   91MET     CA 1453   5.146   4.216   6.523
   91MET     HA 1454   5.240   4.202   6.468
   91MET     CB 1455   5.028   4.196   6.422
   91MET    HB1 1456   5.034   4.275   6.348
   91MET    HB2 1457   4.933   4.221   6.475
   91MET     CG 1458   5.017   4.058   6.360
   91MET    HG1 1459   4.997   3.988   6.443
   91MET    HG2 1460   5.110   4.035   6.308
   91MET     SD 1461   4.871   4.046   6.255
   91MET     CE 1462   4.905   4.145   6.109
   91MET    HE1 1463   4.902   4.251   6.125
   91MET    HE2 1464   5.005   4.122   6.066
   91MET    HE3 1465   4.828   4.123   6.031
   91MET      C 1466   5.166   4.358   6.573
   91MET      O 1467   5.135   4.386   6.689
   92TRP      N 1468   5.219   4.440   6.485
   92TRP      H 1469   5.231   4.407   6.387
   92TRP     CA 1470   5.308   4.557   6.518
   92TRP     HA 1471   5.281   4.586   6.620
   92TRP     CB 1472   5.458   4.518   6.512
   92TRP    HB1 1473   5.521   4.608   6.535
   92TRP    HB2 1474   5.475   4.486   6.409
   92TRP     CG 1475   5.495   4.409   6.606
   92TRP    CD1 1476   5.543   4.287   6.576
   92TRP    HD1 1477   5.560   4.244   6.474
   92TRP    NE1 1478   5.537   4.203   6.683
   92TRP    HE1 1479   5.556   4.106   6.679
   92TRP    CE2 1480   5.487   4.269   6.794
   92TRP    CZ2 1481   5.460   4.225   6.926
   92TRP    HZ2 1482   5.476   4.123   6.956
   92TRP    CH2 1483   5.415   4.321   7.018
   92TRP    HH2 1484   5.394   4.291   7.117
   92TRP    CZ3 1485   5.392   4.454   6.980
   92TRP    HZ3 1486   5.357   4.526   7.053
   92TRP    CE3 1487   5.417   4.493   6.846
   92TRP    HE3 1488   5.404   4.598   6.818
   92TRP    CD2 1489   5.466   4.401   6.750
   92TRP      C 1490   5.286   4.677   6.435
   92TRP      O 1491   5.285   4.660   6.313
   93LYS      N 1492   5.269   4.797   6.495
   93LYS      H 1493   5.278   4.802   6.598
   93LYS     CA 1494   5.260   4.924   6.426
   93LYS     HA 1495   5.192   4.909   6.338
   93LYS     CB 1496   5.205   5.032   6.523
   93LYS    HB1 1497   5.229   5.132   6.493
   93LYS    HB2 1498   5.249   5.030   6.620
   93LYS     CG 1499   5.052   5.019   6.549
   93LYS    HG1 1500   5.027   4.916   6.581
   93LYS    HG2 1501   4.997   5.038   6.455
   93LYS     CD 1502   5.015   5.117   6.659
   93LYS    HD1 1503   5.054   5.216   6.627
   93LYS    HD2 1504   5.069   5.072   6.746
   93LYS     CE 1505   4.867   5.142   6.702
   93LYS    HE1 1506   4.799   5.158   6.614
   93LYS    HE2 1507   4.873   5.233   6.769
   93LYS     NZ 1508   4.811   5.030   6.777
   93LYS    HZ1 1509   4.710   5.047   6.806
   93LYS    HZ2 1510   4.792   4.940   6.734
   93LYS    HZ3 1511   4.859   5.007   6.860
   93LYS      C 1512   5.398   4.963   6.379
   93LYS      O 1513   5.497   4.902   6.427
   94SER      N 1514   5.404   5.059   6.283
   94SER      H 1515   5.317   5.097   6.246
   94SER     CA 1516   5.533   5.110   6.226
   94SER     HA 1517   5.574   5.028   6.166
   94SER     CB 1518   5.509   5.234   6.144
   94SER    HB1 1519   5.474   5.317   6.205
   94SER    HB2 1520   5.439   5.212   6.065
   94SER     OG 1521   5.625   5.277   6.079
   94SER     HG 1522   5.600   5.274   5.982
   94SER      C 1523   5.638   5.148   6.330
   94SER      O 1524   5.609   5.212   6.436
   95PRO      N 1525   5.769   5.108   6.307
   95PRO     CD 1526   5.826   5.017   6.207
   95PRO    HD1 1527   5.788   5.046   6.112
   95PRO    HD2 1528   5.793   4.918   6.237
   95PRO     CG 1529   5.975   5.035   6.213
   95PRO    HG1 1530   6.005   5.126   6.154
   95PRO    HG2 1531   6.027   4.945   6.176
   95PRO     CB 1532   5.990   5.059   6.366
   95PRO    HB1 1533   6.082   5.105   6.390
   95PRO    HB2 1534   5.983   4.966   6.420
   95PRO     CA 1535   5.870   5.146   6.402
   95PRO     HA 1536   5.832   5.130   6.501
   95PRO      C 1537   5.895   5.294   6.391
   95PRO      O 1538   5.933   5.360   6.492
   96ASN      N 1539   5.870   5.353   6.272
   96ASN      H 1540   5.841   5.297   6.195
   96ASN     CA 1541   5.867   5.496   6.254
   96ASN     HA 1542   5.961   5.536   6.284
   96ASN     CB 1543   5.854   5.522   6.098
   96ASN    HB1 1544   5.862   5.629   6.080
   96ASN    HB2 1545   5.756   5.488   6.064
   96ASN     CG 1546   5.969   5.456   6.013
   96ASN    OD1 1547   5.955   5.359   5.941
   96ASN    ND2 1548   6.084   5.516   6.022
   96ASN   HD21 1549   6.095   5.591   6.086
   96ASN   HD22 1550   6.147   5.486   5.950
   96ASN      C 1551   5.760   5.566   6.339
   96ASN      O 1552   5.781   5.674   6.395
   97GLY      N 1553   5.642   5.501   6.347
   97GLY      H 1554   5.623   5.422   6.290
   97GLY     CA 1555   5.542   5.551   6.440
   97GLY    HA1 1556   5.466   5.473   6.436
   97GLY    HA2 1557   5.512   5.654   6.415
   97GLY      C 1558   5.589   5.556   6.580
   97GLY      O 1559   5.579   5.654   6.649
   98THR      N 1560   5.653   5.449   6.621
   98THR      H 1561   5.659   5.363   6.563
   98THR     CA 1562   5.696   5.434   6.761
   98THR     HA 1563   5.616   5.462   6.823
   98THR     CB 1564   5.748   5.296   6.801
   98THR     HB 1565   5.817   5.265   6.726
   98THR    CG2 1566   5.801   5.290   6.944
   98THR   HG21 1567   5.816   5.184   6.981
   98THR   HG22 1568   5.890   5.351   6.958
   98THR   HG23 1569   5.724   5.339   7.005
   98THR    OG1 1570   5.640   5.202   6.805
   98THR    HG1 1571   5.681   5.115   6.826
   98THR      C 1572   5.809   5.531   6.791
   98THR      O 1573   5.818   5.587   6.900
   99ILE      N 1574   5.897   5.560   6.697
   99ILE      H 1575   5.894   5.508   6.611
   99ILE     CA 1576   6.003   5.666   6.705
   99ILE     HA 1577   6.051   5.653   6.807
   99ILE     CB 1578   6.109   5.668   6.594
   99ILE     HB 1579   6.067   5.680   6.492
   99ILE    CG2 1580   6.197   5.789   6.608
   99ILE   HG21 1581   6.145   5.874   6.567
   99ILE   HG22 1582   6.225   5.804   6.711
   99ILE   HG23 1583   6.291   5.783   6.554
   99ILE    CG1 1584   6.197   5.542   6.605
   99ILE   HG11 1585   6.134   5.458   6.635
   99ILE   HG12 1586   6.280   5.559   6.678
   99ILE     CD 1587   6.261   5.506   6.467
   99ILE    HD1 1588   6.350   5.577   6.440
   99ILE    HD2 1589   6.310   5.407   6.482
   99ILE    HD3 1590   6.185   5.500   6.391
   99ILE      C 1591   5.942   5.805   6.722
   99ILE      O 1592   5.981   5.884   6.807
  100ARG      N 1593   5.830   5.829   6.658
  100ARG      H 1594   5.793   5.764   6.596
  100ARG     CA 1595   5.759   5.953   6.677
  100ARG     HA 1596   5.823   6.032   6.725
  100ARG     CB 1597   5.716   5.995   6.537
  100ARG    HB1 1598   5.652   6.080   6.538
  100ARG    HB2 1599   5.666   5.908   6.493
  100ARG     CG 1600   5.847   6.024   6.459
  100ARG    HG1 1601   5.927   5.951   6.486
  100ARG    HG2 1602   5.882   6.128   6.462
  100ARG     CD 1603   5.838   5.995   6.313
  100ARG    HD1 1604   5.768   6.071   6.273
  100ARG    HD2 1605   5.794   5.897   6.305
  100ARG     NE 1606   5.967   5.994   6.242
  100ARG     HE 1607   6.064   6.000   6.286
  100ARG     CZ 1608   5.984   5.952   6.114
  100ARG    NH1 1609   5.882   5.906   6.039
  100ARG   HH11 1610   5.781   5.912   6.058
  100ARG   HH12 1611   5.900   5.877   5.941
  100ARG    NH2 1612   6.109   5.950   6.057
  100ARG   HH21 1613   6.195   5.978   6.102
  100ARG   HH22 1614   6.127   5.894   5.972
  100ARG      C 1615   5.647   5.945   6.777
  100ARG      O 1616   5.575   6.040   6.786
  101ASN      N 1617   5.635   5.842   6.865
  101ASN      H 1618   5.700   5.761   6.858
  101ASN     CA 1619   5.575   5.860   6.991
  101ASN     HA 1620   5.487   5.919   6.987
  101ASN     CB 1621   5.547   5.722   7.048
  101ASN    HB1 1622   5.638   5.685   7.097
  101ASN    HB2 1623   5.520   5.650   6.972
  101ASN     CG 1624   5.437   5.717   7.150
  101ASN    OD1 1625   5.366   5.620   7.155
  101ASN    ND2 1626   5.421   5.815   7.239
  101ASN   HD21 1627   5.481   5.897   7.238
  101ASN   HD22 1628   5.337   5.813   7.303
  101ASN      C 1629   5.668   5.940   7.084
  101ASN      O 1630   5.620   6.013   7.174
  102ILE      N 1631   5.801   5.933   7.065
  102ILE      H 1632   5.839   5.875   6.993
  102ILE     CA 1633   5.899   6.008   7.152
  102ILE     HA 1634   5.845   6.034   7.243
  102ILE     CB 1635   6.021   5.919   7.178
  102ILE     HB 1636   6.047   5.865   7.088
  102ILE    CG2 1637   6.149   5.993   7.219
  102ILE   HG21 1638   6.130   6.060   7.297
  102ILE   HG22 1639   6.225   5.921   7.254
  102ILE   HG23 1640   6.182   6.047   7.132
  102ILE    CG1 1641   5.994   5.804   7.277
  102ILE   HG11 1642   6.074   5.728   7.280
  102ILE   HG12 1643   5.909   5.743   7.246
  102ILE     CD 1644   5.961   5.846   7.417
  102ILE    HD1 1645   5.952   5.760   7.479
  102ILE    HD2 1646   6.047   5.903   7.455
  102ILE    HD3 1647   5.863   5.901   7.425
  102ILE      C 1648   5.935   6.138   7.079
  102ILE      O 1649   5.945   6.236   7.151
  103LEU      N 1650   5.963   6.137   6.948
  103LEU      H 1651   5.946   6.047   6.903
  103LEU     CA 1652   6.001   6.259   6.873
  103LEU     HA 1653   6.038   6.333   6.944
  103LEU     CB 1654   6.112   6.218   6.775
  103LEU    HB1 1655   6.139   6.308   6.715
  103LEU    HB2 1656   6.070   6.144   6.703
  103LEU     CG 1657   6.239   6.175   6.835
  103LEU     HG 1658   6.223   6.085   6.894
  103LEU    CD1 1659   6.340   6.132   6.726
  103LEU   HD11 1660   6.302   6.055   6.656
  103LEU   HD12 1661   6.390   6.216   6.670
  103LEU   HD13 1662   6.422   6.077   6.779
  103LEU    CD2 1663   6.311   6.276   6.930
  103LEU   HD21 1664   6.335   6.371   6.881
  103LEU   HD22 1665   6.251   6.300   7.017
  103LEU   HD23 1666   6.403   6.229   6.961
  103LEU      C 1667   5.893   6.330   6.792
  103LEU      O 1668   5.828   6.270   6.708
  104GLY      N 1669   5.874   6.459   6.829
  104GLY      H 1670   5.913   6.495   6.915
  104GLY     CA 1671   5.768   6.538   6.769
  104GLY    HA1 1672   5.725   6.599   6.851
  104GLY    HA2 1673   5.685   6.481   6.729
  104GLY      C 1674   5.829   6.635   6.669
  104GLY      O 1675   5.934   6.693   6.694
  105GLY      N 1676   5.756   6.660   6.562
  105GLY      H 1677   5.661   6.614   6.558
  105GLY     CA 1678   5.792   6.758   6.463
  105GLY    HA1 1679   5.896   6.781   6.468
  105GLY    HA2 1680   5.739   6.851   6.494
  105GLY      C 1681   5.745   6.720   6.323
  105GLY      O 1682   5.632   6.670   6.306
  106THR      N 1683   5.827   6.741   6.223
  106THR      H 1684   5.919   6.786   6.239
  106THR     CA 1685   5.790   6.702   6.091
  106THR     HA 1686   5.696   6.646   6.094
  106THR     CB 1687   5.772   6.831   6.009
  106THR     HB 1688   5.869   6.879   6.006
  106THR    CG2 1689   5.726   6.805   5.863
  106THR   HG21 1690   5.795   6.741   5.810
  106THR   HG22 1691   5.629   6.754   5.861
  106THR   HG23 1692   5.717   6.898   5.816
  106THR    OG1 1693   5.680   6.920   6.064
  106THR    HG1 1694   5.663   6.993   6.005
  106THR      C 1695   5.896   6.616   6.020
  106THR      O 1696   6.013   6.648   6.028
  107VAL      N 1697   5.851   6.516   5.940
  107VAL      H 1698   5.749   6.500   5.935
  107VAL     CA 1699   5.941   6.426   5.863
  107VAL     HA 1700   6.041   6.446   5.900
  107VAL     CB 1701   5.921   6.275   5.892
  107VAL     HB 1702   5.920   6.267   6.000
  107VAL    CG1 1703   5.786   6.227   5.837
  107VAL   HG11 1704   5.776   6.121   5.856
  107VAL   HG12 1705   5.710   6.290   5.884
  107VAL   HG13 1706   5.792   6.250   5.734
  107VAL    CG2 1707   6.035   6.190   5.831
  107VAL   HG21 1708   6.016   6.084   5.840
  107VAL   HG22 1709   6.051   6.215   5.725
  107VAL   HG23 1710   6.125   6.207   5.889
  107VAL      C 1711   5.944   6.472   5.716
  107VAL      O 1712   5.849   6.476   5.641
  108PHE      N 1713   6.058   6.529   5.671
  108PHE      H 1714   6.137   6.541   5.736
  108PHE     CA 1715   6.077   6.592   5.540
  108PHE     HA 1716   5.980   6.618   5.504
  108PHE     CB 1717   6.147   6.731   5.543
  108PHE    HB1 1718   6.159   6.769   5.439
  108PHE    HB2 1719   6.240   6.710   5.584
  108PHE     CG 1720   6.082   6.838   5.627
  108PHE    CD1 1721   6.004   6.947   5.571
  108PHE    HD1 1722   5.987   6.956   5.468
  108PHE    CE1 1723   5.944   7.045   5.661
  108PHE    HE1 1724   5.879   7.124   5.619
  108PHE     CZ 1725   5.967   7.035   5.801
  108PHE     HZ 1726   5.931   7.104   5.871
  108PHE    CE2 1727   6.053   6.938   5.848
  108PHE    HE2 1728   6.072   6.938   5.955
  108PHE    CD2 1729   6.109   6.840   5.767
  108PHE    HD2 1730   6.171   6.760   5.801
  108PHE      C 1731   6.140   6.502   5.430
  108PHE      O 1732   6.248   6.448   5.447
  109ARG      N 1733   6.076   6.492   5.314
  109ARG      H 1734   5.983   6.535   5.311
  109ARG     CA 1735   6.118   6.398   5.208
  109ARG     HA 1736   6.212   6.345   5.244
  109ARG     CB 1737   6.002   6.299   5.180
  109ARG    HB1 1738   6.005   6.266   5.075
  109ARG    HB2 1739   5.904   6.354   5.193
  109ARG     CG 1740   6.017   6.173   5.267
  109ARG    HG1 1741   6.017   6.194   5.374
  109ARG    HG2 1742   6.116   6.127   5.246
  109ARG     CD 1743   5.912   6.072   5.242
  109ARG    HD1 1744   5.908   6.034   5.137
  109ARG    HD2 1745   5.818   6.125   5.258
  109ARG     NE 1746   5.922   5.953   5.333
  109ARG     HE 1747   6.002   5.943   5.391
  109ARG     CZ 1748   5.833   5.852   5.352
  109ARG    NH1 1749   5.719   5.851   5.287
  109ARG   HH11 1750   5.693   5.928   5.231
  109ARG   HH12 1751   5.654   5.769   5.289
  109ARG    NH2 1752   5.867   5.751   5.434
  109ARG   HH21 1753   5.965   5.747   5.468
  109ARG   HH22 1754   5.791   5.686   5.460
  109ARG      C 1755   6.157   6.482   5.087
  109ARG      O 1756   6.092   6.579   5.047
  110GLU      N 1757   6.275   6.461   5.032
  110GLU      H 1758   6.326   6.382   5.062
  110GLU     CA 1759   6.337   6.541   4.923
  110GLU     HA 1760   6.252   6.598   4.875
  110GLU     CB 1761   6.434   6.638   4.991
  110GLU    HB1 1762   6.513   6.573   5.034
  110GLU    HB2 1763   6.377   6.700   5.066
  110GLU     CG 1764   6.515   6.727   4.894
  110GLU    HG1 1765   6.451   6.800   4.844
  110GLU    HG2 1766   6.552   6.661   4.811
  110GLU     CD 1767   6.634   6.799   4.962
  110GLU    OE1 1768   6.631   6.821   5.089
  110GLU    OE2 1769   6.743   6.814   4.904
  110GLU      C 1770   6.408   6.446   4.823
  110GLU      O 1771   6.474   6.348   4.867
  111ALA      N 1772   6.392   6.473   4.691
  111ALA      H 1773   6.335   6.547   4.658
  111ALA     CA 1774   6.467   6.401   4.591
  111ALA     HA 1775   6.482   6.299   4.632
  111ALA     CB 1776   6.385   6.394   4.464
  111ALA    HB1 1777   6.357   6.492   4.423
  111ALA    HB2 1778   6.443   6.332   4.393
  111ALA    HB3 1779   6.294   6.339   4.484
  111ALA      C 1780   6.605   6.471   4.563
  111ALA      O 1781   6.610   6.595   4.551
  112ILE      N 1782   6.713   6.392   4.553
  112ILE      H 1783   6.703   6.293   4.574
  112ILE     CA 1784   6.847   6.428   4.510
  112ILE     HA 1785   6.872   6.528   4.539
  112ILE     CB 1786   6.949   6.335   4.571
  112ILE     HB 1787   6.928   6.236   4.528
  112ILE    CG2 1788   7.088   6.370   4.525
  112ILE   HG21 1789   7.106   6.365   4.418
  112ILE   HG22 1790   7.135   6.459   4.579
  112ILE   HG23 1791   7.149   6.286   4.567
  112ILE    CG1 1792   6.938   6.317   4.725
  112ILE   HG11 1793   7.017   6.246   4.756
  112ILE   HG12 1794   6.847   6.266   4.751
  112ILE     CD 1795   6.959   6.442   4.814
  112ILE    HD1 1796   7.050   6.486   4.778
  112ILE    HD2 1797   6.881   6.514   4.792
  112ILE    HD3 1798   6.968   6.411   4.921
  112ILE      C 1799   6.854   6.418   4.361
  112ILE      O 1800   6.805   6.317   4.302
  113ILE      N 1801   6.915   6.521   4.301
  113ILE      H 1802   6.947   6.603   4.353
  113ILE     CA 1803   6.916   6.542   4.154
  113ILE     HA 1804   6.872   6.456   4.111
  113ILE     CB 1805   6.822   6.666   4.111
  113ILE     HB 1806   6.835   6.682   4.003
  113ILE    CG2 1807   6.676   6.622   4.131
  113ILE   HG21 1808   6.639   6.629   4.234
  113ILE   HG22 1809   6.609   6.678   4.065
  113ILE   HG23 1810   6.653   6.520   4.101
  113ILE    CG1 1811   6.842   6.805   4.174
  113ILE   HG11 1812   6.828   6.799   4.281
  113ILE   HG12 1813   6.763   6.875   4.138
  113ILE     CD 1814   6.976   6.864   4.137
  113ILE    HD1 1815   6.988   6.857   4.028
  113ILE    HD2 1816   6.984   6.973   4.166
  113ILE    HD3 1817   7.055   6.808   4.193
  113ILE      C 1818   7.059   6.547   4.096
  113ILE      O 1819   7.154   6.547   4.171
  114CYS      N 1820   7.071   6.547   3.966
  114CYS      H 1821   6.985   6.532   3.908
  114CYS     CA 1822   7.202   6.554   3.892
  114CYS     HA 1823   7.257   6.620   3.947
  114CYS     CB 1824   7.260   6.410   3.898
  114CYS    HB1 1825   7.190   6.341   3.858
  114CYS    HB2 1826   7.291   6.393   4.000
  114CYS     SG 1827   7.401   6.391   3.784
  114CYS     HG 1828   7.475   6.484   3.848
  114CYS      C 1829   7.188   6.608   3.750
  114CYS      O 1830   7.097   6.575   3.679
  115LYS      N 1831   7.285   6.690   3.700
  115LYS      H 1832   7.366   6.712   3.763
  115LYS     CA 1833   7.277   6.760   3.570
  115LYS     HA 1834   7.172   6.786   3.553
  115LYS     CB 1835   7.360   6.888   3.586
  115LYS    HB1 1836   7.325   6.923   3.684
  115LYS    HB2 1837   7.337   6.957   3.509
  115LYS     CG 1838   7.512   6.877   3.601
  115LYS    HG1 1839   7.560   6.836   3.508
  115LYS    HG2 1840   7.538   6.809   3.681
  115LYS     CD 1841   7.566   7.018   3.635
  115LYS    HD1 1842   7.530   7.051   3.738
  115LYS    HD2 1843   7.541   7.089   3.557
  115LYS     CE 1844   7.721   7.021   3.633
  115LYS    HE1 1845   7.762   7.122   3.643
  115LYS    HE2 1846   7.750   6.981   3.539
  115LYS     NZ 1847   7.783   6.951   3.745
  115LYS    HZ1 1848   7.770   6.850   3.740
  115LYS    HZ2 1849   7.881   6.977   3.756
  115LYS    HZ3 1850   7.738   6.983   3.835
  115LYS      C 1851   7.310   6.675   3.446
  115LYS      O 1852   7.323   6.724   3.337
  116ASN      N 1853   7.327   6.543   3.469
  116ASN      H 1854   7.328   6.508   3.564
  116ASN     CA 1855   7.319   6.440   3.365
  116ASN     HA 1856   7.269   6.488   3.276
  116ASN     CB 1857   7.461   6.393   3.319
  116ASN    HB1 1858   7.443   6.325   3.236
  116ASN    HB2 1859   7.516   6.343   3.406
  116ASN     CG 1860   7.540   6.510   3.263
  116ASN    OD1 1861   7.640   6.546   3.323
  116ASN    ND2 1862   7.498   6.570   3.153
  116ASN   HD21 1863   7.428   6.522   3.096
  116ASN   HD22 1864   7.567   6.625   3.103
  116ASN      C 1865   7.227   6.320   3.400
  116ASN      O 1866   7.241   6.209   3.345
  117ILE      N 1867   7.134   6.346   3.492
  117ILE      H 1868   7.139   6.444   3.526
  117ILE     CA 1869   7.009   6.275   3.492
  117ILE     HA 1870   7.005   6.186   3.429
  117ILE     CB 1871   6.983   6.216   3.631
  117ILE     HB 1872   6.986   6.302   3.694
  117ILE    CG2 1873   6.846   6.148   3.645
  117ILE   HG21 1874   6.768   6.221   3.611
  117ILE   HG22 1875   6.845   6.070   3.571
  117ILE   HG23 1876   6.829   6.110   3.754
  117ILE    CG1 1877   7.093   6.112   3.689
  117ILE   HG11 1878   7.072   6.092   3.793
  117ILE   HG12 1879   7.193   6.161   3.692
  117ILE     CD 1880   7.100   5.976   3.607
  117ILE    HD1 1881   7.010   5.924   3.619
  117ILE    HD2 1882   7.128   5.985   3.504
  117ILE    HD3 1883   7.171   5.913   3.653
  117ILE      C 1884   6.895   6.368   3.458
  117ILE      O 1885   6.879   6.474   3.514
  118PRO      N 1886   6.805   6.324   3.368
  118PRO     CD 1887   6.813   6.206   3.289
  118PRO    HD1 1888   6.813   6.118   3.353
  118PRO    HD2 1889   6.902   6.204   3.221
  118PRO     CG 1890   6.680   6.205   3.206
  118PRO    HG1 1891   6.602   6.148   3.262
  118PRO    HG2 1892   6.701   6.167   3.103
  118PRO     CB 1893   6.633   6.351   3.205
  118PRO    HB1 1894   6.525   6.362   3.196
  118PRO    HB2 1895   6.687   6.412   3.126
  118PRO     CA 1896   6.680   6.401   3.340
  118PRO     HA 1897   6.698   6.508   3.335
  118PRO      C 1898   6.563   6.379   3.439
  118PRO      O 1899   6.533   6.269   3.484
  119ARG      N 1900   6.492   6.483   3.468
  119ARG      H 1901   6.513   6.562   3.420
  119ARG     CA 1902   6.359   6.478   3.531
  119ARG     HA 1903   6.371   6.410   3.608
  119ARG     CB 1904   6.322   6.619   3.591
  119ARG    HB1 1905   6.219   6.610   3.619
  119ARG    HB2 1906   6.335   6.700   3.523
  119ARG     CG 1907   6.390   6.647   3.728
  119ARG    HG1 1908   6.362   6.563   3.791
  119ARG    HG2 1909   6.346   6.740   3.761
  119ARG     CD 1910   6.541   6.660   3.724
  119ARG    HD1 1911   6.583   6.565   3.694
  119ARG    HD2 1912   6.572   6.685   3.822
  119ARG     NE 1913   6.582   6.765   3.631
  119ARG     HE 1914   6.516   6.803   3.567
  119ARG     CZ 1915   6.699   6.822   3.622
  119ARG    NH1 1916   6.802   6.779   3.687
  119ARG   HH11 1917   6.799   6.695   3.743
  119ARG   HH12 1918   6.885   6.835   3.686
  119ARG    NH2 1919   6.713   6.923   3.540
  119ARG   HH21 1920   6.639   6.958   3.478
  119ARG   HH22 1921   6.805   6.953   3.516
  119ARG      C 1922   6.247   6.422   3.439
  119ARG      O 1923   6.246   6.474   3.325
  120LEU      N 1924   6.146   6.354   3.495
  120LEU      H 1925   6.148   6.331   3.597
  120LEU     CA 1926   6.030   6.300   3.420
  120LEU     HA 1927   6.064   6.265   3.324
  120LEU     CB 1928   5.981   6.179   3.499
  120LEU    HB1 1929   5.934   6.222   3.591
  120LEU    HB2 1930   6.057   6.108   3.532
  120LEU     CG 1931   5.874   6.088   3.434
  120LEU     HG 1932   5.791   6.157   3.414
  120LEU    CD1 1933   5.904   6.023   3.305
  120LEU   HD11 1934   5.893   6.091   3.225
  120LEU   HD12 1935   6.009   5.983   3.304
  120LEU   HD13 1936   5.833   5.939   3.286
  120LEU    CD2 1937   5.829   5.982   3.530
  120LEU   HD21 1938   5.901   5.902   3.544
  120LEU   HD22 1939   5.797   6.035   3.621
  120LEU   HD23 1940   5.753   5.922   3.485
  120LEU      C 1941   5.922   6.402   3.402
  120LEU      O 1942   5.868   6.408   3.291
  121VAL      N 1943   5.900   6.481   3.506
  121VAL      H 1944   5.951   6.458   3.591
  121VAL     CA 1945   5.822   6.606   3.505
  121VAL     HA 1946   5.736   6.587   3.444
  121VAL     CB 1947   5.772   6.653   3.643
  121VAL     HB 1948   5.855   6.663   3.713
  121VAL    CG1 1949   5.689   6.783   3.638
  121VAL   HG11 1950   5.634   6.787   3.735
  121VAL   HG12 1951   5.750   6.876   3.637
  121VAL   HG13 1952   5.627   6.786   3.550
  121VAL    CG2 1953   5.676   6.548   3.695
  121VAL   HG21 1954   5.591   6.528   3.627
  121VAL   HG22 1955   5.734   6.460   3.697
  121VAL   HG23 1956   5.642   6.573   3.796
  121VAL      C 1957   5.904   6.719   3.440
  121VAL      O 1958   6.004   6.766   3.497
  122SER      N 1959   5.879   6.748   3.313
  122SER      H 1960   5.802   6.704   3.268
  122SER     CA 1961   5.971   6.824   3.225
  122SER     HA 1962   6.069   6.776   3.243
  122SER     CB 1963   5.939   6.816   3.078
  122SER    HB1 1964   5.992   6.890   3.019
  122SER    HB2 1965   5.829   6.829   3.076
  122SER     OG 1966   5.971   6.685   3.038
  122SER     HG 1967   5.942   6.675   2.942
  122SER      C 1968   5.991   6.970   3.267
  122SER      O 1969   6.078   7.037   3.206
  123GLY      N 1970   5.921   7.023   3.367
  123GLY      H 1971   5.852   6.965   3.414
  123GLY     CA 1972   5.944   7.153   3.429
  123GLY    HA1 1973   5.849   7.190   3.458
  123GLY    HA2 1974   5.981   7.219   3.353
  123GLY      C 1975   6.042   7.159   3.548
  123GLY      O 1976   6.071   7.271   3.595
  124TRP      N 1977   6.088   7.045   3.603
  124TRP      H 1978   6.047   6.964   3.569
  124TRP     CA 1979   6.146   7.039   3.740
  124TRP     HA 1980   6.115   7.133   3.790
  124TRP     CB 1981   6.089   6.920   3.824
  124TRP    HB1 1982   6.153   6.904   3.910
  124TRP    HB2 1983   6.090   6.826   3.762
  124TRP     CG 1984   5.953   6.930   3.885
  124TRP    CD1 1985   5.872   7.041   3.896
  124TRP    HD1 1986   5.902   7.137   3.865
  124TRP    NE1 1987   5.750   7.007   3.950
  124TRP    HE1 1988   5.677   7.072   3.956
  124TRP    CE2 1989   5.746   6.870   3.978
  124TRP    CZ2 1990   5.646   6.786   4.025
  124TRP    HZ2 1991   5.547   6.825   4.051
  124TRP    CH2 1992   5.677   6.650   4.034
  124TRP    HH2 1993   5.596   6.580   4.045
  124TRP    CZ3 1994   5.808   6.602   4.015
  124TRP    HZ3 1995   5.835   6.497   4.017
  124TRP    CE3 1996   5.910   6.690   3.978
  124TRP    HE3 1997   6.005   6.652   3.952
  124TRP    CD2 1998   5.880   6.825   3.949
  124TRP      C 1999   6.299   7.046   3.730
  124TRP      O 2000   6.357   6.967   3.655
  125VAL      N 2001   6.365   7.128   3.810
  125VAL      H 2002   6.306   7.186   3.870
  125VAL     CA 2003   6.509   7.158   3.800
  125VAL     HA 2004   6.562   7.068   3.756
  125VAL     CB 2005   6.531   7.281   3.708
  125VAL     HB 2006   6.637   7.314   3.719
  125VAL    CG1 2007   6.517   7.244   3.559
  125VAL   HG11 2008   6.581   7.159   3.544
  125VAL   HG12 2009   6.416   7.219   3.530
  125VAL   HG13 2010   6.554   7.324   3.500
  125VAL    CG2 2011   6.444   7.405   3.741
  125VAL   HG21 2012   6.466   7.440   3.843
  125VAL   HG22 2013   6.475   7.480   3.665
  125VAL   HG23 2014   6.336   7.385   3.727
  125VAL      C 2015   6.567   7.178   3.944
  125VAL      O 2016   6.688   7.175   3.960
  126LYS      N 2017   6.485   7.206   4.043
  126LYS      H 2018   6.387   7.211   4.016
  126LYS     CA 2019   6.518   7.222   4.185
  126LYS     HA 2020   6.624   7.196   4.196
  126LYS     CB 2021   6.507   7.367   4.235
  126LYS    HB1 2022   6.536   7.366   4.340
  126LYS    HB2 2023   6.401   7.396   4.227
  126LYS     CG 2024   6.596   7.467   4.167
  126LYS    HG1 2025   6.583   7.457   4.057
  126LYS    HG2 2026   6.697   7.441   4.197
  126LYS     CD 2027   6.559   7.608   4.222
  126LYS    HD1 2028   6.560   7.621   4.331
  126LYS    HD2 2029   6.454   7.617   4.192
  126LYS     CE 2030   6.646   7.719   4.155
  126LYS    HE1 2031   6.611   7.815   4.199
  126LYS    HE2 2032   6.632   7.715   4.047
  126LYS     NZ 2033   6.793   7.707   4.184
  126LYS    HZ1 2034   6.802   7.714   4.288
  126LYS    HZ2 2035   6.837   7.619   4.156
  126LYS    HZ3 2036   6.844   7.787   4.157
  126LYS      C 2037   6.430   7.129   4.265
  126LYS      O 2038   6.312   7.124   4.236
  127PRO      N 2039   6.483   7.055   4.367
  127PRO     CD 2040   6.625   7.043   4.401
  127PRO    HD1 2041   6.671   7.130   4.452
  127PRO    HD2 2042   6.688   7.008   4.317
  127PRO     CG 2043   6.625   6.923   4.496
  127PRO    HG1 2044   6.706   6.931   4.575
  127PRO    HG2 2045   6.625   6.833   4.441
  127PRO     CB 2046   6.491   6.928   4.565
  127PRO    HB1 2047   6.490   7.001   4.643
  127PRO    HB2 2048   6.463   6.831   4.600
  127PRO     CA 2049   6.399   6.973   4.455
  127PRO     HA 2050   6.362   6.885   4.395
  127PRO      C 2051   6.279   7.049   4.520
  127PRO      O 2052   6.269   7.172   4.528
  128ILE      N 2053   6.188   6.970   4.571
  128ILE      H 2054   6.199   6.870   4.555
  128ILE     CA 2055   6.077   7.012   4.662
  128ILE     HA 2056   6.098   7.111   4.693
  128ILE     CB 2057   5.941   7.015   4.595
  128ILE     HB 2058   5.919   6.910   4.575
  128ILE    CG2 2059   5.833   7.068   4.698
  128ILE   HG21 2060   5.736   7.075   4.647
  128ILE   HG22 2061   5.810   6.990   4.769
  128ILE   HG23 2062   5.863   7.159   4.741
  128ILE    CG1 2063   5.927   7.110   4.470
  128ILE   HG11 2064   6.025   7.109   4.421
  128ILE   HG12 2065   5.915   7.210   4.502
  128ILE     CD 2066   5.825   7.060   4.365
  128ILE    HD1 2067   5.846   6.948   4.357
  128ILE    HD2 2068   5.720   7.073   4.400
  128ILE    HD3 2069   5.840   7.110   4.270
  128ILE      C 2070   6.080   6.926   4.791
  128ILE      O 2071   6.092   6.804   4.786
  129ILE      N 2072   6.069   6.996   4.908
  129ILE      H 2073   6.061   7.095   4.894
  129ILE     CA 2074   6.095   6.942   5.040
  129ILE     HA 2075   6.132   6.839   5.024
  129ILE     CB 2076   6.195   7.033   5.113
  129ILE     HB 2077   6.146   7.130   5.121
  129ILE    CG2 2078   6.236   6.972   5.245
  129ILE   HG21 2079   6.152   6.947   5.303
  129ILE   HG22 2080   6.296   6.880   5.224
  129ILE   HG23 2081   6.293   7.035   5.306
  129ILE    CG1 2082   6.331   7.044   5.034
  129ILE   HG11 2083   6.315   7.091   4.941
  129ILE   HG12 2084   6.368   6.943   5.016
  129ILE     CD 2085   6.439   7.130   5.099
  129ILE    HD1 2086   6.402   7.226   5.121
  129ILE    HD2 2087   6.479   7.083   5.192
  129ILE    HD3 2088   6.520   7.133   5.023
  129ILE      C 2089   5.964   6.925   5.118
  129ILE      O 2090   5.911   7.018   5.182
  130ILE      N 2091   5.904   6.804   5.107
  130ILE      H 2092   5.961   6.734   5.060
  130ILE     CA 2093   5.768   6.774   5.152
  130ILE     HA 2094   5.718   6.868   5.140
  130ILE     CB 2095   5.688   6.681   5.057
  130ILE     HB 2096   5.725   6.575   5.065
  130ILE    CG2 2097   5.540   6.690   5.100
  130ILE   HG21 2098   5.531   6.680   5.210
  130ILE   HG22 2099   5.501   6.787   5.069
  130ILE   HG23 2100   5.481   6.612   5.053
  130ILE    CG1 2101   5.698   6.728   4.912
  130ILE   HG11 2102   5.802   6.730   4.886
  130ILE   HG12 2103   5.645   6.822   4.901
  130ILE     CD 2104   5.639   6.627   4.812
  130ILE    HD1 2105   5.645   6.670   4.712
  130ILE    HD2 2106   5.699   6.537   4.811
  130ILE    HD3 2107   5.536   6.600   4.833
  130ILE      C 2108   5.762   6.726   5.297
  130ILE      O 2109   5.808   6.616   5.329
  131GLY      N 2110   5.713   6.818   5.381
  131GLY      H 2111   5.668   6.900   5.350
  131GLY     CA 2112   5.702   6.797   5.523
  131GLY    HA1 2113   5.697   6.897   5.566
  131GLY    HA2 2114   5.791   6.753   5.570
  131GLY      C 2115   5.575   6.721   5.568
  131GLY      O 2116   5.471   6.783   5.576
  132ARG      N 2117   5.582   6.591   5.604
  132ARG      H 2118   5.675   6.551   5.600
  132ARG     CA 2119   5.468   6.509   5.652
  132ARG     HA 2120   5.369   6.543   5.608
  132ARG     CB 2121   5.492   6.364   5.605
  132ARG    HB1 2122   5.590   6.336   5.656
  132ARG    HB2 2123   5.501   6.366   5.498
  132ARG     CG 2124   5.381   6.265   5.640
  132ARG    HG1 2125   5.297   6.275   5.578
  132ARG    HG2 2126   5.353   6.280   5.742
  132ARG     CD 2127   5.443   6.117   5.627
  132ARG    HD1 2128   5.529   6.116   5.699
  132ARG    HD2 2129   5.488   6.106   5.524
  132ARG     NE 2130   5.363   6.023   5.651
  132ARG     HE 2131   5.264   6.031   5.685
  132ARG     CZ 2132   5.394   5.876   5.657
  132ARG    NH1 2133   5.517   5.835   5.635
  132ARG   HH11 2134   5.578   5.903   5.600
  132ARG   HH12 2135   5.544   5.734   5.613
  132ARG    NH2 2136   5.290   5.798   5.687
  132ARG   HH21 2137   5.206   5.832   5.736
  132ARG   HH22 2138   5.313   5.698   5.702
  132ARG      C 2139   5.455   6.529   5.803
  132ARG      O 2140   5.554   6.518   5.875
  133HIS      N 2141   5.335   6.555   5.860
  133HIS      H 2142   5.256   6.584   5.797
  133HIS     CA 2143   5.308   6.545   6.000
  133HIS     HA 2144   5.376   6.616   6.048
  133HIS     CB 2145   5.163   6.588   6.028
  133HIS    HB1 2146   5.100   6.521   5.971
  133HIS    HB2 2147   5.155   6.688   5.988
  133HIS     CG 2148   5.129   6.596   6.173
  133HIS    ND1 2149   5.223   6.627   6.272
  133HIS    CE1 2150   5.151   6.637   6.381
  133HIS    HE1 2151   5.192   6.660   6.482
  133HIS    NE2 2152   5.020   6.618   6.362
  133HIS    HE2 2153   4.955   6.592   6.427
  133HIS    CD2 2154   5.007   6.588   6.230
  133HIS    HD2 2155   4.918   6.559   6.174
  133HIS      C 2156   5.335   6.407   6.061
  133HIS      O 2157   5.283   6.304   6.015
  134ALA      N 2158   5.409   6.407   6.169
  134ALA      H 2159   5.441   6.501   6.203
  134ALA     CA 2160   5.481   6.293   6.223
  134ALA     HA 2161   5.508   6.233   6.136
  134ALA     CB 2162   5.605   6.353   6.286
  134ALA    HB1 2163   5.577   6.414   6.371
  134ALA    HB2 2164   5.676   6.273   6.319
  134ALA    HB3 2165   5.654   6.411   6.209
  134ALA      C 2166   5.400   6.208   6.315
  134ALA      O 2167   5.442   6.094   6.344
  135TYR      N 2168   5.282   6.252   6.357
  135TYR      H 2169   5.242   6.335   6.317
  135TYR     CA 2170   5.200   6.179   6.450
  135TYR     HA 2171   5.227   6.070   6.451
  135TYR     CB 2172   5.227   6.245   6.585
  135TYR    HB1 2173   5.206   6.350   6.582
  135TYR    HB2 2174   5.334   6.234   6.617
  135TYR     CG 2175   5.143   6.196   6.703
  135TYR    CD1 2176   5.199   6.119   6.802
  135TYR    HD1 2177   5.299   6.080   6.786
  135TYR    CE1 2178   5.118   6.084   6.915
  135TYR    HE1 2179   5.158   6.020   6.995
  135TYR     CZ 2180   4.983   6.129   6.920
  135TYR     OH 2181   4.910   6.094   7.030
  135TYR     HH 2182   4.962   6.059   7.102
  135TYR    CE2 2183   4.935   6.214   6.820
  135TYR    HE2 2184   4.829   6.247   6.832
  135TYR    CD2 2185   5.019   6.254   6.718
  135TYR    HD2 2186   4.981   6.318   6.639
  135TYR      C 2187   5.044   6.183   6.415
  135TYR      O 2188   4.990   6.285   6.370
  136GLY      N 2189   4.966   6.081   6.458
  136GLY      H 2190   5.011   5.996   6.481
  136GLY     CA 2191   4.818   6.081   6.462
  136GLY    HA1 2192   4.783   6.175   6.500
  136GLY    HA2 2193   4.781   5.994   6.513
  136GLY      C 2194   4.758   6.057   6.326
  136GLY      O 2195   4.811   5.981   6.244
  137ASP      N 2196   4.637   6.116   6.303
  137ASP      H 2197   4.589   6.172   6.374
  137ASP     CA 2198   4.549   6.080   6.186
  137ASP     HA 2199   4.446   6.117   6.205
  137ASP     CB 2200   4.598   6.160   6.054
  137ASP    HB1 2201   4.514   6.163   5.979
  137ASP    HB2 2202   4.681   6.107   6.010
  137ASP     CG 2203   4.639   6.308   6.066
  137ASP    OD1 2204   4.577   6.386   6.142
  137ASP    OD2 2205   4.725   6.342   5.977
  137ASP      C 2206   4.529   5.927   6.165
  137ASP      O 2207   4.528   5.854   6.267
  138GLN      N 2208   4.513   5.881   6.038
  138GLN      H 2209   4.522   5.949   5.963
  138GLN     CA 2210   4.471   5.743   6.008
  138GLN     HA 2211   4.372   5.719   6.049
  138GLN     CB 2212   4.469   5.722   5.852
  138GLN    HB1 2213   4.443   5.622   5.829
  138GLN    HB2 2214   4.565   5.736   5.806
  138GLN     CG 2215   4.362   5.805   5.776
  138GLN    HG1 2216   4.265   5.804   5.825
  138GLN    HG2 2217   4.348   5.762   5.680
  138GLN     CD 2218   4.394   5.953   5.747
  138GLN    OE1 2219   4.489   6.014   5.789
  138GLN    NE2 2220   4.324   6.022   5.661
  138GLN   HE21 2221   4.250   5.976   5.616
  138GLN   HE22 2222   4.369   6.097   5.617
  138GLN      C 2223   4.560   5.628   6.063
  138GLN      O 2224   4.522   5.512   6.046
  139TYR      N 2225   4.670   5.652   6.124
  139TYR      H 2226   4.694   5.749   6.131
  139TYR     CA 2227   4.776   5.567   6.158
  139TYR     HA 2228   4.777   5.478   6.088
  139TYR     CB 2229   4.906   5.648   6.132
  139TYR    HB1 2230   4.983   5.591   6.180
  139TYR    HB2 2231   4.903   5.746   6.188
  139TYR     CG 2232   4.919   5.670   5.986
  139TYR    CD1 2233   4.841   5.766   5.922
  139TYR    HD1 2234   4.782   5.842   5.977
  139TYR    CE1 2235   4.851   5.792   5.786
  139TYR    HE1 2236   4.799   5.872   5.734
  139TYR     CZ 2237   4.939   5.715   5.702
  139TYR     OH 2238   4.934   5.755   5.571
  139TYR     HH 2239   5.004   5.716   5.506
  139TYR    CE2 2240   5.021   5.617   5.764
  139TYR    HE2 2241   5.090   5.558   5.702
  139TYR    CD2 2242   5.004   5.593   5.900
  139TYR    HD2 2243   5.067   5.515   5.943
  139TYR      C 2244   4.771   5.516   6.311
  139TYR      O 2245   4.821   5.412   6.346
  140ARG      N 2246   4.689   5.590   6.386
  140ARG      H 2247   4.668   5.682   6.346
  140ARG     CA 2248   4.660   5.573   6.527
  140ARG     HA 2249   4.689   5.478   6.562
  140ARG     CB 2250   4.732   5.680   6.615
  140ARG    HB1 2251   4.706   5.659   6.716
  140ARG    HB2 2252   4.690   5.777   6.599
  140ARG     CG 2253   4.884   5.678   6.603
  140ARG    HG1 2254   4.921   5.681   6.499
  140ARG    HG2 2255   4.915   5.579   6.642
  140ARG     CD 2256   4.943   5.788   6.689
  140ARG    HD1 2257   4.897   5.793   6.786
  140ARG    HD2 2258   4.931   5.881   6.636
  140ARG     NE 2259   5.091   5.764   6.709
  140ARG     HE 2260   5.154   5.811   6.648
  140ARG     CZ 2261   5.155   5.677   6.783
  140ARG    NH1 2262   5.097   5.585   6.852
  140ARG   HH11 2263   5.000   5.578   6.875
  140ARG   HH12 2264   5.151   5.504   6.880
  140ARG    NH2 2265   5.283   5.672   6.785
  140ARG   HH21 2266   5.331   5.742   6.734
  140ARG   HH22 2267   5.330   5.592   6.837
  140ARG      C 2268   4.508   5.571   6.546
  140ARG      O 2269   4.467   5.661   6.617
  141ALA      N 2270   4.432   5.478   6.490
  141ALA      H 2271   4.473   5.394   6.446
  141ALA     CA 2272   4.291   5.504   6.470
  141ALA     HA 2273   4.253   5.563   6.551
  141ALA     CB 2274   4.270   5.583   6.343
  141ALA    HB1 2275   4.336   5.667   6.334
  141ALA    HB2 2276   4.289   5.523   6.259
  141ALA    HB3 2277   4.170   5.614   6.341
  141ALA      C 2278   4.204   5.370   6.469
  141ALA      O 2279   4.259   5.263   6.469
  142THR      N 2280   4.070   5.386   6.480
  142THR      H 2281   4.028   5.472   6.443
  142THR     CA 2282   3.985   5.281   6.526
  142THR     HA 2283   4.035   5.187   6.543
  142THR     CB 2284   3.922   5.324   6.660
  142THR     HB 2285   3.864   5.414   6.647
  142THR    CG2 2286   3.825   5.220   6.719
  142THR   HG21 2287   3.891   5.141   6.769
  142THR   HG22 2288   3.764   5.263   6.791
  142THR   HG23 2289   3.768   5.169   6.645
  142THR    OG1 2290   4.025   5.343   6.755
  142THR    HG1 2291   3.979   5.355   6.841
  142THR      C 2292   3.876   5.263   6.415
  142THR      O 2293   3.815   5.363   6.382
  143ASP      N 2294   3.855   5.140   6.376
  143ASP      H 2295   3.902   5.062   6.428
  143ASP     CA 2296   3.757   5.102   6.273
  143ASP     HA 2297   3.686   5.181   6.266
  143ASP     CB 2298   3.819   5.082   6.132
  143ASP    HB1 2299   3.857   5.175   6.093
  143ASP    HB2 2300   3.733   5.048   6.064
  143ASP     CG 2301   3.931   4.979   6.115
  143ASP    OD1 2302   3.966   4.914   6.215
  143ASP    OD2 2303   3.991   4.967   6.008
  143ASP      C 2304   3.676   4.977   6.313
  143ASP      O 2305   3.716   4.900   6.403
  144PHE      N 2306   3.554   4.962   6.265
  144PHE      H 2307   3.509   5.038   6.212
  144PHE     CA 2308   3.462   4.853   6.280
  144PHE     HA 2309   3.518   4.757   6.282
  144PHE     CB 2310   3.393   4.865   6.419
  144PHE    HB1 2311   3.465   4.889   6.492
  144PHE    HB2 2312   3.370   4.766   6.457
  144PHE     CG 2313   3.280   4.964   6.427
  144PHE    CD1 2314   3.303   5.101   6.456
  144PHE    HD1 2315   3.405   5.138   6.464
  144PHE    CE1 2316   3.196   5.189   6.474
  144PHE    HE1 2317   3.212   5.300   6.494
  144PHE     CZ 2318   3.067   5.144   6.450
  144PHE     HZ 2319   2.985   5.214   6.450
  144PHE    CE2 2320   3.044   5.010   6.413
  144PHE    HE2 2321   2.945   4.977   6.395
  144PHE    CD2 2322   3.147   4.918   6.418
  144PHE    HD2 2323   3.127   4.810   6.412
  144PHE      C 2324   3.364   4.839   6.160
  144PHE      O 2325   3.340   4.940   6.095
  145VAL      N 2326   3.311   4.716   6.131
  145VAL      H 2327   3.336   4.643   6.191
  145VAL     CA 2328   3.206   4.695   6.033
  145VAL     HA 2329   3.222   4.767   5.956
  145VAL     CB 2330   3.217   4.554   5.977
  145VAL     HB 2331   3.265   4.497   6.053
  145VAL    CG1 2332   3.088   4.475   5.932
  145VAL   HG11 2333   3.032   4.438   6.020
  145VAL   HG12 2334   3.020   4.540   5.879
  145VAL   HG13 2335   3.109   4.384   5.873
  145VAL    CG2 2336   3.315   4.557   5.859
  145VAL   HG21 2337   3.247   4.590   5.777
  145VAL   HG22 2338   3.402   4.615   5.881
  145VAL   HG23 2339   3.353   4.457   5.830
  145VAL      C 2340   3.073   4.728   6.098
  145VAL      O 2341   3.049   4.673   6.200
  146VAL      N 2342   2.993   4.812   6.038
  146VAL      H 2343   3.026   4.846   5.945
  146VAL     CA 2344   2.856   4.853   6.086
  146VAL     HA 2345   2.853   4.868   6.194
  146VAL     CB 2346   2.819   4.986   6.024
  146VAL     HB 2347   2.851   4.984   5.917
  146VAL    CG1 2348   2.670   5.016   6.028
  146VAL   HG11 2349   2.668   5.119   5.998
  146VAL   HG12 2350   2.615   4.962   5.951
  146VAL   HG13 2351   2.629   4.995   6.126
  146VAL    CG2 2352   2.891   5.107   6.084
  146VAL   HG21 2353   2.871   5.201   6.027
  146VAL   HG22 2354   2.864   5.128   6.181
  146VAL   HG23 2355   2.998   5.087   6.085
  146VAL      C 2356   2.762   4.740   6.045
  146VAL      O 2357   2.728   4.721   5.928
  147PRO      N 2358   2.713   4.655   6.142
  147PRO     CD 2359   2.717   4.677   6.290
  147PRO    HD1 2360   2.665   4.764   6.321
  147PRO    HD2 2361   2.818   4.672   6.325
  147PRO     CG 2362   2.648   4.552   6.348
  147PRO    HG1 2363   2.539   4.570   6.351
  147PRO    HG2 2364   2.697   4.531   6.444
  147PRO     CB 2365   2.667   4.443   6.242
  147PRO    HB1 2366   2.587   4.366   6.246
  147PRO    HB2 2367   2.763   4.394   6.262
  147PRO     CA 2368   2.663   4.517   6.106
  147PRO     HA 2369   2.742   4.473   6.042
  147PRO      C 2370   2.519   4.515   6.037
  147PRO      O 2371   2.472   4.405   6.014
  148GLY      N 2372   2.458   4.630   6.017
  148GLY      H 2373   2.501   4.716   6.054
  148GLY     CA 2374   2.320   4.638   5.981
  148GLY    HA1 2375   2.267   4.559   6.037
  148GLY    HA2 2376   2.301   4.628   5.877
  148GLY      C 2377   2.258   4.766   6.015
  148GLY      O 2378   2.328   4.865   6.045
  149PRO      N 2379   2.126   4.790   6.004
  149PRO     CD 2380   2.039   4.697   5.938
  149PRO    HD1 2381   2.019   4.614   6.005
  149PRO    HD2 2382   2.083   4.661   5.847
  149PRO     CG 2383   1.908   4.769   5.898
  149PRO    HG1 2384   1.822   4.709   5.922
  149PRO    HG2 2385   1.909   4.798   5.791
  149PRO     CB 2386   1.911   4.893   5.987
  149PRO    HB1 2387   1.849   4.872   6.077
  149PRO    HB2 2388   1.873   4.978   5.927
  149PRO     CA 2389   2.058   4.915   6.022
  149PRO     HA 2390   2.103   4.980   5.948
  149PRO      C 2391   2.070   4.965   6.172
  149PRO      O 2392   2.046   4.892   6.272
  150GLY      N 2393   2.097   5.097   6.190
  150GLY      H 2394   2.124   5.145   6.109
  150GLY     CA 2395   2.116   5.160   6.321
  150GLY    HA1 2396   2.163   5.088   6.389
  150GLY    HA2 2397   2.020   5.196   6.359
  150GLY      C 2398   2.195   5.288   6.309
  150GLY      O 2399   2.246   5.320   6.204
  151LYS      N 2400   2.212   5.357   6.424
  151LYS      H 2401   2.192   5.307   6.507
  151LYS     CA 2402   2.294   5.479   6.433
  151LYS     HA 2403   2.302   5.527   6.339
  151LYS     CB 2404   2.229   5.589   6.517
  151LYS    HB1 2405   2.122   5.606   6.485
  151LYS    HB2 2406   2.292   5.671   6.490
  151LYS     CG 2407   2.226   5.565   6.672
  151LYS    HG1 2408   2.331   5.552   6.704
  151LYS    HG2 2409   2.164   5.478   6.684
  151LYS     CD 2410   2.172   5.691   6.742
  151LYS    HD1 2411   2.073   5.706   6.705
  151LYS    HD2 2412   2.238   5.770   6.707
  151LYS     CE 2413   2.175   5.676   6.893
  151LYS    HE1 2414   2.285   5.652   6.914
  151LYS    HE2 2415   2.112   5.592   6.923
  151LYS     NZ 2416   2.137   5.799   6.960
  151LYS    HZ1 2417   2.041   5.827   6.938
  151LYS    HZ2 2418   2.138   5.797   7.062
  151LYS    HZ3 2419   2.193   5.876   6.928
  151LYS      C 2420   2.438   5.453   6.468
  151LYS      O 2421   2.470   5.363   6.543
  152VAL      N 2422   2.525   5.537   6.405
  152VAL      H 2423   2.490   5.608   6.341
  152VAL     CA 2424   2.666   5.549   6.444
  152VAL     HA 2425   2.682   5.484   6.533
  152VAL     CB 2426   2.766   5.520   6.333
  152VAL     HB 2427   2.739   5.584   6.247
  152VAL    CG1 2428   2.915   5.538   6.373
  152VAL   HG11 2429   2.979   5.519   6.288
  152VAL   HG12 2430   2.933   5.635   6.413
  152VAL   HG13 2431   2.942   5.463   6.451
  152VAL    CG2 2432   2.744   5.382   6.279
  152VAL   HG21 2433   2.818   5.359   6.203
  152VAL   HG22 2434   2.743   5.304   6.356
  152VAL   HG23 2435   2.646   5.378   6.230
  152VAL      C 2436   2.692   5.687   6.497
  152VAL      O 2437   2.659   5.788   6.440
  153GLU      N 2438   2.747   5.695   6.616
  153GLU      H 2439   2.777   5.611   6.658
  153GLU     CA 2440   2.780   5.822   6.680
  153GLU     HA 2441   2.752   5.909   6.619
  153GLU     CB 2442   2.706   5.833   6.813
  153GLU    HB1 2443   2.744   5.914   6.874
  153GLU    HB2 2444   2.719   5.739   6.865
  153GLU     CG 2445   2.558   5.873   6.799
  153GLU    HG1 2446   2.509   5.818   6.720
  153GLU    HG2 2447   2.557   5.973   6.769
  153GLU     CD 2448   2.474   5.862   6.926
  153GLU    OE1 2449   2.377   5.937   6.941
  153GLU    OE2 2450   2.500   5.775   7.013
  153GLU      C 2451   2.927   5.829   6.709
  153GLU      O 2452   2.996   5.724   6.721
  154ILE      N 2453   2.987   5.949   6.729
  154ILE      H 2454   2.922   6.027   6.727
  154ILE     CA 2455   3.120   5.977   6.785
  154ILE     HA 2456   3.146   5.884   6.824
  154ILE     CB 2457   3.220   6.019   6.670
  154ILE     HB 2458   3.217   5.942   6.596
  154ILE    CG2 2459   3.172   6.146   6.597
  154ILE   HG21 2460   3.163   6.229   6.661
  154ILE   HG22 2461   3.245   6.178   6.525
  154ILE   HG23 2462   3.080   6.128   6.544
  154ILE    CG1 2463   3.361   6.030   6.733
  154ILE   HG11 2464   3.385   5.940   6.782
  154ILE   HG12 2465   3.370   6.116   6.803
  154ILE     CD 2466   3.469   6.054   6.632
  154ILE    HD1 2467   3.457   5.975   6.557
  154ILE    HD2 2468   3.468   6.155   6.592
  154ILE    HD3 2469   3.567   6.045   6.677
  154ILE      C 2470   3.101   6.079   6.898
  154ILE      O 2471   3.038   6.180   6.883
  155THR      N 2472   3.163   6.054   7.015
  155THR      H 2473   3.213   5.964   7.028
  155THR     CA 2474   3.143   6.130   7.142
  155THR     HA 2475   3.096   6.230   7.118
  155THR     CB 2476   3.041   6.058   7.229
  155THR     HB 2477   2.945   6.051   7.181
  155THR    CG2 2478   3.073   5.910   7.264
  155THR   HG21 2479   3.172   5.897   7.310
  155THR   HG22 2480   3.005   5.870   7.335
  155THR   HG23 2481   3.071   5.845   7.170
  155THR    OG1 2482   3.027   6.126   7.351
  155THR    HG1 2483   2.996   6.218   7.329
  155THR      C 2484   3.271   6.155   7.221
  155THR      O 2485   3.354   6.068   7.244
  156TYR      N 2486   3.278   6.277   7.276
  156TYR      H 2487   3.195   6.328   7.279
  156TYR     CA 2488   3.384   6.328   7.362
  156TYR     HA 2489   3.463   6.249   7.370
  156TYR     CB 2490   3.440   6.464   7.315
  156TYR    HB1 2491   3.357   6.521   7.285
  156TYR    HB2 2492   3.500   6.441   7.227
  156TYR     CG 2493   3.524   6.555   7.412
  156TYR    CD1 2494   3.657   6.513   7.427
  156TYR    HD1 2495   3.688   6.413   7.394
  156TYR    CE1 2496   3.750   6.587   7.500
  156TYR    HE1 2497   3.854   6.556   7.511
  156TYR     CZ 2498   3.702   6.710   7.555
  156TYR     OH 2499   3.795   6.794   7.612
  156TYR     HH 2500   3.882   6.757   7.595
  156TYR    CE2 2501   3.568   6.752   7.543
  156TYR    HE2 2502   3.539   6.849   7.575
  156TYR    CD2 2503   3.481   6.675   7.468
  156TYR    HD2 2504   3.379   6.704   7.449
  156TYR      C 2505   3.331   6.347   7.505
  156TYR      O 2506   3.215   6.382   7.527
  157THR      N 2507   3.414   6.317   7.604
  157THR      H 2508   3.504   6.280   7.581
  157THR     CA 2509   3.385   6.318   7.751
  157THR     HA 2510   3.300   6.379   7.778
  157THR     CB 2511   3.353   6.174   7.808
  157THR     HB 2512   3.447   6.122   7.821
  157THR    CG2 2513   3.278   6.186   7.943
  157THR   HG21 2514   3.315   6.274   7.996
  157THR   HG22 2515   3.173   6.200   7.928
  157THR   HG23 2516   3.283   6.086   7.988
  157THR    OG1 2517   3.275   6.097   7.724
  157THR    HG1 2518   3.337   6.061   7.658
  157THR      C 2519   3.517   6.376   7.818
  157THR      O 2520   3.622   6.311   7.817
  158PRO      N 2521   3.516   6.503   7.869
  158PRO     CD 2522   3.403   6.594   7.866
  158PRO    HD1 2523   3.312   6.538   7.887
  158PRO    HD2 2524   3.383   6.636   7.770
  158PRO     CG 2525   3.438   6.704   7.969
  158PRO    HG1 2526   3.410   6.674   8.072
  158PRO    HG2 2527   3.397   6.802   7.934
  158PRO     CB 2528   3.591   6.708   7.966
  158PRO    HB1 2529   3.621   6.745   8.063
  158PRO    HB2 2530   3.635   6.781   7.900
  158PRO     CA 2531   3.636   6.566   7.934
  158PRO     HA 2532   3.718   6.571   7.860
  158PRO      C 2533   3.672   6.487   8.060
  158PRO      O 2534   3.587   6.432   8.132
  159SER      N 2535   3.802   6.490   8.091
  159SER      H 2536   3.862   6.532   8.017
  159SER     CA 2537   3.858   6.421   8.204
  159SER     HA 2538   3.836   6.309   8.192
  159SER     CB 2539   4.010   6.434   8.205
  159SER    HB1 2540   4.046   6.405   8.105
  159SER    HB2 2541   4.052   6.357   8.276
  159SER     OG 2542   4.057   6.560   8.235
  159SER     HG 2543   4.156   6.542   8.236
  159SER      C 2544   3.807   6.450   8.340
  159SER      O 2545   3.811   6.361   8.422
  160ASP      N 2546   3.738   6.560   8.370
  160ASP      H 2547   3.743   6.634   8.304
  160ASP     CA 2548   3.664   6.584   8.494
  160ASP     HA 2549   3.717   6.541   8.576
  160ASP     CB 2550   3.640   6.731   8.522
  160ASP    HB1 2551   3.726   6.777   8.562
  160ASP    HB2 2552   3.562   6.743   8.593
  160ASP     CG 2553   3.609   6.800   8.385
  160ASP    OD1 2554   3.705   6.843   8.317
  160ASP    OD2 2555   3.487   6.802   8.349
  160ASP      C 2556   3.531   6.507   8.508
  160ASP      O 2557   3.488   6.478   8.618
  161GLY      N 2558   3.469   6.463   8.397
  161GLY      H 2559   3.521   6.481   8.312
  161GLY     CA 2560   3.342   6.394   8.399
  161GLY    HA1 2561   3.353   6.321   8.481
  161GLY    HA2 2562   3.332   6.349   8.303
  161GLY      C 2563   3.225   6.493   8.414
  161GLY      O 2564   3.115   6.449   8.444
  162THR      N 2565   3.238   6.624   8.394
  162THR      H 2566   3.330   6.661   8.361
  162THR     CA 2567   3.129   6.725   8.428
  162THR     HA 2568   3.094   6.698   8.533
  162THR     CB 2569   3.177   6.864   8.431
  162THR     HB 2570   3.089   6.933   8.443
  162THR    CG2 2571   3.263   6.880   8.556
  162THR   HG21 2572   3.327   6.973   8.556
  162THR   HG22 2573   3.210   6.867   8.652
  162THR   HG23 2574   3.339   6.797   8.556
  162THR    OG1 2575   3.251   6.900   8.311
  162THR    HG1 2576   3.339   6.863   8.312
  162THR      C 2577   3.015   6.714   8.328
  162THR      O 2578   2.901   6.733   8.364
  163GLN      N 2579   3.047   6.688   8.199
  163GLN      H 2580   3.143   6.672   8.173
  163GLN     CA 2581   2.948   6.678   8.087
  163GLN     HA 2582   2.854   6.657   8.134
  163GLN     CB 2583   2.934   6.810   8.017
  163GLN    HB1 2584   2.895   6.882   8.085
  163GLN    HB2 2585   2.854   6.799   7.946
  163GLN     CG 2586   3.061   6.864   7.950
  163GLN    HG1 2587   3.102   6.789   7.885
  163GLN    HG2 2588   3.137   6.887   8.023
  163GLN     CD 2589   3.037   6.990   7.864
  163GLN    OE1 2590   3.018   6.989   7.741
  163GLN    NE2 2591   3.034   7.105   7.928
  163GLN   HE21 2592   3.063   7.107   8.029
  163GLN   HE22 2593   3.016   7.185   7.878
  163GLN      C 2594   2.989   6.565   7.985
  163GLN      O 2595   3.095   6.506   7.995
  164LYS      N 2596   2.916   6.559   7.872
  164LYS      H 2597   2.828   6.610   7.871
  164LYS     CA 2598   2.950   6.487   7.748
  164LYS     HA 2599   3.052   6.476   7.740
  164LYS     CB 2600   2.877   6.349   7.758
  164LYS    HB1 2601   2.772   6.359   7.776
  164LYS    HB2 2602   2.918   6.295   7.845
  164LYS     CG 2603   2.894   6.274   7.623
  164LYS    HG1 2604   2.998   6.274   7.590
  164LYS    HG2 2605   2.835   6.331   7.550
  164LYS     CD 2606   2.838   6.133   7.626
  164LYS    HD1 2607   2.820   6.098   7.526
  164LYS    HD2 2608   2.744   6.127   7.670
  164LYS     CE 2609   2.922   6.022   7.691
  164LYS    HE1 2610   2.868   5.934   7.689
  164LYS    HE2 2611   2.959   6.037   7.793
  164LYS     NZ 2612   3.038   5.991   7.601
  164LYS    HZ1 2613   3.047   5.889   7.593
  164LYS    HZ2 2614   3.024   6.039   7.511
  164LYS    HZ3 2615   3.125   6.025   7.644
  164LYS      C 2616   2.901   6.562   7.621
  164LYS      O 2617   2.795   6.627   7.630
  165VAL      N 2618   2.967   6.548   7.506
  165VAL      H 2619   3.042   6.479   7.516
  165VAL     CA 2620   2.921   6.595   7.378
  165VAL     HA 2621   2.821   6.642   7.381
  165VAL     CB 2622   3.021   6.702   7.331
  165VAL     HB 2623   3.116   6.652   7.318
  165VAL    CG1 2624   2.973   6.755   7.191
  165VAL   HG11 2625   2.904   6.841   7.197
  165VAL   HG12 2626   3.059   6.798   7.142
  165VAL   HG13 2627   2.935   6.670   7.133
  165VAL    CG2 2628   3.051   6.830   7.414
  165VAL   HG21 2629   3.088   6.803   7.512
  165VAL   HG22 2630   3.124   6.881   7.353
  165VAL   HG23 2631   2.965   6.897   7.417
  165VAL      C 2632   2.922   6.470   7.287
  165VAL      O 2633   3.007   6.387   7.293
  166THR      N 2634   2.822   6.461   7.201
  166THR      H 2635   2.757   6.537   7.196
  166THR     CA 2636   2.795   6.350   7.106
  166THR     HA 2637   2.882   6.294   7.079
  166THR     CB 2638   2.694   6.246   7.158
  166THR     HB 2639   2.594   6.297   7.173
  166THR    CG2 2640   2.673   6.115   7.079
  166THR   HG21 2641   2.597   6.052   7.124
  166THR   HG22 2642   2.635   6.141   6.980
  166THR   HG23 2643   2.762   6.064   7.062
  166THR    OG1 2644   2.733   6.201   7.284
  166THR    HG1 2645   2.671   6.235   7.348
  166THR      C 2646   2.746   6.421   6.977
  166THR      O 2647   2.668   6.512   6.991
  167TYR      N 2648   2.786   6.376   6.860
  167TYR      H 2649   2.865   6.302   6.861
  167TYR     CA 2650   2.735   6.410   6.727
  167TYR     HA 2651   2.629   6.456   6.743
  167TYR     CB 2652   2.827   6.509   6.647
  167TYR    HB1 2653   2.772   6.547   6.560
  167TYR    HB2 2654   2.911   6.461   6.603
  167TYR     CG 2655   2.881   6.623   6.730
  167TYR    CD1 2656   3.012   6.610   6.776
  167TYR    HD1 2657   3.058   6.518   6.782
  167TYR    CE1 2658   3.085   6.726   6.813
  167TYR    HE1 2659   3.187   6.718   6.842
  167TYR     CZ 2660   3.011   6.851   6.816
  167TYR     OH 2661   3.070   6.961   6.867
  167TYR     HH 2662   3.157   6.937   6.909
  167TYR    CE2 2663   2.880   6.862   6.774
  167TYR    HE2 2664   2.835   6.960   6.782
  167TYR    CD2 2665   2.808   6.748   6.727
  167TYR    HD2 2666   2.710   6.754   6.689
  167TYR      C 2667   2.704   6.278   6.645
  167TYR      O 2668   2.754   6.171   6.674
  168LEU      N 2669   2.610   6.280   6.550
  168LEU      H 2670   2.565   6.366   6.532
  168LEU     CA 2671   2.578   6.171   6.455
  168LEU     HA 2672   2.567   6.080   6.516
  168LEU     CB 2673   2.439   6.192   6.393
  168LEU    HB1 2674   2.434   6.280   6.336
  168LEU    HB2 2675   2.367   6.204   6.471
  168LEU     CG 2676   2.391   6.066   6.318
  168LEU     HG 2677   2.466   6.025   6.247
  168LEU    CD1 2678   2.350   5.955   6.420
  168LEU   HD11 2679   2.307   5.867   6.369
  168LEU   HD12 2680   2.434   5.918   6.476
  168LEU   HD13 2681   2.273   5.990   6.492
  168LEU    CD2 2682   2.270   6.095   6.231
  168LEU   HD21 2683   2.299   6.169   6.161
  168LEU   HD22 2684   2.236   6.006   6.177
  168LEU   HD23 2685   2.187   6.142   6.285
  168LEU      C 2686   2.682   6.151   6.342
  168LEU      O 2687   2.719   6.246   6.278
  169VAL      N 2688   2.730   6.027   6.321
  169VAL      H 2689   2.719   5.957   6.394
  169VAL     CA 2690   2.812   5.986   6.202
  169VAL     HA 2691   2.871   6.074   6.169
  169VAL     CB 2692   2.909   5.871   6.227
  169VAL     HB 2693   2.857   5.781   6.262
  169VAL    CG1 2694   2.997   5.835   6.108
  169VAL   HG11 2695   3.073   5.763   6.133
  169VAL   HG12 2696   2.940   5.805   6.022
  169VAL   HG13 2697   3.057   5.917   6.073
  169VAL    CG2 2698   3.005   5.911   6.341
  169VAL   HG21 2699   3.078   5.824   6.362
  169VAL   HG22 2700   3.069   5.991   6.317
  169VAL   HG23 2701   2.952   5.928   6.435
  169VAL      C 2702   2.719   5.947   6.089
  169VAL      O 2703   2.738   5.996   5.977
  170HIS      N 2704   2.615   5.869   6.112
  170HIS      H 2705   2.598   5.841   6.210
  170HIS     CA 2706   2.517   5.819   6.013
  170HIS     HA 2707   2.470   5.915   5.970
  170HIS     CB 2708   2.583   5.748   5.891
  170HIS    HB1 2709   2.619   5.649   5.933
  170HIS    HB2 2710   2.683   5.800   5.854
  170HIS     CG 2711   2.500   5.728   5.764
  170HIS    ND1 2712   2.451   5.831   5.684
  170HIS    CE1 2713   2.390   5.776   5.576
  170HIS    HE1 2714   2.350   5.837   5.493
  170HIS    NE2 2715   2.396   5.646   5.583
  170HIS    HE2 2716   2.353   5.586   5.519
  170HIS    CD2 2717   2.459   5.611   5.702
  170HIS    HD2 2718   2.465   5.510   5.741
  170HIS      C 2719   2.405   5.735   6.069
  170HIS      O 2720   2.418   5.696   6.188
  171ASN      N 2721   2.298   5.714   5.994
  171ASN      H 2722   2.297   5.755   5.899
  171ASN     CA 2723   2.184   5.631   6.033
  171ASN     HA 2724   2.201   5.566   6.121
  171ASN     CB 2725   2.067   5.725   6.072
  171ASN    HB1 2726   2.037   5.780   5.985
  171ASN    HB2 2727   2.093   5.795   6.151
  171ASN     CG 2728   1.944   5.645   6.116
  171ASN    OD1 2729   1.950   5.562   6.204
  171ASN    ND2 2730   1.835   5.651   6.045
  171ASN   HD21 2731   1.835   5.707   5.964
  171ASN   HD22 2732   1.757   5.604   6.083
  171ASN      C 2733   2.150   5.533   5.921
  171ASN      O 2734   2.085   5.570   5.827
  172PHE      N 2735   2.188   5.408   5.942
  172PHE      H 2736   2.225   5.379   6.033
  172PHE     CA 2737   2.191   5.309   5.839
  172PHE     HA 2738   2.222   5.360   5.746
  172PHE     CB 2739   2.304   5.208   5.877
  172PHE    HB1 2740   2.286   5.114   5.831
  172PHE    HB2 2741   2.306   5.187   5.985
  172PHE     CG 2742   2.439   5.253   5.828
  172PHE    CD1 2743   2.523   5.332   5.910
  172PHE    HD1 2744   2.478   5.364   6.006
  172PHE    CE1 2745   2.654   5.363   5.870
  172PHE    HE1 2746   2.725   5.422   5.927
  172PHE     CZ 2747   2.706   5.302   5.756
  172PHE     HZ 2748   2.811   5.319   5.732
  172PHE    CE2 2749   2.625   5.221   5.674
  172PHE    HE2 2750   2.666   5.189   5.581
  172PHE    CD2 2751   2.489   5.204   5.709
  172PHE    HD2 2752   2.430   5.143   5.641
  172PHE      C 2753   2.051   5.252   5.823
  172PHE      O 2754   1.981   5.221   5.922
  173GLU      N 2755   2.007   5.233   5.701
  173GLU      H 2756   2.066   5.263   5.624
  173GLU     CA 2757   1.881   5.176   5.659
  173GLU     HA 2758   1.823   5.137   5.746
  173GLU     CB 2759   1.797   5.289   5.600
  173GLU    HB1 2760   1.708   5.251   5.541
  173GLU    HB2 2761   1.853   5.339   5.523
  173GLU     CG 2762   1.756   5.397   5.700
  173GLU    HG1 2763   1.838   5.465   5.729
  173GLU    HG2 2764   1.725   5.346   5.789
  173GLU     CD 2765   1.645   5.487   5.638
  173GLU    OE1 2766   1.670   5.571   5.549
  173GLU    OE2 2767   1.532   5.462   5.675
  173GLU      C 2768   1.897   5.073   5.551
  173GLU      O 2769   1.825   4.972   5.549
  174GLU      N 2770   1.988   5.088   5.454
  174GLU      H 2771   2.050   5.165   5.463
  174GLU     CA 2772   2.006   5.008   5.335
  174GLU     HA 2773   1.910   4.959   5.311
  174GLU     CB 2774   2.044   5.088   5.216
  174GLU    HB1 2775   2.054   5.018   5.132
  174GLU    HB2 2776   2.135   5.141   5.234
  174GLU     CG 2777   1.938   5.186   5.167
  174GLU    HG1 2778   1.934   5.269   5.242
  174GLU    HG2 2779   1.841   5.132   5.163
  174GLU     CD 2780   1.969   5.262   5.033
  174GLU    OE1 2781   1.959   5.388   5.030
  174GLU    OE2 2782   2.012   5.203   4.932
  174GLU      C 2783   2.106   4.894   5.364
  174GLU      O 2784   2.201   4.875   5.291
  175GLY      N 2785   2.091   4.824   5.476
  175GLY      H 2786   2.021   4.862   5.547
  175GLY     CA 2787   2.187   4.721   5.521
  175GLY    HA1 2788   2.225   4.666   5.434
  175GLY    HA2 2789   2.134   4.645   5.575
  175GLY      C 2790   2.305   4.775   5.607
  175GLY      O 2791   2.283   4.872   5.677
  176GLY      N 2792   2.423   4.715   5.594
  176GLY      H 2793   2.421   4.635   5.537
  176GLY     CA 2794   2.538   4.740   5.679
  176GLY    HA1 2795   2.576   4.645   5.703
  176GLY    HA2 2796   2.511   4.782   5.773
  176GLY      C 2797   2.649   4.826   5.617
  176GLY      O 2798   2.628   4.876   5.505
  177GLY      N 2799   2.766   4.843   5.678
  177GLY      H 2800   2.787   4.804   5.769
  177GLY     CA 2801   2.875   4.906   5.612
  177GLY    HA1 2802   2.846   5.010   5.592
  177GLY    HA2 2803   2.892   4.848   5.518
  177GLY      C 2804   3.003   4.902   5.686
  177GLY      O 2805   3.029   4.809   5.764
  178VAL      N 2806   3.079   5.014   5.683
  178VAL      H 2807   3.043   5.085   5.628
  178VAL     CA 2808   3.187   5.044   5.776
  178VAL     HA 2809   3.176   4.985   5.863
  178VAL     CB 2810   3.324   5.034   5.700
  178VAL     HB 2811   3.406   5.072   5.760
  178VAL    CG1 2812   3.362   4.882   5.691
  178VAL   HG11 2813   3.279   4.819   5.663
  178VAL   HG12 2814   3.441   4.868   5.611
  178VAL   HG13 2815   3.411   4.848   5.783
  178VAL    CG2 2816   3.327   5.099   5.559
  178VAL   HG21 2817   3.288   5.195   5.564
  178VAL   HG22 2818   3.430   5.106   5.517
  178VAL   HG23 2819   3.267   5.040   5.493
  178VAL      C 2820   3.176   5.184   5.839
  178VAL      O 2821   3.107   5.276   5.784
  179ALA      N 2822   3.244   5.195   5.956
  179ALA      H 2823   3.287   5.113   5.994
  179ALA     CA 2824   3.275   5.321   6.025
  179ALA     HA 2825   3.284   5.399   5.957
  179ALA     CB 2826   3.164   5.358   6.125
  179ALA    HB1 2827   3.187   5.457   6.164
  179ALA    HB2 2828   3.068   5.366   6.069
  179ALA    HB3 2829   3.146   5.277   6.192
  179ALA      C 2830   3.416   5.315   6.087
  179ALA      O 2831   3.465   5.206   6.122
  180MET      N 2832   3.475   5.432   6.096
  180MET      H 2833   3.421   5.515   6.077
  180MET     CA 2834   3.604   5.447   6.174
  180MET     HA 2835   3.614   5.371   6.254
  180MET     CB 2836   3.717   5.410   6.073
  180MET    HB1 2837   3.699   5.313   6.025
  180MET    HB2 2838   3.810   5.395   6.125
  180MET     CG 2839   3.734   5.520   5.963
  180MET    HG1 2840   3.637   5.554   5.935
  180MET    HG2 2841   3.783   5.479   5.874
  180MET     SD 2842   3.837   5.666   6.002
  180MET     CE 2843   4.003   5.618   5.976
  180MET    HE1 2844   4.022   5.525   6.029
  180MET    HE2 2845   4.026   5.605   5.871
  180MET    HE3 2846   4.071   5.693   6.010
  180MET      C 2847   3.607   5.589   6.234
  180MET      O 2848   3.523   5.674   6.200
  181GLY      N 2849   3.700   5.615   6.326
  181GLY      H 2850   3.768   5.543   6.357
  181GLY     CA 2851   3.719   5.744   6.391
  181GLY    HA1 2852   3.678   5.741   6.493
  181GLY    HA2 2853   3.676   5.825   6.329
  181GLY      C 2854   3.870   5.773   6.401
  181GLY      O 2855   3.948   5.676   6.427
  182MET      N 2856   3.909   5.898   6.378
  182MET      H 2857   3.842   5.967   6.340
  182MET     CA 2858   4.048   5.938   6.395
  182MET     HA 2859   4.097   5.863   6.466
  182MET     CB 2860   4.125   5.927   6.260
  182MET    HB1 2861   4.095   5.832   6.216
  182MET    HB2 2862   4.231   5.921   6.280
  182MET     CG 2863   4.097   6.036   6.162
  182MET    HG1 2864   4.121   6.131   6.208
  182MET    HG2 2865   3.991   6.042   6.131
  182MET     SD 2866   4.208   6.024   6.015
  182MET     CE 2867   4.223   6.196   5.949
  182MET    HE1 2868   4.289   6.252   6.011
  182MET    HE2 2869   4.268   6.192   5.849
  182MET    HE3 2870   4.122   6.239   5.955
  182MET      C 2871   4.070   6.072   6.467
  182MET      O 2872   3.972   6.148   6.465
  183TYR      N 2873   4.191   6.097   6.519
  183TYR      H 2874   4.261   6.024   6.509
  183TYR     CA 2875   4.223   6.221   6.593
  183TYR     HA 2876   4.155   6.298   6.568
  183TYR     CB 2877   4.222   6.193   6.750
  183TYR    HB1 2878   4.135   6.135   6.782
  183TYR    HB2 2879   4.221   6.287   6.801
  183TYR     CG 2880   4.343   6.116   6.799
  183TYR    CD1 2881   4.453   6.190   6.851
  183TYR    HD1 2882   4.440   6.299   6.867
  183TYR    CE1 2883   4.575   6.124   6.889
  183TYR    HE1 2884   4.654   6.180   6.930
  183TYR     CZ 2885   4.591   5.984   6.870
  183TYR     OH 2886   4.703   5.925   6.918
  183TYR     HH 2887   4.768   5.989   6.957
  183TYR    CE2 2888   4.480   5.911   6.814
  183TYR    HE2 2889   4.486   5.805   6.798
  183TYR    CD2 2890   4.361   5.978   6.779
  183TYR    HD2 2891   4.277   5.922   6.741
  183TYR      C 2892   4.363   6.280   6.557
  183TYR      O 2893   4.453   6.206   6.532
  184ASN      N 2894   4.380   6.414   6.576
  184ASN      H 2895   4.294   6.465   6.604
  184ASN     CA 2896   4.512   6.476   6.608
  184ASN     HA 2897   4.582   6.394   6.634
  184ASN     CB 2898   4.566   6.542   6.480
  184ASN    HB1 2899   4.555   6.648   6.483
  184ASN    HB2 2900   4.513   6.502   6.384
  184ASN     CG 2901   4.715   6.511   6.465
  184ASN    OD1 2902   4.793   6.542   6.553
  184ASN    ND2 2903   4.747   6.439   6.363
  184ASN   HD21 2904   4.682   6.422   6.286
  184ASN   HD22 2905   4.841   6.400   6.363
  184ASN      C 2906   4.500   6.570   6.731
  184ASN      O 2907   4.389   6.594   6.781
  185GLN      N 2908   4.612   6.620   6.776
  185GLN      H 2909   4.696   6.585   6.723
  185GLN     CA 2910   4.625   6.709   6.902
  185GLN     HA 2911   4.526   6.731   6.935
  185GLN     CB 2912   4.706   6.633   7.007
  185GLN    HB1 2913   4.676   6.678   7.105
  185GLN    HB2 2914   4.806   6.657   6.989
  185GLN     CG 2915   4.682   6.480   7.022
  185GLN    HG1 2916   4.706   6.427   6.930
  185GLN    HG2 2917   4.583   6.455   7.055
  185GLN     CD 2918   4.776   6.422   7.126
  185GLN    OE1 2919   4.735   6.378   7.230
  185GLN    NE2 2920   4.904   6.424   7.104
  185GLN   HE21 2921   4.945   6.461   7.017
  185GLN   HE22 2922   4.962   6.401   7.182
  185GLN      C 2923   4.694   6.848   6.872
  185GLN      O 2924   4.776   6.853   6.784
  186ASP      N 2925   4.651   6.950   6.946
  186ASP      H 2926   4.567   6.940   7.009
  186ASP     CA 2927   4.712   7.077   6.921
  186ASP     HA 2928   4.710   7.093   6.816
  186ASP     CB 2929   4.612   7.192   6.960
  186ASP    HB1 2930   4.526   7.186   6.894
  186ASP    HB2 2931   4.660   7.283   6.931
  186ASP     CG 2932   4.577   7.188   7.105
  186ASP    OD1 2933   4.662   7.154   7.188
  186ASP    OD2 2934   4.461   7.218   7.136
  186ASP      C 2935   4.861   7.106   6.957
  186ASP      O 2936   4.924   7.200   6.903
  187LYS      N 2937   4.919   7.025   7.043
  187LYS      H 2938   4.854   6.959   7.091
  187LYS     CA 2939   5.063   7.019   7.085
  187LYS     HA 2940   5.111   7.115   7.099
  187LYS     CB 2941   5.070   6.951   7.222
  187LYS    HB1 2942   5.021   6.850   7.218
  187LYS    HB2 2943   5.006   7.013   7.286
  187LYS     CG 2944   5.214   6.941   7.283
  187LYS    HG1 2945   5.268   6.868   7.230
  187LYS    HG2 2946   5.212   6.893   7.380
  187LYS     CD 2947   5.283   7.078   7.297
  187LYS    HD1 2948   5.328   7.079   7.396
  187LYS    HD2 2949   5.210   7.157   7.312
  187LYS     CE 2950   5.386   7.111   7.187
  187LYS    HE1 2951   5.332   7.143   7.094
  187LYS    HE2 2952   5.440   7.021   7.162
  187LYS     NZ 2953   5.481   7.221   7.225
  187LYS    HZ1 2954   5.509   7.212   7.324
  187LYS    HZ2 2955   5.566   7.220   7.169
  187LYS    HZ3 2956   5.435   7.307   7.206
  187LYS      C 2957   5.146   6.950   6.976
  187LYS      O 2958   5.252   6.995   6.943
  188SER      N 2959   5.083   6.851   6.908
  188SER      H 2960   4.994   6.808   6.950
  188SER     CA 2961   5.143   6.776   6.794
  188SER     HA 2962   5.246   6.747   6.824
  188SER     CB 2963   5.066   6.644   6.767
  188SER    HB1 2964   5.127   6.571   6.719
  188SER    HB2 2965   4.975   6.658   6.704
  188SER     OG 2966   5.025   6.580   6.888
  188SER     HG 2967   5.107   6.572   6.957
  188SER      C 2968   5.148   6.860   6.671
  188SER      O 2969   5.250   6.856   6.602
  189ILE      N 2970   5.040   6.939   6.642
  189ILE      H 2971   4.957   6.932   6.695
  189ILE     CA 2972   5.035   7.042   6.537
  189ILE     HA 2973   5.073   7.001   6.453
  189ILE     CB 2974   4.888   7.081   6.507
  189ILE     HB 2975   4.851   7.119   6.595
  189ILE    CG2 2976   4.877   7.195   6.406
  189ILE   HG21 2977   4.924   7.165   6.308
  189ILE   HG22 2978   4.771   7.222   6.386
  189ILE   HG23 2979   4.922   7.290   6.439
  189ILE    CG1 2980   4.806   6.957   6.457
  189ILE   HG11 2981   4.819   6.870   6.520
  189ILE   HG12 2982   4.853   6.926   6.362
  189ILE     CD 2983   4.656   6.987   6.449
  189ILE    HD1 2984   4.641   7.054   6.359
  189ILE    HD2 2985   4.594   6.897   6.433
  189ILE    HD3 2986   4.618   7.038   6.531
  189ILE      C 2987   5.122   7.164   6.567
  189ILE      O 2988   5.186   7.211   6.470
  190GLU      N 2989   5.134   7.211   6.691
  190GLU      H 2990   5.072   7.178   6.757
  190GLU     CA 2991   5.226   7.314   6.736
  190GLU     HA 2992   5.207   7.400   6.674
  190GLU     CB 2993   5.202   7.355   6.877
  190GLU    HB1 2994   5.209   7.263   6.940
  190GLU    HB2 2995   5.098   7.391   6.888
  190GLU     CG 2996   5.293   7.463   6.935
  190GLU    HG1 2997   5.278   7.562   6.888
  190GLU    HG2 2998   5.392   7.427   6.918
  190GLU     CD 2999   5.275   7.464   7.086
  190GLU    OE1 3000   5.166   7.445   7.139
  190GLU    OE2 3001   5.383   7.468   7.155
  190GLU      C 3002   5.371   7.280   6.703
  190GLU      O 3003   5.450   7.352   6.638
  191ASP      N 3004   5.410   7.159   6.732
  191ASP      H 3005   5.347   7.101   6.777
  191ASP     CA 3006   5.546   7.107   6.701
  191ASP     HA 3007   5.618   7.185   6.733
  191ASP     CB 3008   5.584   6.979   6.782
  191ASP    HB1 3009   5.680   6.937   6.741
  191ASP    HB2 3010   5.507   6.908   6.768
  191ASP     CG 3011   5.603   7.012   6.929
  191ASP    OD1 3012   5.612   6.912   6.999
  191ASP    OD2 3013   5.605   7.127   6.978
  191ASP      C 3014   5.567   7.078   6.550
  191ASP      O 3015   5.677   7.100   6.498
  192PHE      N 3016   5.463   7.040   6.481
  192PHE      H 3017   5.375   7.027   6.529
  192PHE     CA 3018   5.470   7.022   6.331
  192PHE     HA 3019   5.560   6.964   6.308
  192PHE     CB 3020   5.354   6.933   6.280
  192PHE    HB1 3021   5.271   6.935   6.342
  192PHE    HB2 3022   5.395   6.833   6.290
  192PHE     CG 3023   5.308   6.958   6.139
  192PHE    CD1 3024   5.354   6.883   6.029
  192PHE    HD1 3025   5.428   6.805   6.046
  192PHE    CE1 3026   5.309   6.912   5.903
  192PHE    HE1 3027   5.344   6.857   5.819
  192PHE     CZ 3028   5.214   7.014   5.883
  192PHE     HZ 3029   5.187   7.038   5.778
  192PHE    CE2 3030   5.158   7.087   5.990
  192PHE    HE2 3031   5.089   7.166   5.971
  192PHE    CD2 3032   5.210   7.057   6.119
  192PHE    HD2 3033   5.173   7.114   6.206
  192PHE      C 3034   5.480   7.163   6.267
  192PHE      O 3035   5.556   7.187   6.175
  193ALA      N 3036   5.413   7.265   6.321
  193ALA      H 3037   5.342   7.248   6.391
  193ALA     CA 3038   5.420   7.410   6.278
  193ALA     HA 3039   5.411   7.410   6.169
  193ALA     CB 3040   5.305   7.499   6.338
  193ALA    HB1 3041   5.203   7.458   6.318
  193ALA    HB2 3042   5.312   7.516   6.443
  193ALA    HB3 3043   5.294   7.594   6.293
  193ALA      C 3044   5.562   7.471   6.307
  193ALA      O 3045   5.626   7.509   6.211
  194HIS      N 3046   5.620   7.457   6.429
  194HIS      H 3047   5.557   7.419   6.499
  194HIS     CA 3048   5.758   7.506   6.467
  194HIS     HA 3049   5.763   7.614   6.461
  194HIS     CB 3050   5.791   7.471   6.612
  194HIS    HB1 3051   5.894   7.503   6.633
  194HIS    HB2 3052   5.779   7.364   6.629
  194HIS     CG 3053   5.709   7.557   6.706
  194HIS    ND1 3054   5.711   7.698   6.713
  194HIS    CE1 3055   5.637   7.737   6.813
  194HIS    HE1 3056   5.614   7.839   6.837
  194HIS    NE2 3057   5.599   7.630   6.880
  194HIS    HE2 3058   5.564   7.624   6.975
  194HIS    CD2 3059   5.633   7.514   6.805
  194HIS    HD2 3060   5.613   7.413   6.838
  194HIS      C 3061   5.858   7.439   6.372
  194HIS      O 3062   5.945   7.506   6.317
  195SER      N 3063   5.846   7.307   6.352
  195SER      H 3064   5.780   7.247   6.403
  195SER     CA 3065   5.939   7.228   6.265
  195SER     HA 3066   6.045   7.243   6.293
  195SER     CB 3067   5.907   7.078   6.276
  195SER    HB1 3068   5.978   7.013   6.220
  195SER    HB2 3069   5.806   7.060   6.247
  195SER     OG 3070   5.919   7.051   6.412
  195SER     HG 3071   5.832   7.069   6.459
  195SER      C 3072   5.935   7.270   6.115
  195SER      O 3073   6.039   7.261   6.051
  196SER      N 3074   5.819   7.325   6.072
  196SER      H 3075   5.735   7.322   6.125
  196SER     CA 3076   5.798   7.368   5.933
  196SER     HA 3077   5.857   7.310   5.859
  196SER     CB 3078   5.646   7.354   5.900
  196SER    HB1 3079   5.637   7.392   5.801
  196SER    HB2 3080   5.584   7.419   5.962
  196SER     OG 3081   5.598   7.222   5.923
  196SER     HG 3082   5.576   7.213   6.022
  196SER      C 3083   5.845   7.513   5.908
  196SER      O 3084   5.909   7.543   5.809
  197PHE      N 3085   5.832   7.603   6.005
  197PHE      H 3086   5.782   7.572   6.089
  197PHE     CA 3087   5.895   7.732   6.004
  197PHE     HA 3088   5.868   7.779   5.906
  197PHE     CB 3089   5.826   7.827   6.103
  197PHE    HB1 3090   5.867   7.922   6.085
  197PHE    HB2 3091   5.853   7.797   6.206
  197PHE     CG 3092   5.676   7.839   6.096
  197PHE    CD1 3093   5.593   7.825   6.209
  197PHE    HD1 3094   5.639   7.819   6.309
  197PHE    CE1 3095   5.456   7.820   6.199
  197PHE    HE1 3096   5.397   7.814   6.288
  197PHE     CZ 3097   5.399   7.827   6.070
  197PHE     HZ 3098   5.289   7.828   6.063
  197PHE    CE2 3099   5.478   7.850   5.960
  197PHE    HE2 3100   5.436   7.856   5.859
  197PHE    CD2 3101   5.620   7.856   5.974
  197PHE    HD2 3102   5.682   7.873   5.885
  197PHE      C 3103   6.046   7.722   6.018
  197PHE      O 3104   6.114   7.795   5.941
  198GLN      N 3105   6.105   7.637   6.104
  198GLN      H 3106   6.048   7.574   6.166
  198GLN     CA 3107   6.252   7.623   6.120
  198GLN     HA 3108   6.298   7.722   6.135
  198GLN     CB 3109   6.271   7.550   6.258
  198GLN    HB1 3110   6.371   7.507   6.265
  198GLN    HB2 3111   6.199   7.467   6.268
  198GLN     CG 3112   6.265   7.648   6.376
  198GLN    HG1 3113   6.174   7.703   6.372
  198GLN    HG2 3114   6.352   7.717   6.367
  198GLN     CD 3115   6.275   7.570   6.509
  198GLN    OE1 3116   6.354   7.475   6.529
  198GLN    NE2 3117   6.193   7.600   6.602
  198GLN   HE21 3118   6.117   7.669   6.583
  198GLN   HE22 3119   6.204   7.537   6.687
  198GLN      C 3120   6.322   7.550   6.008
  198GLN      O 3121   6.434   7.581   5.977
  199MET      N 3122   6.251   7.456   5.944
  199MET      H 3123   6.153   7.440   5.973
  199MET     CA 3124   6.303   7.392   5.825
  199MET     HA 3125   6.401   7.361   5.847
  199MET     CB 3126   6.225   7.261   5.800
  199MET    HB1 3127   6.126   7.283   5.767
  199MET    HB2 3128   6.206   7.198   5.890
  199MET     CG 3129   6.270   7.184   5.677
  199MET    HG1 3130   6.286   7.245   5.592
  199MET    HG2 3131   6.195   7.113   5.655
  199MET     SD 3132   6.425   7.104   5.716
  199MET     CE 3133   6.439   6.966   5.594
  199MET    HE1 3134   6.520   6.902   5.629
  199MET    HE2 3135   6.343   6.911   5.598
  199MET    HE3 3136   6.452   6.993   5.491
  199MET      C 3137   6.314   7.488   5.707
  199MET      O 3138   6.402   7.479   5.621
  200ALA      N 3139   6.222   7.586   5.696
  200ALA      H 3140   6.157   7.587   5.771
  200ALA     CA 3141   6.229   7.697   5.597
  200ALA     HA 3142   6.238   7.651   5.498
  200ALA     CB 3143   6.098   7.776   5.596
  200ALA    HB1 3144   6.107   7.841   5.511
  200ALA    HB2 3145   6.012   7.721   5.579
  200ALA    HB3 3146   6.088   7.841   5.684
  200ALA      C 3147   6.354   7.789   5.614
  200ALA      O 3148   6.428   7.810   5.517
  201LEU      N 3149   6.374   7.834   5.742
  201LEU      H 3150   6.296   7.810   5.803
  201LEU     CA 3151   6.475   7.922   5.783
  201LEU     HA 3152   6.467   8.017   5.727
  201LEU     CB 3153   6.451   7.959   5.931
  201LEU    HB1 3154   6.545   7.993   5.974
  201LEU    HB2 3155   6.439   7.867   5.980
  201LEU     CG 3156   6.335   8.058   5.966
  201LEU     HG 3157   6.243   8.021   5.913
  201LEU    CD1 3158   6.304   8.056   6.115
  201LEU   HD11 3159   6.361   8.134   6.172
  201LEU   HD12 3160   6.198   8.080   6.128
  201LEU   HD13 3161   6.324   7.956   6.162
  201LEU    CD2 3162   6.371   8.199   5.923
  201LEU   HD21 3163   6.456   8.234   5.980
  201LEU   HD22 3164   6.401   8.203   5.819
  201LEU   HD23 3165   6.290   8.280   5.936
  201LEU      C 3166   6.618   7.861   5.772
  201LEU      O 3167   6.718   7.930   5.740
  202SER      N 3168   6.628   7.730   5.810
  202SER      H 3169   6.547   7.688   5.856
  202SER     CA 3170   6.754   7.653   5.808
  202SER     HA 3171   6.834   7.711   5.857
  202SER     CB 3172   6.734   7.526   5.892
  202SER    HB1 3173   6.827   7.464   5.890
  202SER    HB2 3174   6.656   7.468   5.851
  202SER     OG 3175   6.693   7.563   6.022
  202SER     HG 3176   6.595   7.572   6.021
  202SER      C 3177   6.812   7.631   5.667
  202SER      O 3178   6.935   7.631   5.640
  203LYS      N 3179   6.718   7.618   5.569
  203LYS      H 3180   6.620   7.612   5.601
  203LYS     CA 3181   6.744   7.601   5.423
  203LYS     HA 3182   6.836   7.552   5.411
  203LYS     CB 3183   6.637   7.503   5.370
  203LYS    HB1 3184   6.530   7.538   5.382
  203LYS    HB2 3185   6.648   7.410   5.419
  203LYS     CG 3186   6.650   7.482   5.219
  203LYS    HG1 3187   6.648   7.582   5.170
  203LYS    HG2 3188   6.556   7.441   5.186
  203LYS     CD 3189   6.769   7.401   5.161
  203LYS    HD1 3190   6.760   7.298   5.190
  203LYS    HD2 3191   6.862   7.444   5.186
  203LYS     CE 3192   6.761   7.409   5.006
  203LYS    HE1 3193   6.756   7.514   4.978
  203LYS    HE2 3194   6.668   7.371   4.971
  203LYS     NZ 3195   6.871   7.337   4.934
  203LYS    HZ1 3196   6.873   7.237   4.949
  203LYS    HZ2 3197   6.864   7.348   4.833
  203LYS    HZ3 3198   6.961   7.380   4.957
  203LYS      C 3199   6.752   7.736   5.357
  203LYS      O 3200   6.825   7.752   5.262
  204GLY      N 3201   6.673   7.831   5.404
  204GLY      H 3202   6.622   7.818   5.494
  204GLY     CA 3203   6.656   7.962   5.341
  204GLY    HA1 3204   6.750   7.996   5.300
  204GLY    HA2 3205   6.622   8.028   5.422
  204GLY      C 3206   6.546   7.966   5.230
  204GLY      O 3207   6.561   8.048   5.142
  205TRP      N 3208   6.449   7.874   5.229
  205TRP      H 3209   6.445   7.807   5.309
  205TRP     CA 3210   6.349   7.849   5.119
  205TRP     HA 3211   6.367   7.919   5.043
  205TRP     CB 3212   6.353   7.704   5.072
  205TRP    HB1 3213   6.261   7.674   5.023
  205TRP    HB2 3214   6.374   7.645   5.157
  205TRP     CG 3215   6.467   7.657   4.975
  205TRP    CD1 3216   6.573   7.735   4.935
  205TRP    HD1 3217   6.600   7.836   4.958
  205TRP    NE1 3218   6.642   7.668   4.835
  205TRP    HE1 3219   6.730   7.704   4.801
  205TRP    CE2 3220   6.587   7.545   4.806
  205TRP    CZ2 3221   6.620   7.442   4.717
  205TRP    HZ2 3222   6.710   7.449   4.650
  205TRP    CH2 3223   6.538   7.331   4.710
  205TRP    HH2 3224   6.558   7.248   4.647
  205TRP    CZ3 3225   6.429   7.319   4.794
  205TRP    HZ3 3226   6.367   7.233   4.781
  205TRP    CE3 3227   6.398   7.415   4.891
  205TRP    HE3 3228   6.313   7.409   4.945
  205TRP    CD2 3229   6.484   7.531   4.898
  205TRP      C 3230   6.208   7.882   5.166
  205TRP      O 3231   6.173   7.850   5.281
  206PRO      N 3232   6.121   7.938   5.078
  206PRO     CD 3233   6.144   7.953   4.936
  206PRO    HD1 3234   6.178   7.863   4.894
  206PRO    HD2 3235   6.214   8.034   4.925
  206PRO     CG 3236   6.013   8.001   4.868
  206PRO    HG1 3237   5.954   7.924   4.819
  206PRO    HG2 3238   6.039   8.077   4.799
  206PRO     CB 3239   5.932   8.058   4.987
  206PRO    HB1 3240   5.826   8.037   4.974
  206PRO    HB2 3241   5.958   8.166   4.997
  206PRO     CA 3242   5.982   7.979   5.111
  206PRO     HA 3243   5.986   8.046   5.195
  206PRO      C 3244   5.890   7.857   5.141
  206PRO      O 3245   5.898   7.751   5.078
  207LEU      N 3246   5.788   7.875   5.228
  207LEU      H 3247   5.765   7.968   5.252
  207LEU     CA 3248   5.701   7.771   5.279
  207LEU     HA 3249   5.741   7.673   5.256
  207LEU     CB 3250   5.700   7.784   5.434
  207LEU    HB1 3251   5.654   7.881   5.457
  207LEU    HB2 3252   5.805   7.781   5.472
  207LEU     CG 3253   5.610   7.680   5.507
  207LEU     HG 3254   5.507   7.673   5.469
  207LEU    CD1 3255   5.668   7.541   5.505
  207LEU   HD11 3256   5.595   7.471   5.556
  207LEU   HD12 3257   5.681   7.502   5.408
  207LEU   HD13 3258   5.760   7.534   5.562
  207LEU    CD2 3259   5.598   7.719   5.660
  207LEU   HD21 3260   5.698   7.720   5.703
  207LEU   HD22 3261   5.560   7.822   5.669
  207LEU   HD23 3262   5.530   7.647   5.707
  207LEU      C 3263   5.559   7.783   5.218
  207LEU      O 3264   5.508   7.892   5.216
  208TYR      N 3265   5.504   7.666   5.189
  208TYR      H 3266   5.572   7.592   5.183
  208TYR     CA 3267   5.364   7.634   5.155
  208TYR     HA 3268   5.302   7.727   5.140
  208TYR     CB 3269   5.357   7.558   5.021
  208TYR    HB1 3270   5.260   7.507   5.011
  208TYR    HB2 3271   5.441   7.490   5.029
  208TYR     CG 3272   5.376   7.638   4.896
  208TYR    CD1 3273   5.501   7.654   4.830
  208TYR    HD1 3274   5.587   7.611   4.875
  208TYR    CE1 3275   5.507   7.707   4.699
  208TYR    HE1 3276   5.603   7.715   4.648
  208TYR     CZ 3277   5.389   7.748   4.632
  208TYR     OH 3278   5.391   7.792   4.502
  208TYR     HH 3279   5.485   7.788   4.465
  208TYR    CE2 3280   5.267   7.729   4.693
  208TYR    HE2 3281   5.178   7.755   4.645
  208TYR    CD2 3282   5.261   7.689   4.826
  208TYR    HD2 3283   5.168   7.683   4.876
  208TYR      C 3284   5.301   7.546   5.264
  208TYR      O 3285   5.371   7.458   5.315
  209LEU      N 3286   5.174   7.562   5.291
  209LEU      H 3287   5.129   7.644   5.252
  209LEU     CA 3288   5.090   7.462   5.358
  209LEU     HA 3289   5.155   7.377   5.391
  209LEU     CB 3290   5.036   7.516   5.494
  209LEU    HB1 3291   4.992   7.614   5.481
  209LEU    HB2 3292   5.119   7.528   5.568
  209LEU     CG 3293   4.925   7.432   5.562
  209LEU     HG 3294   4.845   7.413   5.493
  209LEU    CD1 3295   4.982   7.300   5.619
  209LEU   HD11 3296   5.004   7.232   5.539
  209LEU   HD12 3297   5.066   7.313   5.684
  209LEU   HD13 3298   4.902   7.253   5.677
  209LEU    CD2 3299   4.867   7.510   5.682
  209LEU   HD21 3300   4.794   7.453   5.739
  209LEU   HD22 3301   4.950   7.529   5.744
  209LEU   HD23 3302   4.823   7.608   5.649
  209LEU      C 3303   4.982   7.408   5.262
  209LEU      O 3304   4.919   7.492   5.192
  210SER      N 3305   4.950   7.278   5.262
  210SER      H 3306   5.012   7.214   5.309
  210SER     CA 3307   4.823   7.220   5.205
  210SER     HA 3308   4.766   7.298   5.150
  210SER     CB 3309   4.863   7.111   5.103
  210SER    HB1 3310   4.921   7.153   5.024
  210SER    HB2 3311   4.776   7.065   5.058
  210SER     OG 3312   4.937   7.009   5.159
  210SER     HG 3313   4.908   6.986   5.249
  210SER      C 3314   4.718   7.158   5.295
  210SER      O 3315   4.748   7.063   5.367
  211THR      N 3316   4.590   7.206   5.304
  211THR      H 3317   4.568   7.287   5.242
  211THR     CA 3318   4.473   7.146   5.374
  211THR     HA 3319   4.503   7.044   5.400
  211THR     CB 3320   4.432   7.221   5.501
  211THR     HB 3321   4.344   7.171   5.548
  211THR    CG2 3322   4.548   7.229   5.602
  211THR   HG21 3323   4.619   7.299   5.565
  211THR   HG22 3324   4.505   7.262   5.698
  211THR   HG23 3325   4.591   7.132   5.622
  211THR    OG1 3326   4.396   7.353   5.470
  211THR    HG1 3327   4.333   7.387   5.537
  211THR      C 3328   4.351   7.125   5.285
  211THR      O 3329   4.333   7.193   5.187
  212LYS      N 3330   4.258   7.038   5.324
  212LYS      H 3331   4.277   6.990   5.409
  212LYS     CA 3332   4.126   7.016   5.274
  212LYS     HA 3333   4.131   7.047   5.169
  212LYS     CB 3334   4.096   6.865   5.279
  212LYS    HB1 3335   4.091   6.832   5.385
  212LYS    HB2 3336   4.174   6.801   5.228
  212LYS     CG 3337   3.964   6.830   5.205
  212LYS    HG1 3338   3.881   6.903   5.228
  212LYS    HG2 3339   3.939   6.726   5.237
  212LYS     CD 3340   3.981   6.827   5.048
  212LYS    HD1 3341   4.029   6.734   5.014
  212LYS    HD2 3342   4.037   6.913   5.011
  212LYS     CE 3343   3.847   6.831   4.980
  212LYS    HE1 3344   3.793   6.914   5.016
  212LYS    HE2 3345   3.782   6.742   4.998
  212LYS     NZ 3346   3.864   6.849   4.833
  212LYS    HZ1 3347   3.892   6.767   4.780
  212LYS    HZ2 3348   3.768   6.874   4.799
  212LYS    HZ3 3349   3.924   6.930   4.810
  212LYS      C 3350   4.023   7.102   5.354
  212LYS      O 3351   3.940   7.051   5.427
  213ASN      N 3352   4.050   7.232   5.353
  213ASN      H 3353   4.126   7.263   5.296
  213ASN     CA 3354   4.001   7.325   5.455
  213ASN     HA 3355   4.048   7.290   5.550
  213ASN     CB 3356   4.060   7.465   5.417
  213ASN    HB1 3357   4.000   7.522   5.352
  213ASN    HB2 3358   4.152   7.451   5.356
  213ASN     CG 3359   4.104   7.544   5.540
  213ASN    OD1 3360   4.205   7.513   5.604
  213ASN    ND2 3361   4.026   7.641   5.588
  213ASN   HD21 3362   3.936   7.658   5.542
  213ASN   HD22 3363   4.055   7.689   5.671
  213ASN      C 3364   3.845   7.345   5.468
  213ASN      O 3365   3.797   7.373   5.580
  214THR      N 3366   3.771   7.327   5.359
  214THR      H 3367   3.821   7.283   5.288
  214THR     CA 3368   3.629   7.338   5.344
  214THR     HA 3369   3.594   7.410   5.421
  214THR     CB 3370   3.580   7.391   5.206
  214THR     HB 3371   3.474   7.384   5.199
  214THR    CG2 3372   3.642   7.533   5.174
  214THR   HG21 3373   3.623   7.553   5.076
  214THR   HG22 3374   3.596   7.605   5.247
  214THR   HG23 3375   3.749   7.532   5.194
  214THR    OG1 3376   3.630   7.312   5.106
  214THR    HG1 3377   3.580   7.326   5.019
  214THR      C 3378   3.557   7.210   5.385
  214THR      O 3379   3.463   7.213   5.463
  215ILE      N 3380   3.601   7.098   5.328
  215ILE      H 3381   3.675   7.099   5.256
  215ILE     CA 3382   3.526   6.972   5.345
  215ILE     HA 3383   3.415   6.985   5.338
  215ILE     CB 3384   3.563   6.868   5.239
  215ILE     HB 3385   3.673   6.838   5.240
  215ILE    CG2 3386   3.482   6.737   5.268
  215ILE   HG21 3387   3.376   6.762   5.269
  215ILE   HG22 3388   3.504   6.663   5.194
  215ILE   HG23 3389   3.510   6.700   5.369
  215ILE    CG1 3390   3.532   6.918   5.098
  215ILE   HG11 3391   3.558   6.838   5.028
  215ILE   HG12 3392   3.592   7.007   5.071
  215ILE     CD 3393   3.388   6.952   5.063
  215ILE    HD1 3394   3.389   7.029   4.989
  215ILE    HD2 3395   3.332   6.865   5.031
  215ILE    HD3 3396   3.335   7.000   5.148
  215ILE      C 3397   3.545   6.922   5.492
  215ILE      O 3398   3.446   6.874   5.548
  216LEU      N 3399   3.656   6.943   5.558
  216LEU      H 3400   3.733   6.985   5.509
  216LEU     CA 3401   3.681   6.915   5.696
  216LEU     HA 3402   3.588   6.883   5.738
  216LEU     CB 3403   3.781   6.801   5.707
  216LEU    HB1 3404   3.817   6.793   5.809
  216LEU    HB2 3405   3.871   6.829   5.652
  216LEU     CG 3406   3.734   6.668   5.649
  216LEU     HG 3407   3.722   6.678   5.546
  216LEU    CD1 3408   3.843   6.568   5.671
  216LEU   HD11 3409   3.866   6.567   5.773
  216LEU   HD12 3410   3.826   6.466   5.637
  216LEU   HD13 3411   3.931   6.603   5.619
  216LEU    CD2 3412   3.607   6.607   5.711
  216LEU   HD21 3413   3.518   6.665   5.683
  216LEU   HD22 3414   3.596   6.507   5.665
  216LEU   HD23 3415   3.616   6.597   5.818
  216LEU      C 3416   3.726   7.040   5.780
  216LEU      O 3417   3.835   7.049   5.837
  217LYS      N 3418   3.641   7.147   5.791
  217LYS      H 3419   3.547   7.140   5.751
  217LYS     CA 3420   3.667   7.278   5.854
  217LYS     HA 3421   3.748   7.324   5.801
  217LYS     CB 3422   3.541   7.365   5.840
  217LYS    HB1 3423   3.458   7.321   5.896
  217LYS    HB2 3424   3.522   7.382   5.735
  217LYS     CG 3425   3.560   7.507   5.899
  217LYS    HG1 3426   3.638   7.555   5.841
  217LYS    HG2 3427   3.593   7.502   6.005
  217LYS     CD 3428   3.432   7.588   5.896
  217LYS    HD1 3429   3.390   7.583   5.796
  217LYS    HD2 3430   3.462   7.689   5.914
  217LYS     CE 3431   3.327   7.538   5.997
  217LYS    HE1 3432   3.385   7.529   6.094
  217LYS    HE2 3433   3.291   7.444   5.969
  217LYS     NZ 3434   3.220   7.642   6.019
  217LYS    HZ1 3435   3.178   7.631   6.111
  217LYS    HZ2 3436   3.253   7.738   6.015
  217LYS    HZ3 3437   3.147   7.629   5.949
  217LYS      C 3438   3.713   7.262   5.998
  217LYS      O 3439   3.809   7.317   6.040
  218LYS      N 3440   3.638   7.186   6.081
  218LYS      H 3441   3.557   7.134   6.037
  218LYS     CA 3442   3.672   7.154   6.220
  218LYS     HA 3443   3.715   7.251   6.264
  218LYS     CB 3444   3.543   7.123   6.302
  218LYS    HB1 3445   3.576   7.087   6.399
  218LYS    HB2 3446   3.491   7.046   6.244
  218LYS     CG 3447   3.459   7.253   6.313
  218LYS    HG1 3448   3.445   7.297   6.222
  218LYS    HG2 3449   3.520   7.331   6.372
  218LYS     CD 3450   3.323   7.228   6.377
  218LYS    HD1 3451   3.345   7.181   6.469
  218LYS    HD2 3452   3.265   7.161   6.314
  218LYS     CE 3453   3.249   7.355   6.407
  218LYS    HE1 3454   3.225   7.406   6.312
  218LYS    HE2 3455   3.320   7.428   6.457
  218LYS     NZ 3456   3.129   7.326   6.489
  218LYS    HZ1 3457   3.144   7.261   6.567
  218LYS    HZ2 3458   3.084   7.411   6.526
  218LYS    HZ3 3459   3.066   7.276   6.434
  218LYS      C 3460   3.785   7.055   6.235
  218LYS      O 3461   3.834   7.056   6.346
  219TYR      N 3462   3.834   6.982   6.133
  219TYR      H 3463   3.787   6.996   6.046
  219TYR     CA 3464   3.961   6.908   6.131
  219TYR     HA 3465   3.997   6.905   6.233
  219TYR     CB 3466   3.936   6.757   6.089
  219TYR    HB1 3467   3.919   6.756   5.981
  219TYR    HB2 3468   3.852   6.716   6.139
  219TYR     CG 3469   4.047   6.652   6.117
  219TYR    CD1 3470   4.176   6.651   6.053
  219TYR    HD1 3471   4.200   6.726   5.978
  219TYR    CE1 3472   4.270   6.548   6.090
  219TYR    HE1 3473   4.370   6.543   6.040
  219TYR     CZ 3474   4.236   6.453   6.194
  219TYR     OH 3475   4.330   6.358   6.230
  219TYR     HH 3476   4.415   6.374   6.187
  219TYR    CE2 3477   4.109   6.458   6.252
  219TYR    HE2 3478   4.092   6.380   6.326
  219TYR    CD2 3479   4.018   6.555   6.214
  219TYR    HD2 3480   3.920   6.552   6.262
  219TYR      C 3481   4.075   6.978   6.058
  219TYR      O 3482   4.156   7.043   6.116
  220ASP      N 3483   4.074   6.972   5.922
  220ASP      H 3484   3.996   6.925   5.868
  220ASP     CA 3485   4.172   7.039   5.837
  220ASP     HA 3486   4.276   7.010   5.871
  220ASP     CB 3487   4.155   6.998   5.692
  220ASP    HB1 3488   4.193   7.075   5.621
  220ASP    HB2 3489   4.052   6.978   5.670
  220ASP     CG 3490   4.229   6.867   5.655
  220ASP    OD1 3491   4.223   6.763   5.723
  220ASP    OD2 3492   4.301   6.863   5.552
  220ASP      C 3493   4.170   7.189   5.844
  220ASP      O 3494   4.272   7.251   5.841
  221GLY      N 3495   4.051   7.255   5.857
  221GLY      H 3496   3.967   7.198   5.861
  221GLY     CA 3497   4.039   7.406   5.875
  221GLY    HA1 3498   3.936   7.436   5.881
  221GLY    HA2 3499   4.081   7.454   5.786
  221GLY      C 3500   4.103   7.456   6.006
  221GLY      O 3501   4.177   7.553   6.009
  222ARG      N 3502   4.082   7.387   6.114
  222ARG      H 3503   4.014   7.313   6.099
  222ARG     CA 3504   4.154   7.395   6.247
  222ARG     HA 3505   4.140   7.502   6.277
  222ARG     CB 3506   4.076   7.307   6.350
  222ARG    HB1 3507   4.077   7.204   6.326
  222ARG    HB2 3508   3.971   7.341   6.354
  222ARG     CG 3509   4.127   7.316   6.497
  222ARG    HG1 3510   4.223   7.272   6.502
  222ARG    HG2 3511   4.056   7.261   6.557
  222ARG     CD 3512   4.147   7.456   6.555
  222ARG    HD1 3513   4.058   7.519   6.540
  222ARG    HD2 3514   4.228   7.500   6.495
  222ARG     NE 3515   4.202   7.460   6.695
  222ARG     HE 3516   4.221   7.375   6.744
  222ARG     CZ 3517   4.249   7.569   6.757
  222ARG    NH1 3518   4.250   7.690   6.708
  222ARG   HH11 3519   4.220   7.706   6.616
  222ARG   HH12 3520   4.300   7.763   6.756
  222ARG    NH2 3521   4.289   7.561   6.879
  222ARG   HH21 3522   4.265   7.471   6.934
  222ARG   HH22 3523   4.313   7.645   6.930
  222ARG      C 3524   4.305   7.364   6.240
  222ARG      O 3525   4.377   7.440   6.303
  223PHE      N 3526   4.353   7.273   6.157
  223PHE      H 3527   4.284   7.209   6.108
  223PHE     CA 3528   4.498   7.248   6.135
  223PHE     HA 3529   4.537   7.227   6.233
  223PHE     CB 3530   4.516   7.119   6.054
  223PHE    HB1 3531   4.483   7.138   5.956
  223PHE    HB2 3532   4.442   7.048   6.096
  223PHE     CG 3533   4.648   7.049   6.031
  223PHE    CD1 3534   4.731   7.095   5.926
  223PHE    HD1 3535   4.706   7.179   5.866
  223PHE    CE1 3536   4.856   7.036   5.906
  223PHE    HE1 3537   4.913   7.070   5.827
  223PHE     CZ 3538   4.897   6.921   5.978
  223PHE     HZ 3539   4.992   6.867   5.961
  223PHE    CE2 3540   4.819   6.875   6.083
  223PHE    HE2 3541   4.841   6.783   6.132
  223PHE    CD2 3542   4.694   6.935   6.106
  223PHE    HD2 3543   4.631   6.898   6.179
  223PHE      C 3544   4.568   7.372   6.079
  223PHE      O 3545   4.668   7.421   6.131
  224LYS      N 3546   4.512   7.433   5.971
  224LYS      H 3547   4.430   7.398   5.926
  224LYS     CA 3548   4.550   7.571   5.921
  224LYS     HA 3549   4.658   7.569   5.887
  224LYS     CB 3550   4.459   7.598   5.802
  224LYS    HB1 3551   4.353   7.576   5.829
  224LYS    HB2 3552   4.481   7.525   5.727
  224LYS     CG 3553   4.480   7.737   5.733
  224LYS    HG1 3554   4.579   7.725   5.690
  224LYS    HG2 3555   4.470   7.823   5.805
  224LYS     CD 3556   4.384   7.763   5.615
  224LYS    HD1 3557   4.285   7.784   5.656
  224LYS    HD2 3558   4.383   7.681   5.540
  224LYS     CE 3559   4.429   7.892   5.552
  224LYS    HE1 3560   4.530   7.877   5.512
  224LYS    HE2 3561   4.430   7.962   5.639
  224LYS     NZ 3562   4.336   7.929   5.445
  224LYS    HZ1 3563   4.331   7.862   5.372
  224LYS    HZ2 3564   4.236   7.934   5.474
  224LYS    HZ3 3565   4.344   8.025   5.405
  224LYS      C 3566   4.550   7.676   6.032
  224LYS      O 3567   4.654   7.740   6.057
  225ASP      N 3568   4.434   7.685   6.095
  225ASP      H 3569   4.358   7.647   6.053
  225ASP     CA 3570   4.402   7.790   6.203
  225ASP     HA 3571   4.411   7.888   6.158
  225ASP     CB 3572   4.257   7.776   6.238
  225ASP    HB1 3573   4.230   7.668   6.247
  225ASP    HB2 3574   4.200   7.812   6.153
  225ASP     CG 3575   4.209   7.857   6.361
  225ASP    OD1 3576   4.235   7.982   6.370
  225ASP    OD2 3577   4.153   7.791   6.454
  225ASP      C 3578   4.504   7.790   6.322
  225ASP      O 3579   4.546   7.895   6.370
  226ILE      N 3580   4.555   7.670   6.360
  226ILE      H 3581   4.521   7.586   6.321
  226ILE     CA 3582   4.669   7.656   6.454
  226ILE     HA 3583   4.651   7.726   6.537
  226ILE     CB 3584   4.679   7.514   6.506
  226ILE     HB 3585   4.685   7.446   6.422
  226ILE    CG2 3586   4.802   7.501   6.601
  226ILE   HG21 3587   4.827   7.391   6.615
  226ILE   HG22 3588   4.889   7.546   6.560
  226ILE   HG23 3589   4.774   7.543   6.700
  226ILE    CG1 3590   4.559   7.474   6.592
  226ILE   HG11 3591   4.471   7.509   6.544
  226ILE   HG12 3592   4.565   7.516   6.692
  226ILE     CD 3593   4.548   7.322   6.600
  226ILE    HD1 3594   4.639   7.288   6.650
  226ILE    HD2 3595   4.451   7.300   6.651
  226ILE    HD3 3596   4.547   7.275   6.508
  226ILE      C 3597   4.802   7.697   6.391
  226ILE      O 3598   4.875   7.783   6.443
  227PHE      N 3599   4.836   7.635   6.279
  227PHE      H 3600   4.774   7.571   6.238
  227PHE     CA 3601   4.968   7.656   6.212
  227PHE     HA 3602   5.039   7.617   6.282
  227PHE     CB 3603   4.973   7.570   6.084
  227PHE    HB1 3604   4.899   7.600   6.012
  227PHE    HB2 3605   4.939   7.464   6.114
  227PHE     CG 3606   5.104   7.551   6.008
  227PHE    CD1 3607   5.181   7.439   6.037
  227PHE    HD1 3608   5.155   7.368   6.116
  227PHE    CE1 3609   5.286   7.403   5.949
  227PHE    HE1 3610   5.338   7.317   5.969
  227PHE     CZ 3611   5.330   7.494   5.851
  227PHE     HZ 3612   5.417   7.470   5.793
  227PHE    CE2 3613   5.258   7.611   5.822
  227PHE    HE2 3614   5.280   7.681   5.738
  227PHE    CD2 3615   5.140   7.634   5.900
  227PHE    HD2 3616   5.074   7.719   5.867
  227PHE      C 3617   5.002   7.803   6.198
  227PHE      O 3618   5.103   7.854   6.244
  228GLN      N 3619   4.917   7.873   6.119
  228GLN      H 3620   4.829   7.827   6.094
  228GLN     CA 3621   4.933   8.012   6.081
  228GLN     HA 3622   5.022   8.021   6.023
  228GLN     CB 3623   4.816   8.052   5.986
  228GLN    HB1 3624   4.810   7.981   5.909
  228GLN    HB2 3625   4.840   8.148   5.941
  228GLN     CG 3626   4.681   8.074   6.057
  228GLN    HG1 3627   4.690   8.162   6.121
  228GLN    HG2 3628   4.670   7.997   6.137
  228GLN     CD 3629   4.564   8.078   5.955
  228GLN    OE1 3630   4.581   8.068   5.835
  228GLN    NE2 3631   4.441   8.088   5.993
  228GLN   HE21 3632   4.419   8.101   6.097
  228GLN   HE22 3633   4.366   8.055   5.924
  228GLN      C 3634   4.941   8.101   6.203
  228GLN      O 3635   5.007   8.207   6.201
  229GLU      N 3636   4.872   8.060   6.310
  229GLU      H 3637   4.829   7.968   6.312
  229GLU     CA 3638   4.860   8.145   6.432
  229GLU     HA 3639   4.837   8.243   6.388
  229GLU     CB 3640   4.742   8.088   6.516
  229GLU    HB1 3641   4.744   7.984   6.531
  229GLU    HB2 3642   4.657   8.111   6.453
  229GLU     CG 3643   4.723   8.162   6.652
  229GLU    HG1 3644   4.710   8.266   6.633
  229GLU    HG2 3645   4.804   8.143   6.726
  229GLU     CD 3646   4.593   8.115   6.720
  229GLU    OE1 3647   4.494   8.187   6.718
  229GLU    OE2 3648   4.587   8.003   6.774
  229GLU      C 3649   4.989   8.155   6.514
  229GLU      O 3650   5.024   8.259   6.573
  230ILE      N 3651   5.074   8.052   6.515
  230ILE      H 3652   5.036   7.961   6.484
  230ILE     CA 3653   5.210   8.054   6.562
  230ILE     HA 3654   5.216   8.094   6.663
  230ILE     CB 3655   5.268   7.910   6.568
  230ILE     HB 3656   5.261   7.861   6.472
  230ILE    CG2 3657   5.417   7.912   6.617
  230ILE   HG21 3658   5.423   7.979   6.708
  230ILE   HG22 3659   5.452   7.812   6.635
  230ILE   HG23 3660   5.471   7.958   6.533
  230ILE    CG1 3661   5.196   7.808   6.658
  230ILE   HG11 3662   5.236   7.710   6.626
  230ILE   HG12 3663   5.092   7.803   6.633
  230ILE     CD 3664   5.207   7.824   6.808
  230ILE    HD1 3665   5.179   7.929   6.828
  230ILE    HD2 3666   5.140   7.751   6.852
  230ILE    HD3 3667   5.309   7.807   6.842
  230ILE      C 3668   5.294   8.149   6.473
  230ILE      O 3669   5.371   8.232   6.531
  231TYR      N 3670   5.287   8.140   6.337
  231TYR      H 3671   5.220   8.073   6.298
  231TYR     CA 3672   5.369   8.226   6.242
  231TYR     HA 3673   5.476   8.197   6.247
  231TYR     CB 3674   5.315   8.200   6.100
  231TYR    HB1 3675   5.215   8.249   6.089
  231TYR    HB2 3676   5.309   8.095   6.078
  231TYR     CG 3677   5.397   8.265   5.989
  231TYR    CD1 3678   5.524   8.215   5.960
  231TYR    HD1 3679   5.568   8.137   6.017
  231TYR    CE1 3680   5.599   8.277   5.862
  231TYR    HE1 3681   5.690   8.234   5.834
  231TYR     CZ 3682   5.550   8.385   5.791
  231TYR     OH 3683   5.635   8.453   5.709
  231TYR     HH 3684   5.583   8.513   5.652
  231TYR    CE2 3685   5.416   8.433   5.816
  231TYR    HE2 3686   5.369   8.512   5.762
  231TYR    CD2 3687   5.343   8.379   5.920
  231TYR    HD2 3688   5.239   8.415   5.933
  231TYR      C 3689   5.363   8.379   6.276
  231TYR      O 3690   5.465   8.450   6.272
  232ASP      N 3691   5.239   8.429   6.284
  232ASP      H 3692   5.153   8.369   6.279
  232ASP     CA 3693   5.218   8.573   6.303
  232ASP     HA 3694   5.256   8.625   6.214
  232ASP     CB 3695   5.069   8.597   6.311
  232ASP    HB1 3696   5.023   8.550   6.391
  232ASP    HB2 3697   5.025   8.542   6.229
  232ASP     CG 3698   5.033   8.742   6.291
  232ASP    OD1 3699   4.921   8.782   6.336
  232ASP    OD2 3700   5.101   8.808   6.209
  232ASP      C 3701   5.288   8.636   6.429
  232ASP      O 3702   5.293   8.758   6.435
  233LYS      N 3703   5.332   8.558   6.530
  233LYS      H 3704   5.322   8.456   6.521
  233LYS     CA 3705   5.384   8.609   6.660
  233LYS     HA 3706   5.396   8.719   6.654
  233LYS     CB 3707   5.286   8.573   6.773
  233LYS    HB1 3708   5.198   8.632   6.754
  233LYS    HB2 3709   5.323   8.606   6.872
  233LYS     CG 3710   5.254   8.425   6.779
  233LYS    HG1 3711   5.340   8.368   6.798
  233LYS    HG2 3712   5.203   8.399   6.682
  233LYS     CD 3713   5.154   8.405   6.893
  233LYS    HD1 3714   5.064   8.467   6.881
  233LYS    HD2 3715   5.203   8.425   6.990
  233LYS     CE 3716   5.101   8.262   6.885
  233LYS    HE1 3717   5.188   8.192   6.870
  233LYS    HE2 3718   5.040   8.253   6.792
  233LYS     NZ 3719   5.021   8.219   7.001
  233LYS    HZ1 3720   5.003   8.117   7.001
  233LYS    HZ2 3721   5.072   8.234   7.088
  233LYS    HZ3 3722   4.934   8.267   7.004
  233LYS      C 3723   5.528   8.553   6.689
  233LYS      O 3724   5.606   8.621   6.753
  234GLN      N 3725   5.572   8.443   6.631
  234GLN      H 3726   5.495   8.396   6.585
  234GLN     CA 3727   5.706   8.384   6.645
  234GLN     HA 3728   5.760   8.449   6.720
  234GLN     CB 3729   5.699   8.249   6.711
  234GLN    HB1 3730   5.805   8.218   6.730
  234GLN    HB2 3731   5.650   8.178   6.644
  234GLN     CG 3732   5.631   8.262   6.843
  234GLN    HG1 3733   5.527   8.260   6.824
  234GLN    HG2 3734   5.658   8.360   6.896
  234GLN     CD 3735   5.673   8.140   6.935
  234GLN    OE1 3736   5.745   8.046   6.902
  234GLN    NE2 3737   5.600   8.132   7.042
  234GLN   HE21 3738   5.533   8.200   7.067
  234GLN   HE22 3739   5.604   8.038   7.088
  234GLN      C 3740   5.789   8.383   6.508
  234GLN      O 3741   5.908   8.362   6.529
  235TYR      N 3742   5.744   8.403   6.384
  235TYR      H 3743   5.653   8.438   6.376
  235TYR     CA 3744   5.829   8.371   6.267
  235TYR     HA 3745   5.932   8.375   6.307
  235TYR     CB 3746   5.802   8.225   6.228
  235TYR    HB1 3747   5.870   8.214   6.143
  235TYR    HB2 3748   5.699   8.209   6.194
  235TYR     CG 3749   5.841   8.114   6.325
  235TYR    CD1 3750   5.975   8.069   6.332
  235TYR    HD1 3751   6.055   8.120   6.275
  235TYR    CE1 3752   6.005   7.961   6.418
  235TYR    HE1 3753   6.104   7.913   6.418
  235TYR     CZ 3754   5.905   7.905   6.504
  235TYR     OH 3755   5.942   7.803   6.585
  235TYR     HH 3756   5.871   7.772   6.647
  235TYR    CE2 3757   5.775   7.960   6.503
  235TYR    HE2 3758   5.704   7.922   6.572
  235TYR    CD2 3759   5.744   8.066   6.417
  235TYR    HD2 3760   5.649   8.118   6.424
  235TYR      C 3761   5.830   8.472   6.150
  235TYR      O 3762   5.936   8.487   6.089
  236LYS      N 3763   5.723   8.551   6.129
  236LYS      H 3764   5.637   8.517   6.173
  236LYS     CA 3765   5.709   8.651   6.020
  236LYS     HA 3766   5.708   8.595   5.927
  236LYS     CB 3767   5.568   8.722   6.023
  236LYS    HB1 3768   5.491   8.650   6.006
  236LYS    HB2 3769   5.575   8.788   5.941
  236LYS     CG 3770   5.537   8.805   6.153
  236LYS    HG1 3771   5.625   8.864   6.185
  236LYS    HG2 3772   5.512   8.739   6.237
  236LYS     CD 3773   5.410   8.888   6.131
  236LYS    HD1 3774   5.321   8.821   6.115
  236LYS    HD2 3775   5.422   8.949   6.038
  236LYS     CE 3776   5.388   8.979   6.249
  236LYS    HE1 3777   5.449   9.070   6.237
  236LYS    HE2 3778   5.418   8.926   6.341
  236LYS     NZ 3779   5.246   9.016   6.257
  236LYS    HZ1 3780   5.219   9.072   6.341
  236LYS    HZ2 3781   5.219   9.071   6.181
  236LYS    HZ3 3782   5.195   8.932   6.250
  236LYS      C 3783   5.827   8.748   6.004
  236LYS      O 3784   5.879   8.757   5.890
  237SER      N 3785   5.880   8.813   6.108
  237SER      H 3786   5.834   8.799   6.199
  237SER     CA 3787   6.003   8.891   6.101
  237SER     HA 3788   5.995   8.965   6.027
  237SER     CB 3789   6.024   8.964   6.242
  237SER    HB1 3790   6.112   9.024   6.238
  237SER    HB2 3791   6.041   8.885   6.314
  237SER     OG 3792   5.918   9.053   6.269
  237SER     HG 3793   5.861   9.021   6.340
  237SER      C 3794   6.130   8.808   6.067
  237SER      O 3795   6.222   8.845   5.997
  238GLN      N 3796   6.144   8.688   6.125
  238GLN      H 3797   6.061   8.654   6.182
  238GLN     CA 3798   6.265   8.600   6.099
  238GLN     HA 3799   6.359   8.656   6.119
  238GLN     CB 3800   6.264   8.486   6.197
  238GLN    HB1 3801   6.344   8.421   6.171
  238GLN    HB2 3802   6.171   8.429   6.179
  238GLN     CG 3803   6.277   8.521   6.345
  238GLN    HG1 3804   6.351   8.600   6.370
  238GLN    HG2 3805   6.327   8.437   6.399
  238GLN     CD 3806   6.145   8.556   6.419
  238GLN    OE1 3807   6.061   8.628   6.369
  238GLN    NE2 3808   6.145   8.528   6.546
  238GLN   HE21 3809   6.221   8.479   6.591
  238GLN   HE22 3810   6.063   8.553   6.597
  238GLN      C 3811   6.268   8.549   5.956
  238GLN      O 3812   6.374   8.544   5.894
  239PHE      N 3813   6.151   8.533   5.895
  239PHE      H 3814   6.068   8.537   5.952
  239PHE     CA 3815   6.130   8.508   5.752
  239PHE     HA 3816   6.187   8.417   5.714
  239PHE     CB 3817   5.977   8.473   5.736
  239PHE    HB1 3818   5.949   8.503   5.634
  239PHE    HB2 3819   5.911   8.524   5.797
  239PHE     CG 3820   5.952   8.322   5.746
  239PHE    CD1 3821   5.989   8.245   5.860
  239PHE    HD1 3822   6.039   8.297   5.940
  239PHE    CE1 3823   5.946   8.111   5.866
  239PHE    HE1 3824   5.964   8.054   5.960
  239PHE     CZ 3825   5.884   8.049   5.758
  239PHE     HZ 3826   5.853   7.943   5.766
  239PHE    CE2 3827   5.861   8.122   5.643
  239PHE    HE2 3828   5.817   8.073   5.558
  239PHE    CD2 3829   5.882   8.259   5.638
  239PHE    HD2 3830   5.849   8.318   5.552
  239PHE      C 3831   6.166   8.632   5.674
  239PHE      O 3832   6.231   8.619   5.568
  240GLU      N 3833   6.121   8.750   5.713
  240GLU      H 3834   6.068   8.754   5.797
  240GLU     CA 3835   6.143   8.877   5.643
  240GLU     HA 3836   6.122   8.867   5.539
  240GLU     CB 3837   6.066   8.990   5.706
  240GLU    HB1 3838   6.104   9.004   5.807
  240GLU    HB2 3839   5.960   8.967   5.703
  240GLU     CG 3840   6.074   9.118   5.619
  240GLU    HG1 3841   6.018   9.098   5.521
  240GLU    HG2 3842   6.180   9.147   5.606
  240GLU     CD 3843   6.001   9.233   5.686
  240GLU    OE1 3844   5.877   9.237   5.674
  240GLU    OE2 3845   6.063   9.325   5.739
  240GLU      C 3846   6.294   8.920   5.642
  240GLU      O 3847   6.339   8.969   5.541
  241ALA      N 3848   6.369   8.895   5.747
  241ALA      H 3849   6.321   8.864   5.832
  241ALA     CA 3850   6.522   8.904   5.743
  241ALA     HA 3851   6.550   9.008   5.712
  241ALA     CB 3852   6.579   8.881   5.882
  241ALA    HB1 3853   6.541   8.956   5.948
  241ALA    HB2 3854   6.541   8.786   5.915
  241ALA    HB3 3855   6.685   8.875   5.886
  241ALA      C 3856   6.586   8.806   5.638
  241ALA      O 3857   6.692   8.835   5.583
  242GLN      N 3858   6.519   8.698   5.599
  242GLN      H 3859   6.436   8.670   5.648
  242GLN     CA 3860   6.569   8.601   5.501
  242GLN     HA 3861   6.670   8.618   5.462
  242GLN     CB 3862   6.577   8.461   5.555
  242GLN    HB1 3863   6.592   8.393   5.476
  242GLN    HB2 3864   6.479   8.434   5.610
  242GLN     CG 3865   6.693   8.449   5.653
  242GLN    HG1 3866   6.670   8.506   5.742
  242GLN    HG2 3867   6.785   8.478   5.607
  242GLN     CD 3868   6.713   8.306   5.694
  242GLN    OE1 3869   6.675   8.269   5.802
  242GLN    NE2 3870   6.762   8.218   5.609
  242GLN   HE21 3871   6.812   8.262   5.527
  242GLN   HE22 3872   6.762   8.122   5.630
  242GLN      C 3873   6.495   8.614   5.365
  242GLN      O 3874   6.518   8.533   5.270
  243LYS      N 3875   6.411   8.718   5.341
  243LYS      H 3876   6.417   8.796   5.412
  243LYS     CA 3877   6.329   8.744   5.219
  243LYS     HA 3878   6.261   8.820   5.252
  243LYS     CB 3879   6.419   8.808   5.112
  243LYS    HB1 3880   6.366   8.816   5.022
  243LYS    HB2 3881   6.496   8.739   5.091
  243LYS     CG 3882   6.472   8.945   5.150
  243LYS    HG1 3883   6.528   8.943   5.247
  243LYS    HG2 3884   6.385   9.010   5.157
  243LYS     CD 3885   6.561   8.999   5.031
  243LYS    HD1 3886   6.502   9.002   4.938
  243LYS    HD2 3887   6.638   8.927   5.014
  243LYS     CE 3888   6.628   9.134   5.066
  243LYS    HE1 3889   6.673   9.127   5.169
  243LYS    HE2 3890   6.544   9.205   5.080
  243LYS     NZ 3891   6.726   9.172   4.972
  243LYS    HZ1 3892   6.775   9.091   4.929
  243LYS    HZ2 3893   6.669   9.214   4.897
  243LYS    HZ3 3894   6.789   9.246   5.000
  243LYS      C 3895   6.244   8.622   5.176
  243LYS      O 3896   6.208   8.619   5.060
  244ILE      N 3897   6.202   8.531   5.264
  244ILE      H 3898   6.227   8.538   5.362
  244ILE     CA 3899   6.111   8.418   5.234
  244ILE     HA 3900   6.105   8.410   5.121
  244ILE     CB 3901   6.174   8.282   5.279
  244ILE     HB 3902   6.102   8.204   5.265
  244ILE    CG2 3903   6.303   8.248   5.199
  244ILE   HG21 3904   6.384   8.317   5.222
  244ILE   HG22 3905   6.338   8.144   5.223
  244ILE   HG23 3906   6.283   8.256   5.095
  244ILE    CG1 3907   6.199   8.285   5.429
  244ILE   HG11 3908   6.111   8.315   5.480
  244ILE   HG12 3909   6.279   8.357   5.451
  244ILE     CD 3910   6.235   8.150   5.486
  244ILE    HD1 3911   6.153   8.082   5.468
  244ILE    HD2 3912   6.331   8.110   5.442
  244ILE    HD3 3913   6.250   8.160   5.593
  244ILE      C 3914   5.969   8.447   5.291
  244ILE      O 3915   5.953   8.526   5.387
  245TRP      N 3916   5.867   8.385   5.230
  245TRP      H 3917   5.891   8.313   5.162
  245TRP     CA 3918   5.720   8.408   5.257
  245TRP     HA 3919   5.703   8.473   5.342
  245TRP     CB 3920   5.664   8.480   5.137
  245TRP    HB1 3921   5.724   8.577   5.126
  245TRP    HB2 3922   5.556   8.501   5.158
  245TRP     CG 3923   5.665   8.405   5.006
  245TRP    CD1 3924   5.581   8.305   4.967
  245TRP    HD1 3925   5.495   8.270   5.019
  245TRP    NE1 3926   5.616   8.266   4.843
  245TRP    HE1 3927   5.559   8.207   4.784
  245TRP    CE2 3928   5.735   8.325   4.799
  245TRP    CZ2 3929   5.821   8.312   4.688
  245TRP    HZ2 3930   5.794   8.244   4.605
  245TRP    CH2 3931   5.944   8.377   4.680
  245TRP    HH2 3932   6.009   8.362   4.594
  245TRP    CZ3 3933   5.986   8.459   4.791
  245TRP    HZ3 3934   6.063   8.533   4.769
  245TRP    CE3 3935   5.897   8.471   4.900
  245TRP    HE3 3936   5.918   8.547   4.976
  245TRP    CD2 3937   5.774   8.405   4.907
  245TRP      C 3938   5.650   8.275   5.286
  245TRP      O 3939   5.702   8.164   5.259
  246TYR      N 3940   5.534   8.286   5.347
  246TYR      H 3941   5.506   8.377   5.381
  246TYR     CA 3942   5.441   8.180   5.377
  246TYR     HA 3943   5.482   8.086   5.343
  246TYR     CB 3944   5.409   8.165   5.527
  246TYR    HB1 3945   5.384   8.264   5.562
  246TYR    HB2 3946   5.508   8.128   5.576
  246TYR     CG 3947   5.288   8.073   5.561
  246TYR    CD1 3948   5.296   7.936   5.531
  246TYR    HD1 3949   5.384   7.898   5.484
  246TYR    CE1 3950   5.181   7.854   5.556
  246TYR    HE1 3951   5.187   7.758   5.525
  246TYR     CZ 3952   5.064   7.905   5.617
  246TYR     OH 3953   4.952   7.834   5.629
  246TYR     HH 3954   4.882   7.891   5.652
  246TYR    CE2 3955   5.061   8.044   5.653
  246TYR    HE2 3956   4.966   8.082   5.683
  246TYR    CD2 3957   5.174   8.125   5.626
  246TYR    HD2 3958   5.174   8.227   5.651
  246TYR      C 3959   5.311   8.200   5.296
  246TYR      O 3960   5.247   8.308   5.304
  247GLU      N 3961   5.261   8.100   5.218
  247GLU      H 3962   5.311   8.012   5.209
  247GLU     CA 3963   5.128   8.096   5.161
  247GLU     HA 3964   5.069   8.164   5.218
  247GLU     CB 3965   5.128   8.141   5.014
  247GLU    HB1 3966   5.185   8.233   4.999
  247GLU    HB2 3967   5.024   8.154   4.982
  247GLU     CG 3968   5.193   8.039   4.921
  247GLU    HG1 3969   5.159   7.939   4.939
  247GLU    HG2 3970   5.302   8.037   4.941
  247GLU     CD 3971   5.168   8.070   4.771
  247GLU    OE1 3972   5.060   8.047   4.720
  247GLU    OE2 3973   5.263   8.120   4.703
  247GLU      C 3974   5.066   7.961   5.182
  247GLU      O 3975   5.130   7.862   5.228
  248HIS      N 3976   4.937   7.958   5.151
  248HIS      H 3977   4.888   8.039   5.114
  248HIS     CA 3978   4.854   7.839   5.168
  248HIS     HA 3979   4.926   7.755   5.182
  248HIS     CB 3980   4.767   7.869   5.292
  248HIS    HB1 3981   4.726   7.970   5.280
  248HIS    HB2 3982   4.827   7.881   5.388
  248HIS     CG 3983   4.659   7.763   5.305
  248HIS    ND1 3984   4.530   7.779   5.255
  248HIS    CE1 3985   4.468   7.663   5.288
  248HIS    HE1 3986   4.365   7.639   5.256
  248HIS    NE2 3987   4.546   7.582   5.357
  248HIS    HE2 3988   4.518   7.492   5.395
  248HIS    CD2 3989   4.666   7.642   5.369
  248HIS    HD2 3990   4.753   7.605   5.423
  248HIS      C 3991   4.769   7.808   5.044
  248HIS      O 3992   4.720   7.897   4.974
  249ARG      N 3993   4.753   7.678   5.015
  249ARG      H 3994   4.803   7.602   5.068
  249ARG     CA 3995   4.664   7.629   4.909
  249ARG     HA 3996   4.596   7.708   4.879
  249ARG     CB 3997   4.746   7.579   4.788
  249ARG    HB1 3998   4.675   7.520   4.734
  249ARG    HB2 3999   4.833   7.526   4.823
  249ARG     CG 4000   4.777   7.698   4.696
  249ARG    HG1 4001   4.854   7.758   4.743
  249ARG    HG2 4002   4.688   7.760   4.671
  249ARG     CD 4003   4.842   7.647   4.566
  249ARG    HD1 4004   4.769   7.577   4.515
  249ARG    HD2 4005   4.929   7.590   4.595
  249ARG     NE 4006   4.879   7.756   4.475
  249ARG     HE 4007   4.971   7.803   4.497
  249ARG     CZ 4008   4.817   7.798   4.368
  249ARG    NH1 4009   4.707   7.751   4.319
  249ARG   HH11 4010   4.659   7.676   4.372
  249ARG   HH12 4011   4.669   7.796   4.232
  249ARG    NH2 4012   4.875   7.895   4.302
  249ARG   HH21 4013   4.952   7.945   4.356
  249ARG   HH22 4014   4.832   7.931   4.218
  249ARG      C 4015   4.576   7.512   4.956
  249ARG      O 4016   4.621   7.439   5.046
  250LEU      N 4017   4.467   7.489   4.889
  250LEU      H 4018   4.431   7.553   4.824
  250LEU     CA 4019   4.384   7.365   4.910
  250LEU     HA 4020   4.375   7.352   5.020
  250LEU     CB 4021   4.242   7.382   4.848
  250LEU    HB1 4022   4.191   7.287   4.860
  250LEU    HB2 4023   4.252   7.411   4.741
  250LEU     CG 4024   4.161   7.497   4.920
  250LEU     HG 4025   4.224   7.590   4.930
  250LEU    CD1 4026   4.029   7.527   4.845
  250LEU   HD11 4027   4.046   7.591   4.755
  250LEU   HD12 4028   3.980   7.436   4.817
  250LEU   HD13 4029   3.956   7.579   4.907
  250LEU    CD2 4030   4.137   7.456   5.062
  250LEU   HD21 4031   4.087   7.359   5.065
  250LEU   HD22 4032   4.231   7.455   5.116
  250LEU   HD23 4033   4.060   7.521   5.114
  250LEU      C 4034   4.457   7.239   4.860
  250LEU      O 4035   4.530   7.243   4.762
  251ILE      N 4036   4.452   7.129   4.932
  251ILE      H 4037   4.404   7.138   5.019
  251ILE     CA 4038   4.538   7.012   4.911
  251ILE     HA 4039   4.641   7.045   4.927
  251ILE     CB 4040   4.510   6.902   5.014
  251ILE     HB 4041   4.529   6.939   5.109
  251ILE    CG2 4042   4.363   6.850   5.014
  251ILE   HG21 4043   4.331   6.820   4.914
  251ILE   HG22 4044   4.349   6.760   5.077
  251ILE   HG23 4045   4.300   6.938   5.046
  251ILE    CG1 4046   4.601   6.776   4.998
  251ILE   HG11 4047   4.584   6.740   4.899
  251ILE   HG12 4048   4.570   6.702   5.076
  251ILE     CD 4049   4.750   6.799   5.013
  251ILE    HD1 4050   4.799   6.700   5.007
  251ILE    HD2 4051   4.791   6.863   4.940
  251ILE    HD3 4052   4.771   6.846   5.111
  251ILE      C 4053   4.529   6.956   4.765
  251ILE      O 4054   4.632   6.940   4.698
  252ASP      N 4055   4.408   6.948   4.709
  252ASP      H 4056   4.329   6.985   4.762
  252ASP     CA 4057   4.384   6.904   4.572
  252ASP     HA 4058   4.449   6.819   4.558
  252ASP     CB 4059   4.245   6.847   4.552
  252ASP    HB1 4060   4.245   6.764   4.615
  252ASP    HB2 4061   4.233   6.820   4.449
  252ASP     CG 4062   4.125   6.929   4.596
  252ASP    OD1 4063   4.132   7.020   4.681
  252ASP    OD2 4064   4.009   6.904   4.548
  252ASP      C 4065   4.417   7.005   4.461
  252ASP      O 4066   4.411   6.977   4.341
  253ASP      N 4067   4.456   7.125   4.499
  253ASP      H 4068   4.448   7.147   4.596
  253ASP     CA 4069   4.518   7.230   4.410
  253ASP     HA 4070   4.506   7.193   4.310
  253ASP     CB 4071   4.442   7.359   4.438
  253ASP    HB1 4072   4.462   7.386   4.540
  253ASP    HB2 4073   4.337   7.345   4.430
  253ASP     CG 4074   4.473   7.480   4.353
  253ASP    OD1 4075   4.463   7.474   4.228
  253ASP    OD2 4076   4.518   7.585   4.406
  253ASP      C 4077   4.665   7.259   4.432
  253ASP      O 4078   4.733   7.309   4.344
  254MET      N 4079   4.716   7.221   4.549
  254MET      H 4080   4.647   7.202   4.623
  254MET     CA 4081   4.858   7.222   4.576
  254MET     HA 4082   4.900   7.318   4.554
  254MET     CB 4083   4.881   7.212   4.731
  254MET    HB1 4084   4.852   7.115   4.767
  254MET    HB2 4085   4.818   7.288   4.783
  254MET     CG 4086   5.035   7.228   4.759
  254MET    HG1 4087   5.078   7.147   4.704
  254MET    HG2 4088   5.052   7.221   4.870
  254MET     SD 4089   5.114   7.388   4.711
  254MET     CE 4090   5.287   7.337   4.735
  254MET    HE1 4091   5.300   7.305   4.836
  254MET    HE2 4092   5.315   7.256   4.663
  254MET    HE3 4093   5.353   7.424   4.713
  254MET      C 4094   4.935   7.117   4.497
  254MET      O 4095   5.039   7.147   4.438
  255VAL      N 4096   4.878   6.997   4.491
  255VAL      H 4097   4.801   6.981   4.557
  255VAL     CA 4098   4.923   6.895   4.397
  255VAL     HA 4099   5.024   6.880   4.427
  255VAL     CB 4100   4.846   6.761   4.407
  255VAL     HB 4101   4.897   6.686   4.336
  255VAL    CG1 4102   4.847   6.704   4.549
  255VAL   HG11 4103   4.805   6.772   4.626
  255VAL   HG12 4104   4.799   6.604   4.553
  255VAL   HG13 4105   4.952   6.677   4.576
  255VAL    CG2 4106   4.700   6.785   4.362
  255VAL   HG21 4107   4.699   6.799   4.254
  255VAL   HG22 4108   4.639   6.699   4.384
  255VAL   HG23 4109   4.663   6.875   4.418
  255VAL      C 4110   4.934   6.946   4.254
  255VAL      O 4111   5.026   6.908   4.179
  256ALA      N 4112   4.845   7.040   4.210
  256ALA      H 4113   4.778   7.073   4.274
  256ALA     CA 4114   4.851   7.101   4.075
  256ALA     HA 4115   4.876   7.027   4.000
  256ALA     CB 4116   4.716   7.150   4.035
  256ALA    HB1 4117   4.719   7.190   3.932
  256ALA    HB2 4118   4.646   7.064   4.024
  256ALA    HB3 4119   4.680   7.229   4.106
  256ALA      C 4120   4.957   7.212   4.066
  256ALA      O 4121   5.022   7.227   3.961
  257GLN      N 4122   4.971   7.289   4.172
  257GLN      H 4123   4.905   7.274   4.246
  257GLN     CA 4124   5.059   7.399   4.187
  257GLN     HA 4125   5.036   7.465   4.111
  257GLN     CB 4126   5.035   7.472   4.324
  257GLN    HB1 4127   5.042   7.396   4.399
  257GLN    HB2 4128   4.933   7.512   4.327
  257GLN     CG 4129   5.143   7.583   4.353
  257GLN    HG1 4130   5.241   7.542   4.347
  257GLN    HG2 4131   5.129   7.619   4.453
  257GLN     CD 4132   5.139   7.702   4.258
  257GLN    OE1 4133   5.059   7.719   4.169
  257GLN    NE2 4134   5.246   7.778   4.257
  257GLN   HE21 4135   5.310   7.775   4.331
  257GLN   HE22 4136   5.270   7.856   4.199
  257GLN      C 4137   5.203   7.354   4.177
  257GLN      O 4138   5.278   7.416   4.104
  258ALA      N 4139   5.237   7.240   4.234
  258ALA      H 4140   5.177   7.190   4.299
  258ALA     CA 4141   5.369   7.175   4.218
  258ALA     HA 4142   5.446   7.251   4.239
  258ALA     CB 4143   5.380   7.059   4.327
  258ALA    HB1 4144   5.364   7.103   4.421
  258ALA    HB2 4145   5.303   6.982   4.318
  258ALA    HB3 4146   5.475   7.006   4.316
  258ALA      C 4147   5.398   7.123   4.073
  258ALA      O 4148   5.509   7.138   4.017
  259MET      N 4149   5.295   7.058   4.006
  259MET      H 4150   5.213   7.031   4.057
  259MET     CA 4151   5.306   7.018   3.865
  259MET     HA 4152   5.394   6.957   3.853
  259MET     CB 4153   5.186   6.938   3.815
  259MET    HB1 4154   5.094   7.004   3.824
  259MET    HB2 4155   5.168   6.860   3.885
  259MET     CG 4156   5.200   6.879   3.672
  259MET    HG1 4157   5.223   6.959   3.610
  259MET    HG2 4158   5.102   6.844   3.647
  259MET     SD 4159   5.329   6.750   3.645
  259MET     CE 4160   5.249   6.615   3.740
  259MET    HE1 4161   5.153   6.588   3.695
  259MET    HE2 4162   5.305   6.521   3.743
  259MET    HE3 4163   5.229   6.640   3.839
  259MET      C 4164   5.325   7.139   3.778
  259MET      O 4165   5.397   7.131   3.680
  260LYS      N 4166   5.266   7.253   3.813
  260LYS      H 4167   5.203   7.249   3.891
  260LYS     CA 4168   5.281   7.379   3.743
  260LYS     HA 4169   5.328   7.358   3.645
  260LYS     CB 4170   5.147   7.440   3.709
  260LYS    HB1 4171   5.161   7.539   3.672
  260LYS    HB2 4172   5.087   7.441   3.804
  260LYS     CG 4173   5.071   7.351   3.604
  260LYS    HG1 4174   4.965   7.381   3.617
  260LYS    HG2 4175   5.067   7.246   3.638
  260LYS     CD 4176   5.119   7.347   3.458
  260LYS    HD1 4177   5.216   7.296   3.446
  260LYS    HD2 4178   5.122   7.452   3.416
  260LYS     CE 4179   5.018   7.277   3.374
  260LYS    HE1 4180   4.921   7.324   3.399
  260LYS    HE2 4181   5.005   7.173   3.411
  260LYS     NZ 4182   5.037   7.272   3.228
  260LYS    HZ1 4183   5.119   7.221   3.204
  260LYS    HZ2 4184   4.956   7.231   3.182
  260LYS    HZ3 4185   5.047   7.369   3.192
  260LYS      C 4186   5.383   7.464   3.820
  260LYS      O 4187   5.362   7.584   3.853
  261SER      N 4188   5.498   7.405   3.853
  261SER      H 4189   5.510   7.304   3.847
  261SER     CA 4190   5.621   7.468   3.911
  261SER     HA 4191   5.612   7.574   3.890
  261SER     CB 4192   5.619   7.452   4.065
  261SER    HB1 4193   5.717   7.478   4.102
  261SER    HB2 4194   5.594   7.347   4.088
  261SER     OG 4195   5.518   7.529   4.126
  261SER     HG 4196   5.432   7.485   4.095
  261SER      C 4197   5.754   7.419   3.850
  261SER      O 4198   5.754   7.337   3.763
  262GLU      N 4199   5.864   7.473   3.909
  262GLU      H 4200   5.854   7.543   3.976
  262GLU     CA 4201   6.008   7.446   3.880
  262GLU     HA 4202   6.013   7.375   3.802
  262GLU     CB 4203   6.077   7.572   3.828
  262GLU    HB1 4204   6.172   7.539   3.788
  262GLU    HB2 4205   6.089   7.642   3.912
  262GLU     CG 4206   5.998   7.639   3.723
  262GLU    HG1 4207   5.908   7.686   3.760
  262GLU    HG2 4208   5.978   7.568   3.642
  262GLU     CD 4209   6.087   7.746   3.663
  262GLU    OE1 4210   6.186   7.718   3.593
  262GLU    OE2 4211   6.064   7.866   3.683
  262GLU      C 4212   6.089   7.379   4.002
  262GLU      O 4213   6.183   7.303   3.985
  263GLY      N 4214   6.045   7.419   4.127
  263GLY      H 4215   5.963   7.483   4.120
  263GLY     CA 4216   6.067   7.356   4.258
  263GLY    HA1 4217   6.144   7.281   4.254
  263GLY    HA2 4218   5.978   7.300   4.278
  263GLY      C 4219   6.105   7.460   4.363
  263GLY      O 4220   6.055   7.574   4.363
  264GLY      N 4221   6.200   7.433   4.452
  264GLY      H 4222   6.237   7.340   4.448
  264GLY     CA 4223   6.278   7.536   4.531
  264GLY    HA1 4224   6.305   7.616   4.460
  264GLY    HA2 4225   6.370   7.485   4.560
  264GLY      C 4226   6.203   7.586   4.656
  264GLY      O 4227   6.227   7.698   4.704
  265PHE      N 4228   6.105   7.510   4.708
  265PHE      H 4229   6.080   7.427   4.660
  265PHE     CA 4230   6.020   7.552   4.828
  265PHE     HA 4231   6.057   7.640   4.880
  265PHE     CB 4232   5.877   7.591   4.776
  265PHE    HB1 4233   5.886   7.688   4.719
  265PHE    HB2 4234   5.815   7.611   4.866
  265PHE     CG 4235   5.804   7.486   4.688
  265PHE    CD1 4236   5.721   7.392   4.751
  265PHE    HD1 4237   5.722   7.375   4.853
  265PHE    CE1 4238   5.632   7.321   4.668
  265PHE    HE1 4239   5.577   7.239   4.707
  265PHE     CZ 4240   5.621   7.355   4.529
  265PHE     HZ 4241   5.546   7.305   4.468
  265PHE    CE2 4242   5.696   7.454   4.468
  265PHE    HE2 4243   5.682   7.486   4.364
  265PHE    CD2 4244   5.790   7.517   4.552
  265PHE    HD2 4245   5.839   7.607   4.513
  265PHE      C 4246   6.011   7.440   4.933
  265PHE      O 4247   6.037   7.319   4.909
  266ILE      N 4248   5.970   7.473   5.054
  266ILE      H 4249   5.942   7.572   5.063
  266ILE     CA 4250   5.912   7.382   5.155
  266ILE     HA 4251   5.950   7.281   5.135
  266ILE     CB 4252   5.943   7.420   5.307
  266ILE     HB 4253   5.879   7.507   5.333
  266ILE    CG2 4254   5.908   7.313   5.414
  266ILE   HG21 4255   5.961   7.218   5.401
  266ILE   HG22 4256   5.942   7.346   5.512
  266ILE   HG23 4257   5.802   7.300   5.425
  266ILE    CG1 4258   6.082   7.475   5.328
  266ILE   HG11 4259   6.102   7.499   5.433
  266ILE   HG12 4260   6.093   7.571   5.271
  266ILE     CD 4261   6.196   7.381   5.284
  266ILE    HD1 4262   6.179   7.347   5.183
  266ILE    HD2 4263   6.291   7.439   5.287
  266ILE    HD3 4264   6.200   7.298   5.360
  266ILE      C 4265   5.762   7.371   5.131
  266ILE      O 4266   5.693   7.468   5.104
  267TRP      N 4267   5.711   7.251   5.149
  267TRP      H 4268   5.782   7.179   5.158
  267TRP     CA 4269   5.566   7.223   5.147
  267TRP     HA 4270   5.506   7.311   5.170
  267TRP     CB 4271   5.528   7.167   5.005
  267TRP    HB1 4272   5.603   7.100   4.973
  267TRP    HB2 4273   5.528   7.253   4.936
  267TRP     CG 4274   5.397   7.103   4.983
  267TRP    CD1 4275   5.285   7.122   5.059
  267TRP    HD1 4276   5.271   7.183   5.144
  267TRP    NE1 4277   5.187   7.041   5.011
  267TRP    HE1 4278   5.102   7.016   5.060
  267TRP    CE2 4279   5.220   6.980   4.894
  267TRP    CZ2 4280   5.142   6.896   4.808
  267TRP    HZ2 4281   5.035   6.881   4.832
  267TRP    CH2 4282   5.201   6.858   4.684
  267TRP    HH2 4283   5.146   6.794   4.618
  267TRP    CZ3 4284   5.336   6.889   4.660
  267TRP    HZ3 4285   5.380   6.856   4.564
  267TRP    CE3 4286   5.409   6.971   4.752
  267TRP    HE3 4287   5.514   6.991   4.733
  267TRP    CD2 4288   5.355   7.016   4.871
  267TRP      C 4289   5.521   7.131   5.258
  267TRP      O 4290   5.544   7.013   5.253
  268ALA      N 4291   5.450   7.180   5.354
  268ALA      H 4292   5.421   7.275   5.352
  268ALA     CA 4293   5.399   7.107   5.468
  268ALA     HA 4294   5.455   7.017   5.484
  268ALA     CB 4295   5.400   7.192   5.591
  268ALA    HB1 4296   5.338   7.273   5.568
  268ALA    HB2 4297   5.357   7.132   5.675
  268ALA    HB3 4298   5.501   7.229   5.619
  268ALA      C 4299   5.256   7.052   5.444
  268ALA      O 4300   5.172   7.117   5.379
  269CYS      N 4301   5.233   6.934   5.496
  269CYS      H 4302   5.302   6.888   5.547
  269CYS     CA 4303   5.116   6.843   5.472
  269CYS     HA 4304   5.021   6.898   5.466
  269CYS     CB 4305   5.142   6.781   5.337
  269CYS    HB1 4306   5.172   6.856   5.265
  269CYS    HB2 4307   5.054   6.725   5.307
  269CYS     SG 4308   5.280   6.664   5.342
  269CYS     HG 4309   5.383   6.745   5.369
  269CYS      C 4310   5.090   6.750   5.597
  269CYS      O 4311   5.176   6.731   5.684
  270LYS      N 4312   4.974   6.688   5.609
  270LYS      H 4313   4.908   6.707   5.529
  270LYS     CA 4314   4.926   6.589   5.712
  270LYS     HA 4315   4.967   6.622   5.807
  270LYS     CB 4316   4.772   6.575   5.727
  270LYS    HB1 4317   4.752   6.529   5.816
  270LYS    HB2 4318   4.733   6.520   5.641
  270LYS     CG 4319   4.701   6.714   5.733
  270LYS    HG1 4320   4.689   6.752   5.632
  270LYS    HG2 4321   4.756   6.783   5.797
  270LYS     CD 4322   4.557   6.699   5.790
  270LYS    HD1 4323   4.497   6.788   5.772
  270LYS    HD2 4324   4.555   6.685   5.898
  270LYS     CE 4325   4.476   6.583   5.737
  270LYS    HE1 4326   4.387   6.578   5.800
  270LYS    HE2 4327   4.530   6.493   5.754
  270LYS     NZ 4328   4.437   6.606   5.598
  270LYS    HZ1 4329   4.516   6.634   5.540
  270LYS    HZ2 4330   4.392   6.523   5.558
  270LYS    HZ3 4331   4.365   6.685   5.594
  270LYS      C 4332   4.989   6.448   5.687
  270LYS      O 4333   5.072   6.424   5.601
  271ASN      N 4334   4.954   6.348   5.772
  271ASN      H 4335   4.882   6.366   5.845
  271ASN     CA 4336   5.021   6.212   5.770
  271ASN     HA 4337   5.130   6.225   5.778
  271ASN     CB 4338   4.965   6.138   5.895
  271ASN    HB1 4339   4.865   6.100   5.884
  271ASN    HB2 4340   4.964   6.197   5.985
  271ASN     CG 4341   5.052   6.016   5.934
  271ASN    OD1 4342   5.137   5.968   5.852
  271ASN    ND2 4343   5.051   5.967   6.057
  271ASN   HD21 4344   4.988   6.007   6.124
  271ASN   HD22 4345   5.115   5.894   6.078
  271ASN      C 4346   4.991   6.139   5.642
  271ASN      O 4347   5.084   6.096   5.578
  272TYR      N 4348   4.861   6.131   5.600
  272TYR      H 4349   4.792   6.168   5.658
  272TYR     CA 4350   4.816   6.063   5.479
  272TYR     HA 4351   4.860   5.964   5.472
  272TYR     CB 4352   4.665   6.043   5.479
  272TYR    HB1 4353   4.624   6.146   5.467
  272TYR    HB2 4354   4.633   6.001   5.576
  272TYR     CG 4355   4.613   5.950   5.375
  272TYR    CD1 4356   4.659   5.816   5.367
  272TYR    HD1 4357   4.726   5.777   5.444
  272TYR    CE1 4358   4.621   5.731   5.261
  272TYR    HE1 4359   4.666   5.633   5.253
  272TYR     CZ 4360   4.526   5.781   5.170
  272TYR     OH 4361   4.487   5.709   5.069
  272TYR     HH 4362   4.419   5.757   5.021
  272TYR    CE2 4363   4.471   5.910   5.181
  272TYR    HE2 4364   4.389   5.935   5.116
  272TYR    CD2 4365   4.508   5.993   5.288
  272TYR    HD2 4366   4.471   6.091   5.288
  272TYR      C 4367   4.863   6.143   5.354
  272TYR      O 4368   4.910   6.093   5.257
  273ASP      N 4369   4.861   6.276   5.366
  273ASP      H 4370   4.803   6.307   5.443
  273ASP     CA 4371   4.875   6.367   5.256
  273ASP     HA 4372   4.809   6.327   5.176
  273ASP     CB 4373   4.819   6.507   5.284
  273ASP    HB1 4374   4.815   6.568   5.196
  273ASP    HB2 4375   4.888   6.553   5.355
  273ASP     CG 4376   4.676   6.516   5.345
  273ASP    OD1 4377   4.635   6.622   5.404
  273ASP    OD2 4378   4.595   6.420   5.342
  273ASP      C 4379   5.019   6.380   5.203
  273ASP      O 4380   5.041   6.393   5.078
  274GLY      N 4381   5.112   6.365   5.296
  274GLY      H 4382   5.081   6.352   5.392
  274GLY     CA 4383   5.253   6.344   5.266
  274GLY    HA1 4384   5.319   6.375   5.349
  274GLY    HA2 4385   5.278   6.404   5.178
  274GLY      C 4386   5.297   6.201   5.234
  274GLY      O 4387   5.382   6.182   5.149
  275ASP      N 4388   5.227   6.100   5.288
  275ASP      H 4389   5.145   6.122   5.345
  275ASP     CA 4390   5.237   5.967   5.240
  275ASP     HA 4391   5.341   5.940   5.258
  275ASP     CB 4392   5.151   5.876   5.335
  275ASP    HB1 4393   5.046   5.891   5.357
  275ASP    HB2 4394   5.202   5.887   5.435
  275ASP     CG 4395   5.166   5.729   5.315
  275ASP    OD1 4396   5.079   5.648   5.371
  275ASP    OD2 4397   5.254   5.682   5.236
  275ASP      C 4398   5.205   5.947   5.091
  275ASP      O 4399   5.289   5.895   5.018
  276VAL      N 4400   5.086   5.989   5.045
  276VAL      H 4401   5.016   6.036   5.108
  276VAL     CA 4402   5.040   5.963   4.908
  276VAL     HA 4403   5.075   5.864   4.878
  276VAL     CB 4404   4.884   5.954   4.897
  276VAL     HB 4405   4.866   5.920   4.795
  276VAL    CG1 4406   4.825   5.843   4.981
  276VAL   HG11 4407   4.718   5.830   4.966
  276VAL   HG12 4408   4.876   5.751   4.942
  276VAL   HG13 4409   4.844   5.857   5.088
  276VAL    CG2 4410   4.808   6.087   4.921
  276VAL   HG21 4411   4.831   6.124   5.020
  276VAL   HG22 4412   4.830   6.159   4.846
  276VAL   HG23 4413   4.699   6.069   4.919
  276VAL      C 4414   5.101   6.059   4.801
  276VAL      O 4415   5.073   6.055   4.680
  277GLN      N 4416   5.196   6.147   4.847
  277GLN      H 4417   5.219   6.144   4.945
  277GLN     CA 4418   5.279   6.246   4.775
  277GLN     HA 4419   5.257   6.242   4.670
  277GLN     CB 4420   5.236   6.385   4.825
  277GLN    HB1 4421   5.285   6.409   4.921
  277GLN    HB2 4422   5.130   6.379   4.853
  277GLN     CG 4423   5.259   6.500   4.725
  277GLN    HG1 4424   5.365   6.502   4.706
  277GLN    HG2 4425   5.225   6.597   4.765
  277GLN     CD 4426   5.192   6.481   4.587
  277GLN    OE1 4427   5.097   6.406   4.563
  277GLN    NE2 4428   5.254   6.524   4.484
  277GLN   HE21 4429   5.330   6.591   4.493
  277GLN   HE22 4430   5.196   6.523   4.397
  277GLN      C 4431   5.429   6.217   4.793
  277GLN      O 4432   5.512   6.309   4.773
  278SER      N 4433   5.467   6.091   4.825
  278SER      H 4434   5.393   6.026   4.842
  278SER     CA 4435   5.607   6.045   4.849
  278SER     HA 4436   5.671   6.129   4.876
  278SER     CB 4437   5.621   5.954   4.974
  278SER    HB1 4438   5.712   5.899   4.966
  278SER    HB2 4439   5.546   5.875   4.980
  278SER     OG 4440   5.618   6.031   5.091
  278SER     HG 4441   5.529   6.067   5.098
  278SER      C 4442   5.664   5.982   4.725
  278SER      O 4443   5.751   6.036   4.658
  279ASP      N 4444   5.621   5.858   4.696
  279ASP      H 4445   5.552   5.817   4.757
  279ASP     CA 4446   5.673   5.775   4.595
  279ASP     HA 4447   5.779   5.765   4.623
  279ASP     CB 4448   5.607   5.637   4.598
  279ASP    HB1 4449   5.660   5.565   4.531
  279ASP    HB2 4450   5.502   5.648   4.560
  279ASP     CG 4451   5.608   5.583   4.737
  279ASP    OD1 4452   5.519   5.625   4.819
  279ASP    OD2 4453   5.700   5.497   4.764
  279ASP      C 4454   5.662   5.839   4.449
  279ASP      O 4455   5.758   5.841   4.374
  280SER      N 4456   5.546   5.890   4.410
  280SER      H 4457   5.466   5.877   4.462
  280SER     CA 4458   5.533   5.947   4.278
  280SER     HA 4459   5.572   5.870   4.205
  280SER     CB 4460   5.390   5.976   4.250
  280SER    HB1 4461   5.335   5.886   4.261
  280SER    HB2 4462   5.377   6.010   4.151
  280SER     OG 4463   5.339   6.080   4.340
  280SER     HG 4464   5.315   6.037   4.423
  280SER      C 4465   5.622   6.068   4.253
  280SER      O 4466   5.679   6.075   4.145
  281VAL      N 4467   5.642   6.158   4.346
  281VAL      H 4468   5.588   6.142   4.432
  281VAL     CA 4469   5.734   6.270   4.333
  281VAL     HA 4470   5.709   6.317   4.238
  281VAL     CB 4471   5.715   6.371   4.447
  281VAL     HB 4472   5.738   6.317   4.537
  281VAL    CG1 4473   5.797   6.504   4.435
  281VAL   HG11 4474   5.769   6.560   4.343
  281VAL   HG12 4475   5.770   6.572   4.520
  281VAL   HG13 4476   5.902   6.487   4.427
  281VAL    CG2 4477   5.565   6.419   4.459
  281VAL   HG21 4478   5.537   6.478   4.370
  281VAL   HG22 4479   5.494   6.338   4.473
  281VAL   HG23 4480   5.547   6.483   4.545
  281VAL      C 4481   5.879   6.221   4.316
  281VAL      O 4482   5.954   6.270   4.233
  282ALA      N 4483   5.915   6.117   4.386
  282ALA      H 4484   5.849   6.069   4.448
  282ALA     CA 4485   6.043   6.054   4.360
  282ALA     HA 4486   6.125   6.129   4.366
  282ALA     CB 4487   6.076   5.943   4.465
  282ALA    HB1 4488   6.010   5.856   4.448
  282ALA    HB2 4489   6.176   5.912   4.444
  282ALA    HB3 4490   6.078   5.984   4.563
  282ALA      C 4491   6.058   5.996   4.215
  282ALA      O 4492   6.161   6.012   4.149
  283GLN      N 4493   5.949   5.937   4.162
  283GLN      H 4494   5.872   5.920   4.228
  283GLN     CA 4495   5.940   5.889   4.024
  283GLN     HA 4496   6.034   5.843   3.993
  283GLN     CB 4497   5.815   5.798   4.004
  283GLN    HB1 4498   5.727   5.863   3.995
  283GLN    HB2 4499   5.806   5.727   4.093
  283GLN     CG 4500   5.820   5.704   3.878
  283GLN    HG1 4501   5.808   5.759   3.786
  283GLN    HG2 4502   5.741   5.632   3.887
  283GLN     CD 4503   5.954   5.620   3.878
  283GLN    OE1 4504   6.014   5.582   3.978
  283GLN    NE2 4505   6.006   5.590   3.759
  283GLN   HE21 4506   5.965   5.611   3.668
  283GLN   HE22 4507   6.099   5.556   3.770
  283GLN      C 4508   5.940   6.010   3.927
  283GLN      O 4509   6.012   6.004   3.828
  284GLY      N 4510   5.873   6.119   3.960
  284GLY      H 4511   5.824   6.116   4.051
  284GLY     CA 4512   5.874   6.240   3.876
  284GLY    HA1 4513   5.789   6.301   3.906
  284GLY    HA2 4514   5.854   6.206   3.775
  284GLY      C 4515   6.004   6.319   3.869
  284GLY      O 4516   6.034   6.383   3.770
  285TYR      N 4517   6.094   6.304   3.968
  285TYR      H 4518   6.061   6.248   4.044
  285TYR     CA 4519   6.232   6.341   3.953
  285TYR     HA 4520   6.239   6.423   3.884
  285TYR     CB 4521   6.284   6.394   4.088
  285TYR    HB1 4522   6.393   6.394   4.083
  285TYR    HB2 4523   6.265   6.328   4.168
  285TYR     CG 4524   6.241   6.531   4.131
  285TYR    CD1 4525   6.137   6.545   4.222
  285TYR    HD1 4526   6.086   6.460   4.266
  285TYR    CE1 4527   6.097   6.671   4.260
  285TYR    HE1 4528   5.999   6.685   4.313
  285TYR     CZ 4529   6.168   6.788   4.219
  285TYR     OH 4530   6.125   6.915   4.254
  285TYR     HH 4531   6.185   6.985   4.224
  285TYR    CE2 4532   6.280   6.779   4.133
  285TYR    HE2 4533   6.324   6.873   4.102
  285TYR    CD2 4534   6.313   6.647   4.088
  285TYR    HD2 4535   6.405   6.636   4.026
  285TYR      C 4536   6.317   6.238   3.883
  285TYR      O 4537   6.385   6.270   3.785
  286GLY      N 4538   6.320   6.112   3.927
  286GLY      H 4539   6.269   6.088   4.012
  286GLY     CA 4540   6.414   6.014   3.877
  286GLY    HA1 4541   6.513   6.034   3.907
  286GLY    HA2 4542   6.419   6.017   3.769
  286GLY      C 4543   6.385   5.875   3.932
  286GLY      O 4544   6.316   5.796   3.865
  287SER      N 4545   6.429   5.836   4.052
  287SER      H 4546   6.492   5.896   4.106
  287SER     CA 4547   6.382   5.710   4.116
  287SER     HA 4548   6.290   5.677   4.075
  287SER     CB 4549   6.474   5.599   4.088
  287SER    HB1 4550   6.495   5.599   3.983
  287SER    HB2 4551   6.419   5.510   4.128
  287SER     OG 4552   6.588   5.620   4.170
  287SER     HG 4553   6.638   5.537   4.170
  287SER      C 4554   6.348   5.725   4.266
  287SER      O 4555   6.388   5.819   4.334
  288LEU      N 4556   6.284   5.622   4.323
  288LEU      H 4557   6.267   5.544   4.262
  288LEU     CA 4558   6.253   5.604   4.468
  288LEU     HA 4559   6.200   5.691   4.505
  288LEU     CB 4560   6.164   5.476   4.488
  288LEU    HB1 4561   6.174   5.451   4.593
  288LEU    HB2 4562   6.205   5.398   4.428
  288LEU     CG 4563   6.010   5.485   4.465
  288LEU     HG 4564   5.969   5.567   4.521
  288LEU    CD1 4565   5.977   5.504   4.315
  288LEU   HD11 4566   5.870   5.518   4.301
  288LEU   HD12 4567   6.033   5.588   4.275
  288LEU   HD13 4568   6.009   5.416   4.260
  288LEU    CD2 4569   5.937   5.361   4.518
  288LEU   HD21 4570   5.971   5.263   4.474
  288LEU   HD22 4571   5.947   5.363   4.624
  288LEU   HD23 4572   5.833   5.366   4.498
  288LEU      C 4573   6.385   5.602   4.545
  288LEU      O 4574   6.402   5.684   4.634
  289GLY      N 4575   6.481   5.525   4.498
  289GLY      H 4576   6.453   5.464   4.420
  289GLY     CA 4577   6.621   5.522   4.544
  289GLY    HA1 4578   6.681   5.453   4.488
  289GLY    HA2 4579   6.623   5.480   4.641
  289GLY      C 4580   6.693   5.660   4.549
  289GLY      O 4581   6.805   5.667   4.600
  290MET      N 4582   6.635   5.762   4.498
  290MET      H 4583   6.541   5.756   4.458
  290MET     CA 4584   6.700   5.893   4.500
  290MET     HA 4585   6.802   5.895   4.531
  290MET     CB 4586   6.691   5.952   4.362
  290MET    HB1 4587   6.731   6.057   4.356
  290MET    HB2 4588   6.593   5.939   4.320
  290MET     CG 4589   6.787   5.881   4.267
  290MET    HG1 4590   6.767   5.914   4.164
  290MET    HG2 4591   6.760   5.779   4.273
  290MET     SD 4592   6.968   5.892   4.300
  290MET     CE 4593   7.006   6.061   4.256
  290MET    HE1 4594   7.114   6.070   4.245
  290MET    HE2 4595   6.959   6.090   4.163
  290MET    HE3 4596   6.974   6.131   4.330
  290MET      C 4597   6.626   5.986   4.595
  290MET      O 4598   6.670   6.098   4.609
  291MET      N 4599   6.521   5.948   4.674
  291MET      H 4600   6.495   5.853   4.654
  291MET     CA 4601   6.453   6.037   4.773
  291MET     HA 4602   6.492   6.139   4.757
  291MET     CB 4603   6.297   6.030   4.757
  291MET    HB1 4604   6.272   5.932   4.782
  291MET    HB2 4605   6.279   6.053   4.651
  291MET     CG 4606   6.214   6.120   4.846
  291MET    HG1 4607   6.232   6.225   4.818
  291MET    HG2 4608   6.236   6.103   4.951
  291MET     SD 4609   6.036   6.095   4.837
  291MET     CE 4610   5.985   6.250   4.747
  291MET    HE1 4611   6.045   6.332   4.789
  291MET    HE2 4612   6.014   6.236   4.646
  291MET    HE3 4613   5.875   6.269   4.763
  291MET      C 4614   6.496   5.999   4.916
  291MET      O 4615   6.496   5.882   4.956
  292THR      N 4616   6.529   6.100   4.995
  292THR      H 4617   6.525   6.194   4.956
  292THR     CA 4618   6.577   6.087   5.137
  292THR     HA 4619   6.575   5.976   5.157
  292THR     CB 4620   6.727   6.118   5.143
  292THR     HB 4621   6.782   6.060   5.070
  292THR    CG2 4622   6.768   6.265   5.143
  292THR   HG21 4623   6.758   6.306   5.042
  292THR   HG22 4624   6.724   6.327   5.222
  292THR   HG23 4625   6.877   6.275   5.148
  292THR    OG1 4626   6.778   6.071   5.265
  292THR    HG1 4627   6.820   5.982   5.236
  292THR      C 4628   6.493   6.164   5.238
  292THR      O 4629   6.425   6.264   5.209
  293SER      N 4630   6.498   6.114   5.360
  293SER      H 4631   6.566   6.042   5.371
  293SER     CA 4632   6.407   6.139   5.478
  293SER     HA 4633   6.333   6.208   5.453
  293SER     CB 4634   6.328   6.015   5.515
  293SER    HB1 4635   6.251   6.041   5.586
  293SER    HB2 4636   6.378   5.933   5.570
  293SER     OG 4637   6.263   5.966   5.399
  293SER     HG 4638   6.217   5.888   5.434
  293SER      C 4639   6.474   6.190   5.598
  293SER      O 4640   6.586   6.150   5.635
  294VAL      N 4641   6.411   6.291   5.659
  294VAL      H 4642   6.321   6.330   5.627
  294VAL     CA 4643   6.465   6.350   5.787
  294VAL     HA 4644   6.512   6.268   5.833
  294VAL     CB 4645   6.566   6.458   5.763
  294VAL     HB 4646   6.640   6.421   5.692
  294VAL    CG1 4647   6.506   6.583   5.698
  294VAL   HG11 4648   6.443   6.556   5.618
  294VAL   HG12 4649   6.444   6.638   5.768
  294VAL   HG13 4650   6.587   6.654   5.669
  294VAL    CG2 4651   6.645   6.506   5.889
  294VAL   HG21 4652   6.687   6.420   5.945
  294VAL   HG22 4653   6.722   6.577   5.856
  294VAL   HG23 4654   6.588   6.562   5.958
  294VAL      C 4655   6.353   6.399   5.878
  294VAL      O 4656   6.263   6.472   5.833
  295LEU      N 4657   6.354   6.370   6.006
  295LEU      H 4658   6.426   6.309   6.042
  295LEU     CA 4659   6.268   6.426   6.107
  295LEU     HA 4660   6.175   6.456   6.064
  295LEU     CB 4661   6.243   6.321   6.212
  295LEU    HB1 4662   6.337   6.303   6.262
  295LEU    HB2 4663   6.216   6.229   6.158
  295LEU     CG 4664   6.130   6.331   6.320
  295LEU     HG 4665   6.107   6.231   6.350
  295LEU    CD1 4666   6.167   6.415   6.440
  295LEU   HD11 4667   6.087   6.424   6.508
  295LEU   HD12 4668   6.251   6.374   6.493
  295LEU   HD13 4669   6.179   6.519   6.406
  295LEU    CD2 4670   6.006   6.399   6.262
  295LEU   HD21 4671   5.971   6.346   6.175
  295LEU   HD22 4672   5.923   6.395   6.330
  295LEU   HD23 4673   6.030   6.500   6.230
  295LEU      C 4674   6.341   6.548   6.163
  295LEU      O 4675   6.456   6.543   6.207
  296VAL      N 4676   6.267   6.660   6.164
  296VAL      H 4677   6.167   6.649   6.138
  296VAL     CA 4678   6.316   6.780   6.234
  296VAL     HA 4679   6.415   6.759   6.269
  296VAL     CB 4680   6.333   6.897   6.141
  296VAL     HB 4681   6.240   6.929   6.095
  296VAL    CG1 4682   6.395   7.028   6.201
  296VAL   HG11 4683   6.400   7.108   6.129
  296VAL   HG12 4684   6.327   7.052   6.287
  296VAL   HG13 4685   6.489   6.999   6.239
  296VAL    CG2 4686   6.423   6.863   6.024
  296VAL   HG21 4687   6.409   6.938   5.946
  296VAL   HG22 4688   6.525   6.845   6.061
  296VAL   HG23 4689   6.393   6.766   5.974
  296VAL      C 4690   6.216   6.812   6.350
  296VAL      O 4691   6.102   6.838   6.327
  297CYS      N 4692   6.271   6.824   6.469
  297CYS      H 4693   6.374   6.819   6.476
  297CYS     CA 4694   6.208   6.875   6.591
  297CYS     HA 4695   6.104   6.840   6.592
  297CYS     CB 4696   6.278   6.806   6.713
  297CYS    HB1 4697   6.230   6.838   6.808
  297CYS    HB2 4698   6.382   6.818   6.707
  297CYS     SG 4699   6.258   6.631   6.705
  297CYS     HG 4700   6.122   6.619   6.738
  297CYS      C 4701   6.222   7.028   6.608
  297CYS      O 4702   6.317   7.093   6.557
  298PRO      N 4703   6.141   7.094   6.698
  298PRO     CD 4704   6.030   7.038   6.773
  298PRO    HD1 4705   6.071   7.012   6.873
  298PRO    HD2 4706   5.995   6.944   6.734
  298PRO     CG 4707   5.920   7.147   6.780
  298PRO    HG1 4708   5.842   7.130   6.856
  298PRO    HG2 4709   5.871   7.175   6.685
  298PRO     CB 4710   6.011   7.265   6.804
  298PRO    HB1 4711   6.040   7.273   6.910
  298PRO    HB2 4712   5.973   7.360   6.781
  298PRO     CA 4713   6.143   7.237   6.725
  298PRO     HA 4714   6.129   7.293   6.632
  298PRO      C 4715   6.268   7.288   6.807
  298PRO      O 4716   6.297   7.406   6.818
  299ASP      N 4717   6.346   7.195   6.865
  299ASP      H 4718   6.334   7.097   6.847
  299ASP     CA 4719   6.457   7.229   6.960
  299ASP     HA 4720   6.425   7.302   7.027
  299ASP     CB 4721   6.490   7.113   7.054
  299ASP    HB1 4722   6.398   7.092   7.113
  299ASP    HB2 4723   6.563   7.148   7.126
  299ASP     CG 4724   6.545   6.983   6.990
  299ASP    OD1 4725   6.569   6.881   7.063
  299ASP    OD2 4726   6.550   6.977   6.866
  299ASP      C 4727   6.584   7.271   6.885
  299ASP      O 4728   6.681   7.313   6.951
  300GLY      N 4729   6.585   7.263   6.753
  300GLY      H 4730   6.498   7.228   6.712
  300GLY     CA 4731   6.703   7.292   6.667
  300GLY    HA1 4732   6.733   7.395   6.692
  300GLY    HA2 4733   6.684   7.288   6.561
  300GLY      C 4734   6.831   7.204   6.684
  300GLY      O 4735   6.937   7.235   6.629
  301LYS      N 4736   6.821   7.099   6.772
  301LYS      H 4737   6.736   7.091   6.820
  301LYS     CA 4738   6.929   7.001   6.805
  301LYS     HA 4739   7.016   7.025   6.741
  301LYS     CB 4740   6.966   7.005   6.949
  301LYS    HB1 4741   6.923   6.920   6.997
  301LYS    HB2 4742   6.923   7.086   7.000
  301LYS     CG 4743   7.119   7.020   6.966
  301LYS    HG1 4744   7.146   7.113   6.919
  301LYS    HG2 4745   7.159   6.934   6.914
  301LYS     CD 4746   7.163   7.024   7.115
  301LYS    HD1 4747   7.105   6.964   7.185
  301LYS    HD2 4748   7.145   7.128   7.148
  301LYS     CE 4749   7.317   7.005   7.128
  301LYS    HE1 4750   7.368   7.047   7.041
  301LYS    HE2 4751   7.341   6.900   7.126
  301LYS     NZ 4752   7.367   7.071   7.249
  301LYS    HZ1 4753   7.464   7.053   7.271
  301LYS    HZ2 4754   7.360   7.170   7.229
  301LYS    HZ3 4755   7.311   7.051   7.329
  301LYS      C 4756   6.902   6.859   6.751
  301LYS      O 4757   6.988   6.798   6.690
  302THR      N 4758   6.778   6.809   6.767
  302THR      H 4759   6.707   6.871   6.807
  302THR     CA 4760   6.736   6.673   6.746
  302THR     HA 4761   6.828   6.616   6.757
  302THR     CB 4762   6.641   6.630   6.855
  302THR     HB 4763   6.545   6.681   6.854
  302THR    CG2 4764   6.632   6.474   6.849
  302THR   HG21 4765   6.596   6.452   6.750
  302THR   HG22 4766   6.730   6.431   6.867
  302THR   HG23 4767   6.568   6.425   6.919
  302THR    OG1 4768   6.699   6.659   6.980
  302THR    HG1 4769   6.666   6.750   6.996
  302THR      C 4770   6.687   6.645   6.604
  302THR      O 4771   6.586   6.706   6.567
  303VAL      N 4772   6.749   6.550   6.534
  303VAL      H 4773   6.816   6.495   6.577
  303VAL     CA 4774   6.691   6.487   6.415
  303VAL     HA 4775   6.583   6.502   6.418
  303VAL     CB 4776   6.749   6.556   6.289
  303VAL     HB 4777   6.714   6.509   6.198
  303VAL    CG1 4778   6.733   6.713   6.270
  303VAL   HG11 4779   6.785   6.770   6.353
  303VAL   HG12 4780   6.756   6.737   6.167
  303VAL   HG13 4781   6.626   6.731   6.282
  303VAL    CG2 4782   6.905   6.544   6.281
  303VAL   HG21 4783   6.935   6.438   6.262
  303VAL   HG22 4784   6.940   6.598   6.188
  303VAL   HG23 4785   6.961   6.569   6.368
  303VAL      C 4786   6.709   6.333   6.413
  303VAL      O 4787   6.790   6.271   6.483
  304GLU      N 4788   6.641   6.268   6.322
  304GLU      H 4789   6.585   6.329   6.262
  304GLU     CA 4790   6.661   6.134   6.269
  304GLU     HA 4791   6.764   6.119   6.281
  304GLU     CB 4792   6.589   6.025   6.347
  304GLU    HB1 4793   6.633   6.020   6.451
  304GLU    HB2 4794   6.595   5.927   6.298
  304GLU     CG 4795   6.441   6.049   6.387
  304GLU    HG1 4796   6.422   6.156   6.403
  304GLU    HG2 4797   6.424   6.009   6.484
  304GLU     CD 4798   6.336   6.000   6.287
  304GLU    OE1 4799   6.228   5.955   6.331
  304GLU    OE2 4800   6.358   5.988   6.166
  304GLU      C 4801   6.638   6.125   6.116
  304GLU      O 4802   6.570   6.211   6.062
  305ALA      N 4803   6.700   6.034   6.045
  305ALA      H 4804   6.750   5.963   6.104
  305ALA     CA 4805   6.720   6.040   5.899
  305ALA     HA 4806   6.645   6.101   5.853
  305ALA     CB 4807   6.861   6.104   5.871
  305ALA    HB1 4808   6.865   6.118   5.768
  305ALA    HB2 4809   6.874   6.197   5.929
  305ALA    HB3 4810   6.939   6.037   5.907
  305ALA      C 4811   6.705   5.896   5.836
  305ALA      O 4812   6.745   5.798   5.905
  306GLU      N 4813   6.647   5.876   5.720
  306GLU      H 4814   6.615   5.959   5.671
  306GLU     CA 4815   6.609   5.747   5.657
  306GLU     HA 4816   6.676   5.664   5.672
  306GLU     CB 4817   6.474   5.707   5.722
  306GLU    HB1 4818   6.398   5.774   5.676
  306GLU    HB2 4819   6.478   5.723   5.825
  306GLU     CG 4820   6.432   5.561   5.703
  306GLU    HG1 4821   6.507   5.496   5.742
  306GLU    HG2 4822   6.428   5.542   5.597
  306GLU     CD 4823   6.296   5.532   5.762
  306GLU    OE1 4824   6.197   5.597   5.731
  306GLU    OE2 4825   6.295   5.423   5.826
  306GLU      C 4826   6.600   5.760   5.503
  306GLU      O 4827   6.579   5.873   5.456
  307ALA      N 4828   6.613   5.653   5.425
  307ALA      H 4829   6.633   5.567   5.463
  307ALA     CA 4830   6.558   5.652   5.290
  307ALA     HA 4831   6.598   5.732   5.231
  307ALA     CB 4832   6.603   5.524   5.212
  307ALA    HB1 4833   6.575   5.528   5.105
  307ALA    HB2 4834   6.712   5.513   5.213
  307ALA    HB3 4835   6.549   5.440   5.262
  307ALA      C 4836   6.401   5.661   5.286
  307ALA      O 4837   6.323   5.601   5.363
  308ALA      N 4838   6.355   5.718   5.177
  308ALA      H 4839   6.417   5.763   5.110
  308ALA     CA 4840   6.211   5.731   5.143
  308ALA     HA 4841   6.155   5.745   5.236
  308ALA     CB 4842   6.199   5.861   5.068
  308ALA    HB1 4843   6.249   5.948   5.118
  308ALA    HB2 4844   6.247   5.847   4.973
  308ALA    HB3 4845   6.094   5.876   5.045
  308ALA      C 4846   6.141   5.610   5.074
  308ALA      O 4847   6.023   5.618   5.039
  309HIS      N 4848   6.216   5.497   5.053
  309HIS      H 4849   6.310   5.496   5.096
  309HIS     CA 4850   6.170   5.368   4.998
  309HIS     HA 4851   6.066   5.383   4.969
  309HIS     CB 4852   6.254   5.332   4.873
  309HIS    HB1 4853   6.236   5.416   4.805
  309HIS    HB2 4854   6.208   5.247   4.824
  309HIS     CG 4855   6.396   5.308   4.893
  309HIS    ND1 4856   6.449   5.196   4.952
  309HIS    HD1 4857   6.400   5.122   4.995
  309HIS    CE1 4858   6.584   5.206   4.954
  309HIS    HE1 4859   6.652   5.131   4.996
  309HIS    NE2 4860   6.624   5.318   4.890
  309HIS    CD2 4861   6.504   5.387   4.860
  309HIS    HD2 4862   6.494   5.483   4.810
  309HIS      C 4863   6.164   5.257   5.110
  309HIS      O 4864   6.222   5.276   5.219
  310GLY      N 4865   6.090   5.149   5.091
  310GLY      H 4866   6.033   5.138   5.007
  310GLY     CA 4867   6.098   5.030   5.176
  310GLY    HA1 4868   6.011   4.967   5.149
  310GLY    HA2 4869   6.088   5.057   5.284
  310GLY      C 4870   6.222   4.942   5.158
  310GLY      O 4871   6.319   4.984   5.097
  311THR      N 4872   6.219   4.830   5.226
  311THR      H 4873   6.139   4.816   5.286
  311THR     CA 4874   6.332   4.730   5.226
  311THR     HA 4875   6.420   4.782   5.268
  311THR     CB 4876   6.306   4.616   5.317
  311THR     HB 4877   6.391   4.548   5.324
  311THR    CG2 4878   6.274   4.664   5.458
  311THR   HG21 4879   6.173   4.712   5.473
  311THR   HG22 4880   6.286   4.584   5.523
  311THR   HG23 4881   6.337   4.740   5.497
  311THR    OG1 4882   6.191   4.543   5.274
  311THR    HG1 4883   6.210   4.447   5.264
  311THR      C 4884   6.364   4.665   5.090
  311THR      O 4885   6.465   4.590   5.085
  312VAL      N 4886   6.289   4.692   4.980
  312VAL      H 4887   6.203   4.738   4.997
  312VAL     CA 4888   6.323   4.654   4.841
  312VAL     HA 4889   6.249   4.703   4.777
  312VAL     CB 4890   6.458   4.707   4.784
  312VAL     HB 4891   6.543   4.647   4.812
  312VAL    CG1 4892   6.449   4.708   4.633
  312VAL   HG11 4893   6.418   4.800   4.594
  312VAL   HG12 4894   6.553   4.702   4.600
  312VAL   HG13 4895   6.386   4.626   4.590
  312VAL    CG2 4896   6.497   4.845   4.837
  312VAL   HG21 4897   6.508   4.844   4.945
  312VAL   HG22 4898   6.590   4.885   4.797
  312VAL   HG23 4899   6.426   4.925   4.814
  312VAL      C 4900   6.310   4.502   4.818
  312VAL      O 4901   6.387   4.435   4.748
  313THR      N 4902   6.205   4.440   4.865
  313THR      H 4903   6.145   4.501   4.923
  313THR     CA 4904   6.176   4.295   4.878
  313THR     HA 4905   6.236   4.259   4.962
  313THR     CB 4906   6.033   4.283   4.922
  313THR     HB 4907   5.969   4.324   4.846
  313THR    CG2 4908   5.993   4.137   4.948
  313THR   HG21 4909   6.064   4.095   5.018
  313THR   HG22 4910   5.894   4.126   4.995
  313THR   HG23 4911   5.995   4.081   4.858
  313THR    OG1 4912   6.010   4.351   5.044
  313THR    HG1 4913   6.079   4.314   5.111
  313THR      C 4914   6.198   4.201   4.756
  313THR      O 4915   6.270   4.100   4.765
  314ARG      N 4916   6.154   4.235   4.633
  314ARG      H 4917   6.097   4.316   4.626
  314ARG     CA 4918   6.194   4.171   4.502
  314ARG     HA 4919   6.163   4.066   4.516
  314ARG     CB 4920   6.121   4.227   4.381
  314ARG    HB1 4921   6.189   4.217   4.293
  314ARG    HB2 4922   6.100   4.335   4.388
  314ARG     CG 4923   5.988   4.149   4.365
  314ARG    HG1 4924   5.937   4.150   4.461
  314ARG    HG2 4925   5.999   4.043   4.334
  314ARG     CD 4926   5.896   4.217   4.262
  314ARG    HD1 4927   5.815   4.145   4.231
  314ARG    HD2 4928   5.953   4.238   4.169
  314ARG     NE 4929   5.824   4.332   4.312
  314ARG     HE 4930   5.755   4.312   4.380
  314ARG     CZ 4931   5.838   4.455   4.270
  314ARG    NH1 4932   5.897   4.485   4.159
  314ARG   HH11 4933   5.944   4.407   4.107
  314ARG   HH12 4934   5.905   4.583   4.124
  314ARG    NH2 4935   5.786   4.548   4.337
  314ARG   HH21 4936   5.742   4.526   4.425
  314ARG   HH22 4937   5.813   4.638   4.313
  314ARG      C 4938   6.342   4.167   4.473
  314ARG      O 4939   6.395   4.070   4.410
  315HIS      N 4940   6.425   4.268   4.510
  315HIS      H 4941   6.391   4.344   4.567
  315HIS     CA 4942   6.573   4.261   4.498
  315HIS     HA 4943   6.597   4.214   4.406
  315HIS     CB 4944   6.639   4.402   4.512
  315HIS    HB1 4945   6.746   4.384   4.518
  315HIS    HB2 4946   6.614   4.441   4.612
  315HIS     CG 4947   6.625   4.508   4.405
  315HIS    ND1 4948   6.726   4.577   4.347
  315HIS    CE1 4949   6.674   4.653   4.245
  315HIS    HE1 4950   6.728   4.705   4.170
  315HIS    NE2 4951   6.541   4.633   4.241
  315HIS    HE2 4952   6.481   4.668   4.168
  315HIS    CD2 4953   6.506   4.543   4.344
  315HIS    HD2 4954   6.407   4.507   4.361
  315HIS      C 4955   6.623   4.163   4.608
  315HIS      O 4956   6.725   4.098   4.583
  316TYR      N 4957   6.555   4.145   4.724
  316TYR      H 4958   6.469   4.201   4.739
  316TYR     CA 4959   6.584   4.044   4.822
  316TYR     HA 4960   6.688   4.063   4.836
  316TYR     CB 4961   6.511   4.066   4.957
  316TYR    HB1 4962   6.420   4.011   4.961
  316TYR    HB2 4963   6.496   4.176   4.964
  316TYR     CG 4964   6.577   4.011   5.080
  316TYR    CD1 4965   6.718   4.034   5.098
  316TYR    HD1 4966   6.782   4.085   5.027
  316TYR    CE1 4967   6.782   3.986   5.216
  316TYR    HE1 4968   6.888   3.996   5.228
  316TYR     CZ 4969   6.710   3.912   5.309
  316TYR     OH 4970   6.772   3.873   5.422
  316TYR     HH 4971   6.858   3.906   5.439
  316TYR    CE2 4972   6.575   3.886   5.285
  316TYR    HE2 4973   6.526   3.822   5.355
  316TYR    CD2 4974   6.512   3.929   5.169
  316TYR    HD2 4975   6.410   3.894   5.157
  316TYR      C 4976   6.567   3.903   4.773
  316TYR      O 4977   6.655   3.822   4.790
  317ARG      N 4978   6.454   3.872   4.703
  317ARG      H 4979   6.384   3.949   4.699
  317ARG     CA 4980   6.435   3.743   4.643
  317ARG     HA 4981   6.440   3.660   4.718
  317ARG     CB 4982   6.299   3.742   4.570
  317ARG    HB1 4983   6.282   3.640   4.544
  317ARG    HB2 4984   6.305   3.802   4.482
  317ARG     CG 4985   6.173   3.789   4.644
  317ARG    HG1 4986   6.087   3.748   4.589
  317ARG    HG2 4987   6.169   3.896   4.637
  317ARG     CD 4988   6.161   3.741   4.790
  317ARG    HD1 4989   6.250   3.779   4.839
  317ARG    HD2 4990   6.168   3.629   4.789
  317ARG     NE 4991   6.042   3.794   4.847
  317ARG     HE 4992   5.981   3.856   4.791
  317ARG     CZ 4993   6.001   3.764   4.970
  317ARG    NH1 4994   6.075   3.712   5.064
  317ARG   HH11 4995   6.170   3.685   5.041
  317ARG   HH12 4996   6.039   3.701   5.160
  317ARG    NH2 4997   5.882   3.800   5.011
  317ARG   HH21 4998   5.819   3.843   4.944
  317ARG   HH22 4999   5.850   3.769   5.103
  317ARG      C 5000   6.546   3.713   4.544
  317ARG      O 5001   6.591   3.601   4.533
  318MET      N 5002   6.608   3.811   4.472
  318MET      H 5003   6.584   3.908   4.488
  318MET     CA 5004   6.727   3.778   4.389
  318MET     HA 5005   6.709   3.689   4.325
  318MET     CB 5006   6.766   3.898   4.302
  318MET    HB1 5007   6.855   3.873   4.240
  318MET    HB2 5008   6.782   3.982   4.372
  318MET     CG 5009   6.655   3.944   4.209
  318MET    HG1 5010   6.566   3.954   4.267
  318MET    HG2 5011   6.632   3.860   4.143
  318MET     SD 5012   6.708   4.083   4.109
  318MET     CE 5013   6.561   4.089   4.001
  318MET    HE1 5014   6.534   3.994   3.952
  318MET    HE2 5015   6.478   4.127   4.058
  318MET    HE3 5016   6.585   4.154   3.922
  318MET      C 5017   6.842   3.737   4.479
  318MET      O 5018   6.904   3.632   4.456
  319TYR      N 5019   6.864   3.820   4.576
  319TYR      H 5020   6.795   3.897   4.596
  319TYR     CA 5021   6.986   3.823   4.659
  319TYR     HA 5022   7.074   3.840   4.598
  319TYR     CB 5023   6.986   3.944   4.756
  319TYR    HB1 5024   6.894   3.944   4.814
  319TYR    HB2 5025   6.991   4.038   4.703
  319TYR     CG 5026   7.096   3.942   4.858
  319TYR    CD1 5027   7.228   3.985   4.825
  319TYR    HD1 5028   7.239   4.041   4.737
  319TYR    CE1 5029   7.326   3.966   4.922
  319TYR    HE1 5030   7.418   4.013   4.900
  319TYR     CZ 5031   7.305   3.899   5.046
  319TYR     OH 5032   7.403   3.883   5.136
  319TYR     HH 5033   7.378   3.826   5.218
  319TYR    CE2 5034   7.173   3.860   5.079
  319TYR    HE2 5035   7.149   3.808   5.178
  319TYR    CD2 5036   7.068   3.881   4.988
  319TYR    HD2 5037   6.966   3.855   5.008
  319TYR      C 5038   7.005   3.695   4.744
  319TYR      O 5039   7.104   3.624   4.737
  320GLN      N 5040   6.895   3.659   4.810
  320GLN      H 5041   6.821   3.730   4.819
  320GLN     CA 5042   6.868   3.543   4.888
  320GLN     HA 5043   6.943   3.541   4.965
  320GLN     CB 5044   6.728   3.553   4.966
  320GLN    HB1 5045   6.695   3.454   4.984
  320GLN    HB2 5046   6.663   3.592   4.896
  320GLN     CG 5047   6.724   3.634   5.096
  320GLN    HG1 5048   6.626   3.635   5.150
  320GLN    HG2 5049   6.740   3.741   5.084
  320GLN     CD 5050   6.818   3.581   5.204
  320GLN    OE1 5051   6.924   3.636   5.235
  320GLN    NE2 5052   6.779   3.467   5.263
  320GLN   HE21 5053   6.695   3.417   5.238
  320GLN   HE22 5054   6.844   3.428   5.328
  320GLN      C 5055   6.880   3.414   4.806
  320GLN      O 5056   6.917   3.312   4.860
  321LYS      N 5057   6.877   3.423   4.671
  321LYS      H 5058   6.863   3.516   4.630
  321LYS     CA 5059   6.917   3.307   4.582
  321LYS     HA 5060   6.916   3.214   4.646
  321LYS     CB 5061   6.805   3.297   4.476
  321LYS    HB1 5062   6.829   3.210   4.418
  321LYS    HB2 5063   6.805   3.390   4.414
  321LYS     CG 5064   6.666   3.289   4.542
  321LYS    HG1 5065   6.638   3.386   4.588
  321LYS    HG2 5066   6.659   3.226   4.627
  321LYS     CD 5067   6.557   3.237   4.446
  321LYS    HD1 5068   6.583   3.132   4.414
  321LYS    HD2 5069   6.547   3.298   4.356
  321LYS     CE 5070   6.419   3.245   4.508
  321LYS    HE1 5071   6.420   3.209   4.616
  321LYS    HE2 5072   6.345   3.187   4.443
  321LYS     NZ 5073   6.375   3.384   4.511
  321LYS    HZ1 5074   6.362   3.412   4.419
  321LYS    HZ2 5075   6.282   3.390   4.556
  321LYS    HZ3 5076   6.442   3.438   4.568
  321LYS      C 5077   7.059   3.311   4.520
  321LYS      O 5078   7.096   3.222   4.443
  322GLY      N 5079   7.126   3.428   4.532
  322GLY      H 5080   7.083   3.492   4.594
  322GLY     CA 5081   7.254   3.463   4.481
  322GLY    HA1 5082   7.314   3.375   4.485
  322GLY    HA2 5083   7.303   3.541   4.537
  322GLY      C 5084   7.249   3.511   4.333
  322GLY      O 5085   7.351   3.514   4.261
  323GLN      N 5086   7.137   3.551   4.281
  323GLN      H 5087   7.066   3.579   4.347
  323GLN     CA 5088   7.125   3.611   4.148
  323GLN     HA 5089   7.194   3.560   4.082
  323GLN     CB 5090   6.982   3.598   4.095
  323GLN    HB1 5091   6.978   3.648   4.000
  323GLN    HB2 5092   6.918   3.654   4.164
  323GLN     CG 5093   6.924   3.460   4.073
  323GLN    HG1 5094   6.916   3.397   4.161
  323GLN    HG2 5095   6.990   3.423   4.001
  323GLN     CD 5096   6.789   3.467   4.011
  323GLN    OE1 5097   6.691   3.511   4.069
  323GLN    NE2 5098   6.768   3.426   3.893
  323GLN   HE21 5099   6.835   3.402   3.829
  323GLN   HE22 5100   6.674   3.420   3.857
  323GLN      C 5101   7.166   3.759   4.163
  323GLN      O 5102   7.158   3.819   4.270
  324GLU      N 5103   7.198   3.827   4.056
  324GLU      H 5104   7.215   3.771   3.975
  324GLU     CA 5105   7.249   3.963   4.065
  324GLU     HA 5106   7.319   3.973   4.147
  324GLU     CB 5107   7.330   3.988   3.938
  324GLU    HB1 5108   7.262   3.972   3.852
  324GLU    HB2 5109   7.406   3.914   3.934
  324GLU     CG 5110   7.404   4.120   3.929
  324GLU    HG1 5111   7.480   4.129   4.005
  324GLU    HG2 5112   7.332   4.205   3.945
  324GLU     CD 5113   7.471   4.137   3.799
  324GLU    OE1 5114   7.413   4.114   3.693
  324GLU    OE2 5115   7.593   4.160   3.794
  324GLU      C 5116   7.138   4.069   4.077
  324GLU      O 5117   7.035   4.061   4.011
  325THR      N 5118   7.166   4.173   4.152
  325THR      H 5119   7.245   4.162   4.211
  325THR     CA 5120   7.079   4.293   4.188
  325THR     HA 5121   6.979   4.277   4.154
  325THR     CB 5122   7.058   4.300   4.341
  325THR     HB 5123   6.988   4.384   4.360
  325THR    CG2 5124   6.985   4.185   4.400
  325THR   HG21 5125   6.882   4.181   4.366
  325THR   HG22 5126   7.038   4.091   4.371
  325THR   HG23 5127   6.994   4.200   4.508
  325THR    OG1 5128   7.183   4.324   4.409
  325THR    HG1 5129   7.251   4.255   4.389
  325THR      C 5130   7.137   4.426   4.143
  325THR      O 5131   7.256   4.445   4.124
  326SER      N 5132   7.050   4.525   4.139
  326SER      H 5133   6.948   4.510   4.144
  326SER     CA 5134   7.091   4.671   4.114
  326SER     HA 5135   7.192   4.688   4.154
  326SER     CB 5136   7.090   4.708   3.962
  326SER    HB1 5137   6.989   4.723   3.920
  326SER    HB2 5138   7.145   4.627   3.914
  326SER     OG 5139   7.154   4.834   3.947
  326SER     HG 5140   7.253   4.817   3.944
  326SER      C 5141   7.013   4.761   4.216
  326SER      O 5142   6.932   4.847   4.181
  327THR      N 5143   7.042   4.741   4.344
  327THR      H 5144   7.115   4.671   4.368
  327THR     CA 5145   6.979   4.816   4.451
  327THR     HA 5146   6.879   4.844   4.422
  327THR     CB 5147   6.961   4.737   4.582
  327THR     HB 5148   7.057   4.733   4.627
  327THR    CG2 5149   6.851   4.777   4.682
  327THR   HG21 5150   6.880   4.867   4.742
  327THR   HG22 5151   6.764   4.793   4.623
  327THR   HG23 5152   6.838   4.697   4.754
  327THR    OG1 5153   6.934   4.594   4.556
  327THR    HG1 5154   6.861   4.590   4.488
  327THR      C 5155   7.049   4.951   4.470
  327THR      O 5156   7.169   4.956   4.489
  328ASN      N 5157   6.971   5.060   4.481
  328ASN      H 5158   6.872   5.053   4.458
  328ASN     CA 5159   7.022   5.195   4.487
  328ASN     HA 5160   7.117   5.195   4.428
  328ASN     CB 5161   6.933   5.293   4.414
  328ASN    HB1 5162   6.837   5.306   4.466
  328ASN    HB2 5163   6.908   5.249   4.316
  328ASN     CG 5164   6.994   5.428   4.394
  328ASN    OD1 5165   7.100   5.465   4.446
  328ASN    ND2 5166   6.933   5.503   4.304
  328ASN   HD21 5167   6.845   5.458   4.260
  328ASN   HD22 5168   6.951   5.599   4.295
  328ASN      C 5169   7.058   5.244   4.631
  328ASN      O 5170   6.964   5.252   4.717
  329PRO      N 5171   7.185   5.283   4.662
  329PRO     CD 5172   7.309   5.247   4.590
  329PRO    HD1 5173   7.320   5.295   4.492
  329PRO    HD2 5174   7.312   5.143   4.576
  329PRO     CG 5175   7.423   5.284   4.679
  329PRO    HG1 5176   7.452   5.387   4.667
  329PRO    HG2 5177   7.506   5.215   4.666
  329PRO     CB 5178   7.365   5.261   4.821
  329PRO    HB1 5179   7.428   5.307   4.895
  329PRO    HB2 5180   7.349   5.155   4.843
  329PRO     CA 5181   7.223   5.320   4.803
  329PRO     HA 5182   7.159   5.267   4.871
  329PRO      C 5183   7.219   5.468   4.831
  329PRO      O 5184   7.244   5.508   4.942
  330ILE      N 5185   7.195   5.544   4.727
  330ILE      H 5186   7.175   5.498   4.637
  330ILE     CA 5187   7.207   5.694   4.729
  330ILE     HA 5188   7.304   5.723   4.760
  330ILE     CB 5189   7.188   5.757   4.588
  330ILE     HB 5190   7.101   5.719   4.538
  330ILE    CG2 5191   7.178   5.914   4.586
  330ILE   HG21 5192   7.097   5.941   4.656
  330ILE   HG22 5193   7.269   5.950   4.624
  330ILE   HG23 5194   7.150   5.951   4.490
  330ILE    CG1 5195   7.317   5.720   4.509
  330ILE   HG11 5196   7.329   5.616   4.504
  330ILE   HG12 5197   7.400   5.759   4.566
  330ILE     CD 5198   7.315   5.762   4.363
  330ILE    HD1 5199   7.404   5.717   4.318
  330ILE    HD2 5200   7.232   5.721   4.309
  330ILE    HD3 5201   7.325   5.872   4.355
  330ILE      C 5202   7.121   5.750   4.844
  330ILE      O 5203   7.169   5.812   4.936
  331ALA      N 5204   6.990   5.721   4.843
  331ALA      H 5205   6.949   5.681   4.762
  331ALA     CA 5206   6.903   5.782   4.942
  331ALA     HA 5207   6.901   5.889   4.927
  331ALA     CB 5208   6.763   5.717   4.914
  331ALA    HB1 5209   6.768   5.606   4.921
  331ALA    HB2 5210   6.697   5.751   4.985
  331ALA    HB3 5211   6.726   5.747   4.818
  331ALA      C 5212   6.940   5.751   5.088
  331ALA      O 5213   6.933   5.842   5.168
  332SER      N 5214   6.990   5.631   5.114
  332SER      H 5215   6.989   5.560   5.037
  332SER     CA 5216   7.050   5.596   5.239
  332SER     HA 5217   6.980   5.631   5.314
  332SER     CB 5218   7.058   5.444   5.248
  332SER    HB1 5219   7.086   5.422   5.350
  332SER    HB2 5220   7.134   5.409   5.177
  332SER     OG 5221   6.936   5.376   5.220
  332SER     HG 5222   6.935   5.355   5.121
  332SER      C 5223   7.187   5.659   5.268
  332SER      O 5224   7.206   5.715   5.375
  333ILE      N 5225   7.275   5.673   5.174
  333ILE      H 5226   7.251   5.629   5.081
  333ILE     CA 5227   7.397   5.749   5.188
  333ILE     HA 5228   7.448   5.709   5.275
  333ILE     CB 5229   7.493   5.727   5.069
  333ILE     HB 5230   7.433   5.748   4.977
  333ILE    CG2 5231   7.617   5.818   5.060
  333ILE   HG21 5232   7.593   5.923   5.048
  333ILE   HG22 5233   7.678   5.806   5.148
  333ILE   HG23 5234   7.677   5.796   4.973
  333ILE    CG1 5235   7.541   5.577   5.078
  333ILE   HG11 5236   7.461   5.500   5.078
  333ILE   HG12 5237   7.591   5.577   5.175
  333ILE     CD 5238   7.633   5.530   4.973
  333ILE    HD1 5239   7.734   5.568   4.991
  333ILE    HD2 5240   7.634   5.422   4.970
  333ILE    HD3 5241   7.596   5.579   4.884
  333ILE      C 5242   7.365   5.894   5.212
  333ILE      O 5243   7.430   5.950   5.299
  334PHE      N 5244   7.266   5.959   5.145
  334PHE      H 5245   7.220   5.902   5.077
  334PHE     CA 5246   7.231   6.097   5.167
  334PHE     HA 5247   7.326   6.156   5.169
  334PHE     CB 5248   7.150   6.143   5.046
  334PHE    HB1 5249   7.072   6.213   5.078
  334PHE    HB2 5250   7.098   6.062   5.011
  334PHE     CG 5251   7.233   6.201   4.933
  334PHE    CD1 5252   7.250   6.342   4.918
  334PHE    HD1 5253   7.208   6.398   5.000
  334PHE    CE1 5254   7.316   6.394   4.809
  334PHE    HE1 5255   7.305   6.497   4.786
  334PHE     CZ 5256   7.384   6.307   4.719
  334PHE     HZ 5257   7.418   6.351   4.629
  334PHE    CE2 5258   7.387   6.168   4.738
  334PHE    HE2 5259   7.443   6.105   4.677
  334PHE    CD2 5260   7.306   6.116   4.842
  334PHE    HD2 5261   7.307   6.004   4.850
  334PHE      C 5262   7.157   6.116   5.300
  334PHE      O 5263   7.146   6.225   5.351
  335ALA      N 5264   7.104   6.010   5.363
  335ALA      H 5265   7.120   5.919   5.312
  335ALA     CA 5266   7.076   6.008   5.506
  335ALA     HA 5267   7.018   6.097   5.520
  335ALA     CB 5268   6.976   5.889   5.529
  335ALA    HB1 5269   7.005   5.808   5.468
  335ALA    HB2 5270   6.979   5.860   5.634
  335ALA    HB3 5271   6.876   5.918   5.502
  335ALA      C 5272   7.196   6.006   5.599
  335ALA      O 5273   7.203   6.070   5.702
  336TRP      N 5274   7.307   5.936   5.561
  336TRP      H 5275   7.305   5.898   5.467
  336TRP     CA 5276   7.432   5.936   5.634
  336TRP     HA 5277   7.410   5.934   5.739
  336TRP     CB 5278   7.520   5.817   5.594
  336TRP    HB1 5279   7.622   5.839   5.620
  336TRP    HB2 5280   7.523   5.796   5.488
  336TRP     CG 5281   7.487   5.694   5.667
  336TRP    CD1 5282   7.408   5.594   5.621
  336TRP    HD1 5283   7.361   5.594   5.526
  336TRP    NE1 5284   7.417   5.484   5.704
  336TRP    HE1 5285   7.365   5.399   5.688
  336TRP    CE2 5286   7.499   5.513   5.815
  336TRP    CZ2 5287   7.540   5.438   5.925
  336TRP    HZ2 5288   7.486   5.344   5.954
  336TRP    CH2 5289   7.627   5.497   6.024
  336TRP    HH2 5290   7.651   5.447   6.116
  336TRP    CZ3 5291   7.678   5.630   6.000
  336TRP    HZ3 5292   7.750   5.673   6.067
  336TRP    CE3 5293   7.637   5.698   5.884
  336TRP    HE3 5294   7.675   5.793   5.868
  336TRP    CD2 5295   7.545   5.643   5.793
  336TRP      C 5296   7.503   6.072   5.623
  336TRP      O 5297   7.534   6.130   5.726
  337THR      N 5298   7.530   6.122   5.508
  337THR      H 5299   7.497   6.070   5.425
  337THR     CA 5300   7.609   6.249   5.486
  337THR     HA 5301   7.712   6.244   5.529
  337THR     CB 5302   7.616   6.287   5.339
  337THR     HB 5303   7.661   6.381   5.328
  337THR    CG2 5304   7.692   6.194   5.247
  337THR   HG21 5305   7.673   6.220   5.142
  337THR   HG22 5306   7.798   6.201   5.285
  337THR   HG23 5307   7.664   6.094   5.262
  337THR    OG1 5308   7.483   6.302   5.283
  337THR    HG1 5309   7.492   6.377   5.224
  337THR      C 5310   7.539   6.368   5.554
  337THR      O 5311   7.610   6.452   5.614
  338ARG      N 5312   7.402   6.380   5.551
  338ARG      H 5313   7.353   6.314   5.488
  338ARG     CA 5314   7.317   6.474   5.630
  338ARG     HA 5315   7.353   6.579   5.621
  338ARG     CB 5316   7.178   6.476   5.568
  338ARG    HB1 5317   7.116   6.531   5.639
  338ARG    HB2 5318   7.140   6.376   5.562
  338ARG     CG 5319   7.171   6.549   5.432
  338ARG    HG1 5320   7.250   6.513   5.362
  338ARG    HG2 5321   7.186   6.651   5.453
  338ARG     CD 5322   7.034   6.537   5.359
  338ARG    HD1 5323   6.958   6.591   5.413
  338ARG    HD2 5324   6.999   6.435   5.361
  338ARG     NE 5325   7.045   6.588   5.221
  338ARG     HE 5326   7.137   6.607   5.180
  338ARG     CZ 5327   6.939   6.631   5.147
  338ARG    NH1 5328   6.818   6.634   5.191
  338ARG   HH11 5329   6.794   6.584   5.280
  338ARG   HH12 5330   6.758   6.698   5.147
  338ARG    NH2 5331   6.958   6.692   5.033
  338ARG   HH21 5332   7.048   6.718   5.005
  338ARG   HH22 5333   6.881   6.737   4.981
  338ARG      C 5334   7.315   6.448   5.783
  338ARG      O 5335   7.315   6.551   5.854
  339GLY      N 5336   7.328   6.327   5.830
  339GLY      H 5337   7.332   6.245   5.764
  339GLY     CA 5338   7.351   6.288   5.970
  339GLY    HA1 5339   7.345   6.182   5.972
  339GLY    HA2 5340   7.280   6.332   6.045
  339GLY      C 5341   7.490   6.335   6.017
  339GLY      O 5342   7.497   6.397   6.125
  340LEU      N 5343   7.594   6.324   5.939
  340LEU      H 5344   7.576   6.278   5.851
  340LEU     CA 5345   7.730   6.356   5.969
  340LEU     HA 5346   7.746   6.334   6.076
  340LEU     CB 5347   7.834   6.268   5.887
  340LEU    HB1 5348   7.933   6.299   5.929
  340LEU    HB2 5349   7.824   6.299   5.782
  340LEU     CG 5350   7.824   6.119   5.896
  340LEU     HG 5351   7.726   6.090   5.862
  340LEU    CD1 5352   7.932   6.056   5.806
  340LEU   HD11 5353   8.024   6.072   5.855
  340LEU   HD12 5354   7.904   5.948   5.799
  340LEU   HD13 5355   7.943   6.105   5.708
  340LEU    CD2 5356   7.842   6.059   6.035
  340LEU   HD21 5357   7.830   5.955   6.027
  340LEU   HD22 5358   7.935   6.091   6.080
  340LEU   HD23 5359   7.762   6.095   6.099
  340LEU      C 5360   7.754   6.504   5.948
  340LEU      O 5361   7.835   6.551   6.021
  341ALA      N 5362   7.686   6.577   5.863
  341ALA      H 5363   7.622   6.534   5.793
  341ALA     CA 5364   7.697   6.718   5.857
  341ALA     HA 5365   7.802   6.748   5.855
  341ALA     CB 5366   7.645   6.760   5.715
  341ALA    HB1 5367   7.722   6.739   5.638
  341ALA    HB2 5368   7.554   6.702   5.695
  341ALA    HB3 5369   7.626   6.869   5.712
  341ALA      C 5370   7.618   6.789   5.965
  341ALA      O 5371   7.668   6.885   6.022
  342HIS      N 5372   7.508   6.737   6.017
  342HIS      H 5373   7.468   6.660   5.962
  342HIS     CA 5374   7.442   6.786   6.143
  342HIS     HA 5375   7.432   6.889   6.137
  342HIS     CB 5376   7.303   6.719   6.151
  342HIS    HB1 5377   7.320   6.610   6.171
  342HIS    HB2 5378   7.260   6.734   6.055
  342HIS     CG 5379   7.214   6.778   6.254
  342HIS    ND1 5380   7.129   6.884   6.243
  342HIS    CE1 5381   7.065   6.908   6.359
  342HIS    HE1 5382   7.008   6.993   6.382
  342HIS    NE2 5383   7.125   6.829   6.447
  342HIS    HE2 5384   7.093   6.819   6.543
  342HIS    CD2 5385   7.208   6.737   6.382
  342HIS    HD2 5386   7.261   6.657   6.426
  342HIS      C 5387   7.528   6.758   6.269
  342HIS      O 5388   7.554   6.853   6.346
  343ARG      N 5389   7.584   6.634   6.287
  343ARG      H 5390   7.562   6.558   6.223
  343ARG     CA 5391   7.680   6.598   6.396
  343ARG     HA 5392   7.632   6.601   6.498
  343ARG     CB 5393   7.730   6.451   6.371
  343ARG    HB1 5394   7.767   6.449   6.269
  343ARG    HB2 5395   7.647   6.380   6.379
  343ARG     CG 5396   7.845   6.404   6.467
  343ARG    HG1 5397   7.924   6.472   6.469
  343ARG    HG2 5398   7.883   6.319   6.412
  343ARG     CD 5399   7.797   6.339   6.599
  343ARG    HD1 5400   7.873   6.267   6.630
  343ARG    HD2 5401   7.703   6.286   6.580
  343ARG     NE 5402   7.783   6.438   6.702
  343ARG     HE 5403   7.844   6.512   6.696
  343ARG     CZ 5404   7.697   6.439   6.805
  343ARG    NH1 5405   7.607   6.346   6.828
  343ARG   HH11 5406   7.608   6.258   6.773
  343ARG   HH12 5407   7.546   6.356   6.903
  343ARG    NH2 5408   7.698   6.537   6.886
  343ARG   HH21 5409   7.768   6.610   6.862
  343ARG   HH22 5410   7.625   6.550   6.957
  343ARG      C 5411   7.797   6.702   6.390
  343ARG      O 5412   7.817   6.761   6.495
  344ALA      N 5413   7.853   6.736   6.275
  344ALA      H 5414   7.829   6.685   6.193
  344ALA     CA 5415   7.959   6.833   6.269
  344ALA     HA 5416   8.040   6.812   6.336
  344ALA     CB 5417   8.012   6.829   6.129
  344ALA    HB1 5418   8.093   6.903   6.112
  344ALA    HB2 5419   8.054   6.730   6.110
  344ALA    HB3 5420   7.944   6.856   6.052
  344ALA      C 5421   7.917   6.973   6.310
  344ALA      O 5422   8.004   7.044   6.364
  345LYS      N 5423   7.793   7.016   6.274
  345LYS      H 5424   7.733   6.955   6.224
  345LYS     CA 5425   7.723   7.141   6.313
  345LYS     HA 5426   7.791   7.218   6.282
  345LYS     CB 5427   7.594   7.141   6.229
  345LYS    HB1 5428   7.530   7.060   6.260
  345LYS    HB2 5429   7.615   7.128   6.123
  345LYS     CG 5430   7.502   7.271   6.225
  345LYS    HG1 5431   7.567   7.348   6.184
  345LYS    HG2 5432   7.468   7.298   6.325
  345LYS     CD 5433   7.380   7.260   6.134
  345LYS    HD1 5434   7.410   7.225   6.034
  345LYS    HD2 5435   7.328   7.352   6.135
  345LYS     CE 5436   7.281   7.144   6.187
  345LYS    HE1 5437   7.239   7.174   6.283
  345LYS    HE2 5438   7.345   7.058   6.197
  345LYS     NZ 5439   7.172   7.118   6.089
  345LYS    HZ1 5440   7.109   7.047   6.124
  345LYS    HZ2 5441   7.111   7.198   6.077
  345LYS    HZ3 5442   7.206   7.098   5.988
  345LYS      C 5443   7.705   7.174   6.464
  345LYS      O 5444   7.719   7.288   6.515
  346LEU      N 5445   7.672   7.070   6.541
  346LEU      H 5446   7.658   6.988   6.492
  346LEU     CA 5447   7.670   7.060   6.687
  346LEU     HA 5448   7.610   7.145   6.725
  346LEU     CB 5449   7.593   6.934   6.733
  346LEU    HB1 5450   7.603   6.922   6.840
  346LEU    HB2 5451   7.642   6.844   6.695
  346LEU     CG 5452   7.451   6.913   6.683
  346LEU     HG 5453   7.455   6.907   6.574
  346LEU    CD1 5454   7.388   6.789   6.749
  346LEU   HD11 5455   7.385   6.812   6.851
  346LEU   HD12 5456   7.287   6.773   6.708
  346LEU   HD13 5457   7.445   6.691   6.735
  346LEU    CD2 5458   7.371   7.040   6.718
  346LEU   HD21 5459   7.273   7.022   6.689
  346LEU   HD22 5460   7.363   7.061   6.825
  346LEU   HD23 5461   7.402   7.124   6.661
  346LEU      C 5462   7.812   7.055   6.743
  346LEU      O 5463   7.848   7.117   6.845
  347ASP      N 5464   7.899   6.985   6.672
  347ASP      H 5465   7.875   6.937   6.587
  347ASP     CA 5466   8.037   6.948   6.728
  347ASP     HA 5467   8.030   6.948   6.837
  347ASP     CB 5468   8.080   6.809   6.686
  347ASP    HB1 5469   8.184   6.795   6.714
  347ASP    HB2 5470   8.081   6.800   6.578
  347ASP     CG 5471   7.993   6.695   6.741
  347ASP    OD1 5472   8.018   6.583   6.687
  347ASP    OD2 5473   7.901   6.707   6.827
  347ASP      C 5474   8.145   7.051   6.699
  347ASP      O 5475   8.258   7.042   6.747
  348ASN      N 5476   8.111   7.144   6.605
  348ASN      H 5477   8.017   7.142   6.566
  348ASN     CA 5478   8.207   7.241   6.544
  348ASN     HA 5479   8.147   7.292   6.469
  348ASN     CB 5480   8.255   7.346   6.651
  348ASN    HB1 5481   8.317   7.296   6.721
  348ASN    HB2 5482   8.165   7.371   6.707
  348ASN     CG 5483   8.312   7.474   6.596
  348ASN    OD1 5484   8.275   7.518   6.489
  348ASN    ND2 5485   8.418   7.524   6.656
  348ASN   HD21 5486   8.451   7.494   6.743
  348ASN   HD22 5487   8.464   7.600   6.616
  348ASN      C 5488   8.325   7.166   6.476
  348ASN      O 5489   8.433   7.223   6.476
  349ASN      N 5490   8.304   7.044   6.429
  349ASN      H 5491   8.205   7.028   6.403
  349ASN     CA 5492   8.412   6.957   6.377
  349ASN     HA 5493   8.508   6.987   6.427
  349ASN     CB 5494   8.383   6.811   6.412
  349ASN    HB1 5495   8.292   6.778   6.371
  349ASN    HB2 5496   8.368   6.795   6.518
  349ASN     CG 5497   8.494   6.719   6.367
  349ASN    OD1 5498   8.580   6.750   6.285
  349ASN    ND2 5499   8.494   6.600   6.417
  349ASN   HD21 5500   8.418   6.570   6.471
  349ASN   HD22 5501   8.563   6.530   6.391
  349ASN      C 5502   8.427   6.980   6.227
  349ASN      O 5503   8.349   6.926   6.148
  350LYS      N 5504   8.536   7.041   6.182
  350LYS      H 5505   8.602   7.082   6.255
  350LYS     CA 5506   8.557   7.083   6.048
  350LYS     HA 5507   8.468   7.120   5.989
  350LYS     CB 5508   8.659   7.196   6.045
  350LYS    HB1 5509   8.686   7.224   5.942
  350LYS    HB2 5510   8.756   7.166   6.083
  350LYS     CG 5511   8.615   7.328   6.119
  350LYS    HG1 5512   8.693   7.402   6.089
  350LYS    HG2 5513   8.626   7.320   6.228
  350LYS     CD 5514   8.476   7.381   6.083
  350LYS    HD1 5515   8.406   7.299   6.102
  350LYS    HD2 5516   8.482   7.397   5.977
  350LYS     CE 5517   8.442   7.508   6.165
  350LYS    HE1 5518   8.524   7.582   6.156
  350LYS    HE2 5519   8.433   7.479   6.272
  350LYS     NZ 5520   8.313   7.568   6.123
  350LYS    HZ1 5521   8.238   7.504   6.132
  350LYS    HZ2 5522   8.293   7.649   6.184
  350LYS    HZ3 5523   8.324   7.595   6.028
  350LYS      C 5524   8.613   6.968   5.960
  350LYS      O 5525   8.577   6.951   5.845
  351GLU      N 5526   8.701   6.885   6.018
  351GLU      H 5527   8.720   6.898   6.117
  351GLU     CA 5528   8.747   6.771   5.938
  351GLU     HA 5529   8.778   6.814   5.851
  351GLU     CB 5530   8.859   6.691   6.013
  351GLU    HB1 5531   8.901   6.608   5.962
  351GLU    HB2 5532   8.817   6.659   6.105
  351GLU     CG 5533   8.983   6.772   6.049
  351GLU    HG1 5534   8.972   6.858   6.112
  351GLU    HG2 5535   9.030   6.804   5.957
  351GLU     CD 5536   9.089   6.684   6.122
  351GLU    OE1 5537   9.181   6.631   6.055
  351GLU    OE2 5538   9.088   6.670   6.247
  351GLU      C 5539   8.633   6.673   5.900
  351GLU      O 5540   8.632   6.602   5.801
  352LEU      N 5541   8.525   6.667   5.991
  352LEU      H 5542   8.522   6.736   6.069
  352LEU     CA 5543   8.409   6.569   5.978
  352LEU     HA 5544   8.452   6.473   5.956
  352LEU     CB 5545   8.333   6.556   6.110
  352LEU    HB1 5546   8.295   6.649   6.147
  352LEU    HB2 5547   8.415   6.528   6.181
  352LEU     CG 5548   8.214   6.454   6.114
  352LEU     HG 5549   8.143   6.487   6.041
  352LEU    CD1 5550   8.261   6.311   6.081
  352LEU   HD11 5551   8.348   6.288   6.130
  352LEU   HD12 5552   8.186   6.240   6.111
  352LEU   HD13 5553   8.280   6.304   5.970
  352LEU    CD2 5554   8.141   6.439   6.249
  352LEU   HD21 5555   8.068   6.358   6.244
  352LEU   HD22 5556   8.217   6.412   6.319
  352LEU   HD23 5557   8.089   6.530   6.280
  352LEU      C 5558   8.308   6.619   5.867
  352LEU      O 5559   8.256   6.544   5.788
  353ALA      N 5560   8.276   6.750   5.874
  353ALA      H 5561   8.328   6.802   5.943
  353ALA     CA 5562   8.201   6.823   5.774
  353ALA     HA 5563   8.105   6.781   5.768
  353ALA     CB 5564   8.187   6.965   5.826
  353ALA    HB1 5565   8.161   7.038   5.744
  353ALA    HB2 5566   8.119   6.982   5.909
  353ALA    HB3 5567   8.288   6.997   5.861
  353ALA      C 5568   8.276   6.814   5.639
  353ALA      O 5569   8.202   6.813   5.535
  354PHE      N 5570   8.411   6.808   5.640
  354PHE      H 5571   8.458   6.832   5.726
  354PHE     CA 5572   8.484   6.801   5.514
  354PHE     HA 5573   8.447   6.878   5.446
  354PHE     CB 5574   8.640   6.829   5.532
  354PHE    HB1 5575   8.666   6.823   5.644
  354PHE    HB2 5576   8.654   6.936   5.508
  354PHE     CG 5577   8.731   6.745   5.450
  354PHE    CD1 5578   8.731   6.763   5.312
  354PHE    HD1 5579   8.684   6.856   5.263
  354PHE    CE1 5580   8.801   6.675   5.226
  354PHE    HE1 5581   8.807   6.691   5.117
  354PHE     CZ 5582   8.872   6.567   5.282
  354PHE     HZ 5583   8.935   6.507   5.220
  354PHE    CE2 5584   8.884   6.552   5.423
  354PHE    HE2 5585   8.943   6.475   5.476
  354PHE    CD2 5586   8.810   6.641   5.505
  354PHE    HD2 5587   8.817   6.638   5.614
  354PHE      C 5588   8.468   6.668   5.445
  354PHE      O 5589   8.441   6.667   5.324
  355PHE      N 5590   8.492   6.563   5.522
  355PHE      H 5591   8.528   6.581   5.614
  355PHE     CA 5592   8.459   6.425   5.488
  355PHE     HA 5593   8.531   6.396   5.413
  355PHE     CB 5594   8.479   6.333   5.609
  355PHE    HB1 5595   8.420   6.359   5.696
  355PHE    HB2 5596   8.585   6.333   5.635
  355PHE     CG 5597   8.440   6.191   5.573
  355PHE    CD1 5598   8.526   6.112   5.497
  355PHE    HD1 5599   8.611   6.156   5.456
  355PHE    CE1 5600   8.484   5.978   5.466
  355PHE    HE1 5601   8.544   5.923   5.405
  355PHE     CZ 5602   8.364   5.926   5.516
  355PHE     HZ 5603   8.339   5.822   5.496
  355PHE    CE2 5604   8.278   6.014   5.588
  355PHE    HE2 5605   8.181   5.969   5.623
  355PHE    CD2 5606   8.316   6.138   5.619
  355PHE    HD2 5607   8.238   6.198   5.667
  355PHE      C 5608   8.312   6.415   5.431
  355PHE      O 5609   8.291   6.373   5.317
  356ALA      N 5610   8.212   6.470   5.503
  356ALA      H 5611   8.234   6.497   5.600
  356ALA     CA 5612   8.066   6.458   5.465
  356ALA     HA 5613   8.046   6.349   5.446
  356ALA     CB 5614   7.983   6.499   5.592
  356ALA    HB1 5615   7.881   6.492   5.562
  356ALA    HB2 5616   8.011   6.438   5.682
  356ALA    HB3 5617   8.017   6.599   5.621
  356ALA      C 5618   8.031   6.533   5.339
  356ALA      O 5619   7.968   6.475   5.255
  357ASN      N 5620   8.091   6.652   5.312
  357ASN      H 5621   8.141   6.708   5.382
  357ASN     CA 5622   8.082   6.723   5.191
  357ASN     HA 5623   7.977   6.732   5.160
  357ASN     CB 5624   8.151   6.863   5.201
  357ASN    HB1 5625   8.258   6.842   5.237
  357ASN    HB2 5626   8.094   6.923   5.275
  357ASN     CG 5627   8.147   6.937   5.073
  357ASN    OD1 5628   8.254   6.968   5.018
  357ASN    ND2 5629   8.033   6.968   5.019
  357ASN   HD21 5630   7.947   6.931   5.058
  357ASN   HD22 5631   8.026   7.019   4.932
  357ASN      C 5632   8.148   6.642   5.075
  357ASN      O 5633   8.103   6.659   4.963
  358ALA      N 5634   8.248   6.557   5.102
  358ALA      H 5635   8.280   6.548   5.203
  358ALA     CA 5636   8.328   6.481   5.001
  358ALA     HA 5637   8.321   6.537   4.902
  358ALA     CB 5638   8.475   6.469   5.041
  358ALA    HB1 5639   8.513   6.566   5.062
  358ALA    HB2 5640   8.482   6.407   5.135
  358ALA    HB3 5641   8.536   6.424   4.961
  358ALA      C 5642   8.251   6.349   4.963
  358ALA      O 5643   8.239   6.320   4.844
  359LEU      N 5644   8.195   6.275   5.061
  359LEU      H 5645   8.211   6.301   5.156
  359LEU     CA 5646   8.112   6.154   5.036
  359LEU     HA 5647   8.171   6.081   4.980
  359LEU     CB 5648   8.075   6.091   5.173
  359LEU    HB1 5649   8.020   6.168   5.226
  359LEU    HB2 5650   8.171   6.066   5.224
  359LEU     CG 5651   7.980   5.968   5.186
  359LEU     HG 5652   7.884   5.989   5.141
  359LEU    CD1 5653   8.051   5.848   5.116
  359LEU   HD11 5654   7.983   5.765   5.104
  359LEU   HD12 5655   8.085   5.877   5.017
  359LEU   HD13 5656   8.132   5.814   5.177
  359LEU    CD2 5657   7.946   5.934   5.325
  359LEU   HD21 5658   8.039   5.922   5.384
  359LEU   HD22 5659   7.888   6.013   5.369
  359LEU   HD23 5660   7.886   5.843   5.341
  359LEU      C 5661   7.992   6.189   4.949
  359LEU      O 5662   7.954   6.120   4.849
  360GLU      N 5663   7.930   6.301   4.977
  360GLU      H 5664   7.961   6.354   5.060
  360GLU     CA 5665   7.817   6.356   4.912
  360GLU     HA 5666   7.739   6.286   4.907
  360GLU     CB 5667   7.770   6.472   5.001
  360GLU    HB1 5668   7.838   6.555   5.006
  360GLU    HB2 5669   7.771   6.446   5.107
  360GLU     CG 5670   7.630   6.520   4.976
  360GLU    HG1 5671   7.561   6.432   4.969
  360GLU    HG2 5672   7.633   6.569   4.878
  360GLU     CD 5673   7.574   6.611   5.083
  360GLU    OE1 5674   7.509   6.560   5.180
  360GLU    OE2 5675   7.583   6.735   5.068
  360GLU      C 5676   7.851   6.402   4.767
  360GLU      O 5677   7.768   6.386   4.680
  361GLU      N 5678   7.967   6.460   4.740
  361GLU      H 5679   8.031   6.467   4.821
  361GLU     CA 5680   8.018   6.502   4.613
  361GLU     HA 5681   7.943   6.566   4.563
  361GLU     CB 5682   8.130   6.602   4.640
  361GLU    HB1 5683   8.212   6.545   4.678
  361GLU    HB2 5684   8.096   6.673   4.708
  361GLU     CG 5685   8.183   6.669   4.514
  361GLU    HG1 5686   8.096   6.717   4.466
  361GLU    HG2 5687   8.228   6.598   4.445
  361GLU     CD 5688   8.287   6.776   4.542
  361GLU    OE1 5689   8.244   6.890   4.573
  361GLU    OE2 5690   8.407   6.753   4.553
  361GLU      C 5691   8.044   6.394   4.513
  361GLU      O 5692   8.005   6.408   4.398
  362VAL      N 5693   8.099   6.281   4.568
  362VAL      H 5694   8.129   6.287   4.670
  362VAL     CA 5695   8.144   6.162   4.483
  362VAL     HA 5696   8.186   6.199   4.388
  362VAL     CB 5697   8.258   6.078   4.536
  362VAL     HB 5698   8.278   6.002   4.455
  362VAL    CG1 5699   8.395   6.152   4.553
  362VAL   HG11 5700   8.383   6.258   4.581
  362VAL   HG12 5701   8.458   6.101   4.627
  362VAL   HG13 5702   8.454   6.158   4.460
  362VAL    CG2 5703   8.237   6.009   4.673
  362VAL   HG21 5704   8.308   5.937   4.693
  362VAL   HG22 5705   8.238   6.083   4.751
  362VAL   HG23 5706   8.142   5.965   4.690
  362VAL      C 5707   8.023   6.074   4.454
  362VAL      O 5708   8.018   6.012   4.348
  363SER      N 5709   7.925   6.076   4.541
  363SER      H 5710   7.950   6.102   4.637
  363SER     CA 5711   7.797   6.014   4.520
  363SER     HA 5712   7.813   5.907   4.507
  363SER     CB 5713   7.707   6.028   4.641
  363SER    HB1 5714   7.614   5.977   4.624
  363SER    HB2 5715   7.684   6.132   4.652
  363SER     OG 5716   7.764   5.978   4.756
  363SER     HG 5717   7.836   6.036   4.783
  363SER      C 5718   7.717   6.067   4.399
  363SER      O 5719   7.647   5.986   4.338
  364ILE      N 5720   7.736   6.191   4.361
  364ILE      H 5721   7.802   6.240   4.419
  364ILE     CA 5722   7.679   6.244   4.237
  364ILE     HA 5723   7.604   6.177   4.201
  364ILE     CB 5724   7.608   6.376   4.261
  364ILE     HB 5725   7.686   6.443   4.297
  364ILE    CG2 5726   7.547   6.423   4.128
  364ILE   HG21 5727   7.498   6.515   4.144
  364ILE   HG22 5728   7.625   6.436   4.049
  364ILE   HG23 5729   7.481   6.348   4.092
  364ILE    CG1 5730   7.500   6.369   4.371
  364ILE   HG11 5731   7.466   6.468   4.396
  364ILE   HG12 5732   7.557   6.330   4.458
  364ILE     CD 5733   7.390   6.264   4.345
  364ILE    HD1 5734   7.331   6.302   4.259
  364ILE    HD2 5735   7.427   6.164   4.324
  364ILE    HD3 5736   7.331   6.258   4.431
  364ILE      C 5737   7.781   6.244   4.120
  364ILE      O 5738   7.748   6.208   4.014
  365GLU      N 5739   7.901   6.282   4.142
  365GLU      H 5740   7.916   6.330   4.238
  365GLU     CA 5741   7.999   6.297   4.035
  365GLU     HA 5742   7.953   6.358   3.955
  365GLU     CB 5743   8.122   6.372   4.082
  365GLU    HB1 5744   8.167   6.319   4.162
  365GLU    HB2 5745   8.086   6.462   4.120
  365GLU     CG 5746   8.226   6.412   3.981
  365GLU    HG1 5747   8.190   6.471   3.901
  365GLU    HG2 5748   8.273   6.319   3.939
  365GLU     CD 5749   8.337   6.498   4.046
  365GLU    OE1 5750   8.336   6.624   4.032
  365GLU    OE2 5751   8.412   6.443   4.131
  365GLU      C 5752   8.047   6.163   3.968
  365GLU      O 5753   8.093   6.165   3.855
  366THR      N 5754   8.005   6.050   4.032
  366THR      H 5755   7.957   6.073   4.122
  366THR     CA 5756   8.012   5.910   3.976
  366THR     HA 5757   8.099   5.900   3.913
  366THR     CB 5758   8.018   5.811   4.090
  366THR     HB 5759   7.921   5.810   4.151
  366THR    CG2 5760   8.054   5.673   4.031
  366THR   HG21 5761   7.968   5.628   3.986
  366THR   HG22 5762   8.124   5.678   3.949
  366THR   HG23 5763   8.081   5.606   4.112
  366THR    OG1 5764   8.121   5.843   4.179
  366THR    HG1 5765   8.087   5.895   4.252
  366THR      C 5766   7.893   5.880   3.887
  366THR      O 5767   7.912   5.832   3.774
  367ILE      N 5768   7.768   5.918   3.925
  367ILE      H 5769   7.759   5.958   4.015
  367ILE     CA 5770   7.648   5.911   3.838
  367ILE     HA 5771   7.656   5.812   3.795
  367ILE     CB 5772   7.512   5.909   3.908
  367ILE     HB 5773   7.441   5.852   3.847
  367ILE    CG2 5774   7.522   5.823   4.043
  367ILE   HG21 5775   7.584   5.733   4.035
  367ILE   HG22 5776   7.562   5.883   4.119
  367ILE   HG23 5777   7.424   5.790   4.082
  367ILE    CG1 5778   7.455   6.051   3.935
  367ILE   HG11 5779   7.430   6.106   3.840
  367ILE   HG12 5780   7.519   6.115   3.994
  367ILE     CD 5781   7.325   6.043   4.015
  367ILE    HD1 5782   7.257   5.974   3.967
  367ILE    HD2 5783   7.343   5.997   4.114
  367ILE    HD3 5784   7.278   6.138   4.023
  367ILE      C 5785   7.649   6.015   3.727
  367ILE      O 5786   7.609   5.992   3.616
  368GLU      N 5787   7.717   6.131   3.751
  368GLU      H 5788   7.761   6.136   3.843
  368GLU     CA 5789   7.746   6.230   3.647
  368GLU     HA 5790   7.656   6.247   3.586
  368GLU     CB 5791   7.788   6.361   3.711
  368GLU    HB1 5792   7.894   6.351   3.743
  368GLU    HB2 5793   7.729   6.370   3.808
  368GLU     CG 5794   7.757   6.479   3.612
  368GLU    HG1 5795   7.651   6.473   3.585
  368GLU    HG2 5796   7.821   6.457   3.523
  368GLU     CD 5797   7.792   6.619   3.666
  368GLU    OE1 5798   7.883   6.679   3.610
  368GLU    OE2 5799   7.722   6.669   3.762
  368GLU      C 5800   7.851   6.184   3.537
  368GLU      O 5801   7.825   6.212   3.418
  369ALA      N 5802   7.957   6.113   3.580
  369ALA      H 5803   7.962   6.109   3.681
  369ALA     CA 5804   8.048   6.027   3.504
  369ALA     HA 5805   8.096   6.084   3.431
  369ALA     CB 5806   8.151   5.969   3.594
  369ALA    HB1 5807   8.215   5.905   3.533
  369ALA    HB2 5808   8.214   6.051   3.629
  369ALA    HB3 5809   8.108   5.918   3.680
  369ALA      C 5810   7.973   5.911   3.431
  369ALA      O 5811   8.026   5.859   3.327
  370GLY      N 5812   7.865   5.858   3.491
  370GLY      H 5813   7.838   5.902   3.575
  370GLY     CA 5814   7.768   5.764   3.426
  370GLY    HA1 5815   7.781   5.772   3.319
  370GLY    HA2 5816   7.663   5.796   3.447
  370GLY      C 5817   7.785   5.622   3.468
  370GLY      O 5818   7.741   5.531   3.399
  371PHE      N 5819   7.831   5.593   3.594
  371PHE      H 5820   7.845   5.681   3.652
  371PHE     CA 5821   7.837   5.462   3.663
  371PHE     HA 5822   7.821   5.384   3.585
  371PHE     CB 5823   7.975   5.441   3.725
  371PHE    HB1 5824   7.979   5.344   3.774
  371PHE    HB2 5825   8.000   5.510   3.800
  371PHE     CG 5826   8.086   5.453   3.627
  371PHE    CD1 5827   8.122   5.575   3.563
  371PHE    HD1 5828   8.077   5.665   3.598
  371PHE    CE1 5829   8.226   5.586   3.472
  371PHE    HE1 5830   8.258   5.684   3.432
  371PHE     CZ 5831   8.294   5.470   3.435
  371PHE     HZ 5832   8.379   5.477   3.363
  371PHE    CE2 5833   8.257   5.343   3.495
  371PHE    HE2 5834   8.314   5.249   3.477
  371PHE    CD2 5835   8.147   5.337   3.583
  371PHE    HD2 5836   8.135   5.239   3.628
  371PHE      C 5837   7.722   5.456   3.764
  371PHE      O 5838   7.730   5.526   3.866
  372MET      N 5839   7.617   5.380   3.736
  372MET      H 5840   7.619   5.330   3.647
  372MET     CA 5841   7.490   5.390   3.811
  372MET     HA 5842   7.507   5.418   3.918
  372MET     CB 5843   7.404   5.506   3.759
  372MET    HB1 5844   7.456   5.599   3.788
  372MET    HB2 5845   7.308   5.503   3.806
  372MET     CG 5846   7.380   5.512   3.611
  372MET    HG1 5847   7.337   5.418   3.584
  372MET    HG2 5848   7.476   5.520   3.557
  372MET     SD 5849   7.278   5.643   3.537
  372MET     CE 5850   7.399   5.777   3.534
  372MET    HE1 5851   7.467   5.759   3.451
  372MET    HE2 5852   7.352   5.870   3.529
  372MET    HE3 5853   7.464   5.776   3.624
  372MET      C 5854   7.404   5.263   3.810
  372MET      O 5855   7.420   5.173   3.730
  373THR      N 5856   7.303   5.269   3.899
  373THR      H 5857   7.298   5.350   3.961
  373THR     CA 5858   7.212   5.158   3.915
  373THR     HA 5859   7.271   5.073   3.896
  373THR     CB 5860   7.160   5.145   4.057
  373THR     HB 5861   7.078   5.075   4.061
  373THR    CG2 5862   7.259   5.085   4.160
  373THR   HG21 5863   7.283   4.980   4.130
  373THR   HG22 5864   7.349   5.146   4.165
  373THR   HG23 5865   7.210   5.085   4.258
  373THR    OG1 5866   7.112   5.265   4.114
  373THR    HG1 5867   7.013   5.263   4.107
  373THR      C 5868   7.105   5.162   3.805
  373THR      O 5869   7.077   5.268   3.741
  374LYS      N 5870   7.040   5.046   3.790
  374LYS      H 5871   7.058   4.976   3.860
  374LYS     CA 5872   6.946   5.020   3.677
  374LYS     HA 5873   6.998   5.021   3.581
  374LYS     CB 5874   6.899   4.871   3.694
  374LYS    HB1 5875   6.846   4.849   3.787
  374LYS    HB2 5876   6.991   4.811   3.702
  374LYS     CG 5877   6.812   4.829   3.576
  374LYS    HG1 5878   6.857   4.869   3.482
  374LYS    HG2 5879   6.717   4.882   3.585
  374LYS     CD 5880   6.785   4.682   3.572
  374LYS    HD1 5881   6.878   4.626   3.587
  374LYS    HD2 5882   6.747   4.646   3.477
  374LYS     CE 5883   6.681   4.639   3.679
  374LYS    HE1 5884   6.600   4.710   3.699
  374LYS    HE2 5885   6.734   4.646   3.778
  374LYS     NZ 5886   6.629   4.505   3.657
  374LYS    HZ1 5887   6.544   4.506   3.608
  374LYS    HZ2 5888   6.699   4.447   3.612
  374LYS    HZ3 5889   6.606   4.450   3.741
  374LYS      C 5890   6.824   5.113   3.671
  374LYS      O 5891   6.775   5.155   3.566
  375ASP      N 5892   6.780   5.168   3.786
  375ASP      H 5893   6.829   5.145   3.864
  375ASP     CA 5894   6.686   5.279   3.803
  375ASP     HA 5895   6.601   5.244   3.741
  375ASP     CB 5896   6.635   5.291   3.953
  375ASP    HB1 5897   6.582   5.199   3.983
  375ASP    HB2 5898   6.558   5.369   3.959
  375ASP     CG 5899   6.742   5.314   4.061
  375ASP    OD1 5900   6.707   5.389   4.159
  375ASP    OD2 5901   6.852   5.252   4.052
  375ASP      C 5902   6.733   5.408   3.738
  375ASP      O 5903   6.663   5.467   3.655
  376LEU      N 5904   6.851   5.455   3.780
  376LEU      H 5905   6.912   5.399   3.839
  376LEU     CA 5906   6.908   5.580   3.721
  376LEU     HA 5907   6.834   5.662   3.714
  376LEU     CB 5908   7.035   5.614   3.807
  376LEU    HB1 5909   7.092   5.687   3.756
  376LEU    HB2 5910   7.093   5.520   3.821
  376LEU     CG 5911   7.009   5.669   3.948
  376LEU     HG 5912   6.945   5.598   4.006
  376LEU    CD1 5913   7.147   5.686   4.014
  376LEU   HD11 5914   7.134   5.718   4.119
  376LEU   HD12 5915   7.196   5.593   4.025
  376LEU   HD13 5916   7.211   5.757   3.970
  376LEU    CD2 5917   6.945   5.808   3.937
  376LEU   HD21 5918   6.843   5.797   3.908
  376LEU   HD22 5919   6.946   5.864   4.038
  376LEU   HD23 5920   6.995   5.872   3.864
  376LEU      C 5921   6.943   5.561   3.572
  376LEU      O 5922   6.925   5.654   3.492
  377ALA      N 5923   6.992   5.442   3.536
  377ALA      H 5924   7.023   5.375   3.604
  377ALA     CA 5925   7.024   5.409   3.398
  377ALA     HA 5926   7.097   5.485   3.354
  377ALA     CB 5927   7.092   5.274   3.392
  377ALA    HB1 5928   7.174   5.255   3.468
  377ALA    HB2 5929   7.014   5.201   3.415
  377ALA    HB3 5930   7.131   5.257   3.293
  377ALA      C 5931   6.904   5.409   3.309
  377ALA      O 5932   6.907   5.468   3.198
  378ALA      N 5933   6.792   5.368   3.363
  378ALA      H 5934   6.793   5.327   3.457
  378ALA     CA 5935   6.658   5.385   3.299
  378ALA     HA 5936   6.665   5.358   3.198
  378ALA     CB 5937   6.560   5.290   3.365
  378ALA    HB1 5938   6.460   5.285   3.321
  378ALA    HB2 5939   6.605   5.192   3.352
  378ALA    HB3 5940   6.550   5.304   3.473
  378ALA      C 5941   6.609   5.529   3.296
  378ALA      O 5942   6.540   5.574   3.201
  379CYS      N 5943   6.657   5.625   3.387
  379CYS      H 5944   6.716   5.593   3.458
  379CYS     CA 5945   6.613   5.770   3.388
  379CYS     HA 5946   6.505   5.773   3.379
  379CYS     CB 5947   6.655   5.842   3.519
  379CYS    HB1 5948   6.630   5.947   3.515
  379CYS    HB2 5949   6.762   5.827   3.527
  379CYS     SG 5950   6.583   5.775   3.664
  379CYS     HG 5951   6.644   5.655   3.655
  379CYS      C 5952   6.675   5.836   3.261
  379CYS      O 5953   6.601   5.896   3.179
  380ILE      N 5954   6.807   5.815   3.236
  380ILE      H 5955   6.857   5.763   3.308
  380ILE     CA 5956   6.878   5.875   3.122
  380ILE     HA 5957   6.830   5.968   3.109
  380ILE     CB 5958   7.029   5.908   3.152
  380ILE     HB 5959   7.026   5.981   3.239
  380ILE    CG2 5960   7.113   5.779   3.185
  380ILE   HG21 5961   7.064   5.719   3.262
  380ILE   HG22 5962   7.124   5.716   3.100
  380ILE   HG23 5963   7.217   5.810   3.223
  380ILE    CG1 5964   7.107   5.982   3.040
  380ILE   HG11 5965   7.101   5.923   2.950
  380ILE   HG12 5966   7.208   6.000   3.068
  380ILE     CD 5967   7.041   6.121   3.007
  380ILE    HD1 5968   7.054   6.184   3.091
  380ILE    HD2 5969   7.086   6.163   2.918
  380ILE    HD3 5970   6.935   6.103   2.992
  380ILE      C 5971   6.857   5.802   2.994
  380ILE      O 5972   6.845   5.865   2.892
  381LYS      N 5973   6.851   5.666   2.986
  381LYS      H 5974   6.859   5.618   3.078
  381LYS     CA 5975   6.845   5.584   2.866
  381LYS     HA 5976   6.874   5.645   2.783
  381LYS     CB 5977   6.954   5.479   2.869
  381LYS    HB1 5978   6.926   5.422   2.951
  381LYS    HB2 5979   7.052   5.528   2.897
  381LYS     CG 5980   6.977   5.390   2.748
  381LYS    HG1 5981   6.975   5.452   2.662
  381LYS    HG2 5982   6.901   5.317   2.743
  381LYS     CD 5983   7.113   5.326   2.761
  381LYS    HD1 5984   7.113   5.252   2.838
  381LYS    HD2 5985   7.194   5.400   2.779
  381LYS     CE 5986   7.153   5.271   2.620
  381LYS    HE1 5987   7.148   5.348   2.543
  381LYS    HE2 5988   7.083   5.198   2.586
  381LYS     NZ 5989   7.286   5.212   2.618
  381LYS    HZ1 5990   7.355   5.280   2.650
  381LYS    HZ2 5991   7.285   5.123   2.673
  381LYS    HZ3 5992   7.315   5.184   2.522
  381LYS      C 5993   6.707   5.521   2.830
  381LYS      O 5994   6.675   5.508   2.711
  382GLY      N 5995   6.632   5.481   2.931
  382GLY      H 5996   6.660   5.507   3.027
  382GLY     CA 5997   6.496   5.424   2.930
  382GLY    HA1 5998   6.441   5.433   2.838
  382GLY    HA2 5999   6.439   5.477   3.005
  382GLY      C 6000   6.490   5.273   2.962
  382GLY      O 6001   6.571   5.192   2.913
  383LEU      N 6002   6.389   5.229   3.035
  383LEU      H 6003   6.333   5.306   3.069
  383LEU     CA 6004   6.394   5.093   3.096
  383LEU     HA 6005   6.488   5.089   3.150
  383LEU     CB 6006   6.287   5.070   3.202
  383LEU    HB1 6007   6.192   5.058   3.154
  383LEU    HB2 6008   6.285   5.160   3.267
  383LEU     CG 6009   6.319   4.946   3.292
  383LEU     HG 6010   6.304   4.853   3.236
  383LEU    CD1 6011   6.465   4.939   3.347
  383LEU   HD11 6012   6.539   4.934   3.265
  383LEU   HD12 6013   6.496   5.027   3.414
  383LEU   HD13 6014   6.480   4.851   3.406
  383LEU    CD2 6015   6.223   4.953   3.409
  383LEU   HD21 6016   6.246   5.022   3.488
  383LEU   HD22 6017   6.122   4.982   3.383
  383LEU   HD23 6018   6.213   4.855   3.463
  383LEU      C 6019   6.394   4.981   2.989
  383LEU      O 6020   6.477   4.890   2.998
  384PRO      N 6021   6.312   4.988   2.877
  384PRO     CD 6022   6.205   5.085   2.841
  384PRO    HD1 6023   6.240   5.182   2.844
  384PRO    HD2 6024   6.120   5.093   2.908
  384PRO     CG 6025   6.156   5.041   2.706
  384PRO    HG1 6026   6.216   5.095   2.629
  384PRO    HG2 6027   6.056   5.065   2.690
  384PRO     CB 6028   6.181   4.895   2.707
  384PRO    HB1 6029   6.183   4.857   2.602
  384PRO    HB2 6030   6.109   4.847   2.772
  384PRO     CA 6031   6.321   4.890   2.767
  384PRO     HA 6032   6.331   4.786   2.802
  384PRO      C 6033   6.446   4.911   2.676
  384PRO      O 6034   6.466   4.825   2.590
  385ASN      N 6035   6.526   5.019   2.687
  385ASN      H 6036   6.518   5.086   2.766
  385ASN     CA 6037   6.645   5.042   2.607
  385ASN     HA 6038   6.640   4.971   2.523
  385ASN     CB 6039   6.653   5.186   2.547
  385ASN    HB1 6040   6.730   5.179   2.473
  385ASN    HB2 6041   6.691   5.260   2.621
  385ASN     CG 6042   6.526   5.242   2.478
  385ASN    OD1 6043   6.485   5.197   2.377
  385ASN    ND2 6044   6.468   5.347   2.541
  385ASN   HD21 6045   6.518   5.384   2.617
  385ASN   HD22 6046   6.389   5.394   2.497
  385ASN      C 6047   6.768   5.002   2.690
  385ASN      O 6048   6.880   4.995   2.635
  386VAL      N 6049   6.755   4.979   2.823
  386VAL      H 6050   6.661   4.986   2.866
  386VAL     CA 6051   6.874   4.951   2.912
  386VAL     HA 6052   6.967   4.997   2.875
  386VAL     CB 6053   6.842   5.003   3.054
  386VAL     HB 6054   6.736   4.997   3.080
  386VAL    CG1 6055   6.919   4.932   3.161
  386VAL   HG11 6056   7.026   4.947   3.144
  386VAL   HG12 6057   6.900   4.975   3.258
  386VAL   HG13 6058   6.893   4.824   3.173
  386VAL    CG2 6059   6.870   5.154   3.059
  386VAL   HG21 6060   6.980   5.176   3.057
  386VAL   HG22 6061   6.834   5.208   2.976
  386VAL   HG23 6062   6.820   5.193   3.148
  386VAL      C 6063   6.910   4.799   2.909
  386VAL      O 6064   6.825   4.713   2.925
  387GLN      N 6065   7.037   4.767   2.902
  387GLN      H 6066   7.092   4.849   2.883
  387GLN     CA 6067   7.102   4.639   2.922
  387GLN     HA 6068   7.032   4.566   2.961
  387GLN     CB 6069   7.142   4.587   2.780
  387GLN    HB1 6070   7.174   4.481   2.783
  387GLN    HB2 6071   7.238   4.633   2.744
  387GLN     CG 6072   7.031   4.601   2.670
  387GLN    HG1 6073   7.080   4.556   2.579
  387GLN    HG2 6074   7.004   4.701   2.635
  387GLN     CD 6075   6.899   4.530   2.703
  387GLN    OE1 6076   6.895   4.443   2.786
  387GLN    NE2 6077   6.789   4.565   2.642
  387GLN   HE21 6078   6.806   4.648   2.576
  387GLN   HE22 6079   6.701   4.528   2.642
  387GLN      C 6080   7.218   4.643   3.027
  387GLN      O 6081   7.269   4.748   3.060
  388ARG      N 6082   7.269   4.527   3.070
  388ARG      H 6083   7.234   4.448   3.021
  388ARG     CA 6084   7.371   4.515   3.172
  388ARG     HA 6085   7.332   4.563   3.262
  388ARG     CB 6086   7.387   4.363   3.194
  388ARG    HB1 6087   7.413   4.317   3.098
  388ARG    HB2 6088   7.288   4.325   3.227
  388ARG     CG 6089   7.488   4.316   3.305
  388ARG    HG1 6090   7.584   4.354   3.281
  388ARG    HG2 6091   7.491   4.206   3.311
  388ARG     CD 6092   7.443   4.362   3.445
  388ARG    HD1 6093   7.348   4.318   3.480
  388ARG    HD2 6094   7.435   4.467   3.432
  388ARG     NE 6095   7.543   4.337   3.548
  388ARG     HE 6096   7.530   4.260   3.614
  388ARG     CZ 6097   7.648   4.413   3.571
  388ARG    NH1 6098   7.694   4.508   3.495
  388ARG   HH11 6099   7.646   4.532   3.414
  388ARG   HH12 6100   7.786   4.546   3.523
  388ARG    NH2 6101   7.722   4.379   3.674
  388ARG   HH21 6102   7.681   4.310   3.739
  388ARG   HH22 6103   7.788   4.453   3.714
  388ARG      C 6104   7.500   4.582   3.151
  388ARG      O 6105   7.573   4.602   3.245
  389SER      N 6106   7.533   4.622   3.031
  389SER      H 6107   7.482   4.587   2.949
  389SER     CA 6108   7.640   4.714   3.003
  389SER     HA 6109   7.725   4.690   3.069
  389SER     CB 6110   7.692   4.685   2.857
  389SER    HB1 6111   7.783   4.741   2.842
  389SER    HB2 6112   7.615   4.711   2.788
  389SER     OG 6113   7.712   4.542   2.835
  389SER     HG 6114   7.622   4.504   2.844
  389SER      C 6115   7.617   4.870   3.017
  389SER      O 6116   7.705   4.955   2.996
  390ASP      N 6117   7.495   4.912   3.054
  390ASP      H 6118   7.419   4.847   3.043
  390ASP     CA 6119   7.451   5.044   3.077
  390ASP     HA 6120   7.526   5.117   3.035
  390ASP     CB 6121   7.323   5.073   3.004
  390ASP    HB1 6122   7.302   5.181   2.996
  390ASP    HB2 6123   7.240   5.038   3.068
  390ASP     CG 6124   7.313   5.020   2.860
  390ASP    OD1 6125   7.198   5.003   2.813
  390ASP    OD2 6126   7.416   5.018   2.792
  390ASP      C 6127   7.431   5.075   3.225
  390ASP      O 6128   7.399   5.192   3.260
  391TYR      N 6129   7.438   4.980   3.313
  391TYR      H 6130   7.472   4.892   3.273
  391TYR     CA 6131   7.414   4.984   3.461
  391TYR     HA 6132   7.434   5.084   3.496
  391TYR     CB 6133   7.267   4.952   3.490
  391TYR    HB1 6134   7.204   5.015   3.425
  391TYR    HB2 6135   7.262   4.984   3.591
  391TYR     CG 6136   7.220   4.808   3.475
  391TYR    CD1 6137   7.233   4.721   3.587
  391TYR    HD1 6138   7.283   4.744   3.677
  391TYR    CE1 6139   7.173   4.594   3.579
  391TYR    HE1 6140   7.187   4.534   3.665
  391TYR     CZ 6141   7.109   4.553   3.460
  391TYR     OH 6142   7.065   4.425   3.454
  391TYR     HH 6143   7.021   4.406   3.371
  391TYR    CE2 6144   7.099   4.642   3.353
  391TYR    HE2 6145   7.042   4.614   3.261
  391TYR    CD2 6146   7.156   4.767   3.357
  391TYR    HD2 6147   7.157   4.828   3.271
  391TYR      C 6148   7.506   4.883   3.540
  391TYR      O 6149   7.572   4.795   3.479
  392LEU      N 6150   7.519   4.907   3.670
  392LEU      H 6151   7.460   4.979   3.714
  392LEU     CA 6152   7.608   4.840   3.765
  392LEU     HA 6153   7.672   4.769   3.712
  392LEU     CB 6154   7.699   4.942   3.831
  392LEU    HB1 6155   7.717   4.900   3.932
  392LEU    HB2 6156   7.640   5.021   3.848
  392LEU     CG 6157   7.832   4.985   3.759
  392LEU     HG 6158   7.881   4.890   3.745
  392LEU    CD1 6159   7.820   5.054   3.623
  392LEU   HD11 6160   7.923   5.076   3.592
  392LEU   HD12 6161   7.762   4.998   3.551
  392LEU   HD13 6162   7.761   5.141   3.635
  392LEU    CD2 6163   7.920   5.065   3.854
  392LEU   HD21 6164   7.935   5.007   3.941
  392LEU   HD22 6165   8.017   5.089   3.818
  392LEU   HD23 6166   7.870   5.156   3.885
  392LEU      C 6167   7.526   4.767   3.871
  392LEU      O 6168   7.424   4.817   3.913
  393ASN      N 6169   7.591   4.661   3.922
  393ASN      H 6170   7.685   4.638   3.885
  393ASN     CA 6171   7.542   4.583   4.037
  393ASN     HA 6172   7.434   4.569   4.020
  393ASN     CB 6173   7.615   4.447   4.038
  393ASN    HB1 6174   7.708   4.454   3.977
  393ASN    HB2 6175   7.552   4.373   3.988
  393ASN     CG 6176   7.654   4.384   4.172
  393ASN    OD1 6177   7.600   4.402   4.280
  393ASN    ND2 6178   7.762   4.314   4.177
  393ASN   HD21 6179   7.834   4.295   4.102
  393ASN   HD22 6180   7.774   4.261   4.264
  393ASN      C 6181   7.550   4.664   4.166
  393ASN      O 6182   7.646   4.737   4.190
  394THR      N 6183   7.458   4.647   4.255
  394THR      H 6184   7.379   4.587   4.226
  394THR     CA 6185   7.460   4.700   4.392
  394THR     HA 6186   7.408   4.798   4.400
  394THR     CB 6187   7.383   4.593   4.480
  394THR     HB 6188   7.441   4.493   4.472
  394THR    CG2 6189   7.370   4.627   4.627
  394THR   HG21 6190   7.310   4.721   4.639
  394THR   HG22 6191   7.304   4.552   4.667
  394THR   HG23 6192   7.460   4.620   4.684
  394THR    OG1 6193   7.255   4.579   4.423
  394THR    HG1 6194   7.221   4.484   4.449
  394THR      C 6195   7.599   4.718   4.455
  394THR      O 6196   7.633   4.827   4.507
  395PHE      N 6197   7.679   4.609   4.460
  395PHE      H 6198   7.651   4.528   4.405
  395PHE     CA 6199   7.814   4.595   4.520
  395PHE     HA 6200   7.821   4.660   4.604
  395PHE     CB 6201   7.835   4.455   4.570
  395PHE    HB1 6202   7.933   4.450   4.625
  395PHE    HB2 6203   7.842   4.388   4.477
  395PHE     CG 6204   7.718   4.405   4.648
  395PHE    CD1 6205   7.634   4.303   4.598
  395PHE    HD1 6206   7.651   4.260   4.498
  395PHE    CE1 6207   7.527   4.255   4.674
  395PHE    HE1 6208   7.463   4.172   4.642
  395PHE     CZ 6209   7.504   4.308   4.802
  395PHE     HZ 6210   7.417   4.275   4.860
  395PHE    CE2 6211   7.591   4.407   4.856
  395PHE    HE2 6212   7.575   4.444   4.952
  395PHE    CD2 6213   7.705   4.450   4.785
  395PHE    HD2 6214   7.778   4.514   4.832
  395PHE      C 6215   7.924   4.633   4.424
  395PHE      O 6216   8.032   4.667   4.471
  396GLU      N 6217   7.896   4.641   4.299
  396GLU      H 6218   7.796   4.627   4.272
  396GLU     CA 6219   7.988   4.688   4.193
  396GLU     HA 6220   8.087   4.655   4.215
  396GLU     CB 6221   7.945   4.625   4.060
  396GLU    HB1 6222   7.842   4.645   4.046
  396GLU    HB2 6223   7.946   4.519   4.071
  396GLU     CG 6224   8.033   4.664   3.939
  396GLU    HG1 6225   8.137   4.630   3.951
  396GLU    HG2 6226   8.032   4.771   3.931
  396GLU     CD 6227   7.973   4.606   3.808
  396GLU    OE1 6228   7.845   4.589   3.796
  396GLU    OE2 6229   8.049   4.587   3.710
  396GLU      C 6230   7.990   4.844   4.188
  396GLU      O 6231   8.091   4.911   4.178
  397PHE      N 6232   7.873   4.898   4.210
  397PHE      H 6233   7.796   4.836   4.236
  397PHE     CA 6234   7.851   5.043   4.219
  397PHE     HA 6235   7.905   5.094   4.134
  397PHE     CB 6236   7.698   5.078   4.222
  397PHE    HB1 6237   7.653   5.016   4.297
  397PHE    HB2 6238   7.662   5.049   4.121
  397PHE     CG 6239   7.672   5.228   4.252
  397PHE    CD1 6240   7.664   5.264   4.388
  397PHE    HD1 6241   7.664   5.186   4.460
  397PHE    CE1 6242   7.634   5.395   4.428
  397PHE    HE1 6243   7.626   5.426   4.531
  397PHE     CZ 6244   7.613   5.492   4.323
  397PHE     HZ 6245   7.595   5.591   4.353
  397PHE    CE2 6246   7.620   5.456   4.186
  397PHE    HE2 6247   7.607   5.531   4.109
  397PHE    CD2 6248   7.648   5.322   4.153
  397PHE    HD2 6249   7.652   5.297   4.046
  397PHE      C 6250   7.921   5.103   4.346
  397PHE      O 6251   7.979   5.210   4.341
  398MET      N 6252   7.900   5.037   4.461
  398MET      H 6253   7.848   4.949   4.455
  398MET     CA 6254   7.958   5.082   4.585
  398MET     HA 6255   7.926   5.192   4.595
  398MET     CB 6256   7.886   5.017   4.704
  398MET    HB1 6257   7.941   5.042   4.795
  398MET    HB2 6258   7.894   4.906   4.687
  398MET     CG 6259   7.749   5.074   4.722
  398MET    HG1 6260   7.689   5.053   4.636
  398MET    HG2 6261   7.759   5.180   4.740
  398MET     SD 6262   7.658   5.007   4.869
  398MET     CE 6263   7.627   4.836   4.811
  398MET    HE1 6264   7.719   4.796   4.765
  398MET    HE2 6265   7.580   4.775   4.892
  398MET    HE3 6266   7.558   4.844   4.731
  398MET      C 6267   8.111   5.070   4.594
  398MET      O 6268   8.178   5.151   4.657
  399ASP      N 6269   8.169   4.973   4.526
  399ASP      H 6270   8.107   4.914   4.469
  399ASP     CA 6271   8.309   4.954   4.518
  399ASP     HA 6272   8.349   4.990   4.614
  399ASP     CB 6273   8.341   4.807   4.500
  399ASP    HB1 6274   8.272   4.764   4.422
  399ASP    HB2 6275   8.330   4.755   4.594
  399ASP     CG 6276   8.489   4.778   4.452
  399ASP    OD1 6277   8.512   4.781   4.329
  399ASP    OD2 6278   8.581   4.778   4.538
  399ASP      C 6279   8.379   5.049   4.414
  399ASP      O 6280   8.482   5.109   4.454
  400LYS      N 6281   8.315   5.081   4.298
  400LYS      H 6282   8.233   5.028   4.271
  400LYS     CA 6283   8.348   5.203   4.219
  400LYS     HA 6284   8.452   5.202   4.196
  400LYS     CB 6285   8.275   5.198   4.084
  400LYS    HB1 6286   8.173   5.195   4.112
  400LYS    HB2 6287   8.313   5.104   4.041
  400LYS     CG 6288   8.286   5.317   3.985
  400LYS    HG1 6289   8.246   5.405   4.029
  400LYS    HG2 6290   8.206   5.301   3.911
  400LYS     CD 6291   8.419   5.325   3.917
  400LYS    HD1 6292   8.434   5.226   3.865
  400LYS    HD2 6293   8.497   5.343   3.994
  400LYS     CE 6294   8.410   5.449   3.818
  400LYS    HE1 6295   8.383   5.534   3.868
  400LYS    HE2 6296   8.342   5.435   3.741
  400LYS     NZ 6297   8.539   5.473   3.750
  400LYS    HZ1 6298   8.556   5.388   3.691
  400LYS    HZ2 6299   8.534   5.551   3.678
  400LYS    HZ3 6300   8.618   5.486   3.809
  400LYS      C 6301   8.326   5.340   4.287
  400LYS      O 6302   8.412   5.424   4.263
  401LEU      N 6303   8.218   5.355   4.362
  401LEU      H 6304   8.148   5.282   4.358
  401LEU     CA 6305   8.199   5.470   4.455
  401LEU     HA 6306   8.196   5.566   4.399
  401LEU     CB 6307   8.057   5.460   4.518
  401LEU    HB1 6308   8.051   5.363   4.567
  401LEU    HB2 6309   7.991   5.444   4.443
  401LEU     CG 6310   8.017   5.580   4.605
  401LEU     HG 6311   8.080   5.575   4.691
  401LEU    CD1 6312   8.038   5.715   4.536
  401LEU   HD11 6313   7.982   5.787   4.582
  401LEU   HD12 6314   8.147   5.746   4.545
  401LEU   HD13 6315   8.012   5.709   4.433
  401LEU    CD2 6316   7.871   5.576   4.648
  401LEU   HD21 6317   7.846   5.486   4.704
  401LEU   HD22 6318   7.852   5.663   4.719
  401LEU   HD23 6319   7.813   5.573   4.562
  401LEU      C 6320   8.317   5.479   4.547
  401LEU      O 6321   8.371   5.585   4.563
  402GLY      N 6322   8.363   5.371   4.608
  402GLY      H 6323   8.304   5.287   4.596
  402GLY     CA 6324   8.473   5.372   4.703
  402GLY    HA1 6325   8.487   5.268   4.730
  402GLY    HA2 6326   8.449   5.439   4.786
  402GLY      C 6327   8.608   5.415   4.649
  402GLY      O 6328   8.678   5.494   4.712
  403GLU      N 6329   8.641   5.375   4.523
  403GLU      H 6330   8.587   5.305   4.476
  403GLU     CA 6331   8.754   5.427   4.445
  403GLU     HA 6332   8.842   5.397   4.497
  403GLU     CB 6333   8.753   5.355   4.310
  403GLU    HB1 6334   8.680   5.399   4.241
  403GLU    HB2 6335   8.729   5.248   4.323
  403GLU     CG 6336   8.886   5.361   4.229
  403GLU    HG1 6337   8.969   5.336   4.292
  403GLU    HG2 6338   8.899   5.465   4.199
  403GLU     CD 6339   8.888   5.270   4.106
  403GLU    OE1 6340   8.888   5.320   3.994
  403GLU    OE2 6341   8.895   5.150   4.125
  403GLU      C 6342   8.748   5.577   4.429
  403GLU      O 6343   8.842   5.652   4.451
  404ASN      N 6344   8.636   5.627   4.381
  404ASN      H 6345   8.564   5.561   4.348
  404ASN     CA 6346   8.602   5.769   4.365
  404ASN     HA 6347   8.667   5.818   4.295
  404ASN     CB 6348   8.464   5.769   4.303
  404ASN    HB1 6349   8.425   5.866   4.300
  404ASN    HB2 6350   8.388   5.708   4.356
  404ASN     CG 6351   8.478   5.722   4.159
  404ASN    OD1 6352   8.587   5.691   4.106
  404ASN    ND2 6353   8.367   5.713   4.088
  404ASN   HD21 6354   8.285   5.747   4.131
  404ASN   HD22 6355   8.377   5.719   3.985
  404ASN      C 6356   8.620   5.848   4.498
  404ASN      O 6357   8.678   5.957   4.494
  405LEU      N 6358   8.566   5.791   4.606
  405LEU      H 6359   8.510   5.706   4.594
  405LEU     CA 6360   8.578   5.848   4.743
  405LEU     HA 6361   8.527   5.946   4.741
  405LEU     CB 6362   8.501   5.756   4.839
  405LEU    HB1 6363   8.547   5.663   4.851
  405LEU    HB2 6364   8.399   5.739   4.800
  405LEU     CG 6365   8.482   5.808   4.982
  405LEU     HG 6366   8.576   5.802   5.037
  405LEU    CD1 6367   8.428   5.948   4.982
  405LEU   HD11 6368   8.345   5.954   4.920
  405LEU   HD12 6369   8.403   5.970   5.089
  405LEU   HD13 6370   8.504   6.023   4.954
  405LEU    CD2 6371   8.378   5.725   5.050
  405LEU   HD21 6372   8.284   5.757   5.009
  405LEU   HD22 6373   8.395   5.621   5.041
  405LEU   HD23 6374   8.379   5.759   5.154
  405LEU      C 6375   8.727   5.855   4.788
  405LEU      O 6376   8.766   5.958   4.849
  406LYS      N 6377   8.803   5.749   4.758
  406LYS      H 6378   8.752   5.664   4.717
  406LYS     CA 6379   8.941   5.733   4.791
  406LYS     HA 6380   8.959   5.757   4.896
  406LYS     CB 6381   9.000   5.592   4.763
  406LYS    HB1 6382   8.980   5.559   4.658
  406LYS    HB2 6383   8.949   5.519   4.829
  406LYS     CG 6384   9.150   5.582   4.788
  406LYS    HG1 6385   9.179   5.603   4.889
  406LYS    HG2 6386   9.206   5.656   4.725
  406LYS     CD 6387   9.207   5.440   4.746
  406LYS    HD1 6388   9.317   5.449   4.734
  406LYS    HD2 6389   9.169   5.411   4.644
  406LYS     CE 6390   9.179   5.327   4.843
  406LYS    HE1 6391   9.191   5.227   4.795
  406LYS    HE2 6392   9.073   5.333   4.859
  406LYS     NZ 6393   9.256   5.343   4.973
  406LYS    HZ1 6394   9.215   5.276   5.043
  406LYS    HZ2 6395   9.353   5.312   4.964
  406LYS    HZ3 6396   9.243   5.433   5.019
  406LYS      C 6397   9.027   5.841   4.719
  406LYS      O 6398   9.111   5.904   4.782
  407ILE      N 6399   9.003   5.862   4.587
  407ILE      H 6400   8.934   5.793   4.550
  407ILE     CA 6401   9.059   5.970   4.504
  407ILE     HA 6402   9.169   5.951   4.509
  407ILE     CB 6403   9.022   5.947   4.357
  407ILE     HB 6404   8.915   5.939   4.345
  407ILE    CG2 6405   9.060   6.067   4.269
  407ILE   HG21 6406   9.024   6.049   4.165
  407ILE   HG22 6407   9.023   6.164   4.299
  407ILE   HG23 6408   9.170   6.068   4.270
  407ILE    CG1 6409   9.086   5.819   4.295
  407ILE   HG11 6410   9.074   5.744   4.368
  407ILE   HG12 6411   9.194   5.833   4.273
  407ILE     CD 6412   9.019   5.763   4.166
  407ILE    HD1 6413   8.929   5.709   4.199
  407ILE    HD2 6414   8.987   5.837   4.093
  407ILE    HD3 6415   9.085   5.688   4.119
  407ILE      C 6416   9.027   6.108   4.560
  407ILE      O 6417   9.121   6.182   4.581
  408LYS      N 6418   8.898   6.135   4.588
  408LYS      H 6419   8.832   6.068   4.558
  408LYS     CA 6420   8.853   6.268   4.633
  408LYS     HA 6421   8.886   6.338   4.559
  408LYS     CB 6422   8.696   6.273   4.634
  408LYS    HB1 6423   8.661   6.194   4.703
  408LYS    HB2 6424   8.659   6.251   4.532
  408LYS     CG 6425   8.632   6.407   4.679
  408LYS    HG1 6426   8.688   6.448   4.768
  408LYS    HG2 6427   8.524   6.393   4.697
  408LYS     CD 6428   8.654   6.511   4.566
  408LYS    HD1 6429   8.759   6.520   4.537
  408LYS    HD2 6430   8.634   6.612   4.605
  408LYS     CE 6431   8.561   6.474   4.450
  408LYS    HE1 6432   8.468   6.431   4.495
  408LYS    HE2 6433   8.611   6.397   4.385
  408LYS     NZ 6434   8.536   6.592   4.360
  408LYS    HZ1 6435   8.491   6.662   4.421
  408LYS    HZ2 6436   8.628   6.631   4.328
  408LYS    HZ3 6437   8.485   6.564   4.274
  408LYS      C 6438   8.910   6.305   4.770
  408LYS      O 6439   8.956   6.417   4.799
  409LEU      N 6440   8.913   6.211   4.865
  409LEU      H 6441   8.853   6.126   4.844
  409LEU     CA 6442   8.969   6.229   5.002
  409LEU     HA 6443   8.932   6.330   5.034
  409LEU     CB 6444   8.903   6.120   5.093
  409LEU    HB1 6445   8.964   6.129   5.186
  409LEU    HB2 6446   8.919   6.017   5.049
  409LEU     CG 6447   8.752   6.140   5.127
  409LEU     HG 6448   8.696   6.148   5.033
  409LEU    CD1 6449   8.703   6.020   5.206
  409LEU   HD11 6450   8.721   5.924   5.158
  409LEU   HD12 6451   8.735   6.024   5.305
  409LEU   HD13 6452   8.593   6.029   5.208
  409LEU    CD2 6453   8.736   6.265   5.214
  409LEU   HD21 6454   8.801   6.244   5.302
  409LEU   HD22 6455   8.761   6.359   5.158
  409LEU   HD23 6456   8.630   6.274   5.245
  409LEU      C 6457   9.125   6.233   5.009
  409LEU      O 6458   9.177   6.293   5.103
  410ALA      N 6459   9.195   6.183   4.913
  410ALA      H 6460   9.156   6.122   4.842
  410ALA     CA 6461   9.343   6.192   4.895
  410ALA     HA 6462   9.390   6.164   4.990
  410ALA     CB 6463   9.377   6.078   4.799
  410ALA    HB1 6464   9.388   5.998   4.868
  410ALA    HB2 6465   9.310   6.062   4.720
  410ALA    HB3 6466   9.472   6.093   4.752
  410ALA      C 6467   9.397   6.332   4.839
  410ALA      O 6468   9.515   6.346   4.836
  411GLN      N 6469   9.312   6.429   4.813
  411GLN      H 6470   9.217   6.406   4.799
  411GLN     CA 6471   9.355   6.558   4.744
  411GLN     HA 6472   9.445   6.594   4.787
  411GLN     CB 6473   9.377   6.543   4.594
  411GLN    HB1 6474   9.455   6.474   4.571
  411GLN    HB2 6475   9.403   6.640   4.552
  411GLN     CG 6476   9.243   6.513   4.521
  411GLN    HG1 6477   9.179   6.601   4.530
  411GLN    HG2 6478   9.192   6.442   4.578
  411GLN     CD 6479   9.255   6.466   4.378
  411GLN    OE1 6480   9.301   6.536   4.291
  411GLN    NE2 6481   9.212   6.342   4.350
  411GLN   HE21 6482   9.178   6.277   4.417
  411GLN   HE22 6483   9.234   6.312   4.254
  411GLN      C 6484   9.260   6.681   4.769
  411GLN      O 6485   9.310   6.794   4.785
  412ALA      N 6486   9.133   6.668   4.783
  412ALA      H 6487   9.101   6.578   4.800
  412ALA     CA 6488   9.044   6.781   4.804
  412ALA     HA 6489   9.075   6.866   4.744
  412ALA     CB 6490   8.903   6.742   4.759
  412ALA    HB1 6491   8.862   6.667   4.833
  412ALA    HB2 6492   8.835   6.824   4.743
  412ALA    HB3 6493   8.911   6.689   4.663
  412ALA      C 6494   9.046   6.833   4.948
  412ALA      O 6495   9.032   6.755   5.041
  413LYS      N 6496   9.046   6.964   4.961
  413LYS      H 6497   9.051   7.018   4.874
  413LYS     CA 6498   9.023   7.032   5.090
  413LYS     HA 6499   8.989   6.959   5.162
  413LYS     CB 6500   9.150   7.092   5.139
  413LYS    HB1 6501   9.129   7.162   5.222
  413LYS    HB2 6502   9.199   7.155   5.062
  413LYS     CG 6503   9.254   6.983   5.186
  413LYS    HG1 6504   9.272   6.914   5.105
  413LYS    HG2 6505   9.208   6.924   5.268
  413LYS     CD 6506   9.390   7.035   5.226
  413LYS    HD1 6507   9.386   7.077   5.327
  413LYS    HD2 6508   9.411   7.115   5.158
  413LYS     CE 6509   9.497   6.935   5.208
  413LYS    HE1 6510   9.592   6.991   5.225
  413LYS    HE2 6511   9.517   6.902   5.106
  413LYS     NZ 6512   9.489   6.818   5.298
  413LYS    HZ1 6513   9.449   6.839   5.388
  413LYS    HZ2 6514   9.443   6.750   5.242
  413LYS    HZ3 6515   9.582   6.775   5.309
  413LYS      C 6516   8.916   7.146   5.071
  413LYS      O 6517   8.902   7.206   4.963
  414LEU      N 6518   8.852   7.183   5.178
  414LEU      H 6519   8.879   7.131   5.257
  414LEU     CA 6520   8.750   7.292   5.183
  414LEU     HA 6521   8.735   7.332   5.089
  414LEU     CB 6522   8.619   7.222   5.231
  414LEU    HB1 6523   8.632   7.186   5.333
  414LEU    HB2 6524   8.599   7.127   5.172
  414LEU     CG 6525   8.494   7.313   5.242
  414LEU     HG 6526   8.509   7.407   5.283
  414LEU    CD1 6527   8.428   7.323   5.103
  414LEU   HD11 6528   8.336   7.379   5.115
  414LEU   HD12 6529   8.493   7.388   5.042
  414LEU   HD13 6530   8.412   7.227   5.059
  414LEU    CD2 6531   8.395   7.241   5.330
  414LEU   HD21 6532   8.303   7.302   5.341
  414LEU   HD22 6533   8.366   7.144   5.281
  414LEU   HD23 6534   8.451   7.221   5.420
  414LEU      C 6535   8.793   7.403   5.280
  414LEU    OC1 6536   8.778   7.521   5.240
  414LEU    OC2 6537   8.841   7.374   5.391
  415MET      N 6538   2.495   6.735   0.201
  415MET     H1 6539   2.582   6.679   0.194
  415MET     H2 6540   2.428   6.709   0.130
  415MET     H3 6541   2.517   6.834   0.177
  415MET     CA 6542   2.424   6.718   0.329
  415MET     HA 6543   2.399   6.611   0.340
  415MET     CB 6544   2.509   6.760   0.452
  415MET    HB1 6545   2.538   6.863   0.449
  415MET    HB2 6546   2.599   6.701   0.455
  415MET     CG 6547   2.436   6.731   0.584
  415MET    HG1 6548   2.345   6.791   0.579
  415MET    HG2 6549   2.497   6.764   0.667
  415MET     SD 6550   2.388   6.560   0.612
  415MET     CE 6551   2.521   6.508   0.724
  415MET    HE1 6552   2.620   6.510   0.681
  415MET    HE2 6553   2.516   6.565   0.817
  415MET    HE3 6554   2.495   6.409   0.753
  415MET      C 6555   2.295   6.786   0.316
  415MET      O 6556   2.279   6.898   0.360
  416SER      N 6557   2.198   6.708   0.267
  416SER      H 6558   2.224   6.615   0.234
  416SER     CA 6559   2.058   6.732   0.271
  416SER     HA 6560   2.040   6.838   0.295
  416SER     CB 6561   1.993   6.709   0.133
  416SER    HB1 6562   2.041   6.765   0.052
  416SER    HB2 6563   1.889   6.734   0.142
  416SER     OG 6564   1.996   6.573   0.089
  416SER     HG 6565   1.937   6.565   0.008
  416SER      C 6566   1.984   6.643   0.374
  416SER      O 6567   1.880   6.691   0.422
  417LYS      N 6568   2.030   6.525   0.410
  417LYS      H 6569   2.105   6.480   0.352
  417LYS     CA 6570   1.961   6.430   0.496
  417LYS     HA 6571   1.866   6.473   0.538
  417LYS     CB 6572   1.920   6.306   0.412
  417LYS    HB1 6573   1.887   6.230   0.480
  417LYS    HB2 6574   2.011   6.269   0.363
  417LYS     CG 6575   1.809   6.341   0.309
  417LYS    HG1 6576   1.843   6.411   0.245
  417LYS    HG2 6577   1.721   6.381   0.364
  417LYS     CD 6578   1.767   6.207   0.235
  417LYS    HD1 6579   1.685   6.216   0.164
  417LYS    HD2 6580   1.745   6.126   0.309
  417LYS     CE 6581   1.882   6.167   0.151
  417LYS    HE1 6582   1.972   6.170   0.215
  417LYS    HE2 6583   1.884   6.241   0.068
  417LYS     NZ 6584   1.870   6.030   0.102
  417LYS    HZ1 6585   1.798   6.025   0.032
  417LYS    HZ2 6586   1.960   5.999   0.062
  417LYS    HZ3 6587   1.844   5.978   0.183
  417LYS      C 6588   2.057   6.395   0.609
  417LYS      O 6589   2.148   6.320   0.583
  418LYS      N 6590   2.038   6.455   0.726
  418LYS      H 6591   1.976   6.532   0.715
  418LYS     CA 6592   2.115   6.443   0.849
  418LYS     HA 6593   2.220   6.467   0.826
  418LYS     CB 6594   2.053   6.549   0.939
  418LYS    HB1 6595   2.102   6.538   1.038
  418LYS    HB2 6596   1.944   6.528   0.957
  418LYS     CG 6597   2.072   6.694   0.894
  418LYS    HG1 6598   2.024   6.706   0.795
  418LYS    HG2 6599   2.175   6.725   0.885
  418LYS     CD 6600   2.005   6.788   0.993
  418LYS    HD1 6601   2.048   6.777   1.094
  418LYS    HD2 6602   1.900   6.759   0.995
  418LYS     CE 6603   2.017   6.940   0.961
  418LYS    HE1 6604   2.108   6.969   0.910
  418LYS    HE2 6605   2.006   6.996   1.059
  418LYS     NZ 6606   1.904   6.981   0.870
  418LYS    HZ1 6607   1.813   6.960   0.905
  418LYS    HZ2 6608   1.906   7.083   0.863
  418LYS    HZ3 6609   1.906   6.942   0.781
  418LYS      C 6610   2.115   6.302   0.914
  418LYS      O 6611   2.032   6.218   0.882
  419ILE      N 6612   2.219   6.271   0.989
  419ILE      H 6613   2.292   6.340   0.991
  419ILE     CA 6614   2.237   6.137   1.048
  419ILE     HA 6615   2.217   6.056   0.978
  419ILE     CB 6616   2.383   6.118   1.096
  419ILE     HB 6617   2.391   6.191   1.177
  419ILE    CG2 6618   2.398   5.980   1.153
  419ILE   HG21 6619   2.497   5.956   1.177
  419ILE   HG22 6620   2.345   5.970   1.249
  419ILE   HG23 6621   2.354   5.903   1.086
  419ILE    CG1 6622   2.493   6.142   0.990
  419ILE   HG11 6623   2.484   6.240   0.939
  419ILE   HG12 6624   2.475   6.070   0.909
  419ILE     CD 6625   2.641   6.137   1.032
  419ILE    HD1 6626   2.703   6.178   0.951
  419ILE    HD2 6627   2.651   6.209   1.110
  419ILE    HD3 6628   2.670   6.035   1.051
  419ILE      C 6629   2.133   6.129   1.158
  419ILE      O 6630   2.123   6.214   1.246
  420SER      N 6631   2.051   6.025   1.150
  420SER      H 6632   2.068   5.961   1.076
  420SER     CA 6633   1.942   6.001   1.243
  420SER     HA 6634   1.884   6.093   1.259
  420SER     CB 6635   1.840   5.905   1.182
  420SER    HB1 6636   1.758   5.893   1.249
  420SER    HB2 6637   1.891   5.807   1.153
  420SER     OG 6638   1.792   5.959   1.065
  420SER     HG 6639   1.766   5.891   0.997
  420SER      C 6640   1.988   5.947   1.379
  420SER      O 6641   2.047   5.839   1.391
  421GLY      N 6642   1.988   6.035   1.479
  421GLY      H 6643   1.954   6.124   1.453
  421GLY     CA 6644   2.056   6.006   1.610
  421GLY    HA1 6645   2.100   6.101   1.642
  421GLY    HA2 6646   2.141   5.939   1.605
  421GLY      C 6647   1.974   5.955   1.729
  421GLY      O 6648   2.020   5.964   1.841
  422GLY      N 6649   1.852   5.913   1.703
  422GLY      H 6650   1.814   5.941   1.615
  422GLY     CA 6651   1.773   5.850   1.808
  422GLY    HA1 6652   1.830   5.772   1.855
  422GLY    HA2 6653   1.679   5.813   1.765
  422GLY      C 6654   1.733   5.952   1.916
  422GLY      O 6655   1.680   6.057   1.885
  423SER      N 6656   1.742   5.924   2.052
  423SER      H 6657   1.773   5.835   2.076
  423SER     CA 6658   1.708   6.017   2.157
  423SER     HA 6659   1.689   6.114   2.112
  423SER     CB 6660   1.583   5.975   2.239
  423SER    HB1 6661   1.501   6.039   2.202
  423SER    HB2 6662   1.598   6.007   2.340
  423SER     OG 6663   1.557   5.832   2.244
  423SER     HG 6664   1.556   5.780   2.151
  423SER      C 6665   1.828   6.035   2.253
  423SER      O 6666   1.899   5.937   2.284
  424VAL      N 6667   1.846   6.155   2.310
  424VAL      H 6668   1.800   6.232   2.272
  424VAL     CA 6669   1.951   6.187   2.410
  424VAL     HA 6670   1.980   6.099   2.461
  424VAL     CB 6671   2.076   6.243   2.342
  424VAL     HB 6672   2.051   6.341   2.298
  424VAL    CG1 6673   2.190   6.259   2.446
  424VAL   HG11 6674   2.208   6.162   2.493
  424VAL   HG12 6675   2.285   6.282   2.397
  424VAL   HG13 6676   2.178   6.340   2.513
  424VAL    CG2 6677   2.126   6.157   2.223
  424VAL   HG21 6678   2.202   6.217   2.176
  424VAL   HG22 6679   2.164   6.062   2.248
  424VAL   HG23 6680   2.042   6.140   2.156
  424VAL      C 6681   1.900   6.293   2.509
  424VAL      O 6682   1.816   6.378   2.477
  425VAL      N 6683   1.946   6.288   2.632
  425VAL      H 6684   2.002   6.210   2.654
  425VAL     CA 6685   1.911   6.396   2.736
  425VAL     HA 6686   1.825   6.457   2.704
  425VAL     CB 6687   1.879   6.335   2.872
  425VAL     HB 6688   1.964   6.300   2.926
  425VAL    CG1 6689   1.810   6.444   2.963
  425VAL   HG11 6690   1.892   6.509   3.006
  425VAL   HG12 6691   1.732   6.497   2.916
  425VAL   HG13 6692   1.774   6.392   3.053
  425VAL    CG2 6693   1.779   6.226   2.850
  425VAL   HG21 6694   1.830   6.138   2.818
  425VAL   HG22 6695   1.732   6.204   2.947
  425VAL   HG23 6696   1.694   6.260   2.790
  425VAL      C 6697   2.020   6.501   2.754
  425VAL      O 6698   2.132   6.465   2.779
  426GLU      N 6699   1.988   6.629   2.742
  426GLU      H 6700   1.891   6.655   2.719
  426GLU     CA 6701   2.089   6.733   2.721
  426GLU     HA 6702   2.184   6.692   2.731
  426GLU     CB 6703   2.067   6.763   2.574
  426GLU    HB1 6704   1.960   6.778   2.545
  426GLU    HB2 6705   2.112   6.677   2.530
  426GLU     CG 6706   2.159   6.871   2.510
  426GLU    HG1 6707   2.165   6.844   2.404
  426GLU    HG2 6708   2.255   6.867   2.548
  426GLU     CD 6709   2.090   7.008   2.522
  426GLU    OE1 6710   2.147   7.099   2.584
  426GLU    OE2 6711   1.982   7.032   2.460
  426GLU      C 6712   2.085   6.844   2.819
  426GLU      O 6713   1.975   6.899   2.843
  427MET      N 6714   2.197   6.879   2.877
  427MET      H 6715   2.273   6.816   2.865
  427MET     CA 6716   2.188   6.954   3.000
  427MET     HA 6717   2.086   6.984   3.011
  427MET     CB 6718   2.227   6.870   3.120
  427MET    HB1 6719   2.255   6.931   3.202
  427MET    HB2 6720   2.307   6.795   3.092
  427MET     CG 6721   2.107   6.787   3.177
  427MET    HG1 6722   2.045   6.764   3.094
  427MET    HG2 6723   2.055   6.845   3.246
  427MET     SD 6724   2.149   6.619   3.247
  427MET     CE 6725   2.218   6.522   3.115
  427MET    HE1 6726   2.137   6.515   3.043
  427MET    HE2 6727   2.313   6.563   3.082
  427MET    HE3 6728   2.242   6.424   3.157
  427MET      C 6729   2.272   7.079   2.994
  427MET      O 6730   2.393   7.077   2.977
  428GLN      N 6731   2.200   7.192   3.012
  428GLN      H 6732   2.105   7.182   3.046
  428GLN     CA 6733   2.265   7.330   3.016
  428GLN     HA 6734   2.350   7.326   2.951
  428GLN     CB 6735   2.170   7.443   2.957
  428GLN    HB1 6736   2.168   7.522   3.031
  428GLN    HB2 6737   2.065   7.415   2.946
  428GLN     CG 6738   2.207   7.497   2.820
  428GLN    HG1 6739   2.125   7.551   2.770
  428GLN    HG2 6740   2.227   7.413   2.750
  428GLN     CD 6741   2.326   7.592   2.823
  428GLN    OE1 6742   2.379   7.616   2.933
  428GLN    NE2 6743   2.373   7.641   2.712
  428GLN   HE21 6744   2.322   7.629   2.624
  428GLN   HE22 6745   2.446   7.708   2.712
  428GLN      C 6746   2.326   7.358   3.151
  428GLN      O 6747   2.287   7.308   3.254
  429GLY      N 6748   2.423   7.457   3.153
  429GLY      H 6749   2.435   7.505   3.061
  429GLY     CA 6750   2.523   7.479   3.265
  429GLY    HA1 6751   2.628   7.462   3.234
  429GLY    HA2 6752   2.493   7.414   3.347
  429GLY      C 6753   2.513   7.615   3.316
  429GLY      O 6754   2.404   7.666   3.349
  430ASP      N 6755   2.628   7.677   3.339
  430ASP      H 6756   2.706   7.623   3.313
  430ASP     CA 6757   2.653   7.815   3.402
  430ASP     HA 6758   2.560   7.871   3.393
  430ASP     CB 6759   2.673   7.816   3.557
  430ASP    HB1 6760   2.670   7.920   3.595
  430ASP    HB2 6761   2.767   7.761   3.586
  430ASP     CG 6762   2.553   7.748   3.629
  430ASP    OD1 6763   2.441   7.805   3.635
  430ASP    OD2 6764   2.584   7.654   3.706
  430ASP      C 6765   2.770   7.882   3.324
  430ASP      O 6766   2.851   7.816   3.263
  431GLU      N 6767   2.775   8.012   3.327
  431GLU      H 6768   2.701   8.057   3.375
  431GLU     CA 6769   2.881   8.104   3.277
  431GLU     HA 6770   2.820   8.194   3.256
  431GLU     CB 6771   2.988   8.126   3.386
  431GLU    HB1 6772   3.045   8.221   3.365
  431GLU    HB2 6773   3.056   8.037   3.392
  431GLU     CG 6774   2.933   8.146   3.531
  431GLU    HG1 6775   2.883   8.054   3.561
  431GLU    HG2 6776   2.861   8.231   3.532
  431GLU     CD 6777   3.040   8.181   3.631
  431GLU    OE1 6778   3.086   8.095   3.711
  431GLU    OE2 6779   3.085   8.299   3.640
  431GLU      C 6780   2.930   8.073   3.131
  431GLU      O 6781   2.852   8.045   3.036
  432MET      N 6782   3.063   8.076   3.108
  432MET      H 6783   3.124   8.079   3.191
  432MET     CA 6784   3.128   8.063   2.971
  432MET     HA 6785   3.071   8.135   2.911
  432MET     CB 6786   3.274   8.101   2.977
  432MET    HB1 6787   3.328   8.010   3.014
  432MET    HB2 6788   3.290   8.178   3.053
  432MET     CG 6789   3.319   8.146   2.840
  432MET    HG1 6790   3.318   8.071   2.763
  432MET    HG2 6791   3.422   8.159   2.861
  432MET     SD 6792   3.251   8.305   2.785
  432MET     CE 6793   3.356   8.345   2.644
  432MET    HE1 6794   3.355   8.265   2.572
  432MET    HE2 6795   3.315   8.430   2.588
  432MET    HE3 6796   3.452   8.360   2.682
  432MET      C 6797   3.103   7.924   2.917
  432MET      O 6798   3.079   7.910   2.796
  433THR      N 6799   3.084   7.825   3.002
  433THR      H 6800   3.089   7.838   3.103
  433THR     CA 6801   3.048   7.691   2.955
  433THR     HA 6802   3.109   7.681   2.866
  433THR     CB 6803   3.083   7.580   3.051
  433THR     HB 6804   3.040   7.485   3.016
  433THR    CG2 6805   3.239   7.556   3.039
  433THR   HG21 6806   3.296   7.646   3.054
  433THR   HG22 6807   3.267   7.489   3.118
  433THR   HG23 6808   3.260   7.511   2.941
  433THR    OG1 6809   3.057   7.614   3.185
  433THR    HG1 6810   2.964   7.595   3.207
  433THR      C 6811   2.903   7.681   2.902
  433THR      O 6812   2.892   7.613   2.798
  434ARG      N 6813   2.801   7.743   2.969
  434ARG      H 6814   2.827   7.783   3.057
  434ARG     CA 6815   2.668   7.778   2.912
  434ARG     HA 6816   2.621   7.682   2.879
  434ARG     CB 6817   2.584   7.857   3.016
  434ARG    HB1 6818   2.644   7.928   3.073
  434ARG    HB2 6819   2.554   7.782   3.089
  434ARG     CG 6820   2.470   7.940   2.952
  434ARG    HG1 6821   2.410   7.874   2.893
  434ARG    HG2 6822   2.510   8.016   2.880
  434ARG     CD 6823   2.385   7.993   3.066
  434ARG    HD1 6824   2.296   8.047   3.026
  434ARG    HD2 6825   2.442   8.045   3.133
  434ARG     NE 6826   2.332   7.888   3.151
  434ARG     HE 6827   2.391   7.834   3.210
  434ARG     CZ 6828   2.214   7.835   3.145
  434ARG    NH1 6829   2.119   7.873   3.066
  434ARG   HH11 6830   2.153   7.922   2.983
  434ARG   HH12 6831   2.030   7.827   3.077
  434ARG    NH2 6832   2.183   7.736   3.219
  434ARG   HH21 6833   2.247   7.707   3.290
  434ARG   HH22 6834   2.092   7.694   3.221
  434ARG      C 6835   2.678   7.844   2.774
  434ARG      O 6836   2.595   7.807   2.692
  435ILE      N 6837   2.763   7.944   2.754
  435ILE      H 6838   2.824   7.967   2.833
  435ILE     CA 6839   2.772   8.010   2.627
  435ILE     HA 6840   2.680   8.049   2.594
  435ILE     CB 6841   2.859   8.135   2.636
  435ILE     HB 6842   2.958   8.108   2.677
  435ILE    CG2 6843   2.894   8.194   2.492
  435ILE   HG21 6844   2.948   8.288   2.499
  435ILE   HG22 6845   2.949   8.118   2.439
  435ILE   HG23 6846   2.802   8.212   2.438
  435ILE    CG1 6847   2.813   8.249   2.728
  435ILE   HG11 6848   2.886   8.331   2.727
  435ILE   HG12 6849   2.824   8.213   2.832
  435ILE     CD 6850   2.669   8.293   2.689
  435ILE    HD1 6851   2.604   8.215   2.728
  435ILE    HD2 6852   2.633   8.391   2.730
  435ILE    HD3 6853   2.656   8.301   2.583
  435ILE      C 6854   2.812   7.912   2.515
  435ILE      O 6855   2.736   7.897   2.421
  436ILE      N 6856   2.930   7.849   2.524
  436ILE      H 6857   2.978   7.862   2.615
  436ILE     CA 6858   2.987   7.759   2.419
  436ILE     HA 6859   2.974   7.812   2.327
  436ILE     CB 6860   3.139   7.733   2.431
  436ILE     HB 6861   3.169   7.673   2.343
  436ILE    CG2 6862   3.208   7.873   2.420
  436ILE   HG21 6863   3.177   7.927   2.326
  436ILE   HG22 6864   3.183   7.933   2.503
  436ILE   HG23 6865   3.315   7.860   2.416
  436ILE    CG1 6866   3.174   7.650   2.563
  436ILE   HG11 6867   3.119   7.556   2.562
  436ILE   HG12 6868   3.152   7.702   2.656
  436ILE     CD 6869   3.328   7.631   2.576
  436ILE    HD1 6870   3.357   7.553   2.650
  436ILE    HD2 6871   3.361   7.621   2.476
  436ILE    HD3 6872   3.365   7.733   2.612
  436ILE      C 6873   2.910   7.624   2.394
  436ILE      O 6874   2.897   7.576   2.280
  437TRP      N 6875   2.843   7.568   2.494
  437TRP      H 6876   2.835   7.618   2.588
  437TRP     CA 6877   2.746   7.455   2.472
  437TRP     HA 6878   2.803   7.360   2.458
  437TRP     CB 6879   2.661   7.447   2.597
  437TRP    HB1 6880   2.586   7.528   2.600
  437TRP    HB2 6881   2.719   7.453   2.685
  437TRP     CG 6882   2.588   7.324   2.602
  437TRP    CD1 6883   2.454   7.324   2.595
  437TRP    HD1 6884   2.393   7.413   2.582
  437TRP    NE1 6885   2.415   7.188   2.617
  437TRP    HE1 6886   2.320   7.158   2.626
  437TRP    CE2 6887   2.526   7.109   2.641
  437TRP    CZ2 6888   2.542   6.970   2.666
  437TRP    HZ2 6889   2.457   6.903   2.686
  437TRP    CH2 6890   2.666   6.914   2.687
  437TRP    HH2 6891   2.674   6.813   2.706
  437TRP    CZ3 6892   2.781   6.995   2.665
  437TRP    HZ3 6893   2.876   6.954   2.674
  437TRP    CE3 6894   2.766   7.132   2.638
  437TRP    HE3 6895   2.855   7.193   2.633
  437TRP    CD2 6896   2.640   7.191   2.625
  437TRP      C 6897   2.647   7.476   2.356
  437TRP      O 6898   2.640   7.383   2.269
  438GLU      N 6899   2.585   7.594   2.343
  438GLU      H 6900   2.601   7.670   2.406
  438GLU     CA 6901   2.495   7.618   2.226
  438GLU     HA 6902   2.423   7.534   2.215
  438GLU     CB 6903   2.417   7.745   2.251
  438GLU    HB1 6904   2.355   7.767   2.166
  438GLU    HB2 6905   2.497   7.818   2.274
  438GLU     CG 6906   2.330   7.747   2.378
  438GLU    HG1 6907   2.269   7.842   2.393
  438GLU    HG2 6908   2.401   7.738   2.458
  438GLU     CD 6909   2.236   7.629   2.393
  438GLU    OE1 6910   2.184   7.574   2.297
  438GLU    OE2 6911   2.207   7.579   2.503
  438GLU      C 6912   2.570   7.636   2.093
  438GLU      O 6913   2.511   7.613   1.989
  439LEU      N 6914   2.694   7.675   2.094
  439LEU      H 6915   2.731   7.697   2.184
  439LEU     CA 6916   2.776   7.680   1.975
  439LEU     HA 6917   2.722   7.723   1.890
  439LEU     CB 6918   2.885   7.777   1.996
  439LEU    HB1 6919   2.951   7.761   1.916
  439LEU    HB2 6920   2.937   7.747   2.084
  439LEU     CG 6921   2.831   7.923   2.001
  439LEU     HG 6922   2.733   7.926   2.051
  439LEU    CD1 6923   2.927   8.022   2.060
  439LEU   HD11 6924   2.951   7.993   2.164
  439LEU   HD12 6925   3.019   8.027   2.003
  439LEU   HD13 6926   2.878   8.119   2.072
  439LEU    CD2 6927   2.812   7.981   1.853
  439LEU   HD21 6928   2.909   7.979   1.796
  439LEU   HD22 6929   2.738   7.933   1.798
  439LEU   HD23 6930   2.768   8.079   1.868
  439LEU      C 6931   2.829   7.536   1.932
  439LEU      O 6932   2.830   7.503   1.815
  440ILE      N 6933   2.859   7.445   2.026
  440ILE      H 6934   2.849   7.474   2.124
  440ILE     CA 6935   2.892   7.305   1.989
  440ILE     HA 6936   2.976   7.307   1.924
  440ILE     CB 6937   2.929   7.223   2.115
  440ILE     HB 6938   2.849   7.230   2.190
  440ILE    CG2 6939   2.955   7.079   2.055
  440ILE   HG21 6940   3.028   7.088   1.976
  440ILE   HG22 6941   2.998   7.019   2.137
  440ILE   HG23 6942   2.868   7.025   2.025
  440ILE    CG1 6943   3.052   7.283   2.180
  440ILE   HG11 6944   3.051   7.390   2.196
  440ILE   HG12 6945   3.137   7.267   2.116
  440ILE     CD 6946   3.072   7.228   2.321
  440ILE    HD1 6947   2.992   7.256   2.391
  440ILE    HD2 6948   3.078   7.117   2.319
  440ILE    HD3 6949   3.166   7.263   2.358
  440ILE      C 6950   2.770   7.249   1.915
  440ILE      O 6951   2.777   7.200   1.800
  441LYS      N 6952   2.650   7.268   1.969
  441LYS      H 6953   2.651   7.299   2.066
  441LYS     CA 6954   2.521   7.240   1.907
  441LYS     HA 6955   2.523   7.130   1.888
  441LYS     CB 6956   2.406   7.272   2.002
  441LYS    HB1 6957   2.312   7.271   1.939
  441LYS    HB2 6958   2.415   7.369   2.049
  441LYS     CG 6959   2.391   7.163   2.105
  441LYS    HG1 6960   2.469   7.172   2.178
  441LYS    HG2 6961   2.382   7.074   2.056
  441LYS     CD 6962   2.261   7.186   2.192
  441LYS    HD1 6963   2.222   7.095   2.237
  441LYS    HD2 6964   2.184   7.224   2.129
  441LYS     CE 6965   2.288   7.285   2.306
  441LYS    HE1 6966   2.323   7.384   2.267
  441LYS    HE2 6967   2.370   7.247   2.364
  441LYS     NZ 6968   2.167   7.312   2.390
  441LYS    HZ1 6969   2.142   7.241   2.456
  441LYS    HZ2 6970   2.178   7.397   2.435
  441LYS    HZ3 6971   2.081   7.330   2.339
  441LYS      C 6972   2.503   7.310   1.768
  441LYS      O 6973   2.502   7.248   1.663
  442GLU      N 6974   2.491   7.441   1.760
  442GLU      H 6975   2.483   7.492   1.848
  442GLU     CA 6976   2.442   7.514   1.646
  442GLU     HA 6977   2.360   7.459   1.609
  442GLU     CB 6978   2.397   7.657   1.693
  442GLU    HB1 6979   2.482   7.713   1.733
  442GLU    HB2 6980   2.320   7.654   1.770
  442GLU     CG 6981   2.341   7.745   1.580
  442GLU    HG1 6982   2.259   7.697   1.526
  442GLU    HG2 6983   2.418   7.769   1.505
  442GLU     CD 6984   2.292   7.877   1.637
  442GLU    OE1 6985   2.172   7.890   1.661
  442GLU    OE2 6986   2.372   7.969   1.668
  442GLU      C 6987   2.548   7.527   1.533
  442GLU      O 6988   2.510   7.554   1.418
  443LYS      N 6989   2.680   7.517   1.565
  443LYS      H 6990   2.705   7.472   1.657
  443LYS     CA 6991   2.785   7.511   1.466
  443LYS     HA 6992   2.749   7.552   1.369
  443LYS     CB 6993   2.908   7.602   1.509
  443LYS    HB1 6994   2.972   7.596   1.419
  443LYS    HB2 6995   2.956   7.557   1.593
  443LYS     CG 6996   2.863   7.750   1.522
  443LYS    HG1 6997   2.817   7.766   1.625
  443LYS    HG2 6998   2.792   7.763   1.443
  443LYS     CD 6999   2.981   7.842   1.496
  443LYS    HD1 7000   3.030   7.821   1.398
  443LYS    HD2 7001   3.064   7.828   1.575
  443LYS     CE 7002   2.937   7.988   1.491
  443LYS    HE1 7003   2.906   8.017   1.590
  443LYS    HE2 7004   2.854   7.988   1.425
  443LYS     NZ 7005   3.042   8.079   1.444
  443LYS    HZ1 7006   3.105   8.097   1.524
  443LYS    HZ2 7007   3.094   8.042   1.365
  443LYS    HZ3 7008   3.013   8.174   1.428
  443LYS      C 7009   2.834   7.371   1.425
  443LYS      O 7010   2.889   7.360   1.317
  444LEU      N 7011   2.827   7.271   1.515
  444LEU      H 7012   2.796   7.297   1.610
  444LEU     CA 7013   2.902   7.147   1.492
  444LEU     HA 7014   2.944   7.158   1.397
  444LEU     CB 7015   3.019   7.132   1.596
  444LEU    HB1 7016   3.074   7.041   1.579
  444LEU    HB2 7017   2.969   7.121   1.687
  444LEU     CG 7018   3.122   7.249   1.619
  444LEU     HG 7019   3.065   7.331   1.657
  444LEU    CD1 7020   3.233   7.209   1.721
  444LEU   HD11 7021   3.286   7.121   1.696
  444LEU   HD12 7022   3.295   7.293   1.739
  444LEU   HD13 7023   3.187   7.186   1.818
  444LEU    CD2 7024   3.203   7.300   1.498
  444LEU   HD21 7025   3.255   7.226   1.445
  444LEU   HD22 7026   3.135   7.345   1.423
  444LEU   HD23 7027   3.273   7.376   1.534
  444LEU      C 7028   2.803   7.021   1.487
  444LEU      O 7029   2.847   6.913   1.443
  445ILE      N 7030   2.669   7.032   1.526
  445ILE      H 7031   2.637   7.118   1.577
  445ILE     CA 7032   2.585   6.908   1.540
  445ILE     HA 7033   2.642   6.829   1.480
  445ILE     CB 7034   2.569   6.857   1.683
  445ILE     HB 7035   2.512   6.927   1.745
  445ILE    CG2 7036   2.492   6.722   1.682
  445ILE   HG21 7037   2.531   6.664   1.600
  445ILE   HG22 7038   2.504   6.676   1.780
  445ILE   HG23 7039   2.387   6.737   1.663
  445ILE    CG1 7040   2.700   6.845   1.759
  445ILE   HG11 7041   2.756   6.936   1.750
  445ILE   HG12 7042   2.756   6.768   1.712
  445ILE     CD 7043   2.693   6.804   1.906
  445ILE    HD1 7044   2.666   6.699   1.927
  445ILE    HD2 7045   2.793   6.811   1.947
  445ILE    HD3 7046   2.629   6.866   1.971
  445ILE      C 7047   2.450   6.921   1.469
  445ILE      O 7048   2.402   6.841   1.390
  446PHE      N 7049   2.390   7.040   1.496
  446PHE      H 7050   2.432   7.105   1.558
  446PHE     CA 7051   2.257   7.079   1.447
  446PHE     HA 7052   2.183   7.003   1.472
  446PHE     CB 7053   2.206   7.206   1.521
  446PHE    HB1 7054   2.127   7.239   1.455
  446PHE    HB2 7055   2.280   7.288   1.525
  446PHE     CG 7056   2.149   7.191   1.659
  446PHE    CD1 7057   2.057   7.291   1.706
  446PHE    HD1 7058   2.031   7.375   1.640
  446PHE    CE1 7059   1.995   7.284   1.829
  446PHE    HE1 7060   1.926   7.364   1.856
  446PHE     CZ 7061   2.033   7.178   1.917
  446PHE     HZ 7062   1.979   7.178   2.018
  446PHE    CE2 7063   2.139   7.090   1.881
  446PHE    HE2 7064   2.171   7.018   1.949
  446PHE    CD2 7065   2.191   7.094   1.753
  446PHE    HD2 7066   2.273   7.026   1.739
  446PHE      C 7067   2.253   7.089   1.297
  446PHE      O 7068   2.150   7.059   1.237
  447PRO      N 7069   2.365   7.122   1.228
  447PRO     CD 7070   2.473   7.212   1.269
  447PRO    HD1 7071   2.552   7.149   1.298
  447PRO    HD2 7072   2.443   7.281   1.348
  447PRO     CG 7073   2.506   7.293   1.144
  447PRO    HG1 7074   2.612   7.320   1.155
  447PRO    HG2 7075   2.443   7.381   1.137
  447PRO     CB 7076   2.477   7.197   1.032
  447PRO    HB1 7077   2.556   7.126   1.011
  447PRO    HB2 7078   2.439   7.247   0.948
  447PRO     CA 7079   2.358   7.116   1.088
  447PRO     HA 7080   2.262   7.157   1.059
  447PRO      C 7081   2.361   6.973   1.024
  447PRO      O 7082   2.339   6.961   0.903
  448TYR      N 7083   2.390   6.868   1.103
  448TYR      H 7084   2.393   6.878   1.199
  448TYR     CA 7085   2.436   6.742   1.043
  448TYR     HA 7086   2.423   6.745   0.936
  448TYR     CB 7087   2.585   6.736   1.087
  448TYR    HB1 7088   2.626   6.648   1.031
  448TYR    HB2 7089   2.593   6.734   1.198
  448TYR     CG 7090   2.674   6.854   1.048
  448TYR    CD1 7091   2.722   6.950   1.143
  448TYR    HD1 7092   2.711   6.936   1.251
  448TYR    CE1 7093   2.793   7.064   1.099
  448TYR    HE1 7094   2.835   7.126   1.174
  448TYR     CZ 7095   2.829   7.072   0.961
  448TYR     OH 7096   2.917   7.171   0.909
  448TYR     HH 7097   2.944   7.240   0.974
  448TYR    CE2 7098   2.768   6.986   0.866
  448TYR    HE2 7099   2.779   7.002   0.756
  448TYR    CD2 7100   2.708   6.869   0.912
  448TYR    HD2 7101   2.678   6.806   0.836
  448TYR      C 7102   2.363   6.615   1.102
  448TYR      O 7103   2.360   6.508   1.037
  449VAL      N 7104   2.309   6.624   1.220
  449VAL      H 7105   2.304   6.717   1.258
  449VAL     CA 7106   2.241   6.513   1.293
  449VAL     HA 7107   2.238   6.429   1.228
  449VAL     CB 7108   2.321   6.474   1.420
  449VAL     HB 7109   2.296   6.551   1.496
  449VAL    CG1 7110   2.276   6.342   1.478
  449VAL   HG11 7111   2.172   6.351   1.487
  449VAL   HG12 7112   2.311   6.258   1.415
  449VAL   HG13 7113   2.319   6.335   1.578
  449VAL    CG2 7114   2.477   6.464   1.395
  449VAL   HG21 7115   2.502   6.411   1.300
  449VAL   HG22 7116   2.518   6.563   1.390
  449VAL   HG23 7117   2.522   6.415   1.474
  449VAL      C 7118   2.095   6.552   1.321
  449VAL      O 7119   2.068   6.665   1.363
  450GLU      N 7120   2.006   6.456   1.310
  450GLU      H 7121   2.035   6.368   1.267
  450GLU     CA 7122   1.858   6.463   1.340
  450GLU     HA 7123   1.822   6.564   1.368
  450GLU     CB 7124   1.782   6.443   1.210
  450GLU    HB1 7125   1.821   6.348   1.168
  450GLU    HB2 7126   1.800   6.520   1.135
  450GLU     CG 7127   1.631   6.427   1.228
  450GLU    HG1 7128   1.588   6.502   1.291
  450GLU    HG2 7129   1.606   6.323   1.271
  450GLU     CD 7130   1.561   6.433   1.094
  450GLU    OE1 7131   1.473   6.521   1.076
  450GLU    OE2 7132   1.579   6.342   1.009
  450GLU      C 7133   1.817   6.372   1.454
  450GLU      O 7134   1.822   6.246   1.451
  451LEU      N 7135   1.781   6.428   1.566
  451LEU      H 7136   1.755   6.524   1.569
  451LEU     CA 7137   1.770   6.349   1.689
  451LEU     HA 7138   1.719   6.258   1.664
  451LEU     CB 7139   1.901   6.312   1.753
  451LEU    HB1 7140   1.972   6.285   1.672
  451LEU    HB2 7141   1.898   6.219   1.806
  451LEU     CG 7142   1.970   6.417   1.843
  451LEU     HG 7143   1.899   6.447   1.918
  451LEU    CD1 7144   2.095   6.356   1.911
  451LEU   HD11 7145   2.132   6.427   1.984
  451LEU   HD12 7146   2.066   6.262   1.954
  451LEU   HD13 7147   2.165   6.328   1.831
  451LEU    CD2 7148   2.013   6.545   1.776
  451LEU   HD21 7149   2.057   6.607   1.855
  451LEU   HD22 7150   2.091   6.522   1.701
  451LEU   HD23 7151   1.931   6.598   1.731
  451LEU      C 7152   1.668   6.411   1.792
  451LEU      O 7153   1.660   6.533   1.800
  452ASP      N 7154   1.597   6.332   1.872
  452ASP      H 7155   1.609   6.229   1.869
  452ASP     CA 7156   1.505   6.384   1.975
  452ASP     HA 7157   1.462   6.477   1.945
  452ASP     CB 7158   1.391   6.284   1.990
  452ASP    HB1 7159   1.426   6.184   2.025
  452ASP    HB2 7160   1.348   6.276   1.889
  452ASP     CG 7161   1.283   6.327   2.087
  452ASP    OD1 7162   1.198   6.241   2.114
  452ASP    OD2 7163   1.268   6.448   2.126
  452ASP      C 7164   1.580   6.423   2.109
  452ASP      O 7165   1.584   6.344   2.203
  453LEU      N 7166   1.657   6.534   2.109
  453LEU      H 7167   1.659   6.590   2.022
  453LEU     CA 7168   1.725   6.595   2.228
  453LEU     HA 7169   1.801   6.532   2.270
  453LEU     CB 7170   1.797   6.726   2.189
  453LEU    HB1 7171   1.828   6.777   2.284
  453LEU    HB2 7172   1.732   6.792   2.128
  453LEU     CG 7173   1.931   6.706   2.108
  453LEU     HG 7174   1.902   6.645   2.019
  453LEU    CD1 7175   1.994   6.829   2.051
  453LEU   HD11 7176   2.088   6.801   2.003
  453LEU   HD12 7177   1.931   6.881   1.978
  453LEU   HD13 7178   2.027   6.907   2.125
  453LEU    CD2 7179   2.041   6.633   2.183
  453LEU   HD21 7180   2.072   6.687   2.278
  453LEU   HD22 7181   2.012   6.536   2.212
  453LEU   HD23 7182   2.133   6.621   2.120
  453LEU      C 7183   1.617   6.633   2.328
  453LEU      O 7184   1.536   6.719   2.299
  454HIS      N 7185   1.625   6.583   2.452
  454HIS      H 7186   1.696   6.507   2.466
  454HIS     CA 7187   1.553   6.616   2.572
  454HIS     HA 7188   1.459   6.669   2.544
  454HIS     CB 7189   1.525   6.482   2.647
  454HIS    HB1 7190   1.483   6.505   2.747
  454HIS    HB2 7191   1.618   6.426   2.654
  454HIS     CG 7192   1.428   6.385   2.579
  454HIS    ND1 7193   1.436   6.337   2.448
  454HIS    HD1 7194   1.501   6.366   2.376
  454HIS    CE1 7195   1.325   6.269   2.427
  454HIS    HE1 7196   1.302   6.218   2.333
  454HIS    NE2 7197   1.240   6.267   2.529
  454HIS    CD2 7198   1.310   6.340   2.625
  454HIS    HD2 7199   1.274   6.351   2.730
  454HIS      C 7200   1.633   6.710   2.658
  454HIS      O 7201   1.703   6.663   2.743
  455SER      N 7202   1.610   6.840   2.644
  455SER      H 7203   1.540   6.870   2.576
  455SER     CA 7204   1.686   6.950   2.702
  455SER     HA 7205   1.790   6.912   2.712
  455SER     CB 7206   1.695   7.071   2.606
  455SER    HB1 7207   1.766   7.138   2.647
  455SER    HB2 7208   1.595   7.119   2.600
  455SER     OG 7209   1.726   7.028   2.477
  455SER     HG 7210   1.824   7.027   2.467
  455SER      C 7211   1.626   6.991   2.839
  455SER      O 7212   1.509   7.028   2.845
  456TYR      N 7213   1.712   7.003   2.936
  456TYR      H 7214   1.802   6.966   2.922
  456TYR     CA 7215   1.690   7.063   3.068
  456TYR     HA 7216   1.588   7.101   3.073
  456TYR     CB 7217   1.680   6.954   3.176
  456TYR    HB1 7218   1.663   7.002   3.275
  456TYR    HB2 7219   1.780   6.903   3.181
  456TYR     CG 7220   1.573   6.852   3.149
  456TYR    CD1 7221   1.610   6.723   3.092
  456TYR    HD1 7222   1.719   6.710   3.070
  456TYR    CE1 7223   1.516   6.623   3.081
  456TYR    HE1 7224   1.538   6.531   3.036
  456TYR     CZ 7225   1.385   6.643   3.126
  456TYR     OH 7226   1.294   6.541   3.122
  456TYR     HH 7227   1.216   6.556   3.173
  456TYR    CE2 7228   1.349   6.764   3.184
  456TYR    HE2 7229   1.243   6.772   3.224
  456TYR    CD2 7230   1.437   6.873   3.197
  456TYR    HD2 7231   1.408   6.961   3.248
  456TYR      C 7232   1.798   7.164   3.106
  456TYR      O 7233   1.921   7.143   3.098
  457ASP      N 7234   1.759   7.285   3.141
  457ASP      H 7235   1.661   7.314   3.134
  457ASP     CA 7236   1.850   7.392   3.177
  457ASP     HA 7237   1.943   7.395   3.119
  457ASP     CB 7238   1.785   7.524   3.145
  457ASP    HB1 7239   1.684   7.534   3.190
  457ASP    HB2 7240   1.766   7.517   3.034
  457ASP     CG 7241   1.866   7.659   3.166
  457ASP    OD1 7242   1.882   7.732   3.066
  457ASP    OD2 7243   1.928   7.677   3.275
  457ASP      C 7244   1.877   7.375   3.330
  457ASP      O 7245   1.791   7.402   3.412
  458LEU      N 7246   1.992   7.325   3.371
  458LEU      H 7247   2.060   7.295   3.298
  458LEU     CA 7248   2.035   7.315   3.517
  458LEU     HA 7249   1.944   7.317   3.577
  458LEU     CB 7250   2.102   7.178   3.544
  458LEU    HB1 7251   2.088   7.169   3.653
  458LEU    HB2 7252   2.213   7.187   3.518
  458LEU     CG 7253   2.048   7.044   3.483
  458LEU     HG 7254   2.075   7.050   3.373
  458LEU    CD1 7255   2.124   6.926   3.534
  458LEU   HD11 7256   2.077   6.834   3.499
  458LEU   HD12 7257   2.225   6.941   3.499
  458LEU   HD13 7258   2.127   6.923   3.645
  458LEU    CD2 7259   1.899   7.018   3.493
  458LEU   HD21 7260   1.878   6.925   3.447
  458LEU   HD22 7261   1.873   7.013   3.601
  458LEU   HD23 7262   1.837   7.094   3.442
  458LEU      C 7263   2.129   7.433   3.558
  458LEU      O 7264   2.205   7.414   3.651
  459GLY      N 7265   2.107   7.547   3.498
  459GLY      H 7266   2.039   7.550   3.419
  459GLY     CA 7267   2.168   7.670   3.538
  459GLY    HA1 7268   2.148   7.747   3.461
  459GLY    HA2 7269   2.277   7.660   3.560
  459GLY      C 7270   2.107   7.725   3.668
  459GLY      O 7271   1.988   7.706   3.691
  460ILE      N 7272   2.191   7.771   3.760
  460ILE      H 7273   2.287   7.794   3.728
  460ILE     CA 7274   2.159   7.797   3.901
  460ILE     HA 7275   2.146   7.700   3.946
  460ILE     CB 7276   2.279   7.870   3.977
  460ILE     HB 7277   2.371   7.813   3.967
  460ILE    CG2 7278   2.313   8.005   3.920
  460ILE   HG21 7279   2.346   7.991   3.821
  460ILE   HG22 7280   2.224   8.062   3.915
  460ILE   HG23 7281   2.389   8.056   3.973
  460ILE    CG1 7282   2.263   7.895   4.127
  460ILE   HG11 7283   2.178   7.963   4.138
  460ILE   HG12 7284   2.355   7.944   4.168
  460ILE     CD 7285   2.235   7.775   4.219
  460ILE    HD1 7286   2.325   7.715   4.222
  460ILE    HD2 7287   2.211   7.813   4.322
  460ILE    HD3 7288   2.148   7.718   4.178
  460ILE      C 7289   2.035   7.876   3.921
  460ILE      O 7290   1.965   7.850   4.019
  461GLU      N 7291   2.012   7.975   3.836
  461GLU      H 7292   2.078   8.006   3.765
  461GLU     CA 7293   1.882   8.053   3.846
  461GLU     HA 7294   1.875   8.090   3.947
  461GLU     CB 7295   1.873   8.172   3.749
  461GLU    HB1 7296   1.776   8.219   3.759
  461GLU    HB2 7297   1.885   8.137   3.652
  461GLU     CG 7298   1.982   8.281   3.766
  461GLU    HG1 7299   2.079   8.225   3.770
  461GLU    HG2 7300   1.980   8.339   3.857
  461GLU     CD 7301   1.998   8.374   3.642
  461GLU    OE1 7302   2.027   8.316   3.532
  461GLU    OE2 7303   1.987   8.497   3.644
  461GLU      C 7304   1.758   7.959   3.825
  461GLU      O 7305   1.660   7.965   3.900
  462ASN      N 7306   1.757   7.873   3.721
  462ASN      H 7307   1.824   7.879   3.642
  462ASN     CA 7308   1.651   7.778   3.694
  462ASN     HA 7309   1.558   7.834   3.710
  462ASN     CB 7310   1.667   7.726   3.551
  462ASN    HB1 7311   1.759   7.661   3.548
  462ASN    HB2 7312   1.666   7.809   3.482
  462ASN     CG 7313   1.541   7.646   3.510
  462ASN    OD1 7314   1.427   7.694   3.505
  462ASN    ND2 7315   1.549   7.518   3.474
  462ASN   HD21 7316   1.638   7.471   3.472
  462ASN   HD22 7317   1.466   7.476   3.460
  462ASN      C 7318   1.646   7.666   3.796
  462ASN      O 7319   1.536   7.627   3.836
  463ARG      N 7320   1.762   7.634   3.844
  463ARG      H 7321   1.848   7.674   3.800
  463ARG     CA 7322   1.784   7.540   3.956
  463ARG     HA 7323   1.742   7.442   3.939
  463ARG     CB 7324   1.938   7.524   3.980
  463ARG    HB1 7325   1.972   7.601   4.051
  463ARG    HB2 7326   1.987   7.533   3.887
  463ARG     CG 7327   1.969   7.380   4.028
  463ARG    HG1 7328   1.945   7.312   3.940
  463ARG    HG2 7329   1.902   7.352   4.110
  463ARG     CD 7330   2.120   7.368   4.056
  463ARG    HD1 7331   2.140   7.262   4.069
  463ARG    HD2 7332   2.152   7.430   4.142
  463ARG     NE 7333   2.212   7.410   3.939
  463ARG     HE 7334   2.174   7.417   3.845
  463ARG     CZ 7335   2.330   7.466   3.948
  463ARG    NH1 7336   2.392   7.480   4.061
  463ARG   HH11 7337   2.354   7.427   4.135
  463ARG   HH12 7338   2.486   7.506   4.063
  463ARG    NH2 7339   2.378   7.525   3.841
  463ARG   HH21 7340   2.330   7.517   3.751
  463ARG   HH22 7341   2.463   7.578   3.848
  463ARG      C 7342   1.726   7.594   4.087
  463ARG      O 7343   1.665   7.508   4.152
  464ASP      N 7344   1.740   7.720   4.125
  464ASP      H 7345   1.808   7.779   4.074
  464ASP     CA 7346   1.674   7.781   4.242
  464ASP     HA 7347   1.679   7.709   4.317
  464ASP     CB 7348   1.736   7.909   4.291
  464ASP    HB1 7349   1.742   7.974   4.208
  464ASP    HB2 7350   1.839   7.889   4.316
  464ASP     CG 7351   1.671   7.972   4.419
  464ASP    OD1 7352   1.590   8.061   4.401
  464ASP    OD2 7353   1.705   7.934   4.530
  464ASP      C 7354   1.524   7.801   4.206
  464ASP      O 7355   1.442   7.789   4.294
  465ALA      N 7356   1.481   7.826   4.079
  465ALA      H 7357   1.561   7.846   4.017
  465ALA     CA 7358   1.347   7.843   4.039
  465ALA     HA 7359   1.304   7.904   4.116
  465ALA     CB 7360   1.335   7.911   3.896
  465ALA    HB1 7361   1.379   8.010   3.901
  465ALA    HB2 7362   1.377   7.842   3.817
  465ALA    HB3 7363   1.234   7.921   3.866
  465ALA      C 7364   1.258   7.713   4.040
  465ALA      O 7365   1.136   7.719   4.038
  466THR      N 7366   1.331   7.601   4.052
  466THR      H 7367   1.432   7.611   4.035
  466THR     CA 7368   1.266   7.468   4.048
  466THR     HA 7369   1.161   7.486   4.041
  466THR     CB 7370   1.313   7.381   3.919
  466THR     HB 7371   1.273   7.280   3.916
  466THR    CG2 7372   1.280   7.445   3.783
  466THR   HG21 7373   1.334   7.404   3.701
  466THR   HG22 7374   1.177   7.429   3.767
  466THR   HG23 7375   1.307   7.549   3.775
  466THR    OG1 7376   1.452   7.373   3.925
  466THR    HG1 7377   1.488   7.454   3.891
  466THR      C 7378   1.295   7.379   4.170
  466THR      O 7379   1.241   7.269   4.177
  467ASN      N 7380   1.368   7.433   4.269
  467ASN      H 7381   1.395   7.532   4.261
  467ASN     CA 7382   1.429   7.356   4.379
  467ASN     HA 7383   1.493   7.427   4.439
  467ASN     CB 7384   1.318   7.316   4.484
  467ASN    HB1 7385   1.368   7.266   4.563
  467ASN    HB2 7386   1.245   7.251   4.434
  467ASN     CG 7387   1.258   7.444   4.544
  467ASN    OD1 7388   1.309   7.494   4.644
  467ASN    ND2 7389   1.152   7.498   4.493
  467ASN   HD21 7390   1.123   7.484   4.395
  467ASN   HD22 7391   1.130   7.587   4.539
  467ASN      C 7392   1.511   7.235   4.330
  467ASN      O 7393   1.505   7.125   4.386
  468ASP      N 7394   1.599   7.253   4.236
  468ASP      H 7395   1.617   7.346   4.201
  468ASP     CA 7396   1.679   7.153   4.163
  468ASP     HA 7397   1.732   7.207   4.084
  468ASP     CB 7398   1.795   7.109   4.253
  468ASP    HB1 7399   1.751   7.057   4.341
  468ASP    HB2 7400   1.847   7.193   4.293
  468ASP     CG 7401   1.907   7.022   4.192
  468ASP    OD1 7402   1.971   7.064   4.095
  468ASP    OD2 7403   1.927   6.908   4.243
  468ASP      C 7404   1.600   7.035   4.105
  468ASP      O 7405   1.659   6.932   4.073
  469GLN      N 7406   1.467   7.039   4.091
  469GLN      H 7407   1.424   7.125   4.123
  469GLN     CA 7408   1.384   6.929   4.050
  469GLN     HA 7409   1.410   6.847   4.108
  469GLN     CB 7410   1.237   6.962   4.077
  469GLN    HB1 7411   1.170   6.894   4.024
  469GLN    HB2 7412   1.212   7.059   4.029
  469GLN     CG 7413   1.203   6.956   4.228
  469GLN    HG1 7414   1.270   7.021   4.275
  469GLN    HG2 7415   1.221   6.850   4.259
  469GLN     CD 7416   1.059   6.997   4.265
  469GLN    OE1 7417   0.976   6.924   4.316
  469GLN    NE2 7418   1.016   7.113   4.226
  469GLN   HE21 7419   1.082   7.171   4.185
  469GLN   HE22 7420   0.921   7.136   4.233
  469GLN      C 7421   1.389   6.885   3.905
  469GLN      O 7422   1.376   6.767   3.878
  470VAL      N 7423   1.434   6.975   3.817
  470VAL      H 7424   1.459   7.067   3.854
  470VAL     CA 7425   1.474   6.937   3.677
  470VAL     HA 7426   1.398   6.875   3.636
  470VAL     CB 7427   1.488   7.052   3.578
  470VAL     HB 7428   1.529   7.005   3.487
  470VAL    CG1 7429   1.351   7.112   3.546
  470VAL   HG11 7430   1.306   7.153   3.635
  470VAL   HG12 7431   1.359   7.187   3.459
  470VAL   HG13 7432   1.280   7.043   3.510
  470VAL    CG2 7433   1.581   7.168   3.615
  470VAL   HG21 7434   1.607   7.235   3.527
  470VAL   HG22 7435   1.536   7.229   3.693
  470VAL   HG23 7436   1.676   7.130   3.661
  470VAL      C 7437   1.601   6.849   3.668
  470VAL      O 7438   1.604   6.758   3.582
  471THR      N 7439   1.689   6.871   3.769
  471THR      H 7440   1.667   6.945   3.831
  471THR     CA 7441   1.805   6.787   3.785
  471THR     HA 7442   1.861   6.783   3.685
  471THR     CB 7443   1.902   6.847   3.890
  471THR     HB 7444   1.856   6.829   3.985
  471THR    CG2 7445   2.042   6.784   3.891
  471THR   HG21 7446   2.121   6.836   3.954
  471THR   HG22 7447   2.031   6.681   3.937
  471THR   HG23 7448   2.084   6.756   3.796
  471THR    OG1 7449   1.926   6.982   3.860
  471THR    HG1 7450   1.952   7.025   3.943
  471THR      C 7451   1.773   6.643   3.826
  471THR      O 7452   1.845   6.546   3.795
  472LYS      N 7453   1.651   6.620   3.884
  472LYS      H 7454   1.597   6.697   3.918
  472LYS     CA 7455   1.600   6.486   3.914
  472LYS     HA 7456   1.690   6.421   3.928
  472LYS     CB 7457   1.510   6.483   4.037
  472LYS    HB1 7458   1.502   6.377   4.072
  472LYS    HB2 7459   1.407   6.516   4.014
  472LYS     CG 7460   1.554   6.571   4.153
  472LYS    HG1 7461   1.474   6.559   4.230
  472LYS    HG2 7462   1.556   6.674   4.123
  472LYS     CD 7463   1.692   6.539   4.207
  472LYS    HD1 7464   1.758   6.570   4.131
  472LYS    HD2 7465   1.699   6.428   4.221
  472LYS     CE 7466   1.725   6.594   4.339
  472LYS    HE1 7467   1.819   6.551   4.380
  472LYS    HE2 7468   1.638   6.563   4.398
  472LYS     NZ 7469   1.747   6.740   4.333
  472LYS    HZ1 7470   1.657   6.788   4.315
  472LYS    HZ2 7471   1.783   6.773   4.426
  472LYS    HZ3 7472   1.820   6.765   4.269
  472LYS      C 7473   1.531   6.431   3.796
  472LYS      O 7474   1.542   6.314   3.765
  473ASP      N 7475   1.449   6.516   3.724
  473ASP      H 7476   1.434   6.605   3.767
  473ASP     CA 7477   1.361   6.473   3.610
  473ASP     HA 7478   1.302   6.391   3.649
  473ASP     CB 7479   1.263   6.583   3.574
  473ASP    HB1 7480   1.316   6.670   3.541
  473ASP    HB2 7481   1.204   6.604   3.670
  473ASP     CG 7482   1.167   6.548   3.465
  473ASP    OD1 7483   1.123   6.431   3.459
  473ASP    OD2 7484   1.114   6.642   3.397
  473ASP      C 7485   1.449   6.418   3.496
  473ASP      O 7486   1.421   6.319   3.427
  474ALA      N 7487   1.564   6.482   3.475
  474ALA      H 7488   1.579   6.577   3.509
  474ALA     CA 7489   1.661   6.444   3.375
  474ALA     HA 7490   1.612   6.441   3.278
  474ALA     CB 7491   1.756   6.563   3.370
  474ALA    HB1 7492   1.690   6.649   3.356
  474ALA    HB2 7493   1.808   6.581   3.464
  474ALA    HB3 7494   1.833   6.558   3.296
  474ALA      C 7495   1.738   6.311   3.408
  474ALA      O 7496   1.783   6.243   3.315
  475ALA      N 7497   1.747   6.267   3.533
  475ALA      H 7498   1.711   6.321   3.608
  475ALA     CA 7499   1.806   6.137   3.570
  475ALA     HA 7500   1.902   6.139   3.517
  475ALA     CB 7501   1.843   6.130   3.720
  475ALA    HB1 7502   1.759   6.107   3.780
  475ALA    HB2 7503   1.912   6.049   3.744
  475ALA    HB3 7504   1.870   6.227   3.760
  475ALA      C 7505   1.718   6.022   3.535
  475ALA      O 7506   1.759   5.929   3.469
  476GLU      N 7507   1.587   6.032   3.565
  476GLU      H 7508   1.552   6.108   3.616
  476GLU     CA 7509   1.488   5.933   3.517
  476GLU     HA 7510   1.505   5.833   3.553
  476GLU     CB 7511   1.352   5.966   3.573
  476GLU    HB1 7512   1.278   5.903   3.519
  476GLU    HB2 7513   1.328   6.073   3.551
  476GLU     CG 7514   1.342   5.953   3.731
  476GLU    HG1 7515   1.258   6.012   3.756
  476GLU    HG2 7516   1.438   5.988   3.774
  476GLU     CD 7517   1.307   5.805   3.772
  476GLU    OE1 7518   1.198   5.760   3.730
  476GLU    OE2 7519   1.390   5.731   3.838
  476GLU      C 7520   1.484   5.928   3.362
  476GLU      O 7521   1.470   5.819   3.307
  477ALA      N 7522   1.504   6.040   3.292
  477ALA      H 7523   1.503   6.124   3.350
  477ALA     CA 7524   1.517   6.055   3.144
  477ALA     HA 7525   1.440   5.997   3.101
  477ALA     CB 7526   1.495   6.200   3.103
  477ALA    HB1 7527   1.425   6.242   3.172
  477ALA    HB2 7528   1.591   6.258   3.117
  477ALA    HB3 7529   1.447   6.201   3.006
  477ALA      C 7530   1.647   6.002   3.087
  477ALA      O 7531   1.641   5.937   2.985
  478ILE      N 7532   1.760   6.022   3.149
  478ILE      H 7533   1.764   6.092   3.220
  478ILE     CA 7534   1.891   5.961   3.113
  478ILE     HA 7535   1.921   5.969   3.012
  478ILE     CB 7536   2.003   6.019   3.206
  478ILE     HB 7537   1.972   6.001   3.309
  478ILE    CG2 7538   2.125   5.934   3.181
  478ILE   HG21 7539   2.113   5.840   3.241
  478ILE   HG22 7540   2.141   5.928   3.069
  478ILE   HG23 7541   2.218   5.967   3.227
  478ILE    CG1 7542   2.051   6.165   3.182
  478ILE   HG11 7543   1.969   6.227   3.154
  478ILE   HG12 7544   2.114   6.158   3.097
  478ILE     CD 7545   2.112   6.224   3.307
  478ILE    HD1 7546   2.052   6.192   3.398
  478ILE    HD2 7547   2.207   6.180   3.312
  478ILE    HD3 7548   2.116   6.329   3.308
  478ILE      C 7549   1.872   5.810   3.135
  478ILE      O 7550   1.917   5.733   3.053
  479LYS      N 7551   1.798   5.762   3.241
  479LYS      H 7552   1.769   5.824   3.311
  479LYS     CA 7553   1.787   5.615   3.268
  479LYS     HA 7554   1.880   5.565   3.249
  479LYS     CB 7555   1.751   5.601   3.419
  479LYS    HB1 7556   1.649   5.646   3.421
  479LYS    HB2 7557   1.816   5.662   3.487
  479LYS     CG 7558   1.748   5.458   3.461
  479LYS    HG1 7559   1.678   5.402   3.403
  479LYS    HG2 7560   1.708   5.455   3.565
  479LYS     CD 7561   1.893   5.396   3.470
  479LYS    HD1 7562   1.954   5.469   3.515
  479LYS    HD2 7563   1.930   5.368   3.369
  479LYS     CE 7564   1.882   5.267   3.554
  479LYS    HE1 7565   1.831   5.196   3.498
  479LYS    HE2 7566   1.826   5.278   3.647
  479LYS     NZ 7567   2.016   5.205   3.584
  479LYS    HZ1 7568   2.016   5.128   3.658
  479LYS    HZ2 7569   2.064   5.174   3.497
  479LYS    HZ3 7570   2.076   5.268   3.633
  479LYS      C 7571   1.685   5.555   3.168
  479LYS      O 7572   1.708   5.438   3.130
  480LYS      N 7573   1.585   5.633   3.116
  480LYS      H 7574   1.567   5.722   3.163
  480LYS     CA 7575   1.496   5.591   3.006
  480LYS     HA 7576   1.447   5.497   3.037
  480LYS     CB 7577   1.386   5.700   2.974
  480LYS    HB1 7578   1.442   5.797   2.954
  480LYS    HB2 7579   1.321   5.709   3.060
  480LYS     CG 7580   1.303   5.652   2.852
  480LYS    HG1 7581   1.289   5.544   2.860
  480LYS    HG2 7582   1.363   5.677   2.769
  480LYS     CD 7583   1.174   5.730   2.831
  480LYS    HD1 7584   1.194   5.840   2.844
  480LYS    HD2 7585   1.106   5.700   2.910
  480LYS     CE 7586   1.106   5.703   2.697
  480LYS    HE1 7587   1.009   5.752   2.695
  480LYS    HE2 7588   1.084   5.595   2.685
  480LYS     NZ 7589   1.192   5.741   2.581
  480LYS    HZ1 7590   1.278   5.678   2.578
  480LYS    HZ2 7591   1.140   5.738   2.493
  480LYS    HZ3 7592   1.225   5.835   2.583
  480LYS      C 7593   1.574   5.552   2.880
  480LYS      O 7594   1.572   5.439   2.830
  481HIS      N 7595   1.651   5.649   2.829
  481HIS      H 7596   1.643   5.741   2.879
  481HIS     CA 7597   1.740   5.638   2.713
  481HIS     HA 7598   1.687   5.586   2.637
  481HIS     CB 7599   1.772   5.779   2.663
  481HIS    HB1 7600   1.831   5.774   2.573
  481HIS    HB2 7601   1.816   5.831   2.742
  481HIS     CG 7602   1.646   5.857   2.631
  481HIS    ND1 7603   1.602   5.970   2.698
  481HIS    HD1 7604   1.660   6.024   2.764
  481HIS    CE1 7605   1.476   5.988   2.657
  481HIS    HE1 7606   1.417   6.067   2.689
  481HIS    NE2 7607   1.436   5.890   2.574
  481HIS    CD2 7608   1.547   5.810   2.548
  481HIS    HD2 7609   1.563   5.722   2.489
  481HIS      C 7610   1.881   5.570   2.728
  481HIS      O 7611   1.943   5.550   2.623
  482ASN      N 7612   1.931   5.545   2.851
  482ASN      H 7613   1.875   5.592   2.930
  482ASN     CA 7614   2.070   5.507   2.881
  482ASN     HA 7615   2.068   5.498   2.990
  482ASN     CB 7616   2.098   5.366   2.829
  482ASN    HB1 7617   2.201   5.339   2.848
  482ASN    HB2 7618   2.075   5.370   2.725
  482ASN     CG 7619   1.995   5.256   2.880
  482ASN    OD1 7620   1.915   5.190   2.808
  482ASN    ND2 7621   2.018   5.226   3.003
  482ASN   HD21 7622   2.093   5.267   3.053
  482ASN   HD22 7623   1.958   5.156   3.051
  482ASN      C 7624   2.181   5.603   2.839
  482ASN      O 7625   2.298   5.567   2.847
  483VAL      N 7626   2.147   5.724   2.799
  483VAL      H 7627   2.052   5.750   2.777
  483VAL     CA 7628   2.244   5.826   2.755
  483VAL     HA 7629   2.336   5.814   2.813
  483VAL     CB 7630   2.285   5.803   2.604
  483VAL     HB 7631   2.324   5.702   2.594
  483VAL    CG1 7632   2.172   5.807   2.501
  483VAL   HG11 7633   2.208   5.779   2.403
  483VAL   HG12 7634   2.087   5.747   2.534
  483VAL   HG13 7635   2.130   5.907   2.489
  483VAL    CG2 7636   2.385   5.896   2.557
  483VAL   HG21 7637   2.464   5.908   2.629
  483VAL   HG22 7638   2.434   5.845   2.470
  483VAL   HG23 7639   2.339   5.991   2.524
  483VAL      C 7640   2.196   5.971   2.771
  483VAL      O 7641   2.082   6.011   2.746
  484GLY      N 7642   2.293   6.056   2.811
  484GLY      H 7643   2.383   6.024   2.842
  484GLY     CA 7644   2.280   6.202   2.808
  484GLY    HA1 7645   2.236   6.240   2.902
  484GLY    HA2 7646   2.216   6.235   2.723
  484GLY      C 7647   2.413   6.273   2.790
  484GLY      O 7648   2.519   6.214   2.798
  485VAL      N 7649   2.413   6.404   2.775
  485VAL      H 7650   2.322   6.453   2.767
  485VAL     CA 7651   2.536   6.488   2.778
  485VAL     HA 7652   2.616   6.433   2.823
  485VAL     CB 7653   2.577   6.529   2.638
  485VAL     HB 7654   2.666   6.592   2.646
  485VAL    CG1 7655   2.631   6.401   2.563
  485VAL   HG11 7656   2.547   6.331   2.530
  485VAL   HG12 7657   2.694   6.433   2.481
  485VAL   HG13 7658   2.707   6.350   2.619
  485VAL    CG2 7659   2.470   6.591   2.552
  485VAL   HG21 7660   2.388   6.522   2.536
  485VAL   HG22 7661   2.434   6.682   2.597
  485VAL   HG23 7662   2.511   6.617   2.458
  485VAL      C 7663   2.518   6.615   2.859
  485VAL      O 7664   2.405   6.664   2.861
  486LYS      N 7665   2.618   6.666   2.930
  486LYS      H 7666   2.714   6.631   2.918
  486LYS     CA 7667   2.603   6.776   3.028
  486LYS     HA 7668   2.508   6.825   3.011
  486LYS     CB 7669   2.604   6.713   3.168
  486LYS    HB1 7670   2.697   6.660   3.178
  486LYS    HB2 7671   2.525   6.636   3.169
  486LYS     CG 7672   2.563   6.795   3.291
  486LYS    HG1 7673   2.462   6.837   3.267
  486LYS    HG2 7674   2.640   6.873   3.297
  486LYS     CD 7675   2.555   6.709   3.422
  486LYS    HD1 7676   2.495   6.621   3.394
  486LYS    HD2 7677   2.503   6.763   3.502
  486LYS     CE 7678   2.695   6.673   3.471
  486LYS    HE1 7679   2.744   6.765   3.510
  486LYS    HE2 7680   2.752   6.625   3.386
  486LYS     NZ 7681   2.690   6.573   3.581
  486LYS    HZ1 7682   2.640   6.612   3.659
  486LYS    HZ2 7683   2.652   6.486   3.547
  486LYS    HZ3 7684   2.785   6.545   3.611
  486LYS      C 7685   2.714   6.882   3.026
  486LYS      O 7686   2.833   6.855   3.013
  487CYS      N 7687   2.674   7.007   3.038
  487CYS      H 7688   2.571   7.024   3.019
  487CYS     CA 7689   2.755   7.133   3.046
  487CYS     HA 7690   2.848   7.129   2.981
  487CYS     CB 7691   2.662   7.232   2.988
  487CYS    HB1 7692   2.575   7.241   3.057
  487CYS    HB2 7693   2.622   7.209   2.893
  487CYS     SG 7694   2.740   7.398   2.976
  487CYS     HG 7695   2.850   7.372   2.899
  487CYS      C 7696   2.796   7.173   3.190
  487CYS      O 7697   2.717   7.152   3.282
  488ALA      N 7698   2.915   7.228   3.209
  488ALA      H 7699   2.972   7.250   3.129
  488ALA     CA 7700   2.972   7.259   3.341
  488ALA     HA 7701   2.963   7.165   3.394
  488ALA     CB 7702   3.121   7.307   3.347
  488ALA    HB1 7703   3.147   7.329   3.447
  488ALA    HB2 7704   3.186   7.229   3.310
  488ALA    HB3 7705   3.136   7.394   3.284
  488ALA      C 7706   2.890   7.361   3.419
  488ALA      O 7707   2.838   7.461   3.366
  489THR      N 7708   2.890   7.344   3.554
  489THR      H 7709   2.941   7.268   3.596
  489THR     CA 7710   2.808   7.417   3.652
  489THR     HA 7711   2.764   7.508   3.610
  489THR     CB 7712   2.686   7.334   3.701
  489THR     HB 7713   2.648   7.382   3.791
  489THR    CG2 7714   2.574   7.328   3.604
  489THR   HG21 7715   2.532   7.425   3.589
  489THR   HG22 7716   2.603   7.294   3.508
  489THR   HG23 7717   2.493   7.263   3.642
  489THR    OG1 7718   2.717   7.202   3.739
  489THR    HG1 7719   2.729   7.148   3.664
  489THR      C 7720   2.880   7.451   3.780
  489THR      O 7721   2.973   7.384   3.823
  490ILE      N 7722   2.827   7.551   3.849
  490ILE      H 7723   2.737   7.583   3.818
  490ILE     CA 7724   2.869   7.605   3.980
  490ILE     HA 7725   2.965   7.569   4.011
  490ILE     CB 7726   2.888   7.763   3.977
  490ILE     HB 7727   2.909   7.797   4.079
  490ILE    CG2 7728   3.006   7.805   3.890
  490ILE   HG21 7729   3.094   7.752   3.925
  490ILE   HG22 7730   2.982   7.779   3.784
  490ILE   HG23 7731   3.023   7.912   3.895
  490ILE    CG1 7732   2.762   7.832   3.916
  490ILE   HG11 7733   2.674   7.791   3.960
  490ILE   HG12 7734   2.754   7.808   3.815
  490ILE     CD 7735   2.746   7.984   3.934
  490ILE    HD1 7736   2.647   8.016   3.905
  490ILE    HD2 7737   2.765   8.014   4.041
  490ILE    HD3 7738   2.811   8.031   3.861
  490ILE      C 7739   2.782   7.571   4.098
  490ILE      O 7740   2.662   7.566   4.081
  491THR      N 7741   2.835   7.541   4.217
  491THR      H 7742   2.936   7.521   4.221
  491THR     CA 7743   2.774   7.581   4.345
  491THR     HA 7744   2.663   7.566   4.339
  491THR     CB 7745   2.834   7.488   4.456
  491THR     HB 7746   2.940   7.501   4.471
  491THR    CG2 7747   2.754   7.517   4.585
  491THR   HG21 7748   2.786   7.446   4.667
  491THR   HG22 7749   2.772   7.617   4.617
  491THR   HG23 7750   2.647   7.498   4.566
  491THR    OG1 7751   2.804   7.353   4.421
  491THR    HG1 7752   2.871   7.299   4.469
  491THR      C 7753   2.803   7.734   4.382
  491THR      O 7754   2.922   7.772   4.384
  492PRO      N 7755   2.702   7.818   4.406
  492PRO     CD 7756   2.556   7.782   4.401
  492PRO    HD1 7757   2.539   7.700   4.469
  492PRO    HD2 7758   2.534   7.750   4.298
  492PRO     CG 7759   2.474   7.910   4.447
  492PRO    HG1 7760   2.447   7.901   4.550
  492PRO    HG2 7761   2.379   7.931   4.399
  492PRO     CB 7762   2.573   8.019   4.423
  492PRO    HB1 7763   2.550   8.109   4.477
  492PRO    HB2 7764   2.573   8.043   4.314
  492PRO     CA 7765   2.707   7.955   4.459
  492PRO     HA 7766   2.783   8.009   4.402
  492PRO      C 7767   2.755   7.970   4.604
  492PRO      O 7768   2.774   7.871   4.675
  493ASP      N 7769   2.780   8.091   4.651
  493ASP      H 7770   2.763   8.179   4.591
  493ASP     CA 7771   2.821   8.128   4.785
  493ASP     HA 7772   2.758   8.070   4.848
  493ASP     CB 7773   2.974   8.102   4.807
  493ASP    HB1 7774   2.991   7.995   4.794
  493ASP    HB2 7775   3.002   8.124   4.908
  493ASP     CG 7776   3.064   8.199   4.722
  493ASP    OD1 7777   3.066   8.322   4.742
  493ASP    OD2 7778   3.137   8.143   4.636
  493ASP      C 7779   2.788   8.279   4.814
  493ASP      O 7780   2.726   8.347   4.736
  494GLU      N 7781   2.816   8.324   4.935
  494GLU      H 7782   2.862   8.262   5.000
  494GLU     CA 7783   2.761   8.447   4.984
  494GLU     HA 7784   2.650   8.447   4.992
  494GLU     CB 7785   2.793   8.463   5.136
  494GLU    HB1 7786   2.750   8.557   5.168
  494GLU    HB2 7787   2.900   8.478   5.165
  494GLU     CG 7788   2.728   8.349   5.221
  494GLU    HG1 7789   2.634   8.315   5.181
  494GLU    HG2 7790   2.716   8.383   5.325
  494GLU     CD 7791   2.817   8.226   5.243
  494GLU    OE1 7792   2.903   8.194   5.159
  494GLU    OE2 7793   2.802   8.164   5.354
  494GLU      C 7794   2.803   8.577   4.913
  494GLU      O 7795   2.739   8.680   4.931
  495LYS      N 7796   2.896   8.563   4.821
  495LYS      H 7797   2.945   8.474   4.810
  495LYS     CA 7798   2.932   8.673   4.728
  495LYS     HA 7799   2.883   8.760   4.767
  495LYS     CB 7800   3.084   8.710   4.732
  495LYS    HB1 7801   3.123   8.750   4.635
  495LYS    HB2 7802   3.137   8.618   4.749
  495LYS     CG 7803   3.113   8.809   4.842
  495LYS    HG1 7804   3.078   8.774   4.939
  495LYS    HG2 7805   3.068   8.902   4.816
  495LYS     CD 7806   3.263   8.846   4.852
  495LYS    HD1 7807   3.304   8.870   4.756
  495LYS    HD2 7808   3.321   8.764   4.900
  495LYS     CE 7809   3.273   8.966   4.953
  495LYS    HE1 7810   3.270   8.931   5.061
  495LYS    HE2 7811   3.186   9.028   4.936
  495LYS     NZ 7812   3.400   9.041   4.927
  495LYS    HZ1 7813   3.421   9.114   4.998
  495LYS    HZ2 7814   3.475   8.975   4.929
  495LYS    HZ3 7815   3.398   9.079   4.833
  495LYS      C 7816   2.870   8.655   4.586
  495LYS      O 7817   2.888   8.747   4.503
  496ARG      N 7818   2.793   8.546   4.555
  496ARG      H 7819   2.779   8.478   4.632
  496ARG     CA 7820   2.718   8.515   4.428
  496ARG     HA 7821   2.737   8.594   4.354
  496ARG     CB 7822   2.773   8.386   4.362
  496ARG    HB1 7823   2.722   8.367   4.269
  496ARG    HB2 7824   2.747   8.307   4.435
  496ARG     CG 7825   2.925   8.381   4.344
  496ARG    HG1 7826   2.957   8.341   4.443
  496ARG    HG2 7827   2.964   8.484   4.325
  496ARG     CD 7828   2.965   8.294   4.228
  496ARG    HD1 7829   2.883   8.210   4.221
  496ARG    HD2 7830   3.068   8.253   4.246
  496ARG     NE 7831   2.964   8.372   4.102
  496ARG     HE 7832   2.918   8.461   4.108
  496ARG     CZ 7833   2.999   8.329   3.987
  496ARG    NH1 7834   3.074   8.221   3.970
  496ARG   HH11 7835   3.086   8.149   4.047
  496ARG   HH12 7836   3.086   8.186   3.876
  496ARG    NH2 7837   2.970   8.400   3.883
  496ARG   HH21 7838   2.905   8.483   3.892
  496ARG   HH22 7839   3.011   8.377   3.795
  496ARG      C 7840   2.570   8.496   4.442
  496ARG      O 7841   2.506   8.476   4.337
  497VAL      N 7842   2.511   8.509   4.562
  497VAL      H 7843   2.571   8.521   4.645
  497VAL     CA 7844   2.361   8.497   4.577
  497VAL     HA 7845   2.324   8.417   4.517
  497VAL     CB 7846   2.323   8.478   4.726
  497VAL     HB 7847   2.217   8.503   4.740
  497VAL    CG1 7848   2.343   8.334   4.765
  497VAL   HG11 7849   2.448   8.308   4.760
  497VAL   HG12 7850   2.317   8.310   4.869
  497VAL   HG13 7851   2.285   8.274   4.697
  497VAL    CG2 7852   2.389   8.578   4.829
  497VAL   HG21 7853   2.345   8.674   4.808
  497VAL   HG22 7854   2.359   8.555   4.930
  497VAL   HG23 7855   2.496   8.575   4.820
  497VAL      C 7856   2.272   8.615   4.534
  497VAL      O 7857   2.155   8.591   4.489
  498GLU      N 7858   2.328   8.735   4.522
  498GLU      H 7859   2.423   8.743   4.556
  498GLU     CA 7860   2.261   8.851   4.459
  498GLU     HA 7861   2.157   8.836   4.467
  498GLU     CB 7862   2.299   8.986   4.526
  498GLU    HB1 7863   2.404   9.015   4.509
  498GLU    HB2 7864   2.289   8.977   4.635
  498GLU     CG 7865   2.222   9.109   4.483
  498GLU    HG1 7866   2.120   9.107   4.518
  498GLU    HG2 7867   2.222   9.102   4.372
  498GLU     CD 7868   2.285   9.241   4.524
  498GLU    OE1 7869   2.312   9.256   4.647
  498GLU    OE2 7870   2.322   9.321   4.435
  498GLU      C 7871   2.283   8.856   4.308
  498GLU      O 7872   2.187   8.870   4.229
  499GLU      N 7873   2.403   8.822   4.259
  499GLU      H 7874   2.480   8.820   4.329
  499GLU     CA 7875   2.441   8.793   4.124
  499GLU     HA 7876   2.439   8.888   4.071
  499GLU     CB 7877   2.588   8.745   4.125
  499GLU    HB1 7878   2.587   8.667   4.197
  499GLU    HB2 7879   2.653   8.820   4.162
  499GLU     CG 7880   2.629   8.699   3.985
  499GLU    HG1 7881   2.610   8.781   3.917
  499GLU    HG2 7882   2.566   8.613   3.950
  499GLU     CD 7883   2.775   8.651   3.983
  499GLU    OE1 7884   2.827   8.606   4.085
  499GLU    OE2 7885   2.843   8.659   3.878
  499GLU      C 7886   2.346   8.703   4.039
  499GLU      O 7887   2.318   8.736   3.923
  500PHE      N 7888   2.296   8.595   4.099
  500PHE      H 7889   2.336   8.570   4.188
  500PHE     CA 7890   2.183   8.513   4.045
  500PHE     HA 7891   2.157   8.542   3.942
  500PHE     CB 7892   2.229   8.366   4.046
  500PHE    HB1 7893   2.153   8.320   3.980
  500PHE    HB2 7894   2.230   8.329   4.147
  500PHE     CG 7895   2.367   8.347   3.986
  500PHE    CD1 7896   2.478   8.303   4.067
  500PHE    HD1 7897   2.462   8.270   4.167
  500PHE    CE1 7898   2.604   8.276   4.005
  500PHE    HE1 7899   2.688   8.243   4.065
  500PHE     CZ 7900   2.619   8.306   3.869
  500PHE     HZ 7901   2.710   8.299   3.814
  500PHE    CE2 7902   2.510   8.344   3.791
  500PHE    HE2 7903   2.523   8.369   3.685
  500PHE    CD2 7904   2.385   8.363   3.848
  500PHE    HD2 7905   2.302   8.388   3.782
  500PHE      C 7906   2.050   8.535   4.116
  500PHE      O 7907   1.952   8.472   4.087
  501LYS      N 7908   2.041   8.627   4.214
  501LYS      H 7909   2.124   8.679   4.222
  501LYS     CA 7910   1.926   8.663   4.299
  501LYS     HA 7911   1.969   8.714   4.386
  501LYS     CB 7912   1.844   8.763   4.222
  501LYS    HB1 7913   1.818   8.714   4.129
  501LYS    HB2 7914   1.910   8.844   4.197
  501LYS     CG 7915   1.713   8.817   4.286
  501LYS    HG1 7916   1.740   8.855   4.383
  501LYS    HG2 7917   1.637   8.738   4.296
  501LYS     CD 7918   1.643   8.928   4.208
  501LYS    HD1 7919   1.615   8.899   4.108
  501LYS    HD2 7920   1.709   9.014   4.213
  501LYS     CE 7921   1.509   8.965   4.274
  501LYS    HE1 7922   1.457   8.873   4.289
  501LYS    HE2 7923   1.457   9.030   4.200
  501LYS     NZ 7924   1.520   9.034   4.404
  501LYS    HZ1 7925   1.427   9.063   4.436
  501LYS    HZ2 7926   1.569   8.988   4.476
  501LYS    HZ3 7927   1.573   9.122   4.390
  501LYS      C 7928   1.849   8.543   4.355
  501LYS      O 7929   1.730   8.508   4.324
  502LEU      N 7930   1.917   8.462   4.442
  502LEU      H 7931   2.008   8.497   4.467
  502LEU     CA 7932   1.869   8.328   4.486
  502LEU     HA 7933   1.797   8.290   4.409
  502LEU     CB 7934   1.989   8.239   4.490
  502LEU    HB1 7935   1.941   8.147   4.510
  502LEU    HB2 7936   2.052   8.267   4.576
  502LEU     CG 7937   2.075   8.224   4.365
  502LEU     HG 7938   2.119   8.322   4.339
  502LEU    CD1 7939   2.194   8.133   4.403
  502LEU   HD11 7940   2.259   8.175   4.475
  502LEU   HD12 7941   2.156   8.040   4.448
  502LEU   HD13 7942   2.254   8.106   4.318
  502LEU    CD2 7943   2.004   8.162   4.249
  502LEU   HD21 7944   2.054   8.178   4.153
  502LEU   HD22 7945   1.989   8.055   4.263
  502LEU   HD23 7946   1.904   8.204   4.243
  502LEU      C 7947   1.802   8.319   4.622
  502LEU      O 7948   1.843   8.387   4.713
  503LYS      N 7949   1.696   8.244   4.632
  503LYS      H 7950   1.675   8.176   4.563
  503LYS     CA 7951   1.624   8.225   4.764
  503LYS     HA 7952   1.630   8.322   4.822
  503LYS     CB 7953   1.480   8.200   4.750
  503LYS    HB1 7954   1.443   8.166   4.849
  503LYS    HB2 7955   1.463   8.120   4.673
  503LYS     CG 7956   1.401   8.326   4.711
  503LYS    HG1 7957   1.440   8.367   4.612
  503LYS    HG2 7958   1.425   8.394   4.787
  503LYS     CD 7959   1.252   8.304   4.701
  503LYS    HD1 7960   1.203   8.405   4.715
  503LYS    HD2 7961   1.215   8.246   4.781
  503LYS     CE 7962   1.206   8.246   4.565
  503LYS    HE1 7963   1.266   8.154   4.545
  503LYS    HE2 7964   1.228   8.312   4.480
  503LYS     NZ 7965   1.060   8.219   4.568
  503LYS    HZ1 7966   1.005   8.301   4.573
  503LYS    HZ2 7967   1.032   8.168   4.482
  503LYS    HZ3 7968   1.016   8.177   4.651
  503LYS      C 7969   1.696   8.121   4.847
  503LYS      O 7970   1.687   8.130   4.970
  504GLN      N 7971   1.767   8.025   4.787
  504GLN      H 7972   1.753   8.017   4.689
  504GLN     CA 7973   1.851   7.919   4.851
  504GLN     HA 7974   1.888   7.947   4.949
  504GLN     CB 7975   1.762   7.792   4.872
  504GLN    HB1 7976   1.827   7.706   4.874
  504GLN    HB2 7977   1.708   7.778   4.781
  504GLN     CG 7978   1.663   7.800   4.988
  504GLN    HG1 7979   1.620   7.704   4.992
  504GLN    HG2 7980   1.589   7.882   4.974
  504GLN     CD 7981   1.733   7.823   5.130
  504GLN    OE1 7982   1.767   7.734   5.202
  504GLN    NE2 7983   1.768   7.945   5.156
  504GLN   HE21 7984   1.743   8.020   5.085
  504GLN   HE22 7985   1.828   7.962   5.235
  504GLN      C 7986   1.977   7.889   4.764
  504GLN      O 7987   1.976   7.906   4.645
  505MET      N 7988   2.091   7.849   4.826
  505MET      H 7989   2.090   7.865   4.925
  505MET     CA 7990   2.204   7.804   4.747
  505MET     HA 7991   2.214   7.879   4.662
  505MET     CB 7992   2.333   7.805   4.830
  505MET    HB1 7993   2.405   7.749   4.773
  505MET    HB2 7994   2.316   7.746   4.917
  505MET     CG 7995   2.388   7.941   4.871
  505MET    HG1 7996   2.316   7.989   4.934
  505MET    HG2 7997   2.400   8.003   4.782
  505MET     SD 7998   2.542   7.938   4.953
  505MET     CE 7999   2.538   8.090   5.049
  505MET    HE1 8000   2.441   8.099   5.099
  505MET    HE2 8001   2.613   8.084   5.128
  505MET    HE3 8002   2.552   8.180   4.991
  505MET      C 8003   2.176   7.656   4.696
  505MET      O 8004   2.117   7.575   4.774
  506TRP      N 8005   2.228   7.620   4.573
  506TRP      H 8006   2.293   7.679   4.528
  506TRP     CA 8007   2.217   7.485   4.526
  506TRP     HA 8008   2.206   7.423   4.611
  506TRP     CB 8009   2.097   7.473   4.432
  506TRP    HB1 8010   2.084   7.369   4.408
  506TRP    HB2 8011   2.127   7.524   4.339
  506TRP     CG 8012   1.969   7.521   4.487
  506TRP    CD1 8013   1.940   7.651   4.485
  506TRP    HD1 8014   1.995   7.739   4.453
  506TRP    NE1 8015   1.811   7.668   4.537
  506TRP    HE1 8016   1.766   7.760   4.535
  506TRP    CE2 8017   1.762   7.556   4.592
  506TRP    CZ2 8018   1.644   7.526   4.656
  506TRP    HZ2 8019   1.569   7.608   4.675
  506TRP    CH2 8020   1.619   7.392   4.693
  506TRP    HH2 8021   1.526   7.354   4.736
  506TRP    CZ3 8022   1.710   7.288   4.666
  506TRP    HZ3 8023   1.683   7.186   4.685
  506TRP    CE3 8024   1.830   7.321   4.601
  506TRP    HE3 8025   1.901   7.243   4.572
  506TRP    CD2 8026   1.858   7.454   4.556
  506TRP      C 8027   2.348   7.435   4.460
  506TRP      O 8028   2.411   7.508   4.382
  507LYS      N 8029   2.374   7.306   4.478
  507LYS      H 8030   2.298   7.257   4.522
  507LYS     CA 8031   2.491   7.229   4.435
  507LYS     HA 8032   2.582   7.272   4.474
  507LYS     CB 8033   2.480   7.090   4.499
  507LYS    HB1 8034   2.557   7.035   4.448
  507LYS    HB2 8035   2.386   7.041   4.476
  507LYS     CG 8036   2.509   7.080   4.650
  507LYS    HG1 8037   2.453   7.155   4.703
  507LYS    HG2 8038   2.618   7.098   4.660
  507LYS     CD 8039   2.467   6.948   4.704
  507LYS    HD1 8040   2.505   6.864   4.644
  507LYS    HD2 8041   2.356   6.941   4.706
  507LYS     CE 8042   2.519   6.925   4.846
  507LYS    HE1 8043   2.452   6.855   4.892
  507LYS    HE2 8044   2.497   7.018   4.906
  507LYS     NZ 8045   2.656   6.869   4.853
  507LYS    HZ1 8046   2.680   6.831   4.944
  507LYS    HZ2 8047   2.667   6.793   4.791
  507LYS    HZ3 8048   2.728   6.935   4.832
  507LYS      C 8049   2.510   7.227   4.285
  507LYS      O 8050   2.407   7.226   4.218
  508SER      N 8051   2.629   7.219   4.234
  508SER      H 8052   2.707   7.224   4.302
  508SER     CA 8053   2.656   7.196   4.095
  508SER     HA 8054   2.604   7.272   4.037
  508SER     CB 8055   2.807   7.214   4.069
  508SER    HB1 8056   2.836   7.301   4.133
  508SER    HB2 8057   2.813   7.235   3.964
  508SER     OG 8058   2.890   7.107   4.105
  508SER     HG 8059   2.980   7.131   4.087
  508SER      C 8060   2.605   7.059   4.042
  508SER      O 8061   2.651   6.959   4.098
  509PRO      N 8062   2.523   7.047   3.938
  509PRO     CD 8063   2.436   7.153   3.885
  509PRO    HD1 8064   2.493   7.229   3.837
  509PRO    HD2 8065   2.374   7.198   3.966
  509PRO     CG 8066   2.344   7.083   3.787
  509PRO    HG1 8067   2.313   7.146   3.701
  509PRO    HG2 8068   2.254   7.037   3.839
  509PRO     CB 8069   2.436   6.973   3.734
  509PRO    HB1 8070   2.517   7.013   3.663
  509PRO    HB2 8071   2.381   6.893   3.683
  509PRO     CA 8072   2.499   6.924   3.861
  509PRO     HA 8073   2.424   6.865   3.915
  509PRO      C 8074   2.622   6.836   3.826
  509PRO      O 8075   2.595   6.716   3.800
  510ASN      N 8076   2.745   6.889   3.834
  510ASN      H 8077   2.756   6.984   3.850
  510ASN     CA 8078   2.861   6.802   3.820
  510ASN     HA 8079   2.856   6.750   3.722
  510ASN     CB 8080   2.991   6.894   3.819
  510ASN    HB1 8081   2.987   6.972   3.894
  510ASN    HB2 8082   3.012   6.937   3.722
  510ASN     CG 8083   3.115   6.809   3.859
  510ASN    OD1 8084   3.181   6.830   3.958
  510ASN    ND2 8085   3.159   6.719   3.778
  510ASN   HD21 8086   3.112   6.710   3.684
  510ASN   HD22 8087   3.246   6.672   3.801
  510ASN      C 8088   2.872   6.703   3.938
  510ASN      O 8089   2.896   6.581   3.925
  511GLY      N 8090   2.845   6.757   4.062
  511GLY      H 8091   2.795   6.844   4.065
  511GLY     CA 8092   2.871   6.696   4.194
  511GLY    HA1 8093   2.902   6.773   4.264
  511GLY    HA2 8094   2.943   6.619   4.184
  511GLY      C 8095   2.743   6.628   4.249
  511GLY      O 8096   2.747   6.590   4.367
  512THR      N 8097   2.635   6.616   4.175
  512THR      H 8098   2.641   6.636   4.077
  512THR     CA 8099   2.504   6.565   4.228
  512THR     HA 8100   2.529   6.526   4.320
  512THR     CB 8101   2.411   6.678   4.250
  512THR     HB 8102   2.325   6.638   4.292
  512THR    CG2 8103   2.442   6.779   4.355
  512THR   HG21 8104   2.482   6.723   4.433
  512THR   HG22 8105   2.525   6.849   4.331
  512THR   HG23 8106   2.339   6.818   4.387
  512THR    OG1 8107   2.379   6.740   4.130
  512THR    HG1 8108   2.320   6.823   4.140
  512THR      C 8109   2.428   6.460   4.145
  512THR      O 8110   2.354   6.384   4.207
  513ILE      N 8111   2.450   6.450   4.011
  513ILE      H 8112   2.506   6.512   3.965
  513ILE     CA 8113   2.375   6.349   3.935
  513ILE     HA 8114   2.276   6.345   3.970
  513ILE     CB 8115   2.357   6.378   3.788
  513ILE     HB 8116   2.449   6.414   3.749
  513ILE    CG2 8117   2.314   6.260   3.699
  513ILE   HG21 8118   2.395   6.189   3.682
  513ILE   HG22 8119   2.229   6.207   3.736
  513ILE   HG23 8120   2.289   6.299   3.600
  513ILE    CG1 8121   2.257   6.491   3.776
  513ILE   HG11 8122   2.274   6.561   3.858
  513ILE   HG12 8123   2.154   6.458   3.790
  513ILE     CD 8124   2.262   6.565   3.643
  513ILE    HD1 8125   2.199   6.513   3.566
  513ILE    HD2 8126   2.217   6.659   3.671
  513ILE    HD3 8127   2.362   6.586   3.603
  513ILE      C 8128   2.427   6.208   3.965
  513ILE      O 8129   2.351   6.114   3.979
  514ARG      N 8130   2.558   6.188   3.999
  514ARG      H 8131   2.620   6.268   3.982
  514ARG     CA 8132   2.617   6.064   4.046
  514ARG     HA 8133   2.599   5.994   3.967
  514ARG     CB 8134   2.769   6.075   4.057
  514ARG    HB1 8135   2.805   6.104   3.960
  514ARG    HB2 8136   2.810   5.978   4.091
  514ARG     CG 8137   2.810   6.166   4.170
  514ARG    HG1 8138   2.827   6.113   4.258
  514ARG    HG2 8139   2.739   6.253   4.177
  514ARG     CD 8140   2.949   6.223   4.142
  514ARG    HD1 8141   2.953   6.280   4.047
  514ARG    HD2 8142   3.013   6.137   4.131
  514ARG     NE 8143   2.996   6.295   4.259
  514ARG     HE 8144   2.962   6.271   4.349
  514ARG     CZ 8145   3.082   6.392   4.259
  514ARG    NH1 8146   3.137   6.431   4.146
  514ARG   HH11 8147   3.112   6.386   4.060
  514ARG   HH12 8148   3.218   6.492   4.148
  514ARG    NH2 8149   3.114   6.462   4.367
  514ARG   HH21 8150   3.055   6.445   4.452
  514ARG   HH22 8151   3.171   6.544   4.362
  514ARG      C 8152   2.552   6.006   4.173
  514ARG      O 8153   2.553   5.883   4.191
  515ASN      N 8154   2.503   6.092   4.263
  515ASN      H 8155   2.510   6.188   4.247
  515ASN     CA 8156   2.432   6.052   4.387
  515ASN     HA 8157   2.480   5.968   4.430
  515ASN     CB 8158   2.444   6.168   4.490
  515ASN    HB1 8159   2.406   6.138   4.584
  515ASN    HB2 8160   2.396   6.260   4.458
  515ASN     CG 8161   2.589   6.202   4.507
  515ASN    OD1 8162   2.628   6.318   4.483
  515ASN    ND2 8163   2.671   6.118   4.563
  515ASN   HD21 8164   2.641   6.029   4.605
  515ASN   HD22 8165   2.767   6.141   4.582
  515ASN      C 8166   2.279   6.008   4.365
  515ASN      O 8167   2.214   5.965   4.463
  516ILE      N 8168   2.232   6.020   4.243
  516ILE      H 8169   2.296   6.066   4.180
  516ILE     CA 8170   2.093   5.981   4.202
  516ILE     HA 8171   2.051   5.927   4.282
  516ILE     CB 8172   2.000   6.102   4.180
  516ILE     HB 8173   1.904   6.059   4.147
  516ILE    CG2 8174   1.979   6.188   4.308
  516ILE   HG21 8175   1.949   6.123   4.392
  516ILE   HG22 8176   2.075   6.234   4.338
  516ILE   HG23 8177   1.900   6.263   4.305
  516ILE    CG1 8178   2.049   6.198   4.064
  516ILE   HG11 8179   2.061   6.140   3.973
  516ILE   HG12 8180   2.148   6.231   4.092
  516ILE     CD 8181   1.956   6.312   4.040
  516ILE    HD1 8182   1.854   6.279   4.046
  516ILE    HD2 8183   1.967   6.394   4.115
  516ILE    HD3 8184   1.979   6.351   3.941
  516ILE      C 8185   2.087   5.883   4.086
  516ILE      O 8186   1.994   5.802   4.070
  517LEU      N 8187   2.194   5.878   4.011
  517LEU      H 8188   2.257   5.953   4.022
  517LEU     CA 8189   2.218   5.785   3.902
  517LEU     HA 8190   2.118   5.759   3.859
  517LEU     CB 8191   2.295   5.863   3.792
  517LEU    HB1 8192   2.400   5.834   3.792
  517LEU    HB2 8193   2.283   5.974   3.794
  517LEU     CG 8194   2.252   5.828   3.647
  517LEU     HG 8195   2.243   5.719   3.648
  517LEU    CD1 8196   2.110   5.883   3.620
  517LEU   HD11 8197   2.086   5.861   3.516
  517LEU   HD12 8198   2.040   5.825   3.685
  517LEU   HD13 8199   2.102   5.983   3.648
  517LEU    CD2 8200   2.355   5.878   3.544
  517LEU   HD21 8201   2.363   5.988   3.556
  517LEU   HD22 8202   2.455   5.828   3.558
  517LEU   HD23 8203   2.315   5.853   3.445
  517LEU      C 8204   2.292   5.659   3.949
  517LEU      O 8205   2.308   5.564   3.869
  518GLY      N 8206   2.342   5.649   4.071
  518GLY      H 8207   2.340   5.736   4.126
  518GLY     CA 8208   2.401   5.529   4.133
  518GLY    HA1 8209   2.325   5.453   4.144
  518GLY    HA2 8210   2.428   5.550   4.238
  518GLY      C 8211   2.533   5.471   4.073
  518GLY      O 8212   2.568   5.357   4.110
  519GLY      N 8213   2.606   5.544   3.986
  519GLY      H 8214   2.583   5.639   3.970
  519GLY     CA 8215   2.726   5.495   3.913
  519GLY    HA1 8216   2.729   5.531   3.803
  519GLY    HA2 8217   2.739   5.387   3.913
  519GLY      C 8218   2.857   5.548   3.972
  519GLY      O 8219   2.864   5.597   4.086
  520THR      N 8220   2.959   5.547   3.890
  520THR      H 8221   2.942   5.506   3.799
  520THR     CA 8222   3.097   5.589   3.921
  520THR     HA 8223   3.099   5.647   4.012
  520THR     CB 8224   3.185   5.464   3.945
  520THR     HB 8225   3.177   5.403   3.856
  520THR    CG2 8226   3.331   5.498   3.975
  520THR   HG21 8227   3.372   5.547   3.895
  520THR   HG22 8228   3.340   5.563   4.061
  520THR   HG23 8229   3.385   5.405   3.988
  520THR    OG1 8230   3.135   5.389   4.054
  520THR    HG1 8231   3.115   5.298   4.018
  520THR      C 8232   3.152   5.667   3.801
  520THR      O 8233   3.122   5.634   3.688
  521VAL      N 8234   3.211   5.783   3.830
  521VAL      H 8235   3.218   5.803   3.930
  521VAL     CA 8236   3.256   5.887   3.738
  521VAL     HA 8237   3.201   5.890   3.646
  521VAL     CB 8238   3.241   6.031   3.792
  521VAL     HB 8239   3.307   6.052   3.872
  521VAL    CG1 8240   3.271   6.134   3.681
  521VAL   HG11 8241   3.262   6.233   3.718
  521VAL   HG12 8242   3.374   6.113   3.651
  521VAL   HG13 8243   3.199   6.130   3.594
  521VAL    CG2 8244   3.099   6.071   3.841
  521VAL   HG21 8245   3.087   6.162   3.899
  521VAL   HG22 8246   3.032   6.084   3.757
  521VAL   HG23 8247   3.061   5.989   3.902
  521VAL      C 8248   3.404   5.868   3.700
  521VAL      O 8249   3.492   5.895   3.787
  522PHE      N 8250   3.433   5.830   3.576
  522PHE      H 8251   3.362   5.819   3.508
  522PHE     CA 8252   3.572   5.808   3.534
  522PHE     HA 8253   3.634   5.806   3.624
  522PHE     CB 8254   3.583   5.677   3.453
  522PHE    HB1 8255   3.667   5.675   3.385
  522PHE    HB2 8256   3.494   5.661   3.396
  522PHE     CG 8257   3.590   5.553   3.550
  522PHE    CD1 8258   3.711   5.518   3.611
  522PHE    HD1 8259   3.790   5.583   3.582
  522PHE    CE1 8260   3.718   5.405   3.696
  522PHE    HE1 8261   3.814   5.382   3.745
  522PHE     CZ 8262   3.605   5.325   3.719
  522PHE     HZ 8263   3.613   5.239   3.784
  522PHE    CE2 8264   3.486   5.366   3.662
  522PHE    HE2 8265   3.394   5.303   3.670
  522PHE    CD2 8266   3.477   5.478   3.584
  522PHE    HD2 8267   3.375   5.504   3.552
  522PHE      C 8268   3.625   5.926   3.446
  522PHE      O 8269   3.559   5.983   3.359
  523ARG      N 8270   3.750   5.969   3.479
  523ARG      H 8271   3.803   5.918   3.550
  523ARG     CA 8272   3.817   6.089   3.424
  523ARG     HA 8273   3.747   6.149   3.366
  523ARG     CB 8274   3.881   6.174   3.539
  523ARG    HB1 8275   3.956   6.238   3.492
  523ARG    HB2 8276   3.925   6.109   3.611
  523ARG     CG 8277   3.776   6.256   3.614
  523ARG    HG1 8278   3.689   6.196   3.634
  523ARG    HG2 8279   3.753   6.338   3.553
  523ARG     CD 8280   3.818   6.309   3.753
  523ARG    HD1 8281   3.827   6.224   3.820
  523ARG    HD2 8282   3.738   6.373   3.786
  523ARG     NE 8283   3.951   6.387   3.743
  523ARG     HE 8284   4.033   6.330   3.732
  523ARG     CZ 8285   3.969   6.512   3.707
  523ARG    NH1 8286   3.878   6.604   3.711
  523ARG   HH11 8287   3.786   6.582   3.752
  523ARG   HH12 8288   3.895   6.689   3.668
  523ARG    NH2 8289   4.084   6.550   3.669
  523ARG   HH21 8290   4.161   6.484   3.660
  523ARG   HH22 8291   4.093   6.644   3.626
  523ARG      C 8292   3.925   6.052   3.327
  523ARG      O 8293   4.011   5.972   3.359
  524GLU      N 8294   3.928   6.121   3.210
  524GLU      H 8295   3.849   6.181   3.192
  524GLU     CA 8296   4.013   6.097   3.094
  524GLU     HA 8297   4.093   6.023   3.115
  524GLU     CB 8298   3.929   6.033   2.986
  524GLU    HB1 8299   3.841   6.093   2.964
  524GLU    HB2 8300   3.895   5.939   3.030
  524GLU     CG 8301   3.995   5.996   2.851
  524GLU    HG1 8302   4.083   5.933   2.867
  524GLU    HG2 8303   4.020   6.087   2.799
  524GLU     CD 8304   3.904   5.916   2.756
  524GLU    OE1 8305   3.929   5.915   2.635
  524GLU    OE2 8306   3.810   5.849   2.796
  524GLU      C 8307   4.082   6.220   3.036
  524GLU      O 8308   4.030   6.329   3.042
  525ALA      N 8309   4.206   6.208   2.991
  525ALA      H 8310   4.246   6.114   2.991
  525ALA     CA 8311   4.287   6.308   2.927
  525ALA     HA 8312   4.246   6.406   2.962
  525ALA     CB 8313   4.435   6.311   2.982
  525ALA    HB1 8314   4.482   6.217   2.970
  525ALA    HB2 8315   4.486   6.391   2.938
  525ALA    HB3 8316   4.430   6.332   3.092
  525ALA      C 8317   4.297   6.306   2.776
  525ALA      O 8318   4.292   6.199   2.715
  526ILE      N 8319   4.308   6.428   2.717
  526ILE      H 8320   4.321   6.514   2.772
  526ILE     CA 8321   4.294   6.439   2.572
  526ILE     HA 8322   4.256   6.343   2.536
  526ILE     CB 8323   4.193   6.550   2.533
  526ILE     HB 8324   4.228   6.643   2.573
  526ILE    CG2 8325   4.186   6.569   2.383
  526ILE   HG21 8326   4.285   6.604   2.351
  526ILE   HG22 8327   4.167   6.476   2.334
  526ILE   HG23 8328   4.116   6.650   2.359
  526ILE    CG1 8329   4.054   6.504   2.588
  526ILE   HG11 8330   4.061   6.460   2.686
  526ILE   HG12 8331   4.013   6.429   2.521
  526ILE     CD 8332   3.946   6.607   2.608
  526ILE    HD1 8333   3.912   6.634   2.510
  526ILE    HD2 8334   3.856   6.575   2.657
  526ILE    HD3 8335   3.991   6.690   2.659
  526ILE      C 8336   4.433   6.456   2.508
  526ILE      O 8337   4.516   6.533   2.560
  527ILE      N 8338   4.459   6.386   2.397
  527ILE      H 8339   4.390   6.327   2.350
  527ILE     CA 8340   4.591   6.369   2.340
  527ILE     HA 8341   4.662   6.418   2.405
  527ILE     CB 8342   4.647   6.228   2.352
  527ILE     HB 8343   4.600   6.172   2.269
  527ILE    CG2 8344   4.800   6.213   2.341
  527ILE   HG21 8345   4.851   6.259   2.422
  527ILE   HG22 8346   4.842   6.114   2.340
  527ILE   HG23 8347   4.834   6.266   2.253
  527ILE    CG1 8348   4.607   6.156   2.487
  527ILE   HG11 8349   4.650   6.054   2.475
  527ILE   HG12 8350   4.501   6.148   2.502
  527ILE     CD 8351   4.664   6.217   2.618
  527ILE    HD1 8352   4.768   6.232   2.614
  527ILE    HD2 8353   4.609   6.308   2.638
  527ILE    HD3 8354   4.645   6.148   2.703
  527ILE      C 8355   4.598   6.435   2.200
  527ILE      O 8356   4.504   6.419   2.120
  528CYS      N 8357   4.713   6.496   2.163
  528CYS      H 8358   4.791   6.499   2.232
  528CYS     CA 8359   4.752   6.544   2.029
  528CYS     HA 8360   4.710   6.480   1.951
  528CYS     CB 8361   4.705   6.695   2.018
  528CYS    HB1 8362   4.735   6.751   2.106
  528CYS    HB2 8363   4.591   6.692   2.015
  528CYS     SG 8364   4.778   6.761   1.866
  528CYS     HG 8365   4.669   6.730   1.795
  528CYS      C 8366   4.908   6.522   2.018
  528CYS      O 8367   4.990   6.567   2.100
  529LYS      N 8368   4.955   6.469   1.902
  529LYS      H 8369   4.888   6.432   1.832
  529LYS     CA 8370   5.100   6.461   1.867
  529LYS     HA 8371   5.141   6.387   1.935
  529LYS     CB 8372   5.105   6.410   1.718
  529LYS    HB1 8373   5.205   6.402   1.686
  529LYS    HB2 8374   5.044   6.482   1.662
  529LYS     CG 8375   5.052   6.265   1.711
  529LYS    HG1 8376   4.947   6.268   1.751
  529LYS    HG2 8377   5.109   6.212   1.787
  529LYS     CD 8378   5.066   6.196   1.575
  529LYS    HD1 8379   5.036   6.090   1.586
  529LYS    HD2 8380   5.170   6.189   1.542
  529LYS     CE 8381   4.982   6.271   1.469
  529LYS    HE1 8382   5.005   6.377   1.470
  529LYS    HE2 8383   4.880   6.256   1.493
  529LYS     NZ 8384   5.004   6.217   1.337
  529LYS    HZ1 8385   4.944   6.253   1.268
  529LYS    HZ2 8386   5.099   6.235   1.306
  529LYS    HZ3 8387   4.989   6.116   1.341
  529LYS      C 8388   5.187   6.591   1.874
  529LYS      O 8389   5.308   6.580   1.879
  530ASN      N 8390   5.121   6.709   1.869
  530ASN      H 8391   5.021   6.710   1.863
  530ASN     CA 8392   5.186   6.840   1.866
  530ASN     HA 8393   5.279   6.827   1.813
  530ASN     CB 8394   5.099   6.929   1.772
  530ASN    HB1 8395   4.999   6.950   1.810
  530ASN    HB2 8396   5.084   6.876   1.679
  530ASN     CG 8397   5.164   7.051   1.731
  530ASN    OD1 8398   5.270   7.059   1.671
  530ASN    ND2 8399   5.111   7.160   1.771
  530ASN   HD21 8400   5.008   7.165   1.785
  530ASN   HD22 8401   5.157   7.248   1.754
  530ASN      C 8402   5.211   6.902   2.007
  530ASN      O 8403   5.275   7.009   2.018
  531ILE      N 8404   5.154   6.836   2.105
  531ILE      H 8405   5.106   6.745   2.086
  531ILE     CA 8406   5.147   6.876   2.244
  531ILE     HA 8407   5.198   6.967   2.249
  531ILE     CB 8408   5.001   6.907   2.281
  531ILE     HB 8409   4.948   6.812   2.281
  531ILE    CG2 8410   4.991   6.953   2.434
  531ILE   HG21 8411   4.890   6.974   2.458
  531ILE   HG22 8412   5.030   6.875   2.500
  531ILE   HG23 8413   5.048   7.043   2.456
  531ILE    CG1 8414   4.923   7.003   2.188
  531ILE   HG11 8415   4.823   6.992   2.218
  531ILE   HG12 8416   4.941   6.969   2.085
  531ILE     CD 8417   4.961   7.148   2.201
  531ILE    HD1 8418   5.068   7.158   2.187
  531ILE    HD2 8419   4.911   7.203   2.125
  531ILE    HD3 8420   4.934   7.188   2.303
  531ILE      C 8421   5.219   6.775   2.337
  531ILE      O 8422   5.167   6.666   2.354
  532PRO      N 8423   5.341   6.812   2.398
  532PRO     CD 8424   5.414   6.930   2.353
  532PRO    HD1 8425   5.361   7.022   2.387
  532PRO    HD2 8426   5.423   6.928   2.248
  532PRO     CG 8427   5.548   6.924   2.419
  532PRO    HG1 8428   5.551   6.989   2.506
  532PRO    HG2 8429   5.624   6.957   2.350
  532PRO     CB 8430   5.564   6.777   2.448
  532PRO    HB1 8431   5.639   6.765   2.526
  532PRO    HB2 8432   5.599   6.734   2.356
  532PRO     CA 8433   5.424   6.718   2.475
  532PRO     HA 8434   5.428   6.617   2.434
  532PRO      C 8435   5.378   6.723   2.619
  532PRO      O 8436   5.380   6.832   2.680
  533ARG      N 8437   5.346   6.605   2.678
  533ARG      H 8438   5.349   6.516   2.628
  533ARG     CA 8439   5.284   6.598   2.810
  533ARG     HA 8440   5.194   6.660   2.815
  533ARG     CB 8441   5.235   6.453   2.833
  533ARG    HB1 8442   5.216   6.448   2.944
  533ARG    HB2 8443   5.322   6.387   2.803
  533ARG     CG 8444   5.105   6.392   2.771
  533ARG    HG1 8445   5.021   6.454   2.805
  533ARG    HG2 8446   5.095   6.292   2.801
  533ARG     CD 8447   5.104   6.395   2.617
  533ARG    HD1 8448   5.127   6.490   2.578
  533ARG    HD2 8449   5.007   6.359   2.583
  533ARG     NE 8450   5.208   6.302   2.569
  533ARG     HE 8451   5.219   6.222   2.625
  533ARG     CZ 8452   5.261   6.303   2.450
  533ARG    NH1 8453   5.242   6.394   2.358
  533ARG   HH11 8454   5.183   6.477   2.372
  533ARG   HH12 8455   5.276   6.392   2.262
  533ARG    NH2 8456   5.342   6.213   2.410
  533ARG   HH21 8457   5.383   6.156   2.487
  533ARG   HH22 8458   5.379   6.215   2.318
  533ARG      C 8459   5.385   6.637   2.920
  533ARG      O 8460   5.500   6.599   2.910
  534LEU      N 8461   5.345   6.716   3.021
  534LEU      H 8462   5.251   6.746   3.027
  534LEU     CA 8463   5.439   6.762   3.124
  534LEU     HA 8464   5.519   6.814   3.071
  534LEU     CB 8465   5.361   6.856   3.214
  534LEU    HB1 8466   5.287   6.798   3.266
  534LEU    HB2 8467   5.306   6.921   3.151
  534LEU     CG 8468   5.449   6.939   3.309
  534LEU     HG 8469   5.479   6.872   3.391
  534LEU    CD1 8470   5.571   6.999   3.244
  534LEU   HD11 8471   5.640   6.919   3.217
  534LEU   HD12 8472   5.539   7.060   3.152
  534LEU   HD13 8473   5.626   7.051   3.317
  534LEU    CD2 8474   5.375   7.062   3.356
  534LEU   HD21 8475   5.433   7.113   3.429
  534LEU   HD22 8476   5.348   7.130   3.275
  534LEU   HD23 8477   5.288   7.041   3.414
  534LEU      C 8478   5.504   6.647   3.206
  534LEU      O 8479   5.620   6.658   3.243
  535VAL      N 8480   5.428   6.538   3.232
  535VAL      H 8481   5.337   6.548   3.198
  535VAL     CA 8482   5.478   6.411   3.276
  535VAL     HA 8483   5.562   6.427   3.342
  535VAL     CB 8484   5.372   6.330   3.348
  535VAL     HB 8485   5.284   6.319   3.281
  535VAL    CG1 8486   5.433   6.199   3.403
  535VAL   HG11 8487   5.449   6.129   3.322
  535VAL   HG12 8488   5.529   6.226   3.451
  535VAL   HG13 8489   5.365   6.143   3.475
  535VAL    CG2 8490   5.314   6.407   3.472
  535VAL   HG21 8491   5.395   6.429   3.547
  535VAL   HG22 8492   5.264   6.500   3.443
  535VAL   HG23 8493   5.238   6.347   3.521
  535VAL      C 8494   5.521   6.333   3.150
  535VAL      O 8495   5.440   6.271   3.086
  536SER      N 8496   5.645   6.344   3.111
  536SER      H 8497   5.705   6.402   3.167
  536SER     CA 8498   5.684   6.315   2.975
  536SER     HA 8499   5.611   6.361   2.905
  536SER     CB 8500   5.820   6.375   2.949
  536SER    HB1 8501   5.820   6.486   2.960
  536SER    HB2 8502   5.844   6.349   2.843
  536SER     OG 8503   5.918   6.324   3.038
  536SER     HG 8504   5.911   6.372   3.122
  536SER      C 8505   5.683   6.164   2.936
  536SER      O 8506   5.702   6.126   2.824
  537GLY      N 8507   5.655   6.080   3.033
  537GLY      H 8508   5.658   6.117   3.124
  537GLY     CA 8509   5.623   5.941   3.021
  537GLY    HA1 8510   5.609   5.902   3.117
  537GLY    HA2 8511   5.697   5.889   2.967
  537GLY      C 8512   5.487   5.911   2.957
  537GLY      O 8513   5.477   5.804   2.904
  538TRP      N 8514   5.382   5.995   2.968
  538TRP      H 8515   5.389   6.085   3.015
  538TRP     CA 8516   5.243   5.964   2.922
  538TRP     HA 8517   5.223   5.854   2.942
  538TRP     CB 8518   5.144   6.029   3.014
  538TRP    HB1 8519   5.039   6.010   2.973
  538TRP    HB2 8520   5.154   6.136   3.018
  538TRP     CG 8521   5.146   5.996   3.161
  538TRP    CD1 8522   5.187   5.882   3.220
  538TRP    HD1 8523   5.229   5.799   3.171
  538TRP    NE1 8524   5.173   5.886   3.355
  538TRP    HE1 8525   5.179   5.806   3.418
  538TRP    CE2 8526   5.111   6.000   3.394
  538TRP    CZ2 8527   5.065   6.042   3.521
  538TRP    HZ2 8528   5.082   5.982   3.611
  538TRP    CH2 8529   4.985   6.153   3.523
  538TRP    HH2 8530   4.928   6.179   3.616
  538TRP    CZ3 8531   4.962   6.236   3.412
  538TRP    HZ3 8532   4.905   6.324   3.417
  538TRP    CE3 8533   5.015   6.193   3.289
  538TRP    HE3 8534   4.993   6.252   3.200
  538TRP    CD2 8535   5.084   6.071   3.276
  538TRP      C 8536   5.204   5.973   2.772
  538TRP      O 8537   5.215   6.077   2.705
  539VAL      N 8538   5.150   5.860   2.717
  539VAL      H 8539   5.147   5.777   2.778
  539VAL     CA 8540   5.119   5.853   2.570
  539VAL     HA 8541   5.118   5.955   2.530
  539VAL     CB 8542   5.224   5.775   2.493
  539VAL     HB 8543   5.326   5.801   2.527
  539VAL    CG1 8544   5.216   5.622   2.524
  539VAL   HG11 8545   5.304   5.561   2.501
  539VAL   HG12 8546   5.189   5.609   2.631
  539VAL   HG13 8547   5.133   5.587   2.470
  539VAL    CG2 8548   5.227   5.796   2.342
  539VAL   HG21 8549   5.259   5.902   2.315
  539VAL   HG22 8550   5.303   5.734   2.306
  539VAL   HG23 8551   5.133   5.767   2.288
  539VAL      C 8552   4.971   5.811   2.545
  539VAL      O 8553   4.915   5.823   2.435
  540LYS      N 8554   4.907   5.756   2.649
  540LYS      H 8555   4.967   5.738   2.729
  540LYS     CA 8556   4.765   5.719   2.660
  540LYS     HA 8557   4.705   5.772   2.580
  540LYS     CB 8558   4.744   5.566   2.638
  540LYS    HB1 8559   4.636   5.546   2.651
  540LYS    HB2 8560   4.788   5.514   2.721
  540LYS     CG 8561   4.802   5.499   2.511
  540LYS    HG1 8562   4.906   5.463   2.529
  540LYS    HG2 8563   4.801   5.561   2.425
  540LYS     CD 8564   4.716   5.376   2.484
  540LYS    HD1 8565   4.618   5.409   2.447
  540LYS    HD2 8566   4.701   5.327   2.579
  540LYS     CE 8567   4.780   5.284   2.382
  540LYS    HE1 8568   4.724   5.189   2.370
  540LYS    HE2 8569   4.883   5.266   2.412
  540LYS     NZ 8570   4.775   5.348   2.251
  540LYS    HZ1 8571   4.680   5.377   2.220
  540LYS    HZ2 8572   4.836   5.430   2.250
  540LYS    HZ3 8573   4.812   5.283   2.180
  540LYS      C 8574   4.705   5.759   2.791
  540LYS      O 8575   4.779   5.774   2.891
  541PRO      N 8576   4.573   5.782   2.807
  541PRO     CD 8577   4.480   5.802   2.702
  541PRO    HD1 8578   4.485   5.717   2.630
  541PRO    HD2 8579   4.517   5.888   2.644
  541PRO     CG 8580   4.350   5.824   2.769
  541PRO    HG1 8581   4.292   5.730   2.775
  541PRO    HG2 8582   4.297   5.900   2.708
  541PRO     CB 8583   4.377   5.876   2.906
  541PRO    HB1 8584   4.299   5.852   2.972
  541PRO    HB2 8585   4.384   5.982   2.898
  541PRO     CA 8586   4.517   5.822   2.938
  541PRO     HA 8587   4.578   5.901   2.980
  541PRO      C 8588   4.515   5.712   3.048
  541PRO      O 8589   4.490   5.592   3.021
  542ILE      N 8590   4.533   5.753   3.173
  542ILE      H 8591   4.543   5.852   3.182
  542ILE     CA 8592   4.503   5.675   3.293
  542ILE     HA 8593   4.480   5.577   3.255
  542ILE     CB 8594   4.627   5.649   3.387
  542ILE     HB 8595   4.613   5.547   3.425
  542ILE    CG2 8596   4.754   5.634   3.305
  542ILE   HG21 8597   4.774   5.726   3.244
  542ILE   HG22 8598   4.838   5.611   3.373
  542ILE   HG23 8599   4.736   5.556   3.232
  542ILE    CG1 8600   4.647   5.735   3.512
  542ILE   HG11 8601   4.721   5.691   3.573
  542ILE   HG12 8602   4.554   5.743   3.569
  542ILE     CD 8603   4.691   5.880   3.488
  542ILE    HD1 8604   4.724   5.930   3.580
  542ILE    HD2 8605   4.771   5.885   3.417
  542ILE    HD3 8606   4.613   5.931   3.437
  542ILE      C 8607   4.378   5.724   3.368
  542ILE      O 8608   4.365   5.847   3.383
  543ILE      N 8609   4.286   5.636   3.394
  543ILE      H 8610   4.315   5.541   3.375
  543ILE     CA 8611   4.140   5.665   3.393
  543ILE     HA 8612   4.134   5.767   3.370
  543ILE     CB 8613   4.068   5.602   3.271
  543ILE     HB 8614   4.083   5.496   3.271
  543ILE    CG2 8615   3.920   5.638   3.278
  543ILE   HG21 8616   3.899   5.743   3.257
  543ILE   HG22 8617   3.874   5.587   3.195
  543ILE   HG23 8618   3.873   5.601   3.374
  543ILE    CG1 8619   4.130   5.656   3.144
  543ILE   HG11 8620   4.238   5.637   3.138
  543ILE   HG12 8621   4.112   5.766   3.134
  543ILE     CD 8622   4.070   5.603   3.019
  543ILE    HD1 8623   4.075   5.495   3.018
  543ILE    HD2 8624   3.968   5.639   3.009
  543ILE    HD3 8625   4.124   5.638   2.931
  543ILE      C 8626   4.080   5.643   3.530
  543ILE      O 8627   4.027   5.538   3.559
  544ILE      N 8628   4.103   5.747   3.617
  544ILE      H 8629   4.141   5.829   3.578
  544ILE     CA 8630   4.066   5.752   3.759
  544ILE     HA 8631   4.089   5.657   3.803
  544ILE     CB 8632   4.150   5.863   3.828
  544ILE     HB 8633   4.139   5.961   3.774
  544ILE    CG2 8634   4.104   5.891   3.969
  544ILE   HG21 8635   4.114   5.798   4.026
  544ILE   HG22 8636   4.168   5.963   4.026
  544ILE   HG23 8637   4.002   5.914   3.979
  544ILE    CG1 8638   4.295   5.823   3.831
  544ILE   HG11 8639   4.325   5.796   3.729
  544ILE   HG12 8640   4.307   5.742   3.907
  544ILE     CD 8641   4.392   5.939   3.865
  544ILE    HD1 8642   4.481   5.929   3.804
  544ILE    HD2 8643   4.339   6.025   3.834
  544ILE    HD3 8644   4.411   5.937   3.977
  544ILE      C 8645   3.917   5.776   3.778
  544ILE      O 8646   3.857   5.865   3.715
  545GLY      N 8647   3.864   5.692   3.872
  545GLY      H 8648   3.928   5.622   3.909
  545GLY     CA 8649   3.723   5.681   3.914
  545GLY    HA1 8650   3.673   5.595   3.874
  545GLY    HA2 8651   3.673   5.770   3.875
  545GLY      C 8652   3.703   5.681   4.061
  545GLY      O 8653   3.737   5.578   4.121
  546ARG      N 8654   3.664   5.791   4.128
  546ARG      H 8655   3.633   5.868   4.070
  546ARG     CA 8656   3.643   5.805   4.272
  546ARG     HA 8657   3.727   5.760   4.322
  546ARG     CB 8658   3.630   5.954   4.323
  546ARG    HB1 8659   3.611   5.947   4.431
  546ARG    HB2 8660   3.546   6.014   4.273
  546ARG     CG 8661   3.758   6.036   4.302
  546ARG    HG1 8662   3.802   6.018   4.209
  546ARG    HG2 8663   3.832   5.999   4.374
  546ARG     CD 8664   3.745   6.188   4.305
  546ARG    HD1 8665   3.687   6.223   4.223
  546ARG    HD2 8666   3.836   6.245   4.294
  546ARG     NE 8667   3.667   6.232   4.427
  546ARG     HE 8668   3.676   6.169   4.508
  546ARG     CZ 8669   3.587   6.334   4.443
  546ARG    NH1 8670   3.566   6.425   4.352
  546ARG   HH11 8671   3.629   6.441   4.276
  546ARG   HH12 8672   3.501   6.500   4.368
  546ARG    NH2 8673   3.527   6.357   4.561
  546ARG   HH21 8674   3.527   6.294   4.644
  546ARG   HH22 8675   3.455   6.436   4.561
  546ARG      C 8676   3.515   5.731   4.316
  546ARG      O 8677   3.417   5.738   4.244
  547HIS      N 8678   3.506   5.669   4.435
  547HIS      H 8679   3.595   5.647   4.480
  547HIS     CA 8680   3.382   5.621   4.502
  547HIS     HA 8681   3.333   5.552   4.440
  547HIS     CB 8682   3.429   5.558   4.629
  547HIS    HB1 8683   3.476   5.636   4.690
  547HIS    HB2 8684   3.508   5.482   4.608
  547HIS     CG 8685   3.313   5.494   4.706
  547HIS    ND1 8686   3.194   5.450   4.645
  547HIS    CE1 8687   3.128   5.391   4.740
  547HIS    HE1 8688   3.028   5.359   4.728
  547HIS    NE2 8689   3.199   5.388   4.854
  547HIS    HE2 8690   3.151   5.370   4.947
  547HIS    CD2 8691   3.313   5.456   4.838
  547HIS    HD2 8692   3.391   5.480   4.908
  547HIS      C 8693   3.285   5.738   4.519
  547HIS      O 8694   3.333   5.845   4.560
  548ALA      N 8695   3.157   5.726   4.484
  548ALA      H 8696   3.130   5.633   4.454
  548ALA     CA 8697   3.058   5.832   4.494
  548ALA     HA 8698   3.109   5.923   4.461
  548ALA     CB 8699   2.937   5.803   4.405
  548ALA    HB1 8700   2.857   5.880   4.432
  548ALA    HB2 8701   2.965   5.810   4.299
  548ALA    HB3 8702   2.904   5.705   4.422
  548ALA      C 8703   3.009   5.852   4.643
  548ALA      O 8704   2.933   5.943   4.662
  549TYR      N 8705   3.038   5.755   4.734
  549TYR      H 8706   3.103   5.683   4.709
  549TYR     CA 8707   2.978   5.753   4.867
  549TYR     HA 8708   2.901   5.829   4.875
  549TYR     CB 8709   2.903   5.619   4.884
  549TYR    HB1 8710   2.969   5.538   4.912
  549TYR    HB2 8711   2.853   5.594   4.788
  549TYR     CG 8712   2.798   5.625   4.987
  549TYR    CD1 8713   2.663   5.642   4.947
  549TYR    HD1 8714   2.642   5.647   4.843
  549TYR    CE1 8715   2.556   5.629   5.037
  549TYR    HE1 8716   2.452   5.632   5.004
  549TYR     CZ 8717   2.584   5.609   5.175
  549TYR     OH 8718   2.479   5.600   5.263
  549TYR     HH 8719   2.394   5.605   5.212
  549TYR    CE2 8720   2.718   5.613   5.219
  549TYR    HE2 8721   2.737   5.603   5.322
  549TYR    CD2 8722   2.824   5.614   5.125
  549TYR    HD2 8723   2.927   5.613   5.149
  549TYR      C 8724   3.077   5.778   4.981
  549TYR      O 8725   3.197   5.758   4.964
  550GLY      N 8726   3.025   5.826   5.097
  550GLY      H 8727   2.927   5.852   5.096
  550GLY     CA 8728   3.092   5.820   5.227
  550GLY    HA1 8729   3.119   5.714   5.249
  550GLY    HA2 8730   3.020   5.857   5.306
  550GLY      C 8731   3.219   5.903   5.238
  550GLY      O 8732   3.236   6.007   5.175
  551ASP      N 8733   3.305   5.853   5.327
  551ASP      H 8734   3.279   5.776   5.390
  551ASP     CA 8735   3.436   5.912   5.365
  551ASP     HA 8736   3.464   5.855   5.452
  551ASP     CB 8737   3.546   5.872   5.262
  551ASP    HB1 8738   3.639   5.918   5.286
  551ASP    HB2 8739   3.514   5.920   5.171
  551ASP     CG 8740   3.573   5.721   5.238
  551ASP    OD1 8741   3.500   5.639   5.296
  551ASP    OD2 8742   3.669   5.691   5.166
  551ASP      C 8743   3.432   6.065   5.410
  551ASP      O 8744   3.328   6.117   5.457
  552GLN      N 8745   3.538   6.144   5.392
  552GLN      H 8746   3.616   6.098   5.357
  552GLN     CA 8747   3.556   6.284   5.425
  552GLN     HA 8748   3.560   6.290   5.533
  552GLN     CB 8749   3.690   6.344   5.368
  552GLN    HB1 8750   3.703   6.446   5.394
  552GLN    HB2 8751   3.693   6.343   5.258
  552GLN     CG 8752   3.805   6.271   5.435
  552GLN    HG1 8753   3.783   6.246   5.537
  552GLN    HG2 8754   3.894   6.334   5.428
  552GLN     CD 8755   3.853   6.140   5.368
  552GLN    OE1 8756   3.814   6.099   5.261
  552GLN    NE2 8757   3.931   6.060   5.435
  552GLN   HE21 8758   3.982   6.089   5.518
  552GLN   HE22 8759   3.954   5.969   5.383
  552GLN      C 8760   3.438   6.373   5.381
  552GLN      O 8761   3.400   6.473   5.444
  553TYR      N 8762   3.374   6.333   5.265
  553TYR      H 8763   3.402   6.247   5.224
  553TYR     CA 8764   3.272   6.416   5.191
  553TYR     HA 8765   3.299   6.525   5.198
  553TYR     CB 8766   3.281   6.371   5.040
  553TYR    HB1 8767   3.217   6.441   4.985
  553TYR    HB2 8768   3.252   6.264   5.020
  553TYR     CG 8769   3.422   6.389   4.994
  553TYR    CD1 8770   3.512   6.279   5.006
  553TYR    HD1 8771   3.477   6.185   5.042
  553TYR    CE1 8772   3.647   6.297   4.970
  553TYR    HE1 8773   3.717   6.222   4.989
  553TYR     CZ 8774   3.697   6.421   4.928
  553TYR     OH 8775   3.833   6.451   4.906
  553TYR     HH 8776   3.846   6.514   4.833
  553TYR    CE2 8777   3.604   6.526   4.904
  553TYR    HE2 8778   3.638   6.620   4.857
  553TYR    CD2 8779   3.468   6.512   4.939
  553TYR    HD2 8780   3.400   6.596   4.920
  553TYR      C 8781   3.131   6.391   5.250
  553TYR      O 8782   3.028   6.447   5.206
  554ARG      N 8783   3.122   6.302   5.350
  554ARG      H 8784   3.204   6.242   5.356
  554ARG     CA 8785   3.010   6.285   5.447
  554ARG     HA 8786   2.942   6.362   5.426
  554ARG     CB 8787   2.939   6.160   5.407
  554ARG    HB1 8788   2.871   6.150   5.490
  554ARG    HB2 8789   3.007   6.071   5.413
  554ARG     CG 8790   2.856   6.143   5.275
  554ARG    HG1 8791   2.824   6.044   5.264
  554ARG    HG2 8792   2.913   6.159   5.190
  554ARG     CD 8793   2.730   6.236   5.286
  554ARG    HD1 8794   2.761   6.346   5.289
  554ARG    HD2 8795   2.663   6.224   5.370
  554ARG     NE 8796   2.652   6.222   5.160
  554ARG     HE 8797   2.679   6.137   5.116
  554ARG     CZ 8798   2.556   6.297   5.108
  554ARG    NH1 8799   2.524   6.409   5.162
  554ARG   HH11 8800   2.554   6.423   5.251
  554ARG   HH12 8801   2.455   6.464   5.120
  554ARG    NH2 8802   2.495   6.261   5.001
  554ARG   HH21 8803   2.501   6.172   4.949
  554ARG   HH22 8804   2.432   6.328   4.968
  554ARG      C 8805   3.051   6.294   5.597
  554ARG      O 8806   2.960   6.291   5.678
  555ALA      N 8807   3.182   6.284   5.621
  555ALA      H 8808   3.244   6.253   5.546
  555ALA     CA 8809   3.241   6.272   5.758
  555ALA     HA 8810   3.217   6.173   5.790
  555ALA     CB 8811   3.395   6.279   5.748
  555ALA    HB1 8812   3.420   6.201   5.679
  555ALA    HB2 8813   3.426   6.374   5.709
  555ALA    HB3 8814   3.444   6.269   5.849
  555ALA      C 8815   3.193   6.380   5.862
  555ALA      O 8816   3.162   6.491   5.830
  556THR      N 8817   3.193   6.343   5.990
  556THR      H 8818   3.226   6.251   6.013
  556THR     CA 8819   3.155   6.433   6.095
  556THR     HA 8820   3.126   6.526   6.055
  556THR     CB 8821   3.038   6.378   6.171
  556THR     HB 8822   3.071   6.289   6.222
  556THR    CG2 8823   2.980   6.474   6.278
  556THR   HG21 8824   3.028   6.447   6.376
  556THR   HG22 8825   3.004   6.574   6.250
  556THR   HG23 8826   2.873   6.463   6.289
  556THR    OG1 8827   2.926   6.351   6.087
  556THR    HG1 8828   2.952   6.268   6.039
  556THR      C 8829   3.281   6.472   6.180
  556THR      O 8830   3.324   6.404   6.273
  557ASP      N 8831   3.336   6.592   6.151
  557ASP      H 8832   3.298   6.645   6.070
  557ASP     CA 8833   3.454   6.651   6.209
  557ASP     HA 8834   3.505   6.569   6.256
  557ASP     CB 8835   3.539   6.702   6.092
  557ASP    HB1 8836   3.582   6.620   6.032
  557ASP    HB2 8837   3.628   6.742   6.142
  557ASP     CG 8838   3.481   6.809   6.000
  557ASP    OD1 8839   3.531   6.922   5.985
  557ASP    OD2 8840   3.364   6.789   5.954
  557ASP      C 8841   3.429   6.758   6.312
  557ASP      O 8842   3.331   6.834   6.295
  558PHE      N 8843   3.503   6.757   6.423
  558PHE      H 8844   3.578   6.687   6.436
  558PHE     CA 8845   3.477   6.846   6.540
  558PHE     HA 8846   3.431   6.941   6.507
  558PHE     CB 8847   3.366   6.794   6.637
  558PHE    HB1 8848   3.272   6.778   6.585
  558PHE    HB2 8849   3.344   6.877   6.705
  558PHE     CG 8850   3.408   6.667   6.710
  558PHE    CD1 8851   3.408   6.545   6.642
  558PHE    HD1 8852   3.381   6.547   6.534
  558PHE    CE1 8853   3.430   6.426   6.709
  558PHE    HE1 8854   3.430   6.338   6.651
  558PHE     CZ 8855   3.458   6.428   6.846
  558PHE     HZ 8856   3.475   6.336   6.898
  558PHE    CE2 8857   3.468   6.553   6.915
  558PHE    HE2 8858   3.479   6.556   7.021
  558PHE    CD2 8859   3.446   6.673   6.845
  558PHE    HD2 8860   3.458   6.761   6.905
  558PHE      C 8861   3.610   6.875   6.611
  558PHE      O 8862   3.714   6.803   6.597
  559VAL      N 8863   3.608   6.982   6.690
  559VAL      H 8864   3.526   7.027   6.720
  559VAL     CA 8865   3.733   7.025   6.761
  559VAL     HA 8866   3.825   6.985   6.721
  559VAL     CB 8867   3.756   7.178   6.764
  559VAL     HB 8868   3.681   7.222   6.830
  559VAL    CG1 8869   3.900   7.211   6.812
  559VAL   HG11 8870   3.895   7.192   6.923
  559VAL   HG12 8871   3.971   7.143   6.769
  559VAL   HG13 8872   3.929   7.317   6.794
  559VAL    CG2 8873   3.723   7.248   6.628
  559VAL   HG21 8874   3.615   7.238   6.607
  559VAL   HG22 8875   3.761   7.353   6.634
  559VAL   HG23 8876   3.777   7.201   6.549
  559VAL      C 8877   3.712   6.980   6.908
  559VAL      O 8878   3.598   6.978   6.960
  560VAL      N 8879   3.821   6.943   6.973
  560VAL      H 8880   3.912   6.957   6.923
  560VAL     CA 8881   3.834   6.892   7.110
  560VAL     HA 8882   3.736   6.864   7.143
  560VAL     CB 8883   3.918   6.764   7.103
  560VAL     HB 8884   4.009   6.790   7.058
  560VAL    CG1 8885   3.939   6.704   7.245
  560VAL   HG11 8886   3.987   6.777   7.310
  560VAL   HG12 8887   3.846   6.663   7.281
  560VAL   HG13 8888   4.012   6.622   7.239
[truncated: 5,487,335 more chars]
