# Supplementary material for: Drug Design in the Exascale Era: A Perspective from Massively Parallel QM/MM Simulations
Source: J Chem Inf Model. 2023 Jun 15;63(12):3647–58. doi: 10.1021/acs.jcim.3c00557 (PMC10302481; doi:10.1021/acs.jcim.3c00557)
Supplement: Supplementary file 1 — ci3c00557_si_001.zip [file ci3c00557_si_001.zip › idh1/ti/step-2/cv999/CONSTRAINT2]

      1     1        -7.2855763277E-04    3.9617308378E+00
      6     1        -1.3537839523E-03    3.9617306617E+00
     11     1        -2.7935233721E-03    3.9617308352E+00
     16     1        -4.4807474162E-03    3.9617310101E+00
     21     1        -5.9135082836E-03    3.9617306581E+00
     26     1        -6.7881063349E-03    3.9617307509E+00
     31     1        -6.2132979165E-03    3.9617306579E+00
     36     1        -3.7447890706E-03    3.9617307619E+00
     41     1        -8.4998363496E-05    3.9617308088E+00
     46     1         3.3867704081E-03    3.9617307880E+00
     51     1         5.6702827484E-03    3.9617309604E+00
     56     1         6.5482796957E-03    3.9617309929E+00
     61     1         6.3353781971E-03    3.9617310052E+00
     66     1         5.7421893890E-03    3.9617308344E+00
     71     1         4.9464677330E-03    3.9617310058E+00
     76     1         4.1747708455E-03    3.9617308787E+00
     81     1         3.8688010202E-03    3.9617308343E+00
     86     1         4.7838919982E-03    3.9617310020E+00
     91     1         6.4206601515E-03    3.9617307223E+00
     96     1         7.3212221758E-03    3.9617308357E+00
    101     1         6.2228649221E-03    3.9617307736E+00
    106     1         2.9955199927E-03    3.9617309727E+00
    111     1        -1.3449794558E-03    3.9617310015E+00
    116     1        -5.0480490402E-03    3.9617307338E+00
    121     1        -6.5504306735E-03    3.9617308338E+00
    126     1        -5.9436978774E-03    3.9617306674E+00
    131     1        -4.1539687331E-03    3.9617308344E+00
    136     1        -2.3079041180E-03    3.9617306673E+00
    141     1        -1.1302204949E-03    3.9617308339E+00
    146     1        -1.2787311107E-03    3.9617308666E+00
    151     1        -3.0958520378E-03    3.9617306656E+00
    156     1        -6.2415665879E-03    3.9617308340E+00
    161     1        -9.2807357335E-03    3.9617309833E+00
    166     1        -1.0277613620E-02    3.9617308320E+00
    171     1        -8.2523467537E-03    3.9617306681E+00
    176     1        -3.8154284555E-03    3.9617308349E+00
    181     1         4.9264296189E-04    3.9617309547E+00
    186     1         2.2752340685E-03    3.9617306888E+00
    191     1         8.4338227312E-04    3.9617308342E+00
    196     1        -2.6122819492E-03    3.9617309953E+00
    201     1        -6.5712553136E-03    3.9617307752E+00
    206     1        -9.4988343288E-03    3.9617308356E+00
    211     1        -1.0528914080E-02    3.9617308343E+00
    216     1        -9.4766720120E-03    3.9617308337E+00
    221     1        -6.8414996473E-03    3.9617307647E+00
    226     1        -4.1491553044E-03    3.9617309853E+00
    231     1        -3.1603220580E-03    3.9617306955E+00
    236     1        -5.0403464426E-03    3.9617309890E+00
    241     1        -9.5894898506E-03    3.9617308343E+00
    246     1        -1.4657596387E-02    3.9617306751E+00
    251     1        -1.6258011278E-02    3.9617308365E+00
    256     1        -1.2791981152E-02    3.9617309964E+00
    261     1        -6.2271989845E-03    3.9617306731E+00
    266     1         3.3772874371E-04    3.9617308119E+00
    271     1         4.9442646774E-03    3.9617307316E+00
    276     1         6.9927101226E-03    3.9617306700E+00
    281     1         7.1722935603E-03    3.9617310018E+00
    286     1         6.8224102473E-03    3.9617308168E+00
    291     1         6.5392858343E-03    3.9617310058E+00
    296     1         6.2968164950E-03    3.9617306633E+00
    301     1         6.2711499064E-03    3.9617308323E+00
    306     1         6.9644844081E-03    3.9617307027E+00
    311     1         7.8914974863E-03    3.9617308024E+00
    316     1         8.2376837178E-03    3.9617310020E+00
    321     1         7.4183349233E-03    3.9617310022E+00
    326     1         5.4202028331E-03    3.9617306667E+00
    331     1         2.5871947277E-03    3.9617306643E+00
    336     1         9.7361952153E-05    3.9617310061E+00
    341     1        -1.3312871899E-03    3.9617306622E+00
    346     1        -1.6970904357E-03    3.9617308160E+00
    351     1        -9.2128886827E-04    3.9617306641E+00
    356     1         8.6141222030E-04    3.9617308337E+00
    361     1         2.4426410793E-03    3.9617308561E+00
    366     1         2.3280113062E-03    3.9617306689E+00
    371     1         1.6571591537E-04    3.9617308342E+00
    376     1        -3.5107768636E-03    3.9617306671E+00
    381     1        -7.3245505271E-03    3.9617310030E+00
    386     1        -9.7689406557E-03    3.9617308367E+00
    391     1        -1.0175788248E-02    3.9617308094E+00
    396     1        -9.0721559695E-03    3.9617306672E+00
    401     1        -7.2911166359E-03    3.9617306687E+00
    406     1        -5.5713090962E-03    3.9617307587E+00
    411     1        -4.6841504956E-03    3.9617309985E+00
    416     1        -5.4339383423E-03    3.9617309993E+00
    421     1        -7.7751010754E-03    3.9617308351E+00
    426     1        -1.0541166257E-02    3.9617310008E+00
    431     1        -1.2055026595E-02    3.9617307762E+00
    436     1        -1.0848055919E-02    3.9617308349E+00
    441     1        -6.9605986229E-03    3.9617309954E+00
    446     1        -2.4274544778E-03    3.9617307503E+00
    451     1         1.4538185426E-04    3.9617309910E+00
    456     1        -6.2480472146E-04    3.9617308356E+00
    461     1        -4.7930155872E-03    3.9617308351E+00
    466     1        -1.0549564331E-02    3.9617309972E+00
    471     1        -1.5259018313E-02    3.9617307638E+00
    476     1        -1.6796953050E-02    3.9617310006E+00
    481     1        -1.4609914065E-02    3.9617306699E+00
    486     1        -1.0018610046E-02    3.9617309976E+00
    491     1        -5.3387699473E-03    3.9617309955E+00
    496     1        -2.0844179957E-03    3.9617309957E+00
    501     1        -6.5295458662E-04    3.9617309366E+00
    506     1        -7.4529684567E-04    3.9617306702E+00
    511     1        -1.0548036761E-03    3.9617310005E+00
    516     1        -6.5149022050E-05    3.9617310027E+00
    521     1         2.7148228392E-03    3.9617306661E+00
    526     1         6.4605788200E-03    3.9617306666E+00
    531     1         1.0017349276E-02    3.9617310017E+00
    536     1         1.2487304353E-02    3.9617310006E+00
    541     1         1.3543578625E-02    3.9617306683E+00
    546     1         1.3199267606E-02    3.9617308323E+00
    551     1         1.2093750770E-02    3.9617306655E+00
    556     1         1.0897111428E-02    3.9617310063E+00
    561     1         9.9703966943E-03    3.9617310072E+00
    566     1         9.6801340627E-03    3.9617306631E+00
    571     1         1.0230742651E-02    3.9617306641E+00
    576     1         1.1266962693E-02    3.9617306658E+00
    581     1         1.2278485321E-02    3.9617310027E+00
    586     1         1.2893795724E-02    3.9617308344E+00
    591     1         1.2356565326E-02    3.9617306673E+00
    596     1         1.0307258423E-02    3.9617306663E+00
    601     1         7.1699267750E-03    3.9617310044E+00
    606     1         4.0887373450E-03    3.9617310062E+00
    611     1         1.7793938350E-03    3.9617310076E+00
    616     1         5.7192341767E-04    3.9617306620E+00
    621     1         2.8127970882E-04    3.9617308669E+00
    626     1         4.4974464489E-04    3.9617306663E+00
    631     1         3.7972446804E-04    3.9617308360E+00
    636     1        -7.0621847338E-04    3.9617310002E+00
    641     1        -3.1981259366E-03    3.9617306695E+00
    646     1        -6.7865975400E-03    3.9617306673E+00
    651     1        -1.0193891410E-02    3.9617310026E+00
    656     1        -1.1732602096E-02    3.9617310035E+00
    661     1        -1.0453740390E-02    3.9617306655E+00
    666     1        -7.1556698718E-03    3.9617306660E+00
    671     1        -3.3317169934E-03    3.9617310022E+00
    676     1        -3.9256438062E-04    3.9617310012E+00
    681     1         5.3812676077E-04    3.9617306678E+00
    686     1        -1.0624247283E-03    3.9617306658E+00
    691     1        -4.5945357491E-03    3.9617310051E+00
    696     1        -8.6351593413E-03    3.9617310076E+00
    701     1        -1.1829982718E-02    3.9617310080E+00
    706     1        -1.3255954084E-02    3.9617306615E+00
    711     1        -1.2501919956E-02    3.9617307767E+00
    716     1        -9.6256872858E-03    3.9617306643E+00
    721     1        -5.6547020763E-03    3.9617309560E+00
    726     1        -1.9901307594E-03    3.9617310025E+00
    731     1         5.1304667780E-04    3.9617306666E+00
    736     1         1.9700800068E-03    3.9617308792E+00
    741     1         3.0465335655E-03    3.9617306755E+00
    746     1         4.6671926654E-03    3.9617307724E+00
    751     1         7.2582920441E-03    3.9617308536E+00
    756     1         1.0401035853E-02    3.9617310111E+00
    761     1         1.3726537881E-02    3.9617306590E+00
    766     1         1.6772355865E-02    3.9617306609E+00
    771     1         1.8810431254E-02    3.9617310070E+00
    776     1         1.9331956828E-02    3.9617310052E+00
    781     1         1.8859900582E-02    3.9617310060E+00
    786     1         1.7326814422E-02    3.9617308356E+00
    791     1         1.4211416648E-02    3.9617306761E+00
    796     1         1.0010089518E-02    3.9617310119E+00
    801     1         6.0471388283E-03    3.9617307220E+00
    806     1         3.0275246177E-03    3.9617310132E+00
    811     1         9.5317141274E-04    3.9617306562E+00
    816     1        -2.1280497241E-04    3.9617308337E+00
    821     1        -5.5269877774E-04    3.9617307190E+00
    826     1        -2.5106619350E-04    3.9617310086E+00
    831     1         9.7573405261E-05    3.9617308091E+00
    836     1        -2.7209110136E-04    3.9617308890E+00
    841     1        -1.9238848976E-03    3.9617310037E+00
    846     1        -4.6591703146E-03    3.9617306646E+00
    851     1        -7.5426916436E-03    3.9617306642E+00
    856     1        -9.1997445704E-03    3.9617306632E+00
    861     1        -8.6597903839E-03    3.9617310042E+00
    866     1        -5.9747808036E-03    3.9617306676E+00
    871     1        -2.1230647222E-03    3.9617309995E+00
    876     1         1.3594853913E-03    3.9617309969E+00
    881     1         3.1952458673E-03    3.9617306738E+00
    886     1         2.9239173843E-03    3.9617307566E+00
    891     1         1.1166778798E-03    3.9617309986E+00
    896     1        -1.3418561743E-03    3.9617306677E+00
    901     1        -3.3111742604E-03    3.9617306664E+00
    906     1        -3.7056969169E-03    3.9617306652E+00
    911     1        -2.1231551419E-03    3.9617308352E+00
    916     1         6.2737700199E-04    3.9617308356E+00
    921     1         3.0354252582E-03    3.9617310052E+00
    926     1         3.9873254388E-03    3.9617310043E+00
    931     1         3.2558732618E-03    3.9617309980E+00
    936     1         1.5364421611E-03    3.9617306606E+00
    941     1        -1.7172034395E-04    3.9617307962E+00
    946     1        -1.3164165354E-03    3.9617309699E+00
    951     1        -2.0312060765E-03    3.9617306584E+00
    956     1        -1.9950804736E-03    3.9617307997E+00
    961     1        -6.4506181880E-04    3.9617306606E+00
    966     1         1.8848930996E-03    3.9617309314E+00
    971     1         4.4555164798E-03    3.9617307698E+00
    976     1         6.0731895072E-03    3.9617306651E+00
    981     1         6.5113893452E-03    3.9617309271E+00
    986     1         5.9465872505E-03    3.9617306656E+00
    991     1         4.9813506797E-03    3.9617308345E+00
    996     1         4.0321146064E-03    3.9617308054E+00
   1001     1         3.2416223593E-03    3.9617306643E+00
   1006     1         2.5362322556E-03    3.9617308321E+00
   1011     1         2.1279379891E-03    3.9617306667E+00
   1016     1         1.8017651486E-03    3.9617310022E+00
   1021     1         8.1356518714E-04    3.9617309632E+00
   1026     1        -1.5853976952E-03    3.9617306679E+00
   1031     1        -5.3883102165E-03    3.9617308345E+00
   1036     1        -9.6161307599E-03    3.9617308353E+00
   1041     1        -1.2888378864E-02    3.9617310058E+00
   1046     1        -1.4158386600E-02    3.9617307563E+00
   1051     1        -1.3380233896E-02    3.9617308357E+00
   1056     1        -1.1191294679E-02    3.9617310060E+00
   1061     1        -8.4287515364E-03    3.9617306646E+00
   1066     1        -5.5584610729E-03    3.9617306653E+00
   1071     1        -3.0231720127E-03    3.9617310041E+00
   1076     1        -1.2473059435E-03    3.9617310036E+00
   1081     1        -3.7552121000E-04    3.9617310047E+00
   1086     1         4.6811447788E-05    3.9617306654E+00
   1091     1         7.3350765894E-04    3.9617306651E+00
   1096     1         2.0103539279E-03    3.9617310034E+00
   1101     1         3.9048557858E-03    3.9617310022E+00
   1106     1         5.8907165062E-03    3.9617306688E+00
   1111     1         7.4398835522E-03    3.9617306709E+00
   1116     1         7.8144277218E-03    3.9617306709E+00
   1121     1         6.7916033483E-03    3.9617306703E+00
   1126     1         4.5529098467E-03    3.9617310004E+00
   1131     1         1.6586703956E-03    3.9617310028E+00
   1136     1        -1.2290124920E-03    3.9617310045E+00
   1141     1        -3.4066923518E-03    3.9617307923E+00
   1146     1        -4.4765268502E-03    3.9617306636E+00
   1151     1        -4.4089750137E-03    3.9617306637E+00
   1156     1        -3.1984853932E-03    3.9617310051E+00
   1161     1        -1.2916523568E-03    3.9617310039E+00
   1166     1         5.9290992573E-04    3.9617306660E+00
   1171     1         1.9570868007E-03    3.9617306667E+00
   1176     1         2.9869418090E-03    3.9617306670E+00
   1181     1         3.6588389116E-03    3.9617310033E+00
   1186     1         3.9276207471E-03    3.9617310028E+00
   1191     1         3.8794097867E-03    3.9617310035E+00
   1196     1         3.6702648596E-03    3.9617306670E+00
   1201     1         3.3853394702E-03    3.9617306676E+00
   1206     1         3.0708191903E-03    3.9617306682E+00
   1211     1         2.8020269730E-03    3.9617310007E+00
   1216     1         2.4297734120E-03    3.9617309985E+00
   1221     1         1.9138777521E-03    3.9617309983E+00
   1226     1         1.2610696212E-03    3.9617309981E+00
   1231     1         5.2410698709E-04    3.9617306717E+00
   1236     1        -4.9357817263E-04    3.9617306737E+00
   1241     1        -1.8256012356E-03    3.9617309972E+00
   1246     1        -3.4761851879E-03    3.9617309989E+00
   1251     1        -5.4706199544E-03    3.9617306702E+00
   1256     1        -7.6369687900E-03    3.9617306698E+00
   1261     1        -9.7120465335E-03    3.9617307955E+00
   1266     1        -1.1481186162E-02    3.9617306698E+00
   1271     1        -1.2883455282E-02    3.9617306689E+00
   1276     1        -1.3696641128E-02    3.9617309994E+00
   1281     1        -1.3695686437E-02    3.9617309999E+00
   1286     1        -1.2605772656E-02    3.9617309986E+00
   1291     1        -1.0656789070E-02    3.9617309986E+00
   1296     1        -8.5179902664E-03    3.9617309967E+00
   1301     1        -6.6651755873E-03    3.9617306727E+00
   1306     1        -4.9704825690E-03    3.9617307559E+00
   1311     1        -2.9916498614E-03    3.9617309968E+00
   1316     1        -7.8145034475E-04    3.9617307199E+00
   1321     1         1.2768826943E-03    3.9617306723E+00
   1326     1         2.7046048877E-03    3.9617306745E+00
   1331     1         3.5583998635E-03    3.9617309967E+00
   1336     1         3.7878879006E-03    3.9617306720E+00
   1341     1         3.2122503118E-03    3.9617306720E+00
   1346     1         1.5624263361E-03    3.9617309982E+00
   1351     1        -7.7688293040E-04    3.9617309985E+00
   1356     1        -3.0738219698E-03    3.9617309177E+00
   1361     1        -4.7347047060E-03    3.9617306699E+00
   1366     1        -5.3995224872E-03    3.9617306705E+00
   1371     1        -4.9591394009E-03    3.9617306710E+00
   1376     1        -3.3569244852E-03    3.9617309986E+00
   1381     1        -1.2563333953E-03    3.9617309982E+00
   1386     1         5.6807478302E-04    3.9617306714E+00
   1391     1         1.5397501581E-03    3.9617306704E+00
   1396     1         1.8606809302E-03    3.9617306686E+00
   1401     1         1.7618276472E-03    3.9617310016E+00
   1406     1         1.5948237877E-03    3.9617310037E+00
   1411     1         1.5504417493E-03    3.9617310042E+00
   1416     1         1.6979838633E-03    3.9617310044E+00
   1421     1         2.1731156994E-03    3.9617306652E+00
   1426     1         2.9790021506E-03    3.9617306651E+00
   1431     1         3.8693549996E-03    3.9617306653E+00
   1436     1         4.4378974280E-03    3.9617306657E+00
   1441     1         4.7947285945E-03    3.9617306767E+00
   1446     1         5.1486379236E-03    3.9617306647E+00
   1451     1         5.7158964307E-03    3.9617307804E+00
   1456     1         6.3673480326E-03    3.9617310060E+00
   1461     1         7.0352327200E-03    3.9617310067E+00
   1466     1         7.5440829463E-03    3.9617310069E+00
   1471     1         7.6636388980E-03    3.9617308049E+00
   1476     1         7.2849722976E-03    3.9617306617E+00
   1481     1         6.3588868950E-03    3.9617306621E+00
   1486     1         4.8715101241E-03    3.9617306620E+00
   1491     1         2.7110977806E-03    3.9617306833E+00
   1496     1         2.2449842309E-05    3.9617306643E+00
