# Supplementary material for: Drug Design in the Exascale Era: A Perspective from Massively Parallel QM/MM Simulations
Source: J Chem Inf Model. 2023 Jun 15;63(12):3647–58. doi: 10.1021/acs.jcim.3c00557 (PMC10302481; doi:10.1021/acs.jcim.3c00557)
Supplement: Supplementary file 1 — ci3c00557_si_001.zip [file ci3c00557_si_001.zip › idh1/ti/step-2/cv999/CONSTRAINT]

      1     1        -8.9038310502E-03    3.9617308897E+00
      6     1        -8.9025802499E-03    3.9617307205E+00
     11     1        -5.2048989091E-03    3.9617307481E+00
     16     1         5.3425540780E-05    3.9617310221E+00
     21     1         4.4422174455E-03    3.9617308598E+00
     26     1         6.3557922577E-03    3.9617307327E+00
     31     1         5.7438863300E-03    3.9617309152E+00
     36     1         3.6537514919E-03    3.9617310267E+00
     41     1         1.6472867735E-03    3.9617310267E+00
     46     1         6.6164668841E-04    3.9617310310E+00
     51     1         1.1595012497E-03    3.9617307487E+00
     56     1         3.1846052024E-03    3.9617308953E+00
     61     1         6.0972494344E-03    3.9617310256E+00
     66     1         8.4135538015E-03    3.9617307826E+00
     71     1         8.5308981305E-03    3.9617308593E+00
     76     1         5.7939722353E-03    3.9617308581E+00
     81     1         4.2937211310E-04    3.9617308583E+00
     86     1        -6.0804120322E-03    3.9617310253E+00
     91     1        -1.0931552194E-02    3.9617309777E+00
     96     1        -1.1308484006E-02    3.9617310290E+00
    101     1        -6.9191507136E-03    3.9617309250E+00
    106     1         1.2169696003E-04    3.9617307078E+00
    111     1         6.4897537915E-03    3.9617309307E+00
    116     1         9.9553632288E-03    3.9617308614E+00
    121     1         1.0369794719E-02    3.9617309623E+00
    126     1         8.0831123225E-03    3.9617308574E+00
    131     1         3.1619605122E-03    3.9617306950E+00
    136     1        -3.0885160813E-03    3.9617308590E+00
    141     1        -7.8085543126E-03    3.9617308613E+00
    146     1        -8.6191787909E-03    3.9617308576E+00
    151     1        -5.1505575748E-03    3.9617308585E+00
    156     1         3.9890991795E-04    3.9617307490E+00
    161     1         4.8860103602E-03    3.9617308598E+00
    166     1         6.6513645779E-03    3.9617307814E+00
    171     1         6.3644653401E-03    3.9617308595E+00
    176     1         5.0489247359E-03    3.9617306942E+00
    181     1         3.3354918164E-03    3.9617309204E+00
    186     1         2.0742036634E-03    3.9617308602E+00
    191     1         1.8439951385E-03    3.9617306873E+00
    196     1         2.9719055840E-03    3.9617309465E+00
    201     1         5.1762324430E-03    3.9617306914E+00
    206     1         7.6144335126E-03    3.9617308602E+00
    211     1         8.9756862730E-03    3.9617308598E+00
    216     1         8.4483433810E-03    3.9617310206E+00
    221     1         5.4207721619E-03    3.9617308716E+00
    226     1         5.0294033222E-04    3.9617306938E+00
    231     1        -4.1059689177E-03    3.9617308598E+00
    236     1        -5.9770149645E-03    3.9617308603E+00
    241     1        -4.3571503918E-03    3.9617306920E+00
    246     1        -6.1590243702E-04    3.9617306950E+00
    251     1         3.0935708413E-03    3.9617306971E+00
    256     1         5.3447485826E-03    3.9617310186E+00
    261     1         6.0061248417E-03    3.9617308610E+00
    266     1         4.8027811554E-03    3.9617306981E+00
    271     1         1.7388005791E-03    3.9617306965E+00
    276     1        -2.3602680357E-03    3.9617310248E+00
    281     1        -5.9838297146E-03    3.9617306923E+00
    286     1        -7.7313866933E-03    3.9617308587E+00
    291     1        -6.8280410326E-03    3.9617306930E+00
    296     1        -3.8177291495E-03    3.9617310241E+00
    301     1        -2.2915069959E-04    3.9617308931E+00
    306     1         2.5999076227E-03    3.9617306970E+00
    311     1         3.8407688348E-03    3.9617307606E+00
    316     1         3.7085529599E-03    3.9617308562E+00
    321     1         2.9923623254E-03    3.9617308407E+00
    326     1         2.7860037037E-03    3.9617308215E+00
    331     1         3.8605504925E-03    3.9617310274E+00
    336     1         6.2425589854E-03    3.9617306920E+00
    341     1         9.0703918619E-03    3.9617308572E+00
    346     1         1.1601003400E-02    3.9617306951E+00
    351     1         1.3454173141E-02    3.9617310232E+00
    356     1         1.4033269141E-02    3.9617310245E+00
    361     1         1.3360288754E-02    3.9617310260E+00
    366     1         1.2071197271E-02    3.9617306908E+00
    371     1         1.0813020688E-02    3.9617306884E+00
    376     1         9.8553609239E-03    3.9617306869E+00
    381     1         9.6988334577E-03    3.9617306883E+00
    386     1         1.0173634367E-02    3.9617306907E+00
    391     1         1.1079554487E-02    3.9617310262E+00
    396     1         1.1905089880E-02    3.9617310241E+00
    401     1         1.1770054099E-02    3.9617306958E+00
    406     1         9.9609151323E-03    3.9617306953E+00
    411     1         6.6166239684E-03    3.9617310246E+00
    416     1         2.4966740248E-03    3.9617308602E+00
    421     1        -1.1712734836E-03    3.9617310283E+00
    426     1        -2.9028301024E-03    3.9617307925E+00
    431     1        -1.9706127202E-03    3.9617308572E+00
    436     1         1.1672564695E-03    3.9617308592E+00
    441     1         4.6019351498E-03    3.9617308591E+00
    446     1         6.5998770404E-03    3.9617310212E+00
    451     1         6.4757682259E-03    3.9617309209E+00
    456     1         4.4548788506E-03    3.9617308586E+00
    461     1         1.1111438115E-03    3.9617310279E+00
    466     1        -2.2274706192E-03    3.9617308610E+00
    471     1        -4.3585575503E-03    3.9617310311E+00
    476     1        -4.8482088782E-03    3.9617308592E+00
    481     1        -3.6396865174E-03    3.9617309016E+00
    486     1        -1.3988685326E-03    3.9617310262E+00
    491     1         4.6172844036E-04    3.9617308598E+00
    496     1         9.2970593494E-04    3.9617310226E+00
    501     1        -2.3188139527E-05    3.9617306937E+00
    506     1        -2.2596391284E-03    3.9617308591E+00
    511     1        -4.6339731605E-03    3.9617310291E+00
    516     1        -5.5143734332E-03    3.9617308601E+00
    521     1        -4.0268660083E-03    3.9617306871E+00
    526     1        -6.9419014068E-04    3.9617308602E+00
    531     1         3.2594998796E-03    3.9617307260E+00
    536     1         6.5814630208E-03    3.9617310177E+00
    541     1         8.6966502947E-03    3.9617308587E+00
    546     1         9.6174311592E-03    3.9617310242E+00
    551     1         9.1569903246E-03    3.9617306956E+00
    556     1         7.5382006174E-03    3.9617308600E+00
    561     1         5.8627165197E-03    3.9617310308E+00
    566     1         5.5903560353E-03    3.9617308578E+00
    571     1         7.0590336311E-03    3.9617310314E+00
    576     1         9.4647703884E-03    3.9617308967E+00
    581     1         1.1636838693E-02    3.9617308581E+00
    586     1         1.3093362205E-02    3.9617306921E+00
    591     1         1.3621087522E-02    3.9617308589E+00
    596     1         1.3161523761E-02    3.9617308433E+00
    601     1         1.1613478001E-02    3.9617308595E+00
    606     1         8.7594210693E-03    3.9617308592E+00
    611     1         4.9452302209E-03    3.9617308305E+00
    616     1         1.4810060457E-03    3.9617306869E+00
    621     1        -7.4934660882E-05    3.9617308223E+00
    626     1         6.0030942058E-04    3.9617309248E+00
    631     1         2.4091061926E-03    3.9617308586E+00
    636     1         3.8452913903E-03    3.9617308593E+00
    641     1         4.1639425437E-03    3.9617308137E+00
    646     1         3.6047184847E-03    3.9617307171E+00
    651     1         2.5023819170E-03    3.9617307778E+00
    656     1         3.7630559078E-04    3.9617308897E+00
    661     1        -2.8864511889E-03    3.9617309619E+00
    666     1        -5.7968313881E-03    3.9617308475E+00
    671     1        -6.3782473509E-03    3.9617306893E+00
    676     1        -4.2221524527E-03    3.9617307423E+00
    681     1        -1.1021546056E-03    3.9617307969E+00
    686     1         6.8322931848E-04    3.9617306937E+00
    691     1         1.4940684929E-04    3.9617309008E+00
    696     1        -1.8149968450E-03    3.9617306917E+00
    701     1        -3.6506657660E-03    3.9617309137E+00
    706     1        -4.4073730883E-03    3.9617308906E+00
    711     1        -3.9687299920E-03    3.9617306876E+00
    716     1        -2.3987360540E-03    3.9617308594E+00
    721     1         1.4149641254E-04    3.9617310288E+00
    726     1         2.8025914243E-03    3.9617310052E+00
    731     1         4.4722876747E-03    3.9617310264E+00
    736     1         4.4821927662E-03    3.9617308592E+00
    741     1         2.8322968611E-03    3.9617308580E+00
    746     1         5.8335339386E-05    3.9617307629E+00
    751     1        -2.6659827829E-03    3.9617310034E+00
    756     1        -4.4763076572E-03    3.9617309322E+00
    761     1        -5.0815552723E-03    3.9617307529E+00
    766     1        -4.0831216788E-03    3.9617309912E+00
    771     1        -1.2578254753E-03    3.9617310297E+00
    776     1         2.4347966607E-03    3.9617309048E+00
    781     1         5.0942699711E-03    3.9617308604E+00
    786     1         5.5817773228E-03    3.9617306961E+00
    791     1         3.7634167555E-03    3.9617308586E+00
    796     1         6.4486791709E-04    3.9617308585E+00
    801     1        -2.2098210334E-03    3.9617308597E+00
    806     1        -3.7370437233E-03    3.9617308592E+00
    811     1        -3.9899752663E-03    3.9617306882E+00
    816     1        -3.1044935113E-03    3.9617308594E+00
    821     1        -9.2160745407E-04    3.9617308582E+00
    826     1         2.1960815389E-03    3.9617308612E+00
    831     1         4.9645226366E-03    3.9617309225E+00
    836     1         6.0528470564E-03    3.9617306938E+00
    841     1         5.3820576093E-03    3.9617308925E+00
    846     1         4.0264646401E-03    3.9617306891E+00
    851     1         3.4599585958E-03    3.9617307718E+00
    856     1         4.3073606283E-03    3.9617308585E+00
    861     1         6.2078822143E-03    3.9617310305E+00
    866     1         8.2481541134E-03    3.9617308590E+00
    871     1         1.0012610350E-02    3.9617306914E+00
    876     1         1.1349503190E-02    3.9617310262E+00
    881     1         1.1566324532E-02    3.9617310242E+00
    886     1         9.8274496213E-03    3.9617310254E+00
    891     1         6.0319464754E-03    3.9617306907E+00
    896     1         1.0489065141E-03    3.9617306887E+00
    901     1        -3.4683831297E-03    3.9617306873E+00
    906     1        -5.3638477642E-03    3.9617306878E+00
    911     1        -4.0164369287E-03    3.9617306898E+00
    916     1        -5.8896780802E-04    3.9617310249E+00
    921     1         2.7682897638E-03    3.9617308145E+00
    926     1         4.5153424348E-03    3.9617310198E+00
    931     1         4.0554792351E-03    3.9617306982E+00
    936     1         1.2508843269E-03    3.9617306954E+00
    941     1        -3.5555763806E-03    3.9617306928E+00
    946     1        -8.7245796225E-03    3.9617306901E+00
    951     1        -1.1778222262E-02    3.9617306893E+00
    956     1        -1.1372570251E-02    3.9617306895E+00
    961     1        -7.9551872101E-03    3.9617309975E+00
    966     1        -3.5592756450E-03    3.9617308080E+00
    971     1        -2.4802620968E-04    3.9617308591E+00
    976     1         1.1086280260E-03    3.9617308589E+00
    981     1         1.0058255637E-03    3.9617308930E+00
    986     1         2.5561731289E-04    3.9617308585E+00
    991     1        -2.9406222617E-04    3.9617307804E+00
    996     1        -2.3081598600E-04    3.9617309130E+00
   1001     1         4.9427688014E-04    3.9617309917E+00
   1006     1         2.0966708776E-03    3.9617307211E+00
   1011     1         4.5197102748E-03    3.9617306862E+00
   1016     1         7.3267449076E-03    3.9617307499E+00
   1021     1         9.6431186161E-03    3.9617309480E+00
   1026     1         1.0943603351E-02    3.9617310263E+00
   1031     1         1.0555340619E-02    3.9617308597E+00
   1036     1         8.4293147988E-03    3.9617308659E+00
   1041     1         5.1460886187E-03    3.9617310301E+00
   1046     1         1.6175199855E-03    3.9617310171E+00
   1051     1        -1.5815290819E-03    3.9617310317E+00
   1056     1        -4.2053720325E-03    3.9617308569E+00
   1061     1        -6.1193717417E-03    3.9617308592E+00
   1066     1        -7.3860485768E-03    3.9617306882E+00
   1071     1        -8.0925550798E-03    3.9617308614E+00
   1076     1        -8.7770465702E-03    3.9617309572E+00
   1081     1        -1.0039562314E-02    3.9617310280E+00
   1086     1        -1.2089062495E-02    3.9617306899E+00
   1091     1        -1.4157469720E-02    3.9617306896E+00
   1096     1        -1.5215963522E-02    3.9617310286E+00
   1101     1        -1.4647163569E-02    3.9617310282E+00
   1106     1        -1.2846937789E-02    3.9617310276E+00
   1111     1        -1.0807903268E-02    3.9617310262E+00
   1116     1        -9.3309239163E-03    3.9617306920E+00
   1121     1        -8.7229164107E-03    3.9617306916E+00
   1126     1        -8.7716097708E-03    3.9617310262E+00
   1131     1        -9.1227510453E-03    3.9617310280E+00
   1136     1        -9.2288818620E-03    3.9617310295E+00
   1141     1        -8.5094649264E-03    3.9617306883E+00
   1146     1        -6.7323937932E-03    3.9617306889E+00
   1151     1        -4.2900574258E-03    3.9617306891E+00
   1156     1        -1.7413879732E-03    3.9617310286E+00
   1161     1         5.4052124955E-04    3.9617306892E+00
   1166     1         2.3188608586E-03    3.9617306886E+00
   1171     1         3.5397488037E-03    3.9617306876E+00
   1176     1         4.3035561255E-03    3.9617310313E+00
   1181     1         4.8120625698E-03    3.9617310321E+00
   1186     1         4.9670496161E-03    3.9617310320E+00
   1191     1         4.7556516905E-03    3.9617306880E+00
   1196     1         4.2006075946E-03    3.9617306881E+00
   1201     1         3.5373500622E-03    3.9617310279E+00
   1206     1         2.6097237600E-03    3.9617310279E+00
   1211     1         1.1612141017E-03    3.9617310265E+00
   1216     1        -8.2974205380E-04    3.9617306905E+00
   1221     1        -2.7683955273E-03    3.9617310280E+00
   1226     1        -3.6612064950E-03    3.9617310285E+00
   1231     1        -2.6881512803E-03    3.9617310277E+00
   1236     1         2.9983793637E-04    3.9617306913E+00
   1241     1         4.4370991890E-03    3.9617306929E+00
   1246     1         8.3458526621E-03    3.9617309126E+00
   1251     1         1.0692595799E-02    3.9617306952E+00
   1256     1         1.0966481138E-02    3.9617308401E+00
   1261     1         9.4256110687E-03    3.9617306909E+00
   1266     1         6.7990827562E-03    3.9617310302E+00
   1271     1         3.7654847614E-03    3.9617310322E+00
   1276     1         1.0647424696E-03    3.9617310348E+00
   1281     1        -8.1244834606E-04    3.9617306831E+00
   1286     1        -1.6390630991E-03    3.9617308592E+00
   1291     1        -1.2200736224E-03    3.9617306839E+00
   1296     1         1.1421785376E-04    3.9617308619E+00
   1301     1         1.3749878619E-03    3.9617308537E+00
   1306     1         1.5949205694E-03    3.9617306888E+00
   1311     1         7.8787125342E-04    3.9617308580E+00
   1316     1        -6.7974287220E-04    3.9617306865E+00
   1321     1        -2.3279345889E-03    3.9617309002E+00
   1326     1        -3.5808984501E-03    3.9617310344E+00
   1331     1        -3.8500643952E-03    3.9617310344E+00
   1336     1        -3.0275359710E-03    3.9617306855E+00
   1341     1        -1.5024625477E-03    3.9617306877E+00
   1346     1        -1.5481896040E-05    3.9617310287E+00
   1351     1         5.7232581155E-04    3.9617310271E+00
   1356     1        -2.0951619382E-04    3.9617310256E+00
   1361     1        -2.4984515184E-03    3.9617310263E+00
   1366     1        -5.7612504275E-03    3.9617310273E+00
   1371     1        -8.9549011261E-03    3.9617310285E+00
   1376     1        -1.0679889919E-02    3.9617308197E+00
   1381     1        -9.9730892429E-03    3.9617310307E+00
   1386     1        -7.0985280659E-03    3.9617310294E+00
   1391     1        -3.7331649644E-03    3.9617310296E+00
   1396     1        -1.4581820595E-03    3.9617308576E+00
