# Supplementary material for: Drug Design in the Exascale Era: A Perspective from Massively Parallel QM/MM Simulations
Source: J Chem Inf Model. 2023 Jun 15;63(12):3647–58. doi: 10.1021/acs.jcim.3c00557 (PMC10302481; doi:10.1021/acs.jcim.3c00557)
Supplement: Supplementary file 1 — ci3c00557_si_001.zip [file ci3c00557_si_001.zip › idh1/ti/step-2/cv_3.7/last_frame.gro]

Generated by MiMiCPy
130828
    1MET      N    1   9.704   5.145   5.861
    1MET     H1    2   9.675   5.076   5.792
    1MET     H2    3   9.772   5.208   5.828
    1MET     H3    4   9.748   5.088   5.934
    1MET     CA    5   9.586   5.221   5.917
    1MET     HA    6   9.505   5.146   5.938
    1MET     CB    7   9.617   5.304   6.042
    1MET    HB1    8   9.673   5.242   6.110
    1MET    HB2    9   9.524   5.332   6.091
    1MET     CG   10   9.691   5.439   6.015
    1MET    HG1   11   9.701   5.492   6.108
    1MET    HG2   12   9.638   5.503   5.946
    1MET     SD   13   9.864   5.417   5.955
    1MET     CE   14   9.917   5.594   5.957
    1MET    HE1   15   9.849   5.654   5.897
    1MET    HE2   16   9.918   5.629   6.062
    1MET    HE3   17  10.018   5.599   5.919
    1MET      C   18   9.528   5.305   5.804
    1MET      O   19   9.601   5.363   5.723
    2SER      N   20   9.398   5.314   5.796
    2SER      H   21   9.339   5.264   5.866
    2SER     CA   22   9.323   5.381   5.686
    2SER     HA   23   9.391   5.426   5.618
    2SER     CB   24   9.251   5.276   5.597
    2SER    HB1   25   9.325   5.209   5.559
    2SER    HB2   26   9.195   5.329   5.520
    2SER     OG   27   9.159   5.202   5.678
    2SER     HG   28   9.146   5.118   5.630
    2SER      C   29   9.230   5.490   5.727
    2SER      O   30   9.210   5.588   5.654
    3LYS      N   31   9.177   5.485   5.852
    3LYS      H   32   9.198   5.408   5.912
    3LYS     CA   33   9.098   5.597   5.907
    3LYS     HA   34   9.027   5.638   5.835
    3LYS     CB   35   9.017   5.558   6.033
    3LYS    HB1   36   8.972   5.648   6.074
    3LYS    HB2   37   9.089   5.531   6.111
    3LYS     CG   38   8.916   5.446   6.015
    3LYS    HG1   39   8.967   5.364   5.969
    3LYS    HG2   40   8.835   5.483   5.950
    3LYS     CD   41   8.855   5.398   6.150
    3LYS    HD1   42   8.805   5.479   6.203
    3LYS    HD2   43   8.931   5.362   6.218
    3LYS     CE   44   8.759   5.283   6.122
    3LYS    HE1   45   8.810   5.217   6.055
    3LYS    HE2   46   8.674   5.322   6.067
    3LYS     NZ   47   8.718   5.215   6.246
    3LYS    HZ1   48   8.661   5.133   6.230
    3LYS    HZ2   49   8.801   5.178   6.302
    3LYS    HZ3   50   8.662   5.276   6.305
    3LYS      C   51   9.191   5.715   5.942
    3LYS      O   52   9.298   5.694   6.000
    4LYS      N   53   9.152   5.836   5.901
    4LYS      H   54   9.061   5.841   5.856
    4LYS     CA   55   9.236   5.958   5.912
    4LYS     HA   56   9.330   5.931   5.956
    4LYS     CB   57   9.263   6.009   5.768
    4LYS    HB1   58   9.170   6.054   5.723
    4LYS    HB2   59   9.290   5.922   5.704
    4LYS     CG   60   9.371   6.117   5.757
    4LYS    HG1   61   9.354   6.198   5.830
    4LYS    HG2   62   9.370   6.156   5.656
    4LYS     CD   63   9.511   6.060   5.780
    4LYS    HD1   64   9.537   5.984   5.706
    4LYS    HD2   65   9.521   6.021   5.884
    4LYS     CE   66   9.608   6.174   5.761
    4LYS    HE1   67   9.612   6.238   5.845
    4LYS    HE2   68   9.583   6.235   5.676
    4LYS     NZ   69   9.744   6.126   5.735
    4LYS    HZ1   70   9.745   6.068   5.652
    4LYS    HZ2   71   9.809   6.202   5.717
    4LYS    HZ3   72   9.779   6.068   5.812
    4LYS      C   73   9.169   6.062   6.002
    4LYS      O   74   9.239   6.133   6.075
    5ILE      N   75   9.035   6.069   5.999
    5ILE      H   76   8.987   6.009   5.934
    5ILE     CA   77   8.950   6.164   6.064
    5ILE     HA   78   9.011   6.250   6.097
    5ILE     CB   79   8.838   6.207   5.966
    5ILE     HB   80   8.781   6.119   5.938
    5ILE    CG2   81   8.748   6.310   6.037
    5ILE   HG21   82   8.808   6.382   6.092
    5ILE   HG22   83   8.682   6.358   5.965
    5ILE   HG23   84   8.684   6.257   6.107
    5ILE    CG1   85   8.898   6.271   5.839
    5ILE   HG11   86   8.968   6.201   5.790
    5ILE   HG12   87   8.954   6.363   5.858
    5ILE     CD   88   8.792   6.302   5.729
    5ILE    HD1   89   8.734   6.391   5.756
    5ILE    HD2   90   8.844   6.318   5.635
    5ILE    HD3   91   8.718   6.221   5.725
    5ILE      C   92   8.894   6.096   6.194
    5ILE      O   93   8.879   5.976   6.201
    6SER      N   94   8.852   6.180   6.290
    6SER      H   95   8.872   6.278   6.285
    6SER     CA   96   8.780   6.141   6.411
    6SER     HA   97   8.752   6.035   6.408
    6SER     CB   98   8.863   6.157   6.541
    6SER    HB1   99   8.805   6.125   6.628
    6SER    HB2  100   8.892   6.262   6.555
    6SER     OG  101   8.980   6.079   6.534
    6SER     HG  102   9.041   6.116   6.459
    6SER      C  103   8.648   6.216   6.423
    6SER      O  104   8.632   6.328   6.378
    7GLY      N  105   8.549   6.155   6.492
    7GLY      H  106   8.573   6.068   6.536
    7GLY     CA  107   8.423   6.215   6.521
    7GLY    HA1  108   8.359   6.209   6.432
    7GLY    HA2  109   8.441   6.320   6.539
    7GLY      C  110   8.341   6.158   6.641
    7GLY      O  111   8.364   6.044   6.684
    8GLY      N  112   8.244   6.236   6.684
    8GLY      H  113   8.243   6.330   6.646
    8GLY     CA  114   8.155   6.203   6.793
    8GLY    HA1  115   8.099   6.292   6.818
    8GLY    HA2  116   8.208   6.176   6.883
    8GLY      C  117   8.055   6.091   6.762
    8GLY      O  118   8.056   6.026   6.657
    9SER      N  119   7.967   6.069   6.857
    9SER      H  120   7.962   6.129   6.937
    9SER     CA  121   7.866   5.962   6.854
    9SER     HA  122   7.916   5.875   6.815
    9SER     CB  123   7.810   5.933   6.994
    9SER    HB1  124   7.723   5.867   6.985
    9SER    HB2  125   7.775   6.027   7.040
    9SER     OG  126   7.904   5.867   7.080
    9SER     HG  127   7.862   5.823   7.153
    9SER      C  128   7.745   5.990   6.767
    9SER      O  129   7.686   6.099   6.776
   10VAL      N  130   7.698   5.891   6.692
   10VAL      H  131   7.749   5.803   6.687
   10VAL     CA  132   7.563   5.891   6.631
   10VAL     HA  133   7.509   5.976   6.674
   10VAL     CB  134   7.562   5.904   6.481
   10VAL     HB  135   7.458   5.921   6.450
   10VAL    CG1  136   7.640   6.025   6.429
   10VAL   HG11  137   7.628   6.031   6.319
   10VAL   HG12  138   7.613   6.120   6.476
   10VAL   HG13  139   7.747   6.013   6.447
   10VAL    CG2  140   7.612   5.781   6.406
   10VAL   HG21  141   7.714   5.760   6.430
   10VAL   HG22  142   7.556   5.690   6.427
   10VAL   HG23  143   7.606   5.798   6.298
   10VAL      C  144   7.485   5.767   6.675
   10VAL      O  145   7.543   5.662   6.708
   11VAL      N  146   7.353   5.775   6.681
   11VAL      H  147   7.307   5.859   6.652
   11VAL     CA  148   7.267   5.659   6.697
   11VAL     HA  149   7.312   5.589   6.769
   11VAL     CB  150   7.133   5.694   6.767
   11VAL     HB  151   7.066   5.736   6.694
   11VAL    CG1  152   7.058   5.570   6.822
   11VAL   HG11  153   7.043   5.499   6.739
   11VAL   HG12  154   7.117   5.527   6.900
   11VAL   HG13  155   6.962   5.603   6.863
   11VAL    CG2  156   7.154   5.793   6.884
   11VAL   HG21  157   7.191   5.887   6.848
   11VAL   HG22  158   7.060   5.813   6.928
   11VAL   HG23  159   7.220   5.751   6.958
   11VAL      C  160   7.244   5.586   6.567
   11VAL      O  161   7.207   5.647   6.468
   12GLU      N  162   7.273   5.453   6.566
   12GLU      H  163   7.290   5.411   6.657
   12GLU     CA  164   7.277   5.371   6.445
   12GLU     HA  165   7.252   5.430   6.354
   12GLU     CB  166   7.422   5.327   6.422
   12GLU    HB1  167   7.452   5.256   6.497
   12GLU    HB2  168   7.485   5.417   6.438
   12GLU     CG  169   7.451   5.274   6.280
   12GLU    HG1  170   7.552   5.303   6.258
   12GLU    HG2  171   7.382   5.321   6.209
   12GLU     CD  172   7.446   5.123   6.273
   12GLU    OE1  173   7.347   5.064   6.223
   12GLU    OE2  174   7.545   5.055   6.310
   12GLU      C  175   7.179   5.250   6.455
   12GLU      O  176   7.203   5.156   6.530
   13MET      N  177   7.070   5.258   6.378
   13MET      H  178   7.054   5.345   6.327
   13MET     CA  179   6.952   5.170   6.385
   13MET     HA  180   6.969   5.102   6.468
   13MET     CB  181   6.824   5.252   6.411
   13MET    HB1  182   6.742   5.179   6.409
   13MET    HB2  183   6.810   5.327   6.330
   13MET     CG  184   6.832   5.318   6.551
   13MET    HG1  185   6.936   5.339   6.576
   13MET    HG2  186   6.793   5.243   6.622
   13MET     SD  187   6.731   5.468   6.568
   13MET     CE  188   6.834   5.587   6.479
   13MET    HE1  189   6.926   5.601   6.531
   13MET    HE2  190   6.857   5.545   6.383
   13MET    HE3  191   6.779   5.680   6.473
   13MET      C  192   6.937   5.080   6.260
   13MET      O  193   6.894   5.126   6.155
   14GLN      N  194   6.971   4.953   6.274
   14GLN      H  195   7.015   4.926   6.361
   14GLN     CA  196   6.952   4.849   6.169
   14GLN     HA  197   6.994   4.891   6.077
   14GLN     CB  198   7.034   4.722   6.202
   14GLN    HB1  199   6.972   4.636   6.187
   14GLN    HB2  200   7.056   4.721   6.309
   14GLN     CG  201   7.166   4.712   6.126
   14GLN    HG1  202   7.228   4.636   6.173
   14GLN    HG2  203   7.220   4.805   6.138
   14GLN     CD  204   7.149   4.682   5.974
   14GLN    OE1  205   7.046   4.705   5.913
   14GLN    NE2  206   7.253   4.637   5.905
   14GLN   HE21  207   7.342   4.624   5.954
   14GLN   HE22  208   7.248   4.602   5.811
   14GLN      C  209   6.805   4.812   6.142
   14GLN      O  210   6.717   4.848   6.219
   15GLY      N  211   6.777   4.740   6.033
   15GLY      H  212   6.857   4.709   5.975
   15GLY     CA  213   6.641   4.713   5.981
   15GLY    HA1  214   6.615   4.787   5.907
   15GLY    HA2  215   6.566   4.722   6.062
   15GLY      C  216   6.625   4.575   5.916
   15GLY      O  217   6.678   4.477   5.967
   16ASP      N  218   6.560   4.566   5.798
   16ASP      H  219   6.525   4.652   5.761
   16ASP     CA  220   6.517   4.438   5.734
   16ASP     HA  221   6.557   4.353   5.792
   16ASP     CB  222   6.366   4.428   5.749
   16ASP    HB1  223   6.332   4.332   5.706
   16ASP    HB2  224   6.322   4.510   5.693
   16ASP     CG  225   6.316   4.437   5.893
   16ASP    OD1  226   6.353   4.349   5.975
   16ASP    OD2  227   6.232   4.525   5.926
   16ASP      C  228   6.561   4.423   5.585
   16ASP      O  229   6.596   4.516   5.514
   17GLU      N  230   6.563   4.296   5.539
   17GLU      H  231   6.536   4.225   5.609
   17GLU     CA  232   6.581   4.245   5.401
   17GLU     HA  233   6.611   4.139   5.415
   17GLU     CB  234   6.446   4.247   5.324
   17GLU    HB1  235   6.456   4.214   5.222
   17GLU    HB2  236   6.407   4.349   5.312
   17GLU     CG  237   6.339   4.158   5.391
   17GLU    HG1  238   6.322   4.197   5.491
   17GLU    HG2  239   6.382   4.060   5.402
   17GLU     CD  240   6.205   4.147   5.313
   17GLU    OE1  241   6.153   4.252   5.270
   17GLU    OE2  242   6.151   4.034   5.301
   17GLU      C  243   6.702   4.306   5.325
   17GLU      O  244   6.816   4.295   5.372
   18MET      N  245   6.683   4.360   5.205
   18MET      H  246   6.586   4.374   5.174
   18MET     CA  247   6.796   4.401   5.118
   18MET     HA  248   6.868   4.321   5.117
   18MET     CB  249   6.745   4.423   4.971
   18MET    HB1  250   6.690   4.516   4.965
   18MET    HB2  251   6.688   4.338   4.937
   18MET     CG  252   6.855   4.440   4.868
   18MET    HG1  253   6.924   4.521   4.901
   18MET    HG2  254   6.808   4.460   4.771
   18MET     SD  255   6.961   4.294   4.845
   18MET     CE  256   7.072   4.361   4.717
   18MET    HE1  257   7.134   4.281   4.673
   18MET    HE2  258   7.017   4.407   4.636
   18MET    HE3  259   7.136   4.431   4.766
   18MET      C  260   6.863   4.528   5.178
   18MET      O  261   6.986   4.542   5.175
   19THR      N  262   6.783   4.616   5.241
   19THR      H  263   6.686   4.593   5.250
   19THR     CA  264   6.831   4.733   5.311
   19THR     HA  265   6.896   4.783   5.242
   19THR     CB  266   6.718   4.827   5.352
   19THR     HB  267   6.750   4.890   5.431
   19THR    CG2  268   6.683   4.914   5.233
   19THR   HG21  269   6.771   4.966   5.197
   19THR   HG22  270   6.646   4.859   5.148
   19THR   HG23  271   6.610   4.987   5.261
   19THR    OG1  272   6.598   4.759   5.383
   19THR    HG1  273   6.611   4.698   5.458
   19THR      C  274   6.923   4.699   5.428
   19THR      O  275   7.025   4.765   5.447
   20ARG      N  276   6.895   4.590   5.501
   20ARG      H  277   6.806   4.541   5.490
   20ARG     CA  278   6.985   4.544   5.608
   20ARG     HA  279   6.998   4.621   5.683
   20ARG     CB  280   6.922   4.419   5.671
   20ARG    HB1  281   6.939   4.331   5.609
   20ARG    HB2  282   6.817   4.433   5.680
   20ARG     CG  283   6.975   4.395   5.814
   20ARG    HG1  284   6.948   4.476   5.882
   20ARG    HG2  285   7.085   4.386   5.812
   20ARG     CD  286   6.922   4.265   5.878
   20ARG    HD1  287   6.941   4.184   5.810
   20ARG    HD2  288   6.811   4.275   5.891
   20ARG     NE  289   6.989   4.237   6.004
   20ARG     HE  290   7.071   4.184   5.995
   20ARG     CZ  291   6.962   4.286   6.122
   20ARG    NH1  292   6.856   4.361   6.145
   20ARG   HH11  293   6.799   4.385   6.068
   20ARG   HH12  294   6.839   4.400   6.235
   20ARG    NH2  295   7.040   4.261   6.220
   20ARG   HH21  296   7.119   4.194   6.208
   20ARG   HH22  297   7.012   4.290   6.311
   20ARG      C  298   7.127   4.513   5.561
   20ARG      O  299   7.225   4.543   5.629
   21ILE      N  300   7.138   4.449   5.443
   21ILE      H  301   7.048   4.431   5.397
   21ILE     CA  302   7.263   4.405   5.376
   21ILE     HA  303   7.318   4.347   5.452
   21ILE     CB  304   7.231   4.303   5.262
   21ILE     HB  305   7.154   4.351   5.199
   21ILE    CG2  306   7.347   4.279   5.165
   21ILE   HG21  307   7.369   4.372   5.111
   21ILE   HG22  308   7.439   4.246   5.215
   21ILE   HG23  309   7.311   4.205   5.088
   21ILE    CG1  310   7.174   4.168   5.317
   21ILE   HG11  311   7.147   4.105   5.231
   21ILE   HG12  312   7.082   4.187   5.374
   21ILE     CD  313   7.270   4.090   5.404
   21ILE    HD1  314   7.291   4.146   5.498
   21ILE    HD2  315   7.232   3.993   5.432
   21ILE    HD3  316   7.365   4.076   5.353
   21ILE      C  317   7.343   4.525   5.328
   21ILE      O  318   7.462   4.532   5.360
   22ILE      N  319   7.283   4.616   5.252
   22ILE      H  320   7.188   4.601   5.222
   22ILE     CA  321   7.357   4.729   5.202
   22ILE     HA  322   7.448   4.693   5.159
   22ILE     CB  323   7.284   4.798   5.085
   22ILE     HB  324   7.354   4.872   5.041
   22ILE    CG2  325   7.252   4.698   4.975
   22ILE   HG21  326   7.342   4.648   4.948
   22ILE   HG22  327   7.178   4.623   5.006
   22ILE   HG23  328   7.214   4.752   4.885
   22ILE    CG1  329   7.156   4.873   5.130
   22ILE   HG11  330   7.187   4.956   5.197
   22ILE   HG12  331   7.094   4.803   5.186
   22ILE     CD  332   7.074   4.935   5.016
   22ILE    HD1  333   7.143   4.992   4.952
   22ILE    HD2  334   7.017   4.855   4.960
   22ILE    HD3  335   6.998   5.004   5.054
   22ILE      C  336   7.396   4.831   5.313
   22ILE      O  337   7.499   4.897   5.299
   23TRP      N  338   7.327   4.837   5.427
   23TRP      H  339   7.244   4.779   5.435
   23TRP     CA  340   7.362   4.921   5.540
   23TRP     HA  341   7.369   5.023   5.505
   23TRP     CB  342   7.248   4.917   5.643
   23TRP    HB1  343   7.240   4.817   5.686
   23TRP    HB2  344   7.152   4.937   5.594
   23TRP     CG  345   7.253   5.018   5.753
   23TRP    CD1  346   7.288   4.994   5.880
   23TRP    HD1  347   7.319   4.896   5.910
   23TRP    NE1  348   7.264   5.106   5.961
   23TRP    HE1  349   7.281   5.108   6.063
   23TRP    CE2  350   7.213   5.213   5.885
   23TRP    CZ2  351   7.173   5.342   5.915
   23TRP    HZ2  352   7.174   5.376   6.018
   23TRP    CH2  353   7.113   5.418   5.816
   23TRP    HH2  354   7.070   5.516   5.833
   23TRP    CZ3  355   7.106   5.369   5.683
   23TRP    HZ3  356   7.057   5.424   5.606
   23TRP    CE3  357   7.151   5.239   5.653
   23TRP    HE3  358   7.140   5.203   5.556
   23TRP    CD2  359   7.206   5.157   5.753
   23TRP      C  360   7.495   4.884   5.602
   23TRP      O  361   7.577   4.973   5.633
   24GLU      N  362   7.521   4.755   5.620
   24GLU      H  363   7.452   4.682   5.600
   24GLU     CA  364   7.652   4.708   5.666
   24GLU     HA  365   7.674   4.754   5.760
   24GLU     CB  366   7.653   4.556   5.690
   24GLU    HB1  367   7.750   4.526   5.717
   24GLU    HB2  368   7.621   4.504   5.600
   24GLU     CG  369   7.564   4.515   5.806
   24GLU    HG1  370   7.571   4.404   5.824
   24GLU    HG2  371   7.460   4.536   5.784
   24GLU     CD  372   7.600   4.585   5.935
   24GLU    OE1  373   7.513   4.646   6.003
   24GLU    OE2  374   7.720   4.580   5.975
   24GLU      C  375   7.765   4.742   5.568
   24GLU      O  376   7.871   4.774   5.620
   25LEU      N  377   7.735   4.735   5.437
   25LEU      H  378   7.640   4.712   5.412
   25LEU     CA  379   7.832   4.759   5.331
   25LEU     HA  380   7.923   4.701   5.357
   25LEU     CB  381   7.771   4.697   5.200
   25LEU    HB1  382   7.710   4.771   5.153
   25LEU    HB2  383   7.705   4.614   5.225
   25LEU     CG  384   7.868   4.642   5.093
   25LEU     HG  385   7.806   4.607   5.010
   25LEU    CD1  386   7.963   4.750   5.038
   25LEU   HD11  387   8.012   4.716   4.948
   25LEU   HD12  388   7.913   4.846   5.018
   25LEU   HD13  389   8.042   4.769   5.108
   25LEU    CD2  390   7.953   4.523   5.140
   25LEU   HD21  391   7.892   4.437   5.175
   25LEU   HD22  392   8.016   4.486   5.060
   25LEU   HD23  393   8.016   4.555   5.222
   25LEU      C  394   7.862   4.908   5.314
   25LEU      O  395   7.978   4.946   5.290
   26ILE      N  396   7.763   4.993   5.333
   26ILE      H  397   7.673   4.954   5.352
   26ILE     CA  398   7.777   5.139   5.339
   26ILE     HA  399   7.829   5.172   5.248
   26ILE     CB  400   7.643   5.214   5.344
   26ILE     HB  401   7.585   5.168   5.425
   26ILE    CG2  402   7.657   5.362   5.378
   26ILE   HG21  403   7.561   5.416   5.361
   26ILE   HG22  404   7.678   5.370   5.485
   26ILE   HG23  405   7.738   5.405   5.319
   26ILE    CG1  406   7.568   5.201   5.209
   26ILE   HG11  407   7.588   5.105   5.159
   26ILE   HG12  408   7.608   5.270   5.137
   26ILE     CD  409   7.415   5.216   5.217
   26ILE    HD1  410   7.368   5.137   5.278
   26ILE    HD2  411   7.385   5.312   5.256
   26ILE    HD3  412   7.372   5.198   5.116
   26ILE      C  413   7.873   5.178   5.454
   26ILE      O  414   7.968   5.253   5.436
   27LYS      N  415   7.857   5.119   5.574
   27LYS      H  416   7.777   5.060   5.591
   27LYS     CA  417   7.958   5.139   5.682
   27LYS     HA  418   7.976   5.247   5.698
   27LYS     CB  419   7.905   5.078   5.813
   27LYS    HB1  420   7.984   5.068   5.885
   27LYS    HB2  421   7.862   4.980   5.791
   27LYS     CG  422   7.795   5.162   5.883
   27LYS    HG1  423   7.713   5.185   5.815
   27LYS    HG2  424   7.846   5.253   5.915
   27LYS     CD  425   7.732   5.090   6.003
   27LYS    HD1  426   7.674   5.161   6.061
   27LYS    HD2  427   7.812   5.054   6.067
   27LYS     CE  428   7.644   4.968   5.968
   27LYS    HE1  429   7.700   4.899   5.903
   27LYS    HE2  430   7.557   5.002   5.916
   27LYS     NZ  431   7.599   4.892   6.087
   27LYS    HZ1  432   7.551   4.807   6.065
   27LYS    HZ2  433   7.681   4.866   6.138
   27LYS    HZ3  434   7.536   4.946   6.146
   27LYS      C  435   8.094   5.081   5.641
   27LYS      O  436   8.192   5.155   5.628
   28GLU      N  437   8.100   4.951   5.612
   28GLU      H  438   8.013   4.899   5.619
   28GLU     CA  439   8.224   4.874   5.588
   28GLU     HA  440   8.287   4.881   5.679
   28GLU     CB  441   8.185   4.727   5.573
   28GLU    HB1  442   8.126   4.714   5.484
   28GLU    HB2  443   8.119   4.703   5.658
   28GLU     CG  444   8.301   4.629   5.558
   28GLU    HG1  445   8.382   4.659   5.625
   28GLU    HG2  446   8.348   4.635   5.457
   28GLU     CD  447   8.270   4.481   5.589
   28GLU    OE1  448   8.359   4.405   5.630
   28GLU    OE2  449   8.153   4.439   5.579
   28GLU      C  450   8.304   4.926   5.467
   28GLU      O  451   8.426   4.908   5.468
   29LYS      N  452   8.244   4.991   5.366
   29LYS      H  453   8.140   4.990   5.371
   29LYS     CA  454   8.313   5.040   5.245
   29LYS     HA  455   8.418   5.007   5.254
   29LYS     CB  456   8.256   4.971   5.122
   29LYS    HB1  457   8.158   5.006   5.095
   29LYS    HB2  458   8.251   4.871   5.149
   29LYS     CG  459   8.344   4.978   4.992
   29LYS    HG1  460   8.448   4.954   5.025
   29LYS    HG2  461   8.342   5.083   4.952
   29LYS     CD  462   8.305   4.874   4.887
   29LYS    HD1  463   8.377   4.887   4.808
   29LYS    HD2  464   8.206   4.895   4.845
   29LYS     CE  465   8.311   4.727   4.931
   29LYS    HE1  466   8.283   4.660   4.847
   29LYS    HE2  467   8.240   4.711   5.012
   29LYS     NZ  468   8.448   4.693   4.981
   29LYS    HZ1  469   8.516   4.716   4.913
   29LYS    HZ2  470   8.473   4.748   5.065
   29LYS    HZ3  471   8.461   4.594   4.999
   29LYS      C  472   8.316   5.189   5.231
   29LYS      O  473   8.413   5.237   5.174
   30LEU      N  474   8.221   5.265   5.284
   30LEU      H  475   8.147   5.220   5.337
   30LEU     CA  476   8.210   5.410   5.259
   30LEU     HA  477   8.291   5.437   5.195
   30LEU     CB  478   8.077   5.439   5.185
   30LEU    HB1  479   8.084   5.541   5.153
   30LEU    HB2  480   7.998   5.432   5.258
   30LEU     CG  481   8.044   5.348   5.064
   30LEU     HG  482   8.047   5.241   5.090
   30LEU    CD1  483   7.906   5.387   5.006
   30LEU   HD11  484   7.888   5.324   4.923
   30LEU   HD12  485   7.829   5.368   5.082
   30LEU   HD13  486   7.904   5.493   4.984
   30LEU    CD2  487   8.144   5.376   4.950
   30LEU   HD21  488   8.246   5.362   4.984
   30LEU   HD22  489   8.124   5.303   4.871
   30LEU   HD23  490   8.136   5.480   4.913
   30LEU      C  491   8.234   5.496   5.383
   30LEU      O  492   8.242   5.619   5.370
   31ILE      N  493   8.253   5.436   5.503
   31ILE      H  494   8.241   5.337   5.505
   31ILE     CA  495   8.275   5.508   5.630
   31ILE     HA  496   8.302   5.610   5.608
   31ILE     CB  497   8.147   5.504   5.715
   31ILE     HB  498   8.125   5.403   5.750
   31ILE    CG2  499   8.165   5.594   5.838
   31ILE   HG21  500   8.078   5.590   5.906
   31ILE   HG22  501   8.253   5.560   5.897
   31ILE   HG23  502   8.184   5.699   5.811
   31ILE    CG1  503   8.023   5.561   5.633
   31ILE   HG11  504   8.004   5.498   5.545
   31ILE   HG12  505   8.046   5.662   5.597
   31ILE     CD  506   7.894   5.566   5.712
   31ILE    HD1  507   7.899   5.637   5.796
   31ILE    HD2  508   7.813   5.601   5.645
   31ILE    HD3  509   7.869   5.470   5.752
   31ILE      C  510   8.395   5.451   5.703
   31ILE      O  511   8.493   5.520   5.732
   32PHE      N  512   8.399   5.319   5.724
   32PHE      H  513   8.319   5.262   5.695
   32PHE     CA  514   8.500   5.249   5.803
   32PHE     HA  515   8.512   5.302   5.898
   32PHE     CB  516   8.453   5.106   5.827
   32PHE    HB1  517   8.540   5.049   5.855
   32PHE    HB2  518   8.419   5.064   5.735
   32PHE     CG  519   8.352   5.083   5.936
   32PHE    CD1  520   8.253   5.176   5.968
   32PHE    HD1  521   8.249   5.271   5.918
   32PHE    CE1  522   8.164   5.149   6.076
   32PHE    HE1  523   8.093   5.222   6.102
   32PHE     CZ  524   8.174   5.029   6.148
   32PHE     HZ  525   8.110   5.012   6.235
   32PHE    CE2  526   8.271   4.934   6.114
   32PHE    HE2  527   8.286   4.840   6.171
   32PHE    CD2  528   8.354   4.958   6.005
   32PHE    HD2  529   8.428   4.889   5.977
   32PHE      C  530   8.645   5.250   5.746
   32PHE      O  531   8.737   5.247   5.829
   33PRO      N  532   8.673   5.269   5.617
   33PRO     CD  533   8.585   5.234   5.505
   33PRO    HD1  534   8.532   5.322   5.467
   33PRO    HD2  535   8.515   5.159   5.537
   33PRO     CG  536   8.678   5.178   5.396
   33PRO    HG1  537   8.638   5.189   5.296
   33PRO    HG2  538   8.696   5.075   5.419
   33PRO     CB  539   8.805   5.260   5.416
   33PRO    HB1  540   8.798   5.353   5.356
   33PRO    HB2  541   8.893   5.213   5.378
   33PRO     CA  542   8.810   5.298   5.565
   33PRO     HA  543   8.877   5.234   5.617
   33PRO      C  544   8.857   5.446   5.584
   33PRO      O  545   8.966   5.476   5.539
   34TYR      N  546   8.776   5.535   5.643
   34TYR      H  547   8.684   5.502   5.670
   34TYR     CA  548   8.799   5.680   5.643
   34TYR     HA  549   8.899   5.694   5.601
   34TYR     CB  550   8.701   5.748   5.547
   34TYR    HB1  551   8.716   5.855   5.547
   34TYR    HB2  552   8.601   5.739   5.584
   34TYR     CG  553   8.710   5.693   5.405
   34TYR    CD1  554   8.616   5.599   5.361
   34TYR    HD1  555   8.541   5.568   5.430
   34TYR    CE1  556   8.627   5.544   5.233
   34TYR    HE1  557   8.554   5.467   5.197
   34TYR     CZ  558   8.730   5.583   5.145
   34TYR     OH  559   8.752   5.520   5.028
   34TYR     HH  560   8.683   5.443   5.012
   34TYR    CE2  561   8.827   5.677   5.192
   34TYR    HE2  562   8.913   5.696   5.128
   34TYR    CD2  563   8.816   5.735   5.320
   34TYR    HD2  564   8.889   5.809   5.353
   34TYR      C  565   8.794   5.752   5.780
   34TYR      O  566   8.877   5.841   5.808
   35VAL      N  567   8.703   5.713   5.873
   35VAL      H  568   8.639   5.640   5.841
   35VAL     CA  569   8.674   5.792   5.995
   35VAL     HA  570   8.762   5.854   6.009
   35VAL     CB  571   8.557   5.886   5.967
   35VAL     HB  572   8.590   5.956   5.890
   35VAL    CG1  573   8.425   5.816   5.923
   35VAL   HG11  574   8.444   5.770   5.825
   35VAL   HG12  575   8.394   5.739   5.995
   35VAL   HG13  576   8.346   5.890   5.910
   35VAL    CG2  577   8.527   5.978   6.083
   35VAL   HG21  578   8.485   5.926   6.172
   35VAL   HG22  579   8.610   6.040   6.113
   35VAL   HG23  580   8.448   6.047   6.054
   35VAL      C  581   8.659   5.708   6.118
   35VAL      O  582   8.586   5.609   6.116
   36GLU      N  583   8.719   5.749   6.231
   36GLU      H  584   8.780   5.828   6.231
   36GLU     CA  585   8.692   5.702   6.367
   36GLU     HA  586   8.668   5.593   6.367
   36GLU     CB  587   8.816   5.728   6.454
   36GLU    HB1  588   8.789   5.707   6.558
   36GLU    HB2  589   8.851   5.830   6.452
   36GLU     CG  590   8.929   5.631   6.419
   36GLU    HG1  591   8.952   5.644   6.313
   36GLU    HG2  592   8.897   5.527   6.434
   36GLU     CD  593   9.058   5.657   6.498
   36GLU    OE1  594   9.119   5.768   6.489
   36GLU    OE2  595   9.104   5.567   6.574
   36GLU      C  596   8.568   5.777   6.415
   36GLU      O  597   8.577   5.860   6.505
   37LEU      N  598   8.449   5.749   6.357
   37LEU      H  599   8.449   5.676   6.285
   37LEU     CA  600   8.320   5.792   6.407
   37LEU     HA  601   8.332   5.887   6.454
   37LEU     CB  602   8.220   5.802   6.291
   37LEU    HB1  603   8.205   5.699   6.258
   37LEU    HB2  604   8.267   5.862   6.213
   37LEU     CG  605   8.083   5.862   6.326
   37LEU     HG  606   8.046   5.814   6.415
   37LEU    CD1  607   8.093   6.012   6.341
   37LEU   HD11  608   8.116   6.059   6.248
   37LEU   HD12  609   7.996   6.053   6.367
   37LEU   HD13  610   8.167   6.036   6.418
   37LEU    CD2  611   7.985   5.834   6.213
   37LEU   HD21  612   7.886   5.877   6.242
   37LEU   HD22  613   8.025   5.871   6.117
   37LEU   HD23  614   7.973   5.726   6.201
   37LEU      C  615   8.265   5.694   6.511
   37LEU      O  616   8.270   5.572   6.486
   38ASP      N  617   8.213   5.741   6.623
   38ASP      H  618   8.211   5.840   6.642
   38ASP     CA  619   8.152   5.652   6.724
   38ASP     HA  620   8.210   5.558   6.723
   38ASP     CB  621   8.180   5.710   6.866
   38ASP    HB1  622   8.110   5.793   6.885
   38ASP    HB2  623   8.279   5.757   6.866
   38ASP     CG  624   8.169   5.610   6.981
   38ASP    OD1  625   8.196   5.650   7.097
   38ASP    OD2  626   8.146   5.489   6.963
   38ASP      C  627   8.005   5.618   6.692
   38ASP      O  628   7.924   5.706   6.659
   39LEU      N  629   7.963   5.491   6.715
   39LEU      H  630   8.030   5.422   6.745
   39LEU     CA  631   7.826   5.442   6.680
   39LEU     HA  632   7.764   5.526   6.641
   39LEU     CB  633   7.833   5.341   6.560
   39LEU    HB1  634   7.735   5.304   6.536
   39LEU    HB2  635   7.891   5.255   6.590
   39LEU     CG  636   7.897   5.391   6.429
   39LEU     HG  637   7.999   5.420   6.444
   39LEU    CD1  638   7.894   5.273   6.330
   39LEU   HD11  639   7.929   5.308   6.233
   39LEU   HD12  640   7.968   5.202   6.365
   39LEU   HD13  641   7.797   5.226   6.326
   39LEU    CD2  642   7.828   5.509   6.364
   39LEU   HD21  643   7.848   5.596   6.428
   39LEU   HD22  644   7.864   5.525   6.267
   39LEU   HD23  645   7.719   5.496   6.362
   39LEU      C  646   7.760   5.379   6.803
   39LEU      O  647   7.814   5.288   6.865
   40HIS      N  648   7.645   5.429   6.844
   40HIS      H  649   7.602   5.507   6.794
   40HIS     CA  650   7.562   5.374   6.953
   40HIS     HA  651   7.626   5.312   7.016
   40HIS     CB  652   7.510   5.487   7.044
   40HIS    HB1  653   7.454   5.559   6.984
   40HIS    HB2  654   7.597   5.539   7.082
   40HIS     CG  655   7.426   5.445   7.162
   40HIS    ND1  656   7.441   5.334   7.240
   40HIS    HD1  657   7.513   5.261   7.231
   40HIS    CE1  658   7.344   5.330   7.333
   40HIS    HE1  659   7.335   5.258   7.413
   40HIS    NE2  660   7.266   5.438   7.323
   40HIS    CD2  661   7.315   5.509   7.212
   40HIS    HD2  662   7.270   5.597   7.172
   40HIS      C  663   7.449   5.288   6.890
   40HIS      O  664   7.359   5.342   6.823
   41SER      N  665   7.461   5.155   6.902
   41SER      H  666   7.533   5.118   6.962
   41SER     CA  667   7.386   5.062   6.813
   41SER     HA  668   7.359   5.118   6.724
   41SER     CB  669   7.470   4.942   6.769
   41SER    HB1  670   7.423   4.905   6.679
   41SER    HB2  671   7.470   4.865   6.852
   41SER     OG  672   7.604   4.982   6.742
   41SER     HG  673   7.649   4.985   6.824
   41SER      C  674   7.254   5.011   6.873
   41SER      O  675   7.251   4.973   6.991
   42TYR      N  676   7.152   5.000   6.787
   42TYR      H  677   7.158   5.039   6.694
   42TYR     CA  678   7.021   4.938   6.815
   42TYR     HA  679   7.022   4.877   6.905
   42TYR     CB  680   6.917   5.048   6.841
   42TYR    HB1  681   6.819   5.000   6.838
   42TYR    HB2  682   6.925   5.125   6.761
   42TYR     CG  683   6.937   5.116   6.973
   42TYR    CD1  684   7.027   5.223   6.984
   42TYR    HD1  685   7.079   5.261   6.896
   42TYR    CE1  686   7.057   5.281   7.109
   42TYR    HE1  687   7.127   5.358   7.113
   42TYR     CZ  688   6.999   5.230   7.226
   42TYR     OH  689   7.031   5.284   7.350
   42TYR     HH  690   7.104   5.350   7.342
   42TYR    CE2  691   6.907   5.124   7.216
   42TYR    HE2  692   6.854   5.092   7.308
   42TYR    CD2  693   6.875   5.069   7.091
   42TYR    HD2  694   6.803   4.985   7.086
   42TYR      C  695   6.979   4.855   6.692
   42TYR      O  696   6.989   4.897   6.577
   43ASP      N  697   6.929   4.731   6.714
   43ASP      H  698   6.924   4.693   6.808
   43ASP     CA  699   6.878   4.647   6.606
   43ASP     HA  700   6.917   4.679   6.510
   43ASP     CB  701   6.930   4.503   6.622
   43ASP    HB1  702   6.887   4.457   6.710
   43ASP    HB2  703   7.041   4.508   6.633
   43ASP     CG  704   6.902   4.417   6.497
   43ASP    OD1  705   6.833   4.465   6.402
   43ASP    OD2  706   6.951   4.301   6.487
   43ASP      C  707   6.725   4.657   6.604
   43ASP      O  708   6.656   4.598   6.690
   44LEU      N  709   6.673   4.734   6.505
   44LEU      H  710   6.736   4.783   6.440
   44LEU     CA  711   6.532   4.747   6.477
   44LEU     HA  712   6.475   4.715   6.565
   44LEU     CB  713   6.499   4.898   6.451
   44LEU    HB1  714   6.412   4.902   6.387
   44LEU    HB2  715   6.578   4.949   6.396
   44LEU     CG  716   6.465   4.978   6.575
   44LEU     HG  717   6.380   4.936   6.627
   44LEU    CD1  718   6.583   4.988   6.672
   44LEU   HD11  719   6.555   5.048   6.759
   44LEU   HD12  720   6.615   4.890   6.706
   44LEU   HD13  721   6.673   5.030   6.623
   44LEU    CD2  722   6.426   5.121   6.533
   44LEU   HD21  723   6.398   5.186   6.613
   44LEU   HD22  724   6.510   5.165   6.476
   44LEU   HD23  725   6.336   5.120   6.472
   44LEU      C  726   6.490   4.650   6.362
   44LEU      O  727   6.388   4.671   6.297
   45GLY      N  728   6.563   4.540   6.340
   45GLY      H  729   6.653   4.530   6.384
   45GLY     CA  730   6.507   4.428   6.261
   45GLY    HA1  731   6.578   4.344   6.247
   45GLY    HA2  732   6.480   4.471   6.164
   45GLY      C  733   6.384   4.364   6.321
   45GLY      O  734   6.371   4.363   6.445
   46ILE      N  735   6.294   4.312   6.240
   46ILE      H  736   6.311   4.313   6.137
   46ILE     CA  737   6.162   4.266   6.282
   46ILE     HA  738   6.118   4.345   6.342
   46ILE     CB  739   6.072   4.237   6.158
   46ILE     HB  740   6.068   4.328   6.095
   46ILE    CG2  741   6.123   4.125   6.068
   46ILE   HG21  742   6.064   4.115   5.977
   46ILE   HG22  743   6.228   4.135   6.038
   46ILE   HG23  744   6.115   4.032   6.121
   46ILE    CG1  745   5.925   4.203   6.195
   46ILE   HG11  746   5.921   4.119   6.260
   46ILE   HG12  747   5.869   4.181   6.100
   46ILE     CD  748   5.854   4.322   6.263
   46ILE    HD1  749   5.860   4.406   6.197
   46ILE    HD2  750   5.749   4.294   6.279
   46ILE    HD3  751   5.895   4.353   6.360
   46ILE      C  752   6.170   4.146   6.382
   46ILE      O  753   6.091   4.140   6.478
   47GLU      N  754   6.273   4.061   6.369
   47GLU      H  755   6.324   4.069   6.284
   47GLU     CA  756   6.315   3.958   6.471
   47GLU     HA  757   6.244   3.875   6.468
   47GLU     CB  758   6.458   3.903   6.440
   47GLU    HB1  759   6.447   3.826   6.365
   47GLU    HB2  760   6.492   3.845   6.525
   47GLU     CG  761   6.568   3.998   6.390
   47GLU    HG1  762   6.567   4.091   6.452
   47GLU    HG2  763   6.550   4.026   6.289
   47GLU     CD  764   6.705   3.936   6.403
   47GLU    OE1  765   6.776   3.962   6.501
   47GLU    OE2  766   6.742   3.856   6.310
   47GLU      C  767   6.316   4.019   6.615
   47GLU      O  768   6.255   3.967   6.705
   48ASN      N  769   6.383   4.136   6.627
   48ASN      H  770   6.422   4.183   6.548
   48ASN     CA  771   6.406   4.196   6.758
   48ASN     HA  772   6.406   4.117   6.833
   48ASN     CB  773   6.542   4.269   6.756
   48ASN    HB1  774   6.529   4.365   6.700
   48ASN    HB2  775   6.616   4.205   6.707
   48ASN     CG  776   6.589   4.302   6.897
   48ASN    OD1  777   6.586   4.216   6.985
   48ASN    ND2  778   6.639   4.422   6.920
   48ASN   HD21  779   6.645   4.490   6.840
   48ASN   HD22  780   6.672   4.441   7.014
   48ASN      C  781   6.297   4.292   6.802
   48ASN      O  782   6.276   4.305   6.925
   49ARG      N  783   6.221   4.349   6.707
   49ARG      H  784   6.241   4.327   6.609
   49ARG     CA  785   6.102   4.426   6.739
   49ARG     HA  786   6.125   4.489   6.823
   49ARG     CB  787   6.054   4.513   6.622
   49ARG    HB1  788   5.958   4.556   6.649
   49ARG    HB2  789   6.043   4.452   6.536
   49ARG     CG  790   6.151   4.631   6.597
   49ARG    HG1  791   6.253   4.597   6.585
   49ARG    HG2  792   6.149   4.690   6.691
   49ARG     CD  793   6.109   4.728   6.483
   49ARG    HD1  794   6.176   4.815   6.492
   49ARG    HD2  795   6.005   4.757   6.503
   49ARG     NE  796   6.124   4.669   6.349
   49ARG     HE  797   6.221   4.645   6.324
   49ARG     CZ  798   6.037   4.651   6.254
   49ARG    NH1  799   5.916   4.697   6.261
   49ARG   HH11  800   5.880   4.736   6.348
   49ARG   HH12  801   5.858   4.695   6.178
   49ARG    NH2  802   6.067   4.602   6.137
   49ARG   HH21  803   6.159   4.578   6.105
   49ARG   HH22  804   5.992   4.601   6.064
   49ARG      C  805   5.989   4.334   6.795
   49ARG      O  806   5.929   4.366   6.897
   50ASP      N  807   5.970   4.216   6.734
   50ASP      H  808   6.018   4.192   6.645
   50ASP     CA  809   5.881   4.114   6.790
   50ASP     HA  810   5.784   4.161   6.818
   50ASP     CB  811   5.854   4.006   6.680
   50ASP    HB1  812   5.948   3.956   6.662
   50ASP    HB2  813   5.819   4.058   6.590
   50ASP     CG  814   5.746   3.902   6.717
   50ASP    OD1  815   5.638   3.940   6.765
   50ASP    OD2  816   5.763   3.781   6.687
   50ASP      C  817   5.933   4.057   6.922
   50ASP      O  818   5.859   4.047   7.018
   51ALA      N  819   6.064   4.037   6.932
   51ALA      H  820   6.121   4.051   6.846
   51ALA     CA  821   6.126   3.981   7.055
   51ALA     HA  822   6.074   3.893   7.083
   51ALA     CB  823   6.275   3.953   7.032
   51ALA    HB1  824   6.335   4.044   7.018
   51ALA    HB2  825   6.312   3.892   7.117
   51ALA    HB3  826   6.289   3.894   6.945
   51ALA      C  827   6.117   4.078   7.177
   51ALA      O  828   6.095   4.031   7.290
   52THR      N  829   6.128   4.209   7.159
   52THR      H  830   6.151   4.235   7.065
   52THR     CA  831   6.132   4.308   7.270
   52THR     HA  832   6.160   4.257   7.361
   52THR     CB  833   6.239   4.416   7.242
   52THR     HB  834   6.233   4.491   7.320
   52THR    CG2  835   6.382   4.362   7.244
   52THR   HG21  836   6.400   4.302   7.333
   52THR   HG22  837   6.400   4.297   7.155
   52THR   HG23  838   6.454   4.446   7.253
   52THR    OG1  839   6.217   4.486   7.122
   52THR    HG1  840   6.240   4.427   7.049
   52THR      C  841   5.995   4.375   7.296
   52THR      O  842   5.988   4.466   7.377
   53ASN      N  843   5.888   4.327   7.230
   53ASN      H  844   5.907   4.250   7.170
   53ASN     CA  845   5.756   4.388   7.227
   53ASN     HA  846   5.701   4.334   7.152
   53ASN     CB  847   5.687   4.365   7.365
   53ASN    HB1  848   5.588   4.408   7.366
   53ASN    HB2  849   5.740   4.411   7.449
   53ASN     CG  850   5.673   4.214   7.397
   53ASN    OD1  851   5.625   4.133   7.322
   53ASN    ND2  852   5.728   4.174   7.512
   53ASN   HD21  853   5.772   4.243   7.570
   53ASN   HD22  854   5.718   4.079   7.527
   53ASN      C  855   5.762   4.534   7.180
   53ASN      O  856   5.700   4.623   7.241
   54ASP      N  857   5.840   4.560   7.073
   54ASP      H  858   5.876   4.477   7.030
   54ASP     CA  859   5.874   4.686   7.009
   54ASP     HA  860   5.945   4.660   6.932
   54ASP     CB  861   5.753   4.739   6.927
   54ASP    HB1  862   5.671   4.758   6.993
   54ASP    HB2  863   5.719   4.657   6.867
   54ASP     CG  864   5.784   4.860   6.837
   54ASP    OD1  865   5.866   4.840   6.742
   54ASP    OD2  866   5.721   4.968   6.849
   54ASP      C  867   5.945   4.788   7.103
   54ASP      O  868   5.970   4.900   7.063
   55GLN      N  869   5.980   4.748   7.225
   55GLN      H  870   5.967   4.652   7.251
   55GLN     CA  871   6.046   4.837   7.323
   55GLN     HA  872   5.987   4.929   7.327
   55GLN     CB  873   6.041   4.774   7.461
   55GLN    HB1  874   6.091   4.847   7.524
   55GLN    HB2  875   6.098   4.681   7.461
   55GLN     CG  876   5.898   4.751   7.512
   55GLN    HG1  877   5.846   4.689   7.440
   55GLN    HG2  878   5.846   4.846   7.518
   55GLN     CD  879   5.890   4.686   7.647
   55GLN    OE1  880   5.977   4.604   7.687
   55GLN    NE2  881   5.792   4.709   7.723
   55GLN   HE21  882   5.721   4.773   7.697
   55GLN   HE22  883   5.799   4.672   7.817
   55GLN      C  884   6.186   4.877   7.282
   55GLN      O  885   6.224   4.991   7.309
   56VAL      N  886   6.262   4.798   7.203
   56VAL      H  887   6.225   4.705   7.178
   56VAL     CA  888   6.393   4.843   7.149
   56VAL     HA  889   6.456   4.867   7.236
   56VAL     CB  890   6.457   4.730   7.065
   56VAL     HB  891   6.455   4.640   7.125
   56VAL    CG1  892   6.383   4.694   6.936
   56VAL   HG11  893   6.432   4.609   6.888
   56VAL   HG12  894   6.277   4.670   6.962
   56VAL   HG13  895   6.394   4.776   6.860
   56VAL    CG2  896   6.601   4.766   7.034
   56VAL   HG21  897   6.608   4.863   6.985
   56VAL   HG22  898   6.659   4.773   7.127
   56VAL   HG23  899   6.648   4.688   6.976
   56VAL      C  900   6.375   4.971   7.066
   56VAL      O  901   6.459   5.061   7.072
   57THR      N  902   6.265   4.985   6.991
   57THR      H  903   6.199   4.909   6.979
   57THR     CA  904   6.236   5.100   6.901
   57THR     HA  905   6.320   5.115   6.829
   57THR     CB  906   6.110   5.064   6.818
   57THR     HB  907   6.021   5.061   6.882
   57THR    CG2  908   6.083   5.163   6.710
   57THR   HG21  909   6.161   5.160   6.633
   57THR   HG22  910   5.988   5.136   6.671
   57THR   HG23  911   6.068   5.265   6.753
   57THR    OG1  912   6.121   4.937   6.762
   57THR    HG1  913   6.033   4.902   6.745
   57THR      C  914   6.215   5.228   6.984
   57THR      O  915   6.264   5.334   6.947
   58LYS      N  916   6.156   5.217   7.102
   58LYS      H  917   6.125   5.128   7.133
   58LYS     CA  918   6.130   5.333   7.192
   58LYS     HA  919   6.117   5.417   7.122
   58LYS     CB  920   6.003   5.315   7.271
   58LYS    HB1  921   6.021   5.257   7.361
   58LYS    HB2  922   5.932   5.259   7.212
   58LYS     CG  923   5.943   5.453   7.300
   58LYS    HG1  924   5.910   5.499   7.208
   58LYS    HG2  925   6.016   5.520   7.347
   58LYS     CD  926   5.827   5.446   7.395
   58LYS    HD1  927   5.768   5.357   7.379
   58LYS    HD2  928   5.770   5.537   7.380
   58LYS     CE  929   5.882   5.449   7.538
   58LYS    HE1  930   5.943   5.539   7.549
   58LYS    HE2  931   5.949   5.362   7.558
   58LYS     NZ  932   5.774   5.454   7.638
   58LYS    HZ1  933   5.811   5.465   7.734
   58LYS    HZ2  934   5.716   5.530   7.616
   58LYS    HZ3  935   5.720   5.367   7.633
   58LYS      C  936   6.252   5.362   7.277
   58LYS      O  937   6.281   5.478   7.304
   59ASP      N  938   6.333   5.262   7.319
   59ASP      H  939   6.306   5.165   7.297
   59ASP     CA  940   6.467   5.277   7.377
   59ASP     HA  941   6.459   5.334   7.467
   59ASP     CB  942   6.523   5.137   7.412
   59ASP    HB1  943   6.627   5.151   7.440
   59ASP    HB2  944   6.529   5.072   7.323
   59ASP     CG  945   6.452   5.059   7.525
   59ASP    OD1  946   6.481   4.938   7.536
   59ASP    OD2  947   6.374   5.120   7.603
   59ASP      C  948   6.564   5.353   7.288
   59ASP      O  949   6.635   5.443   7.335
   60ALA      N  950   6.562   5.323   7.158
   60ALA      H  951   6.504   5.249   7.130
   60ALA     CA  952   6.642   5.390   7.056
   60ALA     HA  953   6.747   5.396   7.084
   60ALA     CB  954   6.634   5.310   6.923
   60ALA    HB1  955   6.534   5.323   6.878
   60ALA    HB2  956   6.710   5.346   6.858
   60ALA    HB3  957   6.651   5.206   6.941
   60ALA      C  958   6.596   5.537   7.041
   60ALA      O  959   6.679   5.627   7.036
   61ALA      N  960   6.463   5.563   7.037
   61ALA      H  961   6.398   5.485   7.025
   61ALA     CA  962   6.408   5.698   7.022
   61ALA     HA  963   6.448   5.740   6.932
   61ALA     CB  964   6.258   5.680   7.008
   61ALA    HB1  965   6.215   5.650   7.105
   61ALA    HB2  966   6.217   5.773   6.975
   61ALA    HB3  967   6.241   5.597   6.938
   61ALA      C  968   6.446   5.793   7.137
   61ALA      O  969   6.463   5.912   7.119
   62GLU      N  970   6.463   5.739   7.260
   62GLU      H  971   6.443   5.639   7.268
   62GLU     CA  972   6.514   5.820   7.372
   62GLU     HA  973   6.472   5.921   7.366
   62GLU     CB  974   6.471   5.761   7.506
   62GLU    HB1  975   6.518   5.822   7.586
   62GLU    HB2  976   6.504   5.655   7.518
   62GLU     CG  977   6.319   5.772   7.520
   62GLU    HG1  978   6.273   5.701   7.455
   62GLU    HG2  979   6.289   5.873   7.491
   62GLU     CD  980   6.270   5.749   7.661
   62GLU    OE1  981   6.204   5.840   7.717
   62GLU    OE2  982   6.303   5.645   7.721
   62GLU      C  983   6.666   5.836   7.362
   62GLU      O  984   6.718   5.945   7.380
   63ALA      N  985   6.736   5.728   7.315
   63ALA      H  986   6.688   5.640   7.306
   63ALA     CA  987   6.878   5.742   7.292
   63ALA     HA  988   6.917   5.781   7.384
   63ALA     CB  989   6.940   5.606   7.272
   63ALA    HB1  990   7.051   5.609   7.269
   63ALA    HB2  991   6.910   5.535   7.353
   63ALA    HB3  992   6.908   5.568   7.176
   63ALA      C  993   6.916   5.844   7.180
   63ALA      O  994   7.028   5.898   7.185
   64ILE      N  995   6.828   5.872   7.084
   64ILE      H  996   6.740   5.817   7.075
   64ILE     CA  997   6.840   5.986   6.992
   64ILE     HA  998   6.934   5.980   6.941
   64ILE     CB  999   6.730   5.985   6.880
   64ILE     HB 1000   6.631   5.976   6.928
   64ILE    CG2 1001   6.737   6.116   6.796
   64ILE   HG21 1002   6.838   6.132   6.759
   64ILE   HG22 1003   6.673   6.112   6.709
   64ILE   HG23 1004   6.713   6.198   6.863
   64ILE    CG1 1005   6.754   5.862   6.784
   64ILE   HG11 1006   6.770   5.775   6.843
   64ILE   HG12 1007   6.835   5.881   6.718
   64ILE     CD 1008   6.634   5.834   6.696
   64ILE    HD1 1009   6.543   5.842   6.749
   64ILE    HD2 1010   6.631   5.909   6.613
   64ILE    HD3 1011   6.634   5.737   6.651
   64ILE      C 1012   6.846   6.118   7.069
   64ILE      O 1013   6.937   6.197   7.046
   65LYS      N 1014   6.754   6.140   7.164
   65LYS      H 1015   6.686   6.067   7.189
   65LYS     CA 1016   6.758   6.265   7.245
   65LYS     HA 1017   6.759   6.350   7.177
   65LYS     CB 1018   6.638   6.270   7.342
   65LYS    HB1 1019   6.644   6.364   7.396
   65LYS    HB2 1020   6.641   6.188   7.416
   65LYS     CG 1021   6.503   6.264   7.269
   65LYS    HG1 1022   6.496   6.170   7.214
   65LYS    HG2 1023   6.493   6.345   7.193
   65LYS     CD 1024   6.379   6.273   7.364
   65LYS    HD1 1025   6.387   6.198   7.441
   65LYS    HD2 1026   6.289   6.259   7.303
   65LYS     CE 1027   6.370   6.410   7.435
   65LYS    HE1 1028   6.467   6.440   7.475
   65LYS    HE2 1029   6.301   6.405   7.518
   65LYS     NZ 1030   6.329   6.526   7.351
   65LYS    HZ1 1031   6.392   6.543   7.273
   65LYS    HZ2 1032   6.237   6.516   7.309
   65LYS    HZ3 1033   6.323   6.612   7.402
   65LYS      C 1034   6.888   6.275   7.329
   65LYS      O 1035   6.946   6.383   7.347
   66LYS      N 1036   6.944   6.159   7.371
   66LYS      H 1037   6.891   6.075   7.351
   66LYS     CA 1038   7.074   6.152   7.442
   66LYS     HA 1039   7.074   6.232   7.512
   66LYS     CB 1040   7.088   6.020   7.518
   66LYS    HB1 1041   7.184   6.016   7.568
   66LYS    HB2 1042   7.078   5.941   7.445
   66LYS     CG 1043   6.982   6.007   7.631
   66LYS    HG1 1044   6.884   6.033   7.595
   66LYS    HG2 1045   7.011   6.079   7.706
   66LYS     CD 1046   6.980   5.865   7.693
   66LYS    HD1 1047   6.962   5.791   7.616
   66LYS    HD2 1048   6.904   5.867   7.769
   66LYS     CE 1049   7.110   5.832   7.760
   66LYS    HE1 1050   7.126   5.909   7.834
   66LYS    HE2 1051   7.195   5.830   7.693
   66LYS     NZ 1052   7.098   5.704   7.828
   66LYS    HZ1 1053   7.068   5.631   7.756
   66LYS    HZ2 1054   7.185   5.675   7.875
   66LYS    HZ3 1055   7.030   5.716   7.900
   66LYS      C 1056   7.199   6.181   7.357
   66LYS      O 1057   7.308   6.191   7.409
   67HIS      N 1058   7.178   6.202   7.226
   67HIS      H 1059   7.085   6.193   7.194
   67HIS     CA 1060   7.283   6.214   7.126
   67HIS     HA 1061   7.377   6.237   7.171
   67HIS     CB 1062   7.304   6.076   7.058
   67HIS    HB1 1063   7.369   6.090   6.969
   67HIS    HB2 1064   7.206   6.046   7.024
   67HIS     CG 1065   7.367   5.973   7.146
   67HIS    ND1 1066   7.301   5.884   7.229
   67HIS    HD1 1067   7.203   5.868   7.229
   67HIS    CE1 1068   7.393   5.824   7.304
   67HIS    HE1 1069   7.369   5.755   7.384
   67HIS    NE2 1070   7.516   5.864   7.269
   67HIS    CD2 1071   7.501   5.956   7.164
   67HIS    HD2 1072   7.583   6.011   7.121
   67HIS      C 1073   7.261   6.321   7.018
   67HIS      O 1074   7.353   6.352   6.947
   68ASN      N 1075   7.139   6.373   7.007
   68ASN      H 1076   7.063   6.330   7.062
   68ASN     CA 1077   7.087   6.472   6.917
   68ASN     HA 1078   6.979   6.479   6.929
   68ASN     CB 1079   7.150   6.607   6.957
   68ASN    HB1 1080   7.111   6.680   6.892
   68ASN    HB2 1081   7.261   6.601   6.945
   68ASN     CG 1082   7.122   6.649   7.103
   68ASN    OD1 1083   7.214   6.677   7.181
   68ASN    ND2 1084   7.000   6.660   7.142
   68ASN   HD21 1085   6.921   6.652   7.076
   68ASN   HD22 1086   6.986   6.676   7.239
   68ASN      C 1087   7.099   6.436   6.766
   68ASN      O 1088   7.050   6.517   6.685
   69VAL      N 1089   7.146   6.315   6.728
   69VAL      H 1090   7.190   6.257   6.799
   69VAL     CA 1091   7.138   6.269   6.591
   69VAL     HA 1092   7.049   6.306   6.544
   69VAL     CB 1093   7.249   6.333   6.508
   69VAL     HB 1094   7.245   6.440   6.529
   69VAL    CG1 1095   7.390   6.289   6.543
   69VAL   HG11 1096   7.464   6.342   6.486
   69VAL   HG12 1097   7.407   6.312   6.648
   69VAL   HG13 1098   7.401   6.181   6.530
   69VAL    CG2 1099   7.229   6.311   6.358
   69VAL   HG21 1100   7.130   6.348   6.324
   69VAL   HG22 1101   7.302   6.368   6.304
   69VAL   HG23 1102   7.248   6.206   6.330
   69VAL      C 1103   7.134   6.116   6.572
   69VAL      O 1104   7.209   6.040   6.635
   70GLY      N 1105   7.044   6.070   6.484
   70GLY      H 1106   6.983   6.133   6.436
   70GLY     CA 1107   7.025   5.926   6.453
   70GLY    HA1 1108   6.936   5.892   6.508
   70GLY    HA2 1109   7.107   5.867   6.490
   70GLY      C 1110   7.007   5.899   6.307
   70GLY      O 1111   6.941   5.977   6.237
   71VAL      N 1112   7.058   5.785   6.259
   71VAL      H 1113   7.111   5.723   6.321
   71VAL     CA 1114   7.038   5.734   6.123
   71VAL     HA 1115   6.968   5.802   6.071
   71VAL     CB 1116   7.169   5.738   6.039
   71VAL     HB 1117   7.150   5.685   5.949
   71VAL    CG1 1118   7.205   5.886   6.005
   71VAL   HG11 1119   7.226   5.949   6.096
   71VAL   HG12 1120   7.294   5.882   5.939
   71VAL   HG13 1121   7.125   5.929   5.946
   71VAL    CG2 1122   7.285   5.675   6.112
   71VAL   HG21 1123   7.373   5.683   6.045
   71VAL   HG22 1124   7.307   5.726   6.207
   71VAL   HG23 1125   7.268   5.569   6.133
   71VAL      C 1126   6.975   5.592   6.124
   71VAL      O 1127   7.021   5.504   6.198
   72LYS      N 1128   6.872   5.569   6.041
   72LYS      H 1129   6.840   5.647   5.983
   72LYS     CA 1130   6.791   5.446   6.039
   72LYS     HA 1131   6.832   5.376   6.110
   72LYS     CB 1132   6.649   5.482   6.086
   72LYS    HB1 1133   6.603   5.542   6.009
   72LYS    HB2 1134   6.647   5.539   6.181
   72LYS     CG 1135   6.556   5.362   6.108
   72LYS    HG1 1136   6.592   5.303   6.191
   72LYS    HG2 1137   6.564   5.299   6.017
   72LYS     CD 1138   6.410   5.399   6.132
   72LYS    HD1 1139   6.376   5.475   6.060
   72LYS    HD2 1140   6.402   5.440   6.232
   72LYS     CE 1141   6.319   5.276   6.116
   72LYS    HE1 1142   6.216   5.309   6.143
   72LYS    HE2 1143   6.352   5.203   6.189
   72LYS     NZ 1144   6.325   5.220   5.979
   72LYS    HZ1 1145   6.254   5.146   5.970
   72LYS    HZ2 1146   6.304   5.292   5.906
   72LYS    HZ3 1147   6.413   5.172   5.959
   72LYS      C 1148   6.780   5.375   5.902
   72LYS      O 1149   6.744   5.434   5.798
   73CYS      N 1150   6.813   5.245   5.906
   73CYS      H 1151   6.844   5.210   5.992
   73CYS     CA 1152   6.794   5.147   5.798
   73CYS     HA 1153   6.832   5.190   5.707
   73CYS     CB 1154   6.885   5.027   5.834
   73CYS    HB1 1155   6.849   4.981   5.925
   73CYS    HB2 1156   6.986   5.067   5.857
   73CYS     SG 1157   6.889   4.904   5.707
   73CYS     HG 1158   6.970   4.815   5.772
   73CYS      C 1159   6.648   5.110   5.771
   73CYS      O 1160   6.571   5.109   5.869
   74ALA      N 1161   6.606   5.071   5.651
   74ALA      H 1162   6.672   5.071   5.574
   74ALA     CA 1163   6.465   5.052   5.622
   74ALA     HA 1164   6.414   5.141   5.664
   74ALA     CB 1165   6.436   5.051   5.473
   74ALA    HB1 1166   6.491   5.128   5.420
   74ALA    HB2 1167   6.458   4.954   5.429
   74ALA    HB3 1168   6.332   5.072   5.455
   74ALA      C 1169   6.404   4.926   5.692
   74ALA      O 1170   6.477   4.829   5.717
   75THR      N 1171   6.273   4.928   5.722
   75THR      H 1172   6.219   5.010   5.701
   75THR     CA 1173   6.204   4.820   5.799
   75THR     HA 1174   6.266   4.730   5.803
   75THR     CB 1175   6.183   4.863   5.947
   75THR     HB 1176   6.108   4.802   5.992
   75THR    CG2 1177   6.314   4.848   6.026
   75THR   HG21 1178   6.396   4.896   5.974
   75THR   HG22 1179   6.301   4.888   6.127
   75THR   HG23 1180   6.332   4.740   6.039
   75THR    OG1 1181   6.144   4.998   5.951
   75THR    HG1 1182   6.055   5.003   5.910
   75THR      C 1183   6.074   4.772   5.739
   75THR      O 1184   6.006   4.844   5.670
   76ILE      N 1185   6.034   4.647   5.774
   76ILE      H 1186   6.094   4.590   5.833
   76ILE     CA 1187   5.897   4.598   5.755
   76ILE     HA 1188   5.861   4.636   5.659
   76ILE     CB 1189   5.894   4.443   5.752
   76ILE     HB 1190   5.946   4.407   5.840
   76ILE    CG2 1191   5.753   4.377   5.754
   76ILE   HG21 1192   5.700   4.407   5.665
   76ILE   HG22 1193   5.763   4.272   5.756
   76ILE   HG23 1194   5.699   4.410   5.844
   76ILE    CG1 1195   5.971   4.394   5.626
   76ILE   HG11 1196   6.063   4.450   5.614
   76ILE   HG12 1197   5.910   4.418   5.540
   76ILE     CD 1198   6.006   4.245   5.625
   76ILE    HD1 1199   6.058   4.221   5.530
   76ILE    HD2 1200   6.071   4.225   5.712
   76ILE    HD3 1201   5.917   4.184   5.631
   76ILE      C 1202   5.805   4.650   5.867
   76ILE      O 1203   5.838   4.638   5.986
   77THR      N 1204   5.688   4.702   5.831
   77THR      H 1205   5.674   4.720   5.730
   77THR     CA 1206   5.575   4.718   5.924
   77THR     HA 1207   5.612   4.707   6.027
   77THR     CB 1208   5.512   4.856   5.914
   77THR     HB 1209   5.468   4.867   5.816
   77THR    CG2 1210   5.408   4.869   6.027
   77THR   HG21 1211   5.373   4.972   6.035
   77THR   HG22 1212   5.325   4.797   6.008
   77THR   HG23 1213   5.452   4.842   6.120
   77THR    OG1 1214   5.611   4.951   5.942
   77THR    HG1 1215   5.573   5.040   5.915
   77THR      C 1216   5.467   4.609   5.902
   77THR      O 1217   5.394   4.613   5.804
   78PRO      N 1218   5.463   4.503   5.986
   78PRO     CD 1219   5.529   4.488   6.117
   78PRO    HD1 1220   5.518   4.573   6.183
   78PRO    HD2 1221   5.635   4.462   6.100
   78PRO     CG 1222   5.463   4.367   6.185
   78PRO    HG1 1223   5.362   4.395   6.227
   78PRO    HG2 1224   5.520   4.324   6.269
   78PRO     CB 1225   5.443   4.276   6.067
   78PRO    HB1 1226   5.363   4.200   6.086
   78PRO    HB2 1227   5.538   4.225   6.046
   78PRO     CA 1228   5.404   4.370   5.952
   78PRO     HA 1229   5.452   4.342   5.859
   78PRO      C 1230   5.253   4.372   5.928
   78PRO      O 1231   5.177   4.448   5.992
   79ASP      N 1232   5.211   4.276   5.844
   79ASP      H 1233   5.279   4.206   5.808
   79ASP     CA 1234   5.072   4.252   5.811
   79ASP     HA 1235   5.012   4.305   5.885
   79ASP     CB 1236   5.040   4.317   5.674
   79ASP    HB1 1237   5.068   4.423   5.681
   79ASP    HB2 1238   4.933   4.313   5.660
   79ASP     CG 1239   5.109   4.253   5.556
   79ASP    OD1 1240   5.065   4.143   5.514
   79ASP    OD2 1241   5.212   4.305   5.508
   79ASP      C 1242   5.043   4.100   5.809
   79ASP      O 1243   5.136   4.021   5.829
   80GLU      N 1244   4.920   4.061   5.781
   80GLU      H 1245   4.849   4.132   5.767
   80GLU     CA 1246   4.877   3.920   5.773
   80GLU     HA 1247   4.862   3.887   5.873
   80GLU     CB 1248   4.742   3.911   5.699
   80GLU    HB1 1249   4.746   3.948   5.597
   80GLU    HB2 1250   4.670   3.973   5.750
   80GLU     CG 1251   4.676   3.772   5.694
   80GLU    HG1 1252   4.735   3.703   5.629
   80GLU    HG2 1253   4.576   3.788   5.653
   80GLU     CD 1254   4.659   3.708   5.833
   80GLU    OE1 1255   4.690   3.588   5.851
   80GLU    OE2 1256   4.618   3.778   5.928
   80GLU      C 1257   4.974   3.822   5.705
   80GLU      O 1258   5.007   3.717   5.760
   81LYS      N 1259   5.018   3.858   5.587
   81LYS      H 1260   4.996   3.955   5.555
   81LYS     CA 1261   5.106   3.773   5.503
   81LYS     HA 1262   5.068   3.673   5.516
   81LYS     CB 1263   5.090   3.819   5.355
   81LYS    HB1 1264   5.120   3.922   5.348
   81LYS    HB2 1265   4.983   3.812   5.331
   81LYS     CG 1266   5.169   3.739   5.252
   81LYS    HG1 1267   5.273   3.742   5.277
   81LYS    HG2 1268   5.151   3.788   5.153
   81LYS     CD 1269   5.122   3.592   5.249
   81LYS    HD1 1270   5.022   3.589   5.216
   81LYS    HD2 1271   5.124   3.551   5.351
   81LYS     CE 1272   5.210   3.506   5.160
   81LYS    HE1 1273   5.309   3.499   5.212
   81LYS    HE2 1274   5.223   3.553   5.064
   81LYS     NZ 1275   5.153   3.369   5.146
   81LYS    HZ1 1276   5.139   3.322   5.236
   81LYS    HZ2 1277   5.065   3.376   5.097
   81LYS    HZ3 1278   5.214   3.310   5.093
   81LYS      C 1279   5.251   3.777   5.549
   81LYS      O 1280   5.319   3.676   5.538
   82ARG      N 1281   5.296   3.889   5.608
   82ARG      H 1282   5.237   3.971   5.616
   82ARG     CA 1283   5.431   3.893   5.663
   82ARG     HA 1284   5.495   3.834   5.592
   82ARG     CB 1285   5.484   4.036   5.679
   82ARG    HB1 1286   5.576   4.034   5.737
   82ARG    HB2 1287   5.412   4.093   5.736
   82ARG     CG 1288   5.513   4.103   5.544
   82ARG    HG1 1289   5.562   4.195   5.575
   82ARG    HG2 1290   5.420   4.122   5.491
   82ARG     CD 1291   5.612   4.029   5.455
   82ARG    HD1 1292   5.564   3.952   5.395
   82ARG    HD2 1293   5.680   3.973   5.519
   82ARG     NE 1294   5.692   4.126   5.376
   82ARG     HE 1295   5.649   4.219   5.362
   82ARG     CZ 1296   5.818   4.118   5.330
   82ARG    NH1 1297   5.884   4.009   5.318
   82ARG   HH11 1298   5.842   3.915   5.326
   82ARG   HH12 1299   5.982   4.016   5.306
   82ARG    NH2 1300   5.878   4.229   5.295
   82ARG   HH21 1301   5.825   4.317   5.296
   82ARG   HH22 1302   5.974   4.225   5.276
   82ARG      C 1303   5.438   3.816   5.794
   82ARG      O 1304   5.545   3.762   5.824
   83VAL      N 1305   5.329   3.797   5.868
   83VAL      H 1306   5.243   3.855   5.844
   83VAL     CA 1307   5.322   3.701   5.982
   83VAL     HA 1308   5.407   3.723   6.045
   83VAL     CB 1309   5.195   3.725   6.065
   83VAL     HB 1310   5.109   3.725   5.996
   83VAL    CG1 1311   5.174   3.617   6.174
   83VAL   HG11 1312   5.087   3.644   6.236
   83VAL   HG12 1313   5.155   3.519   6.133
   83VAL   HG13 1314   5.254   3.612   6.246
   83VAL    CG2 1315   5.200   3.860   6.137
   83VAL   HG21 1316   5.106   3.872   6.193
   83VAL   HG22 1317   5.288   3.863   6.198
   83VAL   HG23 1318   5.211   3.942   6.067
   83VAL      C 1319   5.333   3.560   5.934
   83VAL      O 1320   5.409   3.481   5.989
   84GLU      N 1321   5.271   3.528   5.821
   84GLU      H 1322   5.206   3.596   5.779
   84GLU     CA 1323   5.287   3.396   5.753
   84GLU     HA 1324   5.269   3.318   5.823
   84GLU     CB 1325   5.173   3.379   5.651
   84GLU    HB1 1326   5.167   3.466   5.583
   84GLU    HB2 1327   5.079   3.369   5.707
   84GLU     CG 1328   5.188   3.260   5.559
   84GLU    HG1 1329   5.221   3.178   5.621
   84GLU    HG2 1330   5.268   3.278   5.485
   84GLU     CD 1331   5.053   3.226   5.498
   84GLU    OE1 1332   5.021   3.281   5.389
   84GLU    OE2 1333   4.980   3.144   5.555
   84GLU      C 1334   5.432   3.369   5.698
   84GLU      O 1335   5.474   3.254   5.691
   85GLU      N 1336   5.506   3.473   5.657
   85GLU      H 1337   5.463   3.563   5.653
   85GLU     CA 1338   5.644   3.456   5.610
   85GLU     HA 1339   5.652   3.360   5.560
   85GLU     CB 1340   5.681   3.569   5.517
   85GLU    HB1 1341   5.673   3.667   5.574
   85GLU    HB2 1342   5.613   3.570   5.431
   85GLU     CG 1343   5.823   3.562   5.463
   85GLU    HG1 1344   5.838   3.463   5.423
   85GLU    HG2 1345   5.893   3.572   5.550
   85GLU     CD 1346   5.864   3.668   5.361
   85GLU    OE1 1347   5.785   3.752   5.318
   85GLU    OE2 1348   5.979   3.670   5.314
   85GLU      C 1349   5.740   3.439   5.732
   85GLU      O 1350   5.831   3.354   5.729
   86PHE      N 1351   5.723   3.517   5.839
   86PHE      H 1352   5.644   3.581   5.843
   86PHE     CA 1353   5.817   3.521   5.952
   86PHE     HA 1354   5.907   3.465   5.921
   86PHE     CB 1355   5.863   3.665   5.972
   86PHE    HB1 1356   5.930   3.673   6.057
   86PHE    HB2 1357   5.774   3.725   5.992
   86PHE     CG 1358   5.942   3.729   5.858
   86PHE    CD1 1359   6.084   3.726   5.862
   86PHE    HD1 1360   6.132   3.679   5.949
   86PHE    CE1 1361   6.162   3.790   5.764
   86PHE    HE1 1362   6.269   3.791   5.767
   86PHE     CZ 1363   6.094   3.853   5.659
   86PHE     HZ 1364   6.146   3.912   5.585
   86PHE    CE2 1365   5.953   3.854   5.653
   86PHE    HE2 1366   5.905   3.898   5.568
   86PHE    CD2 1367   5.878   3.792   5.752
   86PHE    HD2 1368   5.775   3.792   5.744
   86PHE      C 1369   5.773   3.457   6.085
   86PHE      O 1370   5.848   3.468   6.182
   87LYS      N 1371   5.654   3.399   6.090
   87LYS      H 1372   5.598   3.399   6.012
   87LYS     CA 1373   5.600   3.335   6.211
   87LYS     HA 1374   5.493   3.329   6.199
   87LYS     CB 1375   5.636   3.187   6.227
   87LYS    HB1 1376   5.593   3.128   6.146
   87LYS    HB2 1377   5.586   3.151   6.319
   87LYS     CG 1378   5.788   3.155   6.245
   87LYS    HG1 1379   5.831   3.215   6.324
   87LYS    HG2 1380   5.844   3.184   6.152
   87LYS     CD 1381   5.807   3.006   6.271
   87LYS    HD1 1382   5.774   2.951   6.183
   87LYS    HD2 1383   5.752   2.977   6.360
   87LYS     CE 1384   5.958   2.977   6.286
   87LYS    HE1 1385   5.997   3.043   6.364
   87LYS    HE2 1386   6.008   2.996   6.191
   87LYS     NZ 1387   5.984   2.835   6.318
   87LYS    HZ1 1388   5.943   2.814   6.404
   87LYS    HZ2 1389   5.944   2.767   6.250
   87LYS    HZ3 1390   6.088   2.818   6.331
   87LYS      C 1391   5.617   3.419   6.340
   87LYS      O 1392   5.659   3.376   6.447
   88LEU      N 1393   5.584   3.551   6.330
   88LEU      H 1394   5.549   3.585   6.243
   88LEU     CA 1395   5.598   3.647   6.440
   88LEU     HA 1396   5.701   3.636   6.484
   88LEU     CB 1397   5.579   3.787   6.385
   88LEU    HB1 1398   5.589   3.858   6.465
   88LEU    HB2 1399   5.477   3.801   6.344
   88LEU     CG 1400   5.670   3.828   6.271
   88LEU     HG 1401   5.652   3.765   6.186
   88LEU    CD1 1402   5.643   3.973   6.226
   88LEU   HD11 1403   5.707   4.000   6.143
   88LEU   HD12 1404   5.541   3.985   6.194
   88LEU   HD13 1405   5.660   4.036   6.315
   88LEU    CD2 1406   5.817   3.819   6.312
   88LEU   HD21 1407   5.839   3.718   6.338
   88LEU   HD22 1408   5.878   3.849   6.232
   88LEU   HD23 1409   5.836   3.880   6.399
   88LEU      C 1410   5.495   3.616   6.552
   88LEU      O 1411   5.386   3.566   6.516
   89LYS      N 1412   5.524   3.642   6.680
   89LYS      H 1413   5.609   3.695   6.700
   89LYS     CA 1414   5.433   3.610   6.792
   89LYS     HA 1415   5.377   3.516   6.771
   89LYS     CB 1416   5.513   3.584   6.922
   89LYS    HB1 1417   5.456   3.619   7.006
   89LYS    HB2 1418   5.603   3.643   6.926
   89LYS     CG 1419   5.555   3.438   6.946
   89LYS    HG1 1420   5.460   3.382   6.964
   89LYS    HG2 1421   5.610   3.428   7.039
   89LYS     CD 1422   5.630   3.371   6.831
   89LYS    HD1 1423   5.569   3.371   6.738
   89LYS    HD2 1424   5.647   3.268   6.867
   89LYS     CE 1425   5.765   3.441   6.801
   89LYS    HE1 1426   5.835   3.430   6.883
   89LYS    HE2 1427   5.747   3.546   6.790
   89LYS     NZ 1428   5.825   3.382   6.678
   89LYS    HZ1 1429   5.857   3.285   6.693
   89LYS    HZ2 1430   5.761   3.379   6.598
   89LYS    HZ3 1431   5.903   3.447   6.651
   89LYS      C 1432   5.324   3.715   6.813
   89LYS      O 1433   5.215   3.678   6.855
   90GLN      N 1434   5.347   3.842   6.774
   90GLN      H 1435   5.443   3.857   6.744
   90GLN     CA 1436   5.248   3.949   6.772
   90GLN     HA 1437   5.148   3.904   6.780
   90GLN     CB 1438   5.275   4.042   6.892
   90GLN    HB1 1439   5.270   4.146   6.862
   90GLN    HB2 1440   5.375   4.027   6.930
   90GLN     CG 1441   5.178   4.021   7.012
   90GLN    HG1 1442   5.225   4.077   7.099
   90GLN    HG2 1443   5.184   3.915   7.037
   90GLN     CD 1444   5.029   4.055   6.988
   90GLN    OE1 1445   4.991   4.114   6.885
   90GLN    NE2 1446   4.942   4.010   7.071
   90GLN   HE21 1447   4.971   3.949   7.149
   90GLN   HE22 1448   4.842   4.020   7.047
   90GLN      C 1449   5.250   4.028   6.642
   90GLN      O 1450   5.331   3.996   6.551
   91MET      N 1451   5.162   4.123   6.630
   91MET      H 1452   5.101   4.140   6.709
   91MET     CA 1453   5.163   4.227   6.529
   91MET     HA 1454   5.243   4.209   6.458
   91MET     CB 1455   5.033   4.233   6.453
   91MET    HB1 1456   5.034   4.324   6.389
   91MET    HB2 1457   4.948   4.242   6.521
   91MET     CG 1458   5.007   4.107   6.368
   91MET    HG1 1459   4.994   4.019   6.434
   91MET    HG2 1460   5.090   4.093   6.304
   91MET     SD 1461   4.860   4.112   6.261
   91MET     CE 1462   4.925   4.221   6.136
   91MET    HE1 1463   4.932   4.323   6.170
   91MET    HE2 1464   5.021   4.183   6.101
   91MET    HE3 1465   4.855   4.222   6.052
   91MET      C 1466   5.193   4.366   6.589
   91MET      O 1467   5.145   4.395   6.697
   92TRP      N 1468   5.274   4.443   6.518
   92TRP      H 1469   5.309   4.414   6.428
   92TRP     CA 1470   5.330   4.570   6.570
   92TRP     HA 1471   5.282   4.598   6.665
   92TRP     CB 1472   5.480   4.550   6.598
   92TRP    HB1 1473   5.516   4.641   6.640
   92TRP    HB2 1474   5.534   4.538   6.505
   92TRP     CG 1475   5.511   4.437   6.687
   92TRP    CD1 1476   5.554   4.314   6.651
   92TRP    HD1 1477   5.573   4.281   6.549
   92TRP    NE1 1478   5.551   4.232   6.762
   92TRP    HE1 1479   5.572   4.132   6.760
   92TRP    CE2 1480   5.522   4.300   6.878
   92TRP    CZ2 1481   5.501   4.259   7.011
   92TRP    HZ2 1482   5.518   4.156   7.038
   92TRP    CH2 1483   5.456   4.356   7.106
   92TRP    HH2 1484   5.436   4.326   7.211
   92TRP    CZ3 1485   5.440   4.489   7.063
   92TRP    HZ3 1486   5.414   4.564   7.137
   92TRP    CE3 1487   5.456   4.525   6.930
   92TRP    HE3 1488   5.440   4.627   6.906
   92TRP    CD2 1489   5.494   4.433   6.832
   92TRP      C 1490   5.304   4.687   6.479
   92TRP      O 1491   5.297   4.671   6.357
   93LYS      N 1492   5.285   4.803   6.539
   93LYS      H 1493   5.292   4.805   6.641
   93LYS     CA 1494   5.271   4.933   6.470
   93LYS     HA 1495   5.210   4.918   6.380
   93LYS     CB 1496   5.213   5.040   6.567
   93LYS    HB1 1497   5.228   5.137   6.519
   93LYS    HB2 1498   5.266   5.034   6.659
   93LYS     CG 1499   5.062   5.013   6.587
   93LYS    HG1 1500   5.046   4.907   6.621
   93LYS    HG2 1501   5.009   5.032   6.488
   93LYS     CD 1502   5.009   5.111   6.696
   93LYS    HD1 1503   5.029   5.213   6.668
   93LYS    HD2 1504   5.056   5.093   6.791
   93LYS     CE 1505   4.859   5.101   6.724
   93LYS    HE1 1506   4.801   5.126   6.631
   93LYS    HE2 1507   4.833   5.178   6.801
   93LYS     NZ 1508   4.820   4.967   6.775
   93LYS    HZ1 1509   4.724   4.965   6.811
   93LYS    HZ2 1510   4.824   4.898   6.703
   93LYS    HZ3 1511   4.878   4.937   6.850
   93LYS      C 1512   5.405   4.976   6.410
   93LYS      O 1513   5.511   4.915   6.428
   94SER      N 1514   5.399   5.080   6.322
   94SER      H 1515   5.311   5.127   6.305
   94SER     CA 1516   5.514   5.130   6.249
   94SER     HA 1517   5.557   5.052   6.188
   94SER     CB 1518   5.462   5.243   6.158
   94SER    HB1 1519   5.401   5.307   6.219
   94SER    HB2 1520   5.400   5.200   6.076
   94SER     OG 1521   5.567   5.320   6.100
   94SER     HG 1522   5.570   5.288   6.009
   94SER      C 1523   5.621   5.186   6.342
   94SER      O 1524   5.589   5.268   6.428
   95PRO      N 1525   5.750   5.149   6.322
   95PRO     CD 1526   5.802   5.062   6.215
   95PRO    HD1 1527   5.764   5.098   6.119
   95PRO    HD2 1528   5.768   4.958   6.229
   95PRO     CG 1529   5.953   5.062   6.222
   95PRO    HG1 1530   5.993   5.141   6.160
   95PRO    HG2 1531   5.996   4.965   6.198
   95PRO     CB 1532   5.973   5.102   6.370
   95PRO    HB1 1533   6.069   5.152   6.386
   95PRO    HB2 1534   5.972   5.012   6.434
   95PRO     CA 1535   5.859   5.189   6.409
   95PRO     HA 1536   5.834   5.170   6.511
   95PRO      C 1537   5.894   5.337   6.398
   95PRO      O 1538   5.927   5.397   6.497
   96ASN      N 1539   5.865   5.403   6.285
   96ASN      H 1540   5.834   5.348   6.208
   96ASN     CA 1541   5.874   5.549   6.268
   96ASN     HA 1542   5.976   5.578   6.302
   96ASN     CB 1543   5.849   5.593   6.122
   96ASN    HB1 1544   5.860   5.701   6.112
   96ASN    HB2 1545   5.748   5.567   6.090
   96ASN     CG 1546   5.943   5.529   6.019
   96ASN    OD1 1547   5.900   5.451   5.934
   96ASN    ND2 1548   6.071   5.553   6.024
   96ASN   HD21 1549   6.110   5.617   6.090
   96ASN   HD22 1550   6.125   5.516   5.946
   96ASN      C 1551   5.772   5.620   6.360
   96ASN      O 1552   5.804   5.720   6.420
   97GLY      N 1553   5.653   5.562   6.373
   97GLY      H 1554   5.633   5.477   6.324
   97GLY     CA 1555   5.548   5.608   6.466
   97GLY    HA1 1556   5.455   5.552   6.450
   97GLY    HA2 1557   5.531   5.715   6.451
   97GLY      C 1558   5.593   5.591   6.610
   97GLY      O 1559   5.581   5.685   6.687
   98THR      N 1560   5.655   5.477   6.645
   98THR      H 1561   5.665   5.401   6.579
   98THR     CA 1562   5.714   5.457   6.778
   98THR     HA 1563   5.634   5.472   6.851
   98THR     CB 1564   5.768   5.314   6.795
   98THR     HB 1565   5.843   5.298   6.721
   98THR    CG2 1566   5.837   5.291   6.929
   98THR   HG21 1567   5.860   5.188   6.944
   98THR   HG22 1568   5.926   5.350   6.941
   98THR   HG23 1569   5.774   5.323   7.009
   98THR    OG1 1570   5.663   5.222   6.781
   98THR    HG1 1571   5.699   5.137   6.809
   98THR      C 1572   5.824   5.558   6.810
   98THR      O 1573   5.829   5.609   6.921
   99ILE      N 1574   5.915   5.587   6.716
   99ILE      H 1575   5.911   5.538   6.630
   99ILE     CA 1576   6.015   5.690   6.739
   99ILE     HA 1577   6.067   5.664   6.832
   99ILE     CB 1578   6.121   5.681   6.628
   99ILE     HB 1579   6.070   5.682   6.530
   99ILE    CG2 1580   6.222   5.798   6.630
   99ILE   HG21 1581   6.169   5.895   6.630
   99ILE   HG22 1582   6.285   5.797   6.718
   99ILE   HG23 1583   6.285   5.797   6.546
   99ILE    CG1 1584   6.193   5.545   6.631
   99ILE   HG11 1585   6.122   5.467   6.646
   99ILE   HG12 1586   6.258   5.538   6.721
   99ILE     CD 1587   6.280   5.515   6.506
   99ILE    HD1 1588   6.362   5.587   6.501
   99ILE    HD2 1589   6.323   5.415   6.518
   99ILE    HD3 1590   6.221   5.522   6.413
   99ILE      C 1591   5.950   5.828   6.755
   99ILE      O 1592   5.997   5.905   6.839
  100ARG      N 1593   5.843   5.861   6.682
  100ARG      H 1594   5.809   5.789   6.623
  100ARG     CA 1595   5.781   5.995   6.678
  100ARG     HA 1596   5.858   6.070   6.706
  100ARG     CB 1597   5.743   6.026   6.534
  100ARG    HB1 1598   5.691   6.124   6.529
  100ARG    HB2 1599   5.677   5.949   6.492
  100ARG     CG 1600   5.872   6.040   6.451
  100ARG    HG1 1601   5.943   5.956   6.479
  100ARG    HG2 1602   5.917   6.136   6.479
  100ARG     CD 1603   5.849   6.038   6.299
  100ARG    HD1 1604   5.797   6.125   6.260
  100ARG    HD2 1605   5.785   5.950   6.281
  100ARG     NE 1606   5.980   6.025   6.230
  100ARG     HE 1607   6.070   6.019   6.281
  100ARG     CZ 1608   5.996   5.995   6.101
  100ARG    NH1 1609   5.887   5.974   6.022
  100ARG   HH11 1610   5.790   5.962   6.058
  100ARG   HH12 1611   5.902   5.953   5.924
  100ARG    NH2 1612   6.123   5.991   6.049
  100ARG   HH21 1613   6.205   5.993   6.111
  100ARG   HH22 1614   6.135   5.957   5.954
  100ARG      C 1615   5.666   6.014   6.781
  100ARG      O 1616   5.627   6.127   6.809
  101ASN      N 1617   5.634   5.907   6.854
  101ASN      H 1618   5.654   5.818   6.813
  101ASN     CA 1619   5.570   5.912   6.988
  101ASN     HA 1620   5.474   5.964   6.982
  101ASN     CB 1621   5.547   5.765   7.033
  101ASN    HB1 1622   5.644   5.717   7.055
  101ASN    HB2 1623   5.497   5.712   6.951
  101ASN     CG 1624   5.462   5.746   7.161
  101ASN    OD1 1625   5.392   5.648   7.174
  101ASN    ND2 1626   5.473   5.829   7.260
  101ASN   HD21 1627   5.529   5.911   7.254
  101ASN   HD22 1628   5.420   5.798   7.344
  101ASN      C 1629   5.662   5.988   7.086
  101ASN      O 1630   5.613   6.055   7.177
  102ILE      N 1631   5.793   5.978   7.067
  102ILE      H 1632   5.827   5.920   6.995
  102ILE     CA 1633   5.896   6.049   7.143
  102ILE     HA 1634   5.849   6.083   7.235
  102ILE     CB 1635   6.007   5.949   7.180
  102ILE     HB 1636   6.047   5.902   7.087
  102ILE    CG2 1637   6.126   6.025   7.245
  102ILE   HG21 1638   6.089   6.076   7.332
  102ILE   HG22 1639   6.206   5.954   7.269
  102ILE   HG23 1640   6.166   6.095   7.174
  102ILE    CG1 1641   5.961   5.834   7.269
  102ILE   HG11 1642   6.048   5.771   7.292
  102ILE   HG12 1643   5.888   5.776   7.211
  102ILE     CD 1644   5.897   5.871   7.404
  102ILE    HD1 1645   5.875   5.782   7.462
  102ILE    HD2 1646   5.966   5.932   7.462
  102ILE    HD3 1647   5.802   5.923   7.387
  102ILE      C 1648   5.942   6.177   7.070
  102ILE      O 1649   5.927   6.287   7.121
  103LEU      N 1650   5.990   6.165   6.947
  103LEU      H 1651   5.997   6.072   6.907
  103LEU     CA 1652   6.040   6.279   6.866
  103LEU     HA 1653   6.082   6.357   6.931
  103LEU     CB 1654   6.160   6.232   6.780
  103LEU    HB1 1655   6.201   6.315   6.731
  103LEU    HB2 1656   6.122   6.163   6.700
  103LEU     CG 1657   6.278   6.162   6.855
  103LEU     HG 1658   6.244   6.070   6.903
  103LEU    CD1 1659   6.389   6.131   6.756
  103LEU   HD11 1660   6.347   6.077   6.674
  103LEU   HD12 1661   6.430   6.223   6.719
  103LEU   HD13 1662   6.471   6.072   6.805
  103LEU    CD2 1663   6.338   6.252   6.964
  103LEU   HD21 1664   6.356   6.354   6.930
  103LEU   HD22 1665   6.269   6.258   7.048
  103LEU   HD23 1666   6.431   6.208   7.003
  103LEU      C 1667   5.926   6.341   6.785
  103LEU      O 1668   5.911   6.319   6.664
  104GLY      N 1669   5.844   6.423   6.850
  104GLY      H 1670   5.856   6.435   6.948
  104GLY     CA 1671   5.743   6.507   6.785
  104GLY    HA1 1672   5.681   6.549   6.864
  104GLY    HA2 1673   5.680   6.449   6.720
  104GLY      C 1674   5.803   6.623   6.702
  104GLY      O 1675   5.907   6.679   6.739
  105GLY      N 1676   5.741   6.659   6.589
  105GLY      H 1677   5.652   6.615   6.562
  105GLY     CA 1678   5.792   6.756   6.493
  105GLY    HA1 1679   5.901   6.743   6.486
  105GLY    HA2 1680   5.766   6.854   6.528
  105GLY      C 1681   5.731   6.742   6.354
  105GLY      O 1682   5.611   6.720   6.343
  106THR      N 1683   5.815   6.745   6.251
  106THR      H 1684   5.913   6.767   6.270
  106THR     CA 1685   5.779   6.725   6.107
  106THR     HA 1686   5.683   6.672   6.106
  106THR     CB 1687   5.766   6.855   6.032
  106THR     HB 1688   5.860   6.905   6.031
  106THR    CG2 1689   5.715   6.843   5.889
  106THR   HG21 1690   5.779   6.781   5.831
  106THR   HG22 1691   5.616   6.796   5.887
  106THR   HG23 1692   5.702   6.943   5.842
  106THR    OG1 1693   5.675   6.940   6.096
  106THR    HG1 1694   5.660   7.017   6.038
  106THR      C 1695   5.883   6.640   6.036
  106THR      O 1696   6.004   6.657   6.061
  107VAL      N 1697   5.844   6.547   5.951
  107VAL      H 1698   5.745   6.531   5.929
  107VAL     CA 1699   5.936   6.465   5.866
  107VAL     HA 1700   6.036   6.486   5.901
  107VAL     CB 1701   5.918   6.312   5.890
  107VAL     HB 1702   5.940   6.292   5.993
  107VAL    CG1 1703   5.772   6.269   5.869
  107VAL   HG11 1704   5.762   6.162   5.883
  107VAL   HG12 1705   5.703   6.314   5.940
  107VAL   HG13 1706   5.738   6.295   5.771
  107VAL    CG2 1707   6.017   6.233   5.800
  107VAL   HG21 1708   6.020   6.127   5.826
  107VAL   HG22 1709   5.988   6.241   5.695
  107VAL   HG23 1710   6.119   6.272   5.815
  107VAL      C 1711   5.931   6.514   5.718
  107VAL      O 1712   5.827   6.512   5.653
  108PHE      N 1713   6.046   6.555   5.663
  108PHE      H 1714   6.131   6.548   5.717
  108PHE     CA 1715   6.056   6.621   5.531
  108PHE     HA 1716   5.958   6.648   5.500
  108PHE     CB 1717   6.134   6.751   5.534
  108PHE    HB1 1718   6.136   6.790   5.433
  108PHE    HB2 1719   6.237   6.730   5.560
  108PHE     CG 1720   6.078   6.854   5.633
  108PHE    CD1 1721   5.998   6.962   5.592
  108PHE    HD1 1722   5.973   6.979   5.487
  108PHE    CE1 1723   5.944   7.051   5.690
  108PHE    HE1 1724   5.883   7.135   5.655
  108PHE     CZ 1725   5.974   7.032   5.825
  108PHE     HZ 1726   5.931   7.096   5.900
  108PHE    CE2 1727   6.056   6.924   5.864
  108PHE    HE2 1728   6.075   6.908   5.971
  108PHE    CD2 1729   6.107   6.835   5.770
  108PHE    HD2 1730   6.162   6.748   5.807
  108PHE      C 1731   6.119   6.524   5.431
  108PHE      O 1732   6.226   6.466   5.460
  109ARG      N 1733   6.060   6.512   5.312
  109ARG      H 1734   5.978   6.570   5.290
  109ARG     CA 1735   6.113   6.433   5.200
  109ARG     HA 1736   6.201   6.383   5.232
  109ARG     CB 1737   6.011   6.325   5.159
  109ARG    HB1 1738   6.031   6.294   5.058
  109ARG    HB2 1739   5.910   6.368   5.162
  109ARG     CG 1740   6.021   6.198   5.246
  109ARG    HG1 1741   6.021   6.230   5.351
  109ARG    HG2 1742   6.113   6.155   5.217
  109ARG     CD 1743   5.907   6.099   5.214
  109ARG    HD1 1744   5.904   6.070   5.105
  109ARG    HD2 1745   5.816   6.154   5.230
  109ARG     NE 1746   5.919   5.982   5.304
  109ARG     HE 1747   6.005   5.969   5.356
  109ARG     CZ 1748   5.822   5.892   5.332
  109ARG    NH1 1749   5.706   5.892   5.260
  109ARG   HH11 1750   5.687   5.965   5.193
  109ARG   HH12 1751   5.641   5.812   5.275
  109ARG    NH2 1752   5.844   5.801   5.431
  109ARG   HH21 1753   5.941   5.779   5.458
  109ARG   HH22 1754   5.770   5.738   5.463
  109ARG      C 1755   6.148   6.523   5.084
  109ARG      O 1756   6.092   6.631   5.066
  110GLU      N 1757   6.249   6.480   5.004
  110GLU      H 1758   6.295   6.397   5.033
  110GLU     CA 1759   6.321   6.556   4.907
  110GLU     HA 1760   6.257   6.619   4.846
  110GLU     CB 1761   6.426   6.640   4.979
  110GLU    HB1 1762   6.491   6.571   5.039
  110GLU    HB2 1763   6.375   6.707   5.047
  110GLU     CG 1764   6.512   6.726   4.884
  110GLU    HG1 1765   6.451   6.796   4.827
  110GLU    HG2 1766   6.556   6.657   4.812
  110GLU     CD 1767   6.626   6.794   4.965
  110GLU    OE1 1768   6.610   6.816   5.085
  110GLU    OE2 1769   6.734   6.822   4.907
  110GLU      C 1770   6.390   6.456   4.814
  110GLU      O 1771   6.457   6.363   4.863
  111ALA      N 1772   6.374   6.473   4.685
  111ALA      H 1773   6.317   6.550   4.651
  111ALA     CA 1774   6.453   6.407   4.578
  111ALA     HA 1775   6.473   6.304   4.614
  111ALA     CB 1776   6.366   6.393   4.450
  111ALA    HB1 1777   6.330   6.490   4.416
  111ALA    HB2 1778   6.424   6.348   4.372
  111ALA    HB3 1779   6.276   6.329   4.469
  111ALA      C 1780   6.588   6.475   4.551
  111ALA      O 1781   6.595   6.597   4.534
  112ILE      N 1782   6.690   6.392   4.537
  112ILE      H 1783   6.677   6.294   4.559
  112ILE     CA 1784   6.821   6.433   4.490
  112ILE     HA 1785   6.839   6.535   4.519
  112ILE     CB 1786   6.932   6.346   4.557
  112ILE     HB 1787   6.934   6.247   4.509
  112ILE    CG2 1788   7.069   6.410   4.528
  112ILE   HG21 1789   7.095   6.397   4.423
  112ILE   HG22 1790   7.073   6.519   4.540
  112ILE   HG23 1791   7.143   6.362   4.591
  112ILE    CG1 1792   6.915   6.324   4.711
  112ILE   HG11 1793   7.003   6.274   4.747
  112ILE   HG12 1794   6.834   6.254   4.733
  112ILE     CD 1795   6.893   6.451   4.792
  112ILE    HD1 1796   6.971   6.524   4.771
  112ILE    HD2 1797   6.800   6.500   4.772
  112ILE    HD3 1798   6.895   6.427   4.898
  112ILE      C 1799   6.830   6.425   4.335
  112ILE      O 1800   6.775   6.330   4.275
  113ILE      N 1801   6.887   6.529   4.274
  113ILE      H 1802   6.923   6.604   4.335
  113ILE     CA 1803   6.894   6.552   4.126
  113ILE     HA 1804   6.853   6.462   4.083
  113ILE     CB 1805   6.807   6.671   4.083
  113ILE     HB 1806   6.820   6.690   3.976
  113ILE    CG2 1807   6.659   6.640   4.107
  113ILE   HG21 1808   6.636   6.631   4.212
  113ILE   HG22 1809   6.605   6.719   4.051
  113ILE   HG23 1810   6.630   6.543   4.060
  113ILE    CG1 1811   6.837   6.806   4.160
  113ILE   HG11 1812   6.829   6.789   4.267
  113ILE   HG12 1813   6.766   6.881   4.127
  113ILE     CD 1814   6.977   6.866   4.139
  113ILE    HD1 1815   6.996   6.878   4.034
  113ILE    HD2 1816   6.980   6.964   4.189
  113ILE    HD3 1817   7.055   6.806   4.179
  113ILE      C 1818   7.035   6.563   4.073
  113ILE      O 1819   7.131   6.570   4.150
  114CYS      N 1820   7.049   6.562   3.938
  114CYS      H 1821   6.963   6.552   3.884
  114CYS     CA 1822   7.175   6.567   3.866
  114CYS     HA 1823   7.251   6.614   3.928
  114CYS     CB 1824   7.224   6.420   3.851
  114CYS    HB1 1825   7.151   6.364   3.794
  114CYS    HB2 1826   7.235   6.367   3.942
  114CYS     SG 1827   7.379   6.412   3.755
  114CYS     HG 1828   7.454   6.484   3.842
  114CYS      C 1829   7.163   6.639   3.731
  114CYS      O 1830   7.060   6.628   3.663
  115LYS      N 1831   7.272   6.708   3.685
  115LYS      H 1832   7.349   6.716   3.750
  115LYS     CA 1833   7.279   6.780   3.557
  115LYS     HA 1834   7.175   6.820   3.542
  115LYS     CB 1835   7.368   6.905   3.561
  115LYS    HB1 1836   7.334   6.966   3.646
  115LYS    HB2 1837   7.355   6.964   3.467
  115LYS     CG 1838   7.516   6.877   3.576
  115LYS    HG1 1839   7.549   6.825   3.485
  115LYS    HG2 1840   7.530   6.820   3.665
  115LYS     CD 1841   7.592   7.009   3.590
  115LYS    HD1 1842   7.558   7.065   3.677
  115LYS    HD2 1843   7.571   7.068   3.502
  115LYS     CE 1844   7.744   6.993   3.599
  115LYS    HE1 1845   7.790   7.091   3.588
  115LYS    HE2 1846   7.785   6.934   3.515
  115LYS     NZ 1847   7.789   6.939   3.729
  115LYS    HZ1 1848   7.764   6.837   3.737
  115LYS    HZ2 1849   7.887   6.953   3.740
  115LYS    HZ3 1850   7.741   6.982   3.804
  115LYS      C 1851   7.301   6.696   3.427
  115LYS      O 1852   7.308   6.755   3.319
  116ASN      N 1853   7.311   6.562   3.440
  116ASN      H 1854   7.325   6.531   3.537
  116ASN     CA 1855   7.311   6.462   3.333
  116ASN     HA 1856   7.264   6.503   3.245
  116ASN     CB 1857   7.457   6.425   3.300
  116ASN    HB1 1858   7.461   6.345   3.228
  116ASN    HB2 1859   7.503   6.391   3.390
  116ASN     CG 1860   7.539   6.540   3.240
  116ASN    OD1 1861   7.633   6.590   3.298
  116ASN    ND2 1862   7.512   6.578   3.119
  116ASN   HD21 1863   7.437   6.537   3.063
  116ASN   HD22 1864   7.568   6.651   3.080
  116ASN      C 1865   7.223   6.341   3.371
  116ASN      O 1866   7.262   6.227   3.343
  117ILE      N 1867   7.107   6.364   3.432
  117ILE      H 1868   7.084   6.463   3.436
  117ILE     CA 1869   6.994   6.265   3.447
  117ILE     HA 1870   7.002   6.188   3.367
  117ILE     CB 1871   6.997   6.196   3.585
  117ILE     HB 1872   6.977   6.272   3.658
  117ILE    CG2 1873   6.877   6.100   3.597
  117ILE   HG21 1874   6.785   6.155   3.603
  117ILE   HG22 1875   6.877   6.021   3.518
  117ILE   HG23 1876   6.890   6.047   3.695
  117ILE    CG1 1877   7.127   6.121   3.621
  117ILE   HG11 1878   7.124   6.100   3.730
  117ILE   HG12 1879   7.208   6.194   3.614
  117ILE     CD 1880   7.165   5.993   3.543
  117ILE    HD1 1881   7.096   5.916   3.568
  117ILE    HD2 1882   7.164   6.014   3.435
  117ILE    HD3 1883   7.264   5.962   3.576
  117ILE      C 1884   6.862   6.346   3.437
  117ILE      O 1885   6.845   6.438   3.518
  118PRO      N 1886   6.776   6.324   3.336
  118PRO     CD 1887   6.784   6.217   3.236
  118PRO    HD1 1888   6.788   6.117   3.283
  118PRO    HD2 1889   6.875   6.233   3.174
  118PRO     CG 1890   6.660   6.226   3.151
  118PRO    HG1 1891   6.578   6.169   3.196
  118PRO    HG2 1892   6.675   6.198   3.047
  118PRO     CB 1893   6.621   6.372   3.163
  118PRO    HB1 1894   6.511   6.388   3.147
  118PRO    HB2 1895   6.680   6.436   3.094
  118PRO     CA 1896   6.661   6.405   3.307
  118PRO     HA 1897   6.684   6.511   3.309
  118PRO      C 1898   6.543   6.376   3.402
  118PRO      O 1899   6.530   6.266   3.454
  119ARG      N 1900   6.460   6.475   3.429
  119ARG      H 1901   6.471   6.560   3.376
  119ARG     CA 1902   6.340   6.460   3.510
  119ARG     HA 1903   6.359   6.391   3.590
  119ARG     CB 1904   6.301   6.596   3.572
  119ARG    HB1 1905   6.195   6.592   3.602
  119ARG    HB2 1906   6.311   6.674   3.502
  119ARG     CG 1907   6.384   6.625   3.700
  119ARG    HG1 1908   6.371   6.542   3.765
  119ARG    HG2 1909   6.341   6.717   3.741
  119ARG     CD 1910   6.537   6.642   3.689
  119ARG    HD1 1911   6.583   6.549   3.654
  119ARG    HD2 1912   6.569   6.657   3.791
  119ARG     NE 1913   6.573   6.758   3.607
  119ARG     HE 1914   6.495   6.802   3.561
  119ARG     CZ 1915   6.688   6.819   3.602
  119ARG    NH1 1916   6.797   6.785   3.663
  119ARG   HH11 1917   6.806   6.700   3.710
  119ARG   HH12 1918   6.879   6.846   3.651
  119ARG    NH2 1919   6.692   6.931   3.531
  119ARG   HH21 1920   6.613   6.959   3.480
  119ARG   HH22 1921   6.780   6.981   3.522
  119ARG      C 1922   6.225   6.405   3.430
  119ARG      O 1923   6.206   6.440   3.315
  120LEU      N 1924   6.139   6.323   3.488
  120LEU      H 1925   6.144   6.304   3.590
  120LEU     CA 1926   6.014   6.276   3.418
  120LEU     HA 1927   6.043   6.245   3.321
  120LEU     CB 1928   5.959   6.156   3.496
  120LEU    HB1 1929   5.950   6.188   3.600
  120LEU    HB2 1930   6.034   6.077   3.491
  120LEU     CG 1931   5.825   6.101   3.445
  120LEU     HG 1932   5.748   6.178   3.457
  120LEU    CD1 1933   5.831   6.047   3.304
  120LEU   HD11 1934   5.851   6.134   3.237
  120LEU   HD12 1935   5.908   5.972   3.301
  120LEU   HD13 1936   5.734   6.002   3.280
  120LEU    CD2 1937   5.785   5.983   3.537
  120LEU   HD21 1938   5.866   5.910   3.535
  120LEU   HD22 1939   5.775   6.016   3.638
  120LEU   HD23 1940   5.692   5.937   3.506
  120LEU      C 1941   5.915   6.393   3.403
  120LEU      O 1942   5.849   6.407   3.301
  121VAL      N 1943   5.903   6.483   3.504
  121VAL      H 1944   5.957   6.467   3.586
  121VAL     CA 1945   5.824   6.605   3.493
  121VAL     HA 1946   5.741   6.588   3.423
  121VAL     CB 1947   5.761   6.643   3.628
  121VAL     HB 1948   5.840   6.665   3.705
  121VAL    CG1 1949   5.677   6.768   3.616
  121VAL   HG11 1950   5.620   6.787   3.711
  121VAL   HG12 1951   5.735   6.860   3.601
  121VAL   HG13 1952   5.609   6.759   3.538
  121VAL    CG2 1953   5.672   6.534   3.688
  121VAL   HG21 1954   5.590   6.513   3.615
  121VAL   HG22 1955   5.730   6.440   3.691
  121VAL   HG23 1956   5.636   6.565   3.785
  121VAL      C 1957   5.908   6.720   3.440
  121VAL      O 1958   5.995   6.770   3.510
  122SER      N 1959   5.879   6.763   3.318
  122SER      H 1960   5.811   6.712   3.267
  122SER     CA 1961   5.971   6.850   3.241
  122SER     HA 1962   6.070   6.805   3.245
  122SER     CB 1963   5.922   6.854   3.097
  122SER    HB1 1964   5.981   6.923   3.039
  122SER    HB2 1965   5.819   6.889   3.096
  122SER     OG 1966   5.931   6.725   3.039
  122SER     HG 1967   5.881   6.736   2.949
  122SER      C 1968   5.981   6.995   3.290
  122SER      O 1969   6.073   7.066   3.251
  123GLY      N 1970   5.889   7.041   3.377
  123GLY      H 1971   5.825   6.977   3.413
  123GLY     CA 1972   5.897   7.174   3.440
  123GLY    HA1 1973   5.797   7.204   3.472
  123GLY    HA2 1974   5.937   7.244   3.370
  123GLY      C 1975   5.986   7.182   3.566
  123GLY      O 1976   6.022   7.293   3.603
  124TRP      N 1977   6.018   7.072   3.630
  124TRP      H 1978   5.991   6.980   3.595
  124TRP     CA 1979   6.094   7.071   3.755
  124TRP     HA 1980   6.067   7.158   3.813
  124TRP     CB 1981   6.057   6.951   3.841
  124TRP    HB1 1982   6.130   6.948   3.923
  124TRP    HB2 1983   6.076   6.862   3.781
  124TRP     CG 1984   5.915   6.944   3.896
  124TRP    CD1 1985   5.829   7.046   3.904
  124TRP    HD1 1986   5.852   7.148   3.876
  124TRP    NE1 1987   5.707   7.001   3.956
  124TRP    HE1 1988   5.630   7.063   3.975
  124TRP    CE2 1989   5.713   6.870   3.994
  124TRP    CZ2 1990   5.623   6.783   4.052
  124TRP    HZ2 1991   5.525   6.811   4.073
  124TRP    CH2 1992   5.659   6.651   4.077
  124TRP    HH2 1993   5.584   6.585   4.123
  124TRP    CZ3 1994   5.791   6.608   4.046
  124TRP    HZ3 1995   5.819   6.506   4.067
  124TRP    CE3 1996   5.882   6.697   3.989
  124TRP    HE3 1997   5.986   6.668   3.965
  124TRP    CD2 1998   5.846   6.831   3.955
  124TRP      C 1999   6.244   7.083   3.725
  124TRP      O 2000   6.301   6.999   3.654
  125VAL      N 2001   6.306   7.186   3.782
  125VAL      H 2002   6.246   7.249   3.836
  125VAL     CA 2003   6.448   7.220   3.771
  125VAL     HA 2004   6.495   7.137   3.713
  125VAL     CB 2005   6.468   7.349   3.687
  125VAL     HB 2006   6.577   7.359   3.676
  125VAL    CG1 2007   6.403   7.332   3.546
  125VAL   HG11 2008   6.441   7.240   3.506
  125VAL   HG12 2009   6.295   7.324   3.551
  125VAL   HG13 2010   6.439   7.411   3.484
  125VAL    CG2 2011   6.406   7.471   3.755
  125VAL   HG21 2012   6.461   7.503   3.843
  125VAL   HG22 2013   6.407   7.556   3.687
  125VAL   HG23 2014   6.304   7.451   3.786
  125VAL      C 2015   6.526   7.227   3.905
  125VAL      O 2016   6.648   7.216   3.912
  126LYS      N 2017   6.451   7.236   4.017
  126LYS      H 2018   6.348   7.234   4.007
  126LYS     CA 2019   6.494   7.244   4.156
  126LYS     HA 2020   6.602   7.226   4.155
  126LYS     CB 2021   6.473   7.387   4.209
  126LYS    HB1 2022   6.481   7.393   4.320
  126LYS    HB2 2023   6.370   7.416   4.186
  126LYS     CG 2024   6.568   7.494   4.154
  126LYS    HG1 2025   6.587   7.471   4.052
  126LYS    HG2 2026   6.664   7.483   4.208
  126LYS     CD 2027   6.510   7.632   4.167
  126LYS    HD1 2028   6.494   7.657   4.272
  126LYS    HD2 2029   6.411   7.632   4.118
  126LYS     CE 2030   6.598   7.739   4.104
  126LYS    HE1 2031   6.543   7.833   4.110
  126LYS    HE2 2032   6.616   7.719   4.000
  126LYS     NZ 2033   6.728   7.755   4.174
  126LYS    HZ1 2034   6.720   7.757   4.277
  126LYS    HZ2 2035   6.797   7.688   4.143
  126LYS    HZ3 2036   6.771   7.846   4.150
  126LYS      C 2037   6.419   7.143   4.241
  126LYS      O 2038   6.306   7.108   4.205
  127PRO      N 2039   6.472   7.099   4.356
  127PRO     CD 2040   6.613   7.113   4.400
  127PRO    HD1 2041   6.619   7.206   4.457
  127PRO    HD2 2042   6.680   7.112   4.311
  127PRO     CG 2043   6.640   6.991   4.489
  127PRO    HG1 2044   6.718   7.008   4.558
  127PRO    HG2 2045   6.667   6.907   4.424
  127PRO     CB 2046   6.505   6.967   4.555
  127PRO    HB1 2047   6.500   7.031   4.648
  127PRO    HB2 2048   6.497   6.865   4.577
  127PRO     CA 2049   6.403   7.010   4.448
  127PRO     HA 2050   6.371   6.919   4.397
  127PRO      C 2051   6.281   7.080   4.509
  127PRO      O 2052   6.269   7.203   4.509
  128ILE      N 2053   6.187   7.002   4.563
  128ILE      H 2054   6.199   6.904   4.551
  128ILE     CA 2055   6.073   7.048   4.646
  128ILE     HA 2056   6.082   7.154   4.669
  128ILE     CB 2057   5.939   7.027   4.573
  128ILE     HB 2058   5.934   6.921   4.548
  128ILE    CG2 2059   5.822   7.061   4.669
  128ILE   HG21 2060   5.723   7.042   4.622
  128ILE   HG22 2061   5.822   6.995   4.759
  128ILE   HG23 2062   5.833   7.165   4.704
  128ILE    CG1 2063   5.923   7.116   4.447
  128ILE   HG11 2064   6.018   7.122   4.397
  128ILE   HG12 2065   5.892   7.216   4.478
  128ILE     CD 2066   5.815   7.057   4.353
  128ILE    HD1 2067   5.834   6.954   4.327
  128ILE    HD2 2068   5.717   7.071   4.400
  128ILE    HD3 2069   5.816   7.115   4.258
  128ILE      C 2070   6.079   6.966   4.778
  128ILE      O 2071   6.093   6.843   4.773
  129ILE      N 2072   6.070   7.032   4.890
  129ILE      H 2073   6.052   7.134   4.884
  129ILE     CA 2074   6.083   6.971   5.025
  129ILE     HA 2075   6.122   6.870   5.012
  129ILE     CB 2076   6.181   7.047   5.113
  129ILE     HB 2077   6.150   7.151   5.118
  129ILE    CG2 2078   6.192   6.991   5.253
  129ILE   HG21 2079   6.089   6.981   5.299
  129ILE   HG22 2080   6.245   6.896   5.257
  129ILE   HG23 2081   6.250   7.061   5.315
  129ILE    CG1 2082   6.322   7.046   5.046
  129ILE   HG11 2083   6.317   7.091   4.944
  129ILE   HG12 2084   6.353   6.943   5.029
  129ILE     CD 2085   6.433   7.121   5.122
  129ILE    HD1 2086   6.399   7.224   5.145
  129ILE    HD2 2087   6.461   7.066   5.213
  129ILE    HD3 2088   6.520   7.124   5.057
  129ILE      C 2089   5.944   6.960   5.089
  129ILE      O 2090   5.885   7.060   5.131
  130ILE      N 2091   5.897   6.838   5.107
  130ILE      H 2092   5.953   6.760   5.078
  130ILE     CA 2093   5.761   6.811   5.152
  130ILE     HA 2094   5.705   6.903   5.145
  130ILE     CB 2095   5.685   6.711   5.061
  130ILE     HB 2096   5.732   6.614   5.066
  130ILE    CG2 2097   5.540   6.695   5.108
  130ILE   HG21 2098   5.537   6.662   5.214
  130ILE   HG22 2099   5.493   6.792   5.103
  130ILE   HG23 2100   5.487   6.625   5.044
  130ILE    CG1 2101   5.694   6.759   4.914
  130ILE   HG11 2102   5.797   6.765   4.889
  130ILE   HG12 2103   5.649   6.856   4.901
  130ILE     CD 2104   5.633   6.659   4.812
  130ILE    HD1 2105   5.660   6.691   4.715
  130ILE    HD2 2106   5.670   6.560   4.835
  130ILE    HD3 2107   5.526   6.657   4.823
  130ILE      C 2108   5.762   6.767   5.299
  130ILE      O 2109   5.806   6.655   5.326
  131GLY      N 2110   5.721   6.855   5.389
  131GLY      H 2111   5.679   6.939   5.355
  131GLY     CA 2112   5.707   6.829   5.533
  131GLY    HA1 2113   5.707   6.923   5.590
  131GLY    HA2 2114   5.785   6.765   5.564
  131GLY      C 2115   5.575   6.760   5.567
  131GLY      O 2116   5.471   6.821   5.558
  132ARG      N 2117   5.584   6.633   5.613
  132ARG      H 2118   5.676   6.589   5.620
  132ARG     CA 2119   5.472   6.551   5.658
  132ARG     HA 2120   5.382   6.598   5.618
  132ARG     CB 2121   5.489   6.409   5.601
  132ARG    HB1 2122   5.588   6.374   5.633
  132ARG    HB2 2123   5.490   6.414   5.492
  132ARG     CG 2124   5.384   6.304   5.641
  132ARG    HG1 2125   5.301   6.306   5.570
  132ARG    HG2 2126   5.346   6.322   5.744
  132ARG     CD 2127   5.452   6.159   5.639
  132ARG    HD1 2128   5.537   6.163   5.713
  132ARG    HD2 2129   5.498   6.140   5.536
  132ARG     NE 2130   5.374   6.057   5.667
  132ARG     HE 2131   5.272   6.065   5.684
  132ARG     CZ 2132   5.417   5.920   5.689
  132ARG    NH1 2133   5.535   5.881   5.647
  132ARG   HH11 2134   5.600   5.949   5.606
  132ARG   HH12 2135   5.569   5.786   5.655
  132ARG    NH2 2136   5.327   5.842   5.748
  132ARG   HH21 2137   5.243   5.885   5.788
  132ARG   HH22 2138   5.342   5.740   5.762
  132ARG      C 2139   5.467   6.556   5.810
  132ARG      O 2140   5.570   6.539   5.877
  133HIS      N 2141   5.346   6.571   5.863
  133HIS      H 2142   5.273   6.596   5.800
  133HIS     CA 2143   5.320   6.568   6.006
  133HIS     HA 2144   5.371   6.649   6.050
  133HIS     CB 2145   5.169   6.589   6.028
  133HIS    HB1 2146   5.121   6.495   5.996
  133HIS    HB2 2147   5.136   6.673   5.968
  133HIS     CG 2148   5.131   6.614   6.171
  133HIS    ND1 2149   5.219   6.627   6.275
  133HIS    CE1 2150   5.144   6.639   6.386
  133HIS    HE1 2151   5.183   6.649   6.487
  133HIS    NE2 2152   5.014   6.626   6.354
  133HIS    HE2 2153   4.935   6.618   6.420
  133HIS    CD2 2154   5.003   6.614   6.216
  133HIS    HD2 2155   4.915   6.599   6.156
  133HIS      C 2156   5.368   6.438   6.074
  133HIS      O 2157   5.328   6.330   6.032
  134ALA      N 2158   5.445   6.452   6.181
  134ALA      H 2159   5.454   6.543   6.223
  134ALA     CA 2160   5.509   6.337   6.249
  134ALA     HA 2161   5.546   6.266   6.171
  134ALA     CB 2162   5.627   6.395   6.327
  134ALA    HB1 2163   5.588   6.459   6.409
  134ALA    HB2 2164   5.685   6.315   6.371
  134ALA    HB3 2165   5.695   6.448   6.260
  134ALA      C 2166   5.415   6.255   6.341
  134ALA      O 2167   5.461   6.162   6.409
  135TYR      N 2168   5.284   6.287   6.349
  135TYR      H 2169   5.253   6.373   6.303
  135TYR     CA 2170   5.191   6.221   6.441
  135TYR     HA 2171   5.221   6.117   6.457
  135TYR     CB 2172   5.203   6.294   6.579
  135TYR    HB1 2173   5.172   6.397   6.563
  135TYR    HB2 2174   5.307   6.292   6.608
  135TYR     CG 2175   5.119   6.235   6.692
  135TYR    CD1 2176   5.177   6.148   6.786
  135TYR    HD1 2177   5.282   6.121   6.784
  135TYR    CE1 2178   5.099   6.104   6.896
  135TYR    HE1 2179   5.147   6.042   6.975
  135TYR     CZ 2180   4.963   6.140   6.904
  135TYR     OH 2181   4.887   6.102   7.010
  135TYR     HH 2182   4.948   6.067   7.082
  135TYR    CE2 2183   4.906   6.219   6.804
  135TYR    HE2 2184   4.801   6.249   6.810
  135TYR    CD2 2185   4.985   6.273   6.703
  135TYR    HD2 2186   4.946   6.343   6.629
  135TYR      C 2187   5.044   6.220   6.392
  135TYR      O 2188   4.995   6.322   6.344
  136GLY      N 2189   4.969   6.110   6.420
  136GLY      H 2190   5.017   6.024   6.445
  136GLY     CA 2191   4.820   6.113   6.431
  136GLY    HA1 2192   4.788   6.212   6.465
  136GLY    HA2 2193   4.789   6.034   6.503
  136GLY      C 2194   4.750   6.077   6.299
  136GLY      O 2195   4.816   6.022   6.209
  137ASP      N 2196   4.624   6.116   6.281
  137ASP      H 2197   4.574   6.160   6.352
  137ASP     CA 2198   4.540   6.082   6.168
  137ASP     HA 2199   4.443   6.124   6.190
  137ASP     CB 2200   4.586   6.153   6.039
  137ASP    HB1 2201   4.500   6.158   5.969
  137ASP    HB2 2202   4.663   6.098   5.991
  137ASP     CG 2203   4.627   6.301   6.046
  137ASP    OD1 2204   4.574   6.378   6.130
  137ASP    OD2 2205   4.710   6.341   5.960
  137ASP      C 2206   4.523   5.931   6.149
  137ASP      O 2207   4.524   5.856   6.248
  138GLN      N 2208   4.503   5.882   6.025
  138GLN      H 2209   4.511   5.949   5.947
  138GLN     CA 2210   4.474   5.743   5.987
  138GLN     HA 2211   4.368   5.726   6.005
  138GLN     CB 2212   4.494   5.729   5.835
  138GLN    HB1 2213   4.476   5.626   5.811
  138GLN    HB2 2214   4.598   5.754   5.814
  138GLN     CG 2215   4.395   5.811   5.746
  138GLN    HG1 2216   4.296   5.803   5.790
  138GLN    HG2 2217   4.394   5.764   5.651
  138GLN     CD 2218   4.431   5.956   5.719
  138GLN    OE1 2219   4.520   6.017   5.776
  138GLN    NE2 2220   4.366   6.018   5.625
  138GLN   HE21 2221   4.302   5.965   5.563
  138GLN   HE22 2222   4.393   6.115   5.598
  138GLN      C 2223   4.561   5.638   6.058
  138GLN      O 2224   4.519   5.524   6.075
  139TYR      N 2225   4.682   5.675   6.099
  139TYR      H 2226   4.708   5.772   6.085
  139TYR     CA 2227   4.783   5.593   6.153
  139TYR     HA 2228   4.792   5.495   6.092
  139TYR     CB 2229   4.923   5.679   6.151
  139TYR    HB1 2230   5.000   5.612   6.190
  139TYR    HB2 2231   4.903   5.764   6.221
  139TYR     CG 2232   4.944   5.719   6.008
  139TYR    CD1 2233   4.870   5.823   5.947
  139TYR    HD1 2234   4.814   5.893   6.006
  139TYR    CE1 2235   4.877   5.842   5.809
  139TYR    HE1 2236   4.823   5.928   5.766
  139TYR     CZ 2237   4.958   5.762   5.726
  139TYR     OH 2238   4.947   5.777   5.591
  139TYR     HH 2239   5.015   5.721   5.541
  139TYR    CE2 2240   5.036   5.663   5.788
  139TYR    HE2 2241   5.097   5.594   5.725
  139TYR    CD2 2242   5.030   5.646   5.926
  139TYR    HD2 2243   5.086   5.566   5.972
  139TYR      C 2244   4.753   5.553   6.302
  139TYR      O 2245   4.805   5.451   6.349
  140ARG      N 2246   4.669   5.631   6.371
  140ARG      H 2247   4.634   5.714   6.317
  140ARG     CA 2248   4.627   5.612   6.511
  140ARG     HA 2249   4.664   5.513   6.544
  140ARG     CB 2250   4.692   5.717   6.602
  140ARG    HB1 2251   4.656   5.700   6.702
  140ARG    HB2 2252   4.656   5.815   6.569
  140ARG     CG 2253   4.847   5.717   6.595
  140ARG    HG1 2254   4.878   5.748   6.493
  140ARG    HG2 2255   4.882   5.613   6.611
  140ARG     CD 2256   4.916   5.815   6.688
  140ARG    HD1 2257   4.888   5.794   6.793
  140ARG    HD2 2258   4.881   5.917   6.672
  140ARG     NE 2259   5.061   5.811   6.674
  140ARG     HE 2260   5.104   5.878   6.610
  140ARG     CZ 2261   5.147   5.727   6.728
  140ARG    NH1 2262   5.112   5.622   6.793
  140ARG   HH11 2263   5.014   5.601   6.808
  140ARG   HH12 2264   5.182   5.555   6.821
  140ARG    NH2 2265   5.277   5.744   6.711
  140ARG   HH21 2266   5.315   5.831   6.668
  140ARG   HH22 2267   5.338   5.666   6.736
  140ARG      C 2268   4.473   5.607   6.522
  140ARG      O 2269   4.418   5.647   6.627
  141ALA      N 2270   4.407   5.565   6.416
  141ALA      H 2271   4.461   5.538   6.341
  141ALA     CA 2272   4.260   5.556   6.401
  141ALA     HA 2273   4.219   5.646   6.444
  141ALA     CB 2274   4.227   5.555   6.249
  141ALA    HB1 2275   4.274   5.642   6.199
  141ALA    HB2 2276   4.259   5.462   6.201
  141ALA    HB3 2277   4.118   5.563   6.238
  141ALA      C 2278   4.198   5.432   6.473
  141ALA      O 2279   4.273   5.342   6.511
  142THR      N 2280   4.068   5.424   6.485
  142THR      H 2281   4.011   5.502   6.456
  142THR     CA 2282   3.993   5.302   6.525
  142THR     HA 2283   4.055   5.214   6.534
  142THR     CB 2284   3.922   5.327   6.661
  142THR     HB 2285   3.861   5.415   6.653
  142THR    CG2 2286   3.836   5.208   6.703
  142THR   HG21 2287   3.893   5.115   6.691
  142THR   HG22 2288   3.811   5.226   6.808
  142THR   HG23 2289   3.742   5.204   6.645
  142THR    OG1 2290   4.019   5.348   6.763
  142THR    HG1 2291   3.978   5.351   6.849
  142THR      C 2292   3.884   5.277   6.418
  142THR      O 2293   3.812   5.367   6.383
  143ASP      N 2294   3.872   5.154   6.368
  143ASP      H 2295   3.931   5.079   6.404
  143ASP     CA 2296   3.769   5.112   6.271
  143ASP     HA 2297   3.697   5.194   6.257
  143ASP     CB 2298   3.822   5.086   6.127
  143ASP    HB1 2299   3.865   5.179   6.092
  143ASP    HB2 2300   3.738   5.053   6.062
  143ASP     CG 2301   3.936   4.982   6.110
  143ASP    OD1 2302   3.991   4.921   6.203
  143ASP    OD2 2303   3.971   4.959   5.992
  143ASP      C 2304   3.685   4.995   6.323
  143ASP      O 2305   3.735   4.910   6.396
  144PHE      N 2306   3.558   4.985   6.274
  144PHE      H 2307   3.523   5.065   6.220
  144PHE     CA 2308   3.470   4.867   6.285
  144PHE     HA 2309   3.532   4.779   6.285
  144PHE     CB 2310   3.395   4.864   6.420
  144PHE    HB1 2311   3.465   4.872   6.500
  144PHE    HB2 2312   3.345   4.770   6.439
  144PHE     CG 2313   3.287   4.971   6.438
  144PHE    CD1 2314   3.326   5.103   6.475
  144PHE    HD1 2315   3.431   5.119   6.488
  144PHE    CE1 2316   3.229   5.204   6.482
  144PHE    HE1 2317   3.261   5.302   6.500
  144PHE     CZ 2318   3.093   5.172   6.467
  144PHE     HZ 2319   3.018   5.248   6.468
  144PHE    CE2 2320   3.053   5.037   6.436
  144PHE    HE2 2321   2.951   5.016   6.422
  144PHE    CD2 2322   3.152   4.939   6.420
  144PHE    HD2 2323   3.125   4.836   6.395
  144PHE      C 2324   3.376   4.849   6.163
  144PHE      O 2325   3.332   4.950   6.101
  145VAL      N 2326   3.346   4.725   6.133
  145VAL      H 2327   3.386   4.652   6.187
  145VAL     CA 2328   3.244   4.686   6.034
  145VAL     HA 2329   3.256   4.742   5.940
  145VAL     CB 2330   3.259   4.538   5.998
  145VAL     HB 2331   3.266   4.485   6.091
  145VAL    CG1 2332   3.143   4.479   5.922
  145VAL   HG11 2333   3.055   4.474   5.990
  145VAL   HG12 2334   3.123   4.541   5.833
  145VAL   HG13 2335   3.165   4.380   5.887
  145VAL    CG2 2336   3.382   4.514   5.915
  145VAL   HG21 2337   3.368   4.563   5.814
  145VAL   HG22 2338   3.473   4.554   5.959
  145VAL   HG23 2339   3.399   4.406   5.905
  145VAL      C 2340   3.107   4.713   6.094
  145VAL      O 2341   3.075   4.662   6.200
  146VAL      N 2342   3.022   4.791   6.026
  146VAL      H 2343   3.044   4.820   5.933
  146VAL     CA 2344   2.887   4.817   6.079
  146VAL     HA 2345   2.897   4.839   6.184
  146VAL     CB 2346   2.831   4.946   6.013
  146VAL     HB 2347   2.827   4.936   5.907
  146VAL    CG1 2348   2.689   4.973   6.062
  146VAL   HG11 2349   2.647   5.063   6.021
  146VAL   HG12 2350   2.625   4.891   6.031
  146VAL   HG13 2351   2.688   4.985   6.170
  146VAL    CG2 2352   2.918   5.067   6.053
  146VAL   HG21 2353   2.887   5.157   6.000
  146VAL   HG22 2354   2.909   5.086   6.161
  146VAL   HG23 2355   3.021   5.044   6.030
  146VAL      C 2356   2.798   4.694   6.050
  146VAL      O 2357   2.780   4.659   5.934
  147PRO      N 2358   2.743   4.624   6.154
  147PRO     CD 2359   2.750   4.654   6.296
  147PRO    HD1 2360   2.722   4.754   6.320
  147PRO    HD2 2361   2.849   4.635   6.334
  147PRO     CG 2362   2.652   4.553   6.363
  147PRO    HG1 2363   2.550   4.587   6.352
  147PRO    HG2 2364   2.681   4.533   6.465
  147PRO     CB 2365   2.677   4.431   6.273
  147PRO    HB1 2366   2.597   4.354   6.285
  147PRO    HB2 2367   2.776   4.385   6.291
  147PRO     CA 2368   2.681   4.491   6.133
  147PRO     HA 2369   2.746   4.431   6.070
  147PRO      C 2370   2.535   4.497   6.077
  147PRO      O 2371   2.480   4.392   6.043
  148GLY      N 2372   2.473   4.616   6.066
  148GLY      H 2373   2.519   4.699   6.087
  148GLY     CA 2374   2.339   4.629   6.008
  148GLY    HA1 2375   2.273   4.562   6.060
  148GLY    HA2 2376   2.343   4.610   5.901
  148GLY      C 2377   2.276   4.769   6.028
  148GLY      O 2378   2.349   4.866   6.053
  149PRO      N 2379   2.141   4.781   6.014
  149PRO     CD 2380   2.057   4.681   5.947
  149PRO    HD1 2381   2.022   4.611   6.023
  149PRO    HD2 2382   2.110   4.629   5.870
  149PRO     CG 2383   1.946   4.762   5.882
  149PRO    HG1 2384   1.855   4.703   5.871
  149PRO    HG2 2385   1.987   4.799   5.784
  149PRO     CB 2386   1.928   4.878   5.981
  149PRO    HB1 2387   1.865   4.843   6.063
  149PRO    HB2 2388   1.885   4.960   5.925
  149PRO     CA 2389   2.068   4.907   6.029
  149PRO     HA 2390   2.118   4.981   5.967
  149PRO      C 2391   2.068   4.950   6.174
  149PRO      O 2392   2.030   4.874   6.265
  150GLY      N 2393   2.116   5.074   6.193
  150GLY      H 2394   2.141   5.131   6.115
  150GLY     CA 2395   2.139   5.138   6.324
  150GLY    HA1 2396   2.198   5.066   6.387
  150GLY    HA2 2397   2.045   5.157   6.373
  150GLY      C 2398   2.219   5.269   6.312
  150GLY      O 2399   2.269   5.301   6.200
  151LYS      N 2400   2.228   5.349   6.423
  151LYS      H 2401   2.190   5.309   6.509
  151LYS     CA 2402   2.306   5.473   6.420
  151LYS     HA 2403   2.302   5.520   6.323
  151LYS     CB 2404   2.245   5.578   6.509
  151LYS    HB1 2405   2.148   5.608   6.468
  151LYS    HB2 2406   2.311   5.668   6.503
  151LYS     CG 2407   2.233   5.537   6.657
  151LYS    HG1 2408   2.323   5.490   6.693
  151LYS    HG2 2409   2.150   5.464   6.666
  151LYS     CD 2410   2.206   5.658   6.744
  151LYS    HD1 2411   2.109   5.703   6.722
  151LYS    HD2 2412   2.275   5.738   6.724
  151LYS     CE 2413   2.205   5.623   6.891
  151LYS    HE1 2414   2.303   5.583   6.921
  151LYS    HE2 2415   2.131   5.543   6.909
  151LYS     NZ 2416   2.178   5.738   6.975
  151LYS    HZ1 2417   2.089   5.785   6.947
  151LYS    HZ2 2418   2.170   5.712   7.073
  151LYS    HZ3 2419   2.251   5.807   6.973
  151LYS      C 2420   2.452   5.451   6.452
  151LYS      O 2421   2.487   5.362   6.527
  152VAL      N 2422   2.538   5.540   6.404
  152VAL      H 2423   2.502   5.612   6.344
  152VAL     CA 2424   2.681   5.544   6.433
  152VAL     HA 2425   2.708   5.467   6.506
  152VAL     CB 2426   2.765   5.514   6.305
  152VAL     HB 2427   2.737   5.589   6.232
  152VAL    CG1 2428   2.915   5.531   6.330
  152VAL   HG11 2429   2.976   5.523   6.240
  152VAL   HG12 2430   2.936   5.626   6.369
  152VAL   HG13 2431   2.946   5.458   6.404
  152VAL    CG2 2432   2.743   5.374   6.245
  152VAL   HG21 2433   2.811   5.358   6.163
  152VAL   HG22 2434   2.773   5.303   6.321
  152VAL   HG23 2435   2.632   5.364   6.221
  152VAL      C 2436   2.716   5.683   6.491
  152VAL      O 2437   2.682   5.784   6.429
  153GLU      N 2438   2.781   5.691   6.607
  153GLU      H 2439   2.813   5.606   6.656
  153GLU     CA 2440   2.811   5.815   6.677
  153GLU     HA 2441   2.791   5.902   6.612
  153GLU     CB 2442   2.719   5.832   6.799
  153GLU    HB1 2443   2.747   5.919   6.859
  153GLU    HB2 2444   2.734   5.747   6.865
  153GLU     CG 2445   2.570   5.843   6.768
  153GLU    HG1 2446   2.532   5.755   6.712
  153GLU    HG2 2447   2.559   5.933   6.707
  153GLU     CD 2448   2.480   5.851   6.893
  153GLU    OE1 2449   2.382   5.929   6.902
  153GLU    OE2 2450   2.497   5.766   6.981
  153GLU      C 2451   2.957   5.823   6.721
  153GLU      O 2452   3.021   5.721   6.731
  154ILE      N 2453   3.006   5.941   6.750
  154ILE      H 2454   2.941   6.016   6.743
  154ILE     CA 2455   3.140   5.969   6.801
  154ILE     HA 2456   3.187   5.879   6.838
  154ILE     CB 2457   3.229   6.015   6.683
  154ILE     HB 2458   3.232   5.936   6.611
  154ILE    CG2 2459   3.176   6.141   6.611
  154ILE   HG21 2460   3.180   6.227   6.680
  154ILE   HG22 2461   3.235   6.163   6.521
  154ILE   HG23 2462   3.076   6.126   6.578
  154ILE    CG1 2463   3.375   6.034   6.731
  154ILE   HG11 2464   3.402   5.955   6.798
  154ILE   HG12 2465   3.389   6.131   6.780
  154ILE     CD 2466   3.480   6.027   6.619
  154ILE    HD1 2467   3.479   5.926   6.566
  154ILE    HD2 2468   3.463   6.109   6.545
  154ILE    HD3 2469   3.581   6.042   6.655
  154ILE      C 2470   3.128   6.069   6.916
  154ILE      O 2471   3.048   6.164   6.905
  155THR      N 2472   3.198   6.043   7.027
  155THR      H 2473   3.262   5.965   7.030
  155THR     CA 2474   3.171   6.112   7.157
  155THR     HA 2475   3.129   6.207   7.132
  155THR     CB 2476   3.068   6.036   7.237
  155THR     HB 2477   2.979   6.024   7.178
  155THR    CG2 2478   3.110   5.894   7.283
  155THR   HG21 2479   3.194   5.901   7.353
  155THR   HG22 2480   3.026   5.840   7.323
  155THR   HG23 2481   3.149   5.833   7.199
  155THR    OG1 2482   3.032   6.101   7.354
  155THR    HG1 2483   2.958   6.159   7.333
  155THR      C 2484   3.295   6.144   7.239
  155THR      O 2485   3.387   6.064   7.254
  156TYR      N 2486   3.295   6.264   7.298
  156TYR      H 2487   3.211   6.318   7.292
  156TYR     CA 2488   3.400   6.321   7.383
  156TYR     HA 2489   3.479   6.246   7.385
  156TYR     CB 2490   3.455   6.449   7.314
  156TYR    HB1 2491   3.372   6.503   7.272
  156TYR    HB2 2492   3.518   6.413   7.231
  156TYR     CG 2493   3.536   6.542   7.403
  156TYR    CD1 2494   3.664   6.502   7.452
  156TYR    HD1 2495   3.705   6.405   7.423
  156TYR    CE1 2496   3.736   6.590   7.534
  156TYR    HE1 2497   3.839   6.565   7.559
  156TYR     CZ 2498   3.683   6.716   7.566
  156TYR     OH 2499   3.758   6.807   7.634
  156TYR     HH 2500   3.846   6.767   7.657
  156TYR    CE2 2501   3.556   6.754   7.521
  156TYR    HE2 2502   3.514   6.850   7.543
  156TYR    CD2 2503   3.482   6.667   7.440
  156TYR    HD2 2504   3.381   6.694   7.408
  156TYR      C 2505   3.347   6.344   7.526
  156TYR      O 2506   3.243   6.404   7.549
  157THR      N 2507   3.438   6.311   7.618
  157THR      H 2508   3.528   6.268   7.587
  157THR     CA 2509   3.416   6.327   7.762
  157THR     HA 2510   3.323   6.393   7.776
  157THR     CB 2511   3.388   6.195   7.832
  157THR     HB 2512   3.480   6.136   7.838
  157THR    CG2 2513   3.332   6.214   7.971
  157THR   HG21 2514   3.405   6.270   8.030
  157THR   HG22 2515   3.237   6.266   7.970
  157THR   HG23 2516   3.309   6.121   8.015
  157THR    OG1 2517   3.292   6.117   7.759
  157THR    HG1 2518   3.329   6.088   7.680
  157THR      C 2519   3.536   6.402   7.829
  157THR      O 2520   3.644   6.344   7.831
  158PRO      N 2521   3.523   6.525   7.878
  158PRO     CD 2522   3.408   6.615   7.860
  158PRO    HD1 2523   3.332   6.594   7.935
  158PRO    HD2 2524   3.367   6.606   7.762
  158PRO     CG 2525   3.464   6.756   7.882
  158PRO    HG1 2526   3.385   6.823   7.919
  158PRO    HG2 2527   3.506   6.789   7.790
  158PRO     CB 2528   3.575   6.730   7.987
  158PRO    HB1 2529   3.532   6.732   8.087
  158PRO    HB2 2530   3.649   6.810   7.982
  158PRO     CA 2531   3.633   6.597   7.946
  158PRO     HA 2532   3.715   6.614   7.878
  158PRO      C 2533   3.683   6.521   8.072
  158PRO      O 2534   3.606   6.445   8.132
  159SER      N 2535   3.808   6.541   8.112
  159SER      H 2536   3.860   6.605   8.056
  159SER     CA 2537   3.873   6.467   8.218
  159SER     HA 2538   3.846   6.359   8.200
  159SER     CB 2539   4.022   6.477   8.209
  159SER    HB1 2540   4.058   6.446   8.114
  159SER    HB2 2541   4.064   6.409   8.283
  159SER     OG 2542   4.064   6.610   8.230
  159SER     HG 2543   4.160   6.613   8.211
  159SER      C 2544   3.820   6.500   8.359
  159SER      O 2545   3.875   6.452   8.459
  160ASP      N 2546   3.716   6.583   8.371
  160ASP      H 2547   3.679   6.625   8.285
  160ASP     CA 2548   3.646   6.619   8.493
  160ASP     HA 2549   3.707   6.589   8.580
  160ASP     CB 2550   3.628   6.773   8.497
  160ASP    HB1 2551   3.730   6.810   8.509
  160ASP    HB2 2552   3.571   6.800   8.593
  160ASP     CG 2553   3.561   6.832   8.375
  160ASP    OD1 2554   3.626   6.920   8.311
  160ASP    OD2 2555   3.444   6.801   8.345
  160ASP      C 2556   3.511   6.545   8.505
  160ASP      O 2557   3.439   6.556   8.603
  161GLY      N 2558   3.470   6.478   8.397
  161GLY      H 2559   3.532   6.467   8.317
  161GLY     CA 2560   3.345   6.406   8.387
  161GLY    HA1 2561   3.336   6.333   8.464
  161GLY    HA2 2562   3.339   6.356   8.288
  161GLY      C 2563   3.213   6.490   8.392
  161GLY      O 2564   3.106   6.431   8.394
  162THR      N 2565   3.219   6.624   8.388
  162THR      H 2566   3.310   6.669   8.386
  162THR     CA 2567   3.102   6.712   8.417
  162THR     HA 2568   3.053   6.672   8.507
  162THR     CB 2569   3.145   6.856   8.449
  162THR     HB 2570   3.059   6.921   8.460
  162THR    CG2 2571   3.228   6.866   8.580
  162THR   HG21 2572   3.254   6.970   8.598
  162THR   HG22 2573   3.167   6.827   8.662
  162THR   HG23 2574   3.316   6.803   8.575
  162THR    OG1 2575   3.221   6.913   8.345
  162THR    HG1 2576   3.305   6.866   8.345
  162THR      C 2577   3.000   6.721   8.302
  162THR      O 2578   2.883   6.752   8.324
  163GLN      N 2579   3.040   6.687   8.179
  163GLN      H 2580   3.136   6.653   8.168
  163GLN     CA 2581   2.951   6.678   8.063
  163GLN     HA 2582   2.851   6.657   8.100
  163GLN     CB 2583   2.952   6.815   7.989
  163GLN    HB1 2584   2.903   6.891   8.051
  163GLN    HB2 2585   2.887   6.800   7.902
  163GLN     CG 2586   3.087   6.870   7.944
  163GLN    HG1 2587   3.136   6.791   7.885
  163GLN    HG2 2588   3.147   6.892   8.028
  163GLN     CD 2589   3.079   6.996   7.859
  163GLN    OE1 2590   3.081   6.989   7.737
  163GLN    NE2 2591   3.072   7.111   7.916
  163GLN   HE21 2592   3.079   7.124   8.020
  163GLN   HE22 2593   3.049   7.191   7.858
  163GLN      C 2594   2.998   6.560   7.971
  163GLN      O 2595   3.099   6.498   7.996
  164LYS      N 2596   2.918   6.537   7.866
  164LYS      H 2597   2.838   6.599   7.859
  164LYS     CA 2598   2.954   6.462   7.746
  164LYS     HA 2599   3.062   6.452   7.745
  164LYS     CB 2600   2.899   6.316   7.757
  164LYS    HB1 2601   2.787   6.320   7.750
  164LYS    HB2 2602   2.925   6.273   7.851
  164LYS     CG 2603   2.949   6.224   7.649
  164LYS    HG1 2604   3.056   6.209   7.658
  164LYS    HG2 2605   2.926   6.261   7.549
  164LYS     CD 2606   2.881   6.086   7.658
  164LYS    HD1 2607   2.916   6.024   7.578
  164LYS    HD2 2608   2.775   6.105   7.642
  164LYS     CE 2609   2.908   6.007   7.784
  164LYS    HE1 2610   2.840   5.923   7.790
  164LYS    HE2 2611   2.879   6.066   7.873
  164LYS     NZ 2612   3.049   5.968   7.793
  164LYS    HZ1 2613   3.064   5.925   7.884
  164LYS    HZ2 2614   3.074   5.900   7.717
  164LYS    HZ3 2615   3.108   6.048   7.784
  164LYS      C 2616   2.905   6.533   7.620
  164LYS      O 2617   2.801   6.605   7.623
  165VAL      N 2618   2.976   6.516   7.511
  165VAL      H 2619   3.063   6.466   7.519
  165VAL     CA 2620   2.946   6.572   7.381
  165VAL     HA 2621   2.845   6.617   7.379
  165VAL     CB 2622   3.050   6.679   7.341
  165VAL     HB 2623   3.152   6.635   7.336
  165VAL    CG1 2624   3.019   6.727   7.199
  165VAL   HG11 2625   2.918   6.761   7.196
  165VAL   HG12 2626   3.082   6.810   7.171
  165VAL   HG13 2627   3.032   6.645   7.126
  165VAL    CG2 2628   3.045   6.797   7.438
  165VAL   HG21 2629   3.078   6.769   7.538
  165VAL   HG22 2630   3.120   6.869   7.403
  165VAL   HG23 2631   2.945   6.843   7.442
  165VAL      C 2632   2.946   6.457   7.282
  165VAL      O 2633   3.044   6.388   7.270
  166THR      N 2634   2.835   6.437   7.210
  166THR      H 2635   2.757   6.497   7.224
  166THR     CA 2636   2.820   6.329   7.110
  166THR     HA 2637   2.917   6.278   7.089
  166THR     CB 2638   2.722   6.225   7.164
  166THR     HB 2639   2.626   6.270   7.179
  166THR    CG2 2640   2.702   6.105   7.073
  166THR   HG21 2641   2.640   6.028   7.122
  166THR   HG22 2642   2.655   6.136   6.979
  166THR   HG23 2643   2.798   6.058   7.046
  166THR    OG1 2644   2.768   6.180   7.289
  166THR    HG1 2645   2.745   6.248   7.350
  166THR      C 2646   2.769   6.387   6.978
  166THR      O 2647   2.670   6.463   6.972
  167TYR      N 2648   2.835   6.349   6.870
  167TYR      H 2649   2.911   6.281   6.884
  167TYR     CA 2650   2.800   6.380   6.732
  167TYR     HA 2651   2.719   6.450   6.735
  167TYR     CB 2652   2.917   6.453   6.665
  167TYR    HB1 2653   2.885   6.475   6.563
  167TYR    HB2 2654   3.002   6.384   6.666
  167TYR     CG 2655   2.964   6.581   6.726
  167TYR    CD1 2656   3.086   6.588   6.797
  167TYR    HD1 2657   3.152   6.500   6.802
  167TYR    CE1 2658   3.127   6.706   6.857
  167TYR    HE1 2659   3.226   6.720   6.901
  167TYR     CZ 2660   3.048   6.823   6.847
  167TYR     OH 2661   3.092   6.943   6.895
  167TYR     HH 2662   3.177   6.933   6.936
  167TYR    CE2 2663   2.925   6.819   6.781
  167TYR    HE2 2664   2.864   6.906   6.769
  167TYR    CD2 2665   2.885   6.699   6.716
  167TYR    HD2 2666   2.791   6.697   6.663
  167TYR      C 2667   2.757   6.254   6.651
  167TYR      O 2668   2.813   6.146   6.666
  168LEU      N 2669   2.660   6.266   6.561
  168LEU      H 2670   2.621   6.357   6.539
  168LEU     CA 2671   2.612   6.159   6.475
  168LEU     HA 2672   2.627   6.065   6.527
  168LEU     CB 2673   2.461   6.179   6.452
  168LEU    HB1 2674   2.451   6.279   6.405
  168LEU    HB2 2675   2.410   6.180   6.548
  168LEU     CG 2676   2.395   6.074   6.358
  168LEU     HG 2677   2.454   6.056   6.268
  168LEU    CD1 2678   2.377   5.940   6.424
  168LEU   HD11 2679   2.336   5.871   6.353
  168LEU   HD12 2680   2.472   5.903   6.465
  168LEU   HD13 2681   2.301   5.954   6.502
  168LEU    CD2 2682   2.258   6.122   6.311
  168LEU   HD21 2683   2.265   6.219   6.264
  168LEU   HD22 2684   2.214   6.052   6.240
  168LEU   HD23 2685   2.199   6.130   6.404
  168LEU      C 2686   2.690   6.155   6.342
  168LEU      O 2687   2.706   6.258   6.274
  169VAL      N 2688   2.733   6.034   6.301
  169VAL      H 2689   2.711   5.959   6.365
  169VAL     CA 2690   2.800   6.001   6.175
  169VAL     HA 2691   2.853   6.090   6.135
  169VAL     CB 2692   2.910   5.891   6.203
  169VAL     HB 2693   2.858   5.799   6.229
  169VAL    CG1 2694   2.994   5.855   6.077
  169VAL   HG11 2695   3.069   5.775   6.102
  169VAL   HG12 2696   2.922   5.816   6.003
  169VAL   HG13 2697   3.043   5.942   6.037
  169VAL    CG2 2698   3.008   5.929   6.312
  169VAL   HG21 2699   3.079   5.850   6.326
  169VAL   HG22 2700   3.057   6.022   6.287
  169VAL   HG23 2701   2.956   5.941   6.408
  169VAL      C 2702   2.697   5.961   6.067
  169VAL      O 2703   2.686   6.034   5.967
  170HIS      N 2704   2.618   5.855   6.088
  170HIS      H 2705   2.630   5.805   6.176
  170HIS     CA 2706   2.517   5.808   5.994
  170HIS     HA 2707   2.474   5.896   5.944
  170HIS     CB 2708   2.586   5.716   5.894
  170HIS    HB1 2709   2.616   5.620   5.940
  170HIS    HB2 2710   2.672   5.766   5.850
  170HIS     CG 2711   2.496   5.683   5.778
  170HIS    ND1 2712   2.397   5.768   5.726
  170HIS    CE1 2713   2.340   5.696   5.627
  170HIS    HE1 2714   2.264   5.734   5.560
  170HIS    NE2 2715   2.388   5.573   5.620
  170HIS    HE2 2716   2.349   5.498   5.558
  170HIS    CD2 2717   2.489   5.562   5.713
  170HIS    HD2 2718   2.557   5.473   5.726
  170HIS      C 2719   2.407   5.729   6.065
  170HIS      O 2720   2.423   5.680   6.179
  171ASN      N 2721   2.292   5.711   5.998
  171ASN      H 2722   2.287   5.756   5.909
  171ASN     CA 2723   2.185   5.616   6.035
  171ASN     HA 2724   2.218   5.557   6.119
  171ASN     CB 2725   2.060   5.696   6.069
  171ASN    HB1 2726   2.030   5.758   5.985
  171ASN    HB2 2727   2.084   5.759   6.156
  171ASN     CG 2728   1.940   5.607   6.103
  171ASN    OD1 2729   1.941   5.528   6.194
  171ASN    ND2 2730   1.838   5.612   6.025
  171ASN   HD21 2731   1.839   5.671   5.944
  171ASN   HD22 2732   1.751   5.568   6.049
  171ASN      C 2733   2.166   5.518   5.920
  171ASN      O 2734   2.117   5.552   5.811
  172PHE      N 2735   2.202   5.389   5.940
  172PHE      H 2736   2.236   5.357   6.033
  172PHE     CA 2737   2.199   5.288   5.835
  172PHE     HA 2738   2.228   5.338   5.743
  172PHE     CB 2739   2.300   5.176   5.855
  172PHE    HB1 2740   2.272   5.090   5.793
  172PHE    HB2 2741   2.300   5.144   5.958
  172PHE     CG 2742   2.445   5.208   5.816
  172PHE    CD1 2743   2.526   5.278   5.904
  172PHE    HD1 2744   2.481   5.317   5.993
  172PHE    CE1 2745   2.664   5.298   5.873
  172PHE    HE1 2746   2.728   5.351   5.944
  172PHE     CZ 2747   2.716   5.250   5.753
  172PHE     HZ 2748   2.820   5.259   5.727
  172PHE    CE2 2749   2.635   5.180   5.664
  172PHE    HE2 2750   2.673   5.140   5.574
  172PHE    CD2 2751   2.499   5.159   5.696
  172PHE    HD2 2752   2.430   5.108   5.632
  172PHE      C 2753   2.057   5.236   5.809
  172PHE      O 2754   1.976   5.209   5.900
  173GLU      N 2755   2.032   5.208   5.683
  173GLU      H 2756   2.097   5.240   5.613
  173GLU     CA 2757   1.911   5.149   5.631
  173GLU     HA 2758   1.855   5.099   5.711
  173GLU     CB 2759   1.826   5.257   5.567
  173GLU    HB1 2760   1.728   5.212   5.544
  173GLU    HB2 2761   1.875   5.292   5.475
  173GLU     CG 2762   1.804   5.378   5.658
  173GLU    HG1 2763   1.893   5.436   5.657
  173GLU    HG2 2764   1.781   5.354   5.763
  173GLU     CD 2765   1.689   5.461   5.607
  173GLU    OE1 2766   1.709   5.577   5.560
  173GLU    OE2 2767   1.572   5.414   5.614
  173GLU      C 2768   1.939   5.039   5.528
  173GLU      O 2769   1.872   4.935   5.533
  174GLU      N 2770   2.039   5.056   5.437
  174GLU      H 2771   2.091   5.146   5.437
  174GLU     CA 2772   2.057   4.963   5.326
  174GLU     HA 2773   1.957   4.920   5.302
  174GLU     CB 2774   2.106   5.043   5.201
  174GLU    HB1 2775   2.122   4.971   5.119
  174GLU    HB2 2776   2.196   5.093   5.233
  174GLU     CG 2777   2.001   5.145   5.157
  174GLU    HG1 2778   1.996   5.222   5.234
  174GLU    HG2 2779   1.906   5.096   5.147
  174GLU     CD 2780   2.034   5.209   5.020
  174GLU    OE1 2781   2.019   5.332   5.006
  174GLU    OE2 2782   2.071   5.134   4.927
  174GLU      C 2783   2.142   4.841   5.372
  174GLU      O 2784   2.235   4.804   5.305
  175GLY      N 2785   2.117   4.786   5.489
  175GLY      H 2786   2.038   4.818   5.544
  175GLY     CA 2787   2.207   4.690   5.556
  175GLY    HA1 2788   2.255   4.627   5.483
  175GLY    HA2 2789   2.159   4.625   5.631
  175GLY      C 2790   2.320   4.760   5.630
  175GLY      O 2791   2.296   4.840   5.721
  176GLY      N 2792   2.445   4.725   5.599
  176GLY      H 2793   2.459   4.656   5.525
  176GLY     CA 2794   2.564   4.767   5.673
  176GLY    HA1 2795   2.612   4.679   5.713
  176GLY    HA2 2796   2.540   4.841   5.747
  176GLY      C 2797   2.672   4.835   5.587
  176GLY      O 2798   2.642   4.897   5.485
  177GLY      N 2799   2.797   4.828   5.630
  177GLY      H 2800   2.811   4.772   5.710
  177GLY     CA 2801   2.908   4.901   5.569
  177GLY    HA1 2802   2.880   5.002   5.548
  177GLY    HA2 2803   2.932   4.848   5.478
  177GLY      C 2804   3.030   4.904   5.664
  177GLY      O 2805   3.057   4.806   5.735
  178VAL      N 2806   3.108   5.013   5.671
  178VAL      H 2807   3.078   5.092   5.616
  178VAL     CA 2808   3.222   5.033   5.763
  178VAL     HA 2809   3.219   4.961   5.843
  178VAL     CB 2810   3.355   5.017   5.688
  178VAL     HB 2811   3.435   5.046   5.753
  178VAL    CG1 2812   3.386   4.872   5.651
  178VAL   HG11 2813   3.309   4.831   5.587
  178VAL   HG12 2814   3.477   4.868   5.592
  178VAL   HG13 2815   3.398   4.815   5.744
  178VAL    CG2 2816   3.371   5.106   5.563
  178VAL   HG21 2817   3.348   5.209   5.591
  178VAL   HG22 2818   3.476   5.104   5.530
  178VAL   HG23 2819   3.303   5.073   5.485
  178VAL      C 2820   3.212   5.172   5.827
  178VAL      O 2821   3.157   5.265   5.770
  179ALA      N 2822   3.282   5.191   5.937
  179ALA      H 2823   3.326   5.107   5.983
  179ALA     CA 2824   3.292   5.316   6.015
  179ALA     HA 2825   3.278   5.393   5.940
  179ALA     CB 2826   3.180   5.317   6.118
  179ALA    HB1 2827   3.193   5.406   6.182
  179ALA    HB2 2828   3.078   5.325   6.070
  179ALA    HB3 2829   3.181   5.233   6.182
  179ALA      C 2830   3.432   5.326   6.081
  179ALA      O 2831   3.489   5.223   6.121
  180MET      N 2832   3.485   5.446   6.097
  180MET      H 2833   3.434   5.528   6.058
  180MET     CA 2834   3.611   5.471   6.166
  180MET     HA 2835   3.615   5.398   6.243
  180MET     CB 2836   3.729   5.457   6.065
  180MET    HB1 2837   3.717   5.363   6.011
  180MET    HB2 2838   3.821   5.452   6.121
  180MET     CG 2839   3.737   5.571   5.963
  180MET    HG1 2840   3.635   5.610   5.945
  180MET    HG2 2841   3.770   5.534   5.866
  180MET     SD 2842   3.844   5.711   6.011
  180MET     CE 2843   4.007   5.646   5.965
  180MET    HE1 2844   4.033   5.566   6.035
  180MET    HE2 2845   4.001   5.611   5.864
  180MET    HE3 2846   4.081   5.726   5.977
  180MET      C 2847   3.614   5.607   6.240
  180MET      O 2848   3.529   5.695   6.214
  181GLY      N 2849   3.709   5.624   6.329
  181GLY      H 2850   3.773   5.544   6.341
  181GLY     CA 2851   3.737   5.749   6.399
  181GLY    HA1 2852   3.707   5.742   6.506
  181GLY    HA2 2853   3.686   5.827   6.348
  181GLY      C 2854   3.887   5.779   6.402
  181GLY      O 2855   3.968   5.690   6.426
  182MET      N 2856   3.925   5.904   6.381
  182MET      H 2857   3.852   5.973   6.361
  182MET     CA 2858   4.064   5.950   6.374
  182MET     HA 2859   4.121   5.879   6.434
  182MET     CB 2860   4.112   5.947   6.229
  182MET    HB1 2861   4.118   5.844   6.195
  182MET    HB2 2862   4.212   5.988   6.228
  182MET     CG 2863   4.029   6.028   6.129
  182MET    HG1 2864   4.021   6.133   6.166
  182MET    HG2 2865   3.928   5.988   6.129
  182MET     SD 2866   4.084   6.028   5.956
  182MET     CE 2867   4.186   6.175   5.953
  182MET    HE1 2868   4.260   6.166   6.032
  182MET    HE2 2869   4.233   6.188   5.851
  182MET    HE3 2870   4.126   6.264   5.977
  182MET      C 2871   4.082   6.089   6.435
  182MET      O 2872   3.983   6.164   6.444
  183TYR      N 2873   4.200   6.124   6.479
  183TYR      H 2874   4.280   6.060   6.465
  183TYR     CA 2875   4.228   6.239   6.564
  183TYR     HA 2876   4.155   6.317   6.547
  183TYR     CB 2877   4.221   6.199   6.713
  183TYR    HB1 2878   4.127   6.144   6.730
  183TYR    HB2 2879   4.213   6.290   6.772
  183TYR     CG 2880   4.337   6.124   6.774
  183TYR    CD1 2881   4.437   6.197   6.842
  183TYR    HD1 2882   4.427   6.302   6.851
  183TYR    CE1 2883   4.553   6.134   6.889
  183TYR    HE1 2884   4.630   6.191   6.935
  183TYR     CZ 2885   4.567   5.994   6.874
  183TYR     OH 2886   4.683   5.933   6.915
  183TYR     HH 2887   4.743   5.992   6.961
  183TYR    CE2 2888   4.465   5.919   6.816
  183TYR    HE2 2889   4.473   5.812   6.801
  183TYR    CD2 2890   4.350   5.984   6.765
  183TYR    HD2 2891   4.274   5.927   6.715
  183TYR      C 2892   4.369   6.296   6.534
  183TYR      O 2893   4.460   6.228   6.487
  184ASN      N 2894   4.390   6.423   6.574
  184ASN      H 2895   4.305   6.472   6.607
  184ASN     CA 2896   4.519   6.483   6.595
  184ASN     HA 2897   4.589   6.407   6.622
  184ASN     CB 2898   4.566   6.550   6.464
  184ASN    HB1 2899   4.556   6.658   6.466
  184ASN    HB2 2900   4.505   6.512   6.380
  184ASN     CG 2901   4.714   6.518   6.443
  184ASN    OD1 2902   4.797   6.551   6.525
  184ASN    ND2 2903   4.750   6.450   6.336
  184ASN   HD21 2904   4.681   6.422   6.263
  184ASN   HD22 2905   4.845   6.421   6.332
  184ASN      C 2906   4.512   6.582   6.714
  184ASN      O 2907   4.402   6.613   6.765
  185GLN      N 2908   4.626   6.628   6.766
  185GLN      H 2909   4.714   6.607   6.715
  185GLN     CA 2910   4.632   6.706   6.892
  185GLN     HA 2911   4.531   6.729   6.925
  185GLN     CB 2912   4.699   6.633   7.006
  185GLN    HB1 2913   4.658   6.675   7.097
  185GLN    HB2 2914   4.806   6.658   7.007
  185GLN     CG 2915   4.684   6.480   7.013
  185GLN    HG1 2916   4.730   6.436   6.922
  185GLN    HG2 2917   4.578   6.451   7.024
  185GLN     CD 2918   4.760   6.437   7.137
  185GLN    OE1 2919   4.698   6.418   7.241
  185GLN    NE2 2920   4.891   6.426   7.132
  185GLN   HE21 2921   4.939   6.446   7.043
  185GLN   HE22 2922   4.942   6.429   7.220
  185GLN      C 2923   4.690   6.846   6.868
  185GLN      O 2924   4.784   6.861   6.791
  186ASP      N 2925   4.641   6.950   6.938
  186ASP      H 2926   4.577   6.926   7.009
  186ASP     CA 2927   4.688   7.087   6.917
  186ASP     HA 2928   4.683   7.114   6.810
  186ASP     CB 2929   4.599   7.191   6.992
  186ASP    HB1 2930   4.501   7.193   6.936
  186ASP    HB2 2931   4.647   7.289   6.984
  186ASP     CG 2932   4.576   7.170   7.140
  186ASP    OD1 2933   4.656   7.101   7.204
  186ASP    OD2 2934   4.479   7.231   7.196
  186ASP      C 2935   4.838   7.103   6.952
  186ASP      O 2936   4.912   7.171   6.877
  187LYS      N 2937   4.889   7.034   7.053
  187LYS      H 2938   4.820   6.986   7.109
  187LYS     CA 2939   5.030   7.027   7.087
  187LYS     HA 2940   5.072   7.129   7.087
  187LYS     CB 2941   5.038   6.959   7.225
  187LYS    HB1 2942   4.995   6.857   7.218
  187LYS    HB2 2943   4.972   7.016   7.291
  187LYS     CG 2944   5.178   6.954   7.289
  187LYS    HG1 2945   5.244   6.890   7.228
  187LYS    HG2 2946   5.167   6.905   7.387
  187LYS     CD 2947   5.240   7.091   7.312
  187LYS    HD1 2948   5.307   7.079   7.395
  187LYS    HD2 2949   5.167   7.169   7.333
  187LYS     CE 2950   5.327   7.126   7.189
  187LYS    HE1 2951   5.264   7.162   7.106
  187LYS    HE2 2952   5.381   7.036   7.159
  187LYS     NZ 2953   5.430   7.227   7.213
  187LYS    HZ1 2954   5.483   7.206   7.297
  187LYS    HZ2 2955   5.503   7.230   7.136
  187LYS    HZ3 2956   5.386   7.317   7.217
  187LYS      C 2957   5.112   6.950   6.979
  187LYS      O 2958   5.220   6.994   6.949
  188SER      N 2959   5.052   6.850   6.913
  188SER      H 2960   4.953   6.830   6.932
  188SER     CA 2961   5.121   6.776   6.806
  188SER     HA 2962   5.221   6.749   6.838
  188SER     CB 2963   5.046   6.645   6.779
  188SER    HB1 2964   5.099   6.585   6.710
  188SER    HB2 2965   4.951   6.666   6.725
  188SER     OG 2966   5.020   6.575   6.899
  188SER     HG 2967   5.087   6.589   6.953
  188SER      C 2968   5.128   6.862   6.681
  188SER      O 2969   5.231   6.869   6.613
  189ILE      N 2970   5.023   6.938   6.658
  189ILE      H 2971   4.942   6.932   6.719
  189ILE     CA 2972   5.017   7.035   6.545
  189ILE     HA 2973   5.053   6.983   6.460
  189ILE     CB 2974   4.872   7.083   6.516
  189ILE     HB 2975   4.832   7.120   6.607
  189ILE    CG2 2976   4.868   7.193   6.407
  189ILE   HG21 2977   4.911   7.159   6.314
  189ILE   HG22 2978   4.769   7.226   6.386
  189ILE   HG23 2979   4.922   7.284   6.438
  189ILE    CG1 2980   4.785   6.964   6.470
  189ILE   HG11 2981   4.794   6.882   6.542
  189ILE   HG12 2982   4.826   6.926   6.376
  189ILE     CD 2983   4.635   7.002   6.460
  189ILE    HD1 2984   4.622   7.077   6.384
  189ILE    HD2 2985   4.577   6.910   6.433
  189ILE    HD3 2986   4.601   7.041   6.554
  189ILE      C 2987   5.111   7.155   6.569
  189ILE      O 2988   5.183   7.194   6.477
  190GLU      N 2989   5.122   7.204   6.692
  190GLU      H 2990   5.055   7.173   6.760
  190GLU     CA 2991   5.215   7.315   6.733
  190GLU     HA 2992   5.198   7.404   6.675
  190GLU     CB 2993   5.184   7.358   6.878
  190GLU    HB1 2994   5.207   7.274   6.945
  190GLU    HB2 2995   5.080   7.380   6.889
  190GLU     CG 2996   5.259   7.484   6.920
  190GLU    HG1 2997   5.225   7.569   6.863
  190GLU    HG2 2998   5.367   7.470   6.905
  190GLU     CD 2999   5.241   7.514   7.069
  190GLU    OE1 3000   5.142   7.578   7.109
  190GLU    OE2 3001   5.327   7.470   7.151
  190GLU      C 3002   5.364   7.279   6.715
  190GLU      O 3003   5.441   7.360   6.661
  191ASP      N 3004   5.405   7.161   6.758
  191ASP      H 3005   5.344   7.108   6.820
  191ASP     CA 3006   5.542   7.108   6.728
  191ASP     HA 3007   5.619   7.184   6.753
  191ASP     CB 3008   5.568   6.987   6.817
  191ASP    HB1 3009   5.666   6.948   6.791
  191ASP    HB2 3010   5.494   6.911   6.798
  191ASP     CG 3011   5.567   7.015   6.964
  191ASP    OD1 3012   5.558   6.918   7.042
  191ASP    OD2 3013   5.589   7.132   7.005
  191ASP      C 3014   5.566   7.080   6.580
  191ASP      O 3015   5.680   7.100   6.534
  192PHE      N 3016   5.465   7.043   6.499
  192PHE      H 3017   5.374   7.025   6.542
  192PHE     CA 3018   5.475   7.035   6.354
  192PHE     HA 3019   5.566   6.978   6.331
  192PHE     CB 3020   5.354   6.956   6.300
  192PHE    HB1 3021   5.269   6.968   6.367
  192PHE    HB2 3022   5.376   6.848   6.305
  192PHE     CG 3023   5.304   6.986   6.161
  192PHE    CD1 3024   5.366   6.925   6.053
  192PHE    HD1 3025   5.440   6.851   6.072
  192PHE    CE1 3026   5.329   6.954   5.920
  192PHE    HE1 3027   5.375   6.897   5.838
  192PHE     CZ 3028   5.226   7.048   5.895
  192PHE     HZ 3029   5.191   7.063   5.792
  192PHE    CE2 3030   5.166   7.112   6.003
  192PHE    HE2 3031   5.093   7.183   5.987
  192PHE    CD2 3032   5.205   7.082   6.134
  192PHE    HD2 3033   5.157   7.134   6.219
  192PHE      C 3034   5.487   7.174   6.288
  192PHE      O 3035   5.564   7.196   6.196
  193ALA      N 3036   5.418   7.275   6.342
  193ALA      H 3037   5.356   7.255   6.420
  193ALA     CA 3038   5.425   7.413   6.299
  193ALA     HA 3039   5.412   7.416   6.191
  193ALA     CB 3040   5.310   7.485   6.367
  193ALA    HB1 3041   5.218   7.438   6.342
  193ALA    HB2 3042   5.319   7.483   6.477
  193ALA    HB3 3043   5.307   7.593   6.338
  193ALA      C 3044   5.561   7.475   6.326
  193ALA      O 3045   5.625   7.524   6.232
  194HIS      N 3046   5.612   7.471   6.449
  194HIS      H 3047   5.549   7.433   6.524
  194HIS     CA 3048   5.750   7.512   6.486
  194HIS     HA 3049   5.758   7.620   6.469
  194HIS     CB 3050   5.782   7.471   6.629
  194HIS    HB1 3051   5.890   7.484   6.647
  194HIS    HB2 3052   5.756   7.369   6.643
  194HIS     CG 3053   5.711   7.554   6.735
  194HIS    ND1 3054   5.704   7.695   6.735
  194HIS    CE1 3055   5.647   7.728   6.851
  194HIS    HE1 3056   5.636   7.830   6.888
  194HIS    NE2 3057   5.623   7.618   6.926
  194HIS    HE2 3058   5.593   7.614   7.020
  194HIS    CD2 3059   5.670   7.509   6.855
  194HIS    HD2 3060   5.669   7.404   6.888
  194HIS      C 3061   5.852   7.441   6.393
  194HIS      O 3062   5.931   7.511   6.334
  195SER      N 3063   5.845   7.310   6.377
  195SER      H 3064   5.781   7.257   6.433
  195SER     CA 3065   5.940   7.235   6.293
  195SER     HA 3066   6.036   7.265   6.322
  195SER     CB 3067   5.924   7.083   6.315
  195SER    HB1 3068   6.005   7.033   6.259
  195SER    HB2 3069   5.826   7.049   6.275
  195SER     OG 3070   5.929   7.047   6.456
  195SER     HG 3071   5.841   7.069   6.494
  195SER      C 3072   5.931   7.274   6.144
  195SER      O 3073   6.032   7.285   6.078
  196SER      N 3074   5.810   7.307   6.091
  196SER      H 3075   5.729   7.300   6.152
  196SER     CA 3076   5.792   7.350   5.951
  196SER     HA 3077   5.846   7.280   5.888
  196SER     CB 3078   5.648   7.344   5.911
  196SER    HB1 3079   5.634   7.374   5.806
  196SER    HB2 3080   5.592   7.412   5.978
  196SER     OG 3081   5.598   7.212   5.928
  196SER     HG 3082   5.571   7.211   6.018
  196SER      C 3083   5.851   7.488   5.922
  196SER      O 3084   5.923   7.504   5.824
  197PHE      N 3085   5.835   7.587   6.009
  197PHE      H 3086   5.782   7.568   6.092
  197PHE     CA 3087   5.907   7.718   5.997
  197PHE     HA 3088   5.892   7.757   5.895
  197PHE     CB 3089   5.844   7.820   6.095
  197PHE    HB1 3090   5.891   7.918   6.071
  197PHE    HB2 3091   5.869   7.789   6.196
  197PHE     CG 3092   5.692   7.832   6.089
  197PHE    CD1 3093   5.615   7.810   6.204
  197PHE    HD1 3094   5.661   7.777   6.298
  197PHE    CE1 3095   5.474   7.818   6.196
  197PHE    HE1 3096   5.413   7.807   6.285
  197PHE     CZ 3097   5.413   7.847   6.074
  197PHE     HZ 3098   5.306   7.849   6.066
  197PHE    CE2 3099   5.491   7.868   5.957
  197PHE    HE2 3100   5.444   7.889   5.862
  197PHE    CD2 3101   5.631   7.863   5.964
  197PHE    HD2 3102   5.691   7.877   5.874
  197PHE      C 3103   6.060   7.704   6.019
  197PHE      O 3104   6.140   7.757   5.941
  198GLN      N 3105   6.103   7.630   6.123
  198GLN      H 3106   6.033   7.591   6.184
  198GLN     CA 3107   6.246   7.613   6.154
  198GLN     HA 3108   6.293   7.711   6.159
  198GLN     CB 3109   6.260   7.557   6.298
  198GLN    HB1 3110   6.366   7.545   6.314
  198GLN    HB2 3111   6.216   7.457   6.299
  198GLN     CG 3112   6.207   7.642   6.412
  198GLN    HG1 3113   6.099   7.658   6.394
  198GLN    HG2 3114   6.261   7.737   6.415
  198GLN     CD 3115   6.219   7.569   6.547
  198GLN    OE1 3116   6.291   7.471   6.568
  198GLN    NE2 3117   6.148   7.610   6.648
  198GLN   HE21 3118   6.085   7.695   6.645
  198GLN   HE22 3119   6.154   7.560   6.731
  198GLN      C 3120   6.323   7.532   6.047
  198GLN      O 3121   6.434   7.567   6.012
  199MET      N 3122   6.254   7.437   5.978
  199MET      H 3123   6.160   7.411   6.006
  199MET     CA 3124   6.309   7.374   5.857
  199MET     HA 3125   6.407   7.341   5.883
  199MET     CB 3126   6.221   7.253   5.818
  199MET    HB1 3127   6.123   7.284   5.798
  199MET    HB2 3128   6.221   7.185   5.900
  199MET     CG 3129   6.277   7.175   5.697
  199MET    HG1 3130   6.283   7.241   5.615
  199MET    HG2 3131   6.205   7.099   5.672
  199MET     SD 3132   6.437   7.091   5.717
  199MET     CE 3133   6.452   7.012   5.557
  199MET    HE1 3134   6.539   6.950   5.551
  199MET    HE2 3135   6.367   6.945   5.534
  199MET    HE3 3136   6.452   7.089   5.479
  199MET      C 3137   6.322   7.472   5.737
  199MET      O 3138   6.426   7.475   5.672
  200ALA      N 3139   6.221   7.554   5.712
  200ALA      H 3140   6.137   7.543   5.768
  200ALA     CA 3141   6.218   7.653   5.603
  200ALA     HA 3142   6.242   7.599   5.516
  200ALA     CB 3143   6.077   7.711   5.593
  200ALA    HB1 3144   6.062   7.777   5.508
  200ALA    HB2 3145   6.006   7.628   5.585
  200ALA    HB3 3146   6.052   7.768   5.685
  200ALA      C 3147   6.326   7.760   5.615
  200ALA      O 3148   6.398   7.788   5.516
  201LEU      N 3149   6.346   7.813   5.737
  201LEU      H 3150   6.282   7.788   5.808
  201LEU     CA 3151   6.449   7.912   5.764
  201LEU     HA 3152   6.447   7.990   5.693
  201LEU     CB 3153   6.423   7.967   5.907
  201LEU    HB1 3154   6.507   8.029   5.937
  201LEU    HB2 3155   6.415   7.883   5.977
  201LEU     CG 3156   6.296   8.057   5.924
  201LEU     HG 3157   6.211   8.012   5.869
  201LEU    CD1 3158   6.258   8.067   6.071
  201LEU   HD11 3159   6.336   8.114   6.129
  201LEU   HD12 3160   6.169   8.127   6.077
  201LEU   HD13 3161   6.235   7.969   6.116
  201LEU    CD2 3162   6.316   8.196   5.862
  201LEU   HD21 3163   6.392   8.245   5.919
  201LEU   HD22 3164   6.341   8.191   5.759
  201LEU   HD23 3165   6.224   8.255   5.870
  201LEU      C 3166   6.589   7.847   5.756
  201LEU      O 3167   6.685   7.912   5.724
  202SER      N 3168   6.603   7.716   5.781
  202SER      H 3169   6.523   7.663   5.814
  202SER     CA 3170   6.731   7.645   5.774
  202SER     HA 3171   6.808   7.710   5.817
  202SER     CB 3172   6.731   7.520   5.860
  202SER    HB1 3173   6.833   7.477   5.853
  202SER    HB2 3174   6.658   7.448   5.822
  202SER     OG 3175   6.701   7.551   5.996
  202SER     HG 3176   6.600   7.550   5.999
  202SER      C 3177   6.774   7.613   5.628
  202SER      O 3178   6.892   7.585   5.603
  203LYS      N 3179   6.678   7.621   5.536
  203LYS      H 3180   6.584   7.633   5.569
  203LYS     CA 3181   6.704   7.622   5.388
  203LYS     HA 3182   6.804   7.585   5.373
  203LYS     CB 3183   6.602   7.527   5.323
  203LYS    HB1 3184   6.500   7.561   5.340
  203LYS    HB2 3185   6.612   7.430   5.372
  203LYS     CG 3186   6.623   7.500   5.170
  203LYS    HG1 3187   6.625   7.597   5.117
  203LYS    HG2 3188   6.544   7.436   5.134
  203LYS     CD 3189   6.756   7.424   5.138
  203LYS    HD1 3190   6.754   7.328   5.195
  203LYS    HD2 3191   6.838   7.490   5.167
  203LYS     CE 3192   6.764   7.400   4.987
  203LYS    HE1 3193   6.770   7.494   4.937
  203LYS    HE2 3194   6.676   7.344   4.954
  203LYS     NZ 3195   6.887   7.326   4.948
  203LYS    HZ1 3196   6.890   7.232   4.987
  203LYS    HZ2 3197   6.890   7.319   4.847
  203LYS    HZ3 3198   6.975   7.381   4.975
  203LYS      C 3199   6.706   7.760   5.325
  203LYS      O 3200   6.778   7.782   5.227
  204GLY      N 3201   6.630   7.855   5.376
  204GLY      H 3202   6.575   7.831   5.453
  204GLY     CA 3203   6.608   7.989   5.318
  204GLY    HA1 3204   6.705   8.029   5.284
  204GLY    HA2 3205   6.570   8.055   5.394
  204GLY      C 3206   6.513   7.986   5.199
  204GLY      O 3207   6.533   8.061   5.101
  205TRP      N 3208   6.409   7.901   5.206
  205TRP      H 3209   6.397   7.845   5.285
  205TRP     CA 3210   6.306   7.888   5.100
  205TRP     HA 3211   6.335   7.952   5.019
  205TRP     CB 3212   6.309   7.745   5.045
  205TRP    HB1 3213   6.221   7.734   4.985
  205TRP    HB2 3214   6.309   7.674   5.128
  205TRP     CG 3215   6.424   7.702   4.952
  205TRP    CD1 3216   6.530   7.775   4.911
  205TRP    HD1 3217   6.552   7.876   4.939
  205TRP    NE1 3218   6.607   7.700   4.825
  205TRP    HE1 3219   6.694   7.734   4.786
  205TRP    CE2 3220   6.550   7.578   4.798
  205TRP    CZ2 3221   6.584   7.471   4.715
  205TRP    HZ2 3222   6.669   7.486   4.649
  205TRP    CH2 3223   6.502   7.360   4.713
  205TRP    HH2 3224   6.528   7.276   4.650
  205TRP    CZ3 3225   6.385   7.352   4.792
  205TRP    HZ3 3226   6.318   7.265   4.787
  205TRP    CE3 3227   6.352   7.459   4.876
  205TRP    HE3 3228   6.263   7.457   4.937
  205TRP    CD2 3229   6.432   7.576   4.880
  205TRP      C 3230   6.166   7.923   5.151
  205TRP      O 3231   6.132   7.893   5.267
  206PRO      N 3232   6.078   7.979   5.065
  206PRO     CD 3233   6.097   8.008   4.923
  206PRO    HD1 3234   6.149   7.932   4.869
  206PRO    HD2 3235   6.157   8.098   4.913
  206PRO     CG 3236   5.958   8.025   4.867
  206PRO    HG1 3237   5.915   7.927   4.843
  206PRO    HG2 3238   5.961   8.088   4.780
  206PRO     CB 3239   5.878   8.089   4.978
  206PRO    HB1 3240   5.770   8.072   4.970
  206PRO    HB2 3241   5.899   8.191   4.985
  206PRO     CA 3242   5.942   8.012   5.098
  206PRO     HA 3243   5.941   8.075   5.186
  206PRO      C 3244   5.858   7.887   5.129
  206PRO      O 3245   5.893   7.777   5.086
  207LEU      N 3246   5.749   7.903   5.202
  207LEU      H 3247   5.725   7.998   5.223
  207LEU     CA 3248   5.665   7.795   5.254
  207LEU     HA 3249   5.706   7.698   5.223
  207LEU     CB 3250   5.675   7.799   5.407
  207LEU    HB1 3251   5.657   7.903   5.436
  207LEU    HB2 3252   5.776   7.776   5.436
  207LEU     CG 3253   5.583   7.706   5.485
  207LEU     HG 3254   5.483   7.727   5.458
  207LEU    CD1 3255   5.615   7.558   5.464
  207LEU   HD11 3256   5.544   7.500   5.526
  207LEU   HD12 3257   5.594   7.534   5.360
  207LEU   HD13 3258   5.717   7.535   5.494
  207LEU    CD2 3259   5.601   7.730   5.638
  207LEU   HD21 3260   5.702   7.697   5.673
  207LEU   HD22 3261   5.586   7.836   5.663
  207LEU   HD23 3262   5.526   7.672   5.690
  207LEU      C 3263   5.520   7.802   5.203
  207LEU      O 3264   5.453   7.900   5.228
  208TYR      N 3265   5.470   7.694   5.140
  208TYR      H 3266   5.530   7.615   5.124
  208TYR     CA 3267   5.325   7.670   5.120
  208TYR     HA 3268   5.271   7.763   5.129
  208TYR     CB 3269   5.294   7.603   4.984
  208TYR    HB1 3270   5.186   7.579   4.985
  208TYR    HB2 3271   5.343   7.506   4.977
  208TYR     CG 3272   5.322   7.680   4.857
  208TYR    CD1 3273   5.449   7.667   4.797
  208TYR    HD1 3274   5.529   7.615   4.845
  208TYR    CE1 3275   5.474   7.719   4.668
  208TYR    HE1 3276   5.570   7.712   4.622
  208TYR     CZ 3277   5.368   7.792   4.603
  208TYR     OH 3278   5.384   7.848   4.480
  208TYR     HH 3279   5.480   7.825   4.447
  208TYR    CE2 3280   5.247   7.809   4.667
  208TYR    HE2 3281   5.170   7.871   4.620
  208TYR    CD2 3282   5.219   7.751   4.792
  208TYR    HD2 3283   5.123   7.760   4.841
  208TYR      C 3284   5.273   7.573   5.231
  208TYR      O 3285   5.335   7.471   5.254
  209LEU      N 3286   5.152   7.596   5.288
  209LEU      H 3287   5.108   7.687   5.272
  209LEU     CA 3288   5.068   7.495   5.354
  209LEU     HA 3289   5.122   7.401   5.371
  209LEU     CB 3290   5.023   7.551   5.492
  209LEU    HB1 3291   4.969   7.644   5.471
  209LEU    HB2 3292   5.111   7.579   5.551
  209LEU     CG 3293   4.932   7.457   5.571
  209LEU     HG 3294   4.850   7.418   5.510
  209LEU    CD1 3295   5.006   7.339   5.635
  209LEU   HD11 3296   5.057   7.282   5.559
  209LEU   HD12 3297   5.082   7.372   5.704
  209LEU   HD13 3298   4.936   7.276   5.685
  209LEU    CD2 3299   4.866   7.529   5.688
  209LEU   HD21 3300   4.799   7.462   5.743
  209LEU   HD22 3301   4.943   7.566   5.754
  209LEU   HD23 3302   4.810   7.616   5.658
  209LEU      C 3303   4.952   7.458   5.263
  209LEU      O 3304   4.894   7.544   5.197
  210SER      N 3305   4.904   7.334   5.265
  210SER      H 3306   4.949   7.261   5.319
  210SER     CA 3307   4.782   7.299   5.195
  210SER     HA 3308   4.721   7.388   5.182
  210SER     CB 3309   4.814   7.246   5.055
  210SER    HB1 3310   4.871   7.323   5.001
  210SER    HB2 3311   4.725   7.220   5.004
  210SER     OG 3312   4.895   7.128   5.062
  210SER     HG 3313   4.856   7.066   5.120
  210SER      C 3314   4.692   7.203   5.270
  210SER      O 3315   4.742   7.106   5.324
  211THR      N 3316   4.562   7.229   5.275
  211THR      H 3317   4.533   7.314   5.231
  211THR     CA 3318   4.465   7.157   5.358
  211THR     HA 3319   4.505   7.056   5.378
  211THR     CB 3320   4.437   7.223   5.495
  211THR     HB 3321   4.375   7.158   5.559
  211THR    CG2 3322   4.562   7.250   5.577
  211THR   HG21 3323   4.623   7.324   5.529
  211THR   HG22 3324   4.527   7.288   5.672
  211THR   HG23 3325   4.617   7.157   5.595
  211THR    OG1 3326   4.369   7.343   5.475
  211THR    HG1 3327   4.319   7.368   5.553
  211THR      C 3328   4.335   7.134   5.283
  211THR      O 3329   4.303   7.208   5.191
  212LYS      N 3330   4.252   7.037   5.326
  212LYS      H 3331   4.284   6.979   5.402
  212LYS     CA 3332   4.114   7.017   5.276
  212LYS     HA 3333   4.110   7.051   5.172
  212LYS     CB 3334   4.082   6.863   5.274
  212LYS    HB1 3335   4.074   6.821   5.373
  212LYS    HB2 3336   4.168   6.814   5.228
  212LYS     CG 3337   3.957   6.824   5.192
  212LYS    HG1 3338   3.877   6.895   5.220
  212LYS    HG2 3339   3.924   6.720   5.223
  212LYS     CD 3340   3.974   6.832   5.042
  212LYS    HD1 3341   4.022   6.738   5.012
  212LYS    HD2 3342   4.038   6.916   5.014
  212LYS     CE 3343   3.836   6.844   4.975
  212LYS    HE1 3344   3.783   6.930   5.017
  212LYS    HE2 3345   3.778   6.755   5.003
  212LYS     NZ 3346   3.836   6.860   4.828
  212LYS    HZ1 3347   3.855   6.768   4.784
  212LYS    HZ2 3348   3.746   6.891   4.798
  212LYS    HZ3 3349   3.907   6.926   4.795
  212LYS      C 3350   4.016   7.105   5.357
  212LYS      O 3351   3.926   7.057   5.425
  213ASN      N 3352   4.044   7.237   5.355
  213ASN      H 3353   4.120   7.265   5.298
  213ASN     CA 3354   3.989   7.340   5.442
  213ASN     HA 3355   4.011   7.314   5.547
  213ASN     CB 3356   4.061   7.473   5.405
  213ASN    HB1 3357   3.997   7.534   5.341
  213ASN    HB2 3358   4.153   7.453   5.350
  213ASN     CG 3359   4.092   7.550   5.532
  213ASN    OD1 3360   4.197   7.528   5.594
  213ASN    ND2 3361   4.008   7.637   5.575
  213ASN   HD21 3362   3.925   7.663   5.522
  213ASN   HD22 3363   4.031   7.678   5.664
  213ASN      C 3364   3.836   7.355   5.433
  213ASN      O 3365   3.769   7.364   5.536
  214THR      N 3366   3.777   7.353   5.314
  214THR      H 3367   3.837   7.334   5.234
  214THR     CA 3368   3.637   7.379   5.295
  214THR     HA 3369   3.606   7.463   5.356
  214THR     CB 3370   3.610   7.412   5.148
  214THR     HB 3371   3.502   7.410   5.131
  214THR    CG2 3372   3.661   7.551   5.109
  214THR   HG21 3373   3.636   7.570   5.006
  214THR   HG22 3374   3.614   7.627   5.171
  214THR   HG23 3375   3.769   7.556   5.122
  214THR    OG1 3376   3.668   7.317   5.059
  214THR    HG1 3377   3.615   7.328   4.971
  214THR      C 3378   3.552   7.258   5.338
  214THR      O 3379   3.440   7.277   5.392
  215ILE      N 3380   3.599   7.136   5.313
  215ILE      H 3381   3.690   7.127   5.266
  215ILE     CA 3382   3.521   7.015   5.336
  215ILE     HA 3383   3.417   7.036   5.323
  215ILE     CB 3384   3.547   6.904   5.226
  215ILE     HB 3385   3.653   6.873   5.241
  215ILE    CG2 3386   3.461   6.780   5.249
  215ILE   HG21 3387   3.359   6.804   5.242
  215ILE   HG22 3388   3.487   6.699   5.177
  215ILE   HG23 3389   3.483   6.738   5.346
  215ILE    CG1 3390   3.522   6.952   5.079
  215ILE   HG11 3391   3.525   6.867   5.009
  215ILE   HG12 3392   3.604   7.015   5.049
  215ILE     CD 3393   3.392   7.027   5.053
  215ILE    HD1 3394   3.381   7.057   4.952
  215ILE    HD2 3395   3.309   6.960   5.077
  215ILE    HD3 3396   3.384   7.116   5.114
  215ILE      C 3397   3.534   6.968   5.481
  215ILE      O 3398   3.437   6.917   5.535
  216LEU      N 3399   3.648   6.991   5.546
  216LEU      H 3400   3.726   7.034   5.496
  216LEU     CA 3401   3.681   6.947   5.682
  216LEU     HA 3402   3.587   6.914   5.729
  216LEU     CB 3403   3.780   6.830   5.678
  216LEU    HB1 3404   3.805   6.810   5.782
  216LEU    HB2 3405   3.871   6.861   5.629
  216LEU     CG 3406   3.725   6.704   5.608
  216LEU     HG 3407   3.702   6.727   5.499
  216LEU    CD1 3408   3.832   6.597   5.606
  216LEU   HD11 3409   3.865   6.572   5.711
  216LEU   HD12 3410   3.801   6.505   5.554
  216LEU   HD13 3411   3.918   6.629   5.550
  216LEU    CD2 3412   3.603   6.645   5.671
  216LEU   HD21 3413   3.519   6.716   5.666
  216LEU   HD22 3414   3.572   6.556   5.620
  216LEU   HD23 3415   3.622   6.622   5.775
  216LEU      C 3416   3.727   7.069   5.766
  216LEU      O 3417   3.839   7.075   5.819
  217LYS      N 3418   3.639   7.169   5.776
  217LYS      H 3419   3.544   7.153   5.743
  217LYS     CA 3420   3.657   7.299   5.842
  217LYS     HA 3421   3.741   7.354   5.796
  217LYS     CB 3422   3.527   7.379   5.819
  217LYS    HB1 3423   3.442   7.332   5.867
  217LYS    HB2 3424   3.510   7.377   5.710
  217LYS     CG 3425   3.536   7.527   5.861
  217LYS    HG1 3426   3.622   7.571   5.808
  217LYS    HG2 3427   3.550   7.533   5.969
  217LYS     CD 3428   3.408   7.605   5.825
  217LYS    HD1 3429   3.382   7.594   5.718
  217LYS    HD2 3430   3.427   7.710   5.843
  217LYS     CE 3431   3.290   7.560   5.915
  217LYS    HE1 3432   3.310   7.588   6.016
  217LYS    HE2 3433   3.281   7.450   5.911
  217LYS     NZ 3434   3.162   7.627   5.878
  217LYS    HZ1 3435   3.087   7.601   5.936
  217LYS    HZ2 3436   3.173   7.729   5.872
  217LYS    HZ3 3437   3.132   7.605   5.781
  217LYS      C 3438   3.696   7.287   5.991
  217LYS      O 3439   3.748   7.381   6.050
  218LYS      N 3440   3.667   7.172   6.052
  218LYS      H 3441   3.618   7.098   6.003
  218LYS     CA 3442   3.690   7.145   6.198
  218LYS     HA 3443   3.723   7.238   6.245
  218LYS     CB 3444   3.555   7.112   6.267
  218LYS    HB1 3445   3.576   7.079   6.367
  218LYS    HB2 3446   3.505   7.034   6.212
  218LYS     CG 3447   3.460   7.236   6.267
  218LYS    HG1 3448   3.431   7.262   6.164
  218LYS    HG2 3449   3.513   7.321   6.314
  218LYS     CD 3450   3.332   7.201   6.345
  218LYS    HD1 3451   3.363   7.176   6.445
  218LYS    HD2 3452   3.282   7.114   6.304
  218LYS     CE 3453   3.233   7.322   6.354
  218LYS    HE1 3454   3.202   7.357   6.259
  218LYS    HE2 3455   3.292   7.404   6.402
  218LYS     NZ 3456   3.116   7.289   6.437
  218LYS    HZ1 3457   3.141   7.242   6.521
  218LYS    HZ2 3458   3.063   7.370   6.469
  218LYS    HZ3 3459   3.050   7.225   6.387
  218LYS      C 3460   3.804   7.044   6.219
  218LYS      O 3461   3.839   7.020   6.336
  219TYR      N 3462   3.866   6.993   6.112
  219TYR      H 3463   3.832   7.011   6.021
  219TYR     CA 3464   3.987   6.912   6.110
  219TYR     HA 3465   4.025   6.897   6.211
  219TYR     CB 3466   3.956   6.770   6.055
  219TYR    HB1 3467   3.950   6.771   5.946
  219TYR    HB2 3468   3.856   6.744   6.091
  219TYR     CG 3469   4.056   6.661   6.099
  219TYR    CD1 3470   4.186   6.650   6.042
  219TYR    HD1 3471   4.219   6.721   5.965
  219TYR    CE1 3472   4.278   6.554   6.087
  219TYR    HE1 3473   4.378   6.551   6.047
  219TYR     CZ 3474   4.240   6.459   6.186
  219TYR     OH 3475   4.325   6.361   6.227
  219TYR     HH 3476   4.414   6.372   6.187
  219TYR    CE2 3477   4.106   6.467   6.235
  219TYR    HE2 3478   4.076   6.388   6.302
  219TYR    CD2 3479   4.016   6.566   6.194
  219TYR    HD2 3480   3.916   6.572   6.235
  219TYR      C 3481   4.100   6.988   6.031
  219TYR      O 3482   4.175   7.065   6.088
  220ASP      N 3483   4.103   6.974   5.897
  220ASP      H 3484   4.029   6.924   5.851
  220ASP     CA 3485   4.195   7.048   5.807
  220ASP     HA 3486   4.297   7.021   5.827
  220ASP     CB 3487   4.163   7.004   5.665
  220ASP    HB1 3488   4.193   7.082   5.596
  220ASP    HB2 3489   4.053   6.996   5.655
  220ASP     CG 3490   4.228   6.867   5.634
  220ASP    OD1 3491   4.199   6.763   5.694
  220ASP    OD2 3492   4.317   6.868   5.547
  220ASP      C 3493   4.183   7.201   5.820
  220ASP      O 3494   4.284   7.272   5.828
  221GLY      N 3495   4.060   7.251   5.832
  221GLY      H 3496   3.980   7.193   5.825
  221GLY     CA 3497   4.035   7.394   5.863
  221GLY    HA1 3498   3.930   7.421   5.855
  221GLY    HA2 3499   4.086   7.446   5.781
  221GLY      C 3500   4.099   7.443   5.993
  221GLY      O 3501   4.158   7.548   5.996
  222ARG      N 3502   4.092   7.363   6.100
  222ARG      H 3503   4.045   7.278   6.089
  222ARG     CA 3504   4.156   7.393   6.230
  222ARG     HA 3505   4.138   7.495   6.251
  222ARG     CB 3506   4.084   7.314   6.340
  222ARG    HB1 3507   4.083   7.210   6.315
  222ARG    HB2 3508   3.981   7.345   6.342
  222ARG     CG 3509   4.138   7.331   6.485
  222ARG    HG1 3510   4.240   7.292   6.489
  222ARG    HG2 3511   4.078   7.265   6.550
  222ARG     CD 3512   4.137   7.476   6.534
  222ARG    HD1 3513   4.033   7.512   6.532
  222ARG    HD2 3514   4.200   7.538   6.471
  222ARG     NE 3515   4.187   7.486   6.674
  222ARG     HE 3516   4.204   7.395   6.726
  222ARG     CZ 3517   4.234   7.591   6.738
  222ARG    NH1 3518   4.233   7.708   6.680
  222ARG   HH11 3519   4.189   7.719   6.589
  222ARG   HH12 3520   4.271   7.789   6.735
  222ARG    NH2 3521   4.282   7.577   6.857
  222ARG   HH21 3522   4.278   7.488   6.903
  222ARG   HH22 3523   4.311   7.660   6.911
  222ARG      C 3524   4.307   7.383   6.227
  222ARG      O 3525   4.380   7.454   6.297
  223PHE      N 3526   4.359   7.299   6.137
  223PHE      H 3527   4.293   7.239   6.083
  223PHE     CA 3528   4.500   7.273   6.116
  223PHE     HA 3529   4.549   7.251   6.211
  223PHE     CB 3530   4.513   7.153   6.022
  223PHE    HB1 3531   4.488   7.182   5.922
  223PHE    HB2 3532   4.437   7.077   6.052
  223PHE     CG 3533   4.650   7.083   6.014
  223PHE    CD1 3534   4.742   7.116   5.914
  223PHE    HD1 3535   4.718   7.199   5.847
  223PHE    CE1 3536   4.860   7.040   5.892
  223PHE    HE1 3537   4.930   7.063   5.814
  223PHE     CZ 3538   4.888   6.930   5.975
  223PHE     HZ 3539   4.978   6.869   5.956
  223PHE    CE2 3540   4.794   6.901   6.078
  223PHE    HE2 3541   4.817   6.818   6.146
  223PHE    CD2 3542   4.676   6.977   6.099
  223PHE    HD2 3543   4.603   6.946   6.172
  223PHE      C 3544   4.568   7.399   6.057
  223PHE      O 3545   4.667   7.446   6.115
  224LYS      N 3546   4.510   7.466   5.958
  224LYS      H 3547   4.426   7.423   5.918
  224LYS     CA 3548   4.543   7.603   5.906
  224LYS     HA 3549   4.649   7.600   5.868
  224LYS     CB 3550   4.448   7.631   5.789
  224LYS    HB1 3551   4.344   7.632   5.827
  224LYS    HB2 3552   4.458   7.550   5.713
  224LYS     CG 3553   4.480   7.765   5.722
  224LYS    HG1 3554   4.582   7.768   5.684
  224LYS    HG2 3555   4.476   7.840   5.798
  224LYS     CD 3556   4.378   7.801   5.611
  224LYS    HD1 3557   4.277   7.810   5.654
  224LYS    HD2 3558   4.379   7.720   5.539
  224LYS     CE 3559   4.415   7.935   5.544
  224LYS    HE1 3560   4.520   7.934   5.514
  224LYS    HE2 3561   4.408   8.011   5.620
  224LYS     NZ 3562   4.329   7.966   5.427
  224LYS    HZ1 3563   4.344   7.893   5.356
  224LYS    HZ2 3564   4.232   7.966   5.446
  224LYS    HZ3 3565   4.362   8.055   5.387
  224LYS      C 3566   4.539   7.704   6.017
  224LYS      O 3567   4.629   7.784   6.034
  225ASP      N 3568   4.428   7.704   6.090
  225ASP      H 3569   4.356   7.642   6.057
  225ASP     CA 3570   4.392   7.800   6.196
  225ASP     HA 3571   4.387   7.898   6.148
  225ASP     CB 3572   4.248   7.772   6.239
  225ASP    HB1 3573   4.243   7.674   6.277
  225ASP    HB2 3574   4.187   7.774   6.150
  225ASP     CG 3575   4.193   7.870   6.338
  225ASP    OD1 3576   4.189   7.991   6.313
  225ASP    OD2 3577   4.139   7.818   6.442
  225ASP      C 3578   4.496   7.808   6.308
  225ASP      O 3579   4.530   7.917   6.351
  226ILE      N 3580   4.548   7.694   6.356
  226ILE      H 3581   4.515   7.606   6.317
  226ILE     CA 3582   4.661   7.687   6.450
  226ILE     HA 3583   4.638   7.752   6.535
  226ILE     CB 3584   4.670   7.544   6.512
  226ILE     HB 3585   4.679   7.473   6.430
  226ILE    CG2 3586   4.800   7.535   6.598
  226ILE   HG21 3587   4.803   7.439   6.646
  226ILE   HG22 3588   4.884   7.542   6.531
  226ILE   HG23 3589   4.802   7.612   6.677
  226ILE    CG1 3590   4.545   7.509   6.595
  226ILE   HG11 3591   4.456   7.528   6.539
  226ILE   HG12 3592   4.541   7.564   6.687
  226ILE     CD 3593   4.540   7.361   6.633
  226ILE    HD1 3594   4.628   7.332   6.689
  226ILE    HD2 3595   4.447   7.339   6.694
  226ILE    HD3 3596   4.529   7.304   6.543
  226ILE      C 3597   4.793   7.738   6.389
  226ILE      O 3598   4.861   7.826   6.443
  227PHE      N 3599   4.824   7.691   6.269
  227PHE      H 3600   4.759   7.625   6.229
  227PHE     CA 3601   4.954   7.709   6.201
  227PHE     HA 3602   5.034   7.670   6.264
  227PHE     CB 3603   4.948   7.630   6.071
  227PHE    HB1 3604   4.885   7.682   5.999
  227PHE    HB2 3605   4.901   7.531   6.089
  227PHE     CG 3606   5.080   7.604   6.001
  227PHE    CD1 3607   5.148   7.483   6.022
  227PHE    HD1 3608   5.107   7.412   6.093
  227PHE    CE1 3609   5.263   7.453   5.947
  227PHE    HE1 3610   5.309   7.359   5.959
  227PHE     CZ 3611   5.317   7.540   5.853
  227PHE     HZ 3612   5.405   7.512   5.797
  227PHE    CE2 3613   5.250   7.662   5.829
  227PHE    HE2 3614   5.289   7.734   5.756
  227PHE    CD2 3615   5.133   7.692   5.902
  227PHE    HD2 3616   5.079   7.782   5.873
  227PHE      C 3617   4.992   7.857   6.177
  227PHE      O 3618   5.100   7.907   6.216
  228GLN      N 3619   4.899   7.929   6.115
  228GLN      H 3620   4.815   7.881   6.087
  228GLN     CA 3621   4.913   8.072   6.082
  228GLN     HA 3622   5.002   8.083   6.020
  228GLN     CB 3623   4.790   8.113   5.998
  228GLN    HB1 3624   4.783   8.040   5.919
  228GLN    HB2 3625   4.812   8.215   5.960
  228GLN     CG 3626   4.655   8.107   6.075
  228GLN    HG1 3627   4.649   8.192   6.142
  228GLN    HG2 3628   4.653   8.021   6.141
  228GLN     CD 3629   4.535   8.104   5.982
  228GLN    OE1 3630   4.545   8.090   5.860
  228GLN    NE2 3631   4.415   8.116   6.037
  228GLN   HE21 3632   4.410   8.125   6.138
  228GLN   HE22 3633   4.331   8.113   5.978
  228GLN      C 3634   4.930   8.160   6.208
  228GLN      O 3635   4.992   8.268   6.201
  229GLU      N 3636   4.868   8.121   6.321
  229GLU      H 3637   4.819   8.034   6.316
  229GLU     CA 3638   4.864   8.192   6.447
  229GLU     HA 3639   4.850   8.301   6.429
  229GLU     CB 3640   4.740   8.149   6.529
  229GLU    HB1 3641   4.743   8.044   6.547
  229GLU    HB2 3642   4.658   8.170   6.462
  229GLU     CG 3643   4.718   8.231   6.657
  229GLU    HG1 3644   4.717   8.335   6.631
  229GLU    HG2 3645   4.803   8.209   6.729
  229GLU     CD 3646   4.584   8.187   6.723
  229GLU    OE1 3647   4.489   8.264   6.712
  229GLU    OE2 3648   4.584   8.079   6.791
  229GLU      C 3649   4.995   8.185   6.526
  229GLU      O 3650   5.031   8.273   6.604
  230ILE      N 3651   5.071   8.077   6.508
  230ILE      H 3652   5.032   7.996   6.460
  230ILE     CA 3653   5.208   8.060   6.558
  230ILE     HA 3654   5.206   8.101   6.658
  230ILE     CB 3655   5.251   7.914   6.561
  230ILE     HB 3656   5.254   7.877   6.459
  230ILE    CG2 3657   5.395   7.901   6.613
  230ILE   HG21 3658   5.407   7.940   6.716
  230ILE   HG22 3659   5.420   7.796   6.616
  230ILE   HG23 3660   5.465   7.949   6.545
  230ILE    CG1 3661   5.159   7.820   6.641
  230ILE   HG11 3662   5.193   7.716   6.637
  230ILE   HG12 3663   5.062   7.829   6.593
  230ILE     CD 3664   5.136   7.857   6.787
  230ILE    HD1 3665   5.091   7.954   6.791
  230ILE    HD2 3666   5.068   7.786   6.831
  230ILE    HD3 3667   5.228   7.861   6.845
  230ILE      C 3668   5.306   8.144   6.474
  230ILE      O 3669   5.386   8.223   6.527
  231TYR      N 3670   5.292   8.142   6.342
  231TYR      H 3671   5.224   8.080   6.304
  231TYR     CA 3672   5.375   8.219   6.250
  231TYR     HA 3673   5.479   8.187   6.251
  231TYR     CB 3674   5.321   8.197   6.108
  231TYR    HB1 3675   5.215   8.224   6.103
  231TYR    HB2 3676   5.327   8.092   6.081
  231TYR     CG 3677   5.395   8.277   6.003
  231TYR    CD1 3678   5.521   8.231   5.956
  231TYR    HD1 3679   5.567   8.140   5.994
  231TYR    CE1 3680   5.589   8.303   5.855
  231TYR    HE1 3681   5.688   8.271   5.821
  231TYR     CZ 3682   5.528   8.415   5.798
  231TYR     OH 3683   5.600   8.495   5.714
  231TYR     HH 3684   5.557   8.577   5.690
  231TYR    CE2 3685   5.400   8.457   5.837
  231TYR    HE2 3686   5.350   8.539   5.793
  231TYR    CD2 3687   5.332   8.386   5.941
  231TYR    HD2 3688   5.230   8.415   5.970
  231TYR      C 3689   5.374   8.368   6.281
  231TYR      O 3690   5.476   8.432   6.295
  232ASP      N 3691   5.253   8.423   6.303
  232ASP      H 3692   5.173   8.366   6.285
  232ASP     CA 3693   5.225   8.566   6.329
  232ASP     HA 3694   5.275   8.620   6.249
  232ASP     CB 3695   5.075   8.586   6.319
  232ASP    HB1 3696   5.028   8.537   6.403
  232ASP    HB2 3697   5.040   8.538   6.232
  232ASP     CG 3698   5.034   8.731   6.312
  232ASP    OD1 3699   4.944   8.773   6.389
  232ASP    OD2 3700   5.090   8.808   6.225
  232ASP      C 3701   5.286   8.620   6.459
  232ASP      O 3702   5.299   8.743   6.473
  233LYS      N 3703   5.326   8.533   6.554
  233LYS      H 3704   5.314   8.436   6.528
  233LYS     CA 3705   5.390   8.572   6.681
  233LYS     HA 3706   5.390   8.681   6.685
  233LYS     CB 3707   5.300   8.528   6.799
  233LYS    HB1 3708   5.197   8.570   6.782
  233LYS    HB2 3709   5.334   8.576   6.890
  233LYS     CG 3710   5.287   8.378   6.823
  233LYS    HG1 3711   5.384   8.344   6.852
  233LYS    HG2 3712   5.255   8.329   6.730
  233LYS     CD 3713   5.184   8.347   6.934
  233LYS    HD1 3714   5.100   8.414   6.925
  233LYS    HD2 3715   5.228   8.363   7.034
  233LYS     CE 3716   5.131   8.205   6.914
  233LYS    HE1 3717   5.219   8.138   6.924
  233LYS    HE2 3718   5.085   8.196   6.816
  233LYS     NZ 3719   5.031   8.172   7.017
  233LYS    HZ1 3720   4.986   8.087   6.994
  233LYS    HZ2 3721   5.074   8.153   7.106
  233LYS    HZ3 3722   4.959   8.241   7.028
  233LYS      C 3723   5.535   8.531   6.697
  233LYS      O 3724   5.598   8.580   6.789
  234GLN      N 3725   5.589   8.443   6.611
  234GLN      H 3726   5.528   8.392   6.545
  234GLN     CA 3727   5.730   8.394   6.629
  234GLN     HA 3728   5.790   8.462   6.691
  234GLN     CB 3729   5.729   8.258   6.697
  234GLN    HB1 3730   5.828   8.216   6.685
  234GLN    HB2 3731   5.656   8.194   6.648
  234GLN     CG 3732   5.700   8.262   6.848
  234GLN    HG1 3733   5.599   8.300   6.861
  234GLN    HG2 3734   5.768   8.335   6.894
  234GLN     CD 3735   5.709   8.124   6.918
  234GLN    OE1 3736   5.780   8.031   6.875
  234GLN    NE2 3737   5.642   8.111   7.031
  234GLN   HE21 3738   5.596   8.190   7.074
  234GLN   HE22 3739   5.642   8.016   7.077
  234GLN      C 3740   5.818   8.383   6.505
  234GLN      O 3741   5.940   8.364   6.520
  235TYR      N 3742   5.764   8.387   6.382
  235TYR      H 3743   5.663   8.404   6.367
  235TYR     CA 3744   5.844   8.352   6.263
  235TYR     HA 3745   5.951   8.365   6.288
  235TYR     CB 3746   5.817   8.206   6.222
  235TYR    HB1 3747   5.874   8.186   6.130
  235TYR    HB2 3748   5.714   8.195   6.192
  235TYR     CG 3749   5.847   8.100   6.326
  235TYR    CD1 3750   5.981   8.056   6.348
  235TYR    HD1 3751   6.060   8.101   6.289
  235TYR    CE1 3752   6.010   7.956   6.437
  235TYR    HE1 3753   6.113   7.920   6.452
  235TYR     CZ 3754   5.907   7.897   6.514
  235TYR     OH 3755   5.937   7.803   6.605
  235TYR     HH 3756   5.855   7.773   6.655
  235TYR    CE2 3757   5.776   7.946   6.499
  235TYR    HE2 3758   5.700   7.900   6.555
  235TYR    CD2 3759   5.744   8.049   6.408
  235TYR    HD2 3760   5.644   8.084   6.394
  235TYR      C 3761   5.829   8.450   6.144
  235TYR      O 3762   5.910   8.446   6.054
  236LYS      N 3763   5.732   8.541   6.145
  236LYS      H 3764   5.659   8.534   6.215
  236LYS     CA 3765   5.710   8.637   6.033
  236LYS     HA 3766   5.703   8.578   5.944
  236LYS     CB 3767   5.576   8.710   6.043
  236LYS    HB1 3768   5.499   8.637   6.045
  236LYS    HB2 3769   5.568   8.763   5.951
  236LYS     CG 3770   5.560   8.804   6.162
  236LYS    HG1 3771   5.644   8.873   6.172
  236LYS    HG2 3772   5.551   8.738   6.251
  236LYS     CD 3773   5.432   8.886   6.151
  236LYS    HD1 3774   5.352   8.816   6.146
  236LYS    HD2 3775   5.432   8.949   6.063
  236LYS     CE 3776   5.405   8.973   6.270
  236LYS    HE1 3777   5.474   9.058   6.277
  236LYS    HE2 3778   5.416   8.912   6.362
  236LYS     NZ 3779   5.266   9.023   6.264
  236LYS    HZ1 3780   5.244   9.080   6.346
  236LYS    HZ2 3781   5.242   9.088   6.188
  236LYS    HZ3 3782   5.201   8.943   6.253
  236LYS      C 3783   5.831   8.735   6.012
  236LYS      O 3784   5.860   8.770   5.896
  237SER      N 3785   5.895   8.780   6.118
  237SER      H 3786   5.863   8.743   6.209
  237SER     CA 3787   6.011   8.876   6.111
  237SER     HA 3788   5.986   8.952   6.038
  237SER     CB 3789   6.038   8.947   6.247
  237SER    HB1 3790   6.125   9.013   6.239
  237SER    HB2 3791   6.057   8.875   6.327
  237SER     OG 3792   5.920   9.020   6.280
  237SER     HG 3793   5.887   8.985   6.370
  237SER      C 3794   6.140   8.805   6.061
  237SER      O 3795   6.220   8.864   5.989
  238GLN      N 3796   6.151   8.675   6.092
  238GLN      H 3797   6.082   8.637   6.154
  238GLN     CA 3798   6.258   8.585   6.058
  238GLN     HA 3799   6.352   8.634   6.067
  238GLN     CB 3800   6.251   8.461   6.145
  238GLN    HB1 3801   6.320   8.389   6.105
  238GLN    HB2 3802   6.152   8.410   6.134
  238GLN     CG 3803   6.276   8.485   6.293
  238GLN    HG1 3804   6.363   8.546   6.301
  238GLN    HG2 3805   6.296   8.390   6.345
  238GLN     CD 3806   6.164   8.547   6.376
  238GLN    OE1 3807   6.053   8.578   6.328
  238GLN    NE2 3808   6.186   8.564   6.504
  238GLN   HE21 3809   6.270   8.533   6.549
  238GLN   HE22 3810   6.099   8.586   6.562
  238GLN      C 3811   6.251   8.549   5.910
  238GLN      O 3812   6.354   8.542   5.843
  239PHE      N 3813   6.129   8.524   5.859
  239PHE      H 3814   6.053   8.517   5.925
  239PHE     CA 3815   6.105   8.504   5.713
  239PHE     HA 3816   6.168   8.422   5.678
  239PHE     CB 3817   5.952   8.466   5.698
  239PHE    HB1 3818   5.913   8.515   5.608
  239PHE    HB2 3819   5.897   8.510   5.782
  239PHE     CG 3820   5.925   8.317   5.689
  239PHE    CD1 3821   5.961   8.228   5.791
  239PHE    HD1 3822   6.002   8.269   5.881
  239PHE    CE1 3823   5.943   8.088   5.782
  239PHE    HE1 3824   5.977   8.021   5.862
  239PHE     CZ 3825   5.876   8.036   5.670
  239PHE     HZ 3826   5.860   7.928   5.663
  239PHE    CE2 3827   5.841   8.121   5.563
  239PHE    HE2 3828   5.791   8.078   5.478
  239PHE    CD2 3829   5.863   8.259   5.573
  239PHE    HD2 3830   5.824   8.326   5.496
  239PHE      C 3831   6.140   8.627   5.629
  239PHE      O 3832   6.214   8.621   5.532
  240GLU      N 3833   6.094   8.745   5.677
  240GLU      H 3834   6.032   8.747   5.754
  240GLU     CA 3835   6.127   8.872   5.615
  240GLU     HA 3836   6.083   8.879   5.515
  240GLU     CB 3837   6.059   8.981   5.700
  240GLU    HB1 3838   6.115   8.992   5.795
  240GLU    HB2 3839   5.956   8.951   5.719
  240GLU     CG 3840   6.058   9.123   5.634
  240GLU    HG1 3841   6.004   9.122   5.540
  240GLU    HG2 3842   6.157   9.156   5.620
  240GLU     CD 3843   5.981   9.219   5.729
  240GLU    OE1 3844   5.858   9.201   5.743
  240GLU    OE2 3845   6.043   9.309   5.794
  240GLU      C 3846   6.280   8.899   5.603
  240GLU      O 3847   6.325   8.931   5.493
  241ALA      N 3848   6.356   8.868   5.710
  241ALA      H 3849   6.312   8.843   5.797
  241ALA     CA 3850   6.503   8.873   5.711
  241ALA     HA 3851   6.534   8.975   5.695
  241ALA     CB 3852   6.561   8.833   5.848
  241ALA    HB1 3853   6.518   8.890   5.927
  241ALA    HB2 3854   6.536   8.727   5.867
  241ALA    HB3 3855   6.669   8.842   5.849
  241ALA      C 3856   6.565   8.788   5.599
  241ALA      O 3857   6.654   8.836   5.526
  242GLN      N 3858   6.521   8.665   5.583
  242GLN      H 3859   6.440   8.634   5.638
  242GLN     CA 3860   6.566   8.571   5.481
  242GLN     HA 3861   6.672   8.595   5.462
  242GLN     CB 3862   6.555   8.428   5.532
  242GLN    HB1 3863   6.572   8.359   5.449
  242GLN    HB2 3864   6.452   8.412   5.569
  242GLN     CG 3865   6.664   8.396   5.635
  242GLN    HG1 3866   6.650   8.460   5.719
  242GLN    HG2 3867   6.762   8.413   5.592
  242GLN     CD 3868   6.662   8.251   5.684
  242GLN    OE1 3869   6.615   8.225   5.791
  242GLN    NE2 3870   6.704   8.157   5.601
  242GLN   HE21 3871   6.744   8.181   5.512
  242GLN   HE22 3872   6.706   8.061   5.637
  242GLN      C 3873   6.498   8.597   5.343
  242GLN      O 3874   6.523   8.523   5.249
  243LYS      N 3875   6.415   8.704   5.334
  243LYS      H 3876   6.405   8.759   5.420
  243LYS     CA 3877   6.339   8.750   5.217
  243LYS     HA 3878   6.272   8.829   5.250
  243LYS     CB 3879   6.436   8.806   5.111
  243LYS    HB1 3880   6.381   8.826   5.020
  243LYS    HB2 3881   6.508   8.733   5.085
  243LYS     CG 3882   6.509   8.934   5.160
  243LYS    HG1 3883   6.562   8.909   5.254
  243LYS    HG2 3884   6.435   9.010   5.190
  243LYS     CD 3885   6.607   8.992   5.055
  243LYS    HD1 3886   6.548   9.035   4.976
  243LYS    HD2 3887   6.670   8.911   5.022
  243LYS     CE 3888   6.689   9.106   5.117
  243LYS    HE1 3889   6.750   9.069   5.199
  243LYS    HE2 3890   6.619   9.177   5.161
  243LYS     NZ 3891   6.776   9.171   5.017
  243LYS    HZ1 3892   6.826   9.104   4.962
  243LYS    HZ2 3893   6.721   9.233   4.956
  243LYS    HZ3 3894   6.843   9.226   5.067
  243LYS      C 3895   6.245   8.643   5.160
  243LYS      O 3896   6.218   8.637   5.041
  244ILE      N 3897   6.193   8.553   5.244
  244ILE      H 3898   6.222   8.561   5.341
  244ILE     CA 3899   6.095   8.444   5.214
  244ILE     HA 3900   6.081   8.439   5.106
  244ILE     CB 3901   6.148   8.307   5.255
  244ILE     HB 3902   6.069   8.236   5.249
  244ILE    CG2 3903   6.259   8.266   5.155
  244ILE   HG21 3904   6.351   8.324   5.169
  244ILE   HG22 3905   6.280   8.163   5.172
  244ILE   HG23 3906   6.220   8.280   5.052
  244ILE    CG1 3907   6.192   8.303   5.399
  244ILE   HG11 3908   6.115   8.348   5.460
  244ILE   HG12 3909   6.282   8.362   5.420
  244ILE     CD 3910   6.209   8.162   5.454
  244ILE    HD1 3911   6.120   8.103   5.441
  244ILE    HD2 3912   6.290   8.109   5.405
  244ILE    HD3 3913   6.231   8.165   5.557
  244ILE      C 3914   5.958   8.475   5.273
  244ILE      O 3915   5.943   8.569   5.353
  245TRP      N 3916   5.854   8.406   5.223
  245TRP      H 3917   5.874   8.331   5.162
  245TRP     CA 3918   5.712   8.433   5.252
  245TRP     HA 3919   5.701   8.489   5.343
  245TRP     CB 3920   5.654   8.516   5.136
  245TRP    HB1 3921   5.704   8.610   5.133
  245TRP    HB2 3922   5.549   8.537   5.161
  245TRP     CG 3923   5.659   8.454   5.001
  245TRP    CD1 3924   5.563   8.373   4.949
  245TRP    HD1 3925   5.472   8.344   5.003
  245TRP    NE1 3926   5.605   8.319   4.828
  245TRP    HE1 3927   5.551   8.246   4.781
  245TRP    CE2 3928   5.735   8.365   4.796
  245TRP    CZ2 3929   5.821   8.344   4.687
  245TRP    HZ2 3930   5.789   8.276   4.610
  245TRP    CH2 3931   5.948   8.407   4.687
  245TRP    HH2 3932   6.018   8.389   4.604
  245TRP    CZ3 3933   5.989   8.487   4.795
  245TRP    HZ3 3934   6.093   8.516   4.798
  245TRP    CE3 3935   5.899   8.512   4.902
  245TRP    HE3 3936   5.937   8.577   4.982
  245TRP    CD2 3937   5.769   8.452   4.904
  245TRP      C 3938   5.630   8.305   5.274
  245TRP      O 3939   5.681   8.197   5.243
  246TYR      N 3940   5.511   8.318   5.330
  246TYR      H 3941   5.481   8.410   5.351
  246TYR     CA 3942   5.418   8.212   5.362
  246TYR     HA 3943   5.459   8.119   5.324
  246TYR     CB 3944   5.412   8.201   5.516
  246TYR    HB1 3945   5.399   8.299   5.559
  246TYR    HB2 3946   5.504   8.157   5.554
  246TYR     CG 3947   5.296   8.117   5.569
  246TYR    CD1 3948   5.292   7.979   5.540
  246TYR    HD1 3949   5.381   7.931   5.497
  246TYR    CE1 3950   5.176   7.904   5.565
  246TYR    HE1 3951   5.176   7.799   5.542
  246TYR     CZ 3952   5.062   7.964   5.615
  246TYR     OH 3953   4.950   7.890   5.630
  246TYR     HH 3954   4.874   7.949   5.660
  246TYR    CE2 3955   5.062   8.104   5.641
  246TYR    HE2 3956   4.976   8.158   5.672
  246TYR    CD2 3957   5.178   8.181   5.618
  246TYR    HD2 3958   5.181   8.283   5.643
  246TYR      C 3959   5.279   8.232   5.302
  246TYR      O 3960   5.231   8.346   5.299
  247GLU      N 3961   5.213   8.124   5.253
  247GLU      H 3962   5.263   8.034   5.263
  247GLU     CA 3963   5.075   8.121   5.208
  247GLU     HA 3964   5.016   8.190   5.269
  247GLU     CB 3965   5.066   8.173   5.064
  247GLU    HB1 3966   5.116   8.270   5.061
  247GLU    HB2 3967   4.962   8.196   5.040
  247GLU     CG 3968   5.118   8.081   4.954
  247GLU    HG1 3969   5.075   7.981   4.957
  247GLU    HG2 3970   5.224   8.063   4.966
  247GLU     CD 3971   5.092   8.139   4.815
  247GLU    OE1 3972   4.979   8.127   4.764
  247GLU    OE2 3973   5.181   8.210   4.758
  247GLU      C 3974   5.007   7.983   5.223
  247GLU      O 3975   5.073   7.880   5.248
  248HIS      N 3976   4.875   7.983   5.200
  248HIS      H 3977   4.827   8.071   5.188
  248HIS     CA 3978   4.793   7.863   5.193
  248HIS     HA 3979   4.858   7.774   5.209
  248HIS     CB 3980   4.697   7.871   5.310
  248HIS    HB1 3981   4.640   7.963   5.297
  248HIS    HB2 3982   4.752   7.872   5.405
  248HIS     CG 3983   4.594   7.756   5.315
  248HIS    ND1 3984   4.470   7.755   5.255
  248HIS    CE1 3985   4.419   7.632   5.278
  248HIS    HE1 3986   4.315   7.599   5.253
  248HIS    NE2 3987   4.499   7.561   5.357
  248HIS    HE2 3988   4.471   7.471   5.397
  248HIS    CD2 3989   4.613   7.638   5.381
  248HIS    HD2 3990   4.702   7.611   5.436
  248HIS      C 3991   4.719   7.839   5.058
  248HIS      O 3992   4.679   7.937   4.992
  249ARG      N 3993   4.699   7.715   5.017
  249ARG      H 3994   4.740   7.638   5.074
  249ARG     CA 3995   4.602   7.669   4.913
  249ARG     HA 3996   4.531   7.748   4.891
  249ARG     CB 3997   4.670   7.632   4.785
  249ARG    HB1 3998   4.602   7.578   4.723
  249ARG    HB2 3999   4.758   7.569   4.807
  249ARG     CG 4000   4.717   7.752   4.703
  249ARG    HG1 4001   4.795   7.804   4.759
  249ARG    HG2 4002   4.633   7.823   4.694
  249ARG     CD 4003   4.771   7.708   4.567
  249ARG    HD1 4004   4.701   7.640   4.519
  249ARG    HD2 4005   4.859   7.645   4.587
  249ARG     NE 4006   4.809   7.819   4.480
  249ARG     HE 4007   4.892   7.870   4.506
  249ARG     CZ 4008   4.743   7.868   4.376
  249ARG    NH1 4009   4.625   7.830   4.343
  249ARG   HH11 4010   4.585   7.743   4.387
  249ARG   HH12 4011   4.581   7.881   4.268
  249ARG    NH2 4012   4.798   7.962   4.308
  249ARG   HH21 4013   4.887   8.004   4.346
  249ARG   HH22 4014   4.766   7.993   4.218
  249ARG      C 4015   4.522   7.550   4.959
  249ARG      O 4016   4.563   7.474   5.046
  250LEU      N 4017   4.410   7.522   4.892
  250LEU      H 4018   4.382   7.580   4.815
  250LEU     CA 4019   4.340   7.393   4.910
  250LEU     HA 4020   4.331   7.371   5.015
  250LEU     CB 4021   4.203   7.400   4.847
  250LEU    HB1 4022   4.158   7.303   4.850
  250LEU    HB2 4023   4.211   7.427   4.743
  250LEU     CG 4024   4.107   7.495   4.914
  250LEU     HG 4025   4.156   7.590   4.932
  250LEU    CD1 4026   3.988   7.525   4.829
  250LEU   HD11 4027   4.018   7.584   4.743
  250LEU   HD12 4028   3.937   7.436   4.792
  250LEU   HD13 4029   3.914   7.584   4.888
  250LEU    CD2 4030   4.061   7.437   5.049
  250LEU   HD21 4031   4.022   7.336   5.035
  250LEU   HD22 4032   4.147   7.423   5.113
  250LEU   HD23 4033   3.987   7.503   5.096
  250LEU      C 4034   4.424   7.277   4.854
  250LEU      O 4035   4.488   7.288   4.751
  251ILE      N 4036   4.424   7.158   4.922
  251ILE      H 4037   4.364   7.147   5.004
  251ILE     CA 4038   4.514   7.045   4.892
  251ILE     HA 4039   4.615   7.079   4.910
  251ILE     CB 4040   4.490   6.933   4.996
  251ILE     HB 4041   4.505   6.980   5.096
  251ILE    CG2 4042   4.348   6.878   4.997
  251ILE   HG21 4043   4.330   6.819   4.909
  251ILE   HG22 4044   4.340   6.817   5.083
  251ILE   HG23 4045   4.274   6.955   5.005
  251ILE    CG1 4046   4.588   6.812   4.989
  251ILE   HG11 4047   4.572   6.758   4.897
  251ILE   HG12 4048   4.566   6.741   5.068
  251ILE     CD 4049   4.734   6.851   5.004
  251ILE    HD1 4050   4.800   6.765   4.992
  251ILE    HD2 4051   4.764   6.924   4.931
  251ILE    HD3 4052   4.753   6.888   5.104
  251ILE      C 4053   4.505   6.991   4.748
  251ILE      O 4054   4.608   6.967   4.687
  252ASP      N 4055   4.382   6.973   4.696
  252ASP      H 4056   4.299   7.005   4.747
  252ASP     CA 4057   4.358   6.915   4.563
  252ASP     HA 4058   4.427   6.835   4.546
  252ASP     CB 4059   4.216   6.858   4.550
  252ASP    HB1 4060   4.207   6.771   4.616
  252ASP    HB2 4061   4.202   6.824   4.448
  252ASP     CG 4062   4.097   6.949   4.586
  252ASP    OD1 4063   4.115   7.043   4.666
  252ASP    OD2 4064   3.983   6.917   4.548
  252ASP      C 4065   4.390   7.017   4.452
  252ASP      O 4066   4.415   6.976   4.338
  253ASP      N 4067   4.397   7.148   4.484
  253ASP      H 4068   4.376   7.173   4.579
  253ASP     CA 4069   4.456   7.252   4.399
  253ASP     HA 4070   4.436   7.224   4.295
  253ASP     CB 4071   4.382   7.384   4.428
  253ASP    HB1 4072   4.391   7.403   4.534
  253ASP    HB2 4073   4.274   7.373   4.409
  253ASP     CG 4074   4.435   7.503   4.352
  253ASP    OD1 4075   4.416   7.513   4.228
  253ASP    OD2 4076   4.489   7.596   4.418
  253ASP      C 4077   4.607   7.266   4.412
  253ASP      O 4078   4.676   7.291   4.316
  254MET      N 4079   4.661   7.247   4.533
  254MET      H 4080   4.596   7.233   4.612
  254MET     CA 4081   4.806   7.258   4.560
  254MET     HA 4082   4.834   7.356   4.517
  254MET     CB 4083   4.834   7.258   4.712
  254MET    HB1 4084   4.800   7.164   4.751
  254MET    HB2 4085   4.782   7.339   4.762
  254MET     CG 4086   4.985   7.280   4.740
  254MET    HG1 4087   5.039   7.197   4.696
  254MET    HG2 4088   5.003   7.278   4.849
  254MET     SD 4089   5.049   7.438   4.673
  254MET     CE 4090   5.226   7.399   4.667
  254MET    HE1 4091   5.265   7.372   4.764
  254MET    HE2 4092   5.240   7.320   4.595
  254MET    HE3 4093   5.278   7.489   4.628
  254MET      C 4094   4.890   7.151   4.488
  254MET      O 4095   4.996   7.184   4.437
  255VAL      N 4096   4.839   7.029   4.474
  255VAL      H 4097   4.752   7.007   4.515
  255VAL     CA 4098   4.903   6.924   4.393
  255VAL     HA 4099   5.005   6.909   4.429
  255VAL     CB 4100   4.835   6.788   4.413
  255VAL     HB 4101   4.876   6.717   4.343
  255VAL    CG1 4102   4.864   6.735   4.553
  255VAL   HG11 4103   4.830   6.807   4.627
  255VAL   HG12 4104   4.819   6.635   4.570
  255VAL   HG13 4105   4.971   6.716   4.559
  255VAL    CG2 4106   4.685   6.790   4.392
  255VAL   HG21 4107   4.661   6.839   4.296
  255VAL   HG22 4108   4.646   6.688   4.386
  255VAL   HG23 4109   4.641   6.846   4.470
  255VAL      C 4110   4.913   6.962   4.245
  255VAL      O 4111   5.006   6.926   4.171
  256ALA      N 4112   4.815   7.039   4.194
  256ALA      H 4113   4.741   7.060   4.256
  256ALA     CA 4114   4.814   7.096   4.058
  256ALA     HA 4115   4.856   7.019   3.994
  256ALA     CB 4116   4.672   7.129   4.020
  256ALA    HB1 4117   4.672   7.155   3.916
  256ALA    HB2 4118   4.609   7.039   4.029
  256ALA    HB3 4119   4.631   7.210   4.076
  256ALA      C 4120   4.910   7.215   4.048
  256ALA      O 4121   4.977   7.227   3.945
  257GLN      N 4122   4.918   7.297   4.152
  257GLN      H 4123   4.852   7.289   4.232
  257GLN     CA 4124   5.017   7.402   4.164
  257GLN     HA 4125   5.014   7.463   4.071
  257GLN     CB 4126   4.987   7.497   4.283
  257GLN    HB1 4127   4.976   7.436   4.373
  257GLN    HB2 4128   4.889   7.546   4.269
  257GLN     CG 4129   5.096   7.603   4.317
  257GLN    HG1 4130   5.188   7.549   4.327
  257GLN    HG2 4131   5.071   7.650   4.415
  257GLN     CD 4132   5.120   7.713   4.215
  257GLN    OE1 4133   5.067   7.709   4.102
  257GLN    NE2 4134   5.199   7.812   4.250
  257GLN   HE21 4135   5.240   7.820   4.342
  257GLN   HE22 4136   5.208   7.884   4.184
  257GLN      C 4137   5.161   7.348   4.165
  257GLN      O 4138   5.248   7.402   4.098
  258ALA      N 4139   5.189   7.241   4.238
  258ALA      H 4140   5.119   7.208   4.304
  258ALA     CA 4141   5.322   7.179   4.237
  258ALA     HA 4142   5.396   7.253   4.258
  258ALA     CB 4143   5.324   7.078   4.353
  258ALA    HB1 4144   5.300   7.127   4.452
  258ALA    HB2 4145   5.252   7.001   4.335
  258ALA    HB3 4146   5.420   7.029   4.364
  258ALA      C 4147   5.360   7.119   4.100
  258ALA      O 4148   5.474   7.133   4.057
  259MET      N 4149   5.261   7.063   4.027
  259MET      H 4150   5.170   7.056   4.072
  259MET     CA 4151   5.276   7.017   3.889
  259MET     HA 4152   5.352   6.938   3.891
  259MET     CB 4153   5.146   6.945   3.848
  259MET    HB1 4154   5.067   7.018   3.850
  259MET    HB2 4155   5.122   6.863   3.919
  259MET     CG 4156   5.152   6.889   3.704
  259MET    HG1 4157   5.151   6.972   3.634
  259MET    HG2 4158   5.058   6.837   3.684
  259MET     SD 4159   5.291   6.774   3.664
  259MET     CE 4160   5.253   6.643   3.784
  259MET    HE1 4161   5.155   6.602   3.761
  259MET    HE2 4162   5.328   6.565   3.768
  259MET    HE3 4163   5.255   6.685   3.889
  259MET      C 4164   5.317   7.133   3.797
  259MET      O 4165   5.414   7.128   3.722
  260LYS      N 4166   5.244   7.248   3.812
  260LYS      H 4167   5.166   7.241   3.871
  260LYS     CA 4168   5.259   7.378   3.743
  260LYS     HA 4169   5.314   7.361   3.650
  260LYS     CB 4170   5.118   7.432   3.708
  260LYS    HB1 4171   5.123   7.531   3.668
  260LYS    HB2 4172   5.061   7.436   3.802
  260LYS     CG 4173   5.041   7.337   3.611
  260LYS    HG1 4174   4.937   7.365   3.615
  260LYS    HG2 4175   5.047   7.234   3.642
  260LYS     CD 4176   5.091   7.354   3.467
  260LYS    HD1 4177   5.194   7.326   3.457
  260LYS    HD2 4178   5.077   7.458   3.440
  260LYS     CE 4179   5.012   7.265   3.373
  260LYS    HE1 4180   4.905   7.281   3.395
  260LYS    HE2 4181   5.041   7.160   3.382
  260LYS     NZ 4182   5.032   7.305   3.231
  260LYS    HZ1 4183   5.127   7.297   3.199
  260LYS    HZ2 4184   4.985   7.244   3.168
  260LYS    HZ3 4185   4.999   7.400   3.213
  260LYS      C 4186   5.343   7.479   3.822
  260LYS      O 4187   5.310   7.597   3.827
  261SER      N 4188   5.456   7.433   3.882
  261SER      H 4189   5.471   7.331   3.875
  261SER     CA 4190   5.558   7.511   3.950
  261SER     HA 4191   5.561   7.612   3.908
  261SER     CB 4192   5.535   7.526   4.100
  261SER    HB1 4193   5.618   7.584   4.141
  261SER    HB2 4194   5.532   7.431   4.147
  261SER     OG 4195   5.418   7.599   4.123
  261SER     HG 4196   5.341   7.544   4.092
  261SER      C 4197   5.698   7.445   3.925
  261SER      O 4198   5.707   7.330   3.882
  262GLU      N 4199   5.808   7.519   3.945
  262GLU      H 4200   5.798   7.611   3.986
  262GLU     CA 4201   5.941   7.477   3.897
  262GLU     HA 4202   5.932   7.411   3.810
  262GLU     CB 4203   6.007   7.606   3.849
  262GLU    HB1 4204   6.107   7.580   3.811
  262GLU    HB2 4205   6.020   7.681   3.930
  262GLU     CG 4206   5.930   7.673   3.734
  262GLU    HG1 4207   5.832   7.703   3.773
  262GLU    HG2 4208   5.916   7.603   3.651
  262GLU     CD 4209   6.005   7.793   3.671
  262GLU    OE1 4210   6.091   7.765   3.585
  262GLU    OE2 4211   5.993   7.911   3.717
  262GLU      C 4212   6.029   7.411   4.005
  262GLU      O 4213   6.132   7.350   3.977
  263GLY      N 4214   5.984   7.426   4.129
  263GLY      H 4215   5.900   7.483   4.143
  263GLY     CA 4216   6.056   7.380   4.251
  263GLY    HA1 4217   6.132   7.307   4.224
  263GLY    HA2 4218   5.989   7.328   4.315
  263GLY      C 4219   6.115   7.496   4.335
  263GLY      O 4220   6.078   7.612   4.316
  264GLY      N 4221   6.209   7.465   4.425
  264GLY      H 4222   6.230   7.369   4.436
  264GLY     CA 4223   6.275   7.562   4.515
  264GLY    HA1 4224   6.307   7.648   4.455
  264GLY    HA2 4225   6.365   7.517   4.557
  264GLY      C 4226   6.188   7.610   4.635
  264GLY      O 4227   6.207   7.720   4.682
  265PHE      N 4228   6.088   7.534   4.676
  265PHE      H 4229   6.075   7.448   4.635
  265PHE     CA 4230   5.994   7.566   4.785
  265PHE     HA 4231   6.035   7.650   4.845
  265PHE     CB 4232   5.861   7.613   4.724
  265PHE    HB1 4233   5.880   7.696   4.657
  265PHE    HB2 4234   5.799   7.650   4.806
  265PHE     CG 4235   5.782   7.508   4.647
  265PHE    CD1 4236   5.696   7.421   4.711
  265PHE    HD1 4237   5.690   7.415   4.820
  265PHE    CE1 4238   5.616   7.330   4.636
  265PHE    HE1 4239   5.554   7.261   4.689
  265PHE     CZ 4240   5.624   7.330   4.494
  265PHE     HZ 4241   5.564   7.261   4.437
  265PHE    CE2 4242   5.714   7.418   4.430
  265PHE    HE2 4243   5.719   7.418   4.320
  265PHE    CD2 4244   5.791   7.506   4.507
  265PHE    HD2 4245   5.853   7.581   4.457
  265PHE      C 4246   5.973   7.458   4.890
  265PHE      O 4247   6.007   7.340   4.866
  266ILE      N 4248   5.923   7.496   5.006
  266ILE      H 4249   5.899   7.597   5.016
  266ILE     CA 4250   5.889   7.410   5.118
  266ILE     HA 4251   5.936   7.313   5.109
  266ILE     CB 4252   5.933   7.466   5.257
  266ILE     HB 4253   5.871   7.554   5.278
  266ILE    CG2 4254   5.910   7.358   5.368
  266ILE   HG21 4255   5.951   7.261   5.338
  266ILE   HG22 4256   5.957   7.392   5.460
  266ILE   HG23 4257   5.805   7.347   5.388
  266ILE    CG1 4258   6.081   7.513   5.260
  266ILE   HG11 4259   6.100   7.556   5.358
  266ILE   HG12 4260   6.090   7.600   5.192
  266ILE     CD 4261   6.187   7.411   5.223
  266ILE    HD1 4262   6.172   7.374   5.122
  266ILE    HD2 4263   6.284   7.457   5.235
  266ILE    HD3 4264   6.184   7.329   5.294
  266ILE      C 4265   5.738   7.388   5.117
  266ILE      O 4266   5.667   7.482   5.089
  267TRP      N 4267   5.686   7.269   5.145
  267TRP      H 4268   5.748   7.193   5.159
  267TRP     CA 4269   5.543   7.237   5.135
  267TRP     HA 4270   5.485   7.328   5.133
  267TRP     CB 4271   5.519   7.168   4.997
  267TRP    HB1 4272   5.585   7.083   4.989
  267TRP    HB2 4273   5.548   7.239   4.918
  267TRP     CG 4274   5.382   7.122   4.965
  267TRP    CD1 4275   5.264   7.154   5.026
  267TRP    HD1 4276   5.257   7.222   5.112
  267TRP    NE1 4277   5.159   7.088   4.964
  267TRP    HE1 4278   5.062   7.096   4.996
  267TRP    CE2 4279   5.200   7.019   4.854
  267TRP    CZ2 4280   5.136   6.947   4.752
  267TRP    HZ2 4281   5.028   6.942   4.750
  267TRP    CH2 4282   5.213   6.886   4.649
  267TRP    HH2 4283   5.164   6.832   4.571
  267TRP    CZ3 4284   5.351   6.905   4.649
  267TRP    HZ3 4285   5.408   6.862   4.571
  267TRP    CE3 4286   5.415   6.976   4.751
  267TRP    HE3 4287   5.522   6.991   4.748
  267TRP    CD2 4288   5.343   7.037   4.853
  267TRP      C 4289   5.497   7.150   5.254
  267TRP      O 4290   5.540   7.036   5.269
  268ALA      N 4291   5.412   7.208   5.342
  268ALA      H 4292   5.385   7.305   5.326
  268ALA     CA 4293   5.367   7.141   5.463
  268ALA     HA 4294   5.442   7.067   5.494
  268ALA     CB 4295   5.361   7.248   5.572
  268ALA    HB1 4296   5.292   7.330   5.549
  268ALA    HB2 4297   5.332   7.206   5.669
  268ALA    HB3 4298   5.458   7.299   5.585
  268ALA      C 4299   5.235   7.065   5.442
  268ALA      O 4300   5.144   7.118   5.375
  269CYS      N 4301   5.225   6.943   5.499
  269CYS      H 4302   5.307   6.910   5.547
  269CYS     CA 4303   5.112   6.853   5.480
  269CYS     HA 4304   5.025   6.913   5.466
  269CYS     CB 4305   5.134   6.772   5.351
  269CYS    HB1 4306   5.158   6.837   5.268
  269CYS    HB2 4307   5.046   6.716   5.324
  269CYS     SG 4308   5.274   6.656   5.365
  269CYS     HG 4309   5.366   6.741   5.415
  269CYS      C 4310   5.085   6.758   5.600
  269CYS      O 4311   5.170   6.735   5.688
  270LYS      N 4312   4.962   6.703   5.604
  270LYS      H 4313   4.898   6.731   5.527
  270LYS     CA 4314   4.921   6.605   5.706
  270LYS     HA 4315   4.955   6.648   5.803
  270LYS     CB 4316   4.768   6.587   5.709
  270LYS    HB1 4317   4.745   6.529   5.798
  270LYS    HB2 4318   4.734   6.529   5.622
  270LYS     CG 4319   4.682   6.712   5.717
  270LYS    HG1 4320   4.664   6.754   5.616
  270LYS    HG2 4321   4.732   6.785   5.782
  270LYS     CD 4322   4.544   6.691   5.785
  270LYS    HD1 4323   4.490   6.784   5.779
  270LYS    HD2 4324   4.560   6.664   5.890
  270LYS     CE 4325   4.460   6.580   5.714
  270LYS    HE1 4326   4.366   6.571   5.770
  270LYS    HE2 4327   4.509   6.480   5.724
  270LYS     NZ 4328   4.426   6.609   5.576
  270LYS    HZ1 4329   4.506   6.613   5.512
  270LYS    HZ2 4330   4.371   6.534   5.539
  270LYS    HZ3 4331   4.371   6.689   5.573
  270LYS      C 4332   4.993   6.469   5.695
  270LYS      O 4333   5.082   6.450   5.615
  271ASN      N 4334   4.956   6.374   5.781
  271ASN      H 4335   4.885   6.393   5.852
  271ASN     CA 4336   5.023   6.247   5.789
  271ASN     HA 4337   5.129   6.266   5.786
  271ASN     CB 4338   4.988   6.177   5.919
  271ASN    HB1 4339   4.888   6.132   5.917
  271ASN    HB2 4340   4.987   6.249   6.001
  271ASN     CG 4341   5.089   6.068   5.956
  271ASN    OD1 4342   5.180   6.033   5.882
  271ASN    ND2 4343   5.078   6.011   6.074
  271ASN   HD21 4344   4.999   6.030   6.133
  271ASN   HD22 4345   5.142   5.933   6.089
  271ASN      C 4346   4.995   6.158   5.662
  271ASN      O 4347   5.092   6.107   5.608
  272TYR      N 4348   4.873   6.149   5.614
  272TYR      H 4349   4.795   6.200   5.655
  272TYR     CA 4350   4.844   6.070   5.491
  272TYR     HA 4351   4.910   5.984   5.485
  272TYR     CB 4352   4.700   6.019   5.497
  272TYR    HB1 4353   4.634   6.103   5.515
  272TYR    HB2 4354   4.691   5.955   5.585
  272TYR     CG 4355   4.650   5.942   5.377
  272TYR    CD1 4356   4.694   5.808   5.352
  272TYR    HD1 4357   4.767   5.764   5.417
  272TYR    CE1 4358   4.641   5.736   5.244
  272TYR    HE1 4359   4.669   5.632   5.232
  272TYR     CZ 4360   4.542   5.793   5.161
  272TYR     OH 4361   4.492   5.718   5.062
  272TYR     HH 4362   4.419   5.755   5.015
  272TYR    CE2 4363   4.501   5.925   5.184
  272TYR    HE2 4364   4.424   5.970   5.120
  272TYR    CD2 4365   4.556   5.999   5.289
  272TYR    HD2 4366   4.520   6.098   5.306
  272TYR      C 4367   4.865   6.155   5.364
  272TYR      O 4368   4.907   6.099   5.259
  273ASP      N 4369   4.844   6.287   5.373
  273ASP      H 4370   4.799   6.319   5.459
  273ASP     CA 4371   4.856   6.375   5.255
  273ASP     HA 4372   4.787   6.339   5.176
  273ASP     CB 4373   4.809   6.518   5.284
  273ASP    HB1 4374   4.817   6.577   5.193
  273ASP    HB2 4375   4.880   6.563   5.353
  273ASP     CG 4376   4.669   6.533   5.344
  273ASP    OD1 4377   4.637   6.643   5.393
  273ASP    OD2 4378   4.588   6.437   5.348
  273ASP      C 4379   5.000   6.373   5.196
  273ASP      O 4380   5.013   6.377   5.075
  274GLY      N 4381   5.101   6.360   5.282
  274GLY      H 4382   5.084   6.362   5.382
  274GLY     CA 4383   5.239   6.336   5.234
  274GLY    HA1 4384   5.309   6.364   5.316
  274GLY    HA2 4385   5.260   6.398   5.149
  274GLY      C 4386   5.269   6.191   5.196
  274GLY      O 4387   5.355   6.163   5.115
  275ASP      N 4388   5.195   6.094   5.249
  275ASP      H 4389   5.112   6.120   5.305
  275ASP     CA 4390   5.209   5.954   5.219
  275ASP     HA 4391   5.317   5.923   5.227
  275ASP     CB 4392   5.124   5.867   5.312
  275ASP    HB1 4393   5.019   5.873   5.277
  275ASP    HB2 4394   5.120   5.915   5.411
  275ASP     CG 4395   5.160   5.715   5.330
  275ASP    OD1 4396   5.110   5.651   5.431
  275ASP    OD2 4397   5.233   5.656   5.244
  275ASP      C 4398   5.165   5.926   5.072
  275ASP      O 4399   5.231   5.850   5.003
  276VAL      N 4400   5.060   5.992   5.020
  276VAL      H 4401   5.007   6.053   5.085
  276VAL     CA 4402   5.016   5.990   4.880
  276VAL     HA 4403   5.037   5.889   4.841
  276VAL     CB 4404   4.861   6.012   4.868
  276VAL     HB 4405   4.833   6.005   4.764
  276VAL    CG1 4406   4.785   5.903   4.945
  276VAL   HG11 4407   4.678   5.910   4.931
  276VAL   HG12 4408   4.825   5.808   4.917
  276VAL   HG13 4409   4.797   5.918   5.054
  276VAL    CG2 4410   4.816   6.150   4.911
  276VAL   HG21 4411   4.846   6.164   5.016
  276VAL   HG22 4412   4.863   6.224   4.847
  276VAL   HG23 4413   4.708   6.159   4.901
  276VAL      C 4414   5.095   6.085   4.787
  276VAL      O 4415   5.076   6.086   4.665
  277GLN      N 4416   5.187   6.167   4.843
  277GLN      H 4417   5.190   6.164   4.942
  277GLN     CA 4418   5.271   6.265   4.773
  277GLN     HA 4419   5.256   6.250   4.664
  277GLN     CB 4420   5.224   6.408   4.811
  277GLN    HB1 4421   5.264   6.437   4.909
  277GLN    HB2 4422   5.115   6.406   4.822
  277GLN     CG 4423   5.265   6.516   4.710
  277GLN    HG1 4424   5.371   6.527   4.691
  277GLN    HG2 4425   5.239   6.612   4.757
  277GLN     CD 4426   5.189   6.507   4.578
  277GLN    OE1 4427   5.087   6.443   4.562
  277GLN    NE2 4428   5.231   6.574   4.475
  277GLN   HE21 4429   5.315   6.625   4.478
  277GLN   HE22 4430   5.171   6.570   4.391
  277GLN      C 4431   5.423   6.240   4.793
  277GLN      O 4432   5.500   6.332   4.820
  278SER      N 4433   5.468   6.114   4.788
  278SER      H 4434   5.399   6.039   4.774
  278SER     CA 4435   5.609   6.075   4.806
  278SER     HA 4436   5.674   6.163   4.820
  278SER     CB 4437   5.620   5.990   4.936
  278SER    HB1 4438   5.713   5.934   4.937
  278SER    HB2 4439   5.540   5.917   4.938
  278SER     OG 4440   5.610   6.071   5.050
  278SER     HG 4441   5.520   6.106   5.058
  278SER      C 4442   5.659   5.993   4.683
  278SER      O 4443   5.745   6.041   4.607
  279ASP      N 4444   5.607   5.872   4.656
  279ASP      H 4445   5.532   5.839   4.713
  279ASP     CA 4446   5.654   5.781   4.555
  279ASP     HA 4447   5.763   5.763   4.566
  279ASP     CB 4448   5.586   5.640   4.575
  279ASP    HB1 4449   5.646   5.568   4.520
  279ASP    HB2 4450   5.484   5.641   4.532
  279ASP     CG 4451   5.576   5.596   4.722
  279ASP    OD1 4452   5.477   5.642   4.793
  279ASP    OD2 4453   5.661   5.513   4.767
  279ASP      C 4454   5.631   5.831   4.410
  279ASP      O 4455   5.727   5.827   4.335
  280SER      N 4456   5.516   5.892   4.373
  280SER      H 4457   5.440   5.891   4.437
  280SER     CA 4458   5.503   5.952   4.241
  280SER     HA 4459   5.536   5.882   4.166
  280SER     CB 4460   5.361   5.989   4.211
  280SER    HB1 4461   5.298   5.901   4.225
  280SER    HB2 4462   5.355   6.021   4.106
  280SER     OG 4463   5.311   6.097   4.289
  280SER     HG 4464   5.301   6.064   4.380
  280SER      C 4465   5.589   6.078   4.225
  280SER      O 4466   5.637   6.103   4.114
  281VAL      N 4467   5.618   6.153   4.333
  281VAL      H 4468   5.575   6.131   4.422
  281VAL     CA 4469   5.705   6.270   4.327
  281VAL     HA 4470   5.674   6.325   4.239
  281VAL     CB 4471   5.696   6.354   4.457
  281VAL     HB 4472   5.731   6.294   4.541
  281VAL    CG1 4473   5.784   6.480   4.444
  281VAL   HG11 4474   5.759   6.538   4.352
  281VAL   HG12 4475   5.770   6.547   4.529
  281VAL   HG13 4476   5.888   6.456   4.446
  281VAL    CG2 4477   5.553   6.393   4.486
  281VAL   HG21 4478   5.509   6.445   4.399
  281VAL   HG22 4479   5.495   6.304   4.517
  281VAL   HG23 4480   5.553   6.463   4.571
  281VAL      C 4481   5.847   6.226   4.303
  281VAL      O 4482   5.911   6.280   4.212
  282ALA      N 4483   5.897   6.121   4.368
  282ALA      H 4484   5.846   6.081   4.446
  282ALA     CA 4485   6.026   6.060   4.339
  282ALA     HA 4486   6.106   6.135   4.344
  282ALA     CB 4487   6.061   5.953   4.443
  282ALA    HB1 4488   6.002   5.865   4.428
  282ALA    HB2 4489   6.166   5.928   4.440
  282ALA    HB3 4490   6.042   5.995   4.542
  282ALA      C 4491   6.039   6.005   4.199
  282ALA      O 4492   6.145   6.021   4.137
  283GLN      N 4493   5.932   5.948   4.145
  283GLN      H 4494   5.850   5.935   4.200
  283GLN     CA 4495   5.925   5.899   4.007
  283GLN     HA 4496   6.012   5.840   3.986
  283GLN     CB 4497   5.798   5.813   3.999
  283GLN    HB1 4498   5.711   5.879   3.988
  283GLN    HB2 4499   5.783   5.759   4.093
  283GLN     CG 4500   5.802   5.711   3.887
  283GLN    HG1 4501   5.816   5.761   3.793
  283GLN    HG2 4502   5.706   5.657   3.882
  283GLN     CD 4503   5.912   5.606   3.903
  283GLN    OE1 4504   5.958   5.572   4.011
  283GLN    NE2 4505   5.960   5.549   3.795
  283GLN   HE21 4506   5.923   5.571   3.702
  283GLN   HE22 4507   6.051   5.502   3.807
  283GLN      C 4508   5.922   6.016   3.908
  283GLN      O 4509   5.985   6.007   3.801
  284GLY      N 4510   5.856   6.127   3.942
  284GLY      H 4511   5.799   6.118   4.025
  284GLY     CA 4512   5.854   6.253   3.864
  284GLY    HA1 4513   5.784   6.322   3.912
  284GLY    HA2 4514   5.815   6.233   3.764
  284GLY      C 4515   5.988   6.323   3.855
  284GLY      O 4516   6.022   6.384   3.751
  285TYR      N 4517   6.071   6.313   3.959
  285TYR      H 4518   6.033   6.269   4.045
  285TYR     CA 4519   6.210   6.358   3.960
  285TYR     HA 4520   6.210   6.448   3.901
  285TYR     CB 4521   6.255   6.393   4.104
  285TYR    HB1 4522   6.364   6.389   4.112
  285TYR    HB2 4523   6.213   6.319   4.174
  285TYR     CG 4524   6.215   6.532   4.150
  285TYR    CD1 4525   6.106   6.553   4.235
  285TYR    HD1 4526   6.045   6.469   4.267
  285TYR    CE1 4527   6.071   6.682   4.273
  285TYR    HE1 4528   5.983   6.696   4.337
  285TYR     CZ 4529   6.147   6.794   4.227
  285TYR     OH 4530   6.106   6.920   4.265
  285TYR     HH 4531   6.169   6.985   4.229
  285TYR    CE2 4532   6.255   6.773   4.137
  285TYR    HE2 4533   6.316   6.854   4.096
  285TYR    CD2 4534   6.291   6.641   4.101
  285TYR    HD2 4535   6.376   6.625   4.038
  285TYR      C 4536   6.308   6.255   3.896
  285TYR      O 4537   6.397   6.294   3.817
  286GLY      N 4538   6.290   6.125   3.915
  286GLY      H 4539   6.210   6.098   3.975
  286GLY     CA 4540   6.382   6.021   3.870
  286GLY    HA1 4541   6.481   6.047   3.904
  286GLY    HA2 4542   6.388   6.019   3.760
  286GLY      C 4543   6.344   5.883   3.921
  286GLY      O 4544   6.272   5.806   3.854
  287SER      N 4545   6.389   5.845   4.041
  287SER      H 4546   6.448   5.909   4.092
  287SER     CA 4547   6.357   5.719   4.110
  287SER     HA 4548   6.265   5.681   4.067
  287SER     CB 4549   6.465   5.615   4.069
  287SER    HB1 4550   6.487   5.614   3.963
  287SER    HB2 4551   6.428   5.516   4.094
  287SER     OG 4552   6.586   5.639   4.136
  287SER     HG 4553   6.641   5.560   4.122
  287SER      C 4554   6.343   5.725   4.263
  287SER      O 4555   6.379   5.826   4.330
  288LEU      N 4556   6.284   5.620   4.323
  288LEU      H 4557   6.255   5.546   4.259
  288LEU     CA 4558   6.258   5.610   4.470
  288LEU     HA 4559   6.204   5.696   4.501
  288LEU     CB 4560   6.170   5.491   4.504
  288LEU    HB1 4561   6.195   5.459   4.605
  288LEU    HB2 4562   6.193   5.410   4.434
  288LEU     CG 4563   6.019   5.523   4.508
  288LEU     HG 4564   6.002   5.609   4.570
  288LEU    CD1 4565   5.966   5.557   4.369
  288LEU   HD11 4566   5.859   5.575   4.378
  288LEU   HD12 4567   6.019   5.646   4.333
  288LEU   HD13 4568   5.987   5.476   4.301
  288LEU    CD2 4569   5.934   5.406   4.561
  288LEU   HD21 4570   5.953   5.314   4.502
  288LEU   HD22 4571   5.959   5.388   4.664
  288LEU   HD23 4572   5.830   5.438   4.558
  288LEU      C 4573   6.390   5.609   4.550
  288LEU      O 4574   6.402   5.679   4.649
  289GLY      N 4575   6.493   5.539   4.497
  289GLY      H 4576   6.473   5.484   4.415
  289GLY     CA 4577   6.629   5.529   4.551
  289GLY    HA1 4578   6.678   5.456   4.490
  289GLY    HA2 4579   6.626   5.494   4.654
  289GLY      C 4580   6.707   5.661   4.547
  289GLY      O 4581   6.825   5.661   4.583
  290MET      N 4582   6.647   5.772   4.502
  290MET      H 4583   6.553   5.762   4.473
  290MET     CA 4584   6.703   5.907   4.501
  290MET     HA 4585   6.805   5.897   4.540
  290MET     CB 4586   6.710   5.966   4.361
  290MET    HB1 4587   6.748   6.068   4.366
  290MET    HB2 4588   6.607   5.971   4.324
  290MET     CG 4589   6.795   5.889   4.262
  290MET    HG1 4590   6.792   5.933   4.162
  290MET    HG2 4591   6.754   5.788   4.253
  290MET     SD 4592   6.970   5.878   4.308
  290MET     CE 4593   7.025   6.047   4.264
  290MET    HE1 4594   7.133   6.059   4.284
  290MET    HE2 4595   7.010   6.063   4.163
  290MET    HE3 4596   6.970   6.119   4.327
  290MET      C 4597   6.627   6.004   4.595
  290MET      O 4598   6.662   6.123   4.601
  291MET      N 4599   6.525   5.957   4.669
  291MET      H 4600   6.504   5.859   4.669
  291MET     CA 4601   6.449   6.041   4.763
  291MET     HA 4602   6.482   6.143   4.756
  291MET     CB 4603   6.302   6.038   4.725
  291MET    HB1 4604   6.257   5.938   4.716
  291MET    HB2 4605   6.290   6.076   4.624
  291MET     CG 4606   6.222   6.129   4.819
  291MET    HG1 4607   6.257   6.234   4.805
  291MET    HG2 4608   6.235   6.097   4.923
  291MET     SD 4609   6.045   6.126   4.793
  291MET     CE 4610   6.031   6.253   4.665
  291MET    HE1 4611   6.066   6.349   4.703
  291MET    HE2 4612   6.089   6.224   4.581
  291MET    HE3 4613   5.925   6.261   4.641
  291MET      C 4614   6.475   5.995   4.909
  291MET      O 4615   6.475   5.877   4.945
  292THR      N 4616   6.495   6.096   4.996
  292THR      H 4617   6.486   6.189   4.963
  292THR     CA 4618   6.547   6.075   5.134
  292THR     HA 4619   6.541   5.973   5.163
  292THR     CB 4620   6.700   6.107   5.137
  292THR     HB 4621   6.748   6.049   5.055
  292THR    CG2 4622   6.737   6.253   5.120
  292THR   HG21 4623   6.702   6.288   5.023
  292THR   HG22 4624   6.689   6.315   5.197
  292THR   HG23 4625   6.846   6.260   5.127
  292THR    OG1 4626   6.754   6.059   5.258
  292THR    HG1 4627   6.781   5.964   5.242
  292THR      C 4628   6.467   6.156   5.237
  292THR      O 4629   6.404   6.258   5.199
  293SER      N 4630   6.465   6.113   5.363
  293SER      H 4631   6.520   6.031   5.389
  293SER     CA 4632   6.376   6.163   5.469
  293SER     HA 4633   6.304   6.237   5.436
  293SER     CB 4634   6.293   6.047   5.520
  293SER    HB1 4635   6.228   6.082   5.603
  293SER    HB2 4636   6.361   5.969   5.559
  293SER     OG 4637   6.211   5.991   5.416
  293SER     HG 4638   6.183   5.888   5.451
  293SER      C 4639   6.459   6.215   5.587
  293SER      O 4640   6.564   6.158   5.618
  294VAL      N 4641   6.406   6.319   5.653
  294VAL      H 4642   6.324   6.364   5.618
  294VAL     CA 4643   6.460   6.375   5.781
  294VAL     HA 4644   6.509   6.293   5.831
  294VAL     CB 4645   6.564   6.483   5.749
  294VAL     HB 4646   6.634   6.434   5.687
  294VAL    CG1 4647   6.507   6.607   5.682
  294VAL   HG11 4648   6.440   6.583   5.597
  294VAL   HG12 4649   6.445   6.665   5.748
  294VAL   HG13 4650   6.585   6.670   5.645
  294VAL    CG2 4651   6.649   6.529   5.872
  294VAL   HG21 4652   6.696   6.442   5.918
  294VAL   HG22 4653   6.726   6.600   5.839
  294VAL   HG23 4654   6.580   6.575   5.945
  294VAL      C 4655   6.348   6.421   5.877
  294VAL      O 4656   6.266   6.502   5.834
  295LEU      N 4657   6.343   6.374   6.004
  295LEU      H 4658   6.423   6.317   6.030
  295LEU     CA 4659   6.257   6.423   6.112
  295LEU     HA 4660   6.160   6.453   6.072
  295LEU     CB 4661   6.224   6.305   6.206
  295LEU    HB1 4662   6.321   6.261   6.235
  295LEU    HB2 4663   6.174   6.234   6.141
  295LEU     CG 4664   6.133   6.323   6.331
  295LEU     HG 4665   6.112   6.223   6.369
  295LEU    CD1 4666   6.198   6.405   6.441
  295LEU   HD11 4667   6.131   6.406   6.527
  295LEU   HD12 4668   6.291   6.364   6.469
  295LEU   HD13 4669   6.218   6.507   6.413
  295LEU    CD2 4670   6.001   6.393   6.298
  295LEU   HD21 4671   5.947   6.337   6.224
  295LEU   HD22 4672   5.940   6.391   6.392
  295LEU   HD23 4673   6.017   6.495   6.261
  295LEU      C 4674   6.329   6.542   6.182
  295LEU      O 4675   6.441   6.522   6.232
  296VAL      N 4676   6.269   6.661   6.182
  296VAL      H 4677   6.178   6.666   6.135
  296VAL     CA 4678   6.316   6.780   6.256
  296VAL     HA 4679   6.416   6.758   6.295
  296VAL     CB 4680   6.330   6.903   6.159
  296VAL     HB 4681   6.232   6.922   6.125
  296VAL    CG1 4682   6.385   7.024   6.227
  296VAL   HG11 4683   6.398   7.104   6.157
  296VAL   HG12 4684   6.319   7.053   6.310
  296VAL   HG13 4685   6.484   7.001   6.267
  296VAL    CG2 4686   6.417   6.865   6.041
  296VAL   HG21 4687   6.442   6.948   5.976
  296VAL   HG22 4688   6.514   6.824   6.075
  296VAL   HG23 4689   6.363   6.791   5.980
  296VAL      C 4690   6.227   6.812   6.376
  296VAL      O 4691   6.103   6.812   6.365
  297CYS      N 4692   6.290   6.842   6.490
  297CYS      H 4693   6.389   6.843   6.490
  297CYS     CA 4694   6.217   6.874   6.612
  297CYS     HA 4695   6.111   6.839   6.601
  297CYS     CB 4696   6.281   6.793   6.726
  297CYS    HB1 4697   6.234   6.820   6.816
  297CYS    HB2 4698   6.384   6.814   6.735
  297CYS     SG 4699   6.256   6.615   6.705
  297CYS     HG 4700   6.120   6.618   6.705
  297CYS      C 4701   6.216   7.026   6.643
  297CYS      O 4702   6.297   7.101   6.587
  298PRO      N 4703   6.136   7.075   6.740
  298PRO     CD 4704   6.016   7.009   6.789
  298PRO    HD1 4705   6.038   6.953   6.878
  298PRO    HD2 4706   5.973   6.940   6.716
  298PRO     CG 4707   5.915   7.119   6.822
  298PRO    HG1 4708   5.845   7.088   6.901
  298PRO    HG2 4709   5.867   7.155   6.730
  298PRO     CB 4710   6.008   7.233   6.866
  298PRO    HB1 4711   6.035   7.217   6.971
  298PRO    HB2 4712   5.959   7.328   6.858
  298PRO     CA 4713   6.132   7.220   6.780
  298PRO     HA 4714   6.126   7.279   6.688
  298PRO      C 4715   6.259   7.266   6.859
  298PRO      O 4716   6.272   7.386   6.883
  299ASP      N 4717   6.352   7.175   6.902
  299ASP      H 4718   6.339   7.079   6.878
  299ASP     CA 4719   6.465   7.214   6.994
  299ASP     HA 4720   6.429   7.283   7.069
  299ASP     CB 4721   6.513   7.094   7.075
  299ASP    HB1 4722   6.432   7.053   7.131
  299ASP    HB2 4723   6.586   7.127   7.150
  299ASP     CG 4724   6.577   6.978   6.999
  299ASP    OD1 4725   6.615   6.879   7.069
  299ASP    OD2 4726   6.587   6.980   6.876
  299ASP      C 4727   6.586   7.281   6.923
  299ASP      O 4728   6.674   7.333   6.995
  300GLY      N 4729   6.588   7.271   6.789
  300GLY      H 4730   6.513   7.227   6.744
  300GLY     CA 4731   6.704   7.323   6.713
  300GLY    HA1 4732   6.723   7.426   6.744
  300GLY    HA2 4733   6.676   7.320   6.608
  300GLY      C 4734   6.834   7.240   6.729
  300GLY      O 4735   6.944   7.288   6.696
  301LYS      N 4736   6.821   7.116   6.775
  301LYS      H 4737   6.725   7.085   6.793
  301LYS     CA 4738   6.935   7.031   6.811
  301LYS     HA 4739   7.027   7.068   6.760
  301LYS     CB 4740   6.963   7.041   6.962
  301LYS    HB1 4741   6.902   6.971   7.017
  301LYS    HB2 4742   6.934   7.141   6.993
  301LYS     CG 4743   7.116   7.021   6.990
  301LYS    HG1 4744   7.180   7.086   6.928
  301LYS    HG2 4745   7.142   6.917   6.975
  301LYS     CD 4746   7.148   7.056   7.136
  301LYS    HD1 4747   7.094   6.986   7.203
  301LYS    HD2 4748   7.123   7.160   7.158
  301LYS     CE 4749   7.299   7.036   7.170
  301LYS    HE1 4750   7.357   7.102   7.109
  301LYS    HE2 4751   7.328   6.934   7.146
  301LYS     NZ 4752   7.328   7.065   7.313
  301LYS    HZ1 4753   7.425   7.074   7.330
  301LYS    HZ2 4754   7.282   7.150   7.347
  301LYS    HZ3 4755   7.290   6.989   7.376
  301LYS      C 4756   6.920   6.885   6.761
  301LYS      O 4757   7.014   6.829   6.705
  302THR      N 4758   6.803   6.822   6.784
  302THR      H 4759   6.731   6.873   6.831
  302THR     CA 4760   6.782   6.678   6.767
  302THR     HA 4761   6.874   6.621   6.769
  302THR     CB 4762   6.691   6.627   6.884
  302THR     HB 4763   6.591   6.677   6.882
  302THR    CG2 4764   6.674   6.478   6.878
  302THR   HG21 4765   6.620   6.444   6.789
  302THR   HG22 4766   6.770   6.425   6.868
  302THR   HG23 4767   6.624   6.443   6.969
  302THR    OG1 4768   6.750   6.655   7.009
  302THR    HG1 4769   6.702   6.732   7.044
  302THR      C 4770   6.710   6.646   6.636
  302THR      O 4771   6.604   6.702   6.607
  303VAL      N 4772   6.764   6.552   6.558
  303VAL      H 4773   6.855   6.511   6.585
  303VAL     CA 4774   6.705   6.501   6.431
  303VAL     HA 4775   6.599   6.524   6.433
  303VAL     CB 4776   6.765   6.573   6.311
  303VAL     HB 4777   6.715   6.545   6.217
  303VAL    CG1 4778   6.749   6.727   6.320
  303VAL   HG11 4779   6.805   6.765   6.404
  303VAL   HG12 4780   6.788   6.766   6.222
  303VAL   HG13 4781   6.646   6.755   6.333
  303VAL    CG2 4782   6.913   6.540   6.291
  303VAL   HG21 4783   6.923   6.441   6.247
  303VAL   HG22 4784   6.952   6.615   6.230
  303VAL   HG23 4785   6.969   6.545   6.384
  303VAL      C 4786   6.724   6.352   6.414
  303VAL      O 4787   6.811   6.290   6.474
  304GLU      N 4788   6.642   6.293   6.328
  304GLU      H 4789   6.580   6.354   6.280
  304GLU     CA 4790   6.669   6.160   6.271
  304GLU     HA 4791   6.778   6.143   6.280
  304GLU     CB 4792   6.598   6.047   6.348
  304GLU    HB1 4793   6.654   6.036   6.442
  304GLU    HB2 4794   6.619   5.956   6.295
  304GLU     CG 4795   6.449   6.053   6.383
  304GLU    HG1 4796   6.423   6.154   6.412
  304GLU    HG2 4797   6.434   5.989   6.469
  304GLU     CD 4798   6.351   6.005   6.276
  304GLU    OE1 4799   6.234   5.978   6.310
  304GLU    OE2 4800   6.382   5.988   6.156
  304GLU      C 4801   6.651   6.159   6.119
  304GLU      O 4802   6.582   6.243   6.063
  305ALA      N 4803   6.716   6.061   6.052
  305ALA      H 4804   6.778   6.003   6.106
  305ALA     CA 4805   6.714   6.048   5.905
  305ALA     HA 4806   6.630   6.104   5.864
  305ALA     CB 4807   6.841   6.110   5.844
  305ALA    HB1 4808   6.841   6.097   5.734
  305ALA    HB2 4809   6.847   6.215   5.868
  305ALA    HB3 4810   6.929   6.058   5.881
  305ALA      C 4811   6.687   5.901   5.859
  305ALA      O 4812   6.710   5.801   5.929
  306GLU      N 4813   6.631   5.887   5.736
  306GLU      H 4814   6.606   5.970   5.687
  306GLU     CA 4815   6.596   5.757   5.674
  306GLU     HA 4816   6.661   5.676   5.703
  306GLU     CB 4817   6.453   5.718   5.718
  306GLU    HB1 4818   6.388   5.776   5.652
  306GLU    HB2 4819   6.434   5.750   5.817
  306GLU     CG 4820   6.418   5.570   5.718
  306GLU    HG1 4821   6.489   5.520   5.790
  306GLU    HG2 4822   6.437   5.528   5.620
  306GLU     CD 4823   6.271   5.544   5.760
  306GLU    OE1 4824   6.184   5.622   5.718
  306GLU    OE2 4825   6.244   5.444   5.831
  306GLU      C 4826   6.599   5.769   5.519
  306GLU      O 4827   6.597   5.882   5.466
  307ALA      N 4828   6.601   5.659   5.442
  307ALA      H 4829   6.606   5.568   5.489
  307ALA     CA 4830   6.563   5.657   5.303
  307ALA     HA 4831   6.605   5.743   5.258
  307ALA     CB 4832   6.627   5.532   5.242
  307ALA    HB1 4833   6.600   5.527   5.136
  307ALA    HB2 4834   6.735   5.540   5.256
  307ALA    HB3 4835   6.592   5.439   5.289
  307ALA      C 4836   6.408   5.660   5.287
  307ALA      O 4837   6.335   5.595   5.364
  308ALA      N 4838   6.356   5.726   5.182
  308ALA      H 4839   6.418   5.775   5.115
  308ALA     CA 4840   6.208   5.740   5.160
  308ALA     HA 4841   6.163   5.765   5.258
  308ALA     CB 4842   6.183   5.863   5.073
  308ALA    HB1 4843   6.238   5.951   5.117
  308ALA    HB2 4844   6.219   5.845   4.970
  308ALA    HB3 4845   6.076   5.880   5.066
  308ALA      C 4846   6.129   5.617   5.105
  308ALA      O 4847   6.012   5.627   5.067
  309HIS      N 4848   6.193   5.499   5.099
  309HIS      H 4849   6.279   5.493   5.156
  309HIS     CA 4850   6.143   5.377   5.033
  309HIS     HA 4851   6.040   5.393   5.005
  309HIS     CB 4852   6.222   5.357   4.898
  309HIS    HB1 4853   6.210   5.446   4.839
  309HIS    HB2 4854   6.175   5.278   4.841
  309HIS     CG 4855   6.368   5.318   4.911
  309HIS    ND1 4856   6.415   5.204   4.975
  309HIS    HD1 4857   6.360   5.132   5.027
  309HIS    CE1 4858   6.546   5.211   4.978
  309HIS    HE1 4859   6.615   5.139   5.020
  309HIS    NE2 4860   6.590   5.321   4.916
  309HIS    CD2 4861   6.477   5.394   4.877
  309HIS    HD2 4862   6.473   5.491   4.831
  309HIS      C 4863   6.147   5.254   5.124
  309HIS      O 4864   6.220   5.251   5.223
  310GLY      N 4865   6.069   5.151   5.093
  310GLY      H 4866   6.011   5.154   5.011
  310GLY     CA 4867   6.072   5.024   5.167
  310GLY    HA1 4868   5.983   4.966   5.142
  310GLY    HA2 4869   6.068   5.049   5.272
  310GLY      C 4870   6.193   4.935   5.146
  310GLY      O 4871   6.292   4.974   5.080
  311THR      N 4872   6.187   4.816   5.202
  311THR      H 4873   6.107   4.791   5.263
  311THR     CA 4874   6.300   4.722   5.212
  311THR     HA 4875   6.387   4.778   5.253
  311THR     CB 4876   6.269   4.606   5.310
  311THR     HB 4877   6.355   4.543   5.321
  311THR    CG2 4878   6.237   4.657   5.451
  311THR   HG21 4879   6.157   4.735   5.447
  311THR   HG22 4880   6.203   4.570   5.511
  311THR   HG23 4881   6.326   4.692   5.502
  311THR    OG1 4882   6.160   4.529   5.266
  311THR    HG1 4883   6.175   4.430   5.278
  311THR      C 4884   6.349   4.658   5.079
  311THR      O 4885   6.436   4.571   5.080
  312VAL      N 4886   6.291   4.702   4.967
  312VAL      H 4887   6.219   4.773   4.978
  312VAL     CA 4888   6.317   4.657   4.827
  312VAL     HA 4889   6.239   4.699   4.767
  312VAL     CB 4890   6.447   4.716   4.766
  312VAL     HB 4891   6.531   4.651   4.791
  312VAL    CG1 4892   6.435   4.732   4.613
  312VAL   HG11 4893   6.367   4.814   4.584
  312VAL   HG12 4894   6.535   4.755   4.572
  312VAL   HG13 4895   6.401   4.638   4.567
  312VAL    CG2 4896   6.475   4.856   4.820
  312VAL   HG21 4897   6.495   4.860   4.925
  312VAL   HG22 4898   6.557   4.901   4.765
  312VAL   HG23 4899   6.388   4.919   4.803
  312VAL      C 4900   6.305   4.505   4.809
  312VAL      O 4901   6.385   4.440   4.742
  313THR      N 4902   6.204   4.445   4.874
  313THR      H 4903   6.139   4.507   4.927
  313THR     CA 4904   6.183   4.300   4.881
  313THR     HA 4905   6.255   4.256   4.951
  313THR     CB 4906   6.044   4.270   4.937
  313THR     HB 4907   5.968   4.295   4.863
  313THR    CG2 4908   6.024   4.125   4.984
  313THR   HG21 4909   6.110   4.101   5.051
  313THR   HG22 4910   5.931   4.116   5.041
  313THR   HG23 4911   6.022   4.058   4.901
  313THR    OG1 4912   6.020   4.352   5.052
  313THR    HG1 4913   6.088   4.324   5.118
  313THR      C 4914   6.197   4.225   4.749
  313THR      O 4915   6.258   4.117   4.746
  314ARG      N 4916   6.148   4.276   4.637
  314ARG      H 4917   6.098   4.365   4.645
  314ARG     CA 4918   6.163   4.210   4.506
  314ARG     HA 4919   6.139   4.104   4.520
  314ARG     CB 4920   6.063   4.267   4.404
  314ARG    HB1 4921   6.115   4.259   4.307
  314ARG    HB2 4922   6.046   4.371   4.428
  314ARG     CG 4923   5.933   4.187   4.409
  314ARG    HG1 4924   5.878   4.209   4.499
  314ARG    HG2 4925   5.952   4.078   4.411
  314ARG     CD 4926   5.851   4.223   4.285
  314ARG    HD1 4927   5.774   4.151   4.272
  314ARG    HD2 4928   5.914   4.214   4.200
  314ARG     NE 4929   5.787   4.353   4.297
  314ARG     HE 4930   5.731   4.362   4.381
  314ARG     CZ 4931   5.810   4.465   4.232
  314ARG    NH1 4932   5.872   4.471   4.117
  314ARG   HH11 4933   5.893   4.388   4.066
  314ARG   HH12 4934   5.887   4.564   4.075
  314ARG    NH2 4935   5.775   4.575   4.284
  314ARG   HH21 4936   5.735   4.574   4.379
  314ARG   HH22 4937   5.803   4.662   4.238
  314ARG      C 4938   6.307   4.206   4.452
  314ARG      O 4939   6.336   4.120   4.369
  315HIS      N 4940   6.401   4.291   4.500
  315HIS      H 4941   6.369   4.363   4.563
  315HIS     CA 4942   6.544   4.271   4.472
  315HIS     HA 4943   6.560   4.227   4.374
  315HIS     CB 4944   6.617   4.406   4.483
  315HIS    HB1 4945   6.721   4.378   4.480
  315HIS    HB2 4946   6.596   4.455   4.577
  315HIS     CG 4947   6.591   4.507   4.373
  315HIS    ND1 4948   6.682   4.608   4.338
  315HIS    CE1 4949   6.619   4.684   4.248
  315HIS    HE1 4950   6.667   4.766   4.194
  315HIS    NE2 4951   6.495   4.638   4.224
  315HIS    HE2 4952   6.428   4.680   4.164
  315HIS    CD2 4953   6.476   4.527   4.304
  315HIS    HD2 4954   6.384   4.469   4.309
  315HIS      C 4955   6.600   4.167   4.571
  315HIS      O 4956   6.681   4.085   4.530
  316TYR      N 4957   6.555   4.167   4.698
  316TYR      H 4958   6.488   4.237   4.721
  316TYR     CA 4959   6.593   4.069   4.799
  316TYR     HA 4960   6.701   4.072   4.816
  316TYR     CB 4961   6.527   4.099   4.933
  316TYR    HB1 4962   6.425   4.069   4.926
  316TYR    HB2 4963   6.533   4.203   4.956
  316TYR     CG 4964   6.587   4.025   5.055
  316TYR    CD1 4965   6.725   4.041   5.084
  316TYR    HD1 4966   6.786   4.106   5.022
  316TYR    CE1 4967   6.779   3.980   5.199
  316TYR    HE1 4968   6.885   3.986   5.223
  316TYR     CZ 4969   6.701   3.905   5.284
  316TYR     OH 4970   6.749   3.847   5.399
  316TYR     HH 4971   6.841   3.860   5.409
  316TYR    CE2 4972   6.563   3.895   5.258
  316TYR    HE2 4973   6.498   3.838   5.325
  316TYR    CD2 4974   6.505   3.956   5.144
  316TYR    HD2 4975   6.400   3.938   5.122
  316TYR      C 4976   6.568   3.924   4.755
  316TYR      O 4977   6.654   3.837   4.781
  317ARG      N 4978   6.460   3.899   4.681
  317ARG      H 4979   6.389   3.969   4.678
  317ARG     CA 4980   6.430   3.768   4.620
  317ARG     HA 4981   6.435   3.685   4.691
  317ARG     CB 4982   6.292   3.766   4.557
  317ARG    HB1 4983   6.276   3.672   4.507
  317ARG    HB2 4984   6.290   3.840   4.477
  317ARG     CG 4985   6.168   3.799   4.643
  317ARG    HG1 4986   6.079   3.770   4.588
  317ARG    HG2 4987   6.168   3.906   4.661
  317ARG     CD 4988   6.160   3.735   4.783
  317ARG    HD1 4989   6.248   3.768   4.836
  317ARG    HD2 4990   6.155   3.626   4.771
  317ARG     NE 4991   6.037   3.780   4.855
  317ARG     HE 4992   5.976   3.840   4.804
  317ARG     CZ 4993   6.008   3.763   4.985
  317ARG    NH1 4994   6.091   3.702   5.065
  317ARG   HH11 4995   6.175   3.663   5.029
  317ARG   HH12 4996   6.067   3.696   5.164
  317ARG    NH2 4997   5.897   3.800   5.036
  317ARG   HH21 4998   5.828   3.851   4.982
  317ARG   HH22 4999   5.878   3.787   5.136
  317ARG      C 5000   6.534   3.721   4.512
  317ARG      O 5001   6.540   3.600   4.485
  318MET      N 5002   6.611   3.814   4.456
  318MET      H 5003   6.598   3.912   4.481
  318MET     CA 5004   6.721   3.786   4.362
  318MET     HA 5005   6.699   3.694   4.310
  318MET     CB 5006   6.732   3.901   4.258
  318MET    HB1 5007   6.795   3.871   4.175
  318MET    HB2 5008   6.781   3.985   4.306
  318MET     CG 5009   6.597   3.944   4.200
  318MET    HG1 5010   6.542   4.000   4.274
  318MET    HG2 5011   6.543   3.855   4.173
  318MET     SD 5012   6.609   4.053   4.055
  318MET     CE 5013   6.438   4.049   3.993
  318MET    HE1 5014   6.413   3.953   3.951
  318MET    HE2 5015   6.375   4.072   4.077
  318MET    HE3 5016   6.426   4.122   3.911
  318MET      C 5017   6.849   3.767   4.438
  318MET      O 5018   6.920   3.667   4.417
  319TYR      N 5019   6.883   3.860   4.528
  319TYR      H 5020   6.819   3.938   4.534
  319TYR     CA 5021   6.998   3.854   4.617
  319TYR     HA 5022   7.087   3.852   4.553
  319TYR     CB 5023   7.000   3.974   4.709
  319TYR    HB1 5024   6.903   3.980   4.758
  319TYR    HB2 5025   7.017   4.066   4.652
  319TYR     CG 5026   7.111   3.966   4.814
  319TYR    CD1 5027   7.244   3.997   4.779
  319TYR    HD1 5028   7.267   4.032   4.682
  319TYR    CE1 5029   7.345   3.984   4.874
  319TYR    HE1 5030   7.447   4.005   4.850
  319TYR     CZ 5031   7.317   3.937   5.004
  319TYR     OH 5032   7.424   3.913   5.089
  319TYR     HH 5033   7.394   3.855   5.165
  319TYR    CE2 5034   7.185   3.914   5.041
  319TYR    HE2 5035   7.155   3.872   5.137
  319TYR    CD2 5036   7.081   3.927   4.946
  319TYR    HD2 5037   6.980   3.893   4.971
  319TYR      C 5038   7.004   3.725   4.699
  319TYR      O 5039   7.109   3.659   4.703
  320GLN      N 5040   6.894   3.681   4.760
  320GLN      H 5041   6.810   3.734   4.758
  320GLN     CA 5042   6.893   3.553   4.839
  320GLN     HA 5043   6.977   3.552   4.911
  320GLN     CB 5044   6.768   3.553   4.926
  320GLN    HB1 5045   6.747   3.455   4.972
  320GLN    HB2 5046   6.681   3.570   4.858
  320GLN     CG 5047   6.762   3.661   5.034
  320GLN    HG1 5048   6.659   3.660   5.070
  320GLN    HG2 5049   6.788   3.762   4.994
  320GLN     CD 5050   6.857   3.629   5.149
  320GLN    OE1 5051   6.973   3.671   5.148
  320GLN    NE2 5052   6.810   3.552   5.244
  320GLN   HE21 5053   6.713   3.511   5.239
  320GLN   HE22 5054   6.870   3.532   5.330
  320GLN      C 5055   6.906   3.428   4.751
  320GLN      O 5056   6.939   3.319   4.800
  321LYS      N 5057   6.899   3.440   4.617
  321LYS      H 5058   6.882   3.535   4.580
  321LYS     CA 5059   6.927   3.333   4.520
  321LYS     HA 5060   6.936   3.242   4.574
  321LYS     CB 5061   6.806   3.319   4.421
  321LYS    HB1 5062   6.828   3.237   4.354
  321LYS    HB2 5063   6.794   3.410   4.363
  321LYS     CG 5064   6.675   3.290   4.491
  321LYS    HG1 5065   6.642   3.380   4.545
  321LYS    HG2 5066   6.682   3.205   4.559
  321LYS     CD 5067   6.567   3.254   4.384
  321LYS    HD1 5068   6.598   3.160   4.333
  321LYS    HD2 5069   6.556   3.327   4.306
  321LYS     CE 5070   6.437   3.236   4.454
  321LYS    HE1 5071   6.455   3.183   4.547
  321LYS    HE2 5072   6.373   3.175   4.391
  321LYS     NZ 5073   6.375   3.370   4.479
  321LYS    HZ1 5074   6.336   3.412   4.394
  321LYS    HZ2 5075   6.300   3.360   4.545
  321LYS    HZ3 5076   6.445   3.435   4.512
  321LYS      C 5077   7.063   3.347   4.447
  321LYS      O 5078   7.084   3.282   4.347
  322GLY      N 5079   7.150   3.435   4.495
  322GLY      H 5080   7.131   3.486   4.583
  322GLY     CA 5081   7.279   3.468   4.431
  322GLY    HA1 5082   7.333   3.375   4.421
  322GLY    HA2 5083   7.339   3.526   4.499
  322GLY      C 5084   7.272   3.537   4.293
  322GLY      O 5085   7.373   3.552   4.224
  323GLN      N 5086   7.152   3.578   4.250
  323GLN      H 5087   7.072   3.570   4.315
  323GLN     CA 5088   7.129   3.641   4.120
  323GLN     HA 5089   7.189   3.588   4.045
  323GLN     CB 5090   6.980   3.621   4.077
  323GLN    HB1 5091   6.965   3.664   3.978
  323GLN    HB2 5092   6.917   3.673   4.146
  323GLN     CG 5093   6.935   3.475   4.074
  323GLN    HG1 5094   6.951   3.432   4.173
  323GLN    HG2 5095   6.994   3.415   4.003
  323GLN     CD 5096   6.788   3.464   4.034
  323GLN    OE1 5097   6.697   3.455   4.119
  323GLN    NE2 5098   6.757   3.461   3.908
  323GLN   HE21 5099   6.830   3.471   3.839
  323GLN   HE22 5100   6.664   3.443   3.882
  323GLN      C 5101   7.170   3.787   4.129
  323GLN      O 5102   7.159   3.850   4.236
  324GLU      N 5103   7.214   3.849   4.019
  324GLU      H 5104   7.219   3.789   3.937
  324GLU     CA 5105   7.261   3.987   4.016
  324GLU     HA 5106   7.334   4.002   4.093
  324GLU     CB 5107   7.334   4.015   3.885
  324GLU    HB1 5108   7.260   4.022   3.805
  324GLU    HB2 5109   7.406   3.937   3.861
  324GLU     CG 5110   7.414   4.144   3.891
  324GLU    HG1 5111   7.474   4.146   3.979
  324GLU    HG2 5112   7.349   4.229   3.892
  324GLU     CD 5113   7.507   4.157   3.770
  324GLU    OE1 5114   7.456   4.162   3.655
  324GLU    OE2 5115   7.632   4.164   3.787
  324GLU      C 5116   7.148   4.090   4.040
  324GLU      O 5117   7.038   4.081   3.984
  325THR      N 5118   7.180   4.190   4.124
  325THR      H 5119   7.271   4.192   4.173
  325THR     CA 5120   7.094   4.304   4.154
  325THR     HA 5121   7.000   4.292   4.098
  325THR     CB 5122   7.054   4.310   4.306
  325THR     HB 5123   7.009   4.406   4.320
  325THR    CG2 5124   6.955   4.203   4.344
  325THR   HG21 5125   6.863   4.225   4.286
  325THR   HG22 5126   6.996   4.106   4.311
  325THR   HG23 5127   6.939   4.202   4.449
  325THR    OG1 5128   7.164   4.300   4.395
  325THR    HG1 5129   7.174   4.212   4.414
  325THR      C 5130   7.161   4.436   4.117
  325THR      O 5131   7.281   4.445   4.101
  326SER      N 5132   7.080   4.542   4.106
  326SER      H 5133   6.984   4.524   4.113
  326SER     CA 5134   7.115   4.682   4.089
  326SER     HA 5135   7.219   4.695   4.124
  326SER     CB 5136   7.115   4.722   3.940
  326SER    HB1 5137   7.012   4.733   3.905
  326SER    HB2 5138   7.159   4.638   3.882
  326SER     OG 5139   7.188   4.843   3.925
  326SER     HG 5140   7.281   4.820   3.914
  326SER      C 5141   7.022   4.767   4.176
  326SER      O 5142   6.942   4.845   4.128
  327THR      N 5143   7.030   4.744   4.306
  327THR      H 5144   7.101   4.681   4.338
  327THR     CA 5145   6.956   4.821   4.407
  327THR     HA 5146   6.855   4.837   4.369
  327THR     CB 5147   6.944   4.745   4.540
  327THR     HB 5148   7.041   4.729   4.583
  327THR    CG2 5149   6.853   4.807   4.645
  327THR   HG21 5150   6.890   4.905   4.672
  327THR   HG22 5151   6.753   4.817   4.605
  327THR   HG23 5152   6.853   4.746   4.733
  327THR    OG1 5153   6.898   4.612   4.517
  327THR    HG1 5154   6.819   4.619   4.464
  327THR      C 5155   7.027   4.955   4.434
  327THR      O 5156   7.149   4.955   4.451
  328ASN      N 5157   6.955   5.067   4.443
  328ASN      H 5158   6.852   5.057   4.437
  328ASN     CA 5159   7.010   5.199   4.454
  328ASN     HA 5160   7.105   5.205   4.402
  328ASN     CB 5161   6.914   5.290   4.381
  328ASN    HB1 5162   6.814   5.283   4.425
  328ASN    HB2 5163   6.905   5.252   4.282
  328ASN     CG 5164   6.966   5.432   4.369
  328ASN    OD1 5165   7.057   5.480   4.434
  328ASN    ND2 5166   6.906   5.509   4.282
  328ASN   HD21 5167   6.818   5.471   4.227
  328ASN   HD22 5168   6.936   5.605   4.280
  328ASN      C 5169   7.035   5.237   4.601
  328ASN      O 5170   6.938   5.249   4.679
  329PRO      N 5171   7.157   5.265   4.645
  329PRO     CD 5172   7.282   5.240   4.575
  329PRO    HD1 5173   7.298   5.308   4.488
  329PRO    HD2 5174   7.288   5.132   4.542
  329PRO     CG 5175   7.392   5.263   4.677
  329PRO    HG1 5176   7.427   5.367   4.674
  329PRO    HG2 5177   7.471   5.190   4.665
  329PRO     CB 5178   7.322   5.239   4.810
  329PRO    HB1 5179   7.377   5.285   4.889
  329PRO    HB2 5180   7.312   5.131   4.823
  329PRO     CA 5181   7.182   5.297   4.786
  329PRO     HA 5182   7.112   5.239   4.847
  329PRO      C 5183   7.173   5.448   4.813
  329PRO      O 5184   7.185   5.487   4.928
  330ILE      N 5185   7.158   5.536   4.712
  330ILE      H 5186   7.132   5.497   4.621
  330ILE     CA 5187   7.180   5.681   4.725
  330ILE     HA 5188   7.280   5.694   4.766
  330ILE     CB 5189   7.180   5.749   4.587
  330ILE     HB 5190   7.086   5.728   4.535
  330ILE    CG2 5191   7.194   5.901   4.600
  330ILE   HG21 5192   7.111   5.945   4.658
  330ILE   HG22 5193   7.289   5.929   4.644
  330ILE   HG23 5194   7.188   5.951   4.499
  330ILE    CG1 5195   7.294   5.696   4.498
  330ILE   HG11 5196   7.299   5.586   4.501
  330ILE   HG12 5197   7.387   5.732   4.542
  330ILE     CD 5198   7.291   5.736   4.348
  330ILE    HD1 5199   7.374   5.691   4.291
  330ILE    HD2 5200   7.196   5.706   4.308
  330ILE    HD3 5201   7.305   5.844   4.342
  330ILE      C 5202   7.083   5.743   4.825
  330ILE      O 5203   7.129   5.823   4.906
  331ALA      N 5204   6.956   5.704   4.828
  331ALA      H 5205   6.918   5.648   4.753
  331ALA     CA 5206   6.862   5.754   4.930
  331ALA     HA 5207   6.855   5.863   4.918
  331ALA     CB 5208   6.723   5.693   4.898
  331ALA    HB1 5209   6.728   5.583   4.887
  331ALA    HB2 5210   6.655   5.715   4.985
  331ALA    HB3 5211   6.684   5.733   4.808
  331ALA      C 5212   6.901   5.722   5.077
  331ALA      O 5213   6.882   5.805   5.167
  332SER      N 5214   6.963   5.606   5.098
  332SER      H 5215   6.979   5.542   5.021
  332SER     CA 5216   7.026   5.574   5.227
  332SER     HA 5217   6.961   5.603   5.308
  332SER     CB 5218   7.053   5.424   5.232
  332SER    HB1 5219   7.094   5.400   5.327
  332SER    HB2 5220   7.121   5.403   5.150
  332SER     OG 5221   6.935   5.344   5.212
  332SER     HG 5222   6.911   5.352   5.119
  332SER      C 5223   7.163   5.647   5.249
  332SER      O 5224   7.193   5.688   5.362
  333ILE      N 5225   7.242   5.674   5.145
  333ILE      H 5226   7.217   5.641   5.053
  333ILE     CA 5227   7.368   5.751   5.156
  333ILE     HA 5228   7.426   5.718   5.241
  333ILE     CB 5229   7.454   5.729   5.032
  333ILE     HB 5230   7.393   5.748   4.943
  333ILE    CG2 5231   7.573   5.827   5.023
  333ILE   HG21 5232   7.532   5.930   5.010
  333ILE   HG22 5233   7.631   5.816   5.115
  333ILE   HG23 5234   7.639   5.815   4.937
  333ILE    CG1 5235   7.504   5.581   5.027
  333ILE   HG11 5236   7.419   5.516   5.041
  333ILE   HG12 5237   7.584   5.562   5.102
  333ILE     CD 5238   7.559   5.545   4.889
  333ILE    HD1 5239   7.649   5.605   4.870
  333ILE    HD2 5240   7.593   5.440   4.886
  333ILE    HD3 5241   7.488   5.567   4.811
  333ILE      C 5242   7.342   5.896   5.192
  333ILE      O 5243   7.410   5.945   5.281
  334PHE      N 5244   7.245   5.962   5.130
  334PHE      H 5245   7.194   5.919   5.049
  334PHE     CA 5246   7.209   6.102   5.165
  334PHE     HA 5247   7.300   6.162   5.170
  334PHE     CB 5248   7.117   6.161   5.059
  334PHE    HB1 5249   7.059   6.241   5.102
  334PHE    HB2 5250   7.046   6.087   5.021
  334PHE     CG 5251   7.196   6.219   4.943
  334PHE    CD1 5252   7.201   6.361   4.927
  334PHE    HD1 5253   7.140   6.423   4.989
  334PHE    CE1 5254   7.277   6.421   4.826
  334PHE    HE1 5255   7.281   6.529   4.816
  334PHE     CZ 5256   7.356   6.339   4.743
  334PHE     HZ 5257   7.419   6.389   4.670
  334PHE    CE2 5258   7.357   6.199   4.761
  334PHE    HE2 5259   7.415   6.128   4.698
  334PHE    CD2 5260   7.276   6.139   4.862
  334PHE    HD2 5261   7.284   6.036   4.872
  334PHE      C 5262   7.153   6.114   5.310
  334PHE      O 5263   7.171   6.218   5.373
  335ALA      N 5264   7.097   6.009   5.367
  335ALA      H 5265   7.080   5.923   5.318
  335ALA     CA 5266   7.063   6.014   5.510
  335ALA     HA 5267   7.007   6.105   5.531
  335ALA     CB 5268   6.969   5.896   5.544
  335ALA    HB1 5269   7.019   5.802   5.529
  335ALA    HB2 5270   6.940   5.905   5.650
  335ALA    HB3 5271   6.878   5.903   5.483
  335ALA      C 5272   7.194   6.012   5.595
  335ALA      O 5273   7.205   6.089   5.694
  336TRP      N 5274   7.296   5.932   5.555
  336TRP      H 5275   7.282   5.879   5.475
  336TRP     CA 5276   7.429   5.941   5.615
  336TRP     HA 5277   7.418   5.937   5.727
  336TRP     CB 5278   7.514   5.818   5.579
  336TRP    HB1 5279   7.621   5.845   5.595
  336TRP    HB2 5280   7.508   5.795   5.473
  336TRP     CG 5281   7.486   5.696   5.661
  336TRP    CD1 5282   7.395   5.599   5.632
  336TRP    HD1 5283   7.335   5.594   5.545
  336TRP    NE1 5284   7.396   5.502   5.730
  336TRP    HE1 5285   7.333   5.424   5.729
  336TRP    CE2 5286   7.486   5.530   5.828
  336TRP    CZ2 5287   7.528   5.462   5.944
  336TRP    HZ2 5288   7.478   5.367   5.969
  336TRP    CH2 5289   7.625   5.519   6.029
  336TRP    HH2 5290   7.661   5.466   6.115
  336TRP    CZ3 5291   7.683   5.643   5.993
  336TRP    HZ3 5292   7.758   5.684   6.057
  336TRP    CE3 5293   7.645   5.707   5.873
  336TRP    HE3 5294   7.694   5.801   5.849
  336TRP    CD2 5295   7.546   5.653   5.787
  336TRP      C 5296   7.502   6.076   5.590
  336TRP      O 5297   7.551   6.130   5.689
  337THR      N 5298   7.507   6.130   5.470
  337THR      H 5299   7.471   6.080   5.390
  337THR     CA 5300   7.582   6.256   5.445
  337THR     HA 5301   7.684   6.240   5.479
  337THR     CB 5302   7.586   6.297   5.296
  337THR     HB 5303   7.647   6.391   5.289
  337THR    CG2 5304   7.636   6.194   5.195
  337THR   HG21 5305   7.626   6.237   5.097
  337THR   HG22 5306   7.740   6.170   5.215
  337THR   HG23 5307   7.576   6.105   5.202
  337THR    OG1 5308   7.456   6.331   5.250
  337THR    HG1 5309   7.463   6.418   5.210
  337THR      C 5310   7.525   6.370   5.523
  337THR      O 5311   7.596   6.444   5.587
  338ARG      N 5312   7.391   6.376   5.537
  338ARG      H 5313   7.337   6.309   5.484
  338ARG     CA 5314   7.323   6.481   5.615
  338ARG     HA 5315   7.368   6.577   5.591
  338ARG     CB 5316   7.176   6.488   5.565
  338ARG    HB1 5317   7.116   6.554   5.626
  338ARG    HB2 5318   7.130   6.389   5.572
  338ARG     CG 5319   7.171   6.534   5.418
  338ARG    HG1 5320   7.240   6.476   5.351
  338ARG    HG2 5321   7.200   6.641   5.418
  338ARG     CD 5322   7.032   6.521   5.355
  338ARG    HD1 5323   6.960   6.563   5.427
  338ARG    HD2 5324   7.011   6.414   5.346
  338ARG     NE 5325   7.024   6.590   5.225
  338ARG     HE 5326   7.115   6.606   5.179
  338ARG     CZ 5327   6.924   6.647   5.161
  338ARG    NH1 5328   6.802   6.644   5.207
  338ARG   HH11 5329   6.784   6.597   5.292
  338ARG   HH12 5330   6.731   6.703   5.163
  338ARG    NH2 5331   6.945   6.705   5.048
  338ARG   HH21 5332   7.041   6.712   5.012
  338ARG   HH22 5333   6.865   6.750   5.002
  338ARG      C 5334   7.330   6.456   5.765
  338ARG      O 5335   7.345   6.551   5.844
  339GLY      N 5336   7.327   6.327   5.808
  339GLY      H 5337   7.307   6.249   5.744
  339GLY     CA 5338   7.350   6.292   5.949
  339GLY    HA1 5339   7.337   6.187   5.970
  339GLY    HA2 5340   7.277   6.351   6.008
  339GLY      C 5341   7.494   6.327   5.997
  339GLY      O 5342   7.508   6.382   6.106
  340LEU      N 5343   7.593   6.299   5.911
  340LEU      H 5344   7.574   6.256   5.825
  340LEU     CA 5345   7.736   6.333   5.935
  340LEU     HA 5346   7.764   6.293   6.030
  340LEU     CB 5347   7.817   6.269   5.820
  340LEU    HB1 5348   7.918   6.312   5.816
  340LEU    HB2 5349   7.774   6.300   5.725
  340LEU     CG 5350   7.831   6.115   5.822
  340LEU     HG 5351   7.734   6.074   5.847
  340LEU    CD1 5352   7.882   6.064   5.686
  340LEU   HD11 5353   7.986   6.094   5.665
  340LEU   HD12 5354   7.878   5.955   5.683
  340LEU   HD13 5355   7.818   6.104   5.610
  340LEU    CD2 5356   7.930   6.073   5.935
  340LEU   HD21 5357   7.931   5.963   5.945
  340LEU   HD22 5358   8.028   6.107   5.908
  340LEU   HD23 5359   7.896   6.105   6.033
  340LEU      C 5360   7.753   6.487   5.940
  340LEU      O 5361   7.823   6.540   6.028
  341ALA      N 5362   7.689   6.565   5.849
  341ALA      H 5363   7.638   6.523   5.777
  341ALA     CA 5364   7.693   6.711   5.854
  341ALA     HA 5365   7.798   6.744   5.846
  341ALA     CB 5366   7.620   6.764   5.731
  341ALA    HB1 5367   7.674   6.736   5.638
  341ALA    HB2 5368   7.518   6.732   5.726
  341ALA    HB3 5369   7.608   6.871   5.735
  341ALA      C 5370   7.630   6.768   5.983
  341ALA      O 5371   7.678   6.865   6.038
  342HIS      N 5372   7.520   6.706   6.032
  342HIS      H 5373   7.482   6.628   5.978
  342HIS     CA 5374   7.453   6.750   6.154
  342HIS     HA 5375   7.446   6.859   6.155
  342HIS     CB 5376   7.311   6.694   6.155
  342HIS    HB1 5377   7.312   6.584   6.161
  342HIS    HB2 5378   7.262   6.716   6.061
  342HIS     CG 5379   7.225   6.744   6.268
  342HIS    ND1 5380   7.137   6.855   6.265
  342HIS    CE1 5381   7.080   6.859   6.386
  342HIS    HE1 5382   7.003   6.931   6.416
  342HIS    NE2 5383   7.131   6.764   6.465
  342HIS    HE2 5384   7.105   6.753   6.561
  342HIS    CD2 5385   7.224   6.695   6.394
  342HIS    HD2 5386   7.292   6.617   6.425
  342HIS      C 5387   7.536   6.710   6.279
  342HIS      O 5388   7.549   6.790   6.369
  343ARG      N 5389   7.599   6.591   6.278
  343ARG      H 5390   7.585   6.522   6.202
  343ARG     CA 5391   7.703   6.552   6.378
  343ARG     HA 5392   7.660   6.551   6.479
  343ARG     CB 5393   7.756   6.411   6.348
  343ARG    HB1 5394   7.800   6.411   6.247
  343ARG    HB2 5395   7.668   6.345   6.351
  343ARG     CG 5396   7.860   6.353   6.448
  343ARG    HG1 5397   7.952   6.414   6.459
  343ARG    HG2 5398   7.895   6.259   6.403
  343ARG     CD 5399   7.804   6.316   6.587
  343ARG    HD1 5400   7.859   6.235   6.629
  343ARG    HD2 5401   7.701   6.280   6.571
  343ARG     NE 5402   7.804   6.425   6.684
  343ARG     HE 5403   7.880   6.491   6.676
  343ARG     CZ 5404   7.716   6.442   6.779
  343ARG    NH1 5405   7.619   6.362   6.814
  343ARG   HH11 5406   7.615   6.268   6.778
  343ARG   HH12 5407   7.545   6.391   6.875
  343ARG    NH2 5408   7.721   6.554   6.846
  343ARG   HH21 5409   7.810   6.610   6.840
  343ARG   HH22 5410   7.659   6.558   6.927
  343ARG      C 5411   7.817   6.655   6.381
  343ARG      O 5412   7.842   6.719   6.485
  344ALA      N 5413   7.874   6.688   6.265
  344ALA      H 5414   7.847   6.641   6.178
  344ALA     CA 5415   7.979   6.787   6.246
  344ALA     HA 5416   8.060   6.758   6.309
  344ALA     CB 5417   8.026   6.779   6.101
  344ALA    HB1 5418   8.116   6.836   6.089
  344ALA    HB2 5419   8.049   6.674   6.078
  344ALA    HB3 5420   7.949   6.819   6.033
  344ALA      C 5421   7.941   6.933   6.277
  344ALA      O 5422   8.028   7.013   6.311
  345LYS      N 5423   7.811   6.970   6.271
  345LYS      H 5424   7.751   6.899   6.232
  345LYS     CA 5425   7.750   7.095   6.315
  345LYS     HA 5426   7.818   7.175   6.286
  345LYS     CB 5427   7.623   7.110   6.235
  345LYS    HB1 5428   7.553   7.026   6.261
  345LYS    HB2 5429   7.649   7.107   6.128
  345LYS     CG 5430   7.547   7.242   6.259
  345LYS    HG1 5431   7.610   7.321   6.220
  345LYS    HG2 5432   7.524   7.254   6.365
  345LYS     CD 5433   7.413   7.237   6.190
  345LYS    HD1 5434   7.434   7.205   6.088
  345LYS    HD2 5435   7.369   7.335   6.192
  345LYS     CE 5436   7.317   7.143   6.261
  345LYS    HE1 5437   7.297   7.183   6.360
  345LYS    HE2 5438   7.354   7.039   6.266
  345LYS     NZ 5439   7.190   7.130   6.184
  345LYS    HZ1 5440   7.134   7.059   6.228
  345LYS    HZ2 5441   7.135   7.216   6.174
  345LYS    HZ3 5442   7.205   7.095   6.093
  345LYS      C 5443   7.735   7.105   6.466
  345LYS      O 5444   7.768   7.210   6.521
  346LEU      N 5445   7.691   6.995   6.529
  346LEU      H 5446   7.673   6.911   6.475
  346LEU     CA 5447   7.678   6.989   6.673
  346LEU     HA 5448   7.617   7.069   6.712
  346LEU     CB 5449   7.611   6.852   6.712
  346LEU    HB1 5450   7.633   6.831   6.817
  346LEU    HB2 5451   7.661   6.772   6.656
  346LEU     CG 5452   7.459   6.849   6.688
  346LEU     HG 5453   7.439   6.883   6.588
  346LEU    CD1 5454   7.414   6.704   6.690
  346LEU   HD11 5455   7.439   6.655   6.785
  346LEU   HD12 5456   7.305   6.703   6.678
  346LEU   HD13 5457   7.457   6.650   6.606
  346LEU    CD2 5458   7.377   6.926   6.791
  346LEU   HD21 5459   7.272   6.910   6.772
  346LEU   HD22 5460   7.401   6.890   6.891
  346LEU   HD23 5461   7.405   7.031   6.786
  346LEU      C 5462   7.818   7.000   6.743
  346LEU      O 5463   7.831   7.081   6.837
  347ASP      N 5464   7.921   6.934   6.692
  347ASP      H 5465   7.899   6.863   6.622
  347ASP     CA 5466   8.059   6.937   6.745
  347ASP     HA 5467   8.058   6.949   6.856
  347ASP     CB 5468   8.118   6.797   6.713
  347ASP    HB1 5469   8.219   6.790   6.759
  347ASP    HB2 5470   8.134   6.796   6.607
  347ASP     CG 5471   8.032   6.679   6.753
  347ASP    OD1 5472   8.040   6.574   6.686
  347ASP    OD2 5473   7.963   6.686   6.857
  347ASP      C 5474   8.148   7.046   6.688
  347ASP      O 5475   8.263   7.059   6.730
  348ASN      N 5476   8.102   7.124   6.587
  348ASN      H 5477   8.007   7.110   6.557
  348ASN     CA 5478   8.188   7.216   6.506
  348ASN     HA 5479   8.126   7.238   6.417
  348ASN     CB 5480   8.207   7.347   6.587
  348ASN    HB1 5481   8.276   7.329   6.668
  348ASN    HB2 5482   8.110   7.383   6.624
  348ASN     CG 5483   8.263   7.463   6.505
  348ASN    OD1 5484   8.295   7.452   6.388
  348ASN    ND2 5485   8.280   7.578   6.567
  348ASN   HD21 5486   8.239   7.588   6.660
  348ASN   HD22 5487   8.325   7.655   6.524
  348ASN      C 5488   8.319   7.150   6.460
  348ASN      O 5489   8.428   7.200   6.486
  349ASN      N 5490   8.308   7.029   6.398
  349ASN      H 5491   8.212   6.994   6.381
  349ASN     CA 5492   8.418   6.951   6.346
  349ASN     HA 5493   8.512   6.986   6.394
  349ASN     CB 5494   8.395   6.803   6.389
  349ASN    HB1 5495   8.299   6.772   6.357
  349ASN    HB2 5496   8.392   6.804   6.497
  349ASN     CG 5497   8.494   6.701   6.338
  349ASN    OD1 5498   8.575   6.726   6.253
  349ASN    ND2 5499   8.485   6.585   6.393
  349ASN   HD21 5500   8.415   6.565   6.465
  349ASN   HD22 5501   8.551   6.509   6.370
  349ASN      C 5502   8.426   6.974   6.193
  349ASN      O 5503   8.343   6.926   6.116
  350LYS      N 5504   8.527   7.053   6.157
  350LYS      H 5505   8.590   7.094   6.227
  350LYS     CA 5506   8.550   7.094   6.017
  350LYS     HA 5507   8.453   7.131   5.978
  350LYS     CB 5508   8.654   7.210   6.014
  350LYS    HB1 5509   8.664   7.249   5.913
  350LYS    HB2 5510   8.753   7.172   6.050
  350LYS     CG 5511   8.619   7.332   6.102
  350LYS    HG1 5512   8.693   7.412   6.088
  350LYS    HG2 5513   8.620   7.303   6.208
  350LYS     CD 5514   8.482   7.390   6.067
  350LYS    HD1 5515   8.402   7.324   6.100
  350LYS    HD2 5516   8.478   7.409   5.955
  350LYS     CE 5517   8.465   7.524   6.145
  350LYS    HE1 5518   8.541   7.591   6.112
  350LYS    HE2 5519   8.481   7.500   6.249
  350LYS     NZ 5520   8.330   7.578   6.134
  350LYS    HZ1 5521   8.262   7.508   6.164
  350LYS    HZ2 5522   8.323   7.660   6.196
  350LYS    HZ3 5523   8.309   7.611   6.042
  350LYS      C 5524   8.597   6.980   5.921
  350LYS      O 5525   8.557   6.977   5.806
  351GLU      N 5526   8.670   6.883   5.971
  351GLU      H 5527   8.693   6.888   6.068
  351GLU     CA 5528   8.714   6.766   5.894
  351GLU     HA 5529   8.751   6.792   5.794
  351GLU     CB 5530   8.823   6.687   5.963
  351GLU    HB1 5531   8.855   6.612   5.892
  351GLU    HB2 5532   8.784   6.629   6.047
  351GLU     CG 5533   8.945   6.768   6.008
  351GLU    HG1 5534   8.920   6.831   6.090
  351GLU    HG2 5535   8.976   6.833   5.930
  351GLU     CD 5536   9.060   6.673   6.046
  351GLU    OE1 5537   9.136   6.634   5.953
  351GLU    OE2 5538   9.078   6.635   6.164
  351GLU      C 5539   8.592   6.673   5.869
  351GLU      O 5540   8.570   6.631   5.755
  352LEU      N 5541   8.507   6.646   5.968
  352LEU      H 5542   8.524   6.682   6.059
  352LEU     CA 5543   8.382   6.567   5.946
  352LEU     HA 5544   8.413   6.470   5.902
  352LEU     CB 5545   8.326   6.533   6.085
  352LEU    HB1 5546   8.279   6.621   6.128
  352LEU    HB2 5547   8.409   6.503   6.150
  352LEU     CG 5548   8.219   6.423   6.093
  352LEU     HG 5549   8.140   6.447   6.025
  352LEU    CD1 5550   8.277   6.286   6.059
  352LEU   HD11 5551   8.356   6.261   6.130
  352LEU   HD12 5552   8.197   6.212   6.067
  352LEU   HD13 5553   8.313   6.285   5.958
  352LEU    CD2 5554   8.163   6.409   6.236
  352LEU   HD21 5555   8.088   6.333   6.242
  352LEU   HD22 5556   8.240   6.383   6.305
  352LEU   HD23 5557   8.115   6.501   6.266
  352LEU      C 5558   8.289   6.640   5.852
  352LEU      O 5559   8.223   6.573   5.773
  353ALA      N 5560   8.282   6.774   5.855
  353ALA      H 5561   8.336   6.822   5.928
  353ALA     CA 5562   8.206   6.852   5.759
  353ALA     HA 5563   8.105   6.814   5.754
  353ALA     CB 5564   8.196   6.994   5.815
  353ALA    HB1 5565   8.129   7.050   5.751
  353ALA    HB2 5566   8.160   6.988   5.919
  353ALA    HB3 5567   8.296   7.038   5.813
  353ALA      C 5568   8.266   6.846   5.614
  353ALA      O 5569   8.188   6.857   5.516
  354PHE      N 5570   8.395   6.839   5.598
  354PHE      H 5571   8.456   6.836   5.684
  354PHE     CA 5572   8.464   6.822   5.467
  354PHE     HA 5573   8.428   6.894   5.396
  354PHE     CB 5574   8.616   6.843   5.483
  354PHE    HB1 5575   8.644   6.814   5.585
  354PHE    HB2 5576   8.632   6.947   5.479
  354PHE     CG 5577   8.706   6.769   5.385
  354PHE    CD1 5578   8.714   6.809   5.248
  354PHE    HD1 5579   8.647   6.888   5.212
  354PHE    CE1 5580   8.802   6.744   5.163
  354PHE    HE1 5581   8.805   6.773   5.057
  354PHE     CZ 5582   8.883   6.638   5.206
  354PHE     HZ 5583   8.950   6.588   5.138
  354PHE    CE2 5584   8.875   6.599   5.341
  354PHE    HE2 5585   8.940   6.519   5.372
  354PHE    CD2 5586   8.789   6.661   5.429
  354PHE    HD2 5587   8.780   6.628   5.534
  354PHE      C 5588   8.437   6.683   5.406
  354PHE      O 5589   8.406   6.673   5.287
  355PHE      N 5590   8.456   6.580   5.488
  355PHE      H 5591   8.496   6.599   5.581
  355PHE     CA 5592   8.420   6.441   5.457
  355PHE     HA 5593   8.476   6.405   5.373
  355PHE     CB 5594   8.457   6.353   5.578
  355PHE    HB1 5595   8.409   6.396   5.662
  355PHE    HB2 5596   8.566   6.359   5.597
  355PHE     CG 5597   8.421   6.204   5.569
  355PHE    CD1 5598   8.486   6.121   5.475
  355PHE    HD1 5599   8.565   6.158   5.411
  355PHE    CE1 5600   8.451   5.986   5.465
  355PHE    HE1 5601   8.504   5.923   5.396
  355PHE     CZ 5602   8.346   5.933   5.545
  355PHE     HZ 5603   8.316   5.832   5.536
  355PHE    CE2 5604   8.279   6.017   5.636
  355PHE    HE2 5605   8.201   5.981   5.695
  355PHE    CD2 5606   8.316   6.154   5.647
  355PHE    HD2 5607   8.261   6.213   5.716
  355PHE      C 5608   8.273   6.416   5.417
  355PHE      O 5609   8.244   6.356   5.313
  356ALA      N 5610   8.176   6.471   5.494
  356ALA      H 5611   8.200   6.508   5.585
  356ALA     CA 5612   8.033   6.465   5.470
  356ALA     HA 5613   7.998   6.361   5.464
  356ALA     CB 5614   7.957   6.538   5.583
  356ALA    HB1 5615   7.849   6.526   5.570
  356ALA    HB2 5616   7.985   6.505   5.680
  356ALA    HB3 5617   7.979   6.646   5.573
  356ALA      C 5618   8.002   6.524   5.331
  356ALA      O 5619   7.925   6.466   5.255
  357ASN      N 5620   8.065   6.637   5.298
  357ASN      H 5621   8.119   6.684   5.368
  357ASN     CA 5622   8.043   6.714   5.172
  357ASN     HA 5623   7.935   6.722   5.159
  357ASN     CB 5624   8.102   6.857   5.194
  357ASN    HB1 5625   8.202   6.847   5.232
  357ASN    HB2 5626   8.041   6.911   5.266
  357ASN     CG 5627   8.099   6.939   5.066
  357ASN    OD1 5628   8.200   6.955   4.998
  357ASN    ND2 5629   7.984   6.991   5.032
  357ASN   HD21 5630   7.905   6.968   5.088
  357ASN   HD22 5631   7.979   7.052   4.950
  357ASN      C 5632   8.100   6.645   5.049
  357ASN      O 5633   8.034   6.638   4.944
  358ALA      N 5634   8.217   6.580   5.065
  358ALA      H 5635   8.264   6.587   5.155
  358ALA     CA 5636   8.288   6.506   4.961
  358ALA     HA 5637   8.293   6.566   4.872
  358ALA     CB 5638   8.433   6.479   5.010
  358ALA    HB1 5639   8.483   6.573   5.024
  358ALA    HB2 5640   8.430   6.425   5.099
  358ALA    HB3 5641   8.488   6.425   4.930
  358ALA      C 5642   8.216   6.373   4.926
  358ALA      O 5643   8.208   6.343   4.809
  359LEU      N 5644   8.162   6.298   5.025
  359LEU      H 5645   8.168   6.330   5.123
  359LEU     CA 5646   8.077   6.178   5.004
  359LEU     HA 5647   8.138   6.108   4.940
  359LEU     CB 5648   8.054   6.112   5.143
  359LEU    HB1 5649   8.015   6.188   5.212
  359LEU    HB2 5650   8.150   6.085   5.181
  359LEU     CG 5651   7.962   5.986   5.140
  359LEU     HG 5652   7.863   6.013   5.107
  359LEU    CD1 5653   8.018   5.879   5.047
  359LEU   HD11 5654   7.951   5.792   5.044
  359LEU   HD12 5655   8.023   5.918   4.945
  359LEU   HD13 5656   8.116   5.839   5.077
  359LEU    CD2 5657   7.951   5.925   5.280
  359LEU   HD21 5658   8.047   5.893   5.319
  359LEU   HD22 5659   7.913   6.000   5.347
  359LEU   HD23 5660   7.882   5.843   5.272
  359LEU      C 5661   7.950   6.214   4.925
  359LEU      O 5662   7.915   6.143   4.832
  360GLU      N 5663   7.885   6.325   4.961
  360GLU      H 5664   7.919   6.378   5.036
  360GLU     CA 5665   7.769   6.381   4.891
  360GLU     HA 5666   7.689   6.305   4.885
  360GLU     CB 5667   7.722   6.498   4.977
  360GLU    HB1 5668   7.785   6.587   4.959
  360GLU    HB2 5669   7.736   6.471   5.080
  360GLU     CG 5670   7.580   6.542   4.952
  360GLU    HG1 5671   7.519   6.452   4.953
  360GLU    HG2 5672   7.579   6.593   4.855
  360GLU     CD 5673   7.541   6.634   5.067
  360GLU    OE1 5674   7.484   6.584   5.166
  360GLU    OE2 5675   7.569   6.758   5.061
  360GLU      C 5676   7.807   6.425   4.745
  360GLU      O 5677   7.727   6.415   4.652
  361GLU      N 5678   7.933   6.463   4.723
  361GLU      H 5679   7.995   6.472   4.802
  361GLU     CA 5680   7.983   6.514   4.594
  361GLU     HA 5681   7.906   6.575   4.550
  361GLU     CB 5682   8.105   6.604   4.615
  361GLU    HB1 5683   8.194   6.542   4.640
  361GLU    HB2 5684   8.080   6.675   4.695
  361GLU     CG 5685   8.138   6.681   4.486
  361GLU    HG1 5686   8.049   6.737   4.451
  361GLU    HG2 5687   8.167   6.612   4.405
  361GLU     CD 5688   8.252   6.776   4.516
  361GLU    OE1 5689   8.223   6.892   4.557
  361GLU    OE2 5690   8.372   6.741   4.499
  361GLU      C 5691   8.011   6.400   4.496
  361GLU      O 5692   7.956   6.397   4.383
  362VAL      N 5693   8.082   6.296   4.539
  362VAL      H 5694   8.122   6.299   4.632
  362VAL     CA 5695   8.114   6.180   4.453
  362VAL     HA 5696   8.136   6.219   4.356
  362VAL     CB 5697   8.234   6.097   4.501
  362VAL     HB 5698   8.252   6.016   4.431
  362VAL    CG1 5699   8.361   6.182   4.506
  362VAL   HG11 5700   8.348   6.259   4.579
  362VAL   HG12 5701   8.449   6.121   4.528
  362VAL   HG13 5702   8.372   6.231   4.407
  362VAL    CG2 5703   8.207   6.032   4.641
  362VAL   HG21 5704   8.203   6.109   4.716
  362VAL   HG22 5705   8.116   5.973   4.646
  362VAL   HG23 5706   8.288   5.963   4.663
  362VAL      C 5707   7.990   6.093   4.426
  362VAL      O 5708   7.983   6.030   4.320
  363SER      N 5709   7.889   6.096   4.513
  363SER      H 5710   7.900   6.141   4.603
  363SER     CA 5711   7.760   6.028   4.487
  363SER     HA 5712   7.781   5.920   4.480
  363SER     CB 5713   7.672   6.038   4.614
  363SER    HB1 5714   7.579   5.984   4.592
  363SER    HB2 5715   7.645   6.138   4.636
  363SER     OG 5716   7.725   5.974   4.729
  363SER     HG 5717   7.795   6.037   4.765
  363SER      C 5718   7.689   6.070   4.363
  363SER      O 5719   7.631   5.989   4.293
  364ILE      N 5720   7.700   6.201   4.331
  364ILE      H 5721   7.756   6.257   4.392
  364ILE     CA 5722   7.644   6.262   4.208
  364ILE     HA 5723   7.560   6.202   4.173
  364ILE     CB 5724   7.593   6.401   4.240
  364ILE     HB 5725   7.676   6.469   4.255
  364ILE    CG2 5726   7.518   6.460   4.123
  364ILE   HG21 5727   7.484   6.556   4.149
  364ILE   HG22 5728   7.581   6.469   4.037
  364ILE   HG23 5729   7.428   6.397   4.100
  364ILE    CG1 5730   7.499   6.405   4.364
  364ILE   HG11 5731   7.463   6.508   4.376
  364ILE   HG12 5732   7.554   6.380   4.454
  364ILE     CD 5733   7.377   6.309   4.357
  364ILE    HD1 5734   7.303   6.341   4.283
  364ILE    HD2 5735   7.412   6.209   4.332
  364ILE    HD3 5736   7.328   6.304   4.454
  364ILE      C 5737   7.745   6.269   4.090
  364ILE      O 5738   7.704   6.234   3.980
  365GLU      N 5739   7.870   6.300   4.114
  365GLU      H 5740   7.896   6.324   4.207
  365GLU     CA 5741   7.971   6.310   4.010
  365GLU     HA 5742   7.935   6.379   3.932
  365GLU     CB 5743   8.100   6.372   4.072
  365GLU    HB1 5744   8.141   6.300   4.138
  365GLU    HB2 5745   8.073   6.463   4.126
  365GLU     CG 5746   8.210   6.401   3.971
  365GLU    HG1 5747   8.167   6.449   3.885
  365GLU    HG2 5748   8.250   6.306   3.933
  365GLU     CD 5749   8.315   6.488   4.039
  365GLU    OE1 5750   8.316   6.611   4.018
  365GLU    OE2 5751   8.398   6.434   4.117
  365GLU      C 5752   8.002   6.174   3.943
  365GLU      O 5753   8.029   6.171   3.821
  366THR      N 5754   7.990   6.063   4.013
  366THR      H 5755   7.960   6.068   4.109
  366THR     CA 5756   8.005   5.925   3.956
  366THR     HA 5757   8.099   5.916   3.899
  366THR     CB 5758   8.017   5.824   4.069
  366THR     HB 5759   7.924   5.825   4.126
  366THR    CG2 5760   8.046   5.677   4.028
  366THR   HG21 5761   7.959   5.630   3.982
  366THR   HG22 5762   8.125   5.669   3.955
  366THR   HG23 5763   8.069   5.618   4.114
  366THR    OG1 5764   8.117   5.862   4.161
  366THR    HG1 5765   8.073   5.919   4.225
  366THR      C 5766   7.886   5.885   3.862
  366THR      O 5767   7.908   5.828   3.753
  367ILE      N 5768   7.760   5.928   3.894
  367ILE      H 5769   7.748   5.970   3.986
  367ILE     CA 5770   7.643   5.917   3.801
  367ILE     HA 5771   7.654   5.819   3.752
  367ILE     CB 5772   7.509   5.910   3.875
  367ILE     HB 5773   7.431   5.896   3.796
  367ILE    CG2 5774   7.505   5.787   3.971
  367ILE   HG21 5775   7.552   5.703   3.924
  367ILE   HG22 5776   7.565   5.808   4.059
  367ILE   HG23 5777   7.404   5.764   4.002
  367ILE    CG1 5778   7.473   6.042   3.947
  367ILE   HG11 5779   7.481   6.127   3.880
  367ILE   HG12 5780   7.542   6.054   4.028
  367ILE     CD 5781   7.329   6.042   4.005
  367ILE    HD1 5782   7.257   6.026   3.922
  367ILE    HD2 5783   7.321   5.962   4.078
  367ILE    HD3 5784   7.308   6.134   4.059
  367ILE      C 5785   7.647   6.021   3.689
  367ILE      O 5786   7.590   5.999   3.580
  368GLU      N 5787   7.716   6.134   3.711
  368GLU      H 5788   7.742   6.159   3.806
  368GLU     CA 5789   7.748   6.234   3.607
  368GLU     HA 5790   7.665   6.243   3.543
  368GLU     CB 5791   7.775   6.373   3.671
  368GLU    HB1 5792   7.878   6.377   3.697
  368GLU    HB2 5793   7.717   6.377   3.761
  368GLU     CG 5794   7.737   6.488   3.581
  368GLU    HG1 5795   7.626   6.478   3.572
  368GLU    HG2 5796   7.779   6.470   3.482
  368GLU     CD 5797   7.785   6.618   3.645
  368GLU    OE1 5798   7.882   6.676   3.595
  368GLU    OE2 5799   7.730   6.666   3.746
  368GLU      C 5800   7.864   6.191   3.514
  368GLU      O 5801   7.876   6.240   3.403
  369ALA      N 5802   7.951   6.097   3.551
  369ALA      H 5803   7.951   6.074   3.651
  369ALA     CA 5804   8.039   6.018   3.462
  369ALA     HA 5805   8.072   6.085   3.387
  369ALA     CB 5806   8.166   5.978   3.542
  369ALA    HB1 5807   8.234   5.929   3.479
  369ALA    HB2 5808   8.214   6.069   3.588
  369ALA    HB3 5809   8.132   5.920   3.628
  369ALA      C 5810   7.968   5.900   3.393
  369ALA      O 5811   8.027   5.837   3.305
  370GLY      N 5812   7.842   5.869   3.426
  370GLY      H 5813   7.797   5.927   3.497
  370GLY     CA 5814   7.761   5.765   3.359
  370GLY    HA1 5815   7.798   5.745   3.255
  370GLY    HA2 5816   7.661   5.799   3.344
  370GLY      C 5817   7.761   5.627   3.432
  370GLY      O 5818   7.686   5.539   3.390
  371PHE      N 5819   7.829   5.614   3.547
  371PHE      H 5820   7.873   5.694   3.586
  371PHE     CA 5821   7.836   5.489   3.626
  371PHE     HA 5822   7.827   5.406   3.561
  371PHE     CB 5823   7.974   5.482   3.694
  371PHE    HB1 5824   7.983   5.383   3.745
  371PHE    HB2 5825   7.980   5.562   3.768
  371PHE     CG 5826   8.092   5.495   3.598
  371PHE    CD1 5827   8.184   5.600   3.617
  371PHE    HD1 5828   8.171   5.671   3.696
  371PHE    CE1 5829   8.291   5.614   3.530
  371PHE    HE1 5830   8.360   5.696   3.542
  371PHE     CZ 5831   8.311   5.524   3.424
  371PHE     HZ 5832   8.394   5.533   3.352
  371PHE    CE2 5833   8.221   5.418   3.403
  371PHE    HE2 5834   8.236   5.344   3.324
  371PHE    CD2 5835   8.114   5.403   3.495
  371PHE    HD2 5836   8.056   5.315   3.488
  371PHE      C 5837   7.720   5.484   3.730
  371PHE      O 5838   7.726   5.546   3.837
  372MET      N 5839   7.608   5.413   3.700
  372MET      H 5840   7.607   5.362   3.612
  372MET     CA 5841   7.480   5.427   3.767
  372MET     HA 5842   7.495   5.468   3.867
  372MET     CB 5843   7.391   5.529   3.690
  372MET    HB1 5844   7.439   5.626   3.690
  372MET    HB2 5845   7.301   5.544   3.745
  372MET     CG 5846   7.353   5.489   3.545
  372MET    HG1 5847   7.291   5.401   3.547
  372MET    HG2 5848   7.441   5.466   3.488
  372MET     SD 5849   7.265   5.616   3.451
  372MET     CE 5850   7.394   5.738   3.412
  372MET    HE1 5851   7.469   5.700   3.343
  372MET    HE2 5852   7.347   5.820   3.364
  372MET    HE3 5853   7.442   5.777   3.501
  372MET      C 5854   7.409   5.290   3.786
  372MET      O 5855   7.448   5.189   3.729
  373THR      N 5856   7.311   5.287   3.877
  373THR      H 5857   7.290   5.372   3.924
  373THR     CA 5858   7.221   5.172   3.893
  373THR     HA 5859   7.280   5.083   3.877
  373THR     CB 5860   7.162   5.158   4.035
  373THR     HB 5861   7.092   5.075   4.041
  373THR    CG2 5862   7.269   5.124   4.135
  373THR   HG21 5863   7.319   5.031   4.107
  373THR   HG22 5864   7.343   5.201   4.138
  373THR   HG23 5865   7.226   5.110   4.236
  373THR    OG1 5866   7.091   5.273   4.071
  373THR    HG1 5867   6.993   5.259   4.066
  373THR      C 5868   7.110   5.166   3.790
  373THR      O 5869   7.089   5.266   3.719
  374LYS      N 5870   7.044   5.054   3.770
  374LYS      H 5871   7.070   4.974   3.828
  374LYS     CA 5872   6.950   5.031   3.658
  374LYS     HA 5873   7.007   5.039   3.566
  374LYS     CB 5874   6.904   4.887   3.667
  374LYS    HB1 5875   6.848   4.873   3.761
  374LYS    HB2 5876   6.988   4.824   3.674
  374LYS     CG 5877   6.818   4.843   3.548
  374LYS    HG1 5878   6.885   4.842   3.460
  374LYS    HG2 5879   6.738   4.911   3.529
  374LYS     CD 5880   6.758   4.705   3.574
  374LYS    HD1 5881   6.835   4.631   3.601
  374LYS    HD2 5882   6.718   4.662   3.482
  374LYS     CE 5883   6.649   4.704   3.681
  374LYS    HE1 5884   6.556   4.751   3.642
  374LYS    HE2 5885   6.681   4.760   3.768
  374LYS     NZ 5886   6.617   4.568   3.728
  374LYS    HZ1 5887   6.546   4.567   3.802
  374LYS    HZ2 5888   6.582   4.512   3.648
  374LYS    HZ3 5889   6.700   4.525   3.770
  374LYS      C 5890   6.834   5.129   3.654
  374LYS      O 5891   6.802   5.176   3.542
  375ASP      N 5892   6.780   5.172   3.766
  375ASP      H 5893   6.820   5.139   3.852
  375ASP     CA 5894   6.675   5.273   3.771
  375ASP     HA 5895   6.590   5.242   3.707
  375ASP     CB 5896   6.620   5.291   3.915
  375ASP    HB1 5897   6.562   5.199   3.940
  375ASP    HB2 5898   6.544   5.369   3.920
  375ASP     CG 5899   6.726   5.311   4.025
  375ASP    OD1 5900   6.710   5.404   4.108
  375ASP    OD2 5901   6.826   5.236   4.030
  375ASP      C 5902   6.717   5.408   3.713
  375ASP      O 5903   6.637   5.470   3.640
  376LEU      N 5904   6.839   5.450   3.738
  376LEU      H 5905   6.902   5.389   3.788
  376LEU     CA 5906   6.891   5.572   3.677
  376LEU     HA 5907   6.810   5.646   3.678
  376LEU     CB 5908   7.006   5.623   3.761
  376LEU    HB1 5909   7.051   5.707   3.710
  376LEU    HB2 5910   7.083   5.548   3.768
  376LEU     CG 5911   6.971   5.673   3.901
  376LEU     HG 5912   6.960   5.586   3.965
  376LEU    CD1 5913   7.090   5.755   3.954
  376LEU   HD11 5914   7.075   5.770   4.060
  376LEU   HD12 5915   7.183   5.701   3.939
  376LEU   HD13 5916   7.094   5.856   3.913
  376LEU    CD2 5917   6.844   5.758   3.911
  376LEU   HD21 5918   6.753   5.699   3.890
  376LEU   HD22 5919   6.838   5.802   4.013
  376LEU   HD23 5920   6.848   5.842   3.842
  376LEU      C 5921   6.930   5.553   3.529
  376LEU      O 5922   6.906   5.643   3.451
  377ALA      N 5923   6.974   5.434   3.488
  377ALA      H 5924   6.993   5.364   3.558
  377ALA     CA 5925   6.994   5.403   3.346
  377ALA     HA 5926   7.068   5.473   3.303
  377ALA     CB 5927   7.054   5.262   3.336
  377ALA    HB1 5928   7.151   5.258   3.381
  377ALA    HB2 5929   6.996   5.187   3.382
  377ALA    HB3 5930   7.072   5.240   3.233
  377ALA      C 5931   6.862   5.414   3.265
  377ALA      O 5932   6.863   5.467   3.154
  378ALA      N 5933   6.750   5.371   3.325
  378ALA      H 5934   6.753   5.328   3.417
  378ALA     CA 5935   6.617   5.390   3.265
  378ALA     HA 5936   6.626   5.365   3.162
  378ALA     CB 5937   6.518   5.297   3.337
  378ALA    HB1 5938   6.420   5.324   3.300
  378ALA    HB2 5939   6.540   5.195   3.311
  378ALA    HB3 5940   6.523   5.315   3.445
  378ALA      C 5941   6.573   5.537   3.270
  378ALA      O 5942   6.500   5.580   3.180
  379CYS      N 5943   6.617   5.623   3.365
  379CYS      H 5944   6.671   5.589   3.443
  379CYS     CA 5945   6.594   5.767   3.355
  379CYS     HA 5946   6.487   5.790   3.349
  379CYS     CB 5947   6.641   5.828   3.488
  379CYS    HB1 5948   6.629   5.935   3.482
  379CYS    HB2 5949   6.748   5.804   3.507
  379CYS     SG 5950   6.537   5.774   3.627
  379CYS     HG 5951   6.582   5.650   3.634
  379CYS      C 5952   6.667   5.828   3.235
  379CYS      O 5953   6.607   5.904   3.160
  380ILE      N 5954   6.794   5.800   3.215
  380ILE      H 5955   6.844   5.744   3.287
  380ILE     CA 5956   6.877   5.861   3.108
  380ILE     HA 5957   6.847   5.963   3.092
  380ILE     CB 5958   7.024   5.866   3.152
  380ILE     HB 5959   7.020   5.901   3.257
  380ILE    CG2 5960   7.087   5.726   3.152
  380ILE   HG21 5961   7.032   5.664   3.221
  380ILE   HG22 5962   7.079   5.685   3.051
  380ILE   HG23 5963   7.193   5.731   3.183
  380ILE    CG1 5964   7.124   5.954   3.073
  380ILE   HG11 5965   7.134   5.919   2.974
  380ILE   HG12 5966   7.225   5.952   3.118
  380ILE     CD 5967   7.088   6.102   3.063
  380ILE    HD1 5968   7.079   6.146   3.163
  380ILE    HD2 5969   7.169   6.157   3.016
  380ILE    HD3 5970   6.999   6.117   3.002
  380ILE      C 5971   6.858   5.798   2.967
  380ILE      O 5972   6.894   5.860   2.868
  381LYS      N 5973   6.805   5.676   2.957
  381LYS      H 5974   6.785   5.631   3.043
  381LYS     CA 5975   6.797   5.597   2.833
  381LYS     HA 5976   6.810   5.667   2.753
  381LYS     CB 5977   6.905   5.489   2.833
  381LYS    HB1 5978   6.873   5.407   2.893
  381LYS    HB2 5979   6.997   5.529   2.878
  381LYS     CG 5980   6.949   5.438   2.695
  381LYS    HG1 5981   6.978   5.518   2.630
  381LYS    HG2 5982   6.865   5.388   2.651
  381LYS     CD 5983   7.065   5.342   2.711
  381LYS    HD1 5984   7.035   5.257   2.774
  381LYS    HD2 5985   7.149   5.393   2.756
  381LYS     CE 5986   7.099   5.289   2.571
  381LYS    HE1 5987   7.104   5.374   2.504
  381LYS    HE2 5988   7.017   5.221   2.539
  381LYS     NZ 5989   7.231   5.221   2.571
  381LYS    HZ1 5990   7.310   5.283   2.593
  381LYS    HZ2 5991   7.237   5.140   2.633
  381LYS    HZ3 5992   7.252   5.190   2.474
  381LYS      C 5993   6.660   5.537   2.809
  381LYS      O 5994   6.626   5.498   2.696
  382GLY      N 5995   6.570   5.523   2.909
  382GLY      H 5996   6.586   5.570   2.995
  382GLY     CA 5997   6.438   5.456   2.897
  382GLY    HA1 5998   6.396   5.472   2.800
  382GLY    HA2 5999   6.372   5.501   2.973
  382GLY      C 6000   6.456   5.305   2.914
  382GLY      O 6001   6.541   5.244   2.846
  383LEU      N 6002   6.374   5.241   3.000
  383LEU      H 6003   6.302   5.299   3.042
  383LEU     CA 6004   6.388   5.101   3.041
  383LEU     HA 6005   6.478   5.097   3.098
  383LEU     CB 6006   6.269   5.074   3.133
  383LEU    HB1 6007   6.178   5.086   3.073
  383LEU    HB2 6008   6.264   5.147   3.215
  383LEU     CG 6009   6.269   4.931   3.196
  383LEU     HG 6010   6.280   4.856   3.116
  383LEU    CD1 6011   6.385   4.908   3.293
  383LEU   HD11 6012   6.481   4.907   3.244
  383LEU   HD12 6013   6.385   4.988   3.368
  383LEU   HD13 6014   6.371   4.814   3.344
  383LEU    CD2 6015   6.137   4.911   3.274
  383LEU   HD21 6016   6.125   4.991   3.349
  383LEU   HD22 6017   6.050   4.925   3.206
  383LEU   HD23 6018   6.138   4.815   3.322
  383LEU      C 6019   6.406   4.993   2.934
  383LEU      O 6020   6.496   4.912   2.948
  384PRO      N 6021   6.328   4.988   2.822
  384PRO     CD 6022   6.213   5.067   2.787
  384PRO    HD1 6023   6.236   5.171   2.791
  384PRO    HD2 6024   6.130   5.040   2.853
  384PRO     CG 6025   6.178   5.030   2.641
  384PRO    HG1 6026   6.235   5.089   2.570
  384PRO    HG2 6027   6.075   5.044   2.626
  384PRO     CB 6028   6.224   4.885   2.633
  384PRO    HB1 6029   6.246   4.857   2.529
  384PRO    HB2 6030   6.148   4.821   2.678
  384PRO     CA 6031   6.351   4.885   2.721
  384PRO     HA 6032   6.360   4.789   2.768
  384PRO      C 6033   6.482   4.902   2.635
  384PRO      O 6034   6.526   4.808   2.566
  385ASN      N 6035   6.543   5.019   2.639
  385ASN      H 6036   6.507   5.086   2.703
  385ASN     CA 6037   6.667   5.053   2.574
  385ASN     HA 6038   6.672   4.996   2.481
  385ASN     CB 6039   6.665   5.201   2.532
  385ASN    HB1 6040   6.752   5.228   2.471
  385ASN    HB2 6041   6.667   5.264   2.620
  385ASN     CG 6042   6.549   5.246   2.451
  385ASN    OD1 6043   6.493   5.170   2.374
  385ASN    ND2 6044   6.506   5.367   2.470
  385ASN   HD21 6045   6.551   5.425   2.542
  385ASN   HD22 6046   6.424   5.399   2.423
  385ASN      C 6047   6.789   5.017   2.661
  385ASN      O 6048   6.902   5.011   2.613
  386VAL      N 6049   6.764   4.990   2.791
  386VAL      H 6050   6.663   4.997   2.820
  386VAL     CA 6051   6.867   4.960   2.891
  386VAL     HA 6052   6.956   5.018   2.861
  386VAL     CB 6053   6.823   5.006   3.030
  386VAL     HB 6054   6.728   4.960   3.058
  386VAL    CG1 6055   6.915   4.970   3.144
  386VAL   HG11 6056   7.021   4.992   3.119
  386VAL   HG12 6057   6.888   5.024   3.234
  386VAL   HG13 6058   6.902   4.858   3.159
  386VAL    CG2 6059   6.811   5.159   3.028
  386VAL   HG21 6060   6.911   5.204   3.024
  386VAL   HG22 6061   6.761   5.190   2.937
  386VAL   HG23 6062   6.759   5.198   3.117
  386VAL      C 6063   6.913   4.814   2.891
  386VAL      O 6064   6.829   4.724   2.895
  387GLN      N 6065   7.042   4.789   2.895
  387GLN      H 6066   7.104   4.870   2.882
  387GLN     CA 6067   7.104   4.657   2.923
  387GLN     HA 6068   7.027   4.589   2.960
  387GLN     CB 6069   7.160   4.601   2.792
  387GLN    HB1 6070   7.209   4.506   2.808
  387GLN    HB2 6071   7.241   4.667   2.757
  387GLN     CG 6072   7.056   4.592   2.676
  387GLN    HG1 6073   7.114   4.570   2.586
  387GLN    HG2 6074   7.014   4.690   2.654
  387GLN     CD 6075   6.948   4.485   2.698
  387GLN    OE1 6076   6.967   4.388   2.770
  387GLN    NE2 6077   6.836   4.493   2.629
  387GLN   HE21 6078   6.815   4.580   2.577
  387GLN   HE22 6079   6.768   4.419   2.644
  387GLN      C 6080   7.209   4.670   3.034
  387GLN      O 6081   7.243   4.783   3.073
  388ARG      N 6082   7.277   4.563   3.073
  388ARG      H 6083   7.246   4.469   3.040
  388ARG     CA 6084   7.381   4.566   3.178
  388ARG     HA 6085   7.343   4.613   3.270
  388ARG     CB 6086   7.420   4.420   3.210
  388ARG    HB1 6087   7.465   4.376   3.118
  388ARG    HB2 6088   7.329   4.363   3.233
  388ARG     CG 6089   7.523   4.398   3.321
  388ARG    HG1 6090   7.623   4.435   3.289
  388ARG    HG2 6091   7.533   4.292   3.337
  388ARG     CD 6092   7.481   4.457   3.456
  388ARG    HD1 6093   7.378   4.425   3.472
  388ARG    HD2 6094   7.482   4.563   3.441
  388ARG     NE 6095   7.567   4.418   3.567
  388ARG     HE 6096   7.545   4.327   3.602
  388ARG     CZ 6097   7.679   4.469   3.612
  388ARG    NH1 6098   7.724   4.586   3.580
  388ARG   HH11 6099   7.666   4.643   3.523
  388ARG   HH12 6100   7.803   4.618   3.630
  388ARG    NH2 6101   7.745   4.410   3.705
  388ARG   HH21 6102   7.717   4.316   3.736
  388ARG   HH22 6103   7.829   4.456   3.741
  388ARG      C 6104   7.505   4.647   3.142
  388ARG      O 6105   7.565   4.706   3.231
  389SER      N 6106   7.534   4.664   3.013
  389SER      H 6107   7.483   4.605   2.947
  389SER     CA 6108   7.632   4.762   2.959
  389SER     HA 6109   7.728   4.744   3.006
  389SER     CB 6110   7.649   4.733   2.809
  389SER    HB1 6111   7.714   4.809   2.762
  389SER    HB2 6112   7.551   4.741   2.762
  389SER     OG 6113   7.706   4.603   2.789
  389SER     HG 6114   7.658   4.567   2.711
  389SER      C 6115   7.600   4.911   2.985
  389SER      O 6116   7.677   4.998   2.945
  390ASP      N 6117   7.487   4.939   3.045
  390ASP      H 6118   7.418   4.866   3.057
  390ASP     CA 6119   7.444   5.075   3.083
  390ASP     HA 6120   7.520   5.151   3.058
  390ASP     CB 6121   7.316   5.107   3.007
  390ASP    HB1 6122   7.297   5.216   3.027
  390ASP    HB2 6123   7.237   5.049   3.057
  390ASP     CG 6124   7.306   5.079   2.854
  390ASP    OD1 6125   7.205   5.019   2.811
  390ASP    OD2 6126   7.392   5.121   2.774
  390ASP      C 6127   7.427   5.094   3.233
  390ASP      O 6128   7.408   5.208   3.277
  391TYR      N 6129   7.434   4.990   3.318
  391TYR      H 6130   7.462   4.900   3.289
  391TYR     CA 6131   7.433   4.999   3.467
  391TYR     HA 6132   7.460   5.100   3.491
  391TYR     CB 6133   7.289   4.973   3.518
  391TYR    HB1 6134   7.226   5.050   3.469
  391TYR    HB2 6135   7.286   4.993   3.625
  391TYR     CG 6136   7.227   4.837   3.491
  391TYR    CD1 6137   7.243   4.734   3.588
  391TYR    HD1 6138   7.294   4.753   3.678
  391TYR    CE1 6139   7.183   4.608   3.566
  391TYR    HE1 6140   7.197   4.531   3.642
  391TYR     CZ 6141   7.115   4.584   3.447
  391TYR     OH 6142   7.058   4.464   3.430
  391TYR     HH 6143   6.999   4.467   3.355
  391TYR    CE2 6144   7.095   4.688   3.352
  391TYR    HE2 6145   7.039   4.664   3.266
  391TYR    CD2 6146   7.152   4.814   3.377
  391TYR    HD2 6147   7.135   4.890   3.305
  391TYR      C 6148   7.530   4.903   3.540
  391TYR      O 6149   7.588   4.809   3.486
  392LEU      N 6150   7.549   4.928   3.670
  392LEU      H 6151   7.501   5.012   3.701
  392LEU     CA 6152   7.640   4.858   3.765
  392LEU     HA 6153   7.707   4.793   3.709
  392LEU     CB 6154   7.725   4.959   3.843
  392LEU    HB1 6155   7.763   4.910   3.932
  392LEU    HB2 6156   7.665   5.050   3.875
  392LEU     CG 6157   7.851   5.011   3.767
  392LEU     HG 6158   7.913   4.924   3.744
  392LEU    CD1 6159   7.823   5.087   3.635
  392LEU   HD11 6160   7.917   5.123   3.588
  392LEU   HD12 6161   7.777   5.023   3.558
  392LEU   HD13 6162   7.761   5.171   3.653
  392LEU    CD2 6163   7.935   5.108   3.855
  392LEU   HD21 6164   7.966   5.056   3.949
  392LEU   HD22 6165   8.026   5.135   3.802
  392LEU   HD23 6166   7.875   5.196   3.879
  392LEU      C 6167   7.562   4.766   3.859
  392LEU      O 6168   7.445   4.790   3.891
  393ASN      N 6169   7.622   4.660   3.908
  393ASN      H 6170   7.718   4.644   3.881
  393ASN     CA 6171   7.567   4.573   4.011
  393ASN     HA 6172   7.465   4.541   3.987
  393ASN     CB 6173   7.654   4.444   4.018
  393ASN    HB1 6174   7.747   4.468   3.966
  393ASN    HB2 6175   7.604   4.370   3.957
  393ASN     CG 6176   7.682   4.376   4.152
  393ASN    OD1 6177   7.602   4.366   4.244
  393ASN    ND2 6178   7.800   4.326   4.171
  393ASN   HD21 6179   7.865   4.322   4.095
  393ASN   HD22 6180   7.815   4.277   4.256
  393ASN      C 6181   7.566   4.649   4.145
  393ASN      O 6182   7.656   4.730   4.169
  394THR      N 6183   7.475   4.623   4.238
  394THR      H 6184   7.403   4.553   4.212
  394THR     CA 6185   7.465   4.682   4.371
  394THR     HA 6186   7.426   4.779   4.363
  394THR     CB 6187   7.369   4.597   4.456
  394THR     HB 6188   7.419   4.504   4.474
  394THR    CG2 6189   7.340   4.663   4.589
  394THR   HG21 6190   7.311   4.766   4.570
  394THR   HG22 6191   7.257   4.612   4.640
  394THR   HG23 6192   7.428   4.658   4.653
  394THR    OG1 6193   7.250   4.570   4.386
  394THR    HG1 6194   7.217   4.469   4.412
  394THR      C 6195   7.602   4.693   4.442
  394THR      O 6196   7.647   4.800   4.487
  395PHE      N 6197   7.678   4.583   4.439
  395PHE      H 6198   7.643   4.500   4.396
  395PHE     CA 6199   7.810   4.576   4.503
  395PHE     HA 6200   7.805   4.637   4.596
  395PHE     CB 6201   7.834   4.432   4.548
  395PHE    HB1 6202   7.936   4.418   4.586
  395PHE    HB2 6203   7.827   4.366   4.461
  395PHE     CG 6204   7.738   4.380   4.653
  395PHE    CD1 6205   7.616   4.322   4.619
  395PHE    HD1 6206   7.592   4.304   4.515
  395PHE    CE1 6207   7.527   4.277   4.719
  395PHE    HE1 6208   7.437   4.228   4.687
  395PHE     CZ 6209   7.568   4.284   4.855
  395PHE     HZ 6210   7.505   4.245   4.935
  395PHE    CE2 6211   7.689   4.344   4.887
  395PHE    HE2 6212   7.716   4.359   4.992
  395PHE    CD2 6213   7.776   4.390   4.789
  395PHE    HD2 6214   7.869   4.435   4.814
  395PHE      C 6215   7.923   4.634   4.417
  395PHE      O 6216   8.021   4.685   4.470
  396GLU      N 6217   7.910   4.629   4.284
  396GLU      H 6218   7.826   4.588   4.244
  396GLU     CA 6219   8.007   4.692   4.193
  396GLU     HA 6220   8.105   4.661   4.223
  396GLU     CB 6221   7.974   4.648   4.050
  396GLU    HB1 6222   7.874   4.683   4.030
  396GLU    HB2 6223   7.971   4.538   4.050
  396GLU     CG 6224   8.069   4.697   3.941
  396GLU    HG1 6225   8.168   4.649   3.955
  396GLU    HG2 6226   8.079   4.804   3.943
  396GLU     CD 6227   8.020   4.660   3.801
  396GLU    OE1 6228   7.903   4.619   3.781
  396GLU    OE2 6229   8.097   4.667   3.702
  396GLU      C 6230   7.994   4.847   4.206
  396GLU      O 6231   8.092   4.916   4.222
  397PHE      N 6232   7.872   4.902   4.210
  397PHE      H 6233   7.788   4.843   4.189
  397PHE     CA 6234   7.843   5.042   4.229
  397PHE     HA 6235   7.889   5.101   4.150
  397PHE     CB 6236   7.689   5.067   4.222
  397PHE    HB1 6237   7.634   5.007   4.297
  397PHE    HB2 6238   7.647   5.035   4.124
  397PHE     CG 6239   7.651   5.210   4.242
  397PHE    CD1 6240   7.627   5.258   4.372
  397PHE    HD1 6241   7.638   5.190   4.455
  397PHE    CE1 6242   7.598   5.393   4.393
  397PHE    HE1 6243   7.587   5.433   4.490
  397PHE     CZ 6244   7.590   5.480   4.284
  397PHE     HZ 6245   7.570   5.583   4.303
  397PHE    CE2 6246   7.613   5.430   4.153
  397PHE    HE2 6247   7.604   5.493   4.069
  397PHE    CD2 6248   7.645   5.296   4.134
  397PHE    HD2 6249   7.667   5.260   4.038
  397PHE      C 6250   7.901   5.097   4.360
  397PHE      O 6251   7.963   5.204   4.358
  398MET      N 6252   7.891   5.026   4.472
  398MET      H 6253   7.842   4.940   4.464
  398MET     CA 6254   7.952   5.069   4.597
  398MET     HA 6255   7.929   5.175   4.610
  398MET     CB 6256   7.889   4.998   4.719
  398MET    HB1 6257   7.946   5.014   4.810
  398MET    HB2 6258   7.881   4.892   4.700
  398MET     CG 6259   7.750   5.056   4.739
  398MET    HG1 6260   7.682   5.027   4.664
  398MET    HG2 6261   7.756   5.162   4.749
  398MET     SD 6262   7.676   4.996   4.897
  398MET     CE 6263   7.634   4.827   4.848
  398MET    HE1 6264   7.727   4.782   4.812
  398MET    HE2 6265   7.591   4.772   4.929
  398MET    HE3 6266   7.561   4.832   4.765
  398MET      C 6267   8.104   5.058   4.598
  398MET      O 6268   8.172   5.135   4.667
  399ASP      N 6269   8.162   4.971   4.517
  399ASP      H 6270   8.102   4.918   4.455
  399ASP     CA 6271   8.309   4.953   4.506
  399ASP     HA 6272   8.354   4.971   4.602
  399ASP     CB 6273   8.335   4.808   4.464
  399ASP    HB1 6274   8.290   4.786   4.365
  399ASP    HB2 6275   8.285   4.742   4.534
  399ASP     CG 6276   8.482   4.777   4.457
  399ASP    OD1 6277   8.533   4.731   4.351
  399ASP    OD2 6278   8.553   4.786   4.562
  399ASP      C 6279   8.372   5.059   4.413
  399ASP      O 6280   8.480   5.116   4.442
  400LYS      N 6281   8.304   5.093   4.302
  400LYS      H 6282   8.224   5.034   4.272
  400LYS     CA 6283   8.332   5.209   4.217
  400LYS     HA 6284   8.433   5.196   4.190
  400LYS     CB 6285   8.247   5.193   4.089
  400LYS    HB1 6286   8.141   5.181   4.123
  400LYS    HB2 6287   8.273   5.103   4.035
  400LYS     CG 6288   8.252   5.311   3.990
  400LYS    HG1 6289   8.225   5.405   4.041
  400LYS    HG2 6290   8.177   5.295   3.912
  400LYS     CD 6291   8.389   5.324   3.924
  400LYS    HD1 6292   8.408   5.239   3.864
  400LYS    HD2 6293   8.466   5.337   3.995
  400LYS     CE 6294   8.383   5.450   3.832
  400LYS    HE1 6295   8.365   5.538   3.900
  400LYS    HE2 6296   8.302   5.439   3.764
  400LYS     NZ 6297   8.508   5.472   3.756
  400LYS    HZ1 6298   8.524   5.401   3.683
  400LYS    HZ2 6299   8.510   5.566   3.712
  400LYS    HZ3 6300   8.589   5.471   3.817
  400LYS      C 6301   8.315   5.342   4.290
  400LYS      O 6302   8.401   5.431   4.277
  401LEU      N 6303   8.212   5.357   4.371
  401LEU      H 6304   8.156   5.278   4.388
  401LEU     CA 6305   8.192   5.481   4.450
  401LEU     HA 6306   8.201   5.571   4.387
  401LEU     CB 6307   8.050   5.482   4.510
  401LEU    HB1 6308   8.047   5.406   4.587
  401LEU    HB2 6309   7.977   5.456   4.433
  401LEU     CG 6310   8.005   5.611   4.580
  401LEU     HG 6311   8.063   5.628   4.672
  401LEU    CD1 6312   8.004   5.737   4.499
  401LEU   HD11 6313   7.948   5.811   4.554
  401LEU   HD12 6314   8.105   5.772   4.483
  401LEU   HD13 6315   7.959   5.716   4.402
  401LEU    CD2 6316   7.858   5.593   4.620
  401LEU   HD21 6317   7.845   5.505   4.685
  401LEU   HD22 6318   7.824   5.678   4.681
  401LEU   HD23 6319   7.797   5.585   4.529
  401LEU      C 6320   8.301   5.495   4.561
  401LEU      O 6321   8.358   5.601   4.572
  402GLY      N 6322   8.333   5.386   4.632
  402GLY      H 6323   8.280   5.298   4.614
  402GLY     CA 6324   8.443   5.387   4.730
  402GLY    HA1 6325   8.453   5.286   4.771
  402GLY    HA2 6326   8.421   5.462   4.807
  402GLY      C 6327   8.577   5.422   4.666
  402GLY      O 6328   8.651   5.502   4.720
  403GLU      N 6329   8.606   5.368   4.548
  403GLU      H 6330   8.541   5.300   4.507
  403GLU     CA 6331   8.723   5.406   4.466
  403GLU     HA 6332   8.811   5.389   4.522
  403GLU     CB 6333   8.733   5.324   4.337
  403GLU    HB1 6334   8.645   5.349   4.276
  403GLU    HB2 6335   8.726   5.220   4.364
  403GLU     CG 6336   8.858   5.359   4.256
  403GLU    HG1 6337   8.948   5.340   4.319
  403GLU    HG2 6338   8.854   5.464   4.226
  403GLU     CD 6339   8.874   5.272   4.131
  403GLU    OE1 6340   8.868   5.327   4.020
  403GLU    OE2 6341   8.893   5.148   4.138
  403GLU      C 6342   8.726   5.557   4.433
  403GLU      O 6343   8.822   5.626   4.465
  404ASN      N 6344   8.617   5.610   4.380
  404ASN      H 6345   8.535   5.553   4.365
  404ASN     CA 6346   8.604   5.752   4.350
  404ASN     HA 6347   8.686   5.786   4.285
  404ASN     CB 6348   8.474   5.773   4.271
  404ASN    HB1 6349   8.460   5.878   4.269
  404ASN    HB2 6350   8.394   5.722   4.317
  404ASN     CG 6351   8.484   5.731   4.125
  404ASN    OD1 6352   8.589   5.695   4.073
  404ASN    ND2 6353   8.375   5.747   4.053
  404ASN   HD21 6354   8.293   5.788   4.095
  404ASN   HD22 6355   8.386   5.747   3.952
  404ASN      C 6356   8.614   5.838   4.475
  404ASN      O 6357   8.676   5.944   4.467
  405LEU      N 6358   8.558   5.799   4.589
  405LEU      H 6359   8.503   5.713   4.583
  405LEU     CA 6360   8.569   5.861   4.723
  405LEU     HA 6361   8.529   5.962   4.717
  405LEU     CB 6362   8.478   5.783   4.822
  405LEU    HB1 6363   8.511   5.681   4.822
  405LEU    HB2 6364   8.377   5.780   4.780
  405LEU     CG 6365   8.475   5.830   4.967
  405LEU     HG 6366   8.576   5.833   5.005
  405LEU    CD1 6367   8.417   5.970   4.983
  405LEU   HD11 6368   8.322   5.973   4.933
  405LEU   HD12 6369   8.402   5.998   5.088
  405LEU   HD13 6370   8.482   6.041   4.935
  405LEU    CD2 6371   8.388   5.736   5.045
  405LEU   HD21 6372   8.290   5.730   5.002
  405LEU   HD22 6373   8.433   5.636   5.049
  405LEU   HD23 6374   8.378   5.768   5.148
  405LEU      C 6375   8.716   5.868   4.774
  405LEU      O 6376   8.763   5.975   4.811
  406LYS      N 6377   8.786   5.756   4.767
  406LYS      H 6378   8.735   5.671   4.739
  406LYS     CA 6379   8.930   5.747   4.797
  406LYS     HA 6380   8.946   5.771   4.900
  406LYS     CB 6381   8.972   5.604   4.772
  406LYS    HB1 6382   8.985   5.590   4.663
  406LYS    HB2 6383   8.894   5.535   4.803
  406LYS     CG 6384   9.102   5.565   4.844
  406LYS    HG1 6385   9.084   5.572   4.952
  406LYS    HG2 6386   9.180   5.634   4.816
  406LYS     CD 6387   9.144   5.423   4.801
  406LYS    HD1 6388   9.192   5.421   4.706
  406LYS    HD2 6389   9.060   5.358   4.788
  406LYS     CE 6390   9.236   5.353   4.902
  406LYS    HE1 6391   9.261   5.255   4.857
  406LYS    HE2 6392   9.182   5.337   4.999
  406LYS     NZ 6393   9.360   5.431   4.924
  406LYS    HZ1 6394   9.347   5.507   4.993
  406LYS    HZ2 6395   9.430   5.369   4.956
  406LYS    HZ3 6396   9.395   5.474   4.841
  406LYS      C 6397   9.011   5.843   4.710
  406LYS      O 6398   9.100   5.916   4.760
  407ILE      N 6399   8.980   5.852   4.580
  407ILE      H 6400   8.906   5.795   4.542
  407ILE     CA 6401   9.051   5.937   4.481
  407ILE     HA 6402   9.157   5.926   4.491
  407ILE     CB 6403   9.019   5.891   4.337
  407ILE     HB 6404   8.913   5.877   4.327
  407ILE    CG2 6405   9.060   5.985   4.227
  407ILE   HG21 6406   9.034   5.953   4.130
  407ILE   HG22 6407   9.013   6.085   4.236
  407ILE   HG23 6408   9.166   6.003   4.235
  407ILE    CG1 6409   9.091   5.757   4.314
  407ILE   HG11 6410   9.063   5.689   4.396
  407ILE   HG12 6411   9.200   5.771   4.314
  407ILE     CD 6412   9.048   5.685   4.186
  407ILE    HD1 6413   8.939   5.682   4.178
  407ILE    HD2 6414   9.088   5.737   4.098
  407ILE    HD3 6415   9.079   5.579   4.188
  407ILE      C 6416   9.024   6.087   4.509
  407ILE      O 6417   9.117   6.169   4.503
  408LYS      N 6418   8.901   6.122   4.550
  408LYS      H 6419   8.828   6.051   4.555
  408LYS     CA 6420   8.863   6.260   4.587
  408LYS     HA 6421   8.905   6.326   4.509
  408LYS     CB 6422   8.711   6.269   4.587
  408LYS    HB1 6423   8.676   6.194   4.661
  408LYS    HB2 6424   8.676   6.233   4.491
  408LYS     CG 6425   8.649   6.404   4.628
  408LYS    HG1 6426   8.695   6.447   4.716
  408LYS    HG2 6427   8.543   6.390   4.651
  408LYS     CD 6428   8.650   6.507   4.514
  408LYS    HD1 6429   8.750   6.514   4.469
  408LYS    HD2 6430   8.625   6.602   4.557
  408LYS     CE 6431   8.550   6.470   4.408
  408LYS    HE1 6432   8.459   6.422   4.454
  408LYS    HE2 6433   8.600   6.388   4.350
  408LYS     NZ 6434   8.512   6.586   4.321
  408LYS    HZ1 6435   8.469   6.658   4.371
  408LYS    HZ2 6436   8.596   6.622   4.273
  408LYS    HZ3 6437   8.446   6.548   4.248
  408LYS      C 6438   8.929   6.307   4.715
  408LYS      O 6439   8.995   6.408   4.719
  409LEU      N 6440   8.917   6.231   4.824
  409LEU      H 6441   8.871   6.140   4.808
  409LEU     CA 6442   8.967   6.267   4.956
  409LEU     HA 6443   8.925   6.365   4.986
  409LEU     CB 6444   8.914   6.161   5.054
  409LEU    HB1 6445   8.956   6.170   5.152
  409LEU    HB2 6446   8.942   6.063   5.011
  409LEU     CG 6447   8.761   6.164   5.081
  409LEU     HG 6448   8.698   6.161   4.992
  409LEU    CD1 6449   8.727   6.043   5.175
  409LEU   HD11 6450   8.749   5.951   5.116
  409LEU   HD12 6451   8.792   6.045   5.263
  409LEU   HD13 6452   8.623   6.052   5.203
  409LEU    CD2 6453   8.721   6.294   5.157
  409LEU   HD21 6454   8.780   6.296   5.251
  409LEU   HD22 6455   8.743   6.383   5.097
  409LEU   HD23 6456   8.616   6.289   5.178
  409LEU      C 6457   9.121   6.277   4.970
  409LEU      O 6458   9.171   6.348   5.055
  410ALA      N 6459   9.196   6.210   4.881
  410ALA      H 6460   9.146   6.148   4.820
  410ALA     CA 6461   9.341   6.228   4.866
  410ALA     HA 6462   9.380   6.232   4.971
  410ALA     CB 6463   9.400   6.103   4.795
  410ALA    HB1 6464   9.376   6.014   4.854
  410ALA    HB2 6465   9.353   6.088   4.697
  410ALA    HB3 6466   9.506   6.112   4.781
  410ALA      C 6467   9.383   6.362   4.799
  410ALA      O 6468   9.498   6.402   4.808
  411GLN      N 6469   9.294   6.429   4.724
  411GLN      H 6470   9.196   6.404   4.730
  411GLN     CA 6471   9.334   6.542   4.637
  411GLN     HA 6472   9.433   6.576   4.673
  411GLN     CB 6473   9.359   6.503   4.490
  411GLN    HB1 6474   9.418   6.413   4.487
  411GLN    HB2 6475   9.418   6.581   4.440
  411GLN     CG 6476   9.231   6.480   4.415
  411GLN    HG1 6477   9.177   6.574   4.400
  411GLN    HG2 6478   9.167   6.414   4.473
  411GLN     CD 6479   9.259   6.418   4.280
  411GLN    OE1 6480   9.292   6.480   4.179
  411GLN    NE2 6481   9.249   6.287   4.273
  411GLN   HE21 6482   9.215   6.234   4.355
  411GLN   HE22 6483   9.250   6.241   4.182
  411GLN      C 6484   9.244   6.666   4.641
  411GLN      O 6485   9.281   6.771   4.587
  412ALA      N 6486   9.125   6.658   4.696
  412ALA      H 6487   9.094   6.567   4.732
  412ALA     CA 6488   9.039   6.773   4.723
  412ALA     HA 6489   9.073   6.855   4.658
  412ALA     CB 6490   8.894   6.735   4.682
  412ALA    HB1 6491   8.859   6.648   4.742
  412ALA    HB2 6492   8.831   6.822   4.702
  412ALA    HB3 6493   8.886   6.713   4.579
  412ALA      C 6494   9.050   6.818   4.867
  412ALA      O 6495   9.055   6.731   4.954
  413LYS      N 6496   9.046   6.950   4.895
  413LYS      H 6497   9.056   7.018   4.820
  413LYS     CA 6498   9.021   7.005   5.027
  413LYS     HA 6499   8.973   6.931   5.087
  413LYS     CB 6500   9.154   7.050   5.093
  413LYS    HB1 6501   9.124   7.095   5.185
  413LYS    HB2 6502   9.199   7.123   5.025
  413LYS     CG 6503   9.246   6.936   5.126
  413LYS    HG1 6504   9.271   6.884   5.030
  413LYS    HG2 6505   9.193   6.863   5.190
  413LYS     CD 6506   9.370   6.986   5.199
  413LYS    HD1 6507   9.346   7.012   5.300
  413LYS    HD2 6508   9.412   7.072   5.153
  413LYS     CE 6509   9.479   6.876   5.202
  413LYS    HE1 6510   9.564   6.916   5.259
  413LYS    HE2 6511   9.513   6.861   5.099
  413LYS     NZ 6512   9.431   6.751   5.264
  413LYS    HZ1 6513   9.395   6.770   5.361
  413LYS    HZ2 6514   9.358   6.708   5.208
  413LYS    HZ3 6515   9.503   6.683   5.274
  413LYS      C 6516   8.922   7.123   5.018
  413LYS      O 6517   8.921   7.196   4.919
  414LEU      N 6518   8.839   7.145   5.122
  414LEU      H 6519   8.851   7.085   5.204
  414LEU     CA 6520   8.743   7.256   5.137
  414LEU     HA 6521   8.710   7.288   5.036
  414LEU     CB 6522   8.623   7.195   5.210
  414LEU    HB1 6523   8.648   7.166   5.313
  414LEU    HB2 6524   8.584   7.107   5.156
  414LEU     CG 6525   8.506   7.296   5.227
  414LEU     HG 6526   8.536   7.384   5.285
  414LEU    CD1 6527   8.450   7.346   5.093
  414LEU   HD11 6528   8.363   7.409   5.115
  414LEU   HD12 6529   8.525   7.401   5.038
  414LEU   HD13 6530   8.420   7.263   5.033
  414LEU    CD2 6531   8.391   7.229   5.304
  414LEU   HD21 6532   8.304   7.296   5.306
  414LEU   HD22 6533   8.361   7.138   5.256
  414LEU   HD23 6534   8.424   7.205   5.407
  414LEU      C 6535   8.809   7.378   5.204
  414LEU    OC1 6536   8.849   7.469   5.124
  414LEU    OC2 6537   8.831   7.381   5.328
  415MET      N 6538   2.524   6.727   0.148
  415MET     H1 6539   2.611   6.675   0.148
  415MET     H2 6540   2.466   6.679   0.082
  415MET     H3 6541   2.545   6.823   0.113
  415MET     CA 6542   2.459   6.729   0.282
  415MET     HA 6543   2.436   6.625   0.313
  415MET     CB 6544   2.551   6.779   0.393
  415MET    HB1 6545   2.597   6.873   0.368
  415MET    HB2 6546   2.635   6.709   0.405
  415MET     CG 6547   2.488   6.794   0.532
  415MET    HG1 6548   2.433   6.885   0.533
  415MET    HG2 6549   2.565   6.807   0.608
  415MET     SD 6550   2.375   6.660   0.586
  415MET     CE 6551   2.491   6.525   0.601
  415MET    HE1 6552   2.441   6.437   0.646
  415MET    HE2 6553   2.533   6.494   0.503
  415MET    HE3 6554   2.569   6.554   0.671
  415MET      C 6555   2.324   6.797   0.268
  415MET      O 6556   2.307   6.914   0.304
  416SER      N 6557   2.229   6.719   0.214
  416SER      H 6558   2.254   6.622   0.189
  416SER     CA 6559   2.088   6.753   0.196
  416SER     HA 6560   2.075   6.858   0.220
  416SER     CB 6561   2.050   6.746   0.047
  416SER    HB1 6562   2.107   6.817  10.924
  416SER    HB2 6563   1.945   6.770   0.044
  416SER     OG 6564   2.070   6.613  10.934
  416SER     HG 6565   2.014   6.607  10.849
  416SER      C 6566   1.990   6.674   0.285
  416SER      O 6567   1.885   6.726   0.323
  417LYS      N 6568   2.033   6.552   0.322
  417LYS      H 6569   2.123   6.520   0.284
  417LYS     CA 6570   1.969   6.470   0.426
  417LYS     HA 6571   1.874   6.518   0.467
  417LYS     CB 6572   1.924   6.336   0.366
  417LYS    HB1 6573   1.896   6.266   0.446
  417LYS    HB2 6574   2.008   6.292   0.312
  417LYS     CG 6575   1.807   6.358   0.271
  417LYS    HG1 6576   1.841   6.421   0.191
  417LYS    HG2 6577   1.722   6.402   0.322
  417LYS     CD 6578   1.763   6.226   0.208
  417LYS    HD1 6579   1.674   6.252   0.156
  417LYS    HD2 6580   1.742   6.150   0.285
  417LYS     CE 6581   1.859   6.163   0.105
  417LYS    HE1 6582   1.966   6.173   0.137
  417LYS    HE2 6583   1.854   6.215   0.010
  417LYS     NZ 6584   1.823   6.020   0.091
  417LYS    HZ1 6585   1.721   6.012   0.080
  417LYS    HZ2 6586   1.862   5.979   0.007
  417LYS    HZ3 6587   1.852   5.970   0.169
  417LYS      C 6588   2.063   6.449   0.544
  417LYS      O 6589   2.171   6.395   0.526
  418LYS      N 6590   2.020   6.492   0.662
  418LYS      H 6591   1.926   6.530   0.669
  418LYS     CA 6592   2.096   6.474   0.786
  418LYS     HA 6593   2.203   6.498   0.766
  418LYS     CB 6594   2.044   6.570   0.896
  418LYS    HB1 6595   2.096   6.550   0.991
  418LYS    HB2 6596   1.937   6.546   0.908
  418LYS     CG 6597   2.057   6.719   0.863
  418LYS    HG1 6598   2.007   6.740   0.766
  418LYS    HG2 6599   2.162   6.743   0.851
  418LYS     CD 6600   1.999   6.809   0.972
  418LYS    HD1 6601   2.065   6.793   1.057
  418LYS    HD2 6602   1.896   6.775   1.002
  418LYS     CE 6603   1.998   6.958   0.934
  418LYS    HE1 6604   2.094   6.987   0.893
  418LYS    HE2 6605   1.986   7.020   1.025
  418LYS     NZ 6606   1.886   6.996   0.843
  418LYS    HZ1 6607   1.792   6.983   0.884
  418LYS    HZ2 6608   1.895   7.086   0.813
  418LYS    HZ3 6609   1.886   6.931   0.762
  418LYS      C 6610   2.099   6.329   0.839
  418LYS      O 6611   2.019   6.244   0.801
  419ILE      N 6612   2.189   6.300   0.930
  419ILE      H 6613   2.250   6.375   0.962
  419ILE     CA 6614   2.205   6.169   0.990
  419ILE     HA 6615   2.186   6.094   0.913
  419ILE     CB 6616   2.347   6.155   1.048
  419ILE     HB 6617   2.355   6.230   1.126
  419ILE    CG2 6618   2.365   6.017   1.114
  419ILE   HG21 6619   2.462   6.005   1.158
  419ILE   HG22 6620   2.293   5.999   1.192
  419ILE   HG23 6621   2.353   5.945   1.036
  419ILE    CG1 6622   2.463   6.184   0.945
  419ILE   HG11 6623   2.450   6.287   0.906
  419ILE   HG12 6624   2.450   6.115   0.864
  419ILE     CD 6625   2.605   6.176   1.006
  419ILE    HD1 6626   2.678   6.221   0.940
  419ILE    HD2 6627   2.608   6.224   1.101
  419ILE    HD3 6628   2.635   6.072   1.027
  419ILE      C 6629   2.097   6.151   1.095
  419ILE      O 6630   2.080   6.237   1.180
  420SER      N 6631   2.027   6.039   1.096
  420SER      H 6632   2.045   5.967   1.028
  420SER     CA 6633   1.926   6.012   1.198
  420SER     HA 6634   1.868   6.103   1.212
  420SER     CB 6635   1.832   5.898   1.159
  420SER    HB1 6636   1.776   5.863   1.248
  420SER    HB2 6637   1.890   5.813   1.126
  420SER     OG 6638   1.740   5.930   1.058
  420SER     HG 6639   1.703   5.845   1.031
  420SER      C 6640   1.989   5.977   1.336
  420SER      O 6641   2.030   5.864   1.358
  421GLY      N 6642   1.999   6.073   1.426
  421GLY      H 6643   1.952   6.160   1.405
  421GLY     CA 6644   2.077   6.057   1.549
  421GLY    HA1 6645   2.117   6.153   1.582
  421GLY    HA2 6646   2.163   5.996   1.527
  421GLY      C 6647   2.003   5.995   1.668
  421GLY      O 6648   2.052   6.004   1.781
  422GLY      N 6649   1.886   5.932   1.650
  422GLY      H 6650   1.846   5.942   1.555
  422GLY     CA 6651   1.808   5.869   1.755
  422GLY    HA1 6652   1.870   5.801   1.809
  422GLY    HA2 6653   1.724   5.813   1.715
  422GLY      C 6654   1.752   5.968   1.857
  422GLY      O 6655   1.703   6.076   1.821
  423SER      N 6656   1.760   5.935   1.987
  423SER      H 6657   1.796   5.843   2.005
  423SER     CA 6658   1.714   6.015   2.101
  423SER     HA 6659   1.693   6.116   2.068
  423SER     CB 6660   1.580   5.962   2.154
  423SER    HB1 6661   1.513   5.968   2.070
  423SER    HB2 6662   1.538   6.025   2.233
  423SER     OG 6663   1.588   5.828   2.199
  423SER     HG 6664   1.630   5.780   2.144
  423SER      C 6665   1.815   6.022   2.212
  423SER      O 6666   1.885   5.924   2.244
  424VAL      N 6667   1.833   6.141   2.271
  424VAL      H 6668   1.775   6.221   2.238
  424VAL     CA 6669   1.940   6.172   2.369
  424VAL     HA 6670   1.966   6.084   2.419
  424VAL     CB 6671   2.062   6.227   2.291
  424VAL     HB 6672   2.035   6.319   2.242
  424VAL    CG1 6673   2.181   6.256   2.386
  424VAL   HG11 6674   2.200   6.165   2.441
  424VAL   HG12 6675   2.267   6.288   2.328
  424VAL   HG13 6676   2.155   6.337   2.455
  424VAL    CG2 6677   2.118   6.130   2.184
  424VAL   HG21 6678   2.209   6.177   2.141
  424VAL   HG22 6679   2.141   6.037   2.231
  424VAL   HG23 6680   2.051   6.116   2.099
  424VAL      C 6681   1.890   6.279   2.466
  424VAL      O 6682   1.807   6.364   2.434
  425VAL      N 6683   1.937   6.275   2.594
  425VAL      H 6684   1.990   6.196   2.622
  425VAL     CA 6685   1.908   6.378   2.693
  425VAL     HA 6686   1.814   6.425   2.669
  425VAL     CB 6687   1.891   6.327   2.837
  425VAL     HB 6688   1.985   6.287   2.878
  425VAL    CG1 6689   1.844   6.436   2.932
  425VAL   HG11 6690   1.915   6.523   2.944
  425VAL   HG12 6691   1.752   6.476   2.896
  425VAL   HG13 6692   1.818   6.393   3.028
  425VAL    CG2 6693   1.785   6.214   2.840
  425VAL   HG21 6694   1.817   6.135   2.773
  425VAL   HG22 6695   1.775   6.180   2.943
  425VAL   HG23 6696   1.691   6.250   2.801
  425VAL      C 6697   2.017   6.487   2.690
  425VAL      O 6698   2.135   6.453   2.682
  426GLU      N 6699   1.980   6.615   2.701
  426GLU      H 6700   1.882   6.640   2.712
  426GLU     CA 6701   2.069   6.729   2.679
  426GLU     HA 6702   2.171   6.699   2.680
  426GLU     CB 6703   2.049   6.781   2.537
  426GLU    HB1 6704   1.942   6.788   2.509
  426GLU    HB2 6705   2.088   6.701   2.473
  426GLU     CG 6706   2.126   6.909   2.501
  426GLU    HG1 6707   2.145   6.901   2.393
  426GLU    HG2 6708   2.225   6.913   2.550
  426GLU     CD 6709   2.049   7.039   2.526
  426GLU    OE1 6710   2.114   7.138   2.568
  426GLU    OE2 6711   1.931   7.050   2.491
  426GLU      C 6712   2.047   6.837   2.783
  426GLU      O 6713   1.932   6.881   2.802
  427MET      N 6714   2.151   6.886   2.855
  427MET      H 6715   2.239   6.844   2.835
  427MET     CA 6716   2.133   6.963   2.980
  427MET     HA 6717   2.028   6.996   2.987
  427MET     CB 6718   2.165   6.873   3.099
  427MET    HB1 6719   2.179   6.932   3.190
  427MET    HB2 6720   2.262   6.827   3.079
  427MET     CG 6721   2.062   6.761   3.127
  427MET    HG1 6722   2.023   6.725   3.031
  427MET    HG2 6723   1.979   6.806   3.183
  427MET     SD 6724   2.129   6.626   3.224
  427MET     CE 6725   2.216   6.533   3.094
  427MET    HE1 6726   2.143   6.502   3.017
  427MET    HE2 6727   2.289   6.598   3.054
  427MET    HE3 6728   2.268   6.447   3.140
  427MET      C 6729   2.219   7.089   2.984
  427MET      O 6730   2.342   7.076   2.994
  428GLN      N 6731   2.159   7.209   2.975
  428GLN      H 6732   2.059   7.209   2.959
  428GLN     CA 6733   2.225   7.337   2.995
  428GLN     HA 6734   2.307   7.336   2.922
  428GLN     CB 6735   2.132   7.449   2.953
  428GLN    HB1 6736   2.133   7.527   3.026
  428GLN    HB2 6737   2.029   7.412   2.945
  428GLN     CG 6738   2.167   7.517   2.816
  428GLN    HG1 6739   2.086   7.586   2.790
  428GLN    HG2 6740   2.171   7.440   2.737
  428GLN     CD 6741   2.296   7.598   2.818
  428GLN    OE1 6742   2.363   7.618   2.916
  428GLN    NE2 6743   2.331   7.650   2.704
  428GLN   HE21 6744   2.282   7.621   2.618
  428GLN   HE22 6745   2.414   7.701   2.694
  428GLN      C 6746   2.288   7.356   3.134
  428GLN      O 6747   2.260   7.282   3.228
  429GLY      N 6748   2.376   7.453   3.148
  429GLY      H 6749   2.395   7.512   3.066
  429GLY     CA 6750   2.463   7.469   3.262
  429GLY    HA1 6751   2.562   7.439   3.235
  429GLY    HA2 6752   2.427   7.407   3.346
  429GLY      C 6753   2.473   7.617   3.304
  429GLY      O 6754   2.371   7.688   3.304
  430ASP      N 6755   2.592   7.664   3.337
  430ASP      H 6756   2.671   7.594   3.338
  430ASP     CA 6757   2.624   7.801   3.380
  430ASP     HA 6758   2.536   7.862   3.353
  430ASP     CB 6759   2.646   7.802   3.534
  430ASP    HB1 6760   2.657   7.901   3.566
  430ASP    HB2 6761   2.740   7.747   3.552
  430ASP     CG 6762   2.537   7.738   3.618
  430ASP    OD1 6763   2.423   7.784   3.610
  430ASP    OD2 6764   2.568   7.642   3.694
  430ASP      C 6765   2.740   7.871   3.307
  430ASP      O 6766   2.826   7.809   3.248
  431GLU      N 6767   2.735   8.005   3.310
  431GLU      H 6768   2.649   8.048   3.348
  431GLU     CA 6769   2.839   8.105   3.273
  431GLU     HA 6770   2.787   8.201   3.268
  431GLU     CB 6771   2.945   8.115   3.386
  431GLU    HB1 6772   3.015   8.196   3.367
  431GLU    HB2 6773   2.999   8.019   3.388
  431GLU     CG 6774   2.884   8.143   3.523
  431GLU    HG1 6775   2.829   8.054   3.559
  431GLU    HG2 6776   2.810   8.226   3.519
  431GLU     CD 6777   2.993   8.170   3.625
  431GLU    OE1 6778   3.038   8.082   3.700
  431GLU    OE2 6779   3.040   8.286   3.635
  431GLU      C 6780   2.900   8.085   3.133
  431GLU      O 6781   2.825   8.074   3.035
  432MET      N 6782   3.032   8.078   3.120
  432MET      H 6783   3.096   8.085   3.196
  432MET     CA 6784   3.094   8.075   2.986
  432MET     HA 6785   3.049   8.163   2.931
  432MET     CB 6786   3.247   8.096   2.992
  432MET    HB1 6787   3.295   8.003   3.021
  432MET    HB2 6788   3.270   8.169   3.070
  432MET     CG 6789   3.298   8.142   2.855
  432MET    HG1 6790   3.266   8.072   2.779
  432MET    HG2 6791   3.407   8.142   2.868
  432MET     SD 6792   3.248   8.307   2.805
  432MET     CE 6793   3.315   8.299   2.639
  432MET    HE1 6794   3.268   8.221   2.586
  432MET    HE2 6795   3.295   8.399   2.591
  432MET    HE3 6796   3.426   8.284   2.647
  432MET      C 6797   3.058   7.942   2.912
  432MET      O 6798   3.032   7.941   2.789
  433THR      N 6799   3.053   7.835   2.991
  433THR      H 6800   3.073   7.845   3.088
  433THR     CA 6801   3.017   7.701   2.941
  433THR     HA 6802   3.083   7.676   2.858
  433THR     CB 6803   3.039   7.594   3.048
  433THR     HB 6804   2.971   7.508   3.034
  433THR    CG2 6805   3.185   7.547   3.033
  433THR   HG21 6806   3.254   7.623   3.062
  433THR   HG22 6807   3.203   7.466   3.104
  433THR   HG23 6808   3.202   7.511   2.934
  433THR    OG1 6809   3.030   7.647   3.178
  433THR    HG1 6810   2.946   7.692   3.193
  433THR      C 6811   2.876   7.695   2.891
  433THR      O 6812   2.855   7.638   2.784
  434ARG      N 6813   2.781   7.769   2.950
  434ARG      H 6814   2.809   7.822   3.033
  434ARG     CA 6815   2.646   7.788   2.899
  434ARG     HA 6816   2.597   7.691   2.889
  434ARG     CB 6817   2.563   7.868   3.004
  434ARG    HB1 6818   2.624   7.938   3.057
  434ARG    HB2 6819   2.528   7.791   3.077
  434ARG     CG 6820   2.442   7.941   2.941
  434ARG    HG1 6821   2.382   7.879   2.877
  434ARG    HG2 6822   2.479   8.021   2.877
  434ARG     CD 6823   2.348   8.001   3.048
  434ARG    HD1 6824   2.272   8.068   3.000
  434ARG    HD2 6825   2.412   8.069   3.110
  434ARG     NE 6826   2.284   7.896   3.131
  434ARG     HE 6827   2.338   7.849   3.203
  434ARG     CZ 6828   2.165   7.843   3.116
  434ARG    NH1 6829   2.075   7.883   3.036
  434ARG   HH11 6830   2.095   7.963   2.976
  434ARG   HH12 6831   1.987   7.832   3.033
  434ARG    NH2 6832   2.131   7.744   3.192
  434ARG   HH21 6833   2.203   7.713   3.262
  434ARG   HH22 6834   2.034   7.717   3.202
  434ARG      C 6835   2.645   7.852   2.756
  434ARG      O 6836   2.570   7.803   2.670
  435ILE      N 6837   2.728   7.956   2.734
  435ILE      H 6838   2.780   7.992   2.813
  435ILE     CA 6839   2.738   8.021   2.604
  435ILE     HA 6840   2.640   8.051   2.568
  435ILE     CB 6841   2.824   8.146   2.607
  435ILE     HB 6842   2.923   8.121   2.633
  435ILE    CG2 6843   2.833   8.213   2.466
  435ILE   HG21 6844   2.890   8.303   2.473
  435ILE   HG22 6845   2.881   8.146   2.394
  435ILE   HG23 6846   2.735   8.233   2.427
  435ILE    CG1 6847   2.785   8.250   2.716
  435ILE   HG11 6848   2.852   8.334   2.710
  435ILE   HG12 6849   2.795   8.205   2.817
  435ILE     CD 6850   2.639   8.297   2.707
  435ILE    HD1 6851   2.577   8.212   2.726
  435ILE    HD2 6852   2.623   8.370   2.785
  435ILE    HD3 6853   2.617   8.337   2.605
  435ILE      C 6854   2.789   7.925   2.497
  435ILE      O 6855   2.718   7.907   2.397
  436ILE      N 6856   2.901   7.858   2.519
  436ILE      H 6857   2.945   7.872   2.608
  436ILE     CA 6858   2.958   7.763   2.420
  436ILE     HA 6859   2.955   7.815   2.324
  436ILE     CB 6860   3.107   7.730   2.444
  436ILE     HB 6861   3.145   7.669   2.361
  436ILE    CG2 6862   3.185   7.864   2.442
  436ILE   HG21 6863   3.161   7.921   2.351
  436ILE   HG22 6864   3.164   7.924   2.532
  436ILE   HG23 6865   3.291   7.843   2.439
  436ILE    CG1 6866   3.131   7.651   2.573
  436ILE   HG11 6867   3.057   7.573   2.583
  436ILE   HG12 6868   3.115   7.719   2.659
  436ILE     CD 6869   3.269   7.582   2.582
  436ILE    HD1 6870   3.280   7.529   2.671
  436ILE    HD2 6871   3.275   7.509   2.495
  436ILE    HD3 6872   3.350   7.653   2.575
  436ILE      C 6873   2.871   7.636   2.398
  436ILE      O 6874   2.873   7.583   2.287
  437TRP      N 6875   2.789   7.597   2.497
  437TRP      H 6876   2.793   7.643   2.589
  437TRP     CA 6877   2.703   7.480   2.477
  437TRP     HA 6878   2.765   7.395   2.450
  437TRP     CB 6879   2.631   7.457   2.611
  437TRP    HB1 6880   2.560   7.537   2.628
  437TRP    HB2 6881   2.708   7.455   2.688
  437TRP     CG 6882   2.550   7.332   2.617
  437TRP    CD1 6883   2.415   7.322   2.609
  437TRP    HD1 6884   2.343   7.399   2.588
  437TRP    NE1 6885   2.377   7.188   2.624
  437TRP    HE1 6886   2.280   7.154   2.617
  437TRP    CE2 6887   2.489   7.109   2.645
  437TRP    CZ2 6888   2.509   6.971   2.669
  437TRP    HZ2 6889   2.421   6.904   2.672
  437TRP    CH2 6890   2.640   6.921   2.694
  437TRP    HH2 6891   2.655   6.815   2.711
  437TRP    CZ3 6892   2.749   7.010   2.695
  437TRP    HZ3 6893   2.845   6.970   2.715
  437TRP    CE3 6894   2.729   7.147   2.669
  437TRP    HE3 6895   2.816   7.214   2.669
  437TRP    CD2 6896   2.601   7.198   2.638
  437TRP      C 6897   2.601   7.500   2.363
  437TRP      O 6898   2.574   7.406   2.287
  438GLU      N 6899   2.550   7.621   2.348
  438GLU      H 6900   2.577   7.696   2.411
  438GLU     CA 6901   2.461   7.653   2.235
  438GLU     HA 6902   2.382   7.578   2.234
  438GLU     CB 6903   2.394   7.792   2.256
  438GLU    HB1 6904   2.332   7.809   2.169
  438GLU    HB2 6905   2.473   7.865   2.264
  438GLU     CG 6906   2.307   7.800   2.381
  438GLU    HG1 6907   2.256   7.896   2.385
  438GLU    HG2 6908   2.372   7.798   2.468
  438GLU     CD 6909   2.206   7.686   2.380
  438GLU    OE1 6910   2.119   7.684   2.291
  438GLU    OE2 6911   2.208   7.594   2.465
  438GLU      C 6912   2.534   7.648   2.101
  438GLU      O 6913   2.479   7.606   2.002
  439LEU      N 6914   2.661   7.692   2.100
  439LEU      H 6915   2.703   7.734   2.181
  439LEU     CA 6916   2.741   7.692   1.977
  439LEU     HA 6917   2.675   7.728   1.896
  439LEU     CB 6918   2.862   7.781   1.996
  439LEU    HB1 6919   2.917   7.782   1.904
  439LEU    HB2 6920   2.929   7.736   2.066
  439LEU     CG 6921   2.835   7.928   2.037
  439LEU     HG 6922   2.792   7.933   2.139
  439LEU    CD1 6923   2.969   8.007   2.040
  439LEU   HD11 6924   3.033   7.951   2.108
  439LEU   HD12 6925   3.008   8.014   1.938
  439LEU   HD13 6926   2.950   8.108   2.080
  439LEU    CD2 6927   2.743   8.001   1.940
  439LEU   HD21 6928   2.788   7.995   1.839
  439LEU   HD22 6929   2.642   7.961   1.942
  439LEU   HD23 6930   2.738   8.106   1.969
  439LEU      C 6931   2.782   7.550   1.937
  439LEU      O 6932   2.790   7.526   1.816
  440ILE      N 6933   2.815   7.460   2.031
  440ILE      H 6934   2.820   7.492   2.126
  440ILE     CA 6935   2.846   7.320   1.999
  440ILE     HA 6936   2.924   7.326   1.924
  440ILE     CB 6937   2.896   7.249   2.124
  440ILE     HB 6938   2.829   7.256   2.208
  440ILE    CG2 6939   2.914   7.098   2.102
  440ILE   HG21 6940   2.981   7.086   2.019
  440ILE   HG22 6941   2.959   7.049   2.191
  440ILE   HG23 6942   2.821   7.044   2.084
  440ILE    CG1 6943   3.032   7.305   2.170
  440ILE   HG11 6944   3.031   7.413   2.163
  440ILE   HG12 6945   3.111   7.268   2.101
  440ILE     CD 6946   3.070   7.273   2.314
  440ILE    HD1 6947   2.991   7.311   2.380
  440ILE    HD2 6948   3.086   7.167   2.334
  440ILE    HD3 6949   3.161   7.327   2.337
  440ILE      C 6950   2.726   7.253   1.932
  440ILE      O 6951   2.738   7.187   1.832
  441LYS      N 6952   2.602   7.275   1.986
  441LYS      H 6953   2.595   7.333   2.068
  441LYS     CA 6954   2.477   7.228   1.923
  441LYS     HA 6955   2.492   7.121   1.898
  441LYS     CB 6956   2.363   7.243   2.020
  441LYS    HB1 6957   2.272   7.217   1.969
  441LYS    HB2 6958   2.351   7.349   2.046
  441LYS     CG 6959   2.369   7.161   2.149
  441LYS    HG1 6960   2.461   7.184   2.202
  441LYS    HG2 6961   2.373   7.056   2.124
  441LYS     CD 6962   2.249   7.184   2.238
  441LYS    HD1 6963   2.261   7.122   2.325
  441LYS    HD2 6964   2.158   7.155   2.187
  441LYS     CE 6965   2.244   7.324   2.292
  441LYS    HE1 6966   2.239   7.394   2.213
  441LYS    HE2 6967   2.336   7.339   2.349
  441LYS     NZ 6968   2.125   7.344   2.383
  441LYS    HZ1 6969   2.124   7.273   2.460
  441LYS    HZ2 6970   2.123   7.438   2.418
  441LYS    HZ3 6971   2.038   7.325   2.330
  441LYS      C 6972   2.449   7.291   1.787
  441LYS      O 6973   2.428   7.219   1.688
  442GLU      N 6974   2.442   7.424   1.779
  442GLU      H 6975   2.470   7.472   1.864
  442GLU     CA 6976   2.407   7.502   1.660
  442GLU     HA 6977   2.313   7.460   1.628
  442GLU     CB 6978   2.384   7.646   1.701
  442GLU    HB1 6979   2.477   7.689   1.730
  442GLU    HB2 6980   2.312   7.651   1.782
  442GLU     CG 6981   2.328   7.737   1.591
  442GLU    HG1 6982   2.248   7.688   1.537
  442GLU    HG2 6983   2.411   7.758   1.522
  442GLU     CD 6984   2.280   7.868   1.648
  442GLU    OE1 6985   2.169   7.871   1.699
  442GLU    OE2 6986   2.353   7.970   1.638
  442GLU      C 6987   2.508   7.496   1.546
  442GLU      O 6988   2.466   7.494   1.428
  443LYS      N 6989   2.638   7.486   1.576
  443LYS      H 6990   2.665   7.482   1.674
  443LYS     CA 6991   2.745   7.494   1.473
  443LYS     HA 6992   2.703   7.536   1.382
  443LYS     CB 6993   2.861   7.588   1.515
  443LYS    HB1 6994   2.934   7.592   1.433
  443LYS    HB2 6995   2.910   7.552   1.607
  443LYS     CG 6996   2.810   7.731   1.541
  443LYS    HG1 6997   2.773   7.737   1.640
  443LYS    HG2 6998   2.727   7.754   1.478
  443LYS     CD 6999   2.926   7.832   1.523
  443LYS    HD1 7000   2.978   7.808   1.434
  443LYS    HD2 7001   2.992   7.826   1.608
  443LYS     CE 7002   2.873   7.976   1.510
  443LYS    HE1 7003   2.839   8.014   1.609
  443LYS    HE2 7004   2.785   7.978   1.447
  443LYS     NZ 7005   2.977   8.068   1.462
  443LYS    HZ1 7006   3.051   8.082   1.534
  443LYS    HZ2 7007   3.019   8.026   1.378
  443LYS    HZ3 7008   2.939   8.158   1.441
  443LYS      C 7009   2.808   7.360   1.433
  443LYS      O 7010   2.857   7.346   1.322
  444LEU      N 7011   2.813   7.262   1.524
  444LEU      H 7012   2.773   7.287   1.613
  444LEU     CA 7013   2.881   7.133   1.498
  444LEU     HA 7014   2.935   7.139   1.405
  444LEU     CB 7015   2.985   7.102   1.608
  444LEU    HB1 7016   3.046   7.018   1.581
  444LEU    HB2 7017   2.930   7.082   1.698
  444LEU     CG 7018   3.081   7.217   1.644
  444LEU     HG 7019   3.031   7.310   1.676
  444LEU    CD1 7020   3.173   7.177   1.760
  444LEU   HD11 7021   3.244   7.100   1.729
  444LEU   HD12 7022   3.234   7.259   1.790
  444LEU   HD13 7023   3.114   7.144   1.844
  444LEU    CD2 7024   3.173   7.255   1.524
  444LEU   HD21 7025   3.235   7.169   1.497
  444LEU   HD22 7026   3.112   7.288   1.435
  444LEU   HD23 7027   3.237   7.343   1.549
  444LEU      C 7028   2.784   7.012   1.481
  444LEU      O 7029   2.830   6.908   1.439
  445ILE      N 7030   2.656   7.024   1.518
  445ILE      H 7031   2.630   7.109   1.566
  445ILE     CA 7032   2.559   6.913   1.522
  445ILE     HA 7033   2.602   6.824   1.473
  445ILE     CB 7034   2.524   6.874   1.670
  445ILE     HB 7035   2.470   6.954   1.715
  445ILE    CG2 7036   2.436   6.748   1.672
  445ILE   HG21 7037   2.489   6.665   1.628
  445ILE   HG22 7038   2.405   6.722   1.773
  445ILE   HG23 7039   2.344   6.766   1.615
  445ILE    CG1 7040   2.654   6.844   1.752
  445ILE   HG11 7041   2.725   6.927   1.744
  445ILE   HG12 7042   2.703   6.756   1.712
  445ILE     CD 7043   2.629   6.823   1.901
  445ILE    HD1 7044   2.585   6.723   1.911
  445ILE    HD2 7045   2.727   6.822   1.953
  445ILE    HD3 7046   2.570   6.907   1.940
  445ILE      C 7047   2.433   6.943   1.436
  445ILE      O 7048   2.388   6.861   1.354
  446PHE      N 7049   2.372   7.062   1.452
  446PHE      H 7050   2.414   7.124   1.525
  446PHE     CA 7051   2.241   7.091   1.395
  446PHE     HA 7052   2.171   7.009   1.417
  446PHE     CB 7053   2.183   7.221   1.451
  446PHE    HB1 7054   2.104   7.256   1.387
  446PHE    HB2 7055   2.258   7.294   1.451
  446PHE     CG 7056   2.130   7.224   1.593
  446PHE    CD1 7057   2.064   7.340   1.640
  446PHE    HD1 7058   2.052   7.424   1.572
  446PHE    CE1 7059   2.008   7.347   1.768
  446PHE    HE1 7060   1.952   7.434   1.801
  446PHE     CZ 7061   2.020   7.234   1.850
  446PHE     HZ 7062   1.978   7.239   1.949
  446PHE    CE2 7063   2.078   7.116   1.808
  446PHE    HE2 7064   2.088   7.032   1.873
  446PHE    CD2 7065   2.132   7.109   1.676
  446PHE    HD2 7066   2.182   7.021   1.644
  446PHE      C 7067   2.237   7.092   1.242
  446PHE      O 7068   2.137   7.041   1.189
  447PRO      N 7069   2.336   7.137   1.165
  447PRO     CD 7070   2.444   7.226   1.200
  447PRO    HD1 7071   2.531   7.163   1.225
  447PRO    HD2 7072   2.416   7.291   1.283
  447PRO     CG 7073   2.476   7.311   1.076
  447PRO    HG1 7074   2.583   7.342   1.077
  447PRO    HG2 7075   2.414   7.399   1.078
  447PRO     CB 7076   2.444   7.218   0.960
  447PRO    HB1 7077   2.530   7.154   0.932
  447PRO    HB2 7078   2.419   7.271   0.869
  447PRO     CA 7079   2.336   7.123   1.019
  447PRO     HA 7080   2.241   7.159   0.978
  447PRO      C 7081   2.357   6.980   0.966
  447PRO      O 7082   2.343   6.954   0.846
  448TYR      N 7083   2.386   6.884   1.055
  448TYR      H 7084   2.392   6.907   1.151
  448TYR     CA 7085   2.436   6.749   1.016
  448TYR     HA 7086   2.420   6.729   0.909
  448TYR     CB 7087   2.582   6.737   1.054
  448TYR    HB1 7088   2.626   6.647   1.012
  448TYR    HB2 7089   2.590   6.729   1.160
  448TYR     CG 7090   2.667   6.856   1.013
  448TYR    CD1 7091   2.711   6.951   1.107
  448TYR    HD1 7092   2.692   6.932   1.213
  448TYR    CE1 7093   2.786   7.064   1.066
  448TYR    HE1 7094   2.837   7.132   1.137
  448TYR     CZ 7095   2.814   7.079   0.929
  448TYR     OH 7096   2.881   7.190   0.888
  448TYR     HH 7097   2.900   7.250   0.964
  448TYR    CE2 7098   2.774   6.983   0.832
  448TYR    HE2 7099   2.800   6.997   0.726
  448TYR    CD2 7100   2.701   6.872   0.874
  448TYR    HD2 7101   2.669   6.798   0.799
  448TYR      C 7102   2.364   6.626   1.080
  448TYR      O 7103   2.369   6.514   1.026
  449VAL      N 7104   2.292   6.648   1.190
  449VAL      H 7105   2.294   6.740   1.233
  449VAL     CA 7106   2.220   6.540   1.261
  449VAL     HA 7107   2.223   6.453   1.198
  449VAL     CB 7108   2.295   6.503   1.394
  449VAL     HB 7109   2.283   6.586   1.463
  449VAL    CG1 7110   2.236   6.376   1.456
  449VAL   HG11 7111   2.131   6.387   1.481
  449VAL   HG12 7112   2.246   6.285   1.392
  449VAL   HG13 7113   2.286   6.359   1.554
  449VAL    CG2 7114   2.445   6.481   1.371
  449VAL   HG21 7115   2.458   6.409   1.286
  449VAL   HG22 7116   2.494   6.576   1.343
  449VAL   HG23 7117   2.499   6.447   1.464
  449VAL      C 7118   2.072   6.576   1.287
  449VAL      O 7119   2.036   6.676   1.346
  450GLU      N 7120   1.983   6.486   1.247
  450GLU      H 7121   2.014   6.404   1.196
  450GLU     CA 7122   1.837   6.492   1.275
  450GLU     HA 7123   1.814   6.594   1.298
  450GLU     CB 7124   1.755   6.452   1.148
  450GLU    HB1 7125   1.790   6.351   1.116
  450GLU    HB2 7126   1.775   6.521   1.068
  450GLU     CG 7127   1.604   6.460   1.175
  450GLU    HG1 7128   1.580   6.556   1.218
  450GLU    HG2 7129   1.575   6.385   1.250
  450GLU     CD 7130   1.519   6.436   1.048
  450GLU    OE1 7131   1.450   6.530   1.000
  450GLU    OE2 7132   1.512   6.318   1.002
  450GLU      C 7133   1.811   6.397   1.392
  450GLU      O 7134   1.810   6.274   1.372
  451LEU      N 7135   1.796   6.450   1.516
  451LEU      H 7136   1.802   6.552   1.528
  451LEU     CA 7137   1.774   6.373   1.639
  451LEU     HA 7138   1.732   6.279   1.609
  451LEU     CB 7139   1.909   6.343   1.705
  451LEU    HB1 7140   1.982   6.318   1.628
  451LEU    HB2 7141   1.898   6.251   1.763
  451LEU     CG 7142   1.972   6.448   1.800
  451LEU     HG 7143   1.898   6.469   1.883
  451LEU    CD1 7144   2.098   6.389   1.866
  451LEU   HD11 7145   2.136   6.452   1.946
  451LEU   HD12 7146   2.068   6.296   1.910
  451LEU   HD13 7147   2.171   6.364   1.790
  451LEU    CD2 7148   2.007   6.578   1.731
  451LEU   HD21 7149   2.058   6.643   1.803
  451LEU   HD22 7150   2.068   6.564   1.644
  451LEU   HD23 7151   1.909   6.628   1.710
  451LEU      C 7152   1.675   6.434   1.735
  451LEU      O 7153   1.647   6.555   1.733
  452ASP      N 7154   1.625   6.351   1.827
  452ASP      H 7155   1.652   6.253   1.818
  452ASP     CA 7156   1.525   6.389   1.930
  452ASP     HA 7157   1.474   6.475   1.891
  452ASP     CB 7158   1.423   6.274   1.940
  452ASP    HB1 7159   1.469   6.182   1.972
  452ASP    HB2 7160   1.382   6.258   1.837
  452ASP     CG 7161   1.306   6.308   2.037
  452ASP    OD1 7162   1.240   6.213   2.084
  452ASP    OD2 7163   1.271   6.429   2.049
  452ASP      C 7164   1.592   6.421   2.062
  452ASP      O 7165   1.613   6.333   2.149
  453LEU      N 7166   1.628   6.550   2.078
  453LEU      H 7167   1.611   6.612   2.000
  453LEU     CA 7168   1.688   6.606   2.199
  453LEU     HA 7169   1.758   6.533   2.244
  453LEU     CB 7170   1.764   6.734   2.166
  453LEU    HB1 7171   1.793   6.779   2.262
  453LEU    HB2 7172   1.706   6.805   2.109
  453LEU     CG 7173   1.896   6.714   2.089
  453LEU     HG 7174   1.870   6.661   1.994
  453LEU    CD1 7175   1.959   6.850   2.059
  453LEU   HD11 7176   2.054   6.837   2.006
  453LEU   HD12 7177   1.896   6.912   1.991
  453LEU   HD13 7178   1.975   6.904   2.149
  453LEU    CD2 7179   1.998   6.629   2.167
  453LEU   HD21 7180   2.016   6.671   2.268
  453LEU   HD22 7181   1.968   6.526   2.172
  453LEU   HD23 7182   2.091   6.631   2.114
  453LEU      C 7183   1.581   6.634   2.304
  453LEU      O 7184   1.487   6.708   2.282
  454HIS      N 7185   1.598   6.573   2.422
  454HIS      H 7186   1.681   6.512   2.433
  454HIS     CA 7187   1.515   6.592   2.541
  454HIS     HA 7188   1.419   6.634   2.516
  454HIS     CB 7189   1.494   6.460   2.614
  454HIS    HB1 7190   1.442   6.478   2.709
  454HIS    HB2 7191   1.588   6.410   2.633
  454HIS     CG 7192   1.413   6.365   2.530
  454HIS    ND1 7193   1.464   6.281   2.434
  454HIS    HD1 7194   1.560   6.281   2.395
  454HIS    CE1 7195   1.360   6.210   2.386
  454HIS    HE1 7196   1.360   6.135   2.308
  454HIS    NE2 7197   1.246   6.245   2.450
  454HIS    CD2 7198   1.281   6.344   2.543
  454HIS    HD2 7199   1.210   6.407   2.601
  454HIS      C 7200   1.587   6.695   2.628
  454HIS      O 7201   1.678   6.662   2.705
  455SER      N 7202   1.555   6.823   2.606
  455SER      H 7203   1.482   6.839   2.538
  455SER     CA 7204   1.634   6.939   2.645
  455SER     HA 7205   1.735   6.909   2.652
  455SER     CB 7206   1.624   7.052   2.542
  455SER    HB1 7207   1.671   7.142   2.584
  455SER    HB2 7208   1.516   7.074   2.520
  455SER     OG 7209   1.690   7.010   2.424
  455SER     HG 7210   1.780   7.016   2.442
  455SER      C 7211   1.595   6.996   2.779
  455SER      O 7212   1.480   7.030   2.804
  456TYR      N 7213   1.695   7.013   2.864
  456TYR      H 7214   1.788   6.978   2.838
  456TYR     CA 7215   1.683   7.072   2.999
  456TYR     HA 7216   1.578   7.104   3.018
  456TYR     CB 7217   1.729   6.966   3.099
  456TYR    HB1 7218   1.749   7.014   3.195
  456TYR    HB2 7219   1.826   6.925   3.067
  456TYR     CG 7220   1.633   6.853   3.121
  456TYR    CD1 7221   1.640   6.739   3.035
  456TYR    HD1 7222   1.714   6.735   2.956
  456TYR    CE1 7223   1.546   6.637   3.051
  456TYR    HE1 7224   1.549   6.552   2.983
  456TYR     CZ 7225   1.451   6.643   3.154
  456TYR     OH 7226   1.362   6.542   3.170
  456TYR     HH 7227   1.297   6.565   3.244
  456TYR    CE2 7228   1.453   6.746   3.246
  456TYR    HE2 7229   1.394   6.743   3.332
  456TYR    CD2 7230   1.542   6.858   3.226
  456TYR    HD2 7231   1.547   6.936   3.296
  456TYR      C 7232   1.767   7.199   3.016
  456TYR      O 7233   1.875   7.211   2.955
  457ASP      N 7234   1.723   7.285   3.108
  457ASP      H 7235   1.630   7.270   3.145
  457ASP     CA 7236   1.801   7.395   3.156
  457ASP     HA 7237   1.898   7.396   3.109
  457ASP     CB 7238   1.730   7.529   3.124
  457ASP    HB1 7239   1.635   7.541   3.183
  457ASP    HB2 7240   1.704   7.529   3.020
  457ASP     CG 7241   1.816   7.650   3.154
  457ASP    OD1 7242   1.838   7.738   3.069
  457ASP    OD2 7243   1.876   7.654   3.263
  457ASP      C 7244   1.827   7.373   3.307
  457ASP      O 7245   1.736   7.395   3.390
  458LEU      N 7246   1.948   7.333   3.341
  458LEU      H 7247   2.018   7.314   3.272
  458LEU     CA 7248   1.985   7.308   3.479
  458LEU     HA 7249   1.893   7.298   3.537
  458LEU     CB 7250   2.062   7.174   3.493
  458LEU    HB1 7251   2.069   7.155   3.598
  458LEU    HB2 7252   2.157   7.186   3.445
  458LEU     CG 7253   1.998   7.048   3.429
  458LEU     HG 7254   1.995   7.061   3.320
  458LEU    CD1 7255   2.084   6.926   3.462
  458LEU   HD11 7256   2.048   6.838   3.416
  458LEU   HD12 7257   2.187   6.942   3.427
  458LEU   HD13 7258   2.088   6.910   3.571
  458LEU    CD2 7259   1.857   7.020   3.479
  458LEU   HD21 7260   1.825   6.922   3.435
  458LEU   HD22 7261   1.858   7.007   3.587
  458LEU   HD23 7262   1.794   7.101   3.449
  458LEU      C 7263   2.059   7.426   3.541
  458LEU      O 7264   2.123   7.411   3.644
  459GLY      N 7265   2.059   7.543   3.475
  459GLY      H 7266   1.997   7.555   3.396
  459GLY     CA 7267   2.129   7.661   3.520
  459GLY    HA1 7268   2.123   7.740   3.444
  459GLY    HA2 7269   2.235   7.632   3.528
  459GLY      C 7270   2.078   7.717   3.655
  459GLY      O 7271   1.961   7.703   3.690
  460ILE      N 7272   2.170   7.777   3.731
  460ILE      H 7273   2.263   7.793   3.691
  460ILE     CA 7274   2.146   7.815   3.868
  460ILE     HA 7275   2.139   7.720   3.923
  460ILE     CB 7276   2.275   7.882   3.918
  460ILE     HB 7277   2.365   7.819   3.894
  460ILE    CG2 7278   2.301   8.015   3.846
  460ILE   HG21 7279   2.309   8.004   3.739
  460ILE   HG22 7280   2.222   8.083   3.867
  460ILE   HG23 7281   2.399   8.057   3.881
  460ILE    CG1 7282   2.279   7.900   4.070
  460ILE   HG11 7283   2.188   7.952   4.104
  460ILE   HG12 7284   2.357   7.972   4.095
  460ILE     CD 7285   2.298   7.773   4.151
  460ILE    HD1 7286   2.394   7.719   4.129
  460ILE    HD2 7287   2.292   7.799   4.256
  460ILE    HD3 7288   2.219   7.702   4.135
  460ILE      C 7289   2.019   7.892   3.896
  460ILE      O 7290   1.958   7.869   4.002
  461GLU      N 7291   1.974   7.981   3.810
  461GLU      H 7292   2.028   7.987   3.720
  461GLU     CA 7293   1.847   8.057   3.824
  461GLU     HA 7294   1.844   8.099   3.922
  461GLU     CB 7295   1.845   8.171   3.722
  461GLU    HB1 7296   1.757   8.227   3.731
  461GLU    HB2 7297   1.842   8.131   3.621
  461GLU     CG 7298   1.960   8.270   3.732
  461GLU    HG1 7299   2.057   8.221   3.711
  461GLU    HG2 7300   1.954   8.315   3.832
  461GLU     CD 7301   1.945   8.386   3.629
  461GLU    OE1 7302   1.959   8.365   3.506
  461GLU    OE2 7303   1.928   8.501   3.676
  461GLU      C 7304   1.726   7.964   3.812
  461GLU      O 7305   1.640   7.966   3.901
  462ASN      N 7306   1.719   7.879   3.709
  462ASN      H 7307   1.799   7.873   3.643
  462ASN     CA 7308   1.610   7.780   3.695
  462ASN     HA 7309   1.517   7.835   3.698
  462ASN     CB 7310   1.617   7.716   3.554
  462ASN    HB1 7311   1.709   7.654   3.537
  462ASN    HB2 7312   1.619   7.799   3.483
  462ASN     CG 7313   1.491   7.637   3.513
  462ASN    OD1 7314   1.380   7.694   3.507
  462ASN    ND2 7315   1.500   7.510   3.478
  462ASN   HD21 7316   1.588   7.465   3.466
  462ASN   HD22 7317   1.410   7.461   3.454
  462ASN      C 7318   1.618   7.673   3.804
  462ASN      O 7319   1.517   7.616   3.845
  463ARG      N 7320   1.736   7.648   3.861
  463ARG      H 7321   1.817   7.693   3.819
  463ARG     CA 7322   1.764   7.552   3.970
  463ARG     HA 7323   1.719   7.458   3.945
  463ARG     CB 7324   1.921   7.530   3.977
  463ARG    HB1 7325   1.968   7.606   4.038
  463ARG    HB2 7326   1.963   7.536   3.879
  463ARG     CG 7327   1.962   7.389   4.028
  463ARG    HG1 7328   1.923   7.313   3.964
  463ARG    HG2 7329   1.917   7.371   4.126
  463ARG     CD 7330   2.116   7.373   4.038
  463ARG    HD1 7331   2.141   7.273   4.064
  463ARG    HD2 7332   2.144   7.435   4.120
  463ARG     NE 7333   2.190   7.416   3.918
  463ARG     HE 7334   2.140   7.414   3.830
  463ARG     CZ 7335   2.307   7.473   3.906
  463ARG    NH1 7336   2.388   7.480   4.006
  463ARG   HH11 7337   2.367   7.423   4.086
  463ARG   HH12 7338   2.477   7.527   4.008
  463ARG    NH2 7339   2.342   7.518   3.790
  463ARG   HH21 7340   2.281   7.499   3.712
  463ARG   HH22 7341   2.429   7.565   3.777
  463ARG      C 7342   1.702   7.599   4.100
  463ARG      O 7343   1.631   7.520   4.163
  464ASP      N 7344   1.721   7.727   4.138
  464ASP      H 7345   1.781   7.786   4.089
  464ASP     CA 7346   1.643   7.790   4.247
  464ASP     HA 7347   1.655   7.726   4.337
  464ASP     CB 7348   1.706   7.928   4.281
  464ASP    HB1 7349   1.700   7.995   4.199
  464ASP    HB2 7350   1.811   7.910   4.305
  464ASP     CG 7351   1.638   7.991   4.403
  464ASP    OD1 7352   1.538   8.069   4.384
  464ASP    OD2 7353   1.675   7.961   4.518
  464ASP      C 7354   1.494   7.804   4.214
  464ASP      O 7355   1.408   7.766   4.295
  465ALA      N 7356   1.454   7.851   4.095
  465ALA      H 7357   1.527   7.871   4.026
  465ALA     CA 7358   1.313   7.857   4.053
  465ALA     HA 7359   1.256   7.918   4.121
  465ALA     CB 7360   1.303   7.926   3.918
  465ALA    HB1 7361   1.374   8.009   3.913
  465ALA    HB2 7362   1.327   7.850   3.841
  465ALA    HB3 7363   1.203   7.964   3.899
  465ALA      C 7364   1.234   7.725   4.052
  465ALA      O 7365   1.111   7.728   4.062
  466THR      N 7366   1.303   7.610   4.047
  466THR      H 7367   1.405   7.614   4.040
  466THR     CA 7368   1.238   7.477   4.050
  466THR     HA 7369   1.130   7.488   4.059
  466THR     CB 7370   1.265   7.396   3.925
  466THR     HB 7371   1.210   7.302   3.922
  466THR    CG2 7372   1.207   7.469   3.801
  466THR   HG21 7373   1.218   7.405   3.714
  466THR   HG22 7374   1.100   7.480   3.822
  466THR   HG23 7375   1.251   7.567   3.790
  466THR    OG1 7376   1.403   7.374   3.902
  466THR    HG1 7377   1.444   7.457   3.885
  466THR      C 7378   1.273   7.393   4.175
  466THR      O 7379   1.228   7.279   4.183
  467ASN      N 7380   1.356   7.444   4.266
  467ASN      H 7381   1.385   7.541   4.257
  467ASN     CA 7382   1.401   7.367   4.380
  467ASN     HA 7383   1.477   7.430   4.426
  467ASN     CB 7384   1.289   7.344   4.484
  467ASN    HB1 7385   1.330   7.277   4.561
  467ASN    HB2 7386   1.208   7.298   4.430
  467ASN     CG 7387   1.245   7.471   4.553
  467ASN    OD1 7388   1.304   7.512   4.650
  467ASN    ND2 7389   1.142   7.533   4.501
  467ASN   HD21 7390   1.096   7.504   4.418
  467ASN   HD22 7391   1.122   7.626   4.540
  467ASN      C 7392   1.481   7.239   4.339
  467ASN      O 7393   1.471   7.133   4.401
  468ASP      N 7394   1.565   7.249   4.233
  468ASP      H 7395   1.580   7.346   4.198
  468ASP     CA 7396   1.646   7.148   4.164
  468ASP     HA 7397   1.693   7.199   4.082
  468ASP     CB 7398   1.760   7.103   4.259
  468ASP    HB1 7399   1.714   7.052   4.344
  468ASP    HB2 7400   1.812   7.192   4.295
  468ASP     CG 7401   1.863   7.009   4.199
  468ASP    OD1 7402   1.938   7.051   4.104
  468ASP    OD2 7403   1.888   6.898   4.254
  468ASP      C 7404   1.563   7.032   4.106
  468ASP      O 7405   1.619   6.929   4.068
  469GLN      N 7406   1.427   7.045   4.090
  469GLN      H 7407   1.387   7.134   4.119
  469GLN     CA 7408   1.341   6.939   4.039
  469GLN     HA 7409   1.352   6.850   4.100
  469GLN     CB 7410   1.195   6.985   4.043
  469GLN    HB1 7411   1.137   6.924   3.977
  469GLN    HB2 7412   1.185   7.089   4.006
  469GLN     CG 7413   1.130   6.968   4.182
  469GLN    HG1 7414   1.189   7.017   4.256
  469GLN    HG2 7415   1.120   6.861   4.205
  469GLN     CD 7416   0.991   7.028   4.182
  469GLN    OE1 7417   0.893   6.972   4.137
  469GLN    NE2 7418   0.974   7.148   4.227
  469GLN   HE21 7419   1.059   7.205   4.258
  469GLN   HE22 7420   0.881   7.183   4.247
  469GLN      C 7421   1.378   6.894   3.895
  469GLN      O 7422   1.369   6.776   3.862
  470VAL      N 7423   1.428   6.988   3.815
  470VAL      H 7424   1.443   7.079   3.854
  470VAL     CA 7425   1.477   6.961   3.678
  470VAL     HA 7426   1.393   6.916   3.620
  470VAL     CB 7427   1.519   7.092   3.606
  470VAL     HB 7428   1.567   7.063   3.510
  470VAL    CG1 7429   1.389   7.165   3.572
  470VAL   HG11 7430   1.348   7.211   3.663
  470VAL   HG12 7431   1.407   7.244   3.501
  470VAL   HG13 7432   1.315   7.098   3.525
  470VAL    CG2 7433   1.616   7.183   3.683
  470VAL   HG21 7434   1.642   7.269   3.621
  470VAL   HG22 7435   1.574   7.211   3.780
  470VAL   HG23 7436   1.706   7.128   3.713
  470VAL      C 7437   1.593   6.861   3.675
  470VAL      O 7438   1.601   6.778   3.584
  471THR      N 7439   1.680   6.859   3.776
  471THR      H 7440   1.674   6.918   3.858
  471THR     CA 7441   1.794   6.767   3.783
  471THR     HA 7442   1.841   6.761   3.682
  471THR     CB 7443   1.899   6.813   3.885
  471THR     HB 7444   1.861   6.802   3.989
  471THR    CG2 7445   2.029   6.735   3.872
  471THR   HG21 7446   2.109   6.778   3.938
  471THR   HG22 7447   2.011   6.635   3.900
  471THR   HG23 7448   2.064   6.737   3.769
  471THR    OG1 7449   1.926   6.953   3.856
  471THR    HG1 7450   1.944   6.996   3.948
  471THR      C 7451   1.744   6.628   3.825
  471THR      O 7452   1.796   6.526   3.776
  472LYS      N 7453   1.643   6.617   3.911
  472LYS      H 7454   1.606   6.707   3.943
  472LYS     CA 7455   1.576   6.489   3.948
  472LYS     HA 7456   1.648   6.417   3.983
  472LYS     CB 7457   1.482   6.515   4.062
  472LYS    HB1 7458   1.447   6.416   4.094
  472LYS    HB2 7459   1.394   6.574   4.024
  472LYS     CG 7460   1.535   6.583   4.191
  472LYS    HG1 7461   1.458   6.568   4.266
  472LYS    HG2 7462   1.539   6.689   4.170
  472LYS     CD 7463   1.669   6.529   4.242
  472LYS    HD1 7464   1.748   6.560   4.170
  472LYS    HD2 7465   1.669   6.421   4.246
  472LYS     CE 7466   1.709   6.582   4.381
  472LYS    HE1 7467   1.811   6.545   4.399
  472LYS    HE2 7468   1.644   6.538   4.458
  472LYS     NZ 7469   1.713   6.730   4.390
  472LYS    HZ1 7470   1.619   6.771   4.382
  472LYS    HZ2 7471   1.738   6.766   4.488
  472LYS    HZ3 7472   1.774   6.775   4.328
  472LYS      C 7473   1.498   6.428   3.835
  472LYS      O 7474   1.496   6.305   3.819
  473ASP      N 7475   1.434   6.516   3.754
  473ASP      H 7476   1.440   6.619   3.773
  473ASP     CA 7477   1.359   6.471   3.634
  473ASP     HA 7478   1.296   6.388   3.662
  473ASP     CB 7479   1.270   6.586   3.589
  473ASP    HB1 7480   1.331   6.669   3.559
  473ASP    HB2 7481   1.208   6.617   3.676
  473ASP     CG 7482   1.174   6.544   3.481
  473ASP    OD1 7483   1.082   6.463   3.509
  473ASP    OD2 7484   1.188   6.589   3.367
  473ASP      C 7485   1.452   6.423   3.518
  473ASP      O 7486   1.424   6.325   3.451
  474ALA      N 7487   1.562   6.497   3.495
  474ALA      H 7488   1.582   6.579   3.551
  474ALA     CA 7489   1.662   6.456   3.398
  474ALA     HA 7490   1.615   6.440   3.299
  474ALA     CB 7491   1.760   6.571   3.388
  474ALA    HB1 7492   1.699   6.657   3.369
  474ALA    HB2 7493   1.817   6.578   3.485
  474ALA    HB3 7494   1.826   6.553   3.305
  474ALA      C 7495   1.737   6.322   3.432
  474ALA      O 7496   1.760   6.246   3.337
  475ALA      N 7497   1.760   6.285   3.560
  475ALA      H 7498   1.741   6.351   3.631
  475ALA     CA 7499   1.811   6.155   3.601
  475ALA     HA 7500   1.907   6.137   3.557
  475ALA     CB 7501   1.832   6.154   3.751
  475ALA    HB1 7502   1.739   6.157   3.811
  475ALA    HB2 7503   1.880   6.064   3.784
  475ALA    HB3 7504   1.889   6.238   3.781
  475ALA      C 7505   1.722   6.037   3.552
  475ALA      O 7506   1.773   5.946   3.491
  476GLU      N 7507   1.591   6.048   3.568
  476GLU      H 7508   1.556   6.127   3.618
  476GLU     CA 7509   1.500   5.946   3.514
  476GLU     HA 7510   1.523   5.846   3.554
  476GLU     CB 7511   1.354   5.983   3.554
  476GLU    HB1 7512   1.285   5.917   3.501
  476GLU    HB2 7513   1.333   6.085   3.523
  476GLU     CG 7514   1.323   5.970   3.704
  476GLU    HG1 7515   1.223   6.013   3.713
  476GLU    HG2 7516   1.395   6.023   3.764
  476GLU     CD 7517   1.314   5.825   3.753
  476GLU    OE1 7518   1.209   5.759   3.732
  476GLU    OE2 7519   1.416   5.774   3.801
  476GLU      C 7520   1.508   5.942   3.362
  476GLU      O 7521   1.494   5.831   3.306
  477ALA      N 7522   1.531   6.054   3.294
  477ALA      H 7523   1.540   6.142   3.348
  477ALA     CA 7524   1.536   6.060   3.148
  477ALA     HA 7525   1.449   6.005   3.111
  477ALA     CB 7526   1.532   6.205   3.096
  477ALA    HB1 7527   1.446   6.257   3.141
  477ALA    HB2 7528   1.624   6.257   3.121
  477ALA    HB3 7529   1.519   6.209   2.986
  477ALA      C 7530   1.661   5.995   3.091
  477ALA      O 7531   1.655   5.931   2.987
  478ILE      N 7532   1.776   6.018   3.158
  478ILE      H 7533   1.772   6.078   3.239
  478ILE     CA 7534   1.905   5.953   3.127
  478ILE     HA 7535   1.930   5.967   3.024
  478ILE     CB 7536   2.022   6.007   3.216
  478ILE     HB 7537   1.991   6.000   3.316
  478ILE    CG2 7538   2.155   5.926   3.199
  478ILE   HG21 7539   2.147   5.822   3.235
  478ILE   HG22 7540   2.181   5.921   3.093
  478ILE   HG23 7541   2.239   5.973   3.252
  478ILE    CG1 7542   2.047   6.156   3.185
  478ILE   HG11 7543   1.950   6.209   3.172
  478ILE   HG12 7544   2.108   6.169   3.097
  478ILE     CD 7545   2.117   6.230   3.302
  478ILE    HD1 7546   2.050   6.231   3.387
  478ILE    HD2 7547   2.213   6.182   3.324
  478ILE    HD3 7548   2.136   6.337   3.280
  478ILE      C 7549   1.893   5.800   3.142
  478ILE      O 7550   1.935   5.726   3.055
  479LYS      N 7551   1.827   5.753   3.251
  479LYS      H 7552   1.786   5.818   3.316
  479LYS     CA 7553   1.799   5.609   3.267
  479LYS     HA 7554   1.893   5.553   3.257
  479LYS     CB 7555   1.743   5.586   3.410
  479LYS    HB1 7556   1.642   5.633   3.414
  479LYS    HB2 7557   1.808   5.631   3.481
  479LYS     CG 7558   1.731   5.437   3.442
  479LYS    HG1 7559   1.674   5.386   3.368
  479LYS    HG2 7560   1.675   5.427   3.536
  479LYS     CD 7561   1.871   5.370   3.457
  479LYS    HD1 7562   1.939   5.432   3.523
  479LYS    HD2 7563   1.915   5.355   3.361
  479LYS     CE 7564   1.857   5.231   3.521
  479LYS    HE1 7565   1.807   5.173   3.450
  479LYS    HE2 7566   1.802   5.244   3.615
  479LYS     NZ 7567   1.985   5.171   3.561
  479LYS    HZ1 7568   1.969   5.088   3.613
  479LYS    HZ2 7569   2.046   5.144   3.482
  479LYS    HZ3 7570   2.037   5.227   3.628
  479LYS      C 7571   1.711   5.552   3.155
  479LYS      O 7572   1.751   5.453   3.095
  480LYS      N 7573   1.601   5.621   3.120
  480LYS      H 7574   1.581   5.705   3.178
  480LYS     CA 7575   1.514   5.588   3.006
  480LYS     HA 7576   1.466   5.493   3.034
  480LYS     CB 7577   1.402   5.696   2.990
  480LYS    HB1 7578   1.451   5.795   2.977
  480LYS    HB2 7579   1.336   5.696   3.077
  480LYS     CG 7580   1.314   5.669   2.868
  480LYS    HG1 7581   1.265   5.576   2.881
  480LYS    HG2 7582   1.371   5.663   2.774
  480LYS     CD 7583   1.213   5.785   2.843
  480LYS    HD1 7584   1.265   5.882   2.841
  480LYS    HD2 7585   1.144   5.786   2.930
  480LYS     CE 7586   1.117   5.779   2.728
  480LYS    HE1 7587   1.047   5.861   2.729
  480LYS    HE2 7588   1.061   5.686   2.740
  480LYS     NZ 7589   1.188   5.782   2.593
  480LYS    HZ1 7590   1.242   5.696   2.570
  480LYS    HZ2 7591   1.126   5.796   2.521
  480LYS    HZ3 7592   1.257   5.859   2.596
  480LYS      C 7593   1.591   5.564   2.877
  480LYS      O 7594   1.580   5.457   2.818
  481HIS      N 7595   1.668   5.663   2.831
  481HIS      H 7596   1.669   5.754   2.877
  481HIS     CA 7597   1.735   5.660   2.700
  481HIS     HA 7598   1.667   5.609   2.631
  481HIS     CB 7599   1.754   5.804   2.651
  481HIS    HB1 7600   1.806   5.806   2.554
  481HIS    HB2 7601   1.813   5.854   2.727
  481HIS     CG 7602   1.623   5.881   2.637
  481HIS    ND1 7603   1.575   5.982   2.720
  481HIS    HD1 7604   1.619   6.013   2.806
  481HIS    CE1 7605   1.458   6.024   2.669
  481HIS    HE1 7606   1.401   6.105   2.711
  481HIS    NE2 7607   1.424   5.957   2.559
  481HIS    CD2 7608   1.535   5.870   2.534
  481HIS    HD2 7609   1.540   5.800   2.454
  481HIS      C 7610   1.870   5.583   2.700
  481HIS      O 7611   1.935   5.564   2.599
  482ASN      N 7612   1.916   5.541   2.819
  482ASN      H 7613   1.861   5.558   2.896
  482ASN     CA 7614   2.054   5.506   2.855
  482ASN     HA 7615   2.050   5.495   2.964
  482ASN     CB 7616   2.091   5.368   2.798
  482ASN    HB1 7617   2.190   5.337   2.836
  482ASN    HB2 7618   2.108   5.370   2.689
  482ASN     CG 7619   1.991   5.260   2.831
  482ASN    OD1 7620   1.927   5.199   2.745
  482ASN    ND2 7621   1.981   5.221   2.955
  482ASN   HD21 7622   2.039   5.262   3.030
  482ASN   HD22 7623   1.917   5.147   2.975
  482ASN      C 7624   2.165   5.611   2.825
  482ASN      O 7625   2.280   5.577   2.850
  483VAL      N 7626   2.138   5.731   2.781
  483VAL      H 7627   2.042   5.756   2.768
  483VAL     CA 7628   2.240   5.830   2.737
  483VAL     HA 7629   2.323   5.808   2.805
  483VAL     CB 7630   2.285   5.800   2.592
  483VAL     HB 7631   2.312   5.696   2.587
  483VAL    CG1 7632   2.182   5.828   2.483
  483VAL   HG11 7633   2.210   5.779   2.390
  483VAL   HG12 7634   2.090   5.784   2.514
  483VAL   HG13 7635   2.165   5.934   2.467
  483VAL    CG2 7636   2.416   5.873   2.553
  483VAL   HG21 7637   2.498   5.852   2.625
  483VAL   HG22 7638   2.446   5.836   2.454
  483VAL   HG23 7639   2.397   5.980   2.548
  483VAL      C 7640   2.200   5.975   2.747
  483VAL      O 7641   2.092   6.017   2.703
  484GLY      N 7642   2.289   6.058   2.804
  484GLY      H 7643   2.367   6.016   2.858
  484GLY     CA 7644   2.281   6.203   2.803
  484GLY    HA1 7645   2.216   6.243   2.876
  484GLY    HA2 7646   2.235   6.234   2.711
  484GLY      C 7647   2.417   6.277   2.812
  484GLY      O 7648   2.524   6.222   2.838
  485VAL      N 7649   2.410   6.407   2.778
  485VAL      H 7650   2.320   6.439   2.741
  485VAL     CA 7651   2.522   6.499   2.776
  485VAL     HA 7652   2.608   6.455   2.830
  485VAL     CB 7653   2.570   6.523   2.632
  485VAL     HB 7654   2.647   6.600   2.632
  485VAL    CG1 7655   2.631   6.396   2.565
  485VAL   HG11 7656   2.561   6.310   2.563
  485VAL   HG12 7657   2.670   6.426   2.467
  485VAL   HG13 7658   2.718   6.367   2.627
  485VAL    CG2 7659   2.458   6.573   2.538
  485VAL   HG21 7660   2.375   6.504   2.534
  485VAL   HG22 7661   2.414   6.671   2.575
  485VAL   HG23 7662   2.492   6.585   2.438
  485VAL      C 7663   2.487   6.627   2.849
  485VAL      O 7664   2.375   6.678   2.843
  486LYS      N 7665   2.584   6.681   2.924
  486LYS      H 7666   2.679   6.634   2.928
  486LYS     CA 7667   2.557   6.780   3.029
  486LYS     HA 7668   2.462   6.828   3.008
  486LYS     CB 7669   2.547   6.707   3.165
  486LYS    HB1 7670   2.645   6.658   3.186
  486LYS    HB2 7671   2.480   6.622   3.154
  486LYS     CG 7672   2.506   6.796   3.282
  486LYS    HG1 7673   2.408   6.839   3.260
  486LYS    HG2 7674   2.579   6.875   3.297
  486LYS     CD 7675   2.504   6.712   3.414
  486LYS    HD1 7676   2.456   6.621   3.396
  486LYS    HD2 7677   2.443   6.767   3.487
  486LYS     CE 7678   2.647   6.698   3.468
  486LYS    HE1 7679   2.685   6.792   3.505
  486LYS    HE2 7680   2.713   6.671   3.386
  486LYS     NZ 7681   2.659   6.592   3.569
  486LYS    HZ1 7682   2.617   6.615   3.658
  486LYS    HZ2 7683   2.623   6.502   3.534
  486LYS    HZ3 7684   2.756   6.575   3.586
  486LYS      C 7685   2.664   6.892   3.031
  486LYS      O 7686   2.784   6.866   3.016
  487CYS      N 7687   2.618   7.017   3.052
  487CYS      H 7688   2.517   7.031   3.061
  487CYS     CA 7689   2.699   7.135   3.054
  487CYS     HA 7690   2.783   7.119   2.982
  487CYS     CB 7691   2.614   7.251   2.996
  487CYS    HB1 7692   2.535   7.266   3.069
  487CYS    HB2 7693   2.567   7.221   2.900
  487CYS     SG 7694   2.714   7.399   2.978
  487CYS     HG 7695   2.806   7.342   2.898
  487CYS      C 7696   2.753   7.161   3.198
  487CYS      O 7697   2.684   7.127   3.294
  488ALA      N 7698   2.872   7.222   3.210
  488ALA      H 7699   2.921   7.257   3.128
  488ALA     CA 7700   2.934   7.251   3.341
  488ALA     HA 7701   2.941   7.156   3.400
  488ALA     CB 7702   3.078   7.305   3.317
  488ALA    HB1 7703   3.125   7.319   3.415
  488ALA    HB2 7704   3.136   7.236   3.258
  488ALA    HB3 7705   3.071   7.404   3.269
  488ALA      C 7706   2.850   7.347   3.425
  488ALA      O 7707   2.780   7.436   3.375
  489THR      N 7708   2.859   7.339   3.558
  489THR      H 7709   2.924   7.270   3.599
  489THR     CA 7710   2.776   7.411   3.654
  489THR     HA 7711   2.746   7.501   3.604
  489THR     CB 7712   2.656   7.330   3.694
  489THR     HB 7713   2.611   7.371   3.783
  489THR    CG2 7714   2.550   7.331   3.585
  489THR   HG21 7715   2.528   7.435   3.556
  489THR   HG22 7716   2.594   7.281   3.498
  489THR   HG23 7717   2.466   7.275   3.618
  489THR    OG1 7718   2.688   7.196   3.720
  489THR    HG1 7719   2.719   7.150   3.637
  489THR      C 7720   2.851   7.455   3.779
  489THR      O 7721   2.943   7.389   3.828
  490ILE      N 7722   2.803   7.563   3.841
  490ILE      H 7723   2.719   7.606   3.798
  490ILE     CA 7724   2.851   7.626   3.964
  490ILE     HA 7725   2.951   7.588   3.984
  490ILE     CB 7726   2.868   7.779   3.948
  490ILE     HB 7727   2.906   7.815   4.044
  490ILE    CG2 7728   2.973   7.806   3.846
  490ILE   HG21 7729   3.055   7.735   3.852
  490ILE   HG22 7730   2.930   7.797   3.747
  490ILE   HG23 7731   3.008   7.905   3.869
  490ILE    CG1 7732   2.735   7.852   3.925
  490ILE   HG11 7733   2.660   7.824   3.997
  490ILE   HG12 7734   2.696   7.821   3.828
  490ILE     CD 7735   2.747   8.006   3.927
  490ILE    HD1 7736   2.648   8.049   3.936
  490ILE    HD2 7737   2.810   8.041   4.008
  490ILE    HD3 7738   2.787   8.039   3.830
  490ILE      C 7739   2.767   7.594   4.089
  490ILE      O 7740   2.649   7.558   4.078
  491THR      N 7741   2.836   7.608   4.204
  491THR      H 7742   2.931   7.634   4.196
  491THR     CA 7743   2.782   7.615   4.338
  491THR     HA 7744   2.675   7.594   4.337
  491THR     CB 7745   2.836   7.507   4.435
  491THR     HB 7746   2.942   7.514   4.446
  491THR    CG2 7747   2.776   7.523   4.575
  491THR   HG21 7748   2.819   7.441   4.638
  491THR   HG22 7749   2.805   7.613   4.625
  491THR   HG23 7750   2.669   7.519   4.568
  491THR    OG1 7751   2.803   7.378   4.390
  491THR    HG1 7752   2.834   7.315   4.453
  491THR      C 7753   2.818   7.759   4.388
  491THR      O 7754   2.936   7.794   4.385
  492PRO      N 7755   2.721   7.840   4.432
  492PRO     CD 7756   2.579   7.809   4.454
  492PRO    HD1 7757   2.569   7.720   4.515
  492PRO    HD2 7758   2.531   7.788   4.359
  492PRO     CG 7759   2.517   7.931   4.520
  492PRO    HG1 7760   2.528   7.920   4.627
  492PRO    HG2 7761   2.411   7.941   4.493
  492PRO     CB 7762   2.605   8.043   4.467
  492PRO    HB1 7763   2.589   8.134   4.523
  492PRO    HB2 7764   2.576   8.066   4.363
  492PRO     CA 7765   2.743   7.980   4.472
  492PRO     HA 7766   2.807   8.025   4.398
  492PRO      C 7767   2.809   7.996   4.607
  492PRO      O 7768   2.828   7.905   4.684
  493ASP      N 7769   2.833   8.122   4.643
  493ASP      H 7770   2.805   8.198   4.580
  493ASP     CA 7771   2.868   8.168   4.779
  493ASP     HA 7772   2.843   8.088   4.846
  493ASP     CB 7773   3.017   8.192   4.794
  493ASP    HB1 7774   3.064   8.095   4.780
  493ASP    HB2 7775   3.038   8.225   4.896
  493ASP     CG 7776   3.077   8.287   4.694
  493ASP    OD1 7777   3.046   8.407   4.695
  493ASP    OD2 7778   3.162   8.246   4.609
  493ASP      C 7779   2.790   8.299   4.808
  493ASP      O 7780   2.713   8.345   4.723
  494GLU      N 7781   2.805   8.359   4.926
  494GLU      H 7782   2.867   8.316   4.990
  494GLU     CA 7783   2.742   8.481   4.968
  494GLU     HA 7784   2.636   8.467   4.986
  494GLU     CB 7785   2.796   8.519   5.108
  494GLU    HB1 7786   2.741   8.612   5.134
  494GLU    HB2 7787   2.901   8.541   5.103
  494GLU     CG 7788   2.771   8.414   5.216
  494GLU    HG1 7789   2.691   8.346   5.186
  494GLU    HG2 7790   2.734   8.464   5.307
  494GLU     CD 7791   2.899   8.336   5.251
  494GLU    OE1 7792   2.950   8.259   5.167
  494GLU    OE2 7793   2.951   8.357   5.366
  494GLU      C 7794   2.754   8.604   4.874
  494GLU      O 7795   2.670   8.696   4.883
  495LYS      N 7796   2.853   8.604   4.783
  495LYS      H 7797   2.909   8.518   4.775
  495LYS     CA 7798   2.873   8.708   4.685
  495LYS     HA 7799   2.810   8.798   4.708
  495LYS     CB 7800   3.019   8.756   4.690
  495LYS    HB1 7801   3.037   8.821   4.607
  495LYS    HB2 7802   3.086   8.673   4.683
  495LYS     CG 7803   3.049   8.832   4.823
  495LYS    HG1 7804   3.051   8.761   4.903
  495LYS    HG2 7805   2.973   8.906   4.846
  495LYS     CD 7806   3.183   8.907   4.808
  495LYS    HD1 7807   3.177   8.967   4.719
  495LYS    HD2 7808   3.267   8.833   4.795
  495LYS     CE 7809   3.212   9.001   4.927
  495LYS    HE1 7810   3.213   8.944   5.022
  495LYS    HE2 7811   3.131   9.074   4.928
  495LYS     NZ 7812   3.342   9.069   4.908
  495LYS    HZ1 7813   3.362   9.140   4.975
  495LYS    HZ2 7814   3.419   8.997   4.914
  495LYS    HZ3 7815   3.344   9.115   4.819
  495LYS      C 7816   2.823   8.667   4.543
  495LYS      O 7817   2.845   8.740   4.448
  496ARG      N 7818   2.749   8.554   4.532
  496ARG      H 7819   2.742   8.497   4.618
  496ARG     CA 7820   2.679   8.513   4.406
  496ARG     HA 7821   2.690   8.594   4.337
  496ARG     CB 7822   2.746   8.390   4.345
  496ARG    HB1 7823   2.700   8.367   4.250
  496ARG    HB2 7824   2.735   8.304   4.411
  496ARG     CG 7825   2.894   8.414   4.324
  496ARG    HG1 7826   2.946   8.390   4.418
  496ARG    HG2 7827   2.908   8.519   4.302
  496ARG     CD 7828   2.953   8.328   4.210
  496ARG    HD1 7829   2.909   8.230   4.221
  496ARG    HD2 7830   3.060   8.320   4.220
  496ARG     NE 7831   2.920   8.384   4.077
  496ARG     HE 7832   2.867   8.469   4.073
  496ARG     CZ 7833   2.960   8.340   3.959
  496ARG    NH1 7834   3.017   8.222   3.942
  496ARG   HH11 7835   3.035   8.163   4.021
  496ARG   HH12 7836   3.038   8.187   3.851
  496ARG    NH2 7837   2.941   8.414   3.855
  496ARG   HH21 7838   2.885   8.500   3.860
  496ARG   HH22 7839   2.985   8.383   3.770
  496ARG      C 7840   2.527   8.489   4.424
  496ARG      O 7841   2.460   8.475   4.323
  497VAL      N 7842   2.473   8.488   4.546
  497VAL      H 7843   2.533   8.499   4.629
  497VAL     CA 7844   2.326   8.460   4.560
  497VAL     HA 7845   2.301   8.376   4.493
  497VAL     CB 7846   2.279   8.420   4.701
  497VAL     HB 7847   2.169   8.410   4.698
  497VAL    CG1 7848   2.329   8.282   4.749
  497VAL   HG11 7849   2.438   8.286   4.757
  497VAL   HG12 7850   2.275   8.258   4.841
  497VAL   HG13 7851   2.307   8.201   4.676
  497VAL    CG2 7852   2.316   8.527   4.804
  497VAL   HG21 7853   2.266   8.620   4.785
  497VAL   HG22 7854   2.286   8.496   4.905
  497VAL   HG23 7855   2.422   8.541   4.807
  497VAL      C 7856   2.238   8.574   4.506
  497VAL      O 7857   2.140   8.544   4.440
  498GLU      N 7858   2.277   8.701   4.524
  498GLU      H 7859   2.359   8.718   4.582
  498GLU     CA 7860   2.210   8.815   4.467
  498GLU     HA 7861   2.105   8.811   4.493
  498GLU     CB 7862   2.266   8.941   4.533
  498GLU    HB1 7863   2.374   8.942   4.516
  498GLU    HB2 7864   2.253   8.938   4.644
  498GLU     CG 7865   2.208   9.071   4.472
  498GLU    HG1 7866   2.101   9.063   4.470
  498GLU    HG2 7867   2.241   9.090   4.371
  498GLU     CD 7868   2.245   9.191   4.560
  498GLU    OE1 7869   2.243   9.181   4.686
  498GLU    OE2 7870   2.281   9.296   4.505
  498GLU      C 7871   2.223   8.821   4.313
  498GLU      O 7872   2.127   8.855   4.244
  499GLU      N 7873   2.340   8.789   4.253
  499GLU      H 7874   2.422   8.778   4.310
  499GLU     CA 7875   2.368   8.790   4.108
  499GLU     HA 7876   2.369   8.892   4.068
  499GLU     CB 7877   2.513   8.734   4.092
  499GLU    HB1 7878   2.510   8.636   4.128
  499GLU    HB2 7879   2.576   8.794   4.157
  499GLU     CG 7880   2.582   8.736   3.954
  499GLU    HG1 7881   2.597   8.841   3.930
  499GLU    HG2 7882   2.521   8.689   3.875
  499GLU     CD 7883   2.719   8.664   3.956
  499GLU    OE1 7884   2.773   8.627   4.062
  499GLU    OE2 7885   2.777   8.649   3.845
  499GLU      C 7886   2.270   8.708   4.025
  499GLU      O 7887   2.234   8.744   3.911
  500PHE      N 7888   2.218   8.601   4.087
  500PHE      H 7889   2.247   8.585   4.184
  500PHE     CA 7890   2.118   8.509   4.032
  500PHE     HA 7891   2.092   8.539   3.931
  500PHE     CB 7892   2.186   8.370   4.027
  500PHE    HB1 7893   2.122   8.295   3.986
  500PHE    HB2 7894   2.208   8.341   4.128
  500PHE     CG 7895   2.317   8.366   3.949
  500PHE    CD1 7896   2.439   8.337   4.014
  500PHE    HD1 7897   2.443   8.317   4.119
  500PHE    CE1 7898   2.558   8.341   3.937
  500PHE    HE1 7899   2.655   8.319   3.985
  500PHE     CZ 7900   2.558   8.373   3.800
  500PHE     HZ 7901   2.652   8.378   3.745
  500PHE    CE2 7902   2.438   8.409   3.741
  500PHE    HE2 7903   2.440   8.444   3.635
  500PHE    CD2 7904   2.316   8.403   3.812
  500PHE    HD2 7905   2.226   8.433   3.767
  500PHE      C 7906   1.985   8.509   4.106
  500PHE      O 7907   1.897   8.429   4.074
  501LYS      N 7908   1.967   8.605   4.197
  501LYS      H 7909   2.047   8.669   4.215
  501LYS     CA 7910   1.846   8.631   4.280
  501LYS     HA 7911   1.881   8.700   4.356
  501LYS     CB 7912   1.745   8.712   4.192
  501LYS    HB1 7913   1.677   8.645   4.139
  501LYS    HB2 7914   1.790   8.771   4.114
  501LYS     CG 7915   1.663   8.807   4.282
  501LYS    HG1 7916   1.736   8.877   4.320
  501LYS    HG2 7917   1.625   8.758   4.369
  501LYS     CD 7918   1.553   8.876   4.206
  501LYS    HD1 7919   1.482   8.803   4.167
  501LYS    HD2 7920   1.595   8.933   4.124
  501LYS     CE 7921   1.474   8.972   4.293
  501LYS    HE1 7922   1.432   8.923   4.382
  501LYS    HE2 7923   1.395   9.014   4.235
  501LYS     NZ 7924   1.551   9.089   4.340
  501LYS    HZ1 7925   1.498   9.147   4.401
  501LYS    HZ2 7926   1.635   9.062   4.387
  501LYS    HZ3 7927   1.567   9.147   4.257
  501LYS      C 7928   1.790   8.505   4.349
  501LYS      O 7929   1.671   8.476   4.343
  502LEU      N 7930   1.880   8.429   4.411
  502LEU      H 7931   1.969   8.464   4.422
  502LEU     CA 7932   1.851   8.297   4.463
  502LEU     HA 7933   1.771   8.258   4.399
  502LEU     CB 7934   1.971   8.202   4.459
  502LEU    HB1 7935   1.933   8.099   4.481
  502LEU    HB2 7936   2.040   8.231   4.542
  502LEU     CG 7937   2.060   8.195   4.336
  502LEU     HG 7938   2.095   8.296   4.315
  502LEU    CD1 7939   2.182   8.104   4.362
  502LEU   HD11 7940   2.237   8.143   4.447
  502LEU   HD12 7941   2.149   8.002   4.386
  502LEU   HD13 7942   2.247   8.110   4.274
  502LEU    CD2 7943   1.991   8.139   4.217
  502LEU   HD21 7944   2.055   8.142   4.129
  502LEU   HD22 7945   1.960   8.040   4.227
  502LEU   HD23 7946   1.905   8.202   4.193
  502LEU      C 7947   1.793   8.302   4.606
  502LEU      O 7948   1.853   8.371   4.689
  503LYS      N 7949   1.680   8.236   4.633
  503LYS      H 7950   1.635   8.175   4.565
  503LYS     CA 7951   1.628   8.225   4.772
  503LYS     HA 7952   1.646   8.318   4.827
  503LYS     CB 7953   1.475   8.208   4.771
  503LYS    HB1 7954   1.441   8.179   4.872
  503LYS    HB2 7955   1.444   8.126   4.702
  503LYS     CG 7956   1.409   8.342   4.734
  503LYS    HG1 7957   1.446   8.374   4.634
  503LYS    HG2 7958   1.444   8.416   4.808
  503LYS     CD 7959   1.254   8.339   4.728
  503LYS    HD1 7960   1.219   8.443   4.716
  503LYS    HD2 7961   1.220   8.299   4.822
  503LYS     CE 7962   1.197   8.254   4.617
  503LYS    HE1 7963   1.214   8.147   4.628
  503LYS    HE2 7964   1.237   8.283   4.518
  503LYS     NZ 7965   1.049   8.257   4.613
  503LYS    HZ1 7966   1.013   8.350   4.614
  503LYS    HZ2 7967   1.016   8.213   4.533
  503LYS    HZ3 7968   1.005   8.214   4.691
  503LYS      C 7969   1.695   8.113   4.856
  503LYS      O 7970   1.683   8.119   4.977
  504GLN      N 7971   1.768   8.022   4.791
  504GLN      H 7972   1.767   8.024   4.690
  504GLN     CA 7973   1.856   7.925   4.857
  504GLN     HA 7974   1.882   7.962   4.956
  504GLN     CB 7975   1.781   7.790   4.870
  504GLN    HB1 7976   1.854   7.720   4.909
  504GLN    HB2 7977   1.746   7.759   4.772
  504GLN     CG 7978   1.658   7.789   4.966
  504GLN    HG1 7979   1.599   7.697   4.945
  504GLN    HG2 7980   1.591   7.874   4.946
  504GLN     CD 7981   1.703   7.785   5.112
  504GLN    OE1 7982   1.720   7.676   5.166
  504GLN    NE2 7983   1.719   7.898   5.182
  504GLN   HE21 7984   1.705   7.992   5.136
  504GLN   HE22 7985   1.743   7.895   5.278
  504GLN      C 7986   1.988   7.913   4.781
  504GLN      O 7987   1.992   7.938   4.661
  505MET      N 7988   2.095   7.862   4.845
  505MET      H 7989   2.082   7.844   4.942
  505MET     CA 7990   2.210   7.805   4.770
  505MET     HA 7991   2.239   7.872   4.688
  505MET     CB 7992   2.335   7.799   4.860
  505MET    HB1 7993   2.414   7.753   4.801
  505MET    HB2 7994   2.314   7.736   4.948
  505MET     CG 7995   2.375   7.942   4.902
  505MET    HG1 7996   2.301   7.981   4.970
  505MET    HG2 7997   2.382   8.007   4.815
  505MET     SD 7998   2.537   7.941   4.985
  505MET     CE 7999   2.557   8.120   5.020
  505MET    HE1 8000   2.478   8.155   5.083
  505MET    HE2 8001   2.655   8.138   5.068
  505MET    HE3 8002   2.555   8.171   4.925
  505MET      C 8003   2.172   7.665   4.718
  505MET      O 8004   2.103   7.584   4.782
  506TRP      N 8005   2.225   7.635   4.600
  506TRP      H 8006   2.288   7.699   4.557
  506TRP     CA 8007   2.206   7.508   4.526
  506TRP     HA 8008   2.167   7.429   4.594
  506TRP     CB 8009   2.107   7.529   4.412
  506TRP    HB1 8010   2.097   7.433   4.364
  506TRP    HB2 8011   2.150   7.601   4.342
  506TRP     CG 8012   1.969   7.573   4.453
  506TRP    CD1 8013   1.928   7.701   4.470
  506TRP    HD1 8014   1.990   7.790   4.454
  506TRP    NE1 8015   1.804   7.703   4.525
  506TRP    HE1 8016   1.756   7.790   4.550
  506TRP    CE2 8017   1.758   7.576   4.550
  506TRP    CZ2 8018   1.639   7.530   4.615
  506TRP    HZ2 8019   1.572   7.601   4.660
  506TRP    CH2 8020   1.624   7.392   4.633
  506TRP    HH2 8021   1.538   7.353   4.683
  506TRP    CZ3 8022   1.722   7.304   4.584
  506TRP    HZ3 8023   1.709   7.198   4.589
  506TRP    CE3 8024   1.839   7.353   4.520
  506TRP    HE3 8025   1.918   7.288   4.488
  506TRP    CD2 8026   1.859   7.491   4.498
  506TRP      C 8027   2.337   7.459   4.472
  506TRP      O 8028   2.417   7.537   4.419
  507LYS      N 8029   2.356   7.326   4.475
  507LYS      H 8030   2.280   7.273   4.518
  507LYS     CA 8031   2.472   7.254   4.424
  507LYS     HA 8032   2.567   7.300   4.461
  507LYS     CB 8033   2.464   7.109   4.470
  507LYS    HB1 8034   2.535   7.048   4.414
  507LYS    HB2 8035   2.363   7.070   4.445
  507LYS     CG 8036   2.497   7.088   4.618
  507LYS    HG1 8037   2.449   7.165   4.679
  507LYS    HG2 8038   2.606   7.100   4.633
  507LYS     CD 8039   2.452   6.950   4.663
  507LYS    HD1 8040   2.495   6.875   4.599
  507LYS    HD2 8041   2.343   6.947   4.660
  507LYS     CE 8042   2.486   6.922   4.809
  507LYS    HE1 8043   2.442   6.828   4.842
  507LYS    HE2 8044   2.451   7.001   4.881
  507LYS     NZ 8045   2.637   6.908   4.822
  507LYS    HZ1 8046   2.660   6.862   4.909
  507LYS    HZ2 8047   2.674   6.856   4.741
  507LYS    HZ3 8048   2.678   7.002   4.826
  507LYS      C 8049   2.475   7.262   4.271
  507LYS      O 8050   2.372   7.282   4.206
  508SER      N 8051   2.594   7.242   4.215
  508SER      H 8052   2.675   7.247   4.275
  508SER     CA 8053   2.618   7.207   4.077
  508SER     HA 8054   2.566   7.280   4.012
  508SER     CB 8055   2.767   7.225   4.045
  508SER    HB1 8056   2.794   7.332   4.049
  508SER    HB2 8057   2.786   7.191   3.942
  508SER     OG 8058   2.857   7.155   4.130
  508SER     HG 8059   2.946   7.185   4.104
  508SER      C 8060   2.570   7.068   4.042
  508SER      O 8061   2.621   6.971   4.103
  509PRO      N 8062   2.486   7.050   3.936
  509PRO     CD 8063   2.387   7.150   3.896
  509PRO    HD1 8064   2.437   7.232   3.847
  509PRO    HD2 8065   2.328   7.184   3.984
  509PRO     CG 8066   2.296   7.079   3.796
  509PRO    HG1 8067   2.266   7.144   3.713
  509PRO    HG2 8068   2.210   7.035   3.847
  509PRO     CB 8069   2.379   6.967   3.740
  509PRO    HB1 8070   2.443   6.997   3.657
  509PRO    HB2 8071   2.313   6.888   3.706
  509PRO     CA 8072   2.464   6.926   3.861
  509PRO     HA 8073   2.395   6.865   3.923
  509PRO      C 8074   2.582   6.839   3.824
  509PRO      O 8075   2.568   6.719   3.806
  510ASN      N 8076   2.704   6.896   3.816
  510ASN      H 8077   2.710   6.999   3.822
  510ASN     CA 8078   2.829   6.823   3.806
  510ASN     HA 8079   2.833   6.773   3.713
  510ASN     CB 8080   2.947   6.919   3.819
  510ASN    HB1 8081   2.936   6.984   3.905
  510ASN    HB2 8082   2.957   6.975   3.727
  510ASN     CG 8083   3.081   6.846   3.835
  510ASN    OD1 8084   3.158   6.872   3.926
  510ASN    ND2 8085   3.109   6.751   3.748
  510ASN   HD21 8086   3.042   6.722   3.682
  510ASN   HD22 8087   3.201   6.712   3.755
  510ASN      C 8088   2.838   6.716   3.916
  510ASN      O 8089   2.877   6.604   3.890
  511GLY      N 8090   2.798   6.749   4.037
  511GLY      H 8091   2.752   6.842   4.046
  511GLY     CA 8092   2.830   6.677   4.159
  511GLY    HA1 8093   2.891   6.737   4.221
  511GLY    HA2 8094   2.887   6.586   4.136
  511GLY      C 8095   2.710   6.633   4.244
  511GLY      O 8096   2.723   6.614   4.365
  512THR      N 8097   2.595   6.614   4.180
  512THR      H 8098   2.599   6.636   4.085
  512THR     CA 8099   2.468   6.566   4.240
  512THR     HA 8100   2.497   6.535   4.339
  512THR     CB 8101   2.365   6.675   4.254
  512THR     HB 8102   2.274   6.634   4.304
  512THR    CG2 8103   2.415   6.789   4.344
  512THR   HG21 8104   2.452   6.745   4.438
  512THR   HG22 8105   2.492   6.846   4.293
  512THR   HG23 8106   2.330   6.852   4.364
  512THR    OG1 8107   2.327   6.722   4.125
  512THR    HG1 8108   2.282   6.808   4.134
  512THR      C 8109   2.405   6.447   4.170
  512THR      O 8110   2.356   6.354   4.237
  513ILE      N 8111   2.408   6.441   4.037
  513ILE      H 8112   2.451   6.513   3.984
  513ILE     CA 8113   2.347   6.331   3.962
  513ILE     HA 8114   2.241   6.326   3.994
  513ILE     CB 8115   2.351   6.352   3.811
  513ILE     HB 8116   2.453   6.368   3.780
  513ILE    CG2 8117   2.302   6.231   3.731
  513ILE   HG21 8118   2.368   6.144   3.750
  513ILE   HG22 8119   2.195   6.211   3.759
  513ILE   HG23 8120   2.311   6.252   3.625
  513ILE    CG1 8121   2.270   6.478   3.774
  513ILE   HG11 8122   2.300   6.561   3.839
  513ILE   HG12 8123   2.166   6.460   3.791
  513ILE     CD 8124   2.286   6.524   3.627
  513ILE    HD1 8125   2.232   6.458   3.558
  513ILE    HD2 8126   2.238   6.622   3.612
  513ILE    HD3 8127   2.392   6.519   3.598
  513ILE      C 8128   2.412   6.196   3.997
  513ILE      O 8129   2.343   6.097   4.019
  514ARG      N 8130   2.544   6.198   4.017
  514ARG      H 8131   2.597   6.278   3.991
  514ARG     CA 8132   2.623   6.080   4.066
  514ARG     HA 8133   2.607   5.996   3.999
  514ARG     CB 8134   2.775   6.113   4.062
  514ARG    HB1 8135   2.799   6.152   3.965
  514ARG    HB2 8136   2.835   6.026   4.087
  514ARG     CG 8137   2.817   6.224   4.164
  514ARG    HG1 8138   2.804   6.177   4.265
  514ARG    HG2 8139   2.750   6.312   4.160
  514ARG     CD 8140   2.959   6.278   4.138
  514ARG    HD1 8141   2.959   6.338   4.049
  514ARG    HD2 8142   3.027   6.197   4.123
  514ARG     NE 8143   3.009   6.354   4.254
  514ARG     HE 8144   2.994   6.316   4.352
  514ARG     CZ 8145   3.093   6.454   4.257
  514ARG    NH1 8146   3.151   6.501   4.155
  514ARG   HH11 8147   3.130   6.460   4.061
  514ARG   HH12 8148   3.219   6.574   4.168
  514ARG    NH2 8149   3.116   6.508   4.374
  514ARG   HH21 8150   3.074   6.470   4.456
  514ARG   HH22 8151   3.187   6.578   4.382
  514ARG      C 8152   2.585   6.026   4.206
  514ARG      O 8153   2.633   5.922   4.248
  515ASN      N 8154   2.494   6.096   4.277
  515ASN      H 8155   2.464   6.183   4.238
  515ASN     CA 8156   2.432   6.060   4.403
  515ASN     HA 8157   2.472   5.963   4.433
  515ASN     CB 8158   2.473   6.158   4.515
  515ASN    HB1 8159   2.440   6.122   4.612
  515ASN    HB2 8160   2.426   6.253   4.498
  515ASN     CG 8161   2.621   6.175   4.532
  515ASN    OD1 8162   2.676   6.286   4.512
  515ASN    ND2 8163   2.690   6.074   4.575
  515ASN   HD21 8164   2.639   5.983   4.591
  515ASN   HD22 8165   2.793   6.079   4.582
  515ASN      C 8166   2.282   6.034   4.397
  515ASN      O 8167   2.218   6.014   4.502
  516ILE      N 8168   2.220   6.032   4.279
  516ILE      H 8169   2.273   6.056   4.195
  516ILE     CA 8170   2.078   5.993   4.261
  516ILE     HA 8171   2.041   5.951   4.353
  516ILE     CB 8172   1.986   6.113   4.234
  516ILE     HB 8173   1.886   6.074   4.210
  516ILE    CG2 8174   1.973   6.196   4.360
  516ILE   HG21 8175   1.935   6.136   4.440
  516ILE   HG22 8176   2.072   6.233   4.382
  516ILE   HG23 8177   1.898   6.276   4.345
  516ILE    CG1 8178   2.027   6.203   4.117
  516ILE   HG11 8179   2.049   6.137   4.034
  516ILE   HG12 8180   2.118   6.254   4.149
  516ILE     CD 8181   1.928   6.306   4.068
  516ILE    HD1 8182   1.832   6.261   4.046
  516ILE    HD2 8183   1.915   6.385   4.146
  516ILE    HD3 8184   1.966   6.351   3.976
  516ILE      C 8185   2.065   5.880   4.156
  516ILE      O 8186   1.959   5.813   4.150
  517LEU      N 8187   2.164   5.862   4.068
  517LEU      H 8188   2.243   5.925   4.072
  517LEU     CA 8189   2.160   5.766   3.954
  517LEU     HA 8190   2.056   5.736   3.938
  517LEU     CB 8191   2.197   5.850   3.828
  517LEU    HB1 8192   2.301   5.880   3.838
  517LEU    HB2 8193   2.128   5.934   3.828
  517LEU     CG 8194   2.189   5.781   3.693
  517LEU     HG 8195   2.264   5.703   3.687
  517LEU    CD1 8196   2.050   5.719   3.665
  517LEU   HD11 8197   2.051   5.676   3.564
  517LEU   HD12 8198   2.030   5.643   3.739
  517LEU   HD13 8199   1.973   5.794   3.674
  517LEU    CD2 8200   2.211   5.884   3.583
  517LEU   HD21 8201   2.129   5.960   3.587
  517LEU   HD22 8202   2.313   5.930   3.603
  517LEU   HD23 8203   2.210   5.835   3.481
  517LEU      C 8204   2.243   5.636   3.977
  517LEU      O 8205   2.250   5.546   3.893
  518GLY      N 8206   2.307   5.623   4.093
  518GLY      H 8207   2.297   5.698   4.160
  518GLY     CA 8208   2.381   5.504   4.136
  518GLY    HA1 8209   2.318   5.415   4.113
  518GLY    HA2 8210   2.394   5.510   4.245
  518GLY      C 8211   2.518   5.477   4.075
  518GLY      O 8212   2.587   5.385   4.118
  519GLY      N 8213   2.561   5.556   3.976
  519GLY      H 8214   2.495   5.625   3.945
  519GLY     CA 8215   2.686   5.532   3.900
  519GLY    HA1 8216   2.673   5.575   3.800
  519GLY    HA2 8217   2.698   5.426   3.888
  519GLY      C 8218   2.815   5.584   3.965
  519GLY      O 8219   2.819   5.626   4.077
  520THR      N 8220   2.922   5.576   3.885
  520THR      H 8221   2.908   5.539   3.792
  520THR     CA 8222   3.059   5.622   3.913
  520THR     HA 8223   3.062   5.677   4.007
  520THR     CB 8224   3.159   5.504   3.924
  520THR     HB 8225   3.164   5.450   3.830
  520THR    CG2 8226   3.301   5.542   3.959
  520THR   HG21 8227   3.349   5.597   3.878
  520THR   HG22 8228   3.305   5.600   4.051
  520THR   HG23 8229   3.358   5.452   3.977
  520THR    OG1 8230   3.118   5.416   4.025
  520THR    HG1 8231   3.101   5.335   3.986
  520THR      C 8232   3.106   5.716   3.802
  520THR      O 8233   3.089   5.688   3.683
  521VAL      N 8234   3.176   5.825   3.834
  521VAL      H 8235   3.193   5.847   3.931
  521VAL     CA 8236   3.235   5.920   3.735
  521VAL     HA 8237   3.181   5.913   3.643
  521VAL     CB 8238   3.224   6.067   3.784
  521VAL     HB 8239   3.272   6.074   3.880
  521VAL    CG1 8240   3.283   6.164   3.681
  521VAL   HG11 8241   3.273   6.265   3.717
  521VAL   HG12 8242   3.390   6.147   3.669
  521VAL   HG13 8243   3.234   6.154   3.581
  521VAL    CG2 8244   3.075   6.105   3.797
  521VAL   HG21 8245   3.069   6.212   3.824
  521VAL   HG22 8246   3.027   6.088   3.702
  521VAL   HG23 8247   3.033   6.051   3.879
  521VAL      C 8248   3.383   5.892   3.706
  521VAL      O 8249   3.467   5.910   3.793
  522PHE      N 8250   3.414   5.854   3.580
  522PHE      H 8251   3.336   5.845   3.516
  522PHE     CA 8252   3.548   5.822   3.531
  522PHE     HA 8253   3.611   5.806   3.618
  522PHE     CB 8254   3.543   5.694   3.449
  522PHE    HB1 8255   3.644   5.676   3.407
  522PHE    HB2 8256   3.479   5.711   3.362
  522PHE     CG 8257   3.500   5.573   3.529
  522PHE    CD1 8258   3.593   5.511   3.612
  522PHE    HD1 8259   3.696   5.549   3.617
  522PHE    CE1 8260   3.556   5.399   3.689
  522PHE    HE1 8261   3.627   5.352   3.758
  522PHE     CZ 8262   3.424   5.352   3.683
  522PHE     HZ 8263   3.395   5.277   3.751
  522PHE    CE2 8264   3.330   5.416   3.602
  522PHE    HE2 8265   3.228   5.377   3.609
  522PHE    CD2 8266   3.367   5.529   3.527
  522PHE    HD2 8267   3.294   5.585   3.469
  522PHE      C 8268   3.606   5.941   3.450
  522PHE      O 8269   3.536   6.000   3.367
  523ARG      N 8270   3.730   5.979   3.481
  523ARG      H 8271   3.785   5.925   3.552
  523ARG     CA 8272   3.797   6.100   3.427
  523ARG     HA 8273   3.725   6.164   3.371
  523ARG     CB 8274   3.850   6.182   3.546
  523ARG    HB1 8275   3.914   6.260   3.500
  523ARG    HB2 8276   3.909   6.115   3.608
  523ARG     CG 8277   3.746   6.253   3.631
  523ARG    HG1 8278   3.662   6.186   3.655
  523ARG    HG2 8279   3.703   6.338   3.577
  523ARG     CD 8280   3.811   6.302   3.764
  523ARG    HD1 8281   3.841   6.217   3.824
  523ARG    HD2 8282   3.739   6.360   3.821
  523ARG     NE 8283   3.932   6.382   3.736
  523ARG     HE 8284   4.019   6.331   3.738
  523ARG     CZ 8285   3.938   6.509   3.702
  523ARG    NH1 8286   3.838   6.589   3.712
  523ARG   HH11 8287   3.757   6.566   3.772
  523ARG   HH12 8288   3.857   6.690   3.690
  523ARG    NH2 8289   4.050   6.556   3.655
  523ARG   HH21 8290   4.134   6.497   3.650
  523ARG   HH22 8291   4.057   6.654   3.629
  523ARG      C 8292   3.914   6.066   3.330
  523ARG      O 8293   4.001   5.990   3.367
  524GLU      N 8294   3.914   6.132   3.214
  524GLU      H 8295   3.842   6.199   3.199
  524GLU     CA 8296   4.004   6.105   3.099
  524GLU     HA 8297   4.080   6.036   3.132
  524GLU     CB 8298   3.920   6.042   2.984
  524GLU    HB1 8299   3.841   6.115   2.955
  524GLU    HB2 8300   3.867   5.956   3.023
  524GLU     CG 8301   3.994   5.998   2.857
  524GLU    HG1 8302   4.065   5.923   2.888
  524GLU    HG2 8303   4.044   6.084   2.814
  524GLU     CD 8304   3.902   5.940   2.746
  524GLU    OE1 8305   3.936   5.953   2.626
  524GLU    OE2 8306   3.793   5.889   2.777
  524GLU      C 8307   4.074   6.237   3.049
  524GLU      O 8308   4.006   6.335   3.031
  525ALA      N 8309   4.203   6.236   3.023
  525ALA      H 8310   4.257   6.157   3.056
  525ALA     CA 8311   4.276   6.340   2.946
  525ALA     HA 8312   4.230   6.440   2.967
  525ALA     CB 8313   4.421   6.348   2.992
  525ALA    HB1 8314   4.467   6.254   2.976
  525ALA    HB2 8315   4.469   6.424   2.931
  525ALA    HB3 8316   4.427   6.379   3.096
  525ALA      C 8317   4.271   6.318   2.793
  525ALA      O 8318   4.262   6.205   2.745
  526ILE      N 8319   4.271   6.425   2.715
  526ILE      H 8320   4.271   6.515   2.759
  526ILE     CA 8321   4.271   6.430   2.566
  526ILE     HA 8322   4.240   6.332   2.528
  526ILE     CB 8323   4.166   6.534   2.518
  526ILE     HB 8324   4.187   6.632   2.561
  526ILE    CG2 8325   4.173   6.546   2.365
  526ILE   HG21 8326   4.273   6.578   2.332
  526ILE   HG22 8327   4.154   6.446   2.323
  526ILE   HG23 8328   4.098   6.615   2.330
  526ILE    CG1 8329   4.026   6.498   2.573
  526ILE   HG11 8330   4.034   6.475   2.679
  526ILE   HG12 8331   3.991   6.411   2.519
  526ILE     CD 8332   3.922   6.614   2.558
  526ILE    HD1 8333   3.899   6.637   2.451
  526ILE    HD2 8334   3.832   6.582   2.611
  526ILE    HD3 8335   3.965   6.705   2.604
  526ILE      C 8336   4.413   6.463   2.515
  526ILE      O 8337   4.477   6.556   2.563
  527ILE      N 8338   4.461   6.384   2.420
  527ILE      H 8339   4.398   6.313   2.386
  527ILE     CA 8340   4.602   6.380   2.373
  527ILE     HA 8341   4.657   6.444   2.442
  527ILE     CB 8342   4.659   6.233   2.384
  527ILE     HB 8343   4.610   6.173   2.307
  527ILE    CG2 8344   4.812   6.230   2.356
  527ILE   HG21 8345   4.868   6.291   2.424
  527ILE   HG22 8346   4.852   6.132   2.365
  527ILE   HG23 8347   4.832   6.260   2.252
  527ILE    CG1 8348   4.631   6.160   2.516
  527ILE   HG11 8349   4.660   6.053   2.512
  527ILE   HG12 8350   4.522   6.161   2.533
  527ILE     CD 8351   4.694   6.221   2.642
  527ILE    HD1 8352   4.804   6.226   2.637
  527ILE    HD2 8353   4.656   6.325   2.657
  527ILE    HD3 8354   4.664   6.160   2.729
  527ILE      C 8355   4.621   6.437   2.231
  527ILE      O 8356   4.539   6.413   2.145
  528CYS      N 8357   4.730   6.507   2.203
  528CYS      H 8358   4.793   6.525   2.279
  528CYS     CA 8359   4.765   6.562   2.070
  528CYS     HA 8360   4.721   6.504   1.991
  528CYS     CB 8361   4.714   6.708   2.061
  528CYS    HB1 8362   4.752   6.763   2.149
  528CYS    HB2 8363   4.604   6.702   2.069
  528CYS     SG 8364   4.764   6.781   1.906
  528CYS     HG 8365   4.662   6.730   1.834
  528CYS      C 8366   4.915   6.556   2.046
  528CYS      O 8367   4.994   6.599   2.130
  529LYS      N 8368   4.960   6.507   1.931
  529LYS      H 8369   4.893   6.474   1.864
  529LYS     CA 8370   5.103   6.494   1.895
  529LYS     HA 8371   5.158   6.431   1.973
  529LYS     CB 8372   5.121   6.427   1.757
  529LYS    HB1 8373   5.223   6.448   1.724
  529LYS    HB2 8374   5.049   6.476   1.689
  529LYS     CG 8375   5.096   6.277   1.766
  529LYS    HG1 8376   4.997   6.254   1.806
  529LYS    HG2 8377   5.172   6.237   1.832
  529LYS     CD 8378   5.111   6.200   1.631
  529LYS    HD1 8379   5.091   6.093   1.649
  529LYS    HD2 8380   5.214   6.211   1.592
  529LYS     CE 8381   5.011   6.250   1.525
  529LYS    HE1 8382   5.025   6.355   1.510
  529LYS    HE2 8383   4.909   6.236   1.556
  529LYS     NZ 8384   5.025   6.178   1.396
  529LYS    HZ1 8385   4.959   6.214   1.326
  529LYS    HZ2 8386   5.118   6.186   1.357
  529LYS    HZ3 8387   5.008   6.078   1.406
  529LYS      C 8388   5.184   6.623   1.899
  529LYS      O 8389   5.303   6.625   1.931
  530ASN      N 8390   5.121   6.739   1.879
  530ASN      H 8391   5.022   6.738   1.861
  530ASN     CA 8392   5.187   6.874   1.887
  530ASN     HA 8393   5.289   6.870   1.849
  530ASN     CB 8394   5.111   6.972   1.794
  530ASN    HB1 8395   5.012   6.993   1.834
  530ASN    HB2 8396   5.103   6.924   1.699
  530ASN     CG 8397   5.179   7.105   1.766
  530ASN    OD1 8398   5.298   7.117   1.761
  530ASN    ND2 8399   5.103   7.205   1.735
  530ASN   HD21 8400   5.009   7.195   1.732
  530ASN   HD22 8401   5.149   7.293   1.727
  530ASN      C 8402   5.196   6.929   2.032
  530ASN      O 8403   5.264   7.027   2.056
  531ILE      N 8404   5.124   6.866   2.129
  531ILE      H 8405   5.079   6.780   2.101
  531ILE     CA 8406   5.116   6.910   2.266
  531ILE     HA 8407   5.162   7.005   2.281
  531ILE     CB 8408   4.970   6.929   2.311
  531ILE     HB 8409   4.916   6.832   2.300
  531ILE    CG2 8410   4.960   6.972   2.459
  531ILE   HG21 8411   4.860   6.990   2.487
  531ILE   HG22 8412   4.997   6.893   2.524
  531ILE   HG23 8413   5.018   7.060   2.472
  531ILE    CG1 8414   4.895   7.032   2.222
  531ILE   HG11 8415   4.798   7.047   2.262
  531ILE   HG12 8416   4.880   6.986   2.126
  531ILE     CD 8417   4.958   7.171   2.210
  531ILE    HD1 8418   4.891   7.234   2.155
  531ILE    HD2 8419   4.974   7.216   2.311
  531ILE    HD3 8420   5.054   7.158   2.157
  531ILE      C 8421   5.191   6.810   2.356
  531ILE      O 8422   5.142   6.702   2.385
  532PRO      N 8423   5.314   6.844   2.404
  532PRO     CD 8424   5.385   6.966   2.371
  532PRO    HD1 8425   5.328   7.053   2.402
  532PRO    HD2 8426   5.410   6.963   2.263
  532PRO     CG 8427   5.519   6.957   2.443
  532PRO    HG1 8428   5.511   7.014   2.530
  532PRO    HG2 8429   5.603   6.997   2.378
  532PRO     CB 8430   5.536   6.808   2.475
  532PRO    HB1 8431   5.594   6.791   2.565
  532PRO    HB2 8432   5.585   6.762   2.387
  532PRO     CA 8433   5.391   6.754   2.490
  532PRO     HA 8434   5.392   6.652   2.444
  532PRO      C 8435   5.339   6.749   2.631
  532PRO      O 8436   5.310   6.855   2.689
  533ARG      N 8437   5.323   6.628   2.688
  533ARG      H 8438   5.358   6.548   2.634
  533ARG     CA 8439   5.273   6.603   2.825
  533ARG     HA 8440   5.183   6.662   2.843
  533ARG     CB 8441   5.242   6.456   2.846
  533ARG    HB1 8442   5.233   6.442   2.952
  533ARG    HB2 8443   5.326   6.396   2.813
  533ARG     CG 8444   5.106   6.409   2.789
  533ARG    HG1 8445   5.024   6.472   2.817
  533ARG    HG2 8446   5.086   6.308   2.827
  533ARG     CD 8447   5.091   6.408   2.638
  533ARG    HD1 8448   5.113   6.508   2.600
  533ARG    HD2 8449   4.988   6.377   2.615
  533ARG     NE 8450   5.184   6.310   2.575
  533ARG     HE 8451   5.230   6.246   2.639
  533ARG     CZ 8452   5.215   6.307   2.448
  533ARG    NH1 8453   5.149   6.368   2.356
  533ARG   HH11 8454   5.068   6.426   2.378
  533ARG   HH12 8455   5.188   6.370   2.267
  533ARG    NH2 8456   5.310   6.230   2.410
  533ARG   HH21 8457   5.373   6.191   2.478
  533ARG   HH22 8458   5.339   6.229   2.312
  533ARG      C 8459   5.378   6.649   2.928
  533ARG      O 8460   5.494   6.611   2.914
  534LEU      N 8461   5.335   6.719   3.032
  534LEU      H 8462   5.235   6.739   3.038
  534LEU     CA 8463   5.424   6.773   3.135
  534LEU     HA 8464   5.510   6.819   3.081
  534LEU     CB 8465   5.347   6.884   3.212
  534LEU    HB1 8466   5.256   6.848   3.257
  534LEU    HB2 8467   5.315   6.957   3.139
  534LEU     CG 8468   5.423   6.952   3.326
  534LEU     HG 8469   5.452   6.881   3.403
  534LEU    CD1 8470   5.553   7.021   3.275
  534LEU   HD11 8471   5.624   6.944   3.247
  534LEU   HD12 8472   5.527   7.079   3.181
  534LEU   HD13 8473   5.597   7.085   3.348
  534LEU    CD2 8474   5.329   7.059   3.389
  534LEU   HD21 8475   5.382   7.116   3.463
  534LEU   HD22 8476   5.292   7.124   3.309
  534LEU   HD23 8477   5.241   7.011   3.431
  534LEU      C 8478   5.481   6.664   3.224
  534LEU      O 8479   5.597   6.673   3.264
  535VAL      N 8480   5.408   6.558   3.251
  535VAL      H 8481   5.315   6.558   3.216
  535VAL     CA 8482   5.463   6.430   3.290
  535VAL     HA 8483   5.552   6.446   3.350
  535VAL     CB 8484   5.364   6.346   3.374
  535VAL     HB 8485   5.279   6.321   3.315
  535VAL    CG1 8486   5.425   6.217   3.425
  535VAL   HG11 8487   5.454   6.159   3.339
  535VAL   HG12 8488   5.514   6.240   3.483
  535VAL   HG13 8489   5.354   6.161   3.489
  535VAL    CG2 8490   5.312   6.425   3.497
  535VAL   HG21 8491   5.389   6.437   3.570
  535VAL   HG22 8492   5.270   6.523   3.470
  535VAL   HG23 8493   5.230   6.365   3.537
  535VAL      C 8494   5.505   6.360   3.161
  535VAL      O 8495   5.419   6.307   3.090
  536SER      N 8496   5.633   6.364   3.125
  536SER      H 8497   5.701   6.403   3.190
  536SER     CA 8498   5.677   6.338   2.985
  536SER     HA 8499   5.612   6.393   2.918
  536SER     CB 8500   5.822   6.389   2.964
  536SER    HB1 8501   5.827   6.499   2.980
  536SER    HB2 8502   5.848   6.371   2.862
  536SER     OG 8503   5.917   6.326   3.050
  536SER     HG 8504   5.894   6.356   3.144
  536SER      C 8505   5.671   6.188   2.937
  536SER      O 8506   5.683   6.163   2.818
  537GLY      N 8507   5.657   6.090   3.030
  537GLY      H 8508   5.643   6.120   3.124
  537GLY     CA 8509   5.643   5.948   2.995
  537GLY    HA1 8510   5.671   5.890   3.082
  537GLY    HA2 8511   5.716   5.919   2.918
  537GLY      C 8512   5.502   5.904   2.953
  537GLY      O 8513   5.483   5.797   2.895
  538TRP      N 8514   5.397   5.984   2.983
  538TRP      H 8515   5.415   6.075   3.021
  538TRP     CA 8516   5.261   5.948   2.947
  538TRP     HA 8517   5.246   5.842   2.968
  538TRP     CB 8518   5.165   6.023   3.041
  538TRP    HB1 8519   5.063   6.017   2.995
  538TRP    HB2 8520   5.187   6.130   3.037
  538TRP     CG 8521   5.154   5.986   3.185
  538TRP    CD1 8522   5.192   5.869   3.237
  538TRP    HD1 8523   5.233   5.787   3.180
  538TRP    NE1 8524   5.162   5.867   3.370
  538TRP    HE1 8525   5.171   5.784   3.425
  538TRP    CE2 8526   5.101   5.983   3.411
  538TRP    CZ2 8527   5.052   6.021   3.534
  538TRP    HZ2 8528   5.056   5.959   3.623
  538TRP    CH2 8529   4.996   6.148   3.549
  538TRP    HH2 8530   4.958   6.184   3.643
  538TRP    CZ3 8531   4.994   6.237   3.437
  538TRP    HZ3 8532   4.948   6.336   3.450
  538TRP    CE3 8533   5.040   6.194   3.310
  538TRP    HE3 8534   5.032   6.260   3.224
  538TRP    CD2 8535   5.096   6.064   3.295
  538TRP      C 8536   5.231   5.978   2.797
  538TRP      O 8537   5.244   6.093   2.751
  539VAL      N 8538   5.176   5.880   2.724
  539VAL      H 8539   5.172   5.790   2.766
  539VAL     CA 8540   5.130   5.893   2.584
  539VAL     HA 8541   5.142   6.000   2.554
  539VAL     CB 8542   5.217   5.812   2.488
  539VAL     HB 8543   5.322   5.822   2.518
  539VAL    CG1 8544   5.185   5.663   2.492
  539VAL   HG11 8545   5.254   5.607   2.434
  539VAL   HG12 8546   5.189   5.630   2.595
  539VAL   HG13 8547   5.086   5.648   2.453
  539VAL    CG2 8548   5.207   5.860   2.343
  539VAL   HG21 8549   5.237   5.967   2.331
  539VAL   HG22 8550   5.278   5.803   2.282
  539VAL   HG23 8551   5.107   5.847   2.295
  539VAL      C 8552   4.982   5.864   2.567
  539VAL      O 8553   4.921   5.914   2.473
  540LYS      N 8554   4.918   5.789   2.656
  540LYS      H 8555   4.973   5.750   2.734
  540LYS     CA 8556   4.775   5.764   2.664
  540LYS     HA 8557   4.721   5.811   2.580
  540LYS     CB 8558   4.758   5.612   2.643
  540LYS    HB1 8559   4.658   5.580   2.672
  540LYS    HB2 8560   4.831   5.561   2.705
  540LYS     CG 8561   4.778   5.571   2.497
  540LYS    HG1 8562   4.871   5.614   2.458
  540LYS    HG2 8563   4.696   5.608   2.437
  540LYS     CD 8564   4.787   5.419   2.473
  540LYS    HD1 8565   4.690   5.373   2.489
  540LYS    HD2 8566   4.855   5.379   2.541
  540LYS     CE 8567   4.839   5.386   2.331
  540LYS    HE1 8568   4.860   5.279   2.329
  540LYS    HE2 8569   4.932   5.439   2.309
  540LYS     NZ 8570   4.734   5.416   2.230
  540LYS    HZ1 8571   4.691   5.505   2.238
  540LYS    HZ2 8572   4.776   5.425   2.138
  540LYS    HZ3 8573   4.665   5.341   2.228
  540LYS      C 8574   4.715   5.814   2.798
  540LYS      O 8575   4.793   5.825   2.893
  541PRO      N 8576   4.584   5.834   2.815
  541PRO     CD 8577   4.480   5.831   2.712
  541PRO    HD1 8578   4.492   5.745   2.649
  541PRO    HD2 8579   4.487   5.924   2.656
  541PRO     CG 8580   4.347   5.821   2.788
  541PRO    HG1 8581   4.329   5.715   2.803
  541PRO    HG2 8582   4.267   5.871   2.732
  541PRO     CB 8583   4.376   5.888   2.920
  541PRO    HB1 8584   4.313   5.854   3.004
  541PRO    HB2 8585   4.369   5.997   2.905
  541PRO     CA 8586   4.524   5.858   2.947
  541PRO     HA 8587   4.569   5.949   2.987
  541PRO      C 8588   4.539   5.738   3.042
  541PRO      O 8589   4.532   5.623   2.998
  542ILE      N 8590   4.557   5.764   3.170
  542ILE      H 8591   4.584   5.858   3.196
  542ILE     CA 8592   4.514   5.676   3.281
  542ILE     HA 8593   4.492   5.577   3.236
  542ILE     CB 8594   4.619   5.650   3.391
  542ILE     HB 8595   4.595   5.558   3.442
  542ILE    CG2 8596   4.758   5.622   3.327
  542ILE   HG21 8597   4.792   5.706   3.268
  542ILE   HG22 8598   4.830   5.590   3.403
  542ILE   HG23 8599   4.746   5.535   3.264
  542ILE    CG1 8600   4.634   5.758   3.497
  542ILE   HG11 8601   4.702   5.722   3.571
  542ILE   HG12 8602   4.539   5.762   3.550
  542ILE     CD 8603   4.683   5.897   3.450
  542ILE    HD1 8604   4.676   5.968   3.531
  542ILE    HD2 8605   4.790   5.887   3.420
  542ILE    HD3 8606   4.622   5.934   3.367
  542ILE      C 8607   4.379   5.728   3.327
  542ILE      O 8608   4.367   5.847   3.359
  543ILE      N 8609   4.273   5.645   3.328
  543ILE      H 8610   4.294   5.545   3.309
  543ILE     CA 8611   4.132   5.687   3.348
  543ILE     HA 8612   4.123   5.790   3.323
  543ILE     CB 8613   4.041   5.617   3.243
  543ILE     HB 8614   4.059   5.509   3.250
  543ILE    CG2 8615   3.893   5.645   3.272
  543ILE   HG21 8616   3.873   5.753   3.272
  543ILE   HG22 8617   3.832   5.598   3.196
  543ILE   HG23 8618   3.866   5.605   3.369
  543ILE    CG1 8619   4.083   5.668   3.102
  543ILE   HG11 8620   4.187   5.641   3.087
  543ILE   HG12 8621   4.072   5.774   3.102
  543ILE     CD 8622   4.001   5.609   2.986
  543ILE    HD1 8623   4.003   5.499   2.989
  543ILE    HD2 8624   3.895   5.647   2.990
  543ILE    HD3 8625   4.043   5.645   2.895
  543ILE      C 8626   4.088   5.660   3.493
  543ILE      O 8627   4.076   5.545   3.534
  544ILE      N 8628   4.064   5.767   3.571
  544ILE      H 8629   4.072   5.858   3.520
  544ILE     CA 8630   4.044   5.761   3.716
  544ILE     HA 8631   4.078   5.663   3.746
  544ILE     CB 8632   4.135   5.859   3.788
  544ILE     HB 8633   4.111   5.961   3.752
  544ILE    CG2 8634   4.111   5.857   3.942
  544ILE   HG21 8635   4.135   5.762   3.988
  544ILE   HG22 8636   4.173   5.932   3.992
  544ILE   HG23 8637   4.012   5.882   3.970
  544ILE    CG1 8638   4.285   5.828   3.762
  544ILE   HG11 8639   4.300   5.818   3.654
  544ILE   HG12 8640   4.307   5.729   3.803
  544ILE     CD 8641   4.389   5.928   3.811
  544ILE    HD1 8642   4.484   5.903   3.769
  544ILE    HD2 8643   4.366   6.030   3.782
  544ILE    HD3 8644   4.395   5.921   3.919
  544ILE      C 8645   3.897   5.780   3.758
  544ILE      O 8646   3.836   5.884   3.731
  545GLY      N 8647   3.846   5.684   3.836
  545GLY      H 8648   3.904   5.600   3.846
  545GLY     CA 8649   3.714   5.684   3.903
  545GLY    HA1 8650   3.666   5.588   3.887
  545GLY    HA2 8651   3.649   5.760   3.862
  545GLY      C 8652   3.725   5.698   4.057
  545GLY      O 8653   3.766   5.601   4.121
  546ARG      N 8654   3.679   5.813   4.113
  546ARG      H 8655   3.653   5.889   4.050
  546ARG     CA 8656   3.651   5.830   4.254
  546ARG     HA 8657   3.732   5.791   4.314
  546ARG     CB 8658   3.625   5.979   4.285
  546ARG    HB1 8659   3.576   5.989   4.382
  546ARG    HB2 8660   3.554   6.020   4.212
  546ARG     CG 8661   3.751   6.069   4.285
  546ARG    HG1 8662   3.806   6.062   4.190
  546ARG    HG2 8663   3.816   6.042   4.366
  546ARG     CD 8664   3.708   6.216   4.301
  546ARG    HD1 8665   3.630   6.240   4.228
  546ARG    HD2 8666   3.793   6.279   4.280
  546ARG     NE 8667   3.661   6.246   4.438
  546ARG     HE 8668   3.688   6.182   4.511
  546ARG     CZ 8669   3.579   6.345   4.470
  546ARG    NH1 8670   3.540   6.436   4.381
  546ARG   HH11 8671   3.588   6.440   4.291
  546ARG   HH12 8672   3.467   6.502   4.403
  546ARG    NH2 8673   3.527   6.351   4.586
  546ARG   HH21 8674   3.539   6.270   4.652
  546ARG   HH22 8675   3.455   6.414   4.612
  546ARG      C 8676   3.522   5.751   4.288
  546ARG      O 8677   3.427   5.762   4.214
  547HIS      N 8678   3.522   5.686   4.403
  547HIS      H 8679   3.611   5.674   4.449
  547HIS     CA 8680   3.398   5.637   4.463
  547HIS     HA 8681   3.350   5.566   4.397
  547HIS     CB 8682   3.436   5.567   4.593
  547HIS    HB1 8683   3.485   5.635   4.661
  547HIS    HB2 8684   3.509   5.484   4.571
  547HIS     CG 8685   3.323   5.501   4.668
  547HIS    ND1 8686   3.200   5.461   4.610
  547HIS    CE1 8687   3.130   5.411   4.712
  547HIS    HE1 8688   3.032   5.361   4.703
  547HIS    NE2 8689   3.196   5.422   4.829
  547HIS    HE2 8690   3.161   5.394   4.922
  547HIS    CD2 8691   3.319   5.483   4.803
  547HIS    HD2 8692   3.397   5.513   4.877
  547HIS      C 8693   3.302   5.752   4.491
  547HIS      O 8694   3.337   5.859   4.538
  548ALA      N 8695   3.175   5.730   4.457
  548ALA      H 8696   3.149   5.646   4.408
  548ALA     CA 8697   3.071   5.834   4.469
  548ALA     HA 8698   3.115   5.927   4.443
  548ALA     CB 8699   2.958   5.807   4.369
  548ALA    HB1 8700   2.888   5.887   4.366
  548ALA    HB2 8701   3.001   5.797   4.265
  548ALA    HB3 8702   2.907   5.717   4.395
  548ALA      C 8703   3.017   5.854   4.611
  548ALA      O 8704   2.955   5.956   4.637
  549TYR      N 8705   3.039   5.755   4.702
  549TYR      H 8706   3.093   5.673   4.673
  549TYR     CA 8707   2.972   5.751   4.834
  549TYR     HA 8708   2.898   5.831   4.841
  549TYR     CB 8709   2.893   5.620   4.846
  549TYR    HB1 8710   2.958   5.539   4.859
  549TYR    HB2 8711   2.846   5.599   4.751
  549TYR     CG 8712   2.786   5.618   4.952
  549TYR    CD1 8713   2.650   5.629   4.917
  549TYR    HD1 8714   2.622   5.639   4.811
  549TYR    CE1 8715   2.551   5.625   5.016
  549TYR    HE1 8716   2.446   5.625   4.987
  549TYR     CZ 8717   2.592   5.615   5.152
  549TYR     OH 8718   2.497   5.622   5.251
  549TYR     HH 8719   2.409   5.616   5.217
  549TYR    CE2 8720   2.726   5.602   5.186
  549TYR    HE2 8721   2.752   5.595   5.292
  549TYR    CD2 8722   2.825   5.601   5.085
  549TYR    HD2 8723   2.927   5.583   5.108
  549TYR      C 8724   3.069   5.778   4.951
  549TYR      O 8725   3.186   5.736   4.949
  550GLY      N 8726   3.021   5.842   5.057
  550GLY      H 8727   2.928   5.878   5.050
  550GLY     CA 8728   3.075   5.839   5.191
  550GLY    HA1 8729   3.085   5.733   5.222
  550GLY    HA2 8730   3.010   5.886   5.262
  550GLY      C 8731   3.212   5.901   5.208
  550GLY      O 8732   3.248   5.995   5.136
  551ASP      N 8733   3.289   5.844   5.302
  551ASP      H 8734   3.252   5.765   5.354
  551ASP     CA 8735   3.417   5.902   5.353
  551ASP     HA 8736   3.429   5.849   5.447
  551ASP     CB 8737   3.541   5.860   5.272
  551ASP    HB1 8738   3.627   5.892   5.329
  551ASP    HB2 8739   3.540   5.914   5.176
  551ASP     CG 8740   3.563   5.712   5.245
  551ASP    OD1 8741   3.490   5.627   5.297
  551ASP    OD2 8742   3.661   5.682   5.172
  551ASP      C 8743   3.405   6.053   5.385
  551ASP      O 8744   3.300   6.097   5.433
  552GLN      N 8745   3.512   6.128   5.361
  552GLN      H 8746   3.592   6.080   5.311
  552GLN     CA 8747   3.530   6.266   5.403
  552GLN     HA 8748   3.544   6.271   5.514
  552GLN     CB 8749   3.656   6.320   5.335
  552GLN    HB1 8750   3.656   6.429   5.352
  552GLN    HB2 8751   3.654   6.297   5.229
  552GLN     CG 8752   3.787   6.266   5.396
  552GLN    HG1 8753   3.785   6.266   5.506
  552GLN    HG2 8754   3.868   6.332   5.364
  552GLN     CD 8755   3.825   6.126   5.342
  552GLN    OE1 8756   3.775   6.077   5.241
  552GLN    NE2 8757   3.913   6.058   5.410
  552GLN   HE21 8758   3.958   6.102   5.492
  552GLN   HE22 8759   3.942   5.967   5.379
  552GLN      C 8760   3.413   6.358   5.368
  552GLN      O 8761   3.387   6.459   5.435
  553TYR      N 8762   3.344   6.330   5.259
  553TYR      H 8763   3.374   6.242   5.208
  553TYR     CA 8764   3.244   6.409   5.191
  553TYR     HA 8765   3.270   6.519   5.199
  553TYR     CB 8766   3.256   6.372   5.043
  553TYR    HB1 8767   3.192   6.435   4.984
  553TYR    HB2 8768   3.225   6.268   5.026
  553TYR     CG 8769   3.395   6.382   4.986
  553TYR    CD1 8770   3.481   6.275   4.997
  553TYR    HD1 8771   3.437   6.182   5.032
  553TYR    CE1 8772   3.615   6.286   4.954
  553TYR    HE1 8773   3.683   6.200   4.963
  553TYR     CZ 8774   3.664   6.408   4.903
  553TYR     OH 8775   3.793   6.409   4.865
  553TYR     HH 8776   3.811   6.491   4.816
  553TYR    CE2 8777   3.575   6.517   4.892
  553TYR    HE2 8778   3.607   6.611   4.849
  553TYR    CD2 8779   3.442   6.507   4.933
  553TYR    HD2 8780   3.376   6.591   4.926
  553TYR      C 8781   3.101   6.396   5.252
  553TYR      O 8782   3.013   6.476   5.222
  554ARG      N 8783   3.086   6.297   5.344
  554ARG      H 8784   3.165   6.231   5.357
  554ARG     CA 8785   2.969   6.291   5.438
  554ARG     HA 8786   2.904   6.376   5.414
  554ARG     CB 8787   2.885   6.165   5.413
  554ARG    HB1 8788   2.802   6.164   5.487
  554ARG    HB2 8789   2.949   6.079   5.435
  554ARG     CG 8790   2.824   6.144   5.273
  554ARG    HG1 8791   2.775   6.045   5.273
  554ARG    HG2 8792   2.906   6.142   5.203
  554ARG     CD 8793   2.720   6.254   5.239
  554ARG    HD1 8794   2.766   6.353   5.229
  554ARG    HD2 8795   2.647   6.263   5.317
  554ARG     NE 8796   2.653   6.219   5.108
  554ARG     HE 8797   2.664   6.125   5.074
  554ARG     CZ 8798   2.565   6.290   5.040
  554ARG    NH1 8799   2.530   6.412   5.074
  554ARG   HH11 8800   2.559   6.444   5.159
  554ARG   HH12 8801   2.471   6.470   5.015
  554ARG    NH2 8802   2.513   6.244   4.931
  554ARG   HH21 8803   2.531   6.148   4.907
  554ARG   HH22 8804   2.437   6.290   4.884
  554ARG      C 8805   3.013   6.297   5.587
  554ARG      O 8806   2.927   6.297   5.675
  555ALA      N 8807   3.144   6.294   5.615
  555ALA      H 8808   3.213   6.280   5.543
  555ALA     CA 8809   3.200   6.278   5.751
  555ALA     HA 8810   3.162   6.184   5.790
  555ALA     CB 8811   3.352   6.273   5.742
  555ALA    HB1 8812   3.386   6.210   5.661
  555ALA    HB2 8813   3.385   6.374   5.727
  555ALA    HB3 8814   3.387   6.236   5.839
  555ALA      C 8815   3.156   6.386   5.855
  555ALA      O 8816   3.110   6.495   5.820
  556THR      N 8817   3.177   6.358   5.982
  556THR      H 8818   3.221   6.268   6.011
  556THR     CA 8819   3.152   6.455   6.092
  556THR     HA 8820   3.110   6.548   6.052
  556THR     CB 8821   3.050   6.394   6.188
  556THR     HB 8822   3.089   6.303   6.228
  556THR    CG2 8823   3.013   6.484   6.305
  556THR   HG21 8824   3.091   6.489   6.382
  556THR   HG22 8825   2.984   6.581   6.272
  556THR   HG23 8826   2.928   6.437   6.353
  556THR    OG1 8827   2.927   6.368   6.121
  556THR    HG1 8828   2.876   6.313   6.179
  556THR      C 8829   3.281   6.487   6.167
  556THR      O 8830   3.326   6.413   6.252
  557ASP      N 8831   3.342   6.602   6.134
  557ASP      H 8832   3.302   6.651   6.055
  557ASP     CA 8833   3.459   6.659   6.198
  557ASP     HA 8834   3.517   6.584   6.243
  557ASP     CB 8835   3.550   6.723   6.091
  557ASP    HB1 8836   3.599   6.647   6.033
  557ASP    HB2 8837   3.628   6.773   6.149
  557ASP     CG 8838   3.486   6.819   5.989
  557ASP    OD1 8839   3.545   6.928   5.967
  557ASP    OD2 8840   3.376   6.794   5.934
  557ASP      C 8841   3.421   6.763   6.303
  557ASP      O 8842   3.326   6.840   6.282
  558PHE      N 8843   3.495   6.761   6.414
  558PHE      H 8844   3.571   6.696   6.423
  558PHE     CA 8845   3.475   6.850   6.528
  558PHE     HA 8846   3.425   6.942   6.495
  558PHE     CB 8847   3.382   6.780   6.628
  558PHE    HB1 8848   3.288   6.760   6.574
  558PHE    HB2 8849   3.345   6.852   6.703
  558PHE     CG 8850   3.428   6.655   6.695
  558PHE    CD1 8851   3.424   6.532   6.623
  558PHE    HD1 8852   3.397   6.532   6.520
  558PHE    CE1 8853   3.452   6.411   6.690
  558PHE    HE1 8854   3.451   6.317   6.636
  558PHE     CZ 8855   3.486   6.415   6.826
  558PHE     HZ 8856   3.507   6.323   6.881
  558PHE    CE2 8857   3.497   6.536   6.894
  558PHE    HE2 8858   3.532   6.536   6.998
  558PHE    CD2 8859   3.472   6.656   6.827
  558PHE    HD2 8860   3.481   6.747   6.881
  558PHE      C 8861   3.609   6.884   6.595
  558PHE      O 8862   3.710   6.812   6.577
  559VAL      N 8863   3.609   6.995   6.670
  559VAL      H 8864   3.523   7.046   6.677
  559VAL     CA 8865   3.722   7.042   6.751
  559VAL     HA 8866   3.818   7.005   6.708
  559VAL     CB 8867   3.732   7.196   6.749
  559VAL     HB 8868   3.647   7.239   6.806
  559VAL    CG1 8869   3.865   7.242   6.811
  559VAL   HG11 8870   3.869   7.203   6.915
  559VAL   HG12 8871   3.948   7.196   6.754
  559VAL   HG13 8872   3.868   7.349   6.806
  559VAL    CG2 8873   3.723   7.249   6.602
  559VAL   HG21 8874   3.626   7.228   6.559
  559VAL   HG22 8875   3.745   7.357   6.597
  559VAL   HG23 8876   3.801   7.205   6.540
  559VAL      C 8877   3.710   6.987   6.894
  559VAL      O 8878   3.604   6.992   6.956
  560VAL      N 8879   3.822   6.930   6.944
  560VAL      H 8880   3.907   6.934   6.888
  560VAL     CA 8881   3.834   6.886   7.084
  560VAL     HA 8882   3.733   6.862   7.125
  560VAL     CB 8883   3.922   6.762   7.094
  560VAL     HB 8884   4.014   6.782   7.042
  560VAL    CG1 8885   3.951   6.718   7.237
  560VAL   HG11 8886   3.991   6.802   7.299
  560VAL   HG12 8887   3.861   6.687   7.281
  560VAL   HG13 8888   4.024   6.638   7.240
[truncated: 5,487,335 more chars]
