# Supplementary material for: Drug Design in the Exascale Era: A Perspective from Massively Parallel QM/MM Simulations
Source: J Chem Inf Model. 2023 Jun 15;63(12):3647–58. doi: 10.1021/acs.jcim.3c00557 (PMC10302481; doi:10.1021/acs.jcim.3c00557)
Supplement: Supplementary file 1 — ci3c00557_si_001.zip [file ci3c00557_si_001.zip › idh1/ti/step-2/cv_3.7/CONSTRAINT2]

      1     1         4.1582967359E-04   -3.7000000045E+00
      6     1         4.6603758913E-04   -3.6999998327E+00
     11     1         9.7144472919E-04   -3.6999998319E+00
     16     1         1.7397427254E-03   -3.7000001713E+00
     21     1         2.2063256483E-03   -3.7000001724E+00
     26     1         1.4154476771E-03   -3.7000001727E+00
     31     1        -5.9312665719E-04   -3.6999998270E+00
     36     1        -2.9757909256E-03   -3.6999998276E+00
     41     1        -5.6802167472E-03   -3.7000001706E+00
     46     1        -8.2294412847E-03   -3.7000001675E+00
     51     1        -9.4921462478E-03   -3.6999998333E+00
     56     1        -9.5643641600E-03   -3.6999998334E+00
     61     1        -8.7958742341E-03   -3.6999998319E+00
     66     1        -6.9377866497E-03   -3.7000001685E+00
     71     1        -4.3048189819E-03   -3.7000001699E+00
     76     1        -1.7652752363E-03   -3.6999998297E+00
     81     1         4.4918851945E-04   -3.6999999988E+00
     86     1         2.3147144811E-03   -3.6999998311E+00
     91     1         3.6546108670E-03   -3.7000000026E+00
     96     1         4.8813042151E-03   -3.7000001662E+00
    101     1         6.2155436014E-03   -3.7000001651E+00
    106     1         7.2894637504E-03   -3.6999998345E+00
    111     1         7.4875364825E-03   -3.6999998343E+00
    116     1         6.0614433171E-03   -3.7000001645E+00
    121     1         2.9823070230E-03   -3.7000001636E+00
    126     1        -7.9579563846E-04   -3.6999998375E+00
    131     1        -4.3307615860E-03   -3.7000001614E+00
    136     1        -6.8192396273E-03   -3.6999998395E+00
    141     1        -7.1771306503E-03   -3.6999999986E+00
    146     1        -5.8266559692E-03   -3.6999998356E+00
    151     1        -4.0648029060E-03   -3.7000001674E+00
    156     1        -1.9898353646E-03   -3.7000001688E+00
    161     1         2.0482964364E-05   -3.7000001696E+00
    166     1         8.3550908333E-04   -3.6999998295E+00
    171     1         1.6526367106E-04   -3.6999999512E+00
    176     1        -1.1858688241E-03   -3.6999998338E+00
    181     1        -2.7915002816E-03   -3.6999999993E+00
    186     1        -3.9118066002E-03   -3.7000001619E+00
    191     1        -3.4694546445E-03   -3.6999998380E+00
    196     1        -1.5026194844E-03   -3.6999998363E+00
    201     1         1.3533226824E-03   -3.7000001656E+00
    206     1         4.2309305761E-03   -3.7000001669E+00
    211     1         6.2434657005E-03   -3.7000000763E+00
    216     1         6.9244518235E-03   -3.6999998315E+00
    221     1         6.2399804973E-03   -3.6999998322E+00
    226     1         4.5596572033E-03   -3.7000001666E+00
    231     1         2.9579527271E-03   -3.7000001650E+00
    236     1         2.0775181920E-03   -3.7000001648E+00
    241     1         1.4048153337E-03   -3.6999998359E+00
    246     1         9.0394977114E-04   -3.6999998353E+00
    251     1         4.1458990169E-04   -3.6999998361E+00
    256     1        -1.1370803062E-03   -3.6999998375E+00
    261     1        -3.4645101533E-03   -3.7000001609E+00
    266     1        -4.9858162066E-03   -3.7000001597E+00
    271     1        -5.1942419622E-03   -3.6999998397E+00
    276     1        -4.4745210585E-03   -3.7000000808E+00
    281     1        -2.5061957874E-03   -3.7000000006E+00
    286     1         5.1366479971E-05   -3.6999999996E+00
    291     1         1.7281734055E-03   -3.6999999459E+00
    296     1         2.2581358472E-03   -3.7000001725E+00
    301     1         1.8204748727E-03   -3.6999998269E+00
    306     1         5.4788309011E-04   -3.6999998284E+00
    311     1        -1.3570789367E-03   -3.6999998297E+00
    316     1        -3.1252208883E-03   -3.7000001688E+00
    321     1        -4.0821524849E-03   -3.7000001673E+00
    326     1        -3.8235943646E-03   -3.6999998334E+00
    331     1        -2.5232265179E-03   -3.6999998328E+00
    336     1        -6.6533392636E-04   -3.7000001687E+00
    341     1         1.2240572689E-03   -3.7000001703E+00
    346     1         1.9374895281E-03   -3.7000000980E+00
    351     1         9.2794065755E-04   -3.6999998305E+00
    356     1        -8.3580861232E-04   -3.6999998316E+00
    361     1        -2.5740711927E-03   -3.7000001667E+00
    366     1        -4.2713473132E-03   -3.7000001655E+00
    371     1        -5.1054019786E-03   -3.7000000857E+00
    376     1        -4.5930707479E-03   -3.6999998330E+00
    381     1        -3.7378385468E-03   -3.7000001678E+00
    386     1        -2.9867466295E-03   -3.6999998318E+00
    391     1        -2.2772158015E-03   -3.6999998312E+00
    396     1        -2.1053841034E-03   -3.6999998331E+00
    401     1        -2.3367947617E-03   -3.7000001654E+00
    406     1        -1.9638787878E-03   -3.7000001645E+00
    411     1        -5.9955554496E-04   -3.6999998350E+00
    416     1         1.5343561921E-03   -3.7000000508E+00
    421     1         4.2227471316E-03   -3.6999998677E+00
    426     1         6.4895749826E-03   -3.7000000016E+00
    431     1         7.2591613676E-03   -3.7000000001E+00
    436     1         6.2598896362E-03   -3.7000001720E+00
    441     1         3.6674851860E-03   -3.6999998296E+00
    446     1         5.5135114830E-04   -3.6999998303E+00
    451     1        -2.0644842700E-03   -3.7000001692E+00
    456     1        -3.8727409030E-03   -3.7000001684E+00
    461     1        -4.5383558227E-03   -3.7000001694E+00
    466     1        -3.7840380473E-03   -3.6999998297E+00
    471     1        -2.2808454043E-03   -3.7000001721E+00
    476     1        -7.1898316317E-04   -3.7000001732E+00
    481     1         6.8690131209E-04   -3.6999998266E+00
    486     1         1.0287575223E-03   -3.6999998276E+00
    491     1        -2.3395111240E-05   -3.6999998304E+00
    496     1        -1.4029892775E-03   -3.7000001683E+00
    501     1        -2.2884735783E-03   -3.7000001664E+00
    506     1        -2.6190329393E-03   -3.6999998336E+00
    511     1        -1.8750061924E-03   -3.6999999998E+00
    516     1        -2.3778720728E-05   -3.6999998314E+00
    521     1         1.7316298708E-03   -3.7000000007E+00
    526     1         2.5692616270E-03   -3.7000001716E+00
    531     1         2.2992155866E-03   -3.6999998290E+00
    536     1         1.1430125490E-03   -3.7000001686E+00
    541     1        -1.2031900409E-04   -3.7000001683E+00
    546     1        -7.9114684173E-04   -3.7000001673E+00
    551     1        -6.7396011788E-04   -3.6999998328E+00
    556     1         1.6685677073E-04   -3.6999999982E+00
    561     1         1.1467110578E-03   -3.7000001710E+00
    566     1         1.3167331033E-03   -3.7000000013E+00
    571     1         4.0100869190E-04   -3.7000001728E+00
    576     1        -1.6223797387E-03   -3.6999999737E+00
    581     1        -4.7566198095E-03   -3.6999998290E+00
    586     1        -7.9019439147E-03   -3.7000001690E+00
    591     1        -9.9579880618E-03   -3.7000001669E+00
    596     1        -1.0734651170E-02   -3.7000001658E+00
    601     1        -9.9128947108E-03   -3.7000000173E+00
    606     1        -7.1304339866E-03   -3.6999999995E+00
    611     1        -3.2631835798E-03   -3.7000000022E+00
    616     1         6.0401560761E-04   -3.7000001361E+00
    621     1         4.0395925429E-03   -3.6999998262E+00
    626     1         6.1317588297E-03   -3.7000000003E+00
    631     1         6.4432685298E-03   -3.7000000937E+00
    636     1         5.9407377457E-03   -3.7000000022E+00
    641     1         5.7080713896E-03   -3.7000001672E+00
    646     1         6.1451797711E-03   -3.6999999977E+00
    651     1         7.2717551072E-03   -3.6999999993E+00
    656     1         8.2037543737E-03   -3.7000001726E+00
    661     1         7.7546470960E-03   -3.6999999674E+00
    666     1         5.8186985021E-03   -3.7000001757E+00
    671     1         2.6926206387E-03   -3.6999998247E+00
    676     1        -9.0276396782E-04   -3.6999998260E+00
    681     1        -3.9375181257E-03   -3.7000001734E+00
    686     1        -6.1930076828E-03   -3.7000001712E+00
    691     1        -7.9415352300E-03   -3.7000001703E+00
    696     1        -8.7092724190E-03   -3.6999998302E+00
    701     1        -8.2364697232E-03   -3.6999998292E+00
    706     1        -7.1880788370E-03   -3.7000001702E+00
    711     1        -6.0198732733E-03   -3.6999998299E+00
    716     1        -5.0510572806E-03   -3.6999998305E+00
    721     1        -4.9179972731E-03   -3.6999998322E+00
    726     1        -5.1811323816E-03   -3.7000001655E+00
    731     1        -4.7418751054E-03   -3.7000001654E+00
    736     1        -3.3490180852E-03   -3.6999998338E+00
    741     1        -1.2735675917E-03   -3.6999999988E+00
    746     1         1.1990587160E-03   -3.6999998296E+00
    751     1         3.1072861956E-03   -3.6999999993E+00
    756     1         3.7166352902E-03   -3.7000001735E+00
    761     1         3.0992182573E-03   -3.6999998260E+00
    766     1         1.4523727582E-03   -3.6999998281E+00
    771     1        -5.5803259247E-04   -3.7000001703E+00
    776     1        -2.0916459127E-03   -3.7000001683E+00
    781     1        -2.9244537346E-03   -3.7000001674E+00
    786     1        -2.8484551097E-03   -3.6999998324E+00
    791     1        -1.5871197599E-03   -3.6999998307E+00
    796     1         4.2871290218E-05   -3.7000001701E+00
    801     1         7.6746457690E-04   -3.7000001708E+00
    806     1         1.9674823932E-04   -3.6999998280E+00
    811     1        -1.6185775014E-03   -3.6999998289E+00
    816     1        -4.1604918563E-03   -3.7000001698E+00
    821     1        -6.2588908188E-03   -3.7000001695E+00
    826     1        -7.1974073865E-03   -3.6999998305E+00
    831     1        -7.0171989976E-03   -3.6999998298E+00
    836     1        -5.7572695512E-03   -3.6999998286E+00
    841     1        -3.5768056210E-03   -3.7000001737E+00
    846     1        -9.8893370103E-04   -3.7000000007E+00
    851     1         1.6397344581E-03   -3.7000001746E+00
    856     1         3.8624736524E-03   -3.6999998255E+00
    861     1         5.3424732483E-03   -3.6999998267E+00
    866     1         6.4189794982E-03   -3.7000001708E+00
    871     1         7.3590326712E-03   -3.7000001693E+00
    876     1         8.1228620986E-03   -3.7000001687E+00
    881     1         8.8637770697E-03   -3.6999998316E+00
    886     1         9.2464588303E-03   -3.7000000639E+00
    891     1         8.1469927735E-03   -3.6999998316E+00
    896     1         5.0506135573E-03   -3.6999998322E+00
    901     1         6.3880262711E-04   -3.6999998343E+00
    906     1        -4.0658122072E-03   -3.7000001635E+00
    911     1        -7.7432993728E-03   -3.7000001622E+00
    916     1        -9.4842254018E-03   -3.7000001613E+00
    921     1        -9.3164351346E-03   -3.6999998375E+00
    926     1        -7.5511435876E-03   -3.6999998357E+00
    931     1        -4.5052764289E-03   -3.7000001675E+00
    936     1        -9.6199544012E-04   -3.7000000018E+00
    941     1         2.1857725768E-03   -3.7000001714E+00
    946     1         4.5071325585E-03   -3.6999998298E+00
    951     1         5.7727627583E-03   -3.6999998295E+00
    956     1         6.1676948404E-03   -3.7000001695E+00
    961     1         6.2627640748E-03   -3.7000001684E+00
    966     1         6.4371465568E-03   -3.6999998321E+00
    971     1         6.7025186634E-03   -3.6999998310E+00
    976     1         6.6919465246E-03   -3.6999999688E+00
    981     1         5.8018366649E-03   -3.7000001705E+00
    986     1         3.7585215980E-03   -3.6999998300E+00
    991     1         8.4474750439E-04   -3.6999999976E+00
    996     1        -2.6055503372E-03   -3.6999998319E+00
   1001     1        -5.9098425803E-03   -3.7000001656E+00
   1006     1        -8.0446250398E-03   -3.7000001637E+00
   1011     1        -8.7403124492E-03   -3.7000001624E+00
   1016     1        -8.1713782739E-03   -3.7000000299E+00
   1021     1        -6.2658318006E-03   -3.6999998365E+00
   1026     1        -3.3890009829E-03   -3.7000001646E+00
   1031     1        -5.3543470515E-04   -3.7000001654E+00
   1036     1         1.6207112126E-03   -3.6999998343E+00
   1041     1         2.9234851504E-03   -3.6999998361E+00
   1046     1         3.4630770892E-03   -3.7000001626E+00
   1051     1         3.9587379384E-03   -3.7000001620E+00
   1056     1         5.0032399164E-03   -3.6999998373E+00
   1061     1         6.3243358442E-03   -3.6999998358E+00
   1066     1         7.3353231274E-03   -3.6999998345E+00
   1071     1         7.4266645572E-03   -3.7000001665E+00
   1076     1         5.9346116289E-03   -3.7000001676E+00
   1081     1         2.7118147604E-03   -3.6999998321E+00
   1086     1        -1.4351143674E-03   -3.6999998346E+00
   1091     1        -5.3301310628E-03   -3.7000001640E+00
   1096     1        -7.9493234415E-03   -3.7000001628E+00
   1101     1        -9.0857920488E-03   -3.6999998367E+00
   1106     1        -8.9907602663E-03   -3.6999998370E+00
   1111     1        -7.6265434522E-03   -3.7000001648E+00
   1116     1        -5.4035382069E-03   -3.7000001665E+00
   1121     1        -3.3509817664E-03   -3.6999998339E+00
   1126     1        -2.0892467216E-03   -3.6999998331E+00
   1131     1        -1.6262397357E-03   -3.6999998339E+00
   1136     1        -2.0981527707E-03   -3.7000001636E+00
   1141     1        -3.0104345856E-03   -3.7000000017E+00
   1146     1        -3.1476078819E-03   -3.7000001622E+00
   1151     1        -2.2126785197E-03   -3.6999998375E+00
   1156     1        -5.9517529609E-04   -3.6999998370E+00
   1161     1         1.4337189771E-03   -3.7000001646E+00
   1166     1         3.2460212566E-03   -3.7000001667E+00
   1171     1         4.0284170081E-03   -3.7000001667E+00
   1176     1         3.7143576420E-03   -3.6999998337E+00
   1181     1         2.7894823063E-03   -3.6999998351E+00
   1186     1         1.7913215326E-03   -3.7000001635E+00
   1191     1         1.1524152421E-03   -3.7000001631E+00
   1196     1         8.9282163178E-04   -3.7000001631E+00
   1201     1         9.1620672819E-04   -3.7000001641E+00
   1206     1         9.5096277283E-04   -3.7000001641E+00
   1211     1         3.4799967516E-04   -3.6999999918E+00
   1216     1        -9.8629452297E-04   -3.6999998363E+00
   1221     1        -2.4488775179E-03   -3.6999998360E+00
   1226     1        -3.5963449752E-03   -3.7000001627E+00
   1231     1        -4.1602676503E-03   -3.6999998371E+00
   1236     1        -3.4257273955E-03   -3.6999999999E+00
   1241     1        -1.6005794908E-03   -3.6999998336E+00
   1246     1         2.7644608804E-04   -3.7000001688E+00
   1251     1         1.8466217225E-03   -3.7000001696E+00
   1256     1         3.0482905643E-03   -3.7000001708E+00
   1261     1         3.3576405065E-03   -3.6999998288E+00
   1266     1         2.4885181996E-03   -3.6999999976E+00
   1271     1         9.4817825940E-04   -3.6999998330E+00
   1276     1        -7.9481403614E-04   -3.7000001605E+00
   1281     1        -2.2812806236E-03   -3.7000001633E+00
   1286     1        -2.9977985038E-03   -3.6999998368E+00
   1291     1        -2.8041172785E-03   -3.6999998376E+00
   1296     1        -1.9921170478E-03   -3.6999998359E+00
   1301     1        -1.2351425532E-03   -3.7000001655E+00
   1306     1        -1.0897512524E-03   -3.7000001666E+00
   1311     1        -1.5030463370E-03   -3.7000001664E+00
   1316     1        -2.1179117708E-03   -3.7000001670E+00
   1321     1        -2.6491352135E-03   -3.6999998325E+00
   1326     1        -2.6962913633E-03   -3.6999998324E+00
   1331     1        -2.1659069244E-03   -3.6999998327E+00
   1336     1        -1.5997598981E-03   -3.7000000908E+00
   1341     1        -1.1406818157E-03   -3.7000001669E+00
   1346     1        -7.6902795103E-04   -3.7000000193E+00
   1351     1        -9.0937592726E-04   -3.6999998339E+00
   1356     1        -1.5692721720E-03   -3.6999998348E+00
   1361     1        -2.1096391324E-03   -3.7000001624E+00
   1366     1        -2.2843934968E-03   -3.7000001619E+00
   1371     1        -2.2534827762E-03   -3.6999998380E+00
   1376     1        -1.6544916455E-03   -3.6999998364E+00
   1381     1        -5.8695672792E-04   -3.6999998351E+00
   1386     1         1.6235982632E-04   -3.7000001668E+00
   1391     1         1.9386610262E-04   -3.7000001678E+00
   1396     1        -3.3134927042E-04   -3.7000001681E+00
   1401     1        -1.1794918303E-03   -3.6999998322E+00
   1406     1        -2.2203272164E-03   -3.6999998324E+00
   1411     1        -3.0943070624E-03   -3.7000000686E+00
   1416     1        -3.3007907857E-03   -3.7000001644E+00
   1421     1        -2.4756294169E-03   -3.7000001631E+00
   1426     1        -6.6868725321E-04   -3.6999999146E+00
   1431     1         1.8793993205E-03   -3.6999998358E+00
   1436     1         4.7022081033E-03   -3.6999998350E+00
   1441     1         6.8095177096E-03   -3.6999998347E+00
   1446     1         7.4464795035E-03   -3.7000001664E+00
   1451     1         6.6569551169E-03   -3.7000000498E+00
   1456     1         4.7255842066E-03   -3.6999998336E+00
   1461     1         2.0267413937E-03   -3.6999998349E+00
   1466     1        -4.8130819397E-04   -3.6999998357E+00
   1471     1        -2.2235330390E-03   -3.7000001647E+00
   1476     1        -3.4670798214E-03   -3.7000001659E+00
   1481     1        -4.1307247071E-03   -3.7000001222E+00
   1486     1        -3.9969307926E-03   -3.6999998339E+00
   1491     1        -3.2923173646E-03   -3.6999998342E+00
   1496     1        -2.3149178668E-03   -3.7000001661E+00
