# Supplementary material for: Drug Design in the Exascale Era: A Perspective from Massively Parallel QM/MM Simulations
Source: J Chem Inf Model. 2023 Jun 15;63(12):3647–58. doi: 10.1021/acs.jcim.3c00557 (PMC10302481; doi:10.1021/acs.jcim.3c00557)
Supplement: Supplementary file 1 — ci3c00557_si_001.zip [file ci3c00557_si_001.zip › idh1/ti/step-2/cv_3.7/CONSTRAINT]

      1     1         4.5990923809E-01   -3.7000000993E+00
      6     1         1.8312912572E-02   -3.7000001740E+00
     11     1         1.6667937361E-02   -3.7000000004E+00
     16     1         1.2164919281E-02   -3.6999998277E+00
     21     1         7.0623593996E-03   -3.7000000013E+00
     26     1         2.4349883218E-03   -3.7000001690E+00
     31     1        -1.1062903016E-03   -3.6999999975E+00
     36     1        -3.2447154466E-03   -3.6999999312E+00
     41     1        -4.7484981961E-03   -3.7000001712E+00
     46     1        -6.0938797292E-03   -3.7000000540E+00
     51     1        -7.2854292332E-03   -3.6999998290E+00
     56     1        -8.7890795799E-03   -3.6999999981E+00
     61     1        -1.0223167633E-02   -3.6999998317E+00
     66     1        -1.0862178262E-02   -3.7000001664E+00
     71     1        -1.0505270028E-02   -3.6999998658E+00
     76     1        -9.1730475701E-03   -3.6999998472E+00
     81     1        -6.5738793209E-03   -3.7000000003E+00
     86     1        -3.4186532982E-03   -3.7000001711E+00
     91     1        -8.4941265847E-04   -3.7000000006E+00
     96     1         5.4715923533E-04   -3.6999998267E+00
    101     1         4.3384781806E-05   -3.6999999993E+00
    106     1        -2.0727289846E-03   -3.6999998301E+00
    111     1        -4.2778990220E-03   -3.6999998896E+00
    116     1        -5.5718686626E-03   -3.7000001049E+00
    121     1        -5.4460518501E-03   -3.7000000987E+00
    126     1        -2.9378680184E-03   -3.7000000965E+00
    131     1         1.5812156192E-03   -3.6999999446E+00
    136     1         6.1765080650E-03   -3.6999998638E+00
    141     1         9.5022917605E-03   -3.6999999613E+00
    146     1         1.0873969557E-02   -3.7000001771E+00
    151     1         1.0127660040E-02   -3.6999999977E+00
    156     1         7.7893411363E-03   -3.6999999986E+00
    161     1         4.7238192446E-03   -3.7000001730E+00
    166     1         1.5534206320E-03   -3.7000000005E+00
    171     1        -1.0323610820E-03   -3.7000001707E+00
    176     1        -2.7416817864E-03   -3.6999998282E+00
    181     1        -3.8789196956E-03   -3.7000001737E+00
    186     1        -4.6996123136E-03   -3.7000001747E+00
    191     1        -5.5967496581E-03   -3.7000001750E+00
    196     1        -6.8027389194E-03   -3.6999998252E+00
    201     1        -7.6516762808E-03   -3.6999998271E+00
    206     1        -7.3791733915E-03   -3.7000001727E+00
    211     1        -5.9574689442E-03   -3.6999998276E+00
    216     1        -3.2711996246E-03   -3.7000000002E+00
    221     1         6.2470237633E-04   -3.6999999512E+00
    226     1         4.9840165575E-03   -3.6999999719E+00
    231     1         9.2678817814E-03   -3.7000001268E+00
    236     1         1.2697407098E-02   -3.6999998219E+00
    241     1         1.3934103391E-02   -3.6999999967E+00
    246     1         1.2358374297E-02   -3.6999999915E+00
    251     1         8.5227772697E-03   -3.6999998948E+00
    256     1         3.6355959807E-03   -3.6999999999E+00
    261     1        -5.5333028308E-04   -3.7000000016E+00
    266     1        -2.8942450429E-03   -3.6999999995E+00
    271     1        -3.8987780357E-03   -3.6999999230E+00
    276     1        -4.4005336357E-03   -3.7000000017E+00
    281     1        -4.8892907374E-03   -3.6999998331E+00
    286     1        -5.7608526360E-03   -3.7000001789E+00
    291     1        -6.8096029113E-03   -3.7000000001E+00
    296     1        -7.6072279355E-03   -3.6999999999E+00
    301     1        -8.2080710600E-03   -3.7000001754E+00
    306     1        -8.4741576983E-03   -3.6999998478E+00
    311     1        -7.7181431719E-03   -3.6999998277E+00
    316     1        -5.7943894645E-03   -3.6999999997E+00
    321     1        -2.9559999306E-03   -3.6999998254E+00
    326     1         2.1291197656E-04   -3.7000001761E+00
    331     1         2.3823757911E-03   -3.7000000020E+00
    336     1         2.8935564598E-03   -3.7000001784E+00
    341     1         2.3391615358E-03   -3.6999998224E+00
    346     1         1.3059242021E-03   -3.7000001782E+00
    351     1         1.7981638294E-04   -3.7000001776E+00
    356     1        -2.3858200446E-04   -3.6999998223E+00
    361     1         1.0001320884E-04   -3.6999998218E+00
    366     1         8.3602747591E-04   -3.7000001799E+00
    371     1         2.3130897641E-03   -3.7000001793E+00
    376     1         4.3022004466E-03   -3.7000001204E+00
    381     1         5.8598763854E-03   -3.7000000005E+00
    386     1         6.0325550523E-03   -3.6999999166E+00
    391     1         4.0923947051E-03   -3.7000000004E+00
    396     1         3.9652293375E-04   -3.6999998787E+00
    401     1        -3.0073136003E-03   -3.7000001290E+00
    406     1        -4.9199752711E-03   -3.6999999991E+00
    411     1        -5.5947130061E-03   -3.7000001162E+00
    416     1        -5.2320756784E-03   -3.6999998310E+00
    421     1        -4.6424305532E-03   -3.7000001615E+00
    426     1        -4.9747588766E-03   -3.7000000011E+00
    431     1        -6.0799655046E-03   -3.6999999991E+00
    436     1        -7.0966244621E-03   -3.6999999994E+00
    441     1        -7.7674134054E-03   -3.7000001685E+00
    446     1        -7.4461164868E-03   -3.6999998914E+00
    451     1        -5.7167980500E-03   -3.7000001675E+00
    456     1        -3.1501350839E-03   -3.7000001674E+00
    461     1         2.9864071772E-04   -3.7000001700E+00
    466     1         4.3216492285E-03   -3.6999998295E+00
    471     1         6.7635904534E-03   -3.7000000007E+00
    476     1         6.0524188946E-03   -3.7000001286E+00
    481     1         2.9168080990E-03   -3.7000001650E+00
    486     1        -1.0907747126E-03   -3.7000001420E+00
    491     1        -4.0515134662E-03   -3.7000001605E+00
    496     1        -4.5558013091E-03   -3.6999999795E+00
    501     1        -3.2394808944E-03   -3.6999999261E+00
    506     1        -1.3824840765E-03   -3.6999999679E+00
    511     1         3.2912040130E-04   -3.7000000113E+00
    516     1         7.0997063479E-04   -3.7000001717E+00
    521     1        -6.8826204420E-04   -3.7000000392E+00
    526     1        -2.9766245105E-03   -3.6999999869E+00
    531     1        -5.3556077482E-03   -3.7000000001E+00
    536     1        -7.1002700006E-03   -3.6999999556E+00
    541     1        -6.5141318454E-03   -3.7000001594E+00
    546     1        -3.2140614870E-03   -3.6999998854E+00
    551     1         1.8905876425E-03   -3.6999998377E+00
    556     1         7.5221701482E-03   -3.6999998725E+00
    561     1         1.0726438707E-02   -3.7000001663E+00
    566     1         9.3755953081E-03   -3.7000000938E+00
    571     1         4.9000633755E-03   -3.6999998380E+00
    576     1         1.6308723130E-04   -3.6999998942E+00
    581     1        -3.1573975361E-03   -3.7000001561E+00
    586     1        -3.8338715394E-03   -3.7000000377E+00
    591     1        -2.2093467453E-03   -3.6999999986E+00
    596     1         1.1698083382E-05   -3.7000000004E+00
    601     1         1.6521426840E-03   -3.7000000836E+00
    606     1         1.2289838735E-03   -3.6999998325E+00
    611     1        -1.7951793610E-03   -3.7000000348E+00
    616     1        -5.7945610917E-03   -3.6999998383E+00
    621     1        -8.7836802262E-03   -3.7000000734E+00
    626     1        -1.0033199292E-02   -3.6999999999E+00
    631     1        -8.5483996031E-03   -3.6999999939E+00
    636     1        -4.0371087150E-03   -3.6999999799E+00
    641     1         1.8802799433E-03   -3.7000000000E+00
    646     1         7.0028629329E-03   -3.6999998963E+00
    651     1         9.0083161903E-03   -3.7000001687E+00
    656     1         7.0511153818E-03   -3.6999999991E+00
    661     1         2.8840851840E-03   -3.6999998347E+00
    666     1        -1.2366530293E-03   -3.7000000000E+00
    671     1        -4.2265555764E-03   -3.7000001614E+00
    676     1        -5.1579637762E-03   -3.6999999997E+00
    681     1        -3.9337083247E-03   -3.7000001545E+00
    686     1        -1.9113404200E-03   -3.7000000450E+00
    691     1         1.5468487285E-04   -3.6999999994E+00
    696     1         1.6287778918E-03   -3.6999998307E+00
    701     1         1.3905980054E-03   -3.7000000005E+00
    706     1        -3.2883324297E-05   -3.6999998335E+00
    711     1        -1.0187422091E-03   -3.7000000077E+00
    716     1        -1.1339830970E-03   -3.7000000008E+00
    721     1        -1.5894325048E-04   -3.7000000001E+00
    726     1         2.2268259271E-03   -3.6999998512E+00
    731     1         4.5370317272E-03   -3.7000000821E+00
    736     1         4.9021613256E-03   -3.7000000003E+00
    741     1         2.8744276233E-03   -3.7000000008E+00
    746     1        -1.1971007670E-03   -3.6999998462E+00
    751     1        -5.8171311704E-03   -3.7000001664E+00
    756     1        -9.1443374860E-03   -3.7000000803E+00
    761     1        -1.0594899402E-02   -3.7000001615E+00
    766     1        -1.0233046949E-02   -3.7000000427E+00
    771     1        -7.8040128547E-03   -3.6999999997E+00
    776     1        -3.7433491779E-03   -3.7000000011E+00
    781     1         7.2780202132E-04   -3.7000001046E+00
    786     1         4.1864416306E-03   -3.6999998292E+00
    791     1         4.8836998349E-03   -3.7000001371E+00
    796     1         2.6200498117E-03   -3.6999998347E+00
    801     1        -5.0061415698E-04   -3.7000000009E+00
    806     1        -2.8176786840E-03   -3.6999999484E+00
    811     1        -3.9373363118E-03   -3.6999998387E+00
    816     1        -3.3935770978E-03   -3.6999999156E+00
    821     1        -1.7605873573E-03   -3.7000001680E+00
    826     1        -7.5953616592E-04   -3.7000000004E+00
    831     1        -1.0489547081E-03   -3.6999998285E+00
    836     1        -2.3254737623E-03   -3.6999999995E+00
    841     1        -4.2042146131E-03   -3.6999998300E+00
    846     1        -5.7465003107E-03   -3.6999999158E+00
    851     1        -5.9056788115E-03   -3.6999999512E+00
    856     1        -4.2779178558E-03   -3.6999998360E+00
    861     1        -6.0004696036E-04   -3.7000000000E+00
    866     1         4.6758891942E-03   -3.7000001676E+00
    871     1         9.5575829138E-03   -3.7000001176E+00
    876     1         1.1665452689E-02   -3.7000000653E+00
    881     1         9.3449930027E-03   -3.6999999999E+00
    886     1         3.1266650316E-03   -3.7000000842E+00
    891     1        -3.5757685459E-03   -3.7000000995E+00
    896     1        -7.7736313698E-03   -3.6999998467E+00
    901     1        -9.2010242403E-03   -3.7000000003E+00
    906     1        -8.3497862450E-03   -3.7000000565E+00
    911     1        -5.7228209046E-03   -3.7000001660E+00
    916     1        -2.6601198349E-03   -3.7000000003E+00
    921     1        -2.7877456204E-04   -3.6999999994E+00
    926     1         1.0670902856E-03   -3.7000000313E+00
    931     1         9.6825862687E-04   -3.6999999711E+00
    936     1        -1.2504932554E-04   -3.7000000856E+00
    941     1        -7.4308247434E-04   -3.7000000001E+00
    946     1         1.5191464069E-05   -3.7000001590E+00
    951     1         2.5208923748E-03   -3.6999999994E+00
    956     1         6.5912926454E-03   -3.6999998383E+00
    961     1         1.0088296735E-02   -3.6999999998E+00
    966     1         1.0342974461E-02   -3.7000001666E+00
    971     1         6.9632934753E-03   -3.6999999989E+00
    976     1         1.7124400023E-03   -3.6999998755E+00
    981     1        -3.0623716543E-03   -3.7000001629E+00
    986     1        -5.8507146994E-03   -3.6999998367E+00
    991     1        -6.7831610440E-03   -3.6999999646E+00
    996     1        -6.5074634234E-03   -3.6999998335E+00
   1001     1        -5.2388833304E-03   -3.7000001700E+00
   1006     1        -3.6092072612E-03   -3.7000000004E+00
   1011     1        -2.4674650391E-03   -3.6999998279E+00
   1016     1        -2.1443281015E-03   -3.6999998488E+00
   1021     1        -2.7819728672E-03   -3.6999998312E+00
   1026     1        -4.1772976473E-03   -3.7000000005E+00
   1031     1        -5.0966203688E-03   -3.6999999052E+00
   1036     1        -4.7391593301E-03   -3.6999998359E+00
   1041     1        -3.3422939030E-03   -3.6999999995E+00
   1046     1        -1.2316329101E-03   -3.6999998320E+00
   1051     1         6.9950956602E-04   -3.7000001182E+00
   1056     1         1.0762128547E-03   -3.7000000549E+00
   1061     1        -1.9256879521E-04   -3.6999998281E+00
   1066     1        -2.0503219623E-03   -3.6999999991E+00
   1071     1        -3.9294559513E-03   -3.7000001698E+00
   1076     1        -5.2943969194E-03   -3.6999999547E+00
   1081     1        -5.4629336879E-03   -3.7000001669E+00
   1086     1        -4.2825561754E-03   -3.7000001584E+00
   1091     1        -1.8770512663E-03   -3.6999998309E+00
   1096     1         1.1511382983E-03   -3.7000000005E+00
   1101     1         3.4418099916E-03   -3.6999998293E+00
   1106     1         3.9424448720E-03   -3.6999999044E+00
   1111     1         2.6058992951E-03   -3.6999998333E+00
   1116     1         1.8607753879E-05   -3.7000000167E+00
   1121     1        -2.3315264211E-03   -3.6999999998E+00
   1126     1        -2.9285082903E-03   -3.6999999992E+00
   1131     1        -1.8694360551E-03   -3.7000001628E+00
   1136     1        -9.1760654624E-05   -3.6999998318E+00
   1141     1         1.7481558681E-03   -3.7000000081E+00
   1146     1         2.7032895230E-03   -3.7000001620E+00
   1151     1         2.1793492434E-03   -3.7000001743E+00
   1156     1         7.4194490447E-04   -3.6999999997E+00
   1161     1        -9.8797465606E-04   -3.6999998278E+00
   1166     1        -2.6488755712E-03   -3.6999999994E+00
   1171     1        -3.3558737043E-03   -3.7000000018E+00
   1176     1        -2.8110650051E-03   -3.6999998314E+00
   1181     1        -1.2609243952E-03   -3.6999998313E+00
   1186     1         9.8299769181E-04   -3.6999998292E+00
   1191     1         2.8630298236E-03   -3.7000001724E+00
   1196     1         3.2116276357E-03   -3.7000001719E+00
   1201     1         2.0215084160E-03   -3.6999998280E+00
   1206     1        -2.7099864571E-06   -3.6999998304E+00
   1211     1        -2.2594451581E-03   -3.7000001688E+00
   1216     1        -3.7313166973E-03   -3.7000001668E+00
   1221     1        -4.0177302655E-03   -3.6999998333E+00
   1226     1        -3.5756705277E-03   -3.7000001675E+00
   1231     1        -2.3938908148E-03   -3.7000001699E+00
   1236     1        -7.5705658323E-04   -3.7000001697E+00
   1241     1         1.3950402165E-04   -3.6999998298E+00
   1246     1        -2.5530362698E-04   -3.6999999987E+00
   1251     1        -1.1797942070E-03   -3.7000001674E+00
   1256     1        -2.0054937471E-03   -3.7000000003E+00
   1261     1        -2.0303589046E-03   -3.6999998342E+00
   1266     1        -6.3043173329E-04   -3.7000000449E+00
   1271     1         1.8101973985E-03   -3.7000000448E+00
   1276     1         4.3635960338E-03   -3.7000001735E+00
   1281     1         6.1354805219E-03   -3.6999999418E+00
   1286     1         6.4498622908E-03   -3.6999999363E+00
   1291     1         5.3793578347E-03   -3.6999998231E+00
   1296     1         3.4392558573E-03   -3.6999999996E+00
   1301     1         7.3871436766E-04   -3.6999998267E+00
   1306     1        -2.1797824254E-03   -3.7000000176E+00
   1311     1        -4.2334656836E-03   -3.7000001699E+00
   1316     1        -5.4509632178E-03   -3.6999998733E+00
   1321     1        -5.9556896073E-03   -3.6999998298E+00
   1326     1        -5.4079230475E-03   -3.6999998864E+00
   1331     1        -4.3788160334E-03   -3.7000001719E+00
   1336     1        -3.7418515518E-03   -3.6999998273E+00
   1341     1        -3.3735666101E-03   -3.6999998278E+00
   1346     1        -2.9872057515E-03   -3.6999998293E+00
   1351     1        -2.7958135098E-03   -3.7000001699E+00
   1356     1        -2.2998565553E-03   -3.7000001689E+00
   1361     1        -1.0860104497E-03   -3.6999998306E+00
   1366     1         5.1767217169E-04   -3.6999998291E+00
   1371     1         2.2608840218E-03   -3.6999998282E+00
   1376     1         3.8565611408E-03   -3.7000001725E+00
   1381     1         4.6567366071E-03   -3.6999998279E+00
   1386     1         4.2580385083E-03   -3.6999998295E+00
   1391     1         2.9449224003E-03   -3.6999998306E+00
   1396     1         1.3162973758E-03   -3.7000001676E+00
