# Supplementary material for: Drug Design in the Exascale Era: A Perspective from Massively Parallel QM/MM Simulations
Source: J Chem Inf Model. 2023 Jun 15;63(12):3647–58. doi: 10.1021/acs.jcim.3c00557 (PMC10302481; doi:10.1021/acs.jcim.3c00557)
Supplement: Supplementary file 1 — ci3c00557_si_001.zip [file ci3c00557_si_001.zip › idh1/ti/step-2/cv_1.5/last_frame.gro]

Generated by MiMiCPy
130828
    1MET      N    1   9.691   5.133   5.890
    1MET     H1    2   9.655   5.057   5.834
    1MET     H2    3   9.771   5.182   5.848
    1MET     H3    4   9.726   5.092   5.975
    1MET     CA    5   9.583   5.231   5.928
    1MET     HA    6   9.495   5.174   5.963
    1MET     CB    7   9.624   5.323   6.042
    1MET    HB1    8   9.654   5.257   6.123
    1MET    HB2    9   9.541   5.380   6.080
    1MET     CG   10   9.738   5.425   6.017
    1MET    HG1   11   9.765   5.475   6.109
    1MET    HG2   12   9.698   5.509   5.960
    1MET     SD   13   9.891   5.357   5.947
    1MET     CE   14   9.990   5.511   5.942
    1MET    HE1   15   9.950   5.588   5.874
    1MET    HE2   16   9.992   5.557   6.040
    1MET    HE3   17  10.093   5.491   5.916
    1MET      C   18   9.539   5.306   5.808
    1MET      O   19   9.619   5.337   5.720
    2SER      N   20   9.409   5.329   5.797
    2SER      H   21   9.346   5.292   5.866
    2SER     CA   22   9.346   5.402   5.683
    2SER     HA   23   9.427   5.445   5.628
    2SER     CB   24   9.272   5.305   5.585
    2SER    HB1   25   9.348   5.233   5.545
    2SER    HB2   26   9.229   5.363   5.505
    2SER     OG   27   9.163   5.236   5.646
    2SER     HG   28   9.136   5.157   5.588
    2SER      C   29   9.245   5.510   5.728
    2SER      O   30   9.222   5.604   5.651
    3LYS      N   31   9.181   5.506   5.849
    3LYS      H   32   9.212   5.430   5.909
    3LYS     CA   33   9.102   5.616   5.907
    3LYS     HA   34   9.033   5.645   5.829
    3LYS     CB   35   9.023   5.565   6.026
    3LYS    HB1   36   8.974   5.647   6.073
    3LYS    HB2   37   9.087   5.527   6.106
    3LYS     CG   38   8.915   5.462   5.996
    3LYS    HG1   39   8.953   5.378   5.935
    3LYS    HG2   40   8.834   5.504   5.939
    3LYS     CD   41   8.858   5.402   6.124
    3LYS    HD1   42   8.810   5.485   6.177
    3LYS    HD2   43   8.939   5.355   6.182
    3LYS     CE   44   8.741   5.300   6.104
    3LYS    HE1   45   8.777   5.219   6.039
    3LYS    HE2   46   8.656   5.349   6.053
    3LYS     NZ   47   8.699   5.235   6.231
    3LYS    HZ1   48   8.639   5.152   6.213
    3LYS    HZ2   49   8.775   5.203   6.285
    3LYS    HZ3   50   8.658   5.307   6.292
    3LYS      C   51   9.195   5.735   5.944
    3LYS      O   52   9.296   5.713   6.017
    4LYS      N   53   9.158   5.851   5.900
    4LYS      H   54   9.074   5.860   5.841
    4LYS     CA   55   9.231   5.979   5.922
    4LYS     HA   56   9.333   5.963   5.967
    4LYS     CB   57   9.263   6.029   5.780
    4LYS    HB1   58   9.172   6.070   5.735
    4LYS    HB2   59   9.293   5.950   5.714
    4LYS     CG   60   9.365   6.142   5.763
    4LYS    HG1   61   9.338   6.217   5.835
    4LYS    HG2   62   9.362   6.192   5.666
    4LYS     CD   63   9.508   6.099   5.797
    4LYS    HD1   64   9.534   6.012   5.737
    4LYS    HD2   65   9.530   6.074   5.899
    4LYS     CE   66   9.602   6.214   5.763
    4LYS    HE1   67   9.614   6.281   5.850
    4LYS    HE2   68   9.557   6.276   5.688
    4LYS     NZ   69   9.730   6.164   5.711
    4LYS    HZ1   70   9.712   6.107   5.626
    4LYS    HZ2   71   9.793   6.238   5.686
    4LYS    HZ3   72   9.776   6.105   5.778
    4LYS      C   73   9.158   6.084   6.001
    4LYS      O   74   9.214   6.155   6.084
    5ILE      N   75   9.026   6.086   5.987
    5ILE      H   76   8.982   6.013   5.932
    5ILE     CA   77   8.933   6.180   6.056
    5ILE     HA   78   8.985   6.271   6.084
    5ILE     CB   79   8.825   6.219   5.952
    5ILE     HB   80   8.771   6.133   5.918
    5ILE    CG2   81   8.717   6.315   6.010
    5ILE   HG21   82   8.767   6.402   6.045
    5ILE   HG22   83   8.644   6.340   5.936
    5ILE   HG23   84   8.669   6.271   6.099
    5ILE    CG1   85   8.893   6.284   5.830
    5ILE   HG11   86   8.969   6.212   5.791
    5ILE   HG12   87   8.934   6.378   5.859
    5ILE     CD   88   8.796   6.317   5.717
    5ILE    HD1   89   8.740   6.409   5.747
    5ILE    HD2   90   8.852   6.340   5.630
    5ILE    HD3   91   8.731   6.230   5.695
    5ILE      C   92   8.879   6.115   6.185
    5ILE      O   93   8.884   5.991   6.198
    6SER      N   94   8.821   6.189   6.277
    6SER      H   95   8.812   6.289   6.259
    6SER     CA   96   8.758   6.138   6.399
    6SER     HA   97   8.738   6.032   6.387
    6SER     CB   98   8.848   6.155   6.525
    6SER    HB1   99   8.801   6.111   6.617
    6SER    HB2  100   8.867   6.261   6.540
    6SER     OG  101   8.973   6.088   6.505
    6SER     HG  102   9.027   6.140   6.438
    6SER      C  103   8.622   6.209   6.421
    6SER      O  104   8.602   6.320   6.371
    7GLY      N  105   8.527   6.143   6.488
    7GLY      H  106   8.548   6.052   6.520
    7GLY     CA  107   8.397   6.207   6.520
    7GLY    HA1  108   8.334   6.216   6.435
    7GLY    HA2  109   8.416   6.311   6.553
    7GLY      C  110   8.317   6.142   6.637
    7GLY      O  111   8.346   6.031   6.680
    8GLY      N  112   8.226   6.218   6.692
    8GLY      H  113   8.217   6.315   6.669
    8GLY     CA  114   8.139   6.172   6.809
    8GLY    HA1  115   8.079   6.252   6.845
    8GLY    HA2  116   8.206   6.132   6.882
    8GLY      C  117   8.036   6.068   6.773
    8GLY      O  118   8.039   6.006   6.666
    9SER      N  119   7.943   6.045   6.865
    9SER      H  120   7.941   6.101   6.949
    9SER     CA  121   7.844   5.939   6.847
    9SER     HA  122   7.895   5.857   6.799
    9SER     CB  123   7.797   5.887   6.984
    9SER    HB1  124   7.710   5.823   6.981
    9SER    HB2  125   7.774   5.971   7.051
    9SER     OG  126   7.896   5.804   7.046
    9SER     HG  127   7.859   5.776   7.135
    9SER      C  128   7.721   5.973   6.764
    9SER      O  129   7.649   6.071   6.793
   10VAL      N  130   7.679   5.882   6.673
   10VAL      H  131   7.731   5.796   6.655
   10VAL     CA  132   7.545   5.884   6.612
   10VAL     HA  133   7.484   5.963   6.654
   10VAL     CB  134   7.545   5.898   6.462
   10VAL     HB  135   7.445   5.895   6.420
   10VAL    CG1  136   7.610   6.033   6.423
   10VAL   HG11  137   7.583   6.065   6.323
   10VAL   HG12  138   7.570   6.105   6.496
   10VAL   HG13  139   7.720   6.031   6.429
   10VAL    CG2  140   7.632   5.791   6.388
   10VAL   HG21  141   7.732   5.786   6.433
   10VAL   HG22  142   7.598   5.694   6.417
   10VAL   HG23  143   7.634   5.802   6.279
   10VAL      C  144   7.473   5.756   6.659
   10VAL      O  145   7.533   5.652   6.674
   11VAL      N  146   7.341   5.760   6.678
   11VAL      H  147   7.294   5.848   6.676
   11VAL     CA  148   7.266   5.638   6.702
   11VAL     HA  149   7.323   5.578   6.769
   11VAL     CB  150   7.127   5.669   6.766
   11VAL     HB  151   7.068   5.724   6.693
   11VAL    CG1  152   7.053   5.544   6.805
   11VAL   HG11  153   7.034   5.481   6.717
   11VAL   HG12  154   7.100   5.489   6.887
   11VAL   HG13  155   6.960   5.573   6.846
   11VAL    CG2  156   7.136   5.758   6.887
   11VAL   HG21  157   7.156   5.862   6.852
   11VAL   HG22  158   7.045   5.756   6.947
   11VAL   HG23  159   7.217   5.720   6.948
   11VAL      C  160   7.242   5.564   6.567
   11VAL      O  161   7.194   5.624   6.471
   12GLU      N  162   7.278   5.435   6.558
   12GLU      H  163   7.310   5.392   6.644
   12GLU     CA  164   7.281   5.356   6.432
   12GLU     HA  165   7.259   5.427   6.355
   12GLU     CB  166   7.426   5.302   6.412
   12GLU    HB1  167   7.443   5.218   6.485
   12GLU    HB2  168   7.502   5.379   6.441
   12GLU     CG  169   7.464   5.258   6.269
   12GLU    HG1  170   7.569   5.279   6.251
   12GLU    HG2  171   7.400   5.311   6.199
   12GLU     CD  172   7.452   5.104   6.248
   12GLU    OE1  173   7.353   5.052   6.194
   12GLU    OE2  174   7.545   5.027   6.291
   12GLU      C  175   7.183   5.240   6.434
   12GLU      O  176   7.197   5.149   6.517
   13MET      N  177   7.088   5.244   6.343
   13MET      H  178   7.089   5.323   6.286
   13MET     CA  179   6.969   5.161   6.351
   13MET     HA  180   6.973   5.096   6.442
   13MET     CB  181   6.847   5.249   6.373
   13MET    HB1  182   6.754   5.191   6.350
   13MET    HB2  183   6.858   5.330   6.304
   13MET     CG  184   6.846   5.297   6.519
   13MET    HG1  185   6.941   5.333   6.547
   13MET    HG2  186   6.822   5.213   6.585
   13MET     SD  187   6.728   5.429   6.554
   13MET     CE  188   6.808   5.570   6.473
   13MET    HE1  189   6.895   5.610   6.531
   13MET    HE2  190   6.835   5.541   6.373
   13MET    HE3  191   6.736   5.647   6.466
   13MET      C  192   6.956   5.063   6.231
   13MET      O  193   6.931   5.105   6.119
   14GLN      N  194   6.964   4.933   6.256
   14GLN      H  195   6.990   4.905   6.352
   14GLN     CA  196   6.952   4.830   6.156
   14GLN     HA  197   6.987   4.877   6.063
   14GLN     CB  198   7.037   4.705   6.185
   14GLN    HB1  199   6.985   4.611   6.165
   14GLN    HB2  200   7.067   4.701   6.289
   14GLN     CG  201   7.167   4.711   6.101
   14GLN    HG1  202   7.233   4.629   6.140
   14GLN    HG2  203   7.215   4.810   6.112
   14GLN     CD  204   7.145   4.681   5.953
   14GLN    OE1  205   7.037   4.695   5.897
   14GLN    NE2  206   7.245   4.642   5.878
   14GLN   HE21  207   7.342   4.628   5.915
   14GLN   HE22  208   7.216   4.610   5.784
   14GLN      C  209   6.804   4.794   6.130
   14GLN      O  210   6.719   4.814   6.218
   15GLY      N  211   6.776   4.740   6.011
   15GLY      H  212   6.854   4.720   5.949
   15GLY     CA  213   6.646   4.712   5.956
   15GLY    HA1  214   6.621   4.800   5.891
   15GLY    HA2  215   6.573   4.711   6.039
   15GLY      C  216   6.641   4.577   5.881
   15GLY      O  217   6.707   4.479   5.923
   16ASP      N  218   6.556   4.568   5.776
   16ASP      H  219   6.518   4.651   5.732
   16ASP     CA  220   6.505   4.442   5.717
   16ASP     HA  221   6.558   4.358   5.769
   16ASP     CB  222   6.356   4.423   5.746
   16ASP    HB1  223   6.314   4.336   5.700
   16ASP    HB2  224   6.309   4.510   5.704
   16ASP     CG  225   6.318   4.419   5.894
   16ASP    OD1  226   6.364   4.333   5.966
   16ASP    OD2  227   6.235   4.502   5.940
   16ASP      C  228   6.543   4.423   5.572
   16ASP      O  229   6.571   4.513   5.495
   17GLU      N  230   6.549   4.295   5.526
   17GLU      H  231   6.534   4.218   5.594
   17GLU     CA  232   6.572   4.250   5.388
   17GLU     HA  233   6.609   4.145   5.385
   17GLU     CB  234   6.442   4.247   5.314
   17GLU    HB1  235   6.456   4.213   5.213
   17GLU    HB2  236   6.403   4.350   5.314
   17GLU     CG  237   6.339   4.156   5.383
   17GLU    HG1  238   6.317   4.190   5.481
   17GLU    HG2  239   6.374   4.056   5.381
   17GLU     CD  240   6.206   4.160   5.308
   17GLU    OE1  241   6.160   4.268   5.267
   17GLU    OE2  242   6.138   4.054   5.302
   17GLU      C  243   6.688   4.319   5.307
   17GLU      O  244   6.802   4.322   5.359
   18MET      N  245   6.670   4.364   5.181
   18MET      H  246   6.572   4.375   5.145
   18MET     CA  247   6.780   4.420   5.095
   18MET     HA  248   6.851   4.340   5.088
   18MET     CB  249   6.727   4.454   4.955
   18MET    HB1  250   6.679   4.552   4.954
   18MET    HB2  251   6.656   4.381   4.923
   18MET     CG  252   6.837   4.456   4.848
   18MET    HG1  253   6.916   4.526   4.875
   18MET    HG2  254   6.789   4.492   4.758
   18MET     SD  255   6.921   4.296   4.815
   18MET     CE  256   7.049   4.339   4.693
   18MET    HE1  257   7.118   4.252   4.675
   18MET    HE2  258   6.999   4.359   4.597
   18MET    HE3  259   7.108   4.420   4.741
   18MET      C  260   6.845   4.541   5.158
   18MET      O  261   6.967   4.556   5.146
   19THR      N  262   6.768   4.622   5.228
   19THR      H  263   6.667   4.604   5.233
   19THR     CA  264   6.819   4.739   5.302
   19THR     HA  265   6.883   4.794   5.237
   19THR     CB  266   6.706   4.833   5.340
   19THR     HB  267   6.730   4.897   5.427
   19THR    CG2  268   6.672   4.928   5.222
   19THR   HG21  269   6.752   4.998   5.211
   19THR   HG22  270   6.655   4.868   5.133
   19THR   HG23  271   6.588   4.994   5.243
   19THR    OG1  272   6.590   4.759   5.368
   19THR    HG1  273   6.609   4.691   5.435
   19THR      C  274   6.905   4.696   5.416
   19THR      O  275   7.015   4.752   5.426
   20ARG      N  276   6.877   4.588   5.492
   20ARG      H  277   6.793   4.537   5.470
   20ARG     CA  278   6.964   4.539   5.598
   20ARG     HA  279   6.968   4.618   5.674
   20ARG     CB  280   6.895   4.413   5.666
   20ARG    HB1  281   6.891   4.335   5.595
   20ARG    HB2  282   6.795   4.437   5.685
   20ARG     CG  283   6.964   4.367   5.795
   20ARG    HG1  284   6.955   4.448   5.868
   20ARG    HG2  285   7.070   4.341   5.773
   20ARG     CD  286   6.915   4.238   5.860
   20ARG    HD1  287   6.929   4.155   5.792
   20ARG    HD2  288   6.804   4.244   5.869
   20ARG     NE  289   6.976   4.219   5.989
   20ARG     HE  290   7.051   4.150   5.995
   20ARG     CZ  291   6.943   4.277   6.104
   20ARG    NH1  292   6.843   4.354   6.130
   20ARG   HH11  293   6.789   4.394   6.052
   20ARG   HH12  294   6.832   4.394   6.221
   20ARG    NH2  295   7.018   4.251   6.207
   20ARG   HH21  296   7.100   4.183   6.203
   20ARG   HH22  297   6.980   4.281   6.297
   20ARG      C  298   7.106   4.508   5.544
   20ARG      O  299   7.206   4.549   5.601
   21ILE      N  300   7.113   4.442   5.430
   21ILE      H  301   7.024   4.425   5.389
   21ILE     CA  302   7.234   4.395   5.358
   21ILE     HA  303   7.304   4.345   5.430
   21ILE     CB  304   7.193   4.286   5.252
   21ILE     HB  305   7.101   4.325   5.202
   21ILE    CG2  306   7.298   4.268   5.142
   21ILE   HG21  307   7.302   4.361   5.088
   21ILE   HG22  308   7.393   4.244   5.184
   21ILE   HG23  309   7.265   4.189   5.076
   21ILE    CG1  310   7.163   4.147   5.318
   21ILE   HG11  311   7.128   4.079   5.246
   21ILE   HG12  312   7.091   4.151   5.397
   21ILE     CD  313   7.287   4.081   5.377
   21ILE    HD1  314   7.339   4.149   5.445
   21ILE    HD2  315   7.262   3.994   5.436
   21ILE    HD3  316   7.358   4.054   5.304
   21ILE      C  317   7.318   4.511   5.307
   21ILE      O  318   7.440   4.508   5.326
   22ILE      N  319   7.260   4.614   5.240
   22ILE      H  320   7.158   4.608   5.224
   22ILE     CA  321   7.340   4.726   5.184
   22ILE     HA  322   7.435   4.687   5.153
   22ILE     CB  323   7.272   4.801   5.067
   22ILE     HB  324   7.339   4.884   5.034
   22ILE    CG2  325   7.245   4.706   4.951
   22ILE   HG21  326   7.332   4.645   4.925
   22ILE   HG22  327   7.163   4.637   4.970
   22ILE   HG23  328   7.215   4.765   4.864
   22ILE    CG1  329   7.139   4.865   5.113
   22ILE   HG11  330   7.156   4.944   5.186
   22ILE   HG12  331   7.080   4.783   5.160
   22ILE     CD  332   7.058   4.925   4.996
   22ILE    HD1  333   7.130   5.000   4.954
   22ILE    HD2  334   7.026   4.848   4.923
   22ILE    HD3  335   6.974   4.983   5.037
   22ILE      C  336   7.379   4.822   5.299
   22ILE      O  337   7.483   4.888   5.286
   23TRP      N  338   7.300   4.833   5.407
   23TRP      H  339   7.209   4.788   5.409
   23TRP     CA  340   7.338   4.922   5.519
   23TRP     HA  341   7.356   5.024   5.493
   23TRP     CB  342   7.220   4.917   5.617
   23TRP    HB1  343   7.209   4.820   5.661
   23TRP    HB2  344   7.126   4.937   5.563
   23TRP     CG  345   7.233   5.017   5.728
   23TRP    CD1  346   7.280   4.986   5.853
   23TRP    HD1  347   7.317   4.889   5.880
   23TRP    NE1  348   7.273   5.093   5.935
   23TRP    HE1  349   7.304   5.094   6.032
   23TRP    CE2  350   7.222   5.201   5.872
   23TRP    CZ2  351   7.185   5.329   5.916
   23TRP    HZ2  352   7.196   5.359   6.021
   23TRP    CH2  353   7.125   5.419   5.825
   23TRP    HH2  354   7.078   5.514   5.862
   23TRP    CZ3  355   7.097   5.380   5.692
   23TRP    HZ3  356   7.049   5.451   5.625
   23TRP    CE3  357   7.135   5.253   5.651
   23TRP    HE3  358   7.104   5.222   5.551
   23TRP    CD2  359   7.192   5.157   5.735
   23TRP      C  360   7.464   4.877   5.591
   23TRP      O  361   7.548   4.963   5.627
   24GLU      N  362   7.492   4.745   5.597
   24GLU      H  363   7.428   4.673   5.557
   24GLU     CA  364   7.627   4.699   5.640
   24GLU     HA  365   7.653   4.751   5.733
   24GLU     CB  366   7.636   4.544   5.660
   24GLU    HB1  367   7.743   4.519   5.676
   24GLU    HB2  368   7.607   4.500   5.569
   24GLU     CG  369   7.555   4.491   5.778
   24GLU    HG1  370   7.558   4.386   5.786
   24GLU    HG2  371   7.449   4.516   5.762
   24GLU     CD  372   7.593   4.553   5.918
   24GLU    OE1  373   7.509   4.623   5.980
   24GLU    OE2  374   7.711   4.545   5.956
   24GLU      C  375   7.736   4.737   5.539
   24GLU      O  376   7.847   4.773   5.586
   25LEU      N  377   7.706   4.733   5.411
   25LEU      H  378   7.614   4.700   5.383
   25LEU     CA  379   7.800   4.770   5.304
   25LEU     HA  380   7.894   4.716   5.318
   25LEU     CB  381   7.739   4.724   5.168
   25LEU    HB1  382   7.679   4.807   5.139
   25LEU    HB2  383   7.675   4.637   5.189
   25LEU     CG  384   7.834   4.686   5.050
   25LEU     HG  385   7.773   4.657   4.964
   25LEU    CD1  386   7.922   4.798   5.010
   25LEU   HD11  387   7.980   4.772   4.922
   25LEU   HD12  388   7.862   4.889   4.990
   25LEU   HD13  389   8.000   4.813   5.088
   25LEU    CD2  390   7.924   4.570   5.087
   25LEU   HD21  391   7.863   4.493   5.129
   25LEU   HD22  392   7.977   4.536   4.995
   25LEU   HD23  393   7.997   4.600   5.161
   25LEU      C  394   7.840   4.918   5.303
   25LEU      O  395   7.955   4.951   5.292
   26ILE      N  396   7.740   5.007   5.319
   26ILE      H  397   7.649   4.965   5.325
   26ILE     CA  398   7.764   5.150   5.324
   26ILE     HA  399   7.810   5.173   5.230
   26ILE     CB  400   7.626   5.217   5.331
   26ILE     HB  401   7.572   5.160   5.408
   26ILE    CG2  402   7.635   5.365   5.376
   26ILE   HG21  403   7.538   5.410   5.390
   26ILE   HG22  404   7.684   5.372   5.477
   26ILE   HG23  405   7.684   5.423   5.300
   26ILE    CG1  406   7.545   5.205   5.197
   26ILE   HG11  407   7.549   5.104   5.161
   26ILE   HG12  408   7.588   5.265   5.119
   26ILE     CD  409   7.397   5.239   5.213
   26ILE    HD1  410   7.346   5.178   5.287
   26ILE    HD2  411   7.388   5.344   5.241
   26ILE    HD3  412   7.343   5.235   5.119
   26ILE      C  413   7.862   5.182   5.434
   26ILE      O  414   7.967   5.246   5.407
   27LYS      N  415   7.839   5.129   5.554
   27LYS      H  416   7.748   5.085   5.565
   27LYS     CA  417   7.931   5.144   5.667
   27LYS     HA  418   7.937   5.253   5.687
   27LYS     CB  419   7.869   5.073   5.788
   27LYS    HB1  420   7.941   5.086   5.869
   27LYS    HB2  421   7.852   4.968   5.769
   27LYS     CG  422   7.737   5.140   5.837
   27LYS    HG1  423   7.666   5.135   5.756
   27LYS    HG2  424   7.758   5.243   5.864
   27LYS     CD  425   7.686   5.069   5.965
   27LYS    HD1  426   7.607   5.129   6.007
   27LYS    HD2  427   7.773   5.059   6.036
   27LYS     CE  428   7.633   4.927   5.943
   27LYS    HE1  429   7.709   4.869   5.893
   27LYS    HE2  430   7.546   4.930   5.881
   27LYS     NZ  431   7.600   4.858   6.068
   27LYS    HZ1  432   7.565   4.764   6.055
   27LYS    HZ2  433   7.682   4.842   6.126
   27LYS    HZ3  434   7.534   4.910   6.130
   27LYS      C  435   8.070   5.096   5.637
   27LYS      O  436   8.166   5.174   5.637
   28GLU      N  437   8.086   4.967   5.610
   28GLU      H  438   7.999   4.912   5.607
   28GLU     CA  439   8.208   4.885   5.596
   28GLU     HA  440   8.265   4.887   5.690
   28GLU     CB  441   8.166   4.738   5.572
   28GLU    HB1  442   8.112   4.723   5.473
   28GLU    HB2  443   8.098   4.719   5.650
   28GLU     CG  444   8.279   4.630   5.578
   28GLU    HG1  445   8.337   4.646   5.673
   28GLU    HG2  446   8.348   4.649   5.497
   28GLU     CD  447   8.232   4.483   5.572
   28GLU    OE1  448   8.320   4.395   5.582
   28GLU    OE2  449   8.109   4.452   5.563
   28GLU      C  450   8.295   4.938   5.478
   28GLU      O  451   8.420   4.922   5.479
   29LYS      N  452   8.235   4.999   5.375
   29LYS      H  453   8.134   4.995   5.369
   29LYS     CA  454   8.304   5.038   5.250
   29LYS     HA  455   8.412   5.021   5.268
   29LYS     CB  456   8.260   4.945   5.134
   29LYS    HB1  457   8.156   4.961   5.120
   29LYS    HB2  458   8.274   4.844   5.162
   29LYS     CG  459   8.337   4.975   5.005
   29LYS    HG1  460   8.446   4.956   5.025
   29LYS    HG2  461   8.319   5.077   4.972
   29LYS     CD  462   8.289   4.877   4.896
   29LYS    HD1  463   8.355   4.893   4.810
   29LYS    HD2  464   8.187   4.899   4.875
   29LYS     CE  465   8.288   4.725   4.928
   29LYS    HE1  466   8.256   4.679   4.836
   29LYS    HE2  467   8.211   4.702   5.002
   29LYS     NZ  468   8.420   4.668   4.973
   29LYS    HZ1  469   8.490   4.691   4.896
   29LYS    HZ2  470   8.454   4.715   5.057
   29LYS    HZ3  471   8.405   4.567   4.991
   29LYS      C  472   8.304   5.187   5.220
   29LYS      O  473   8.401   5.238   5.163
   30LEU      N  474   8.208   5.270   5.267
   30LEU      H  475   8.127   5.237   5.312
   30LEU     CA  476   8.203   5.416   5.237
   30LEU     HA  477   8.277   5.442   5.158
   30LEU     CB  478   8.068   5.457   5.182
   30LEU    HB1  479   8.068   5.564   5.168
   30LEU    HB2  480   7.991   5.434   5.255
   30LEU     CG  481   8.027   5.392   5.049
   30LEU     HG  482   8.036   5.280   5.049
   30LEU    CD1  483   7.880   5.429   5.022
   30LEU   HD11  484   7.845   5.382   4.935
   30LEU   HD12  485   7.818   5.398   5.106
   30LEU   HD13  486   7.867   5.539   5.008
   30LEU    CD2  487   8.115   5.435   4.932
   30LEU   HD21  488   8.214   5.407   4.958
   30LEU   HD22  489   8.087   5.381   4.841
   30LEU   HD23  490   8.119   5.550   4.926
   30LEU      C  491   8.240   5.505   5.358
   30LEU      O  492   8.266   5.623   5.339
   31ILE      N  493   8.246   5.449   5.479
   31ILE      H  494   8.209   5.354   5.488
   31ILE     CA  495   8.268   5.523   5.598
   31ILE     HA  496   8.295   5.627   5.576
   31ILE     CB  497   8.140   5.532   5.686
   31ILE     HB  498   8.111   5.433   5.716
   31ILE    CG2  499   8.167   5.611   5.819
   31ILE   HG21  500   8.074   5.630   5.870
   31ILE   HG22  501   8.231   5.546   5.882
   31ILE   HG23  502   8.219   5.705   5.798
   31ILE    CG1  503   8.025   5.603   5.615
   31ILE   HG11  504   8.029   5.579   5.508
   31ILE   HG12  505   8.037   5.712   5.630
   31ILE     CD  506   7.889   5.556   5.664
   31ILE    HD1  507   7.885   5.546   5.775
   31ILE    HD2  508   7.810   5.627   5.637
   31ILE    HD3  509   7.864   5.457   5.624
   31ILE      C  510   8.392   5.470   5.674
   31ILE      O  511   8.483   5.540   5.713
   32PHE      N  512   8.397   5.339   5.690
   32PHE      H  513   8.322   5.281   5.655
   32PHE     CA  514   8.502   5.278   5.776
   32PHE     HA  515   8.502   5.325   5.876
   32PHE     CB  516   8.464   5.129   5.800
   32PHE    HB1  517   8.556   5.079   5.837
   32PHE    HB2  518   8.448   5.082   5.702
   32PHE     CG  519   8.350   5.098   5.902
   32PHE    CD1  520   8.261   5.197   5.951
   32PHE    HD1  521   8.270   5.298   5.916
   32PHE    CE1  522   8.163   5.165   6.043
   32PHE    HE1  523   8.094   5.241   6.078
   32PHE     CZ  524   8.150   5.033   6.088
   32PHE     HZ  525   8.080   5.007   6.161
   32PHE    CE2  526   8.235   4.932   6.039
   32PHE    HE2  527   8.228   4.828   6.072
   32PHE    CD2  528   8.336   4.964   5.945
   32PHE    HD2  529   8.410   4.885   5.914
   32PHE      C  530   8.645   5.286   5.721
   32PHE      O  531   8.737   5.280   5.802
   33PRO      N  532   8.671   5.305   5.590
   33PRO     CD  533   8.589   5.270   5.476
   33PRO    HD1  534   8.540   5.361   5.438
   33PRO    HD2  535   8.519   5.193   5.506
   33PRO     CG  536   8.683   5.216   5.369
   33PRO    HG1  537   8.644   5.226   5.265
   33PRO    HG2  538   8.711   5.110   5.395
   33PRO     CB  539   8.809   5.302   5.395
   33PRO    HB1  540   8.808   5.390   5.333
   33PRO    HB2  541   8.901   5.249   5.369
   33PRO     CA  542   8.809   5.336   5.544
   33PRO     HA  543   8.872   5.263   5.595
   33PRO      C  544   8.855   5.480   5.571
   33PRO      O  545   8.959   5.517   5.516
   34TYR      N  546   8.772   5.564   5.639
   34TYR      H  547   8.686   5.531   5.677
   34TYR     CA  548   8.794   5.712   5.634
   34TYR     HA  549   8.896   5.735   5.592
   34TYR     CB  550   8.693   5.779   5.545
   34TYR    HB1  551   8.707   5.886   5.544
   34TYR    HB2  552   8.592   5.759   5.587
   34TYR     CG  553   8.704   5.722   5.402
   34TYR    CD1  554   8.604   5.635   5.348
   34TYR    HD1  555   8.514   5.620   5.407
   34TYR    CE1  556   8.621   5.573   5.222
   34TYR    HE1  557   8.545   5.499   5.182
   34TYR     CZ  558   8.734   5.602   5.145
   34TYR     OH  559   8.755   5.538   5.027
   34TYR     HH  560   8.682   5.472   5.003
   34TYR    CE2  561   8.832   5.686   5.193
   34TYR    HE2  562   8.914   5.704   5.131
   34TYR    CD2  563   8.818   5.741   5.321
   34TYR    HD2  564   8.908   5.795   5.357
   34TYR      C  565   8.796   5.775   5.769
   34TYR      O  566   8.886   5.856   5.793
   35VAL      N  567   8.702   5.746   5.862
   35VAL      H  568   8.624   5.688   5.831
   35VAL     CA  569   8.681   5.822   5.990
   35VAL     HA  570   8.773   5.874   6.012
   35VAL     CB  571   8.568   5.923   5.970
   35VAL     HB  572   8.601   5.994   5.891
   35VAL    CG1  573   8.440   5.857   5.919
   35VAL   HG11  574   8.450   5.827   5.816
   35VAL   HG12  575   8.405   5.774   5.979
   35VAL   HG13  576   8.365   5.933   5.912
   35VAL    CG2  577   8.531   5.999   6.097
   35VAL   HG21  578   8.478   5.933   6.164
   35VAL   HG22  579   8.617   6.036   6.147
   35VAL   HG23  580   8.462   6.079   6.066
   35VAL      C  581   8.662   5.729   6.112
   35VAL      O  582   8.597   5.622   6.108
   36GLU      N  583   8.717   5.768   6.224
   36GLU      H  584   8.785   5.846   6.220
   36GLU     CA  585   8.698   5.704   6.357
   36GLU     HA  586   8.684   5.591   6.349
   36GLU     CB  587   8.818   5.724   6.452
   36GLU    HB1  588   8.794   5.689   6.551
   36GLU    HB2  589   8.837   5.830   6.464
   36GLU     CG  590   8.939   5.640   6.402
   36GLU    HG1  591   8.966   5.671   6.299
   36GLU    HG2  592   8.908   5.534   6.395
   36GLU     CD  593   9.057   5.657   6.494
   36GLU    OE1  594   9.119   5.766   6.488
   36GLU    OE2  595   9.090   5.562   6.569
   36GLU      C  596   8.569   5.765   6.410
   36GLU      O  597   8.563   5.848   6.501
   37LEU      N  598   8.456   5.727   6.349
   37LEU      H  599   8.469   5.667   6.270
   37LEU     CA  600   8.316   5.758   6.389
   37LEU     HA  601   8.316   5.865   6.425
   37LEU     CB  602   8.220   5.730   6.269
   37LEU    HB1  603   8.231   5.628   6.235
   37LEU    HB2  604   8.243   5.799   6.185
   37LEU     CG  605   8.069   5.748   6.301
   37LEU     HG  606   8.039   5.685   6.379
   37LEU    CD1  607   8.037   5.890   6.343
   37LEU   HD11  608   8.057   5.959   6.262
   37LEU   HD12  609   7.933   5.888   6.369
   37LEU   HD13  610   8.084   5.931   6.432
   37LEU    CD2  611   7.985   5.723   6.173
   37LEU   HD21  612   7.883   5.733   6.204
   37LEU   HD22  613   8.006   5.797   6.096
   37LEU   HD23  614   7.998   5.621   6.130
   37LEU      C  615   8.274   5.665   6.503
   37LEU      O  616   8.316   5.549   6.499
   38ASP      N  617   8.195   5.711   6.599
   38ASP      H  618   8.168   5.809   6.599
   38ASP     CA  619   8.139   5.630   6.710
   38ASP     HA  620   8.184   5.532   6.704
   38ASP     CB  621   8.187   5.685   6.843
   38ASP    HB1  622   8.127   5.769   6.866
   38ASP    HB2  623   8.290   5.725   6.833
   38ASP     CG  624   8.188   5.588   6.961
   38ASP    OD1  625   8.213   5.630   7.076
   38ASP    OD2  626   8.152   5.470   6.942
   38ASP      C  627   7.995   5.607   6.690
   38ASP      O  628   7.917   5.689   6.637
   39LEU      N  629   7.950   5.489   6.728
   39LEU      H  630   8.015   5.428   6.777
   39LEU     CA  631   7.819   5.435   6.698
   39LEU     HA  632   7.755   5.515   6.664
   39LEU     CB  633   7.833   5.321   6.584
   39LEU    HB1  634   7.734   5.278   6.567
   39LEU    HB2  635   7.896   5.243   6.626
   39LEU     CG  636   7.891   5.358   6.448
   39LEU     HG  637   7.993   5.399   6.463
   39LEU    CD1  638   7.899   5.245   6.349
   39LEU   HD11  639   7.957   5.277   6.263
   39LEU   HD12  640   7.956   5.161   6.391
   39LEU   HD13  641   7.799   5.211   6.317
   39LEU    CD2  642   7.819   5.474   6.380
   39LEU   HD21  643   7.816   5.565   6.438
   39LEU   HD22  644   7.862   5.493   6.283
   39LEU   HD23  645   7.710   5.449   6.360
   39LEU      C  646   7.747   5.384   6.822
   39LEU      O  647   7.807   5.312   6.903
   40HIS      N  648   7.617   5.412   6.837
   40HIS      H  649   7.576   5.471   6.769
   40HIS     CA  650   7.535   5.373   6.946
   40HIS     HA  651   7.586   5.304   7.011
   40HIS     CB  652   7.494   5.495   7.034
   40HIS    HB1  653   7.437   5.562   6.975
   40HIS    HB2  654   7.587   5.545   7.063
   40HIS     CG  655   7.416   5.459   7.161
   40HIS    ND1  656   7.457   5.365   7.251
   40HIS    HD1  657   7.544   5.313   7.252
   40HIS    CE1  658   7.360   5.353   7.342
   40HIS    HE1  659   7.367   5.282   7.424
   40HIS    NE2  660   7.257   5.436   7.321
   40HIS    CD2  661   7.294   5.503   7.204
   40HIS    HD2  662   7.234   5.573   7.151
   40HIS      C  663   7.415   5.295   6.889
   40HIS      O  664   7.324   5.346   6.821
   41SER      N  665   7.420   5.163   6.908
   41SER      H  666   7.476   5.132   6.983
   41SER     CA  667   7.360   5.061   6.821
   41SER     HA  668   7.340   5.108   6.728
   41SER     CB  669   7.461   4.950   6.790
   41SER    HB1  670   7.427   4.895   6.703
   41SER    HB2  671   7.471   4.876   6.874
   41SER     OG  672   7.591   5.000   6.759
   41SER     HG  673   7.636   4.997   6.844
   41SER      C  674   7.232   4.998   6.869
   41SER      O  675   7.220   4.954   6.982
   42TYR      N  676   7.128   4.992   6.785
   42TYR      H  677   7.143   5.017   6.687
   42TYR     CA  678   7.000   4.934   6.811
   42TYR     HA  679   7.006   4.871   6.901
   42TYR     CB  680   6.896   5.039   6.841
   42TYR    HB1  681   6.803   4.991   6.839
   42TYR    HB2  682   6.893   5.113   6.760
   42TYR     CG  683   6.916   5.105   6.975
   42TYR    CD1  684   7.008   5.214   6.985
   42TYR    HD1  685   7.061   5.251   6.897
   42TYR    CE1  686   7.036   5.272   7.108
   42TYR    HE1  687   7.106   5.357   7.117
   42TYR     CZ  688   6.970   5.223   7.224
   42TYR     OH  689   7.004   5.274   7.347
   42TYR     HH  690   7.073   5.343   7.334
   42TYR    CE2  691   6.872   5.118   7.212
   42TYR    HE2  692   6.826   5.083   7.302
   42TYR    CD2  693   6.849   5.056   7.088
   42TYR    HD2  694   6.779   4.972   7.089
   42TYR      C  695   6.958   4.853   6.683
   42TYR      O  696   6.957   4.909   6.574
   43ASP      N  697   6.921   4.723   6.700
   43ASP      H  698   6.928   4.681   6.791
   43ASP     CA  699   6.869   4.639   6.598
   43ASP     HA  700   6.902   4.683   6.505
   43ASP     CB  701   6.922   4.498   6.611
   43ASP    HB1  702   6.866   4.445   6.692
   43ASP    HB2  703   7.028   4.497   6.639
   43ASP     CG  704   6.894   4.413   6.488
   43ASP    OD1  705   6.828   4.458   6.390
   43ASP    OD2  706   6.941   4.294   6.482
   43ASP      C  707   6.717   4.642   6.598
   43ASP      O  708   6.653   4.580   6.683
   44LEU      N  709   6.661   4.719   6.505
   44LEU      H  710   6.724   4.763   6.435
   44LEU     CA  711   6.516   4.736   6.486
   44LEU     HA  712   6.459   4.711   6.577
   44LEU     CB  713   6.488   4.887   6.465
   44LEU    HB1  714   6.404   4.898   6.403
   44LEU    HB2  715   6.571   4.933   6.415
   44LEU     CG  716   6.459   4.972   6.588
   44LEU     HG  717   6.372   4.935   6.635
   44LEU    CD1  718   6.570   4.963   6.692
   44LEU   HD11  719   6.549   5.031   6.772
   44LEU   HD12  720   6.572   4.862   6.731
   44LEU   HD13  721   6.662   4.994   6.643
   44LEU    CD2  722   6.432   5.118   6.544
   44LEU   HD21  723   6.425   5.183   6.637
   44LEU   HD22  724   6.513   5.157   6.485
   44LEU   HD23  725   6.337   5.125   6.483
   44LEU      C  726   6.467   4.645   6.370
   44LEU      O  727   6.360   4.669   6.312
   45GLY      N  728   6.540   4.539   6.340
   45GLY      H  729   6.627   4.526   6.392
   45GLY     CA  730   6.490   4.434   6.256
   45GLY    HA1  731   6.567   4.357   6.243
   45GLY    HA2  732   6.463   4.468   6.156
   45GLY      C  733   6.366   4.362   6.316
   45GLY      O  734   6.348   4.359   6.439
   46ILE      N  735   6.275   4.307   6.230
   46ILE      H  736   6.291   4.320   6.128
   46ILE     CA  737   6.142   4.253   6.268
   46ILE     HA  738   6.088   4.340   6.309
   46ILE     CB  739   6.066   4.210   6.141
   46ILE     HB  740   6.067   4.290   6.067
   46ILE    CG2  741   6.137   4.094   6.072
   46ILE   HG21  742   6.091   4.083   5.975
   46ILE   HG22  743   6.242   4.111   6.049
   46ILE   HG23  744   6.128   3.998   6.119
   46ILE    CG1  745   5.916   4.178   6.172
   46ILE   HG11  746   5.909   4.099   6.247
   46ILE   HG12  747   5.871   4.140   6.080
   46ILE     CD  748   5.833   4.297   6.215
   46ILE    HD1  749   5.850   4.382   6.150
   46ILE    HD2  750   5.726   4.269   6.213
   46ILE    HD3  751   5.851   4.323   6.317
   46ILE      C  752   6.155   4.145   6.374
   46ILE      O  753   6.070   4.138   6.463
   47GLU      N  754   6.260   4.064   6.366
   47GLU      H  755   6.323   4.074   6.286
   47GLU     CA  756   6.294   3.963   6.467
   47GLU     HA  757   6.220   3.886   6.475
   47GLU     CB  758   6.428   3.893   6.439
   47GLU    HB1  759   6.408   3.823   6.354
   47GLU    HB2  760   6.455   3.834   6.525
   47GLU     CG  761   6.544   3.990   6.399
   47GLU    HG1  762   6.532   4.091   6.446
   47GLU    HG2  763   6.536   4.004   6.288
   47GLU     CD  764   6.678   3.932   6.436
   47GLU    OE1  765   6.740   3.970   6.536
   47GLU    OE2  766   6.732   3.845   6.362
   47GLU      C  767   6.302   4.018   6.614
   47GLU      O  768   6.239   3.963   6.701
   48ASN      N  769   6.370   4.131   6.631
   48ASN      H  770   6.412   4.178   6.551
   48ASN     CA  771   6.394   4.189   6.761
   48ASN     HA  772   6.385   4.107   6.832
   48ASN     CB  773   6.530   4.252   6.762
   48ASN    HB1  774   6.537   4.334   6.692
   48ASN    HB2  775   6.606   4.179   6.730
   48ASN     CG  776   6.578   4.296   6.898
   48ASN    OD1  777   6.577   4.222   6.992
   48ASN    ND2  778   6.639   4.413   6.910
   48ASN   HD21  779   6.638   4.470   6.823
   48ASN   HD22  780   6.676   4.440   7.003
   48ASN      C  781   6.280   4.283   6.802
   48ASN      O  782   6.261   4.295   6.920
   49ARG      N  783   6.195   4.334   6.711
   49ARG      H  784   6.217   4.318   6.614
   49ARG     CA  785   6.072   4.403   6.749
   49ARG     HA  786   6.098   4.469   6.829
   49ARG     CB  787   6.019   4.488   6.630
   49ARG    HB1  788   5.916   4.518   6.646
   49ARG    HB2  789   6.025   4.425   6.540
   49ARG     CG  790   6.109   4.611   6.613
   49ARG    HG1  791   6.209   4.568   6.590
   49ARG    HG2  792   6.118   4.667   6.709
   49ARG     CD  793   6.059   4.709   6.503
   49ARG    HD1  794   6.111   4.803   6.527
   49ARG    HD2  795   5.954   4.728   6.522
   49ARG     NE  796   6.092   4.667   6.369
   49ARG     HE  797   6.190   4.651   6.348
   49ARG     CZ  798   6.004   4.648   6.271
   49ARG    NH1  799   5.875   4.678   6.282
   49ARG   HH11  800   5.835   4.727   6.363
   49ARG   HH12  801   5.821   4.675   6.196
   49ARG    NH2  802   6.044   4.588   6.159
   49ARG   HH21  803   6.137   4.566   6.133
   49ARG   HH22  804   5.973   4.572   6.086
   49ARG      C  805   5.970   4.311   6.808
   49ARG      O  806   5.915   4.343   6.913
   50ASP      N  807   5.951   4.194   6.748
   50ASP      H  808   6.011   4.172   6.670
   50ASP     CA  809   5.863   4.090   6.800
   50ASP     HA  810   5.765   4.132   6.822
   50ASP     CB  811   5.835   3.983   6.687
   50ASP    HB1  812   5.935   3.941   6.657
   50ASP    HB2  813   5.793   4.044   6.607
   50ASP     CG  814   5.731   3.880   6.729
   50ASP    OD1  815   5.619   3.925   6.770
   50ASP    OD2  816   5.754   3.758   6.711
   50ASP      C  817   5.914   4.025   6.932
   50ASP      O  818   5.832   3.978   7.010
   51ALA      N  819   6.048   4.025   6.957
   51ALA      H  820   6.114   4.063   6.891
   51ALA     CA  821   6.107   3.969   7.078
   51ALA     HA  822   6.061   3.873   7.101
   51ALA     CB  823   6.256   3.949   7.053
   51ALA    HB1  824   6.303   4.041   7.030
   51ALA    HB2  825   6.302   3.902   7.139
   51ALA    HB3  826   6.274   3.882   6.973
   51ALA      C  827   6.090   4.061   7.198
   51ALA      O  828   6.066   4.017   7.309
   52THR      N  829   6.110   4.193   7.175
   52THR      H  830   6.135   4.223   7.081
   52THR     CA  831   6.116   4.295   7.279
   52THR     HA  832   6.146   4.245   7.371
   52THR     CB  833   6.221   4.402   7.248
   52THR     HB  834   6.223   4.477   7.326
   52THR    CG2  835   6.358   4.343   7.247
   52THR   HG21  836   6.390   4.317   7.347
   52THR   HG22  837   6.362   4.254   7.186
   52THR   HG23  838   6.432   4.407   7.206
   52THR    OG1  839   6.190   4.460   7.122
   52THR    HG1  840   6.219   4.391   7.052
   52THR      C  841   5.980   4.361   7.304
   52THR      O  842   5.972   4.446   7.392
   53ASN      N  843   5.878   4.324   7.228
   53ASN      H  844   5.893   4.256   7.155
   53ASN     CA  845   5.745   4.382   7.234
   53ASN     HA  846   5.688   4.328   7.157
   53ASN     CB  847   5.673   4.364   7.367
   53ASN    HB1  848   5.572   4.398   7.362
   53ASN    HB2  849   5.714   4.432   7.447
   53ASN     CG  850   5.677   4.222   7.414
   53ASN    OD1  851   5.615   4.131   7.355
   53ASN    ND2  852   5.753   4.194   7.519
   53ASN   HD21  853   5.778   4.271   7.584
   53ASN   HD22  854   5.762   4.101   7.555
   53ASN      C  855   5.752   4.528   7.179
   53ASN      O  856   5.689   4.617   7.235
   54ASP      N  857   5.835   4.549   7.075
   54ASP      H  858   5.882   4.469   7.038
   54ASP     CA  859   5.864   4.677   7.007
   54ASP     HA  860   5.941   4.662   6.932
   54ASP     CB  861   5.739   4.728   6.929
   54ASP    HB1  862   5.663   4.751   7.000
   54ASP    HB2  863   5.705   4.651   6.862
   54ASP     CG  864   5.771   4.850   6.841
   54ASP    OD1  865   5.835   4.832   6.737
   54ASP    OD2  866   5.722   4.960   6.875
   54ASP      C  867   5.934   4.778   7.099
   54ASP      O  868   5.968   4.890   7.053
   55GLN      N  869   5.955   4.749   7.230
   55GLN      H  870   5.915   4.662   7.263
   55GLN     CA  871   6.017   4.838   7.331
   55GLN     HA  872   5.954   4.929   7.347
   55GLN     CB  873   6.019   4.775   7.472
   55GLN    HB1  874   6.071   4.845   7.541
   55GLN    HB2  875   6.072   4.680   7.472
   55GLN     CG  876   5.880   4.758   7.538
   55GLN    HG1  877   5.819   4.691   7.478
   55GLN    HG2  878   5.834   4.857   7.545
   55GLN     CD  879   5.879   4.694   7.677
   55GLN    OE1  880   5.973   4.632   7.716
   55GLN    NE2  881   5.771   4.701   7.750
   55GLN   HE21  882   5.693   4.759   7.723
   55GLN   HE22  883   5.779   4.677   7.845
   55GLN      C  884   6.156   4.885   7.282
   55GLN      O  885   6.190   5.005   7.299
   56VAL      N  886   6.233   4.797   7.216
   56VAL      H  887   6.201   4.700   7.205
   56VAL     CA  888   6.361   4.840   7.153
   56VAL     HA  889   6.424   4.864   7.241
   56VAL     CB  890   6.432   4.723   7.086
   56VAL     HB  891   6.440   4.638   7.155
   56VAL    CG1  892   6.372   4.679   6.953
   56VAL   HG11  893   6.417   4.586   6.918
   56VAL   HG12  894   6.265   4.671   6.959
   56VAL   HG13  895   6.393   4.752   6.874
   56VAL    CG2  896   6.578   4.760   7.050
   56VAL   HG21  897   6.578   4.843   6.978
   56VAL   HG22  898   6.631   4.799   7.139
   56VAL   HG23  899   6.631   4.680   6.996
   56VAL      C  900   6.349   4.966   7.071
   56VAL      O  901   6.436   5.051   7.076
   57THR      N  902   6.245   4.979   6.992
   57THR      H  903   6.178   4.908   6.983
   57THR     CA  904   6.214   5.089   6.901
   57THR     HA  905   6.303   5.100   6.836
   57THR     CB  906   6.090   5.057   6.817
   57THR     HB  907   6.008   5.062   6.882
   57THR    CG2  908   6.068   5.144   6.694
   57THR   HG21  909   6.149   5.133   6.622
   57THR   HG22  910   5.979   5.106   6.652
   57THR   HG23  911   6.056   5.246   6.728
   57THR    OG1  912   6.096   4.924   6.766
   57THR    HG1  913   6.006   4.892   6.759
   57THR      C  914   6.188   5.220   6.978
   57THR      O  915   6.218   5.326   6.923
   58LYS      N  916   6.137   5.215   7.102
   58LYS      H  917   6.135   5.124   7.143
   58LYS     CA  918   6.124   5.334   7.188
   58LYS     HA  919   6.116   5.422   7.129
   58LYS     CB  920   5.992   5.324   7.273
   58LYS    HB1  921   6.019   5.285   7.372
   58LYS    HB2  922   5.916   5.264   7.223
   58LYS     CG  923   5.931   5.463   7.296
   58LYS    HG1  924   5.895   5.495   7.198
   58LYS    HG2  925   6.001   5.536   7.338
   58LYS     CD  926   5.816   5.450   7.395
   58LYS    HD1  927   5.745   5.371   7.366
   58LYS    HD2  928   5.772   5.548   7.393
   58LYS     CE  929   5.859   5.421   7.539
   58LYS    HE1  930   5.940   5.494   7.574
   58LYS    HE2  931   5.906   5.317   7.546
   58LYS     NZ  932   5.748   5.429   7.635
   58LYS    HZ1  933   5.791   5.422   7.729
   58LYS    HZ2  934   5.693   5.516   7.619
   58LYS    HZ3  935   5.689   5.354   7.625
   58LYS      C  936   6.246   5.359   7.278
   58LYS      O  937   6.282   5.472   7.305
   59ASP      N  938   6.317   5.254   7.311
   59ASP      H  939   6.274   5.164   7.291
   59ASP     CA  940   6.449   5.258   7.373
   59ASP     HA  941   6.444   5.317   7.463
   59ASP     CB  942   6.499   5.125   7.421
   59ASP    HB1  943   6.597   5.144   7.466
   59ASP    HB2  944   6.514   5.060   7.337
   59ASP     CG  945   6.415   5.056   7.532
   59ASP    OD1  946   6.436   4.936   7.555
   59ASP    OD2  947   6.343   5.129   7.604
   59ASP      C  948   6.549   5.327   7.283
   59ASP      O  949   6.623   5.413   7.330
   60ALA      N  950   6.546   5.297   7.151
   60ALA      H  951   6.496   5.215   7.125
   60ALA     CA  952   6.619   5.369   7.053
   60ALA     HA  953   6.725   5.369   7.081
   60ALA     CB  954   6.603   5.301   6.917
   60ALA    HB1  955   6.499   5.306   6.890
   60ALA    HB2  956   6.662   5.354   6.840
   60ALA    HB3  957   6.635   5.200   6.924
   60ALA      C  958   6.573   5.517   7.042
   60ALA      O  959   6.655   5.608   7.047
   61ALA      N  960   6.444   5.546   7.032
   61ALA      H  961   6.380   5.468   7.021
   61ALA     CA  962   6.388   5.684   7.017
   61ALA     HA  963   6.424   5.723   6.927
   61ALA     CB  964   6.234   5.672   7.010
   61ALA    HB1  965   6.194   5.666   7.112
   61ALA    HB2  966   6.198   5.759   6.950
   61ALA    HB3  967   6.216   5.578   6.951
   61ALA      C  968   6.432   5.778   7.133
   61ALA      O  969   6.471   5.891   7.109
   62GLU      N  970   6.434   5.731   7.260
   62GLU      H  971   6.396   5.640   7.283
   62GLU     CA  972   6.488   5.812   7.370
   62GLU     HA  973   6.450   5.914   7.358
   62GLU     CB  974   6.443   5.751   7.505
   62GLU    HB1  975   6.493   5.806   7.583
   62GLU    HB2  976   6.472   5.647   7.515
   62GLU     CG  977   6.293   5.766   7.526
   62GLU    HG1  978   6.238   5.704   7.450
   62GLU    HG2  979   6.269   5.864   7.494
   62GLU     CD  980   6.242   5.739   7.667
   62GLU    OE1  981   6.187   5.834   7.727
   62GLU    OE2  982   6.261   5.628   7.722
   62GLU      C  983   6.642   5.821   7.362
   62GLU      O  984   6.696   5.929   7.384
   63ALA      N  985   6.712   5.715   7.323
   63ALA      H  986   6.667   5.631   7.310
   63ALA     CA  987   6.857   5.718   7.301
   63ALA     HA  988   6.910   5.753   7.387
   63ALA     CB  989   6.909   5.572   7.278
   63ALA    HB1  990   7.014   5.575   7.271
   63ALA    HB2  991   6.871   5.521   7.363
   63ALA    HB3  992   6.862   5.533   7.185
   63ALA      C  993   6.897   5.817   7.192
   63ALA      O  994   7.007   5.868   7.198
   64ILE      N  995   6.806   5.851   7.096
   64ILE      H  996   6.722   5.793   7.081
   64ILE     CA  997   6.832   5.962   7.001
   64ILE     HA  998   6.931   5.949   6.956
   64ILE     CB  999   6.731   5.964   6.884
   64ILE     HB 1000   6.631   5.968   6.925
   64ILE    CG2 1001   6.758   6.088   6.795
   64ILE   HG21 1002   6.864   6.086   6.763
   64ILE   HG22 1003   6.700   6.083   6.706
   64ILE   HG23 1004   6.736   6.184   6.840
   64ILE    CG1 1005   6.747   5.837   6.799
   64ILE   HG11 1006   6.740   5.748   6.864
   64ILE   HG12 1007   6.846   5.831   6.745
   64ILE     CD 1008   6.640   5.819   6.690
   64ILE    HD1 1009   6.537   5.833   6.730
   64ILE    HD2 1010   6.657   5.882   6.602
   64ILE    HD3 1011   6.646   5.714   6.661
   64ILE      C 1012   6.837   6.098   7.072
   64ILE      O 1013   6.926   6.176   7.047
   65LYS      N 1014   6.743   6.123   7.165
   65LYS      H 1015   6.666   6.054   7.179
   65LYS     CA 1016   6.748   6.243   7.248
   65LYS     HA 1017   6.753   6.336   7.189
   65LYS     CB 1018   6.629   6.261   7.336
   65LYS    HB1 1019   6.639   6.352   7.390
   65LYS    HB2 1020   6.627   6.178   7.406
   65LYS     CG 1021   6.496   6.270   7.263
   65LYS    HG1 1022   6.491   6.189   7.197
   65LYS    HG2 1023   6.498   6.362   7.203
   65LYS     CD 1024   6.378   6.275   7.357
   65LYS    HD1 1025   6.374   6.179   7.410
   65LYS    HD2 1026   6.285   6.282   7.303
   65LYS     CE 1027   6.377   6.394   7.454
   65LYS    HE1 1028   6.476   6.411   7.497
   65LYS    HE2 1029   6.305   6.372   7.531
   65LYS     NZ 1030   6.335   6.518   7.383
   65LYS    HZ1 1031   6.399   6.541   7.310
   65LYS    HZ2 1032   6.243   6.510   7.340
   65LYS    HZ3 1033   6.330   6.596   7.447
   65LYS      C 1034   6.878   6.256   7.329
   65LYS      O 1035   6.937   6.364   7.347
   66LYS      N 1036   6.927   6.141   7.374
   66LYS      H 1037   6.870   6.057   7.360
   66LYS     CA 1038   7.058   6.129   7.444
   66LYS     HA 1039   7.061   6.207   7.520
   66LYS     CB 1040   7.063   5.996   7.517
   66LYS    HB1 1041   7.155   5.998   7.570
   66LYS    HB2 1042   7.062   5.913   7.441
   66LYS     CG 1043   6.950   5.972   7.620
   66LYS    HG1 1044   6.854   5.975   7.568
   66LYS    HG2 1045   6.948   6.049   7.695
   66LYS     CD 1046   6.959   5.833   7.693
   66LYS    HD1 1047   6.937   5.752   7.621
   66LYS    HD2 1048   6.879   5.824   7.766
   66LYS     CE 1049   7.089   5.810   7.765
   66LYS    HE1 1050   7.102   5.897   7.832
   66LYS    HE2 1051   7.161   5.806   7.689
   66LYS     NZ 1052   7.087   5.685   7.842
   66LYS    HZ1 1053   7.043   5.608   7.787
   66LYS    HZ2 1054   7.181   5.662   7.879
   66LYS    HZ3 1055   7.029   5.690   7.928
   66LYS      C 1056   7.181   6.154   7.353
   66LYS      O 1057   7.293   6.155   7.406
   67HIS      N 1058   7.160   6.184   7.224
   67HIS      H 1059   7.066   6.176   7.196
   67HIS     CA 1060   7.266   6.198   7.122
   67HIS     HA 1061   7.361   6.214   7.175
   67HIS     CB 1062   7.277   6.065   7.048
   67HIS    HB1 1063   7.332   6.080   6.952
   67HIS    HB2 1064   7.175   6.029   7.020
   67HIS     CG 1065   7.350   5.964   7.130
   67HIS    ND1 1066   7.293   5.863   7.207
   67HIS    HD1 1067   7.194   5.847   7.214
   67HIS    CE1 1068   7.391   5.802   7.274
   67HIS    HE1 1069   7.380   5.720   7.343
   67HIS    NE2 1070   7.508   5.861   7.244
   67HIS    CD2 1071   7.484   5.963   7.154
   67HIS    HD2 1072   7.555   6.033   7.111
   67HIS      C 1073   7.241   6.314   7.028
   67HIS      O 1074   7.326   6.351   6.949
   68ASN      N 1075   7.120   6.367   7.022
   68ASN      H 1076   7.048   6.333   7.094
   68ASN     CA 1077   7.062   6.463   6.928
   68ASN     HA 1078   6.953   6.455   6.948
   68ASN     CB 1079   7.116   6.604   6.958
   68ASN    HB1 1080   7.058   6.671   6.893
   68ASN    HB2 1081   7.221   6.612   6.935
   68ASN     CG 1082   7.092   6.653   7.098
   68ASN    OD1 1083   7.186   6.689   7.172
   68ASN    ND2 1084   6.969   6.665   7.139
   68ASN   HD21 1085   6.890   6.640   7.076
   68ASN   HD22 1086   6.949   6.694   7.231
   68ASN      C 1087   7.077   6.424   6.776
   68ASN      O 1088   7.032   6.500   6.692
   69VAL      N 1089   7.130   6.306   6.742
   69VAL      H 1090   7.184   6.249   6.813
   69VAL     CA 1091   7.127   6.259   6.601
   69VAL     HA 1092   7.033   6.294   6.553
   69VAL     CB 1093   7.241   6.326   6.516
   69VAL     HB 1094   7.220   6.435   6.510
   69VAL    CG1 1095   7.378   6.315   6.580
   69VAL   HG11 1096   7.451   6.345   6.505
   69VAL   HG12 1097   7.387   6.380   6.667
   69VAL   HG13 1098   7.399   6.216   6.613
   69VAL    CG2 1099   7.240   6.276   6.371
   69VAL   HG21 1100   7.143   6.296   6.327
   69VAL   HG22 1101   7.316   6.323   6.315
   69VAL   HG23 1102   7.261   6.164   6.371
   69VAL      C 1103   7.129   6.107   6.588
   69VAL      O 1104   7.206   6.038   6.658
   70GLY      N 1105   7.038   6.048   6.508
   70GLY      H 1106   6.976   6.107   6.460
   70GLY     CA 1107   7.040   5.908   6.466
   70GLY    HA1 1108   6.962   5.863   6.532
   70GLY    HA2 1109   7.135   5.863   6.491
   70GLY      C 1110   7.009   5.879   6.318
   70GLY      O 1111   6.956   5.964   6.247
   71VAL      N 1112   7.048   5.764   6.270
   71VAL      H 1113   7.090   5.694   6.329
   71VAL     CA 1114   7.048   5.728   6.130
   71VAL     HA 1115   6.986   5.794   6.071
   71VAL     CB 1116   7.188   5.735   6.064
   71VAL     HB 1117   7.179   5.688   5.967
   71VAL    CG1 1118   7.224   5.881   6.034
   71VAL   HG11 1119   7.256   5.929   6.129
   71VAL   HG12 1120   7.303   5.882   5.960
   71VAL   HG13 1121   7.135   5.932   5.998
   71VAL    CG2 1122   7.301   5.669   6.145
   71VAL   HG21 1123   7.395   5.688   6.089
   71VAL   HG22 1124   7.310   5.719   6.240
   71VAL   HG23 1125   7.288   5.560   6.158
   71VAL      C 1126   6.992   5.586   6.121
   71VAL      O 1127   7.038   5.496   6.186
   72LYS      N 1128   6.889   5.564   6.038
   72LYS      H 1129   6.854   5.640   5.981
   72LYS     CA 1130   6.809   5.440   6.032
   72LYS     HA 1131   6.854   5.370   6.098
   72LYS     CB 1132   6.667   5.478   6.087
   72LYS    HB1 1133   6.629   5.552   6.022
   72LYS    HB2 1134   6.672   5.510   6.191
   72LYS     CG 1135   6.573   5.356   6.088
   72LYS    HG1 1136   6.625   5.272   6.138
   72LYS    HG2 1137   6.553   5.331   5.983
   72LYS     CD 1138   6.435   5.373   6.157
   72LYS    HD1 1139   6.382   5.456   6.113
   72LYS    HD2 1140   6.450   5.396   6.260
   72LYS     CE 1141   6.349   5.244   6.139
   72LYS    HE1 1142   6.253   5.253   6.192
   72LYS    HE2 1143   6.398   5.161   6.191
   72LYS     NZ 1144   6.327   5.209   5.997
   72LYS    HZ1 1145   6.273   5.126   5.985
   72LYS    HZ2 1146   6.288   5.285   5.942
   72LYS    HZ3 1147   6.415   5.182   5.958
   72LYS      C 1148   6.804   5.369   5.893
   72LYS      O 1149   6.771   5.435   5.794
   73CYS      N 1150   6.817   5.235   5.890
   73CYS      H 1151   6.844   5.193   5.977
   73CYS     CA 1152   6.788   5.145   5.779
   73CYS     HA 1153   6.821   5.188   5.688
   73CYS     CB 1154   6.864   5.014   5.808
   73CYS    HB1 1155   6.817   4.975   5.897
   73CYS    HB2 1156   6.970   5.033   5.834
   73CYS     SG 1157   6.844   4.901   5.671
   73CYS     HG 1158   6.916   4.808   5.735
   73CYS      C 1159   6.634   5.119   5.765
   73CYS      O 1160   6.562   5.122   5.865
   74ALA      N 1161   6.588   5.093   5.643
   74ALA      H 1162   6.658   5.079   5.573
   74ALA     CA 1163   6.447   5.064   5.619
   74ALA     HA 1164   6.392   5.143   5.667
   74ALA     CB 1165   6.419   5.071   5.469
   74ALA    HB1 1166   6.465   5.154   5.421
   74ALA    HB2 1167   6.456   4.977   5.423
   74ALA    HB3 1168   6.313   5.077   5.453
   74ALA      C 1169   6.403   4.932   5.684
   74ALA      O 1170   6.483   4.839   5.694
   75THR      N 1171   6.279   4.931   5.735
   75THR      H 1172   6.218   5.006   5.709
   75THR     CA 1173   6.217   4.821   5.814
   75THR     HA 1174   6.285   4.734   5.816
   75THR     CB 1175   6.189   4.864   5.962
   75THR     HB 1176   6.123   4.795   6.014
   75THR    CG2 1177   6.319   4.868   6.043
   75THR   HG21 1178   6.390   4.938   6.000
   75THR   HG22 1179   6.298   4.895   6.146
   75THR   HG23 1180   6.370   4.772   6.035
   75THR    OG1 1181   6.140   4.996   5.970
   75THR    HG1 1182   6.050   4.987   5.935
   75THR      C 1183   6.082   4.769   5.757
   75THR      O 1184   6.025   4.825   5.666
   76ILE      N 1185   6.033   4.655   5.808
   76ILE      H 1186   6.091   4.604   5.872
   76ILE     CA 1187   5.902   4.599   5.779
   76ILE     HA 1188   5.866   4.637   5.685
   76ILE     CB 1189   5.909   4.444   5.766
   76ILE     HB 1190   5.951   4.402   5.860
   76ILE    CG2 1191   5.769   4.388   5.746
   76ILE   HG21 1192   5.718   4.440   5.662
   76ILE   HG22 1193   5.771   4.280   5.727
   76ILE   HG23 1194   5.716   4.400   5.835
   76ILE    CG1 1195   5.999   4.403   5.646
   76ILE   HG11 1196   6.092   4.453   5.661
   76ILE   HG12 1197   5.953   4.432   5.552
   76ILE     CD 1198   6.026   4.251   5.641
   76ILE    HD1 1199   6.103   4.233   5.562
   76ILE    HD2 1200   6.069   4.223   5.738
   76ILE    HD3 1201   5.938   4.192   5.621
   76ILE      C 1202   5.797   4.638   5.888
   76ILE      O 1203   5.817   4.605   6.006
   77THR      N 1204   5.685   4.705   5.853
   77THR      H 1205   5.672   4.731   5.758
   77THR     CA 1206   5.568   4.717   5.939
   77THR     HA 1207   5.604   4.716   6.038
   77THR     CB 1208   5.497   4.851   5.926
   77THR     HB 1209   5.464   4.864   5.823
   77THR    CG2 1210   5.381   4.861   6.018
   77THR   HG21 1211   5.336   4.959   6.015
   77THR   HG22 1212   5.305   4.789   5.981
   77THR   HG23 1213   5.410   4.829   6.121
   77THR    OG1 1214   5.590   4.955   5.954
   77THR    HG1 1215   5.558   5.032   5.910
   77THR      C 1216   5.472   4.600   5.913
   77THR      O 1217   5.404   4.600   5.810
   78PRO      N 1218   5.459   4.501   6.005
   78PRO     CD 1219   5.515   4.501   6.141
   78PRO    HD1 1220   5.498   4.593   6.193
   78PRO    HD2 1221   5.622   4.488   6.133
   78PRO     CG 1222   5.451   4.379   6.208
   78PRO    HG1 1223   5.352   4.403   6.245
   78PRO    HG2 1224   5.512   4.343   6.292
   78PRO     CB 1225   5.445   4.276   6.095
   78PRO    HB1 1226   5.373   4.199   6.117
   78PRO    HB2 1227   5.545   4.232   6.070
   78PRO     CA 1228   5.403   4.366   5.974
   78PRO     HA 1229   5.453   4.330   5.889
   78PRO      C 1230   5.256   4.366   5.949
   78PRO      O 1231   5.176   4.433   6.013
   79ASP      N 1232   5.216   4.278   5.855
   79ASP      H 1233   5.283   4.228   5.803
   79ASP     CA 1234   5.076   4.246   5.827
   79ASP     HA 1235   5.008   4.277   5.904
   79ASP     CB 1236   5.037   4.314   5.697
   79ASP    HB1 1237   5.076   4.417   5.705
   79ASP    HB2 1238   4.928   4.327   5.685
   79ASP     CG 1239   5.101   4.257   5.578
   79ASP    OD1 1240   5.047   4.159   5.520
   79ASP    OD2 1241   5.206   4.307   5.528
   79ASP      C 1242   5.058   4.093   5.817
   79ASP      O 1243   5.153   4.016   5.827
   80GLU      N 1244   4.933   4.052   5.786
   80GLU      H 1245   4.861   4.126   5.784
   80GLU     CA 1246   4.894   3.914   5.766
   80GLU     HA 1247   4.882   3.869   5.867
   80GLU     CB 1248   4.759   3.919   5.693
   80GLU    HB1 1249   4.777   3.958   5.593
   80GLU    HB2 1250   4.688   3.978   5.748
   80GLU     CG 1251   4.687   3.785   5.676
   80GLU    HG1 1252   4.736   3.723   5.595
   80GLU    HG2 1253   4.591   3.806   5.635
   80GLU     CD 1254   4.663   3.710   5.805
   80GLU    OE1 1255   4.682   3.586   5.810
   80GLU    OE2 1256   4.624   3.777   5.905
   80GLU      C 1257   4.994   3.828   5.688
   80GLU      O 1258   5.034   3.721   5.739
   81LYS      N 1259   5.046   3.878   5.571
   81LYS      H 1260   5.016   3.969   5.534
   81LYS     CA 1261   5.142   3.794   5.494
   81LYS     HA 1262   5.106   3.692   5.509
   81LYS     CB 1263   5.120   3.828   5.346
   81LYS    HB1 1264   5.157   3.929   5.327
   81LYS    HB2 1265   5.013   3.824   5.329
   81LYS     CG 1266   5.191   3.735   5.251
   81LYS    HG1 1267   5.298   3.737   5.271
   81LYS    HG2 1268   5.171   3.766   5.146
   81LYS     CD 1269   5.144   3.591   5.261
   81LYS    HD1 1270   5.042   3.588   5.222
   81LYS    HD2 1271   5.143   3.555   5.362
   81LYS     CE 1272   5.227   3.504   5.170
   81LYS    HE1 1273   5.329   3.502   5.212
   81LYS    HE2 1274   5.234   3.549   5.067
   81LYS     NZ 1275   5.164   3.369   5.161
   81LYS    HZ1 1276   5.137   3.337   5.256
   81LYS    HZ2 1277   5.086   3.365   5.096
   81LYS    HZ3 1278   5.232   3.306   5.125
   81LYS      C 1279   5.289   3.793   5.539
   81LYS      O 1280   5.365   3.699   5.512
   82ARG      N 1281   5.327   3.887   5.625
   82ARG      H 1282   5.255   3.952   5.648
   82ARG     CA 1283   5.455   3.890   5.690
   82ARG     HA 1284   5.529   3.835   5.626
   82ARG     CB 1285   5.512   4.030   5.705
   82ARG    HB1 1286   5.611   4.022   5.753
   82ARG    HB2 1287   5.450   4.091   5.772
   82ARG     CG 1288   5.528   4.106   5.577
   82ARG    HG1 1289   5.577   4.201   5.605
   82ARG    HG2 1290   5.430   4.140   5.538
   82ARG     CD 1291   5.601   4.033   5.459
   82ARG    HD1 1292   5.526   3.984   5.393
   82ARG    HD2 1293   5.660   3.953   5.500
   82ARG     NE 1294   5.684   4.129   5.388
   82ARG     HE 1295   5.634   4.213   5.368
   82ARG     CZ 1296   5.810   4.122   5.353
   82ARG    NH1 1297   5.877   4.013   5.347
   82ARG   HH11 1298   5.825   3.922   5.348
   82ARG   HH12 1299   5.977   4.018   5.311
   82ARG    NH2 1300   5.874   4.225   5.314
   82ARG   HH21 1301   5.828   4.313   5.307
   82ARG   HH22 1302   5.975   4.219   5.295
   82ARG      C 1303   5.464   3.818   5.826
   82ARG      O 1304   5.572   3.768   5.857
   83VAL      N 1305   5.351   3.804   5.896
   83VAL      H 1306   5.271   3.859   5.865
   83VAL     CA 1307   5.331   3.701   5.993
   83VAL     HA 1308   5.403   3.711   6.066
   83VAL     CB 1309   5.195   3.715   6.066
   83VAL     HB 1310   5.113   3.709   5.995
   83VAL    CG1 1311   5.177   3.601   6.168
   83VAL   HG11 1312   5.079   3.609   6.209
   83VAL   HG12 1313   5.182   3.506   6.118
   83VAL   HG13 1314   5.250   3.602   6.248
   83VAL    CG2 1315   5.181   3.848   6.141
   83VAL   HG21 1316   5.083   3.861   6.183
   83VAL   HG22 1317   5.249   3.852   6.224
   83VAL   HG23 1318   5.204   3.930   6.075
   83VAL      C 1319   5.350   3.564   5.929
   83VAL      O 1320   5.434   3.483   5.972
   84GLU      N 1321   5.292   3.537   5.811
   84GLU      H 1322   5.224   3.606   5.780
   84GLU     CA 1323   5.300   3.415   5.737
   84GLU     HA 1324   5.277   3.343   5.813
   84GLU     CB 1325   5.189   3.410   5.630
   84GLU    HB1 1326   5.207   3.488   5.557
   84GLU    HB2 1327   5.096   3.431   5.679
   84GLU     CG 1328   5.192   3.277   5.554
   84GLU    HG1 1329   5.228   3.199   5.623
   84GLU    HG2 1330   5.271   3.283   5.476
   84GLU     CD 1331   5.056   3.237   5.492
   84GLU    OE1 1332   5.018   3.303   5.392
   84GLU    OE2 1333   4.988   3.139   5.535
   84GLU      C 1334   5.442   3.383   5.683
   84GLU      O 1335   5.483   3.267   5.672
   85GLU      N 1336   5.522   3.484   5.657
   85GLU      H 1337   5.492   3.578   5.670
   85GLU     CA 1338   5.665   3.468   5.623
   85GLU     HA 1339   5.679   3.379   5.559
   85GLU     CB 1340   5.701   3.579   5.526
   85GLU    HB1 1341   5.686   3.676   5.573
   85GLU    HB2 1342   5.630   3.565   5.442
   85GLU     CG 1343   5.846   3.582   5.471
   85GLU    HG1 1344   5.870   3.478   5.440
   85GLU    HG2 1345   5.912   3.599   5.552
   85GLU     CD 1346   5.872   3.677   5.356
   85GLU    OE1 1347   5.779   3.750   5.315
   85GLU    OE2 1348   5.981   3.679   5.297
   85GLU      C 1349   5.760   3.451   5.742
   85GLU      O 1350   5.849   3.362   5.738
   86PHE      N 1351   5.754   3.534   5.848
   86PHE      H 1352   5.681   3.607   5.846
   86PHE     CA 1353   5.853   3.537   5.956
   86PHE     HA 1354   5.943   3.492   5.919
   86PHE     CB 1355   5.885   3.686   5.989
   86PHE    HB1 1356   5.938   3.685   6.083
   86PHE    HB2 1357   5.794   3.746   5.997
   86PHE     CG 1358   5.977   3.746   5.879
   86PHE    CD1 1359   6.113   3.721   5.889
   86PHE    HD1 1360   6.153   3.655   5.969
   86PHE    CE1 1361   6.202   3.768   5.790
   86PHE    HE1 1362   6.309   3.750   5.795
   86PHE     CZ 1363   6.151   3.842   5.680
   86PHE     HZ 1364   6.223   3.888   5.613
   86PHE    CE2 1365   6.017   3.870   5.668
   86PHE    HE2 1366   5.979   3.928   5.588
   86PHE    CD2 1367   5.928   3.817   5.765
   86PHE    HD2 1368   5.821   3.830   5.760
   86PHE      C 1369   5.813   3.461   6.082
   86PHE      O 1370   5.888   3.460   6.179
   87LYS      N 1371   5.690   3.402   6.089
   87LYS      H 1372   5.629   3.411   6.005
   87LYS     CA 1373   5.623   3.338   6.209
   87LYS     HA 1374   5.518   3.343   6.189
   87LYS     CB 1375   5.653   3.191   6.219
   87LYS    HB1 1376   5.594   3.140   6.140
   87LYS    HB2 1377   5.615   3.152   6.315
   87LYS     CG 1378   5.801   3.146   6.211
   87LYS    HG1 1379   5.861   3.198   6.286
   87LYS    HG2 1380   5.846   3.171   6.113
   87LYS     CD 1381   5.820   2.993   6.225
   87LYS    HD1 1382   5.764   2.951   6.142
   87LYS    HD2 1383   5.775   2.958   6.314
   87LYS     CE 1384   5.967   2.943   6.223
   87LYS    HE1 1385   6.019   3.013   6.282
   87LYS    HE2 1386   6.004   2.950   6.117
   87LYS     NZ 1387   5.988   2.806   6.271
   87LYS    HZ1 1388   5.959   2.796   6.367
   87LYS    HZ2 1389   5.940   2.734   6.213
   87LYS    HZ3 1390   6.091   2.780   6.276
   87LYS      C 1391   5.640   3.421   6.336
   87LYS      O 1392   5.688   3.378   6.443
   88LEU      N 1393   5.601   3.550   6.324
   88LEU      H 1394   5.567   3.575   6.230
   88LEU     CA 1395   5.606   3.644   6.433
   88LEU     HA 1396   5.701   3.638   6.483
   88LEU     CB 1397   5.578   3.790   6.380
   88LEU    HB1 1398   5.602   3.856   6.464
   88LEU    HB2 1399   5.471   3.800   6.358
   88LEU     CG 1400   5.663   3.841   6.263
   88LEU     HG 1401   5.652   3.771   6.180
   88LEU    CD1 1402   5.616   3.980   6.228
   88LEU   HD11 1403   5.678   4.020   6.148
   88LEU   HD12 1404   5.512   3.971   6.194
   88LEU   HD13 1405   5.627   4.048   6.311
   88LEU    CD2 1406   5.813   3.846   6.304
   88LEU   HD21 1407   5.839   3.748   6.349
   88LEU   HD22 1408   5.877   3.860   6.218
   88LEU   HD23 1409   5.839   3.925   6.374
   88LEU      C 1410   5.492   3.603   6.532
   88LEU      O 1411   5.385   3.559   6.492
   89LYS      N 1412   5.517   3.613   6.664
   89LYS      H 1413   5.604   3.651   6.696
   89LYS     CA 1414   5.422   3.588   6.775
   89LYS     HA 1415   5.373   3.494   6.753
   89LYS     CB 1416   5.498   3.568   6.905
   89LYS    HB1 1417   5.434   3.599   6.994
   89LYS    HB2 1418   5.590   3.624   6.902
   89LYS     CG 1419   5.535   3.419   6.920
   89LYS    HG1 1420   5.444   3.360   6.926
   89LYS    HG2 1421   5.581   3.411   7.017
   89LYS     CD 1422   5.629   3.361   6.813
   89LYS    HD1 1423   5.570   3.351   6.717
   89LYS    HD2 1424   5.657   3.264   6.851
   89LYS     CE 1425   5.754   3.440   6.790
   89LYS    HE1 1426   5.809   3.448   6.883
   89LYS    HE2 1427   5.729   3.544   6.765
   89LYS     NZ 1428   5.839   3.380   6.683
   89LYS    HZ1 1429   5.884   3.292   6.709
   89LYS    HZ2 1430   5.790   3.361   6.593
   89LYS    HZ3 1431   5.912   3.443   6.659
   89LYS      C 1432   5.317   3.692   6.791
   89LYS      O 1433   5.199   3.657   6.815
   90GLN      N 1434   5.352   3.816   6.755
   90GLN      H 1435   5.451   3.839   6.750
   90GLN     CA 1436   5.252   3.927   6.753
   90GLN     HA 1437   5.159   3.882   6.752
   90GLN     CB 1438   5.268   4.014   6.879
   90GLN    HB1 1439   5.260   4.118   6.858
   90GLN    HB2 1440   5.368   3.997   6.922
   90GLN     CG 1441   5.167   3.979   6.983
   90GLN    HG1 1442   5.197   4.032   7.068
   90GLN    HG2 1443   5.168   3.868   6.998
   90GLN     CD 1444   5.020   4.019   6.957
   90GLN    OE1 1445   4.981   4.074   6.854
   90GLN    NE2 1446   4.931   3.984   7.049
   90GLN   HE21 1447   4.974   3.936   7.128
   90GLN   HE22 1448   4.829   4.014   7.040
   90GLN      C 1449   5.256   4.012   6.624
   90GLN      O 1450   5.335   3.987   6.534
   91MET      N 1451   5.158   4.103   6.615
   91MET      H 1452   5.092   4.109   6.696
   91MET     CA 1453   5.158   4.215   6.522
   91MET     HA 1454   5.236   4.196   6.448
   91MET     CB 1455   5.028   4.227   6.440
   91MET    HB1 1456   5.043   4.307   6.368
   91MET    HB2 1457   4.948   4.261   6.509
   91MET     CG 1458   4.988   4.098   6.372
   91MET    HG1 1459   4.966   4.021   6.446
   91MET    HG2 1460   5.073   4.066   6.315
   91MET     SD 1461   4.843   4.107   6.265
   91MET     CE 1462   4.892   4.228   6.142
   91MET    HE1 1463   4.911   4.322   6.190
   91MET    HE2 1464   4.980   4.193   6.092
   91MET    HE3 1465   4.817   4.237   6.065
   91MET      C 1466   5.192   4.346   6.594
   91MET      O 1467   5.158   4.362   6.709
   92TRP      N 1468   5.259   4.432   6.520
   92TRP      H 1469   5.293   4.402   6.430
   92TRP     CA 1470   5.316   4.554   6.577
   92TRP     HA 1471   5.264   4.579   6.669
   92TRP     CB 1472   5.466   4.528   6.607
   92TRP    HB1 1473   5.505   4.618   6.658
   92TRP    HB2 1474   5.519   4.512   6.514
   92TRP     CG 1475   5.483   4.405   6.697
   92TRP    CD1 1476   5.532   4.284   6.663
   92TRP    HD1 1477   5.552   4.251   6.556
   92TRP    NE1 1478   5.533   4.203   6.776
   92TRP    HE1 1479   5.557   4.104   6.771
   92TRP    CE2 1480   5.492   4.272   6.890
   92TRP    CZ2 1481   5.484   4.236   7.021
   92TRP    HZ2 1482   5.521   4.142   7.051
   92TRP    CH2 1483   5.433   4.329   7.114
   92TRP    HH2 1484   5.419   4.302   7.216
   92TRP    CZ3 1485   5.411   4.461   7.075
   92TRP    HZ3 1486   5.381   4.534   7.145
   92TRP    CE3 1487   5.419   4.498   6.938
   92TRP    HE3 1488   5.403   4.597   6.903
   92TRP    CD2 1489   5.462   4.401   6.843
   92TRP      C 1490   5.299   4.673   6.482
   92TRP      O 1491   5.296   4.656   6.360
   93LYS      N 1492   5.283   4.793   6.543
   93LYS      H 1493   5.289   4.798   6.641
   93LYS     CA 1494   5.253   4.920   6.471
   93LYS     HA 1495   5.173   4.903   6.397
   93LYS     CB 1496   5.202   5.025   6.570
   93LYS    HB1 1497   5.226   5.121   6.524
   93LYS    HB2 1498   5.252   5.029   6.668
   93LYS     CG 1499   5.048   5.019   6.601
   93LYS    HG1 1500   5.023   4.913   6.626
   93LYS    HG2 1501   4.991   5.045   6.515
   93LYS     CD 1502   5.011   5.115   6.713
   93LYS    HD1 1503   5.041   5.218   6.686
   93LYS    HD2 1504   5.065   5.089   6.804
   93LYS     CE 1505   4.860   5.114   6.742
   93LYS    HE1 1506   4.807   5.157   6.654
   93LYS    HE2 1507   4.844   5.185   6.827
   93LYS     NZ 1508   4.803   4.983   6.782
   93LYS    HZ1 1509   4.708   4.994   6.811
   93LYS    HZ2 1510   4.801   4.923   6.704
   93LYS    HZ3 1511   4.856   4.939   6.856
   93LYS      C 1512   5.382   4.969   6.397
   93LYS      O 1513   5.489   4.904   6.406
   94SER      N 1514   5.378   5.077   6.318
   94SER      H 1515   5.284   5.107   6.297
   94SER     CA 1516   5.487   5.137   6.244
   94SER     HA 1517   5.527   5.070   6.168
   94SER     CB 1518   5.431   5.260   6.171
   94SER    HB1 1519   5.386   5.324   6.247
   94SER    HB2 1520   5.359   5.227   6.095
   94SER     OG 1521   5.538   5.329   6.107
   94SER     HG 1522   5.556   5.293   6.019
   94SER      C 1523   5.604   5.184   6.338
   94SER      O 1524   5.575   5.255   6.435
   95PRO      N 1525   5.731   5.144   6.306
   95PRO     CD 1526   5.772   5.059   6.199
   95PRO    HD1 1527   5.745   5.110   6.105
   95PRO    HD2 1528   5.730   4.958   6.204
   95PRO     CG 1529   5.922   5.049   6.212
   95PRO    HG1 1530   5.968   5.124   6.146
   95PRO    HG2 1531   5.957   4.949   6.184
   95PRO     CB 1532   5.951   5.084   6.355
   95PRO    HB1 1533   6.047   5.135   6.366
   95PRO    HB2 1534   5.948   4.995   6.416
   95PRO     CA 1535   5.838   5.177   6.398
   95PRO     HA 1536   5.805   5.152   6.502
   95PRO      C 1537   5.878   5.329   6.395
   95PRO      O 1538   5.915   5.377   6.501
   96ASN      N 1539   5.857   5.406   6.286
   96ASN      H 1540   5.833   5.356   6.203
   96ASN     CA 1541   5.864   5.547   6.279
   96ASN     HA 1542   5.964   5.585   6.307
   96ASN     CB 1543   5.838   5.591   6.134
   96ASN    HB1 1544   5.838   5.699   6.123
   96ASN    HB2 1545   5.737   5.561   6.103
   96ASN     CG 1546   5.937   5.529   6.034
   96ASN    OD1 1547   5.897   5.444   5.956
   96ASN    ND2 1548   6.065   5.559   6.032
   96ASN   HD21 1549   6.100   5.631   6.100
   96ASN   HD22 1550   6.126   5.515   5.960
   96ASN      C 1551   5.757   5.606   6.371
   96ASN      O 1552   5.784   5.698   6.450
   97GLY      N 1553   5.637   5.551   6.371
   97GLY      H 1554   5.616   5.472   6.313
   97GLY     CA 1555   5.531   5.589   6.472
   97GLY    HA1 1556   5.440   5.529   6.451
   97GLY    HA2 1557   5.512   5.695   6.452
   97GLY      C 1558   5.574   5.572   6.616
   97GLY      O 1559   5.554   5.663   6.697
   98THR      N 1560   5.644   5.463   6.650
   98THR      H 1561   5.664   5.391   6.577
   98THR     CA 1562   5.702   5.445   6.784
   98THR     HA 1563   5.624   5.465   6.856
   98THR     CB 1564   5.760   5.301   6.802
   98THR     HB 1565   5.831   5.283   6.723
   98THR    CG2 1566   5.826   5.284   6.942
   98THR   HG21 1567   5.851   5.179   6.953
   98THR   HG22 1568   5.915   5.342   6.950
   98THR   HG23 1569   5.763   5.324   7.023
   98THR    OG1 1570   5.658   5.203   6.788
   98THR    HG1 1571   5.692   5.118   6.818
   98THR      C 1572   5.817   5.545   6.803
   98THR      O 1573   5.832   5.599   6.914
   99ILE      N 1574   5.903   5.577   6.704
   99ILE      H 1575   5.897   5.531   6.615
   99ILE     CA 1576   6.013   5.671   6.724
   99ILE     HA 1577   6.069   5.647   6.814
   99ILE     CB 1578   6.109   5.661   6.599
   99ILE     HB 1579   6.046   5.664   6.510
   99ILE    CG2 1580   6.209   5.777   6.594
   99ILE   HG21 1581   6.153   5.868   6.583
   99ILE   HG22 1582   6.261   5.774   6.692
   99ILE   HG23 1583   6.278   5.766   6.512
   99ILE    CG1 1584   6.184   5.524   6.605
   99ILE   HG11 1585   6.122   5.443   6.642
   99ILE   HG12 1586   6.261   5.533   6.685
   99ILE     CD 1587   6.244   5.475   6.473
   99ILE    HD1 1588   6.306   5.546   6.427
   99ILE    HD2 1589   6.298   5.385   6.495
   99ILE    HD3 1590   6.164   5.451   6.405
   99ILE      C 1591   5.955   5.812   6.749
   99ILE      O 1592   6.010   5.886   6.833
  100ARG      N 1593   5.845   5.852   6.681
  100ARG      H 1594   5.798   5.783   6.621
  100ARG     CA 1595   5.790   5.988   6.683
  100ARG     HA 1596   5.875   6.055   6.705
  100ARG     CB 1597   5.748   6.027   6.539
  100ARG    HB1 1598   5.693   6.121   6.538
  100ARG    HB2 1599   5.686   5.943   6.506
  100ARG     CG 1600   5.875   6.042   6.452
  100ARG    HG1 1601   5.952   5.965   6.479
  100ARG    HG2 1602   5.920   6.141   6.466
  100ARG     CD 1603   5.847   6.014   6.296
  100ARG    HD1 1604   5.783   6.095   6.251
  100ARG    HD2 1605   5.797   5.915   6.291
  100ARG     NE 1606   5.976   6.016   6.225
  100ARG     HE 1607   6.059   6.018   6.281
  100ARG     CZ 1608   5.997   5.983   6.096
  100ARG    NH1 1609   5.889   5.947   6.025
  100ARG   HH11 1610   5.799   5.937   6.074
  100ARG   HH12 1611   5.900   5.922   5.930
  100ARG    NH2 1612   6.119   5.997   6.045
  100ARG   HH21 1613   6.206   5.995   6.105
  100ARG   HH22 1614   6.139   5.963   5.950
  100ARG      C 1615   5.683   6.011   6.791
  100ARG      O 1616   5.650   6.126   6.822
  101ASN      N 1617   5.634   5.903   6.855
  101ASN      H 1618   5.662   5.814   6.818
  101ASN     CA 1619   5.575   5.907   6.989
  101ASN     HA 1620   5.485   5.969   6.982
  101ASN     CB 1621   5.541   5.763   7.029
  101ASN    HB1 1622   5.629   5.707   7.053
  101ASN    HB2 1623   5.500   5.714   6.944
  101ASN     CG 1624   5.447   5.745   7.150
  101ASN    OD1 1625   5.376   5.646   7.156
  101ASN    ND2 1626   5.441   5.831   7.252
  101ASN   HD21 1627   5.492   5.916   7.246
  101ASN   HD22 1628   5.372   5.810   7.330
  101ASN      C 1629   5.666   5.974   7.093
  101ASN      O 1630   5.621   6.037   7.187
  102ILE      N 1631   5.800   5.956   7.083
  102ILE      H 1632   5.835   5.895   7.016
  102ILE     CA 1633   5.906   6.036   7.155
  102ILE     HA 1634   5.865   6.068   7.252
  102ILE     CB 1635   6.024   5.943   7.190
  102ILE     HB 1636   6.065   5.896   7.099
  102ILE    CG2 1637   6.142   6.024   7.254
  102ILE   HG21 1638   6.112   6.080   7.336
  102ILE   HG22 1639   6.223   5.959   7.287
  102ILE   HG23 1640   6.187   6.087   7.179
  102ILE    CG1 1641   5.977   5.826   7.284
  102ILE   HG11 1642   6.065   5.767   7.301
  102ILE   HG12 1643   5.906   5.766   7.229
  102ILE     CD 1644   5.922   5.872   7.421
  102ILE    HD1 1645   5.909   5.777   7.471
  102ILE    HD2 1646   5.994   5.932   7.476
  102ILE    HD3 1647   5.827   5.926   7.409
  102ILE      C 1648   5.952   6.159   7.078
  102ILE      O 1649   5.954   6.270   7.133
  103LEU      N 1650   5.991   6.147   6.948
  103LEU      H 1651   5.998   6.060   6.906
  103LEU     CA 1652   6.041   6.259   6.869
  103LEU     HA 1653   6.079   6.340   6.930
  103LEU     CB 1654   6.159   6.209   6.782
  103LEU    HB1 1655   6.184   6.290   6.713
  103LEU    HB2 1656   6.125   6.129   6.717
  103LEU     CG 1657   6.284   6.166   6.859
  103LEU     HG 1658   6.260   6.092   6.933
  103LEU    CD1 1659   6.387   6.109   6.765
  103LEU   HD11 1660   6.345   6.028   6.710
  103LEU   HD12 1661   6.421   6.180   6.699
  103LEU   HD13 1662   6.477   6.078   6.817
  103LEU    CD2 1663   6.344   6.286   6.934
  103LEU   HD21 1664   6.346   6.376   6.871
  103LEU   HD22 1665   6.282   6.295   7.024
  103LEU   HD23 1666   6.445   6.260   6.972
  103LEU      C 1667   5.931   6.318   6.781
  103LEU      O 1668   5.920   6.288   6.664
  104GLY      N 1669   5.851   6.411   6.840
  104GLY      H 1670   5.863   6.421   6.945
  104GLY     CA 1671   5.752   6.493   6.771
  104GLY    HA1 1672   5.689   6.539   6.848
  104GLY    HA2 1673   5.689   6.436   6.706
  104GLY      C 1674   5.814   6.601   6.686
  104GLY      O 1675   5.927   6.635   6.712
  105GLY      N 1676   5.741   6.647   6.584
  105GLY      H 1677   5.647   6.613   6.566
  105GLY     CA 1678   5.791   6.749   6.487
  105GLY    HA1 1679   5.897   6.730   6.470
  105GLY    HA2 1680   5.771   6.849   6.525
  105GLY      C 1681   5.730   6.734   6.346
  105GLY      O 1682   5.611   6.697   6.331
  106THR      N 1683   5.813   6.756   6.242
  106THR      H 1684   5.907   6.780   6.265
  106THR     CA 1685   5.783   6.731   6.100
  106THR     HA 1686   5.692   6.679   6.090
  106THR     CB 1687   5.769   6.864   6.027
  106THR     HB 1688   5.862   6.923   6.033
  106THR    CG2 1689   5.733   6.845   5.880
  106THR   HG21 1690   5.812   6.794   5.827
  106THR   HG22 1691   5.636   6.796   5.872
  106THR   HG23 1692   5.720   6.946   5.830
  106THR    OG1 1693   5.667   6.944   6.084
  106THR    HG1 1694   5.654   7.025   6.036
  106THR      C 1695   5.887   6.643   6.034
  106THR      O 1696   6.009   6.666   6.053
  107VAL      N 1697   5.846   6.544   5.956
  107VAL      H 1698   5.747   6.530   5.934
  107VAL     CA 1699   5.937   6.463   5.872
  107VAL     HA 1700   6.039   6.478   5.906
  107VAL     CB 1701   5.911   6.311   5.892
  107VAL     HB 1702   5.937   6.283   5.997
  107VAL    CG1 1703   5.769   6.270   5.866
  107VAL   HG11 1704   5.757   6.161   5.875
  107VAL   HG12 1705   5.703   6.310   5.941
  107VAL   HG13 1706   5.744   6.296   5.762
  107VAL    CG2 1707   5.996   6.225   5.799
  107VAL   HG21 1708   5.970   6.117   5.814
  107VAL   HG22 1709   5.977   6.246   5.690
  107VAL   HG23 1710   6.103   6.233   5.826
  107VAL      C 1711   5.934   6.512   5.727
  107VAL      O 1712   5.829   6.526   5.667
  108PHE      N 1713   6.050   6.547   5.670
  108PHE      H 1714   6.134   6.528   5.720
  108PHE     CA 1715   6.064   6.612   5.540
  108PHE     HA 1716   5.966   6.648   5.506
  108PHE     CB 1717   6.152   6.736   5.546
  108PHE    HB1 1718   6.174   6.772   5.444
  108PHE    HB2 1719   6.250   6.708   5.590
  108PHE     CG 1720   6.095   6.845   5.633
  108PHE    CD1 1721   6.003   6.937   5.576
  108PHE    HD1 1722   5.984   6.938   5.468
  108PHE    CE1 1723   5.943   7.035   5.657
  108PHE    HE1 1724   5.871   7.103   5.618
  108PHE     CZ 1725   5.977   7.046   5.793
  108PHE     HZ 1726   5.926   7.119   5.858
  108PHE    CE2 1727   6.061   6.949   5.851
  108PHE    HE2 1728   6.082   6.957   5.959
  108PHE    CD2 1729   6.120   6.849   5.771
  108PHE    HD2 1730   6.186   6.772   5.815
  108PHE      C 1731   6.123   6.517   5.433
  108PHE      O 1732   6.231   6.458   5.455
  109ARG      N 1733   6.059   6.506   5.314
  109ARG      H 1734   5.980   6.565   5.299
  109ARG     CA 1735   6.110   6.433   5.199
  109ARG     HA 1736   6.196   6.375   5.222
  109ARG     CB 1737   6.009   6.327   5.151
  109ARG    HB1 1738   6.038   6.296   5.052
  109ARG    HB2 1739   5.907   6.367   5.149
  109ARG     CG 1740   6.017   6.210   5.252
  109ARG    HG1 1741   6.008   6.248   5.354
  109ARG    HG2 1742   6.112   6.160   5.237
  109ARG     CD 1743   5.904   6.103   5.229
  109ARG    HD1 1744   5.902   6.070   5.129
  109ARG    HD2 1745   5.806   6.155   5.250
  109ARG     NE 1746   5.920   5.996   5.327
  109ARG     HE 1747   6.006   5.989   5.379
  109ARG     CZ 1748   5.830   5.895   5.345
  109ARG    NH1 1749   5.715   5.883   5.271
  109ARG   HH11 1750   5.688   5.956   5.209
  109ARG   HH12 1751   5.648   5.808   5.294
  109ARG    NH2 1752   5.861   5.806   5.442
  109ARG   HH21 1753   5.958   5.807   5.481
  109ARG   HH22 1754   5.801   5.731   5.474
  109ARG      C 1755   6.152   6.527   5.086
  109ARG      O 1756   6.106   6.642   5.073
  110GLU      N 1757   6.250   6.477   5.011
  110GLU      H 1758   6.282   6.386   5.026
  110GLU     CA 1759   6.330   6.552   4.909
  110GLU     HA 1760   6.266   6.623   4.855
  110GLU     CB 1761   6.440   6.636   4.973
  110GLU    HB1 1762   6.508   6.581   5.037
  110GLU    HB2 1763   6.390   6.711   5.038
  110GLU     CG 1764   6.526   6.718   4.871
  110GLU    HG1 1765   6.459   6.789   4.819
  110GLU    HG2 1766   6.563   6.643   4.800
  110GLU     CD 1767   6.639   6.791   4.947
  110GLU    OE1 1768   6.633   6.813   5.069
  110GLU    OE2 1769   6.742   6.825   4.880
  110GLU      C 1770   6.393   6.449   4.816
  110GLU      O 1771   6.455   6.351   4.866
  111ALA      N 1772   6.379   6.474   4.684
  111ALA      H 1773   6.328   6.555   4.652
  111ALA     CA 1774   6.447   6.401   4.577
  111ALA     HA 1775   6.471   6.300   4.615
  111ALA     CB 1776   6.356   6.379   4.454
  111ALA    HB1 1777   6.315   6.471   4.413
  111ALA    HB2 1778   6.408   6.323   4.377
  111ALA    HB3 1779   6.275   6.314   4.484
  111ALA      C 1780   6.579   6.473   4.543
  111ALA      O 1781   6.591   6.595   4.531
  112ILE      N 1782   6.679   6.392   4.527
  112ILE      H 1783   6.660   6.296   4.547
  112ILE     CA 1784   6.815   6.426   4.489
  112ILE     HA 1785   6.842   6.527   4.521
  112ILE     CB 1786   6.911   6.326   4.551
  112ILE     HB 1787   6.888   6.226   4.510
  112ILE    CG2 1788   7.053   6.360   4.509
  112ILE   HG21 1789   7.064   6.351   4.399
  112ILE   HG22 1790   7.081   6.457   4.548
  112ILE   HG23 1791   7.117   6.280   4.538
  112ILE    CG1 1792   6.900   6.317   4.705
  112ILE   HG11 1793   6.985   6.261   4.739
  112ILE   HG12 1794   6.815   6.256   4.731
  112ILE     CD 1795   6.887   6.448   4.780
  112ILE    HD1 1796   6.979   6.506   4.756
  112ILE    HD2 1797   6.796   6.498   4.762
  112ILE    HD3 1798   6.884   6.417   4.886
  112ILE      C 1799   6.820   6.431   4.333
  112ILE      O 1800   6.757   6.348   4.266
  113ILE      N 1801   6.892   6.525   4.273
  113ILE      H 1802   6.944   6.590   4.333
  113ILE     CA 1803   6.898   6.542   4.125
  113ILE     HA 1804   6.858   6.455   4.078
  113ILE     CB 1805   6.805   6.659   4.078
  113ILE     HB 1806   6.820   6.666   3.967
  113ILE    CG2 1807   6.654   6.630   4.103
  113ILE   HG21 1808   6.634   6.637   4.211
  113ILE   HG22 1809   6.590   6.708   4.056
  113ILE   HG23 1810   6.627   6.530   4.068
  113ILE    CG1 1811   6.836   6.797   4.141
  113ILE   HG11 1812   6.824   6.798   4.250
  113ILE   HG12 1813   6.754   6.866   4.108
  113ILE     CD 1814   6.965   6.867   4.096
  113ILE    HD1 1815   6.974   6.882   3.992
  113ILE    HD2 1816   6.972   6.961   4.148
  113ILE    HD3 1817   7.052   6.804   4.128
  113ILE      C 1818   7.042   6.554   4.072
  113ILE      O 1819   7.135   6.563   4.148
  114CYS      N 1820   7.061   6.560   3.939
  114CYS      H 1821   6.978   6.551   3.883
  114CYS     CA 1822   7.190   6.565   3.870
  114CYS     HA 1823   7.263   6.619   3.930
  114CYS     CB 1824   7.237   6.422   3.848
  114CYS    HB1 1825   7.159   6.369   3.794
  114CYS    HB2 1826   7.241   6.373   3.945
  114CYS     SG 1827   7.401   6.411   3.767
  114CYS     HG 1828   7.460   6.494   3.850
  114CYS      C 1829   7.178   6.643   3.738
  114CYS      O 1830   7.071   6.640   3.674
  115LYS      N 1831   7.286   6.712   3.690
  115LYS      H 1832   7.370   6.711   3.747
  115LYS     CA 1833   7.287   6.780   3.560
  115LYS     HA 1834   7.184   6.811   3.541
  115LYS     CB 1835   7.366   6.911   3.566
  115LYS    HB1 1836   7.330   6.968   3.651
  115LYS    HB2 1837   7.348   6.965   3.476
  115LYS     CG 1838   7.522   6.891   3.572
  115LYS    HG1 1839   7.558   6.846   3.477
  115LYS    HG2 1840   7.553   6.823   3.653
  115LYS     CD 1841   7.587   7.028   3.597
  115LYS    HD1 1842   7.553   7.069   3.691
  115LYS    HD2 1843   7.571   7.097   3.517
  115LYS     CE 1844   7.739   7.015   3.617
  115LYS    HE1 1845   7.782   7.114   3.627
  115LYS    HE2 1846   7.781   6.977   3.524
  115LYS     NZ 1847   7.784   6.934   3.733
  115LYS    HZ1 1848   7.763   6.836   3.717
  115LYS    HZ2 1849   7.881   6.941   3.740
  115LYS    HZ3 1850   7.742   6.959   3.823
  115LYS      C 1851   7.311   6.696   3.440
  115LYS      O 1852   7.332   6.752   3.335
  116ASN      N 1853   7.317   6.565   3.453
  116ASN      H 1854   7.312   6.533   3.546
  116ASN     CA 1855   7.304   6.474   3.343
  116ASN     HA 1856   7.252   6.526   3.263
  116ASN     CB 1857   7.442   6.426   3.293
  116ASN    HB1 1858   7.419   6.352   3.213
  116ASN    HB2 1859   7.494   6.379   3.376
  116ASN     CG 1860   7.534   6.528   3.232
  116ASN    OD1 1861   7.637   6.572   3.287
  116ASN    ND2 1862   7.506   6.570   3.112
  116ASN   HD21 1863   7.423   6.539   3.066
  116ASN   HD22 1864   7.563   6.649   3.080
  116ASN      C 1865   7.216   6.352   3.383
  116ASN      O 1866   7.254   6.237   3.362
  117ILE      N 1867   7.097   6.375   3.437
  117ILE      H 1868   7.076   6.473   3.449
  117ILE     CA 1869   6.979   6.285   3.446
  117ILE     HA 1870   6.982   6.212   3.366
  117ILE     CB 1871   6.972   6.207   3.586
  117ILE     HB 1872   6.958   6.286   3.661
  117ILE    CG2 1873   6.848   6.116   3.582
  117ILE   HG21 1874   6.749   6.169   3.583
  117ILE   HG22 1875   6.856   6.048   3.494
  117ILE   HG23 1876   6.852   6.051   3.669
  117ILE    CG1 1877   7.093   6.117   3.623
  117ILE   HG11 1878   7.085   6.088   3.726
  117ILE   HG12 1879   7.190   6.167   3.618
  117ILE     CD 1880   7.116   5.989   3.544
  117ILE    HD1 1881   7.037   5.916   3.563
  117ILE    HD2 1882   7.134   6.006   3.438
  117ILE    HD3 1883   7.198   5.934   3.586
  117ILE      C 1884   6.847   6.367   3.431
  117ILE      O 1885   6.821   6.455   3.511
  118PRO      N 1886   6.763   6.335   3.331
  118PRO     CD 1887   6.772   6.232   3.223
  118PRO    HD1 1888   6.790   6.131   3.259
  118PRO    HD2 1889   6.851   6.264   3.153
  118PRO     CG 1890   6.646   6.243   3.144
  118PRO    HG1 1891   6.571   6.175   3.190
  118PRO    HG2 1892   6.660   6.215   3.035
  118PRO     CB 1893   6.595   6.382   3.167
  118PRO    HB1 1894   6.486   6.391   3.156
  118PRO    HB2 1895   6.648   6.447   3.100
  118PRO     CA 1896   6.642   6.413   3.309
  118PRO     HA 1897   6.668   6.520   3.314
  118PRO      C 1898   6.535   6.381   3.412
  118PRO      O 1899   6.521   6.267   3.462
  119ARG      N 1900   6.445   6.478   3.439
  119ARG      H 1901   6.452   6.561   3.382
  119ARG     CA 1902   6.328   6.461   3.523
  119ARG     HA 1903   6.354   6.383   3.600
  119ARG     CB 1904   6.286   6.592   3.595
  119ARG    HB1 1905   6.182   6.585   3.621
  119ARG    HB2 1906   6.297   6.672   3.526
  119ARG     CG 1907   6.364   6.621   3.720
  119ARG    HG1 1908   6.348   6.543   3.789
  119ARG    HG2 1909   6.324   6.713   3.765
  119ARG     CD 1910   6.518   6.632   3.711
  119ARG    HD1 1911   6.563   6.543   3.676
  119ARG    HD2 1912   6.553   6.651   3.808
  119ARG     NE 1913   6.558   6.743   3.627
  119ARG     HE 1914   6.491   6.787   3.565
  119ARG     CZ 1915   6.666   6.812   3.647
  119ARG    NH1 1916   6.775   6.772   3.707
  119ARG   HH11 1917   6.778   6.676   3.739
  119ARG   HH12 1918   6.854   6.827   3.691
  119ARG    NH2 1919   6.677   6.925   3.587
  119ARG   HH21 1920   6.595   6.958   3.524
  119ARG   HH22 1921   6.756   6.988   3.604
  119ARG      C 1922   6.222   6.399   3.436
  119ARG      O 1923   6.216   6.424   3.318
  120LEU      N 1924   6.125   6.335   3.499
  120LEU      H 1925   6.128   6.337   3.600
  120LEU     CA 1926   6.001   6.288   3.435
  120LEU     HA 1927   6.026   6.256   3.330
  120LEU     CB 1928   5.948   6.158   3.503
  120LEU    HB1 1929   5.933   6.179   3.611
  120LEU    HB2 1930   6.027   6.084   3.497
  120LEU     CG 1931   5.817   6.104   3.445
  120LEU     HG 1932   5.745   6.179   3.454
  120LEU    CD1 1933   5.829   6.063   3.299
  120LEU   HD11 1934   5.843   6.151   3.238
  120LEU   HD12 1935   5.913   5.997   3.291
  120LEU   HD13 1936   5.736   6.011   3.268
  120LEU    CD2 1937   5.766   5.982   3.523
  120LEU   HD21 1938   5.835   5.900   3.516
  120LEU   HD22 1939   5.749   6.006   3.630
  120LEU   HD23 1940   5.672   5.952   3.481
  120LEU      C 1941   5.896   6.401   3.432
  120LEU      O 1942   5.827   6.409   3.332
  121VAL      N 1943   5.892   6.490   3.535
  121VAL      H 1944   5.950   6.473   3.614
  121VAL     CA 1945   5.821   6.620   3.528
  121VAL     HA 1946   5.740   6.611   3.456
  121VAL     CB 1947   5.753   6.662   3.658
  121VAL     HB 1948   5.830   6.672   3.737
  121VAL    CG1 1949   5.680   6.797   3.648
  121VAL   HG11 1950   5.626   6.823   3.743
  121VAL   HG12 1951   5.753   6.878   3.627
  121VAL   HG13 1952   5.610   6.799   3.570
  121VAL    CG2 1953   5.649   6.561   3.707
  121VAL   HG21 1954   5.571   6.547   3.635
  121VAL   HG22 1955   5.692   6.462   3.729
  121VAL   HG23 1956   5.611   6.595   3.801
  121VAL      C 1957   5.911   6.728   3.468
  121VAL      O 1958   5.997   6.783   3.533
  122SER      N 1959   5.897   6.758   3.339
  122SER      H 1960   5.818   6.720   3.289
  122SER     CA 1961   5.989   6.847   3.265
  122SER     HA 1962   6.089   6.807   3.261
  122SER     CB 1963   5.947   6.858   3.119
  122SER    HB1 1964   6.020   6.912   3.061
  122SER    HB2 1965   5.848   6.908   3.115
  122SER     OG 1966   5.931   6.733   3.055
  122SER     HG 1967   5.879   6.749   2.967
  122SER      C 1968   6.002   6.989   3.318
  122SER      O 1969   6.106   7.054   3.304
  123GLY      N 1970   5.895   7.043   3.378
  123GLY      H 1971   5.813   6.985   3.384
  123GLY     CA 1972   5.895   7.177   3.441
  123GLY    HA1 1973   5.791   7.208   3.458
  123GLY    HA2 1974   5.940   7.245   3.372
  123GLY      C 1975   5.971   7.187   3.573
  123GLY      O 1976   6.017   7.299   3.606
  124TRP      N 1977   5.993   7.077   3.643
  124TRP      H 1978   5.959   6.990   3.604
  124TRP     CA 1979   6.072   7.070   3.768
  124TRP     HA 1980   6.047   7.159   3.827
  124TRP     CB 1981   6.041   6.943   3.846
  124TRP    HB1 1982   6.117   6.939   3.926
  124TRP    HB2 1983   6.061   6.858   3.785
  124TRP     CG 1984   5.903   6.933   3.903
  124TRP    CD1 1985   5.812   7.033   3.906
  124TRP    HD1 1986   5.823   7.136   3.878
  124TRP    NE1 1987   5.696   6.989   3.966
  124TRP    HE1 1988   5.619   7.049   3.995
  124TRP    CE2 1989   5.703   6.856   4.002
  124TRP    CZ2 1990   5.609   6.772   4.062
  124TRP    HZ2 1991   5.513   6.802   4.087
  124TRP    CH2 1992   5.650   6.642   4.096
  124TRP    HH2 1993   5.587   6.567   4.146
  124TRP    CZ3 1994   5.782   6.603   4.065
  124TRP    HZ3 1995   5.812   6.497   4.092
  124TRP    CE3 1996   5.874   6.685   3.998
  124TRP    HE3 1997   5.977   6.654   3.975
  124TRP    CD2 1998   5.837   6.817   3.963
  124TRP      C 1999   6.221   7.080   3.735
  124TRP      O 2000   6.274   6.994   3.664
  125VAL      N 2001   6.289   7.188   3.773
  125VAL      H 2002   6.231   7.259   3.819
  125VAL     CA 2003   6.432   7.214   3.753
  125VAL     HA 2004   6.479   7.129   3.699
  125VAL     CB 2005   6.462   7.332   3.662
  125VAL     HB 2006   6.570   7.354   3.660
  125VAL    CG1 2007   6.419   7.301   3.519
  125VAL   HG11 2008   6.486   7.220   3.483
  125VAL   HG12 2009   6.316   7.265   3.514
  125VAL   HG13 2010   6.432   7.387   3.451
  125VAL    CG2 2011   6.387   7.457   3.708
  125VAL   HG21 2012   6.420   7.483   3.808
  125VAL   HG22 2013   6.417   7.541   3.643
  125VAL   HG23 2014   6.281   7.441   3.703
  125VAL      C 2015   6.507   7.231   3.885
  125VAL      O 2016   6.631   7.222   3.887
  126LYS      N 2017   6.430   7.240   3.998
  126LYS      H 2018   6.330   7.248   3.983
  126LYS     CA 2019   6.477   7.246   4.138
  126LYS     HA 2020   6.583   7.226   4.142
  126LYS     CB 2021   6.460   7.385   4.199
  126LYS    HB1 2022   6.492   7.385   4.301
  126LYS    HB2 2023   6.357   7.412   4.186
  126LYS     CG 2024   6.547   7.490   4.124
  126LYS    HG1 2025   6.536   7.476   4.012
  126LYS    HG2 2026   6.654   7.479   4.147
  126LYS     CD 2027   6.504   7.634   4.159
  126LYS    HD1 2028   6.507   7.642   4.269
  126LYS    HD2 2029   6.402   7.653   4.131
  126LYS     CE 2030   6.593   7.745   4.103
  126LYS    HE1 2031   6.544   7.841   4.128
  126LYS    HE2 2032   6.600   7.743   3.992
  126LYS     NZ 2033   6.727   7.754   4.164
  126LYS    HZ1 2034   6.717   7.751   4.264
  126LYS    HZ2 2035   6.786   7.675   4.136
  126LYS    HZ3 2036   6.771   7.840   4.141
  126LYS      C 2037   6.403   7.141   4.221
  126LYS      O 2038   6.298   7.096   4.175
  127PRO      N 2039   6.453   7.098   4.337
  127PRO     CD 2040   6.590   7.114   4.377
  127PRO    HD1 2041   6.608   7.205   4.438
  127PRO    HD2 2042   6.664   7.106   4.296
  127PRO     CG 2043   6.622   6.996   4.472
  127PRO    HG1 2044   6.704   7.015   4.543
  127PRO    HG2 2045   6.654   6.910   4.417
  127PRO     CB 2046   6.486   6.973   4.540
  127PRO    HB1 2047   6.478   7.035   4.630
  127PRO    HB2 2048   6.471   6.870   4.569
  127PRO     CA 2049   6.381   7.012   4.433
  127PRO     HA 2050   6.344   6.922   4.383
  127PRO      C 2051   6.265   7.083   4.496
  127PRO      O 2052   6.262   7.205   4.498
  128ILE      N 2053   6.168   7.008   4.555
  128ILE      H 2054   6.178   6.905   4.546
  128ILE     CA 2055   6.058   7.057   4.638
  128ILE     HA 2056   6.069   7.165   4.657
  128ILE     CB 2057   5.925   7.038   4.567
  128ILE     HB 2058   5.919   6.930   4.548
  128ILE    CG2 2059   5.803   7.070   4.657
  128ILE   HG21 2060   5.712   7.060   4.600
  128ILE   HG22 2061   5.794   6.998   4.735
  128ILE   HG23 2062   5.812   7.167   4.707
  128ILE    CG1 2063   5.922   7.122   4.438
  128ILE   HG11 2064   6.015   7.126   4.382
  128ILE   HG12 2065   5.891   7.223   4.473
  128ILE     CD 2066   5.818   7.070   4.336
  128ILE    HD1 2067   5.841   6.970   4.313
  128ILE    HD2 2068   5.722   7.081   4.380
  128ILE    HD3 2069   5.820   7.127   4.240
  128ILE      C 2070   6.056   6.978   4.770
  128ILE      O 2071   6.059   6.853   4.766
  129ILE      N 2072   6.048   7.050   4.882
  129ILE      H 2073   6.035   7.151   4.875
  129ILE     CA 2074   6.068   6.987   5.016
  129ILE     HA 2075   6.105   6.887   5.001
  129ILE     CB 2076   6.177   7.059   5.097
  129ILE     HB 2077   6.156   7.166   5.101
  129ILE    CG2 2078   6.176   7.000   5.236
  129ILE   HG21 2079   6.085   7.032   5.294
  129ILE   HG22 2080   6.169   6.888   5.234
  129ILE   HG23 2081   6.259   7.028   5.295
  129ILE    CG1 2082   6.318   7.045   5.032
  129ILE   HG11 2083   6.310   7.083   4.931
  129ILE   HG12 2084   6.347   6.942   5.020
  129ILE     CD 2085   6.433   7.118   5.103
  129ILE    HD1 2086   6.396   7.214   5.138
  129ILE    HD2 2087   6.467   7.065   5.193
  129ILE    HD3 2088   6.519   7.137   5.044
  129ILE      C 2089   5.935   6.971   5.088
  129ILE      O 2090   5.875   7.069   5.136
  130ILE      N 2091   5.888   6.845   5.097
  130ILE      H 2092   5.953   6.774   5.066
  130ILE     CA 2093   5.754   6.809   5.141
  130ILE     HA 2094   5.696   6.899   5.138
  130ILE     CB 2095   5.684   6.712   5.044
  130ILE     HB 2096   5.736   6.618   5.051
  130ILE    CG2 2097   5.537   6.685   5.089
  130ILE   HG21 2098   5.538   6.652   5.192
  130ILE   HG22 2099   5.474   6.771   5.081
  130ILE   HG23 2100   5.496   6.598   5.036
  130ILE    CG1 2101   5.684   6.762   4.899
  130ILE   HG11 2102   5.785   6.775   4.866
  130ILE   HG12 2103   5.633   6.859   4.893
  130ILE     CD 2104   5.617   6.665   4.798
  130ILE    HD1 2105   5.630   6.702   4.697
  130ILE    HD2 2106   5.666   6.571   4.808
  130ILE    HD3 2107   5.514   6.646   4.819
  130ILE      C 2108   5.758   6.766   5.288
  130ILE      O 2109   5.816   6.661   5.317
  131GLY      N 2110   5.696   6.845   5.378
  131GLY      H 2111   5.642   6.926   5.341
  131GLY     CA 2112   5.697   6.828   5.524
  131GLY    HA1 2113   5.709   6.923   5.572
  131GLY    HA2 2114   5.784   6.767   5.557
  131GLY      C 2115   5.569   6.761   5.571
  131GLY      O 2116   5.463   6.828   5.584
  132ARG      N 2117   5.573   6.630   5.594
  132ARG      H 2118   5.667   6.595   5.593
  132ARG     CA 2119   5.462   6.546   5.647
  132ARG     HA 2120   5.372   6.592   5.612
  132ARG     CB 2121   5.483   6.398   5.599
  132ARG    HB1 2122   5.580   6.364   5.636
  132ARG    HB2 2123   5.488   6.397   5.491
  132ARG     CG 2124   5.380   6.292   5.644
  132ARG    HG1 2125   5.291   6.290   5.577
  132ARG    HG2 2126   5.342   6.314   5.744
  132ARG     CD 2127   5.451   6.150   5.646
  132ARG    HD1 2128   5.546   6.158   5.708
  132ARG    HD2 2129   5.487   6.128   5.543
  132ARG     NE 2130   5.374   6.055   5.689
  132ARG     HE 2131   5.281   6.072   5.726
  132ARG     CZ 2132   5.406   5.915   5.690
  132ARG    NH1 2133   5.523   5.873   5.647
  132ARG   HH11 2134   5.597   5.932   5.621
  132ARG   HH12 2135   5.545   5.775   5.632
  132ARG    NH2 2136   5.311   5.830   5.730
  132ARG   HH21 2137   5.226   5.862   5.778
  132ARG   HH22 2138   5.333   5.726   5.725
  132ARG      C 2139   5.452   6.557   5.799
  132ARG      O 2140   5.552   6.552   5.870
  133HIS      N 2141   5.332   6.566   5.855
  133HIS      H 2142   5.253   6.591   5.798
  133HIS     CA 2143   5.313   6.567   5.999
  133HIS     HA 2144   5.373   6.646   6.048
  133HIS     CB 2145   5.167   6.604   6.027
  133HIS    HB1 2146   5.097   6.531   5.988
  133HIS    HB2 2147   5.142   6.699   5.974
  133HIS     CG 2148   5.134   6.618   6.173
  133HIS    ND1 2149   5.226   6.629   6.278
  133HIS    CE1 2150   5.154   6.624   6.391
  133HIS    HE1 2151   5.200   6.626   6.489
  133HIS    NE2 2152   5.025   6.619   6.364
  133HIS    HE2 2153   4.953   6.613   6.435
  133HIS    CD2 2154   5.007   6.620   6.227
  133HIS    HD2 2155   4.910   6.611   6.177
  133HIS      C 2156   5.350   6.431   6.064
  133HIS      O 2157   5.313   6.328   6.011
  134ALA      N 2158   5.432   6.432   6.171
  134ALA      H 2159   5.457   6.525   6.199
  134ALA     CA 2160   5.499   6.318   6.236
  134ALA     HA 2161   5.524   6.246   6.160
  134ALA     CB 2162   5.630   6.366   6.295
  134ALA    HB1 2163   5.607   6.430   6.382
  134ALA    HB2 2164   5.693   6.284   6.329
  134ALA    HB3 2165   5.684   6.421   6.221
  134ALA      C 2166   5.412   6.239   6.338
  134ALA      O 2167   5.463   6.146   6.399
  135TYR      N 2168   5.284   6.272   6.353
  135TYR      H 2169   5.242   6.347   6.301
  135TYR     CA 2170   5.189   6.217   6.449
  135TYR     HA 2171   5.214   6.112   6.469
  135TYR     CB 2172   5.207   6.288   6.584
  135TYR    HB1 2173   5.187   6.394   6.566
  135TYR    HB2 2174   5.307   6.273   6.626
  135TYR     CG 2175   5.121   6.239   6.697
  135TYR    CD1 2176   5.167   6.155   6.799
  135TYR    HD1 2177   5.272   6.120   6.801
  135TYR    CE1 2178   5.080   6.110   6.900
  135TYR    HE1 2179   5.118   6.040   6.972
  135TYR     CZ 2180   4.945   6.151   6.898
  135TYR     OH 2181   4.859   6.101   6.988
  135TYR     HH 2182   4.909   6.062   7.064
  135TYR    CE2 2183   4.896   6.230   6.793
  135TYR    HE2 2184   4.790   6.252   6.786
  135TYR    CD2 2185   4.987   6.282   6.700
  135TYR    HD2 2186   4.951   6.345   6.615
  135TYR      C 2187   5.038   6.219   6.397
  135TYR      O 2188   4.995   6.311   6.332
  136GLY      N 2189   4.967   6.114   6.434
  136GLY      H 2190   5.010   6.041   6.487
  136GLY     CA 2191   4.821   6.115   6.430
  136GLY    HA1 2192   4.788   6.217   6.456
  136GLY    HA2 2193   4.779   6.044   6.500
  136GLY      C 2194   4.757   6.097   6.291
  136GLY      O 2195   4.823   6.049   6.201
  137ASP      N 2196   4.628   6.127   6.282
  137ASP      H 2197   4.583   6.167   6.367
  137ASP     CA 2198   4.536   6.089   6.176
  137ASP     HA 2199   4.433   6.126   6.207
  137ASP     CB 2200   4.571   6.166   6.046
  137ASP    HB1 2201   4.481   6.152   5.983
  137ASP    HB2 2202   4.654   6.122   5.996
  137ASP     CG 2203   4.609   6.313   6.054
  137ASP    OD1 2204   4.549   6.388   6.132
  137ASP    OD2 2205   4.698   6.356   5.975
  137ASP      C 2206   4.531   5.931   6.155
  137ASP      O 2207   4.533   5.854   6.252
  138GLN      N 2208   4.511   5.882   6.032
  138GLN      H 2209   4.513   5.952   5.957
  138GLN     CA 2210   4.478   5.741   5.993
  138GLN     HA 2211   4.377   5.721   6.030
  138GLN     CB 2212   4.474   5.729   5.838
  138GLN    HB1 2213   4.452   5.622   5.816
  138GLN    HB2 2214   4.573   5.751   5.792
  138GLN     CG 2215   4.373   5.812   5.752
  138GLN    HG1 2216   4.275   5.819   5.804
  138GLN    HG2 2217   4.362   5.759   5.658
  138GLN     CD 2218   4.413   5.956   5.715
  138GLN    OE1 2219   4.501   6.010   5.778
  138GLN    NE2 2220   4.351   6.017   5.615
  138GLN   HE21 2221   4.293   5.966   5.553
  138GLN   HE22 2222   4.385   6.108   5.587
  138GLN      C 2223   4.568   5.630   6.052
  138GLN      O 2224   4.531   5.512   6.066
  139TYR      N 2225   4.691   5.668   6.091
  139TYR      H 2226   4.719   5.762   6.076
  139TYR     CA 2227   4.791   5.586   6.147
  139TYR     HA 2228   4.809   5.490   6.093
  139TYR     CB 2229   4.930   5.664   6.138
  139TYR    HB1 2230   5.003   5.589   6.170
  139TYR    HB2 2231   4.928   5.750   6.209
  139TYR     CG 2232   4.948   5.700   5.995
  139TYR    CD1 2233   4.882   5.813   5.937
  139TYR    HD1 2234   4.833   5.883   6.002
  139TYR    CE1 2235   4.887   5.838   5.798
  139TYR    HE1 2236   4.831   5.922   5.761
  139TYR     CZ 2237   4.953   5.747   5.710
  139TYR     OH 2238   4.945   5.769   5.577
  139TYR     HH 2239   5.008   5.715   5.514
  139TYR    CE2 2240   5.023   5.638   5.771
  139TYR    HE2 2241   5.091   5.568   5.715
  139TYR    CD2 2242   5.018   5.615   5.907
  139TYR    HD2 2243   5.074   5.530   5.948
  139TYR      C 2244   4.759   5.537   6.296
  139TYR      O 2245   4.786   5.423   6.329
  140ARG      N 2246   4.693   5.626   6.371
  140ARG      H 2247   4.681   5.719   6.338
  140ARG     CA 2248   4.643   5.601   6.510
  140ARG     HA 2249   4.677   5.498   6.536
  140ARG     CB 2250   4.702   5.705   6.604
  140ARG    HB1 2251   4.673   5.679   6.709
  140ARG    HB2 2252   4.670   5.804   6.579
  140ARG     CG 2253   4.855   5.700   6.595
  140ARG    HG1 2254   4.886   5.732   6.497
  140ARG    HG2 2255   4.884   5.599   6.617
  140ARG     CD 2256   4.903   5.797   6.704
  140ARG    HD1 2257   4.869   5.768   6.799
  140ARG    HD2 2258   4.865   5.895   6.680
  140ARG     NE 2259   5.052   5.810   6.704
  140ARG     HE 2260   5.088   5.876   6.637
  140ARG     CZ 2261   5.137   5.722   6.750
  140ARG    NH1 2262   5.100   5.610   6.803
  140ARG   HH11 2263   5.006   5.595   6.823
  140ARG   HH12 2264   5.175   5.550   6.835
  140ARG    NH2 2265   5.266   5.739   6.734
  140ARG   HH21 2266   5.307   5.814   6.679
  140ARG   HH22 2267   5.330   5.670   6.769
  140ARG      C 2268   4.487   5.595   6.514
  140ARG      O 2269   4.427   5.635   6.614
  141ALA      N 2270   4.419   5.550   6.410
  141ALA      H 2271   4.463   5.513   6.327
  141ALA     CA 2272   4.270   5.556   6.407
  141ALA     HA 2273   4.233   5.635   6.471
  141ALA     CB 2274   4.227   5.580   6.264
  141ALA    HB1 2275   4.274   5.673   6.228
  141ALA    HB2 2276   4.269   5.501   6.203
  141ALA    HB3 2277   4.119   5.582   6.251
  141ALA      C 2278   4.203   5.425   6.457
  141ALA      O 2279   4.270   5.335   6.498
  142THR      N 2280   4.068   5.419   6.459
  142THR      H 2281   4.018   5.502   6.430
  142THR     CA 2282   3.993   5.299   6.499
  142THR     HA 2283   4.052   5.203   6.499
  142THR     CB 2284   3.939   5.322   6.645
  142THR     HB 2285   3.886   5.414   6.639
  142THR    CG2 2286   3.844   5.212   6.693
  142THR   HG21 2287   3.889   5.116   6.692
  142THR   HG22 2288   3.822   5.235   6.802
  142THR   HG23 2289   3.749   5.211   6.637
  142THR    OG1 2290   4.040   5.334   6.742
  142THR    HG1 2291   3.998   5.344   6.827
  142THR      C 2292   3.874   5.275   6.405
  142THR      O 2293   3.789   5.362   6.391
  143ASP      N 2294   3.861   5.155   6.347
  143ASP      H 2295   3.929   5.086   6.373
  143ASP     CA 2296   3.754   5.111   6.259
  143ASP     HA 2297   3.681   5.189   6.255
  143ASP     CB 2298   3.807   5.079   6.116
  143ASP    HB1 2299   3.835   5.173   6.062
  143ASP    HB2 2300   3.721   5.037   6.054
  143ASP     CG 2301   3.925   4.982   6.101
  143ASP    OD1 2302   3.988   4.935   6.196
  143ASP    OD2 2303   3.953   4.955   5.982
  143ASP      C 2304   3.675   4.990   6.313
  143ASP      O 2305   3.726   4.907   6.388
  144PHE      N 2306   3.547   4.985   6.277
  144PHE      H 2307   3.512   5.070   6.230
  144PHE     CA 2308   3.453   4.868   6.295
  144PHE     HA 2309   3.520   4.778   6.304
  144PHE     CB 2310   3.379   4.881   6.430
  144PHE    HB1 2311   3.451   4.903   6.510
  144PHE    HB2 2312   3.330   4.790   6.454
  144PHE     CG 2313   3.264   4.981   6.436
  144PHE    CD1 2314   3.286   5.116   6.461
  144PHE    HD1 2315   3.385   5.150   6.475
  144PHE    CE1 2316   3.180   5.205   6.480
  144PHE    HE1 2317   3.197   5.309   6.505
  144PHE     CZ 2318   3.047   5.158   6.467
  144PHE     HZ 2319   2.969   5.232   6.478
  144PHE    CE2 2320   3.022   5.024   6.431
  144PHE    HE2 2321   2.923   4.997   6.412
  144PHE    CD2 2322   3.128   4.936   6.418
  144PHE    HD2 2323   3.115   4.831   6.399
  144PHE      C 2324   3.357   4.842   6.177
  144PHE      O 2325   3.319   4.931   6.107
  145VAL      N 2326   3.313   4.718   6.157
  145VAL      H 2327   3.340   4.644   6.222
  145VAL     CA 2328   3.207   4.682   6.063
  145VAL     HA 2329   3.221   4.741   5.971
  145VAL     CB 2330   3.224   4.536   6.019
  145VAL     HB 2331   3.239   4.468   6.103
  145VAL    CG1 2332   3.111   4.488   5.938
  145VAL   HG11 2333   3.021   4.484   5.998
  145VAL   HG12 2334   3.089   4.556   5.857
  145VAL   HG13 2335   3.138   4.391   5.893
  145VAL    CG2 2336   3.353   4.517   5.933
  145VAL   HG21 2337   3.347   4.584   5.849
  145VAL   HG22 2338   3.439   4.545   5.995
  145VAL   HG23 2339   3.358   4.415   5.896
  145VAL      C 2340   3.065   4.705   6.122
  145VAL      O 2341   3.033   4.653   6.229
  146VAL      N 2342   2.986   4.785   6.055
  146VAL      H 2343   3.020   4.819   5.966
  146VAL     CA 2344   2.849   4.816   6.097
  146VAL     HA 2345   2.855   4.835   6.204
  146VAL     CB 2346   2.802   4.948   6.035
  146VAL     HB 2347   2.773   4.926   5.929
  146VAL    CG1 2348   2.678   4.996   6.109
  146VAL   HG11 2349   2.640   5.088   6.060
  146VAL   HG12 2350   2.598   4.920   6.107
  146VAL   HG13 2351   2.700   5.023   6.212
  146VAL    CG2 2352   2.900   5.065   6.035
  146VAL   HG21 2353   2.847   5.160   6.003
  146VAL   HG22 2354   2.947   5.071   6.133
  146VAL   HG23 2355   2.972   5.040   5.960
  146VAL      C 2356   2.761   4.695   6.062
  146VAL      O 2357   2.749   4.664   5.947
  147PRO      N 2358   2.699   4.627   6.163
  147PRO     CD 2359   2.708   4.653   6.304
  147PRO    HD1 2360   2.672   4.756   6.328
  147PRO    HD2 2361   2.810   4.638   6.342
  147PRO     CG 2362   2.619   4.554   6.372
  147PRO    HG1 2363   2.518   4.593   6.367
  147PRO    HG2 2364   2.659   4.528   6.472
  147PRO     CB 2365   2.630   4.432   6.278
  147PRO    HB1 2366   2.546   4.365   6.287
  147PRO    HB2 2367   2.723   4.379   6.305
  147PRO     CA 2368   2.643   4.493   6.138
  147PRO     HA 2369   2.713   4.432   6.078
  147PRO      C 2370   2.506   4.496   6.067
  147PRO      O 2371   2.460   4.396   6.013
  148GLY      N 2372   2.442   4.613   6.071
  148GLY      H 2373   2.485   4.686   6.129
  148GLY     CA 2374   2.327   4.647   5.989
  148GLY    HA1 2375   2.251   4.578   6.021
  148GLY    HA2 2376   2.348   4.636   5.884
  148GLY      C 2377   2.264   4.790   6.007
  148GLY      O 2378   2.335   4.881   6.051
  149PRO      N 2379   2.134   4.800   5.981
  149PRO     CD 2380   2.054   4.700   5.910
  149PRO    HD1 2381   2.011   4.637   5.988
  149PRO    HD2 2382   2.113   4.641   5.844
  149PRO     CG 2383   1.946   4.775   5.837
  149PRO    HG1 2384   1.860   4.713   5.823
  149PRO    HG2 2385   1.982   4.824   5.740
  149PRO     CB 2386   1.918   4.889   5.939
  149PRO    HB1 2387   1.853   4.858   6.021
  149PRO    HB2 2388   1.872   4.975   5.888
  149PRO     CA 2389   2.054   4.921   6.003
  149PRO     HA 2390   2.103   4.998   5.943
  149PRO      C 2391   2.051   4.967   6.146
  149PRO      O 2392   2.038   4.884   6.238
  150GLY      N 2393   2.080   5.097   6.169
  150GLY      H 2394   2.099   5.156   6.085
  150GLY     CA 2395   2.112   5.150   6.302
  150GLY    HA1 2396   2.173   5.083   6.358
  150GLY    HA2 2397   2.021   5.169   6.360
  150GLY      C 2398   2.196   5.277   6.293
  150GLY      O 2399   2.244   5.312   6.185
  151LYS      N 2400   2.216   5.337   6.410
  151LYS      H 2401   2.179   5.301   6.498
  151LYS     CA 2402   2.284   5.466   6.416
  151LYS     HA 2403   2.292   5.507   6.312
  151LYS     CB 2404   2.210   5.574   6.499
  151LYS    HB1 2405   2.111   5.586   6.463
  151LYS    HB2 2406   2.259   5.675   6.491
  151LYS     CG 2407   2.208   5.535   6.648
  151LYS    HG1 2408   2.307   5.515   6.681
  151LYS    HG2 2409   2.150   5.441   6.659
  151LYS     CD 2410   2.148   5.648   6.732
  151LYS    HD1 2411   2.053   5.670   6.692
  151LYS    HD2 2412   2.215   5.730   6.729
  151LYS     CE 2413   2.135   5.607   6.878
  151LYS    HE1 2414   2.229   5.567   6.912
  151LYS    HE2 2415   2.058   5.533   6.894
  151LYS     NZ 2416   2.119   5.730   6.958
  151LYS    HZ1 2417   2.032   5.780   6.931
  151LYS    HZ2 2418   2.112   5.698   7.057
  151LYS    HZ3 2419   2.197   5.795   6.952
  151LYS      C 2420   2.427   5.452   6.460
  151LYS      O 2421   2.456   5.363   6.537
  152VAL      N 2422   2.514   5.543   6.413
  152VAL      H 2423   2.479   5.612   6.345
  152VAL     CA 2424   2.655   5.554   6.452
  152VAL     HA 2425   2.673   5.487   6.534
  152VAL     CB 2426   2.748   5.521   6.334
  152VAL     HB 2427   2.731   5.598   6.257
  152VAL    CG1 2428   2.896   5.535   6.381
  152VAL   HG11 2429   2.960   5.522   6.287
  152VAL   HG12 2430   2.919   5.636   6.415
  152VAL   HG13 2431   2.924   5.466   6.459
  152VAL    CG2 2432   2.714   5.381   6.279
  152VAL   HG21 2433   2.783   5.355   6.203
  152VAL   HG22 2434   2.730   5.312   6.361
  152VAL   HG23 2435   2.609   5.376   6.236
  152VAL      C 2436   2.684   5.695   6.501
  152VAL      O 2437   2.660   5.797   6.435
  153GLU      N 2438   2.744   5.705   6.617
  153GLU      H 2439   2.767   5.617   6.663
  153GLU     CA 2440   2.770   5.829   6.693
  153GLU     HA 2441   2.748   5.915   6.632
  153GLU     CB 2442   2.681   5.842   6.820
  153GLU    HB1 2443   2.716   5.922   6.886
  153GLU    HB2 2444   2.686   5.750   6.877
  153GLU     CG 2445   2.535   5.854   6.782
  153GLU    HG1 2446   2.506   5.775   6.713
  153GLU    HG2 2447   2.517   5.950   6.726
  153GLU     CD 2448   2.438   5.849   6.901
  153GLU    OE1 2449   2.340   5.924   6.905
  153GLU    OE2 2450   2.452   5.758   6.987
  153GLU      C 2451   2.920   5.842   6.729
  153GLU      O 2452   2.988   5.742   6.755
  154ILE      N 2453   2.971   5.960   6.745
  154ILE      H 2454   2.919   6.043   6.720
  154ILE     CA 2455   3.107   5.980   6.791
  154ILE     HA 2456   3.137   5.888   6.836
  154ILE     CB 2457   3.210   6.008   6.677
  154ILE     HB 2458   3.194   5.924   6.611
  154ILE    CG2 2459   3.174   6.135   6.597
  154ILE   HG21 2460   3.166   6.221   6.662
  154ILE   HG22 2461   3.242   6.149   6.511
  154ILE   HG23 2462   3.075   6.124   6.554
  154ILE    CG1 2463   3.354   5.999   6.735
  154ILE   HG11 2464   3.356   5.896   6.775
  154ILE   HG12 2465   3.373   6.073   6.812
  154ILE     CD 2466   3.463   6.010   6.628
  154ILE    HD1 2467   3.429   5.952   6.539
  154ILE    HD2 2468   3.483   6.114   6.596
  154ILE    HD3 2469   3.551   5.971   6.670
  154ILE      C 2470   3.103   6.087   6.902
  154ILE      O 2471   3.026   6.189   6.899
  155THR      N 2472   3.167   6.050   7.014
  155THR      H 2473   3.225   5.967   7.012
  155THR     CA 2474   3.153   6.123   7.137
  155THR     HA 2475   3.105   6.219   7.119
  155THR     CB 2476   3.045   6.058   7.222
  155THR     HB 2477   2.948   6.064   7.167
  155THR    CG2 2478   3.084   5.917   7.265
  155THR   HG21 2479   3.173   5.913   7.324
  155THR   HG22 2480   3.001   5.871   7.318
  155THR   HG23 2481   3.100   5.854   7.173
  155THR    OG1 2482   3.027   6.127   7.347
  155THR    HG1 2483   2.999   6.217   7.318
  155THR      C 2484   3.284   6.156   7.210
  155THR      O 2485   3.378   6.078   7.212
  156TYR      N 2486   3.283   6.278   7.263
  156TYR      H 2487   3.198   6.336   7.262
  156TYR     CA 2488   3.391   6.336   7.347
  156TYR     HA 2489   3.479   6.270   7.356
  156TYR     CB 2490   3.446   6.461   7.275
  156TYR    HB1 2491   3.360   6.515   7.232
  156TYR    HB2 2492   3.508   6.433   7.190
  156TYR     CG 2493   3.527   6.559   7.362
  156TYR    CD1 2494   3.661   6.529   7.393
  156TYR    HD1 2495   3.704   6.436   7.358
  156TYR    CE1 2496   3.738   6.612   7.473
  156TYR    HE1 2497   3.840   6.582   7.492
  156TYR     CZ 2498   3.678   6.726   7.530
  156TYR     OH 2499   3.754   6.804   7.608
  156TYR     HH 2500   3.845   6.774   7.613
  156TYR    CE2 2501   3.545   6.760   7.499
  156TYR    HE2 2502   3.492   6.847   7.540
  156TYR    CD2 2503   3.470   6.676   7.416
  156TYR    HD2 2504   3.365   6.699   7.396
  156TYR      C 2505   3.345   6.369   7.488
  156TYR      O 2506   3.232   6.419   7.510
  157THR      N 2507   3.432   6.339   7.583
  157THR      H 2508   3.516   6.289   7.553
  157THR     CA 2509   3.412   6.356   7.730
  157THR     HA 2510   3.318   6.412   7.745
  157THR     CB 2511   3.376   6.219   7.799
  157THR     HB 2512   3.464   6.160   7.806
  157THR    CG2 2513   3.314   6.236   7.936
  157THR   HG21 2514   3.387   6.281   8.005
  157THR   HG22 2515   3.223   6.294   7.923
  157THR   HG23 2516   3.288   6.130   7.973
  157THR    OG1 2517   3.288   6.140   7.723
  157THR    HG1 2518   3.326   6.122   7.633
  157THR      C 2519   3.534   6.424   7.792
  157THR      O 2520   3.642   6.369   7.786
  158PRO      N 2521   3.523   6.546   7.853
  158PRO     CD 2522   3.407   6.627   7.844
  158PRO    HD1 2523   3.341   6.603   7.924
  158PRO    HD2 2524   3.363   6.621   7.746
  158PRO     CG 2525   3.458   6.769   7.864
  158PRO    HG1 2526   3.377   6.833   7.899
  158PRO    HG2 2527   3.498   6.806   7.770
  158PRO     CB 2528   3.567   6.750   7.965
  158PRO    HB1 2529   3.524   6.747   8.067
  158PRO    HB2 2530   3.645   6.829   7.958
  158PRO     CA 2531   3.627   6.616   7.923
  158PRO     HA 2532   3.712   6.637   7.857
  158PRO      C 2533   3.680   6.536   8.039
  158PRO      O 2534   3.608   6.457   8.106
  159SER      N 2535   3.811   6.547   8.072
  159SER      H 2536   3.869   6.616   8.024
  159SER     CA 2537   3.866   6.469   8.187
  159SER     HA 2538   3.830   6.364   8.180
  159SER     CB 2539   4.022   6.467   8.185
  159SER    HB1 2540   4.053   6.414   8.094
  159SER    HB2 2541   4.056   6.408   8.271
  159SER     OG 2542   4.064   6.599   8.191
  159SER     HG 2543   4.166   6.597   8.180
  159SER      C 2544   3.812   6.512   8.325
  159SER      O 2545   3.844   6.440   8.419
  160ASP      N 2546   3.737   6.621   8.340
  160ASP      H 2547   3.728   6.689   8.264
  160ASP     CA 2548   3.666   6.648   8.464
  160ASP     HA 2549   3.725   6.605   8.543
  160ASP     CB 2550   3.645   6.796   8.493
  160ASP    HB1 2551   3.743   6.837   8.519
  160ASP    HB2 2552   3.581   6.815   8.583
  160ASP     CG 2553   3.583   6.868   8.371
  160ASP    OD1 2554   3.654   6.947   8.311
  160ASP    OD2 2555   3.465   6.846   8.338
  160ASP      C 2556   3.530   6.574   8.470
  160ASP      O 2557   3.463   6.578   8.573
  161GLY      N 2558   3.482   6.510   8.363
  161GLY      H 2559   3.540   6.515   8.278
  161GLY     CA 2560   3.362   6.432   8.354
  161GLY    HA1 2561   3.361   6.365   8.433
  161GLY    HA2 2562   3.361   6.373   8.258
  161GLY      C 2563   3.232   6.510   8.360
  161GLY      O 2564   3.124   6.449   8.341
  162THR      N 2565   3.236   6.645   8.378
  162THR      H 2566   3.327   6.688   8.389
  162THR     CA 2567   3.117   6.721   8.420
  162THR     HA 2568   3.072   6.673   8.503
  162THR     CB 2569   3.163   6.864   8.459
  162THR     HB 2570   3.071   6.916   8.485
  162THR    CG2 2571   3.246   6.865   8.585
  162THR   HG21 2572   3.261   6.973   8.606
  162THR   HG22 2573   3.195   6.807   8.660
  162THR   HG23 2574   3.339   6.814   8.565
  162THR    OG1 2575   3.230   6.935   8.355
  162THR    HG1 2576   3.318   6.892   8.342
  162THR      C 2577   3.013   6.728   8.308
  162THR      O 2578   2.895   6.759   8.334
  163GLN      N 2579   3.047   6.702   8.181
  163GLN      H 2580   3.143   6.688   8.163
  163GLN     CA 2581   2.956   6.693   8.062
  163GLN     HA 2582   2.855   6.655   8.095
  163GLN     CB 2583   2.942   6.832   7.997
  163GLN    HB1 2584   2.911   6.902   8.072
  163GLN    HB2 2585   2.867   6.832   7.918
  163GLN     CG 2586   3.076   6.877   7.935
  163GLN    HG1 2587   3.129   6.799   7.878
  163GLN    HG2 2588   3.142   6.899   8.020
  163GLN     CD 2589   3.055   6.991   7.835
  163GLN    OE1 2590   3.053   6.975   7.715
  163GLN    NE2 2591   3.053   7.110   7.882
  163GLN   HE21 2592   3.066   7.130   7.976
  163GLN   HE22 2593   3.034   7.181   7.816
  163GLN      C 2594   3.013   6.588   7.963
  163GLN      O 2595   3.123   6.530   7.979
  164LYS      N 2596   2.934   6.567   7.854
  164LYS      H 2597   2.846   6.616   7.857
  164LYS     CA 2598   2.966   6.486   7.738
  164LYS     HA 2599   3.072   6.485   7.737
  164LYS     CB 2600   2.905   6.350   7.752
  164LYS    HB1 2601   2.798   6.355   7.750
  164LYS    HB2 2602   2.934   6.302   7.850
  164LYS     CG 2603   2.942   6.249   7.642
  164LYS    HG1 2604   3.047   6.242   7.647
  164LYS    HG2 2605   2.906   6.283   7.540
  164LYS     CD 2606   2.871   6.118   7.662
  164LYS    HD1 2607   2.883   6.060   7.572
  164LYS    HD2 2608   2.763   6.137   7.671
  164LYS     CE 2609   2.926   6.039   7.783
  164LYS    HE1 2610   2.851   5.963   7.810
  164LYS    HE2 2611   2.924   6.109   7.863
  164LYS     NZ 2612   3.064   5.991   7.764
  164LYS    HZ1 2613   3.093   5.951   7.848
  164LYS    HZ2 2614   3.077   5.919   7.692
  164LYS    HZ3 2615   3.132   6.065   7.749
  164LYS      C 2616   2.915   6.555   7.613
  164LYS      O 2617   2.812   6.623   7.617
  165VAL      N 2618   2.981   6.539   7.497
  165VAL      H 2619   3.071   6.490   7.496
  165VAL     CA 2620   2.924   6.583   7.366
  165VAL     HA 2621   2.821   6.622   7.378
  165VAL     CB 2622   3.003   6.695   7.302
  165VAL     HB 2623   3.106   6.666   7.275
  165VAL    CG1 2624   2.937   6.747   7.172
  165VAL   HG11 2625   2.839   6.779   7.194
  165VAL   HG12 2626   2.992   6.835   7.136
  165VAL   HG13 2627   2.941   6.675   7.089
  165VAL    CG2 2628   3.018   6.825   7.384
  165VAL   HG21 2629   3.066   6.811   7.481
  165VAL   HG22 2630   3.072   6.902   7.328
  165VAL   HG23 2631   2.918   6.863   7.406
  165VAL      C 2632   2.915   6.465   7.271
  165VAL      O 2633   3.011   6.388   7.259
  166THR      N 2634   2.804   6.449   7.199
  166THR      H 2635   2.727   6.512   7.221
  166THR     CA 2636   2.780   6.342   7.106
  166THR     HA 2637   2.869   6.287   7.082
  166THR     CB 2638   2.666   6.251   7.155
  166THR     HB 2639   2.569   6.303   7.168
  166THR    CG2 2640   2.648   6.130   7.062
  166THR   HG21 2641   2.588   6.052   7.111
  166THR   HG22 2642   2.594   6.166   6.976
  166THR   HG23 2643   2.744   6.088   7.032
  166THR    OG1 2644   2.701   6.192   7.276
  166THR    HG1 2645   2.678   6.263   7.347
  166THR      C 2646   2.738   6.406   6.973
  166THR      O 2647   2.644   6.485   6.968
  167TYR      N 2648   2.807   6.369   6.865
  167TYR      H 2649   2.888   6.312   6.880
  167TYR     CA 2650   2.777   6.403   6.725
  167TYR     HA 2651   2.692   6.472   6.723
  167TYR     CB 2652   2.894   6.472   6.658
  167TYR    HB1 2653   2.864   6.489   6.553
  167TYR    HB2 2654   2.977   6.405   6.653
  167TYR     CG 2655   2.938   6.603   6.733
  167TYR    CD1 2656   3.065   6.611   6.792
  167TYR    HD1 2657   3.126   6.523   6.791
  167TYR    CE1 2658   3.112   6.727   6.853
  167TYR    HE1 2659   3.211   6.737   6.888
  167TYR     CZ 2660   3.025   6.838   6.863
  167TYR     OH 2661   3.064   6.956   6.918
  167TYR     HH 2662   3.151   6.946   6.955
  167TYR    CE2 2663   2.893   6.830   6.810
  167TYR    HE2 2664   2.830   6.918   6.813
  167TYR    CD2 2665   2.852   6.714   6.742
  167TYR    HD2 2666   2.753   6.712   6.701
  167TYR      C 2667   2.734   6.275   6.649
  167TYR      O 2668   2.785   6.165   6.667
  168LEU      N 2669   2.632   6.291   6.564
  168LEU      H 2670   2.588   6.383   6.561
  168LEU     CA 2671   2.581   6.183   6.479
  168LEU     HA 2672   2.587   6.089   6.531
  168LEU     CB 2673   2.437   6.217   6.441
  168LEU    HB1 2674   2.437   6.289   6.364
  168LEU    HB2 2675   2.393   6.258   6.533
  168LEU     CG 2676   2.350   6.099   6.387
  168LEU     HG 2677   2.394   6.070   6.290
  168LEU    CD1 2678   2.347   5.975   6.469
  168LEU   HD11 2679   2.283   5.902   6.422
  168LEU   HD12 2680   2.448   5.932   6.472
  168LEU   HD13 2681   2.311   6.000   6.575
  168LEU    CD2 2682   2.209   6.147   6.363
  168LEU   HD21 2683   2.207   6.236   6.297
  168LEU   HD22 2684   2.149   6.069   6.318
  168LEU   HD23 2685   2.169   6.168   6.463
  168LEU      C 2686   2.669   6.173   6.353
  168LEU      O 2687   2.715   6.273   6.298
  169VAL      N 2688   2.700   6.049   6.311
  169VAL      H 2689   2.669   5.971   6.369
  169VAL     CA 2690   2.772   6.018   6.183
  169VAL     HA 2691   2.826   6.103   6.150
  169VAL     CB 2692   2.875   5.907   6.209
  169VAL     HB 2693   2.818   5.819   6.242
  169VAL    CG1 2694   2.965   5.865   6.090
  169VAL   HG11 2695   3.022   5.783   6.122
  169VAL   HG12 2696   2.901   5.832   6.008
  169VAL   HG13 2697   3.027   5.948   6.060
  169VAL    CG2 2698   2.970   5.951   6.321
  169VAL   HG21 2699   3.043   5.878   6.351
  169VAL   HG22 2700   3.020   6.043   6.285
  169VAL   HG23 2701   2.923   5.988   6.409
  169VAL      C 2702   2.676   5.981   6.073
  169VAL      O 2703   2.662   6.053   5.976
  170HIS      N 2704   2.598   5.880   6.093
  170HIS      H 2705   2.610   5.829   6.180
  170HIS     CA 2706   2.498   5.829   5.999
  170HIS     HA 2707   2.442   5.911   5.960
  170HIS     CB 2708   2.566   5.746   5.888
  170HIS    HB1 2709   2.599   5.653   5.938
  170HIS    HB2 2710   2.658   5.788   5.846
  170HIS     CG 2711   2.487   5.704   5.766
  170HIS    ND1 2712   2.389   5.781   5.704
  170HIS    CE1 2713   2.336   5.697   5.609
  170HIS    HE1 2714   2.257   5.724   5.542
  170HIS    NE2 2715   2.395   5.578   5.607
  170HIS    HE2 2716   2.380   5.502   5.537
  170HIS    CD2 2717   2.489   5.580   5.708
  170HIS    HD2 2718   2.556   5.493   5.733
  170HIS      C 2719   2.399   5.742   6.071
  170HIS      O 2720   2.430   5.681   6.173
  171ASN      N 2721   2.281   5.723   6.008
  171ASN      H 2722   2.269   5.778   5.924
  171ASN     CA 2723   2.183   5.623   6.038
  171ASN     HA 2724   2.218   5.564   6.119
  171ASN     CB 2725   2.061   5.700   6.082
  171ASN    HB1 2726   2.033   5.766   5.998
  171ASN    HB2 2727   2.085   5.767   6.164
  171ASN     CG 2728   1.952   5.605   6.127
  171ASN    OD1 2729   1.967   5.522   6.218
  171ASN    ND2 2730   1.835   5.607   6.067
  171ASN   HD21 2731   1.820   5.676   5.993
  171ASN   HD22 2732   1.763   5.549   6.105
  171ASN      C 2733   2.162   5.531   5.914
  171ASN      O 2734   2.103   5.571   5.813
  172PHE      N 2735   2.202   5.407   5.927
  172PHE      H 2736   2.240   5.374   6.015
  172PHE     CA 2737   2.191   5.299   5.825
  172PHE     HA 2738   2.214   5.339   5.727
  172PHE     CB 2739   2.290   5.182   5.851
  172PHE    HB1 2740   2.265   5.091   5.800
  172PHE    HB2 2741   2.287   5.150   5.957
  172PHE     CG 2742   2.439   5.216   5.826
  172PHE    CD1 2743   2.517   5.297   5.912
  172PHE    HD1 2744   2.472   5.340   6.001
  172PHE    CE1 2745   2.657   5.315   5.892
  172PHE    HE1 2746   2.717   5.361   5.971
  172PHE     CZ 2747   2.716   5.257   5.779
  172PHE     HZ 2748   2.822   5.259   5.763
  172PHE    CE2 2749   2.635   5.189   5.685
  172PHE    HE2 2750   2.678   5.147   5.594
  172PHE    CD2 2751   2.499   5.171   5.708
  172PHE    HD2 2752   2.442   5.120   5.634
  172PHE      C 2753   2.046   5.247   5.805
  172PHE      O 2754   1.969   5.232   5.900
  173GLU      N 2755   2.018   5.202   5.682
  173GLU      H 2756   2.084   5.228   5.609
  173GLU     CA 2757   1.890   5.140   5.637
  173GLU     HA 2758   1.838   5.112   5.730
  173GLU     CB 2759   1.792   5.240   5.573
  173GLU    HB1 2760   1.692   5.203   5.584
  173GLU    HB2 2761   1.817   5.259   5.473
  173GLU     CG 2762   1.796   5.380   5.638
  173GLU    HG1 2763   1.893   5.430   5.623
  173GLU    HG2 2764   1.777   5.374   5.743
  173GLU     CD 2765   1.679   5.465   5.594
  173GLU    OE1 2766   1.696   5.574   5.538
  173GLU    OE2 2767   1.563   5.421   5.603
  173GLU      C 2768   1.917   5.029   5.537
  173GLU      O 2769   1.851   4.927   5.537
  174GLU      N 2770   2.011   5.046   5.440
  174GLU      H 2771   2.067   5.132   5.444
  174GLU     CA 2772   2.042   4.957   5.330
  174GLU     HA 2773   1.946   4.912   5.297
  174GLU     CB 2774   2.094   5.045   5.209
  174GLU    HB1 2775   2.123   4.976   5.133
  174GLU    HB2 2776   2.181   5.108   5.235
  174GLU     CG 2777   1.989   5.140   5.152
  174GLU    HG1 2778   1.964   5.216   5.224
  174GLU    HG2 2779   1.899   5.078   5.129
  174GLU     CD 2780   2.034   5.205   5.017
  174GLU    OE1 2781   2.018   5.330   5.010
  174GLU    OE2 2782   2.080   5.140   4.920
  174GLU      C 2783   2.138   4.842   5.362
  174GLU      O 2784   2.237   4.809   5.294
  175GLY      N 2785   2.114   4.783   5.480
  175GLY      H 2786   2.040   4.824   5.539
  175GLY     CA 2787   2.205   4.689   5.546
  175GLY    HA1 2788   2.227   4.603   5.484
  175GLY    HA2 2789   2.151   4.646   5.632
  175GLY      C 2790   2.330   4.752   5.610
  175GLY      O 2791   2.313   4.848   5.688
  176GLY      N 2792   2.451   4.701   5.590
  176GLY      H 2793   2.464   4.623   5.530
  176GLY     CA 2794   2.569   4.736   5.671
  176GLY    HA1 2795   2.618   4.644   5.702
  176GLY    HA2 2796   2.543   4.789   5.762
  176GLY      C 2797   2.670   4.824   5.594
  176GLY      O 2798   2.643   4.887   5.490
  177GLY      N 2799   2.796   4.833   5.644
  177GLY      H 2800   2.824   4.775   5.724
  177GLY     CA 2801   2.907   4.912   5.588
  177GLY    HA1 2802   2.867   5.011   5.562
  177GLY    HA2 2803   2.937   4.871   5.490
  177GLY      C 2804   3.026   4.913   5.680
  177GLY      O 2805   3.045   4.817   5.762
  178VAL      N 2806   3.101   5.018   5.679
  178VAL      H 2807   3.081   5.091   5.611
  178VAL     CA 2808   3.216   5.040   5.765
  178VAL     HA 2809   3.211   4.965   5.846
  178VAL     CB 2810   3.350   5.022   5.697
  178VAL     HB 2811   3.424   5.052   5.762
  178VAL    CG1 2812   3.373   4.872   5.675
  178VAL   HG11 2813   3.300   4.828   5.607
  178VAL   HG12 2814   3.470   4.854   5.626
  178VAL   HG13 2815   3.360   4.820   5.770
  178VAL    CG2 2816   3.356   5.101   5.567
  178VAL   HG21 2817   3.331   5.207   5.586
  178VAL   HG22 2818   3.456   5.100   5.530
  178VAL   HG23 2819   3.288   5.061   5.491
  178VAL      C 2820   3.208   5.175   5.833
  178VAL      O 2821   3.159   5.271   5.776
  179ALA      N 2822   3.264   5.186   5.954
  179ALA      H 2823   3.309   5.103   5.995
  179ALA     CA 2824   3.270   5.311   6.039
  179ALA     HA 2825   3.253   5.402   5.980
  179ALA     CB 2826   3.152   5.307   6.143
  179ALA    HB1 2827   3.159   5.389   6.214
  179ALA    HB2 2828   3.053   5.317   6.093
  179ALA    HB3 2829   3.154   5.206   6.194
  179ALA      C 2830   3.405   5.321   6.107
  179ALA      O 2831   3.462   5.220   6.147
  180MET      N 2832   3.451   5.445   6.123
  180MET      H 2833   3.396   5.527   6.091
  180MET     CA 2834   3.581   5.477   6.183
  180MET     HA 2835   3.601   5.402   6.263
  180MET     CB 2836   3.698   5.462   6.081
  180MET    HB1 2837   3.694   5.365   6.026
  180MET    HB2 2838   3.795   5.464   6.132
  180MET     CG 2839   3.706   5.569   5.969
  180MET    HG1 2840   3.604   5.606   5.953
  180MET    HG2 2841   3.728   5.522   5.873
  180MET     SD 2842   3.816   5.709   5.997
  180MET     CE 2843   3.977   5.646   5.942
  180MET    HE1 2844   4.014   5.578   6.014
  180MET    HE2 2845   3.968   5.599   5.844
  180MET    HE3 2846   4.049   5.727   5.931
  180MET      C 2847   3.586   5.612   6.255
  180MET      O 2848   3.506   5.703   6.221
  181GLY      N 2849   3.679   5.624   6.351
  181GLY      H 2850   3.733   5.544   6.368
  181GLY     CA 2851   3.721   5.751   6.414
  181GLY    HA1 2852   3.688   5.750   6.519
  181GLY    HA2 2853   3.672   5.840   6.369
  181GLY      C 2854   3.874   5.774   6.412
  181GLY      O 2855   3.956   5.693   6.450
  182MET      N 2856   3.908   5.890   6.357
  182MET      H 2857   3.836   5.955   6.331
  182MET     CA 2858   4.045   5.938   6.353
  182MET     HA 2859   4.109   5.868   6.407
  182MET     CB 2860   4.096   5.932   6.207
  182MET    HB1 2861   4.092   5.829   6.173
  182MET    HB2 2862   4.200   5.967   6.205
  182MET     CG 2863   4.010   6.019   6.114
  182MET    HG1 2864   3.999   6.122   6.149
  182MET    HG2 2865   3.906   5.982   6.102
  182MET     SD 2866   4.082   6.025   5.948
  182MET     CE 2867   4.183   6.177   5.954
  182MET    HE1 2868   4.267   6.155   6.014
  182MET    HE2 2869   4.218   6.198   5.853
  182MET    HE3 2870   4.120   6.259   5.994
  182MET      C 2871   4.058   6.074   6.422
  182MET      O 2872   3.958   6.145   6.442
  183TYR      N 2873   4.180   6.106   6.468
  183TYR      H 2874   4.256   6.041   6.455
  183TYR     CA 2875   4.212   6.230   6.545
  183TYR     HA 2876   4.137   6.304   6.523
  183TYR     CB 2877   4.188   6.200   6.695
  183TYR    HB1 2878   4.099   6.139   6.701
  183TYR    HB2 2879   4.170   6.295   6.745
  183TYR     CG 2880   4.306   6.131   6.765
  183TYR    CD1 2881   4.411   6.201   6.834
  183TYR    HD1 2882   4.403   6.308   6.850
  183TYR    CE1 2883   4.524   6.134   6.885
  183TYR    HE1 2884   4.603   6.186   6.932
  183TYR     CZ 2885   4.537   5.995   6.865
  183TYR     OH 2886   4.650   5.928   6.905
  183TYR     HH 2887   4.707   5.993   6.944
  183TYR    CE2 2888   4.435   5.923   6.796
  183TYR    HE2 2889   4.452   5.817   6.776
  183TYR    CD2 2890   4.322   5.991   6.753
  183TYR    HD2 2891   4.245   5.933   6.697
  183TYR      C 2892   4.355   6.286   6.524
  183TYR      O 2893   4.446   6.221   6.476
  184ASN      N 2894   4.376   6.412   6.564
  184ASN      H 2895   4.295   6.456   6.609
  184ASN     CA 2896   4.509   6.472   6.584
  184ASN     HA 2897   4.583   6.393   6.607
  184ASN     CB 2898   4.559   6.541   6.451
  184ASN    HB1 2899   4.542   6.652   6.445
  184ASN    HB2 2900   4.504   6.498   6.367
  184ASN     CG 2901   4.709   6.519   6.432
  184ASN    OD1 2902   4.787   6.554   6.516
  184ASN    ND2 2903   4.748   6.457   6.323
  184ASN   HD21 2904   4.685   6.434   6.245
  184ASN   HD22 2905   4.844   6.422   6.320
  184ASN      C 2906   4.501   6.567   6.703
  184ASN      O 2907   4.395   6.611   6.746
  185GLN      N 2908   4.618   6.609   6.756
  185GLN      H 2909   4.704   6.586   6.711
  185GLN     CA 2910   4.632   6.688   6.881
  185GLN     HA 2911   4.535   6.705   6.916
  185GLN     CB 2912   4.723   6.621   6.987
  185GLN    HB1 2913   4.704   6.663   7.083
  185GLN    HB2 2914   4.830   6.639   6.958
  185GLN     CG 2915   4.700   6.469   7.001
  185GLN    HG1 2916   4.731   6.418   6.911
  185GLN    HG2 2917   4.596   6.447   7.010
  185GLN     CD 2918   4.776   6.424   7.120
  185GLN    OE1 2919   4.719   6.393   7.227
  185GLN    NE2 2920   4.905   6.445   7.122
  185GLN   HE21 2921   4.948   6.479   7.039
  185GLN   HE22 2922   4.960   6.438   7.207
  185GLN      C 2923   4.697   6.825   6.848
  185GLN      O 2924   4.783   6.835   6.759
  186ASP      N 2925   4.656   6.925   6.922
  186ASP      H 2926   4.586   6.909   6.996
  186ASP     CA 2927   4.700   7.062   6.900
  186ASP     HA 2928   4.694   7.083   6.791
  186ASP     CB 2929   4.617   7.170   6.976
  186ASP    HB1 2930   4.522   7.174   6.923
  186ASP    HB2 2931   4.664   7.264   6.962
  186ASP     CG 2932   4.592   7.150   7.128
  186ASP    OD1 2933   4.656   7.066   7.192
  186ASP    OD2 2934   4.505   7.223   7.180
  186ASP      C 2935   4.853   7.082   6.933
  186ASP      O 2936   4.923   7.151   6.858
  187LYS      N 2937   4.897   7.017   7.038
  187LYS      H 2938   4.829   6.972   7.096
  187LYS     CA 2939   5.039   7.010   7.073
  187LYS     HA 2940   5.074   7.113   7.074
  187LYS     CB 2941   5.058   6.944   7.213
  187LYS    HB1 2942   5.017   6.844   7.206
  187LYS    HB2 2943   4.995   7.003   7.280
  187LYS     CG 2944   5.199   6.940   7.268
  187LYS    HG1 2945   5.264   6.871   7.213
  187LYS    HG2 2946   5.189   6.898   7.368
  187LYS     CD 2947   5.266   7.077   7.293
  187LYS    HD1 2948   5.333   7.057   7.378
  187LYS    HD2 2949   5.192   7.154   7.312
  187LYS     CE 2950   5.349   7.113   7.167
  187LYS    HE1 2951   5.280   7.155   7.090
  187LYS    HE2 2952   5.395   7.021   7.125
  187LYS     NZ 2953   5.457   7.212   7.195
  187LYS    HZ1 2954   5.520   7.187   7.270
  187LYS    HZ2 2955   5.515   7.223   7.116
  187LYS    HZ3 2956   5.417   7.306   7.226
  187LYS      C 2957   5.120   6.946   6.958
  187LYS      O 2958   5.226   6.995   6.923
  188SER      N 2959   5.066   6.837   6.898
  188SER      H 2960   4.985   6.791   6.941
  188SER     CA 2961   5.136   6.773   6.792
  188SER     HA 2962   5.237   6.761   6.822
  188SER     CB 2963   5.077   6.639   6.764
  188SER    HB1 2964   5.153   6.582   6.705
  188SER    HB2 2965   4.986   6.648   6.706
  188SER     OG 2966   5.044   6.560   6.875
  188SER     HG 2967   5.123   6.571   6.943
  188SER      C 2968   5.139   6.858   6.666
  188SER      O 2969   5.235   6.863   6.594
  189ILE      N 2970   5.038   6.944   6.646
  189ILE      H 2971   4.953   6.932   6.705
  189ILE     CA 2972   5.026   7.040   6.538
  189ILE     HA 2973   5.062   6.994   6.446
  189ILE     CB 2974   4.878   7.079   6.514
  189ILE     HB 2975   4.835   7.116   6.609
  189ILE    CG2 2976   4.856   7.191   6.410
  189ILE   HG21 2977   4.901   7.166   6.316
  189ILE   HG22 2978   4.751   7.206   6.399
  189ILE   HG23 2979   4.906   7.281   6.448
  189ILE    CG1 2980   4.799   6.957   6.463
  189ILE   HG11 2981   4.829   6.871   6.520
  189ILE   HG12 2982   4.824   6.935   6.358
  189ILE     CD 2983   4.643   6.973   6.472
  189ILE    HD1 2984   4.607   7.027   6.384
  189ILE    HD2 2985   4.595   6.876   6.484
  189ILE    HD3 2986   4.616   7.034   6.555
  189ILE      C 2987   5.117   7.162   6.563
  189ILE      O 2988   5.179   7.205   6.469
  190GLU      N 2989   5.135   7.214   6.681
  190GLU      H 2990   5.071   7.182   6.750
  190GLU     CA 2991   5.238   7.311   6.719
  190GLU     HA 2992   5.223   7.402   6.660
  190GLU     CB 2993   5.212   7.356   6.863
  190GLU    HB1 2994   5.232   7.272   6.930
  190GLU    HB2 2995   5.108   7.387   6.877
  190GLU     CG 2996   5.295   7.477   6.904
  190GLU    HG1 2997   5.264   7.559   6.843
  190GLU    HG2 2998   5.398   7.459   6.892
  190GLU     CD 2999   5.277   7.501   7.056
  190GLU    OE1 3000   5.165   7.539   7.098
  190GLU    OE2 3001   5.371   7.479   7.138
  190GLU      C 3002   5.381   7.269   6.695
  190GLU      O 3003   5.460   7.342   6.633
  191ASP      N 3004   5.415   7.147   6.740
  191ASP      H 3005   5.352   7.092   6.796
  191ASP     CA 3006   5.550   7.096   6.717
  191ASP     HA 3007   5.616   7.173   6.750
  191ASP     CB 3008   5.572   6.969   6.803
  191ASP    HB1 3009   5.667   6.921   6.772
  191ASP    HB2 3010   5.491   6.900   6.779
  191ASP     CG 3011   5.574   7.005   6.949
  191ASP    OD1 3012   5.568   6.909   7.031
  191ASP    OD2 3013   5.596   7.125   6.983
  191ASP      C 3014   5.582   7.070   6.565
  191ASP      O 3015   5.695   7.084   6.510
  192PHE      N 3016   5.480   7.035   6.487
  192PHE      H 3017   5.395   7.006   6.528
  192PHE     CA 3018   5.476   7.032   6.339
  192PHE     HA 3019   5.555   6.968   6.297
  192PHE     CB 3020   5.346   6.959   6.300
  192PHE    HB1 3021   5.269   6.993   6.363
  192PHE    HB2 3022   5.355   6.849   6.313
  192PHE     CG 3023   5.305   6.985   6.156
  192PHE    CD1 3024   5.362   6.909   6.053
  192PHE    HD1 3025   5.438   6.835   6.079
  192PHE    CE1 3026   5.320   6.920   5.918
  192PHE    HE1 3027   5.359   6.852   5.841
  192PHE     CZ 3028   5.221   7.013   5.893
  192PHE     HZ 3029   5.181   7.027   5.791
  192PHE    CE2 3030   5.162   7.091   5.993
  192PHE    HE2 3031   5.089   7.165   5.968
  192PHE    CD2 3032   5.203   7.077   6.126
  192PHE    HD2 3033   5.159   7.137   6.205
  192PHE      C 3034   5.491   7.172   6.276
  192PHE      O 3035   5.572   7.190   6.186
  193ALA      N 3036   5.421   7.273   6.331
  193ALA      H 3037   5.357   7.250   6.406
  193ALA     CA 3038   5.426   7.411   6.285
  193ALA     HA 3039   5.418   7.412   6.176
  193ALA     CB 3040   5.312   7.492   6.350
  193ALA    HB1 3041   5.216   7.441   6.325
  193ALA    HB2 3042   5.328   7.500   6.454
  193ALA    HB3 3043   5.304   7.591   6.306
  193ALA      C 3044   5.565   7.477   6.313
  193ALA      O 3045   5.631   7.513   6.217
  194HIS      N 3046   5.618   7.470   6.434
  194HIS      H 3047   5.564   7.426   6.503
  194HIS     CA 3048   5.758   7.504   6.470
  194HIS     HA 3049   5.778   7.610   6.459
  194HIS     CB 3050   5.783   7.451   6.612
  194HIS    HB1 3051   5.891   7.449   6.628
  194HIS    HB2 3052   5.748   7.350   6.622
  194HIS     CG 3053   5.724   7.536   6.725
  194HIS    ND1 3054   5.739   7.674   6.739
  194HIS    CE1 3055   5.679   7.705   6.854
  194HIS    HE1 3056   5.660   7.807   6.889
  194HIS    NE2 3057   5.644   7.596   6.924
  194HIS    HE2 3058   5.610   7.598   7.022
  194HIS    CD2 3059   5.662   7.486   6.840
  194HIS    HD2 3060   5.644   7.380   6.858
  194HIS      C 3061   5.855   7.435   6.372
  194HIS      O 3062   5.938   7.505   6.315
  195SER      N 3063   5.850   7.302   6.358
  195SER      H 3064   5.778   7.245   6.400
  195SER     CA 3065   5.949   7.236   6.268
  195SER     HA 3066   6.048   7.260   6.307
  195SER     CB 3067   5.942   7.084   6.287
  195SER    HB1 3068   6.032   7.043   6.241
  195SER    HB2 3069   5.856   7.048   6.243
  195SER     OG 3070   5.941   7.047   6.428
  195SER     HG 3071   5.853   7.059   6.464
  195SER      C 3072   5.932   7.284   6.125
  195SER      O 3073   6.035   7.299   6.059
  196SER      N 3074   5.814   7.323   6.078
  196SER      H 3075   5.732   7.315   6.143
  196SER     CA 3076   5.792   7.372   5.940
  196SER     HA 3077   5.838   7.303   5.868
  196SER     CB 3078   5.641   7.370   5.912
  196SER    HB1 3079   5.634   7.406   5.807
  196SER    HB2 3080   5.589   7.437   5.977
  196SER     OG 3081   5.589   7.240   5.927
  196SER     HG 3082   5.571   7.229   6.019
  196SER      C 3083   5.848   7.507   5.913
  196SER      O 3084   5.922   7.524   5.817
  197PHE      N 3085   5.834   7.600   6.011
  197PHE      H 3086   5.779   7.576   6.091
  197PHE     CA 3087   5.898   7.734   6.006
  197PHE     HA 3088   5.878   7.781   5.914
  197PHE     CB 3089   5.839   7.822   6.117
  197PHE    HB1 3090   5.887   7.916   6.114
  197PHE    HB2 3091   5.863   7.775   6.214
  197PHE     CG 3092   5.687   7.839   6.110
  197PHE    CD1 3093   5.606   7.817   6.221
  197PHE    HD1 3094   5.647   7.787   6.314
  197PHE    CE1 3095   5.466   7.831   6.205
  197PHE    HE1 3096   5.397   7.816   6.285
  197PHE     CZ 3097   5.406   7.861   6.083
  197PHE     HZ 3098   5.300   7.868   6.072
  197PHE    CE2 3099   5.493   7.888   5.972
  197PHE    HE2 3100   5.449   7.909   5.874
  197PHE    CD2 3101   5.632   7.876   5.982
  197PHE    HD2 3102   5.693   7.886   5.895
  197PHE      C 3103   6.052   7.716   6.017
  197PHE      O 3104   6.128   7.773   5.936
  198GLN      N 3105   6.094   7.636   6.117
  198GLN      H 3106   6.026   7.590   6.181
  198GLN     CA 3107   6.236   7.623   6.144
  198GLN     HA 3108   6.279   7.723   6.146
  198GLN     CB 3109   6.252   7.552   6.275
  198GLN    HB1 3110   6.356   7.518   6.300
  198GLN    HB2 3111   6.197   7.460   6.276
  198GLN     CG 3112   6.213   7.634   6.399
  198GLN    HG1 3113   6.107   7.672   6.387
  198GLN    HG2 3114   6.276   7.723   6.412
  198GLN     CD 3115   6.210   7.560   6.532
  198GLN    OE1 3116   6.251   7.446   6.538
  198GLN    NE2 3117   6.159   7.616   6.638
  198GLN   HE21 3118   6.120   7.710   6.632
  198GLN   HE22 3119   6.144   7.563   6.726
  198GLN      C 3120   6.313   7.546   6.033
  198GLN      O 3121   6.428   7.575   6.007
  199MET      N 3122   6.248   7.450   5.964
  199MET      H 3123   6.156   7.427   6.001
  199MET     CA 3124   6.300   7.390   5.840
  199MET     HA 3125   6.398   7.350   5.859
  199MET     CB 3126   6.208   7.275   5.798
  199MET    HB1 3127   6.112   7.319   5.768
  199MET    HB2 3128   6.199   7.200   5.877
  199MET     CG 3129   6.265   7.202   5.675
  199MET    HG1 3130   6.284   7.267   5.590
  199MET    HG2 3131   6.195   7.126   5.645
  199MET     SD 3132   6.418   7.112   5.707
  199MET     CE 3133   6.436   7.021   5.551
  199MET    HE1 3134   6.541   6.975   5.547
  199MET    HE2 3135   6.363   6.945   5.545
  199MET    HE3 3136   6.424   7.090   5.469
  199MET      C 3137   6.317   7.491   5.723
  199MET      O 3138   6.425   7.510   5.671
  200ALA      N 3139   6.214   7.572   5.701
  200ALA      H 3140   6.129   7.557   5.748
  200ALA     CA 3141   6.207   7.676   5.599
  200ALA     HA 3142   6.224   7.627   5.504
  200ALA     CB 3143   6.066   7.737   5.604
  200ALA    HB1 3144   6.058   7.805   5.523
  200ALA    HB2 3145   5.988   7.657   5.596
  200ALA    HB3 3146   6.050   7.798   5.696
  200ALA      C 3147   6.321   7.778   5.618
  200ALA      O 3148   6.390   7.816   5.525
  201LEU      N 3149   6.343   7.814   5.746
  201LEU      H 3150   6.286   7.781   5.821
  201LEU     CA 3151   6.452   7.899   5.787
  201LEU     HA 3152   6.456   7.982   5.719
  201LEU     CB 3153   6.416   7.950   5.929
  201LEU    HB1 3154   6.503   7.999   5.970
  201LEU    HB2 3155   6.394   7.865   5.993
  201LEU     CG 3156   6.302   8.048   5.935
  201LEU     HG 3157   6.212   8.004   5.892
  201LEU    CD1 3158   6.261   8.070   6.084
  201LEU   HD11 3159   6.347   8.087   6.150
  201LEU   HD12 3160   6.182   8.143   6.101
  201LEU   HD13 3161   6.221   7.975   6.115
  201LEU    CD2 3162   6.324   8.189   5.873
  201LEU   HD21 3163   6.404   8.242   5.925
  201LEU   HD22 3164   6.339   8.174   5.770
  201LEU   HD23 3165   6.238   8.251   5.884
  201LEU      C 3166   6.594   7.842   5.771
  201LEU      O 3167   6.691   7.915   5.757
  202SER      N 3168   6.603   7.709   5.769
  202SER      H 3169   6.515   7.656   5.780
  202SER     CA 3170   6.735   7.636   5.757
  202SER     HA 3171   6.812   7.701   5.800
  202SER     CB 3172   6.739   7.510   5.847
  202SER    HB1 3173   6.840   7.474   5.858
  202SER    HB2 3174   6.677   7.429   5.807
  202SER     OG 3175   6.694   7.541   5.981
  202SER     HG 3176   6.603   7.561   5.979
  202SER      C 3177   6.783   7.602   5.613
  202SER      O 3178   6.904   7.583   5.592
  203LYS      N 3179   6.688   7.609   5.521
  203LYS      H 3180   6.594   7.618   5.558
  203LYS     CA 3181   6.707   7.605   5.376
  203LYS     HA 3182   6.806   7.565   5.356
  203LYS     CB 3183   6.603   7.511   5.310
  203LYS    HB1 3184   6.505   7.558   5.327
  203LYS    HB2 3185   6.606   7.414   5.360
  203LYS     CG 3186   6.626   7.482   5.158
  203LYS    HG1 3187   6.633   7.574   5.106
  203LYS    HG2 3188   6.541   7.419   5.124
  203LYS     CD 3189   6.757   7.401   5.130
  203LYS    HD1 3190   6.760   7.301   5.174
  203LYS    HD2 3191   6.845   7.454   5.170
  203LYS     CE 3192   6.771   7.401   4.980
  203LYS    HE1 3193   6.776   7.505   4.944
  203LYS    HE2 3194   6.679   7.360   4.938
  203LYS     NZ 3195   6.887   7.328   4.928
  203LYS    HZ1 3196   6.888   7.230   4.956
  203LYS    HZ2 3197   6.885   7.331   4.833
  203LYS    HZ3 3198   6.973   7.380   4.963
  203LYS      C 3199   6.702   7.744   5.308
  203LYS      O 3200   6.771   7.769   5.210
  204GLY      N 3201   6.620   7.835   5.365
  204GLY      H 3202   6.571   7.815   5.455
  204GLY     CA 3203   6.599   7.977   5.315
  204GLY    HA1 3204   6.694   8.023   5.289
  204GLY    HA2 3205   6.551   8.030   5.394
  204GLY      C 3206   6.502   7.979   5.199
  204GLY      O 3207   6.532   8.048   5.103
  205TRP      N 3208   6.392   7.906   5.206
  205TRP      H 3209   6.380   7.851   5.291
  205TRP     CA 3210   6.297   7.878   5.100
  205TRP     HA 3211   6.323   7.947   5.016
  205TRP     CB 3212   6.313   7.734   5.053
  205TRP    HB1 3213   6.219   7.705   5.006
  205TRP    HB2 3214   6.325   7.667   5.137
  205TRP     CG 3215   6.418   7.700   4.952
  205TRP    CD1 3216   6.514   7.782   4.905
  205TRP    HD1 3217   6.522   7.882   4.931
  205TRP    NE1 3218   6.588   7.718   4.810
  205TRP    HE1 3219   6.672   7.760   4.763
  205TRP    CE2 3220   6.553   7.590   4.795
  205TRP    CZ2 3221   6.593   7.488   4.710
  205TRP    HZ2 3222   6.678   7.506   4.645
  205TRP    CH2 3223   6.528   7.365   4.716
  205TRP    HH2 3224   6.568   7.279   4.660
  205TRP    CZ3 3225   6.425   7.342   4.807
  205TRP    HZ3 3226   6.384   7.241   4.815
  205TRP    CE3 3227   6.385   7.446   4.890
  205TRP    HE3 3228   6.301   7.436   4.960
  205TRP    CD2 3229   6.442   7.574   4.885
  205TRP      C 3230   6.150   7.909   5.149
  205TRP      O 3231   6.116   7.887   5.266
  206PRO      N 3232   6.061   7.954   5.058
  206PRO     CD 3233   6.081   7.975   4.914
  206PRO    HD1 3234   6.121   7.884   4.865
  206PRO    HD2 3235   6.149   8.059   4.899
  206PRO     CG 3236   5.942   8.001   4.859
  206PRO    HG1 3237   5.898   7.904   4.839
  206PRO    HG2 3238   5.945   8.071   4.768
  206PRO     CB 3239   5.864   8.063   4.973
  206PRO    HB1 3240   5.757   8.045   4.965
  206PRO    HB2 3241   5.881   8.172   4.977
  206PRO     CA 3242   5.924   7.991   5.099
  206PRO     HA 3243   5.939   8.058   5.182
  206PRO      C 3244   5.843   7.869   5.140
  206PRO      O 3245   5.874   7.754   5.102
  207LEU      N 3246   5.733   7.894   5.216
  207LEU      H 3247   5.709   7.989   5.240
  207LEU     CA 3248   5.647   7.787   5.271
  207LEU     HA 3249   5.692   7.692   5.243
  207LEU     CB 3250   5.654   7.802   5.424
  207LEU    HB1 3251   5.614   7.900   5.448
  207LEU    HB2 3252   5.757   7.788   5.455
  207LEU     CG 3253   5.568   7.697   5.500
  207LEU     HG 3254   5.458   7.708   5.473
  207LEU    CD1 3255   5.607   7.556   5.468
  207LEU   HD11 3256   5.563   7.487   5.541
  207LEU   HD12 3257   5.582   7.529   5.366
  207LEU   HD13 3258   5.713   7.547   5.479
  207LEU    CD2 3259   5.579   7.729   5.647
  207LEU   HD21 3260   5.685   7.723   5.680
  207LEU   HD22 3261   5.540   7.829   5.658
  207LEU   HD23 3262   5.517   7.657   5.702
  207LEU      C 3263   5.504   7.793   5.208
  207LEU      O 3264   5.443   7.899   5.212
  208TYR      N 3265   5.453   7.678   5.169
  208TYR      H 3266   5.514   7.598   5.163
  208TYR     CA 3267   5.311   7.657   5.148
  208TYR     HA 3268   5.260   7.753   5.138
  208TYR     CB 3269   5.286   7.582   5.016
  208TYR    HB1 3270   5.183   7.557   5.014
  208TYR    HB2 3271   5.340   7.489   5.017
  208TYR     CG 3272   5.317   7.655   4.890
  208TYR    CD1 3273   5.448   7.651   4.834
  208TYR    HD1 3274   5.527   7.609   4.895
  208TYR    CE1 3275   5.472   7.707   4.707
  208TYR    HE1 3276   5.571   7.709   4.671
  208TYR     CZ 3277   5.368   7.770   4.636
  208TYR     OH 3278   5.390   7.821   4.510
  208TYR     HH 3279   5.488   7.810   4.485
  208TYR    CE2 3280   5.240   7.779   4.693
  208TYR    HE2 3281   5.159   7.827   4.637
  208TYR    CD2 3282   5.212   7.714   4.816
  208TYR    HD2 3283   5.113   7.716   4.856
  208TYR      C 3284   5.254   7.575   5.263
  208TYR      O 3285   5.323   7.484   5.304
  209LEU      N 3286   5.134   7.604   5.309
  209LEU      H 3287   5.088   7.688   5.274
  209LEU     CA 3288   5.050   7.504   5.369
  209LEU     HA 3289   5.111   7.414   5.386
  209LEU     CB 3290   5.007   7.562   5.508
  209LEU    HB1 3291   4.954   7.655   5.494
  209LEU    HB2 3292   5.095   7.586   5.568
  209LEU     CG 3293   4.927   7.466   5.596
  209LEU     HG 3294   4.854   7.414   5.536
  209LEU    CD1 3295   5.019   7.352   5.650
  209LEU   HD11 3296   5.057   7.293   5.568
  209LEU   HD12 3297   5.098   7.398   5.705
  209LEU   HD13 3298   4.959   7.287   5.715
  209LEU    CD2 3299   4.865   7.538   5.714
  209LEU   HD21 3300   4.836   7.464   5.791
  209LEU   HD22 3301   4.937   7.608   5.761
  209LEU   HD23 3302   4.773   7.593   5.686
  209LEU      C 3303   4.938   7.463   5.277
  209LEU      O 3304   4.882   7.548   5.205
  210SER      N 3305   4.890   7.335   5.283
  210SER      H 3306   4.942   7.264   5.327
  210SER     CA 3307   4.765   7.298   5.220
  210SER     HA 3308   4.706   7.389   5.217
  210SER     CB 3309   4.790   7.244   5.080
  210SER    HB1 3310   4.837   7.325   5.023
  210SER    HB2 3311   4.692   7.220   5.034
  210SER     OG 3312   4.872   7.129   5.085
  210SER     HG 3313   4.840   7.069   5.151
  210SER      C 3314   4.680   7.198   5.300
  210SER      O 3315   4.735   7.104   5.357
  211THR      N 3316   4.551   7.221   5.302
  211THR      H 3317   4.515   7.297   5.246
  211THR     CA 3318   4.458   7.138   5.376
  211THR     HA 3319   4.505   7.040   5.393
  211THR     CB 3320   4.434   7.207   5.513
  211THR     HB 3321   4.369   7.148   5.573
  211THR    CG2 3322   4.556   7.232   5.599
  211THR   HG21 3323   4.627   7.301   5.556
  211THR   HG22 3324   4.532   7.274   5.695
  211THR   HG23 3325   4.605   7.135   5.606
  211THR    OG1 3326   4.379   7.336   5.502
  211THR    HG1 3327   4.326   7.352   5.581
  211THR      C 3328   4.327   7.121   5.300
  211THR      O 3329   4.299   7.200   5.207
  212LYS      N 3330   4.238   7.031   5.340
  212LYS      H 3331   4.274   6.957   5.400
  212LYS     CA 3332   4.094   7.021   5.290
  212LYS     HA 3333   4.084   7.052   5.191
  212LYS     CB 3334   4.051   6.874   5.296
  212LYS    HB1 3335   4.026   6.846   5.401
  212LYS    HB2 3336   4.128   6.806   5.262
  212LYS     CG 3337   3.934   6.840   5.204
  212LYS    HG1 3338   3.857   6.907   5.227
  212LYS    HG2 3339   3.892   6.745   5.234
  212LYS     CD 3340   3.964   6.837   5.052
  212LYS    HD1 3341   4.028   6.750   5.032
  212LYS    HD2 3342   4.018   6.923   5.023
  212LYS     CE 3343   3.831   6.827   4.971
  212LYS    HE1 3344   3.763   6.912   5.000
  212LYS    HE2 3345   3.767   6.741   4.993
  212LYS     NZ 3346   3.852   6.849   4.824
  212LYS    HZ1 3347   3.878   6.763   4.780
  212LYS    HZ2 3348   3.765   6.881   4.780
  212LYS    HZ3 3349   3.924   6.916   4.807
  212LYS      C 3350   4.004   7.119   5.362
  212LYS      O 3351   3.910   7.081   5.433
  213ASN      N 3352   4.038   7.251   5.354
  213ASN      H 3353   4.117   7.271   5.296
  213ASN     CA 3354   3.991   7.358   5.442
  213ASN     HA 3355   4.015   7.334   5.548
  213ASN     CB 3356   4.067   7.488   5.408
  213ASN    HB1 3357   4.015   7.549   5.334
  213ASN    HB2 3358   4.165   7.457   5.368
  213ASN     CG 3359   4.093   7.569   5.530
  213ASN    OD1 3360   4.198   7.558   5.590
  213ASN    ND2 3361   3.997   7.645   5.576
  213ASN   HD21 3362   3.912   7.655   5.525
  213ASN   HD22 3363   4.013   7.694   5.667
  213ASN      C 3364   3.838   7.378   5.440
  213ASN      O 3365   3.782   7.416   5.544
  214THR      N 3366   3.776   7.362   5.323
  214THR      H 3367   3.831   7.327   5.246
  214THR     CA 3368   3.633   7.389   5.305
  214THR     HA 3369   3.604   7.469   5.366
  214THR     CB 3370   3.607   7.431   5.160
  214THR     HB 3371   3.500   7.433   5.137
  214THR    CG2 3372   3.653   7.571   5.127
  214THR   HG21 3373   3.631   7.595   5.024
  214THR   HG22 3374   3.596   7.639   5.194
  214THR   HG23 3375   3.759   7.583   5.147
  214THR    OG1 3376   3.663   7.340   5.071
  214THR    HG1 3377   3.615   7.348   4.982
  214THR      C 3378   3.543   7.270   5.344
  214THR      O 3379   3.447   7.288   5.416
  215ILE      N 3380   3.582   7.150   5.298
  215ILE      H 3381   3.666   7.140   5.242
  215ILE     CA 3382   3.502   7.025   5.330
  215ILE     HA 3383   3.397   7.052   5.323
  215ILE     CB 3384   3.530   6.914   5.226
  215ILE     HB 3385   3.636   6.893   5.229
  215ILE    CG2 3386   3.457   6.779   5.249
  215ILE   HG21 3387   3.350   6.792   5.240
  215ILE   HG22 3388   3.485   6.710   5.167
  215ILE   HG23 3389   3.487   6.731   5.342
  215ILE    CG1 3390   3.502   6.965   5.083
  215ILE   HG11 3391   3.517   6.884   5.012
  215ILE   HG12 3392   3.568   7.048   5.059
  215ILE     CD 3393   3.360   7.025   5.057
  215ILE    HD1 3394   3.348   7.043   4.953
  215ILE    HD2 3395   3.276   6.955   5.092
  215ILE    HD3 3396   3.344   7.118   5.112
  215ILE      C 3397   3.523   6.977   5.475
  215ILE      O 3398   3.428   6.924   5.532
  216LEU      N 3399   3.638   7.001   5.537
  216LEU      H 3400   3.714   7.038   5.487
  216LEU     CA 3401   3.665   6.959   5.678
  216LEU     HA 3402   3.574   6.920   5.729
  216LEU     CB 3403   3.768   6.841   5.683
  216LEU    HB1 3404   3.790   6.819   5.786
  216LEU    HB2 3405   3.856   6.875   5.625
  216LEU     CG 3406   3.724   6.711   5.609
  216LEU     HG 3407   3.698   6.732   5.507
  216LEU    CD1 3408   3.846   6.617   5.611
  216LEU   HD11 3409   3.879   6.591   5.709
  216LEU   HD12 3410   3.817   6.519   5.568
  216LEU   HD13 3411   3.927   6.658   5.549
  216LEU    CD2 3412   3.603   6.644   5.681
  216LEU   HD21 3413   3.516   6.709   5.692
  216LEU   HD22 3414   3.581   6.555   5.622
  216LEU   HD23 3415   3.627   6.619   5.781
  216LEU      C 3416   3.716   7.077   5.760
  216LEU      O 3417   3.828   7.080   5.811
  217LYS      N 3418   3.635   7.183   5.768
  217LYS      H 3419   3.546   7.177   5.719
  217LYS     CA 3420   3.658   7.312   5.835
  217LYS     HA 3421   3.733   7.366   5.784
  217LYS     CB 3422   3.532   7.398   5.818
  217LYS    HB1 3423   3.447   7.347   5.859
  217LYS    HB2 3424   3.513   7.413   5.713
  217LYS     CG 3425   3.534   7.536   5.883
  217LYS    HG1 3426   3.622   7.589   5.847
  217LYS    HG2 3427   3.548   7.527   5.989
  217LYS     CD 3428   3.406   7.615   5.854
  217LYS    HD1 3429   3.391   7.634   5.746
  217LYS    HD2 3430   3.412   7.710   5.904
  217LYS     CE 3431   3.283   7.540   5.915
  217LYS    HE1 3432   3.302   7.518   6.021
  217LYS    HE2 3433   3.274   7.448   5.864
  217LYS     NZ 3434   3.159   7.620   5.902
  217LYS    HZ1 3435   3.080   7.570   5.941
  217LYS    HZ2 3436   3.171   7.708   5.953
  217LYS    HZ3 3437   3.135   7.638   5.803
  217LYS      C 3438   3.701   7.303   5.980
  217LYS      O 3439   3.775   7.384   6.036
  218LYS      N 3440   3.653   7.201   6.054
  218LYS      H 3441   3.598   7.136   5.995
  218LYS     CA 3442   3.679   7.169   6.196
  218LYS     HA 3443   3.719   7.253   6.248
  218LYS     CB 3444   3.549   7.128   6.271
  218LYS    HB1 3445   3.575   7.107   6.373
  218LYS    HB2 3446   3.501   7.044   6.221
  218LYS     CG 3447   3.447   7.244   6.267
  218LYS    HG1 3448   3.427   7.279   6.167
  218LYS    HG2 3449   3.484   7.324   6.329
  218LYS     CD 3450   3.309   7.200   6.325
  218LYS    HD1 3451   3.327   7.160   6.423
  218LYS    HD2 3452   3.273   7.117   6.265
  218LYS     CE 3453   3.216   7.320   6.320
  218LYS    HE1 3454   3.186   7.349   6.218
  218LYS    HE2 3455   3.265   7.406   6.369
  218LYS     NZ 3456   3.095   7.280   6.390
  218LYS    HZ1 3457   3.118   7.263   6.485
  218LYS    HZ2 3458   3.032   7.363   6.381
  218LYS    HZ3 3459   3.045   7.198   6.361
  218LYS      C 3460   3.787   7.060   6.218
  218LYS      O 3461   3.829   7.039   6.331
  219TYR      N 3462   3.833   6.995   6.110
  219TYR      H 3463   3.797   7.020   6.018
  219TYR     CA 3464   3.960   6.921   6.116
  219TYR     HA 3465   3.989   6.905   6.220
  219TYR     CB 3466   3.932   6.778   6.065
  219TYR    HB1 3467   3.928   6.771   5.956
  219TYR    HB2 3468   3.834   6.745   6.101
  219TYR     CG 3469   4.035   6.677   6.111
  219TYR    CD1 3470   4.159   6.670   6.047
  219TYR    HD1 3471   4.185   6.743   5.975
  219TYR    CE1 3472   4.254   6.576   6.084
  219TYR    HE1 3473   4.352   6.568   6.038
  219TYR     CZ 3474   4.223   6.482   6.184
  219TYR     OH 3475   4.307   6.377   6.215
  219TYR     HH 3476   4.395   6.386   6.181
  219TYR    CE2 3477   4.101   6.488   6.253
  219TYR    HE2 3478   4.078   6.414   6.329
  219TYR    CD2 3479   4.006   6.585   6.212
  219TYR    HD2 3480   3.913   6.589   6.267
  219TYR      C 3481   4.071   6.995   6.040
  219TYR      O 3482   4.151   7.070   6.097
  220ASP      N 3483   4.073   6.982   5.906
  220ASP      H 3484   3.997   6.929   5.866
  220ASP     CA 3485   4.172   7.042   5.817
  220ASP     HA 3486   4.273   7.011   5.845
  220ASP     CB 3487   4.145   6.989   5.676
  220ASP    HB1 3488   4.190   7.059   5.602
  220ASP    HB2 3489   4.038   6.987   5.654
  220ASP     CG 3490   4.209   6.853   5.651
  220ASP    OD1 3491   4.193   6.756   5.726
  220ASP    OD2 3492   4.271   6.835   5.542
  220ASP      C 3493   4.171   7.197   5.815
  220ASP      O 3494   4.274   7.260   5.794
  221GLY      N 3495   4.055   7.261   5.838
  221GLY      H 3496   3.973   7.200   5.853
  221GLY     CA 3497   4.041   7.408   5.858
  221GLY    HA1 3498   3.934   7.432   5.863
  221GLY    HA2 3499   4.084   7.462   5.774
  221GLY      C 3500   4.101   7.452   5.991
  221GLY      O 3501   4.179   7.547   6.000
  222ARG      N 3502   4.078   7.369   6.097
  222ARG      H 3503   4.016   7.291   6.084
  222ARG     CA 3504   4.141   7.391   6.231
  222ARG     HA 3505   4.126   7.493   6.261
  222ARG     CB 3506   4.063   7.303   6.334
  222ARG    HB1 3507   4.074   7.200   6.305
  222ARG    HB2 3508   3.956   7.329   6.324
  222ARG     CG 3509   4.100   7.314   6.476
  222ARG    HG1 3510   4.202   7.278   6.490
  222ARG    HG2 3511   4.036   7.249   6.535
  222ARG     CD 3512   4.090   7.459   6.534
  222ARG    HD1 3513   3.987   7.489   6.535
  222ARG    HD2 3514   4.146   7.527   6.465
  222ARG     NE 3515   4.150   7.465   6.667
  222ARG     HE 3516   4.157   7.374   6.716
  222ARG     CZ 3517   4.210   7.564   6.725
  222ARG    NH1 3518   4.213   7.688   6.677
  222ARG   HH11 3519   4.162   7.712   6.593
  222ARG   HH12 3520   4.249   7.762   6.728
  222ARG    NH2 3521   4.260   7.547   6.847
  222ARG   HH21 3522   4.256   7.459   6.897
  222ARG   HH22 3523   4.296   7.627   6.896
  222ARG      C 3524   4.292   7.364   6.228
  222ARG      O 3525   4.368   7.427   6.296
  223PHE      N 3526   4.335   7.274   6.142
  223PHE      H 3527   4.265   7.212   6.107
  223PHE     CA 3528   4.478   7.255   6.107
  223PHE     HA 3529   4.526   7.235   6.203
  223PHE     CB 3530   4.497   7.138   6.010
  223PHE    HB1 3531   4.466   7.171   5.915
  223PHE    HB2 3532   4.429   7.054   6.037
  223PHE     CG 3533   4.633   7.075   6.006
  223PHE    CD1 3534   4.719   7.106   5.899
  223PHE    HD1 3535   4.703   7.184   5.829
  223PHE    CE1 3536   4.843   7.042   5.888
  223PHE    HE1 3537   4.911   7.066   5.808
  223PHE     CZ 3538   4.876   6.941   5.979
  223PHE     HZ 3539   4.978   6.893   5.968
  223PHE    CE2 3540   4.789   6.903   6.080
  223PHE    HE2 3541   4.825   6.829   6.147
  223PHE    CD2 3542   4.663   6.968   6.090
  223PHE    HD2 3543   4.589   6.935   6.162
  223PHE      C 3544   4.546   7.384   6.050
  223PHE      O 3545   4.643   7.435   6.109
  224LYS      N 3546   4.487   7.448   5.950
  224LYS      H 3547   4.407   7.408   5.902
  224LYS     CA 3548   4.532   7.584   5.907
  224LYS     HA 3549   4.635   7.575   5.876
  224LYS     CB 3550   4.448   7.632   5.790
  224LYS    HB1 3551   4.342   7.627   5.819
  224LYS    HB2 3552   4.468   7.561   5.708
  224LYS     CG 3553   4.480   7.771   5.735
  224LYS    HG1 3554   4.580   7.771   5.694
  224LYS    HG2 3555   4.476   7.840   5.817
  224LYS     CD 3556   4.380   7.803   5.621
  224LYS    HD1 3557   4.280   7.808   5.664
  224LYS    HD2 3558   4.386   7.726   5.550
  224LYS     CE 3559   4.412   7.941   5.559
  224LYS    HE1 3560   4.516   7.946   5.540
  224LYS    HE2 3561   4.388   8.021   5.631
  224LYS     NZ 3562   4.328   7.961   5.436
  224LYS    HZ1 3563   4.351   7.890   5.367
  224LYS    HZ2 3564   4.233   7.951   5.463
  224LYS    HZ3 3565   4.341   8.052   5.397
  224LYS      C 3566   4.535   7.688   6.021
  224LYS      O 3567   4.632   7.765   6.029
  225ASP      N 3568   4.432   7.687   6.105
  225ASP      H 3569   4.358   7.620   6.087
  225ASP     CA 3570   4.402   7.791   6.206
  225ASP     HA 3571   4.400   7.889   6.159
  225ASP     CB 3572   4.257   7.762   6.258
  225ASP    HB1 3573   4.263   7.663   6.301
  225ASP    HB2 3574   4.188   7.754   6.175
  225ASP     CG 3575   4.200   7.861   6.355
  225ASP    OD1 3576   4.214   7.983   6.341
  225ASP    OD2 3577   4.122   7.807   6.434
  225ASP      C 3578   4.503   7.791   6.322
  225ASP      O 3579   4.544   7.898   6.367
  226ILE      N 3580   4.543   7.673   6.369
  226ILE      H 3581   4.497   7.589   6.330
  226ILE     CA 3582   4.651   7.652   6.463
  226ILE     HA 3583   4.639   7.716   6.549
  226ILE     CB 3584   4.660   7.508   6.517
  226ILE     HB 3585   4.664   7.436   6.437
  226ILE    CG2 3586   4.776   7.487   6.617
  226ILE   HG21 3587   4.793   7.379   6.632
  226ILE   HG22 3588   4.874   7.531   6.589
  226ILE   HG23 3589   4.743   7.530   6.710
  226ILE    CG1 3590   4.532   7.473   6.592
  226ILE   HG11 3591   4.445   7.495   6.535
  226ILE   HG12 3592   4.523   7.535   6.682
  226ILE     CD 3593   4.527   7.326   6.638
  226ILE    HD1 3594   4.607   7.308   6.709
  226ILE    HD2 3595   4.435   7.309   6.692
  226ILE    HD3 3596   4.529   7.254   6.551
  226ILE      C 3597   4.785   7.697   6.408
  226ILE      O 3598   4.850   7.777   6.474
  227PHE      N 3599   4.821   7.658   6.286
  227PHE      H 3600   4.752   7.601   6.232
  227PHE     CA 3601   4.955   7.676   6.225
  227PHE     HA 3602   5.025   7.631   6.291
  227PHE     CB 3603   4.951   7.591   6.097
  227PHE    HB1 3604   4.879   7.631   6.023
  227PHE    HB2 3605   4.919   7.490   6.115
  227PHE     CG 3606   5.082   7.571   6.023
  227PHE    CD1 3607   5.149   7.449   6.034
  227PHE    HD1 3608   5.113   7.377   6.106
  227PHE    CE1 3609   5.267   7.427   5.959
  227PHE    HE1 3610   5.320   7.333   5.965
  227PHE     CZ 3611   5.300   7.521   5.858
  227PHE     HZ 3612   5.382   7.495   5.791
  227PHE    CE2 3613   5.227   7.640   5.841
  227PHE    HE2 3614   5.256   7.715   5.768
  227PHE    CD2 3615   5.120   7.666   5.927
  227PHE    HD2 3616   5.061   7.752   5.905
  227PHE      C 3617   4.993   7.822   6.197
  227PHE      O 3618   5.103   7.874   6.230
  228GLN      N 3619   4.898   7.896   6.136
  228GLN      H 3620   4.813   7.845   6.111
  228GLN     CA 3621   4.908   8.040   6.107
  228GLN     HA 3622   5.003   8.054   6.051
  228GLN     CB 3623   4.791   8.076   6.013
  228GLN    HB1 3624   4.783   7.996   5.941
  228GLN    HB2 3625   4.813   8.170   5.966
  228GLN     CG 3626   4.652   8.087   6.083
  228GLN    HG1 3627   4.657   8.176   6.151
  228GLN    HG2 3628   4.629   7.995   6.135
  228GLN     CD 3629   4.535   8.114   5.986
  228GLN    OE1 3630   4.545   8.104   5.861
  228GLN    NE2 3631   4.423   8.143   6.037
  228GLN   HE21 3632   4.411   8.144   6.137
  228GLN   HE22 3633   4.343   8.149   5.977
  228GLN      C 3634   4.917   8.130   6.230
  228GLN      O 3635   4.977   8.239   6.228
  229GLU      N 3636   4.868   8.083   6.345
  229GLU      H 3637   4.829   7.990   6.346
  229GLU     CA 3638   4.868   8.162   6.470
  229GLU     HA 3639   4.859   8.265   6.444
  229GLU     CB 3640   4.745   8.125   6.557
  229GLU    HB1 3641   4.754   8.020   6.592
  229GLU    HB2 3642   4.661   8.130   6.493
  229GLU     CG 3643   4.721   8.213   6.677
  229GLU    HG1 3644   4.708   8.316   6.641
  229GLU    HG2 3645   4.798   8.210   6.749
  229GLU     CD 3646   4.584   8.174   6.746
  229GLU    OE1 3647   4.489   8.255   6.734
  229GLU    OE2 3648   4.572   8.061   6.798
  229GLU      C 3649   5.002   8.150   6.544
  229GLU      O 3650   5.041   8.244   6.616
  230ILE      N 3651   5.084   8.046   6.515
  230ILE      H 3652   5.049   7.974   6.457
  230ILE     CA 3653   5.219   8.029   6.569
  230ILE     HA 3654   5.218   8.063   6.674
  230ILE     CB 3655   5.262   7.882   6.562
  230ILE     HB 3656   5.271   7.856   6.454
  230ILE    CG2 3657   5.399   7.859   6.632
  230ILE   HG21 3658   5.390   7.880   6.734
  230ILE   HG22 3659   5.427   7.754   6.626
  230ILE   HG23 3660   5.478   7.917   6.586
  230ILE    CG1 3661   5.164   7.783   6.630
  230ILE   HG11 3662   5.203   7.682   6.644
  230ILE   HG12 3663   5.081   7.767   6.565
  230ILE     CD 3664   5.114   7.822   6.773
  230ILE    HD1 3665   5.056   7.915   6.772
  230ILE    HD2 3666   5.049   7.745   6.812
  230ILE    HD3 3667   5.198   7.836   6.846
  230ILE      C 3668   5.317   8.118   6.487
  230ILE      O 3669   5.404   8.186   6.540
  231TYR      N 3670   5.295   8.123   6.356
  231TYR      H 3671   5.220   8.070   6.322
  231TYR     CA 3672   5.378   8.202   6.261
  231TYR     HA 3673   5.474   8.157   6.243
  231TYR     CB 3674   5.307   8.200   6.123
  231TYR    HB1 3675   5.202   8.234   6.132
  231TYR    HB2 3676   5.292   8.102   6.084
  231TYR     CG 3677   5.374   8.283   6.013
  231TYR    CD1 3678   5.500   8.243   5.964
  231TYR    HD1 3679   5.551   8.158   6.001
  231TYR    CE1 3680   5.553   8.313   5.855
  231TYR    HE1 3681   5.653   8.287   5.818
  231TYR     CZ 3682   5.494   8.427   5.799
  231TYR     OH 3683   5.562   8.497   5.707
  231TYR     HH 3684   5.522   8.582   5.674
  231TYR    CE2 3685   5.368   8.466   5.845
  231TYR    HE2 3686   5.322   8.552   5.799
  231TYR    CD2 3687   5.308   8.391   5.948
  231TYR    HD2 3688   5.206   8.420   5.983
  231TYR      C 3689   5.392   8.347   6.303
  231TYR      O 3690   5.503   8.403   6.312
  232ASP      N 3691   5.277   8.409   6.337
  232ASP      H 3692   5.197   8.349   6.334
  232ASP     CA 3693   5.251   8.555   6.352
  232ASP     HA 3694   5.299   8.607   6.272
  232ASP     CB 3695   5.100   8.574   6.348
  232ASP    HB1 3696   5.056   8.529   6.436
  232ASP    HB2 3697   5.058   8.513   6.266
  232ASP     CG 3698   5.050   8.713   6.329
  232ASP    OD1 3699   4.947   8.746   6.389
  232ASP    OD2 3700   5.115   8.792   6.258
  232ASP      C 3701   5.309   8.612   6.485
  232ASP      O 3702   5.312   8.736   6.510
  233LYS      N 3703   5.368   8.530   6.573
  233LYS      H 3704   5.359   8.429   6.555
  233LYS     CA 3705   5.432   8.567   6.701
  233LYS     HA 3706   5.440   8.674   6.714
  233LYS     CB 3707   5.347   8.519   6.819
  233LYS    HB1 3708   5.257   8.581   6.825
  233LYS    HB2 3709   5.405   8.533   6.910
  233LYS     CG 3710   5.303   8.372   6.816
  233LYS    HG1 3711   5.393   8.313   6.816
  233LYS    HG2 3712   5.243   8.357   6.728
  233LYS     CD 3713   5.217   8.344   6.942
  233LYS    HD1 3714   5.137   8.415   6.945
  233LYS    HD2 3715   5.280   8.352   7.034
  233LYS     CE 3716   5.159   8.203   6.931
  233LYS    HE1 3717   5.242   8.130   6.928
  233LYS    HE2 3718   5.116   8.201   6.829
  233LYS     NZ 3719   5.058   8.173   7.035
  233LYS    HZ1 3720   5.026   8.075   7.025
  233LYS    HZ2 3721   5.101   8.176   7.127
  233LYS    HZ3 3722   4.978   8.238   7.039
  233LYS      C 3723   5.576   8.518   6.711
  233LYS      O 3724   5.648   8.569   6.797
  234GLN      N 3725   5.624   8.425   6.629
  234GLN      H 3726   5.561   8.380   6.563
  234GLN     CA 3727   5.763   8.372   6.642
  234GLN     HA 3728   5.822   8.425   6.716
  234GLN     CB 3729   5.756   8.230   6.706
  234GLN    HB1 3730   5.856   8.191   6.703
  234GLN    HB2 3731   5.694   8.168   6.639
  234GLN     CG 3732   5.707   8.233   6.850
  234GLN    HG1 3733   5.599   8.252   6.848
  234GLN    HG2 3734   5.754   8.314   6.901
  234GLN     CD 3735   5.729   8.103   6.930
  234GLN    OE1 3736   5.802   8.011   6.893
  234GLN    NE2 3737   5.666   8.085   7.043
  234GLN   HE21 3738   5.607   8.161   7.078
  234GLN   HE22 3739   5.682   8.002   7.096
  234GLN      C 3740   5.849   8.360   6.515
  234GLN      O 3741   5.967   8.337   6.531
  235TYR      N 3742   5.793   8.376   6.398
  235TYR      H 3743   5.700   8.404   6.388
  235TYR     CA 3744   5.862   8.340   6.273
  235TYR     HA 3745   5.968   8.323   6.293
  235TYR     CB 3746   5.807   8.208   6.226
  235TYR    HB1 3747   5.848   8.187   6.127
  235TYR    HB2 3748   5.699   8.213   6.221
  235TYR     CG 3749   5.840   8.095   6.322
  235TYR    CD1 3750   5.976   8.064   6.343
  235TYR    HD1 3751   6.051   8.118   6.287
  235TYR    CE1 3752   6.010   7.962   6.434
  235TYR    HE1 3753   6.112   7.944   6.456
  235TYR     CZ 3754   5.911   7.902   6.509
  235TYR     OH 3755   5.948   7.821   6.612
  235TYR     HH 3756   5.875   7.789   6.664
  235TYR    CE2 3757   5.777   7.931   6.489
  235TYR    HE2 3758   5.701   7.879   6.545
  235TYR    CD2 3759   5.740   8.031   6.397
  235TYR    HD2 3760   5.638   8.057   6.384
  235TYR      C 3761   5.851   8.448   6.163
  235TYR      O 3762   5.940   8.461   6.082
  236LYS      N 3763   5.742   8.526   6.152
  236LYS      H 3764   5.660   8.501   6.206
  236LYS     CA 3765   5.727   8.623   6.039
  236LYS     HA 3766   5.731   8.572   5.945
  236LYS     CB 3767   5.588   8.693   6.050
  236LYS    HB1 3768   5.509   8.618   6.038
  236LYS    HB2 3769   5.587   8.759   5.964
  236LYS     CG 3770   5.569   8.780   6.180
  236LYS    HG1 3771   5.659   8.844   6.188
  236LYS    HG2 3772   5.559   8.708   6.264
  236LYS     CD 3773   5.440   8.857   6.166
  236LYS    HD1 3774   5.354   8.790   6.163
  236LYS    HD2 3775   5.446   8.916   6.072
  236LYS     CE 3776   5.418   8.962   6.281
  236LYS    HE1 3777   5.490   9.045   6.258
  236LYS    HE2 3778   5.451   8.918   6.377
  236LYS     NZ 3779   5.280   9.012   6.284
  236LYS    HZ1 3780   5.261   9.070   6.362
  236LYS    HZ2 3781   5.251   9.062   6.199
  236LYS    HZ3 3782   5.208   8.937   6.302
  236LYS      C 3783   5.843   8.728   6.022
  236LYS      O 3784   5.870   8.773   5.909
  237SER      N 3785   5.915   8.766   6.128
  237SER      H 3786   5.882   8.738   6.220
  237SER     CA 3787   6.030   8.862   6.119
  237SER     HA 3788   6.002   8.940   6.047
  237SER     CB 3789   6.056   8.947   6.247
  237SER    HB1 3790   6.130   9.030   6.230
  237SER    HB2 3791   6.092   8.879   6.328
  237SER     OG 3792   5.934   9.007   6.286
  237SER     HG 3793   5.903   8.976   6.375
  237SER      C 3794   6.160   8.793   6.073
  237SER      O 3795   6.242   8.855   6.008
  238GLN      N 3796   6.169   8.664   6.105
  238GLN      H 3797   6.099   8.626   6.170
  238GLN     CA 3798   6.276   8.578   6.067
  238GLN     HA 3799   6.374   8.628   6.075
  238GLN     CB 3800   6.278   8.449   6.149
  238GLN    HB1 3801   6.350   8.381   6.111
  238GLN    HB2 3802   6.180   8.401   6.138
  238GLN     CG 3803   6.308   8.470   6.298
  238GLN    HG1 3804   6.401   8.531   6.308
  238GLN    HG2 3805   6.337   8.374   6.340
  238GLN     CD 3806   6.198   8.524   6.387
  238GLN    OE1 3807   6.089   8.559   6.343
  238GLN    NE2 3808   6.219   8.533   6.517
  238GLN   HE21 3809   6.309   8.516   6.559
  238GLN   HE22 3810   6.142   8.543   6.578
  238GLN      C 3811   6.261   8.540   5.915
  238GLN      O 3812   6.362   8.552   5.843
  239PHE      N 3813   6.140   8.502   5.871
  239PHE      H 3814   6.066   8.499   5.941
  239PHE     CA 3815   6.110   8.495   5.728
  239PHE     HA 3816   6.165   8.410   5.682
  239PHE     CB 3817   5.961   8.463   5.698
  239PHE    HB1 3818   5.939   8.504   5.600
  239PHE    HB2 3819   5.898   8.512   5.772
  239PHE     CG 3820   5.926   8.314   5.699
  239PHE    CD1 3821   5.961   8.232   5.807
  239PHE    HD1 3822   6.012   8.277   5.891
  239PHE    CE1 3823   5.927   8.092   5.810
  239PHE    HE1 3824   5.953   8.034   5.898
  239PHE     CZ 3825   5.865   8.034   5.697
  239PHE     HZ 3826   5.844   7.928   5.691
  239PHE    CE2 3827   5.826   8.121   5.593
  239PHE    HE2 3828   5.775   8.084   5.503
  239PHE    CD2 3829   5.850   8.259   5.597
  239PHE    HD2 3830   5.822   8.323   5.510
  239PHE      C 3831   6.148   8.625   5.654
  239PHE      O 3832   6.206   8.608   5.547
  240GLU      N 3833   6.113   8.742   5.709
  240GLU      H 3834   6.062   8.742   5.797
  240GLU     CA 3835   6.146   8.870   5.646
  240GLU     HA 3836   6.094   8.871   5.551
  240GLU     CB 3837   6.094   8.980   5.732
  240GLU    HB1 3838   6.164   8.992   5.819
  240GLU    HB2 3839   5.999   8.951   5.779
  240GLU     CG 3840   6.077   9.115   5.655
  240GLU    HG1 3841   6.022   9.095   5.564
  240GLU    HG2 3842   6.173   9.159   5.629
  240GLU     CD 3843   5.995   9.212   5.739
  240GLU    OE1 3844   5.870   9.209   5.747
  240GLU    OE2 3845   6.058   9.301   5.806
  240GLU      C 3846   6.296   8.884   5.623
  240GLU      O 3847   6.336   8.932   5.516
  241ALA      N 3848   6.388   8.840   5.710
  241ALA      H 3849   6.355   8.794   5.799
  241ALA     CA 3850   6.532   8.856   5.696
  241ALA     HA 3851   6.548   8.964   5.682
  241ALA     CB 3852   6.603   8.815   5.823
  241ALA    HB1 3853   6.574   8.882   5.905
  241ALA    HB2 3854   6.572   8.711   5.851
  241ALA    HB3 3855   6.711   8.818   5.817
  241ALA      C 3856   6.589   8.772   5.582
  241ALA      O 3857   6.674   8.816   5.503
  242GLN      N 3858   6.542   8.649   5.571
  242GLN      H 3859   6.476   8.611   5.638
  242GLN     CA 3860   6.575   8.555   5.457
  242GLN     HA 3861   6.677   8.573   5.429
  242GLN     CB 3862   6.563   8.411   5.507
  242GLN    HB1 3863   6.588   8.342   5.424
  242GLN    HB2 3864   6.461   8.399   5.546
  242GLN     CG 3865   6.664   8.390   5.621
  242GLN    HG1 3866   6.643   8.455   5.706
  242GLN    HG2 3867   6.765   8.414   5.583
  242GLN     CD 3868   6.656   8.246   5.665
  242GLN    OE1 3869   6.592   8.215   5.764
  242GLN    NE2 3870   6.725   8.154   5.605
  242GLN   HE21 3871   6.788   8.176   5.524
  242GLN   HE22 3872   6.721   8.062   5.645
  242GLN      C 3873   6.494   8.579   5.326
  242GLN      O 3874   6.504   8.507   5.229
  243LYS      N 3875   6.410   8.687   5.326
  243LYS      H 3876   6.397   8.742   5.409
  243LYS     CA 3877   6.333   8.739   5.213
  243LYS     HA 3878   6.262   8.808   5.254
  243LYS     CB 3879   6.426   8.805   5.112
  243LYS    HB1 3880   6.363   8.842   5.029
  243LYS    HB2 3881   6.491   8.727   5.069
  243LYS     CG 3882   6.507   8.921   5.171
  243LYS    HG1 3883   6.567   8.885   5.255
  243LYS    HG2 3884   6.436   8.993   5.213
  243LYS     CD 3885   6.597   8.975   5.064
  243LYS    HD1 3886   6.543   9.000   4.972
  243LYS    HD2 3887   6.664   8.896   5.030
  243LYS     CE 3888   6.673   9.101   5.116
  243LYS    HE1 3889   6.729   9.077   5.205
  243LYS    HE2 3890   6.595   9.176   5.140
  243LYS     NZ 3891   6.770   9.150   5.016
  243LYS    HZ1 3892   6.815   9.075   4.965
  243LYS    HZ2 3893   6.722   9.203   4.943
  243LYS    HZ3 3894   6.841   9.216   5.052
  243LYS      C 3895   6.240   8.630   5.154
  243LYS      O 3896   6.225   8.625   5.032
  244ILE      N 3897   6.180   8.547   5.238
  244ILE      H 3898   6.195   8.561   5.339
  244ILE     CA 3899   6.081   8.439   5.200
  244ILE     HA 3900   6.069   8.441   5.092
  244ILE     CB 3901   6.138   8.301   5.236
  244ILE     HB 3902   6.062   8.227   5.217
  244ILE    CG2 3903   6.253   8.266   5.143
  244ILE   HG21 3904   6.331   8.343   5.152
  244ILE   HG22 3905   6.285   8.162   5.171
  244ILE   HG23 3906   6.220   8.263   5.036
  244ILE    CG1 3907   6.178   8.298   5.386
  244ILE   HG11 3908   6.109   8.359   5.442
  244ILE   HG12 3909   6.276   8.345   5.394
  244ILE     CD 3910   6.188   8.159   5.446
  244ILE    HD1 3911   6.089   8.109   5.442
  244ILE    HD2 3912   6.256   8.097   5.389
  244ILE    HD3 3913   6.218   8.162   5.550
  244ILE      C 3914   5.942   8.467   5.259
  244ILE      O 3915   5.928   8.542   5.353
  245TRP      N 3916   5.842   8.403   5.203
  245TRP      H 3917   5.873   8.340   5.130
  245TRP     CA 3918   5.698   8.421   5.229
  245TRP     HA 3919   5.683   8.480   5.315
  245TRP     CB 3920   5.633   8.501   5.117
  245TRP    HB1 3921   5.680   8.600   5.112
  245TRP    HB2 3922   5.526   8.521   5.141
  245TRP     CG 3923   5.647   8.434   4.983
  245TRP    CD1 3924   5.559   8.340   4.937
  245TRP    HD1 3925   5.473   8.303   4.990
  245TRP    NE1 3926   5.607   8.293   4.816
  245TRP    HE1 3927   5.558   8.216   4.768
  245TRP    CE2 3928   5.725   8.354   4.782
  245TRP    CZ2 3929   5.818   8.335   4.675
  245TRP    HZ2 3930   5.790   8.265   4.591
  245TRP    CH2 3931   5.941   8.404   4.670
  245TRP    HH2 3932   6.006   8.391   4.582
  245TRP    CZ3 3933   5.973   8.487   4.779
  245TRP    HZ3 3934   6.070   8.538   4.786
  245TRP    CE3 3935   5.883   8.507   4.887
  245TRP    HE3 3936   5.899   8.577   4.969
  245TRP    CD2 3937   5.758   8.440   4.889
  245TRP      C 3938   5.622   8.290   5.264
  245TRP      O 3939   5.680   8.178   5.257
  246TYR      N 3940   5.493   8.304   5.304
  246TYR      H 3941   5.459   8.400   5.301
  246TYR     CA 3942   5.403   8.197   5.351
  246TYR     HA 3943   5.443   8.097   5.326
  246TYR     CB 3944   5.404   8.207   5.505
  246TYR    HB1 3945   5.386   8.312   5.534
  246TYR    HB2 3946   5.503   8.178   5.553
  246TYR     CG 3947   5.295   8.114   5.563
  246TYR    CD1 3948   5.296   7.975   5.537
  246TYR    HD1 3949   5.381   7.936   5.479
  246TYR    CE1 3950   5.188   7.893   5.572
  246TYR    HE1 3951   5.182   7.790   5.548
  246TYR     CZ 3952   5.075   7.954   5.629
  246TYR     OH 3953   4.965   7.882   5.658
  246TYR     HH 3954   4.891   7.936   5.674
  246TYR    CE2 3955   5.074   8.093   5.661
  246TYR    HE2 3956   4.987   8.138   5.704
  246TYR    CD2 3957   5.186   8.172   5.627
  246TYR    HD2 3958   5.181   8.279   5.646
  246TYR      C 3959   5.263   8.223   5.294
  246TYR      O 3960   5.214   8.338   5.292
  247GLU      N 3961   5.193   8.115   5.248
  247GLU      H 3962   5.245   8.029   5.246
  247GLU     CA 3963   5.052   8.115   5.209
  247GLU     HA 3964   4.995   8.181   5.276
  247GLU     CB 3965   5.036   8.169   5.064
  247GLU    HB1 3966   5.094   8.263   5.054
  247GLU    HB2 3967   4.930   8.178   5.047
  247GLU     CG 3968   5.091   8.076   4.958
  247GLU    HG1 3969   5.039   7.978   4.959
  247GLU    HG2 3970   5.197   8.055   4.982
  247GLU     CD 3971   5.073   8.137   4.815
  247GLU    OE1 3972   4.972   8.113   4.750
  247GLU    OE2 3973   5.163   8.211   4.768
  247GLU      C 3974   4.990   7.973   5.221
  247GLU      O 3975   5.058   7.870   5.210
  248HIS      N 3976   4.855   7.970   5.228
  248HIS      H 3977   4.810   8.055   5.240
  248HIS     CA 3978   4.773   7.850   5.217
  248HIS     HA 3979   4.835   7.765   5.232
  248HIS     CB 3980   4.665   7.855   5.325
  248HIS    HB1 3981   4.607   7.945   5.321
  248HIS    HB2 3982   4.710   7.860   5.424
  248HIS     CG 3983   4.567   7.746   5.315
  248HIS    ND1 3984   4.449   7.748   5.242
  248HIS    CE1 3985   4.388   7.632   5.264
  248HIS    HE1 3986   4.300   7.602   5.212
  248HIS    NE2 3987   4.458   7.561   5.356
  248HIS    HE2 3988   4.436   7.468   5.396
  248HIS    CD2 3989   4.571   7.627   5.385
  248HIS    HD2 3990   4.646   7.595   5.455
  248HIS      C 3991   4.707   7.826   5.076
  248HIS      O 3992   4.669   7.925   5.016
  249ARG      N 3993   4.694   7.700   5.036
  249ARG      H 3994   4.739   7.628   5.090
  249ARG     CA 3995   4.608   7.649   4.924
  249ARG     HA 3996   4.538   7.725   4.898
  249ARG     CB 3997   4.694   7.614   4.795
  249ARG    HB1 3998   4.644   7.536   4.735
  249ARG    HB2 3999   4.785   7.568   4.822
  249ARG     CG 4000   4.725   7.740   4.714
  249ARG    HG1 4001   4.799   7.803   4.762
  249ARG    HG2 4002   4.632   7.795   4.691
  249ARG     CD 4003   4.792   7.693   4.583
  249ARG    HD1 4004   4.723   7.627   4.529
  249ARG    HD2 4005   4.884   7.640   4.610
  249ARG     NE 4006   4.828   7.801   4.492
  249ARG     HE 4007   4.916   7.847   4.501
  249ARG     CZ 4008   4.759   7.848   4.388
  249ARG    NH1 4009   4.647   7.794   4.350
  249ARG   HH11 4010   4.607   7.707   4.394
  249ARG   HH12 4011   4.592   7.839   4.279
  249ARG    NH2 4012   4.799   7.952   4.326
  249ARG   HH21 4013   4.880   8.006   4.357
  249ARG   HH22 4014   4.749   7.978   4.246
  249ARG      C 4015   4.520   7.530   4.969
  249ARG      O 4016   4.548   7.459   5.065
  250LEU      N 4017   4.413   7.507   4.897
  250LEU      H 4018   4.395   7.565   4.816
  250LEU     CA 4019   4.328   7.388   4.918
  250LEU     HA 4020   4.315   7.372   5.025
  250LEU     CB 4021   4.193   7.400   4.846
  250LEU    HB1 4022   4.150   7.295   4.845
  250LEU    HB2 4023   4.208   7.440   4.747
  250LEU     CG 4024   4.105   7.500   4.919
  250LEU     HG 4025   4.148   7.598   4.929
  250LEU    CD1 4026   3.982   7.519   4.831
  250LEU   HD11 4027   4.007   7.582   4.744
  250LEU   HD12 4028   3.936   7.422   4.806
  250LEU   HD13 4029   3.907   7.573   4.885
  250LEU    CD2 4030   4.064   7.449   5.057
  250LEU   HD21 4031   4.027   7.348   5.051
  250LEU   HD22 4032   4.152   7.450   5.124
  250LEU   HD23 4033   3.989   7.510   5.099
  250LEU      C 4034   4.403   7.262   4.865
  250LEU      O 4035   4.462   7.270   4.761
  251ILE      N 4036   4.398   7.149   4.934
  251ILE      H 4037   4.345   7.148   5.020
  251ILE     CA 4038   4.487   7.033   4.908
  251ILE     HA 4039   4.589   7.062   4.922
  251ILE     CB 4040   4.463   6.922   5.014
  251ILE     HB 4041   4.479   6.972   5.111
  251ILE    CG2 4042   4.315   6.880   5.016
  251ILE   HG21 4043   4.289   6.821   4.927
  251ILE   HG22 4044   4.304   6.819   5.106
  251ILE   HG23 4045   4.252   6.967   5.014
  251ILE    CG1 4046   4.559   6.803   5.007
  251ILE   HG11 4047   4.545   6.747   4.909
  251ILE   HG12 4048   4.534   6.730   5.082
  251ILE     CD 4049   4.707   6.831   5.034
  251ILE    HD1 4050   4.759   6.735   5.039
  251ILE    HD2 4051   4.745   6.900   4.957
  251ILE    HD3 4052   4.721   6.876   5.132
  251ILE      C 4053   4.483   6.979   4.761
  251ILE      O 4054   4.592   6.955   4.704
  252ASP      N 4055   4.364   6.949   4.710
  252ASP      H 4056   4.279   6.964   4.762
  252ASP     CA 4057   4.345   6.895   4.576
  252ASP     HA 4058   4.419   6.818   4.572
  252ASP     CB 4059   4.208   6.826   4.568
  252ASP    HB1 4060   4.207   6.734   4.629
  252ASP    HB2 4061   4.199   6.791   4.466
  252ASP     CG 4062   4.086   6.914   4.601
  252ASP    OD1 4063   4.089   6.999   4.696
  252ASP    OD2 4064   3.975   6.894   4.542
  252ASP      C 4065   4.376   6.997   4.464
  252ASP      O 4066   4.389   6.954   4.348
  253ASP      N 4067   4.392   7.127   4.497
  253ASP      H 4068   4.395   7.147   4.595
  253ASP     CA 4069   4.445   7.236   4.413
  253ASP     HA 4070   4.430   7.212   4.305
  253ASP     CB 4071   4.378   7.371   4.447
  253ASP    HB1 4072   4.382   7.391   4.553
  253ASP    HB2 4073   4.272   7.369   4.419
  253ASP     CG 4074   4.436   7.495   4.376
  253ASP    OD1 4075   4.416   7.510   4.252
  253ASP    OD2 4076   4.495   7.575   4.453
  253ASP      C 4077   4.596   7.245   4.429
  253ASP      O 4078   4.666   7.275   4.334
  254MET      N 4079   4.647   7.218   4.548
  254MET      H 4080   4.579   7.198   4.624
  254MET     CA 4081   4.787   7.230   4.577
  254MET     HA 4082   4.820   7.326   4.541
  254MET     CB 4083   4.812   7.226   4.727
  254MET    HB1 4084   4.799   7.127   4.769
  254MET    HB2 4085   4.742   7.295   4.773
  254MET     CG 4086   4.954   7.264   4.761
  254MET    HG1 4087   5.017   7.185   4.720
  254MET    HG2 4088   4.966   7.261   4.869
  254MET     SD 4089   5.018   7.419   4.701
  254MET     CE 4090   5.190   7.369   4.669
  254MET    HE1 4091   5.236   7.343   4.767
  254MET    HE2 4092   5.194   7.283   4.608
  254MET    HE3 4093   5.250   7.451   4.620
  254MET      C 4094   4.867   7.120   4.505
  254MET      O 4095   4.974   7.146   4.453
  255VAL      N 4096   4.813   6.996   4.497
  255VAL      H 4097   4.729   6.972   4.547
  255VAL     CA 4098   4.872   6.896   4.407
  255VAL     HA 4099   4.979   6.883   4.443
  255VAL     CB 4100   4.806   6.761   4.426
  255VAL     HB 4101   4.848   6.689   4.355
  255VAL    CG1 4102   4.825   6.707   4.564
  255VAL   HG11 4103   4.779   6.771   4.642
  255VAL   HG12 4104   4.775   6.607   4.571
  255VAL   HG13 4105   4.929   6.694   4.585
  255VAL    CG2 4106   4.653   6.775   4.398
  255VAL   HG21 4107   4.635   6.810   4.292
  255VAL   HG22 4108   4.606   6.676   4.393
  255VAL   HG23 4109   4.602   6.840   4.469
  255VAL      C 4110   4.883   6.939   4.261
  255VAL      O 4111   4.979   6.902   4.194
  256ALA      N 4112   4.788   7.016   4.211
  256ALA      H 4113   4.714   7.046   4.277
  256ALA     CA 4114   4.802   7.080   4.079
  256ALA     HA 4115   4.838   7.006   4.003
  256ALA     CB 4116   4.660   7.127   4.039
  256ALA    HB1 4117   4.661   7.143   3.931
  256ALA    HB2 4118   4.586   7.049   4.059
  256ALA    HB3 4119   4.631   7.222   4.088
  256ALA      C 4120   4.906   7.199   4.086
  256ALA      O 4121   4.988   7.209   3.993
  257GLN      N 4122   4.908   7.282   4.189
  257GLN      H 4123   4.851   7.262   4.271
  257GLN     CA 4124   5.008   7.393   4.206
  257GLN     HA 4125   5.004   7.456   4.116
  257GLN     CB 4126   4.978   7.476   4.331
  257GLN    HB1 4127   4.983   7.406   4.417
  257GLN    HB2 4128   4.884   7.525   4.329
  257GLN     CG 4129   5.088   7.582   4.367
  257GLN    HG1 4130   5.180   7.533   4.381
  257GLN    HG2 4131   5.063   7.633   4.460
  257GLN     CD 4132   5.109   7.690   4.267
  257GLN    OE1 4133   5.052   7.690   4.159
  257GLN    NE2 4134   5.191   7.786   4.296
  257GLN   HE21 4135   5.235   7.784   4.382
  257GLN   HE22 4136   5.204   7.863   4.234
  257GLN      C 4137   5.152   7.339   4.207
  257GLN      O 4138   5.235   7.396   4.137
  258ALA      N 4139   5.182   7.233   4.280
  258ALA      H 4140   5.115   7.196   4.344
  258ALA     CA 4141   5.310   7.166   4.277
  258ALA     HA 4142   5.385   7.232   4.310
  258ALA     CB 4143   5.303   7.056   4.388
  258ALA    HB1 4144   5.280   7.105   4.485
  258ALA    HB2 4145   5.225   6.986   4.363
  258ALA    HB3 4146   5.396   7.003   4.392
  258ALA      C 4147   5.354   7.112   4.138
  258ALA      O 4148   5.472   7.126   4.100
  259MET      N 4149   5.264   7.054   4.058
  259MET      H 4150   5.167   7.051   4.090
  259MET     CA 4151   5.287   7.017   3.919
  259MET     HA 4152   5.372   6.951   3.917
  259MET     CB 4153   5.162   6.945   3.862
  259MET    HB1 4154   5.079   7.012   3.867
  259MET    HB2 4155   5.133   6.858   3.921
  259MET     CG 4156   5.170   6.909   3.713
  259MET    HG1 4157   5.188   6.998   3.652
  259MET    HG2 4158   5.073   6.870   3.686
  259MET     SD 4159   5.292   6.788   3.663
  259MET     CE 4160   5.279   6.654   3.786
  259MET    HE1 4161   5.177   6.613   3.792
  259MET    HE2 4162   5.341   6.575   3.755
  259MET    HE3 4163   5.315   6.689   3.885
  259MET      C 4164   5.319   7.138   3.835
  259MET      O 4165   5.422   7.147   3.769
  260LYS      N 4166   5.240   7.246   3.844
  260LYS      H 4167   5.163   7.241   3.908
  260LYS     CA 4168   5.255   7.372   3.771
  260LYS     HA 4169   5.317   7.353   3.683
  260LYS     CB 4170   5.122   7.426   3.724
  260LYS    HB1 4171   5.135   7.524   3.679
  260LYS    HB2 4172   5.053   7.438   3.808
  260LYS     CG 4173   5.049   7.337   3.620
  260LYS    HG1 4174   4.945   7.367   3.617
  260LYS    HG2 4175   5.053   7.234   3.647
  260LYS     CD 4176   5.104   7.348   3.476
  260LYS    HD1 4177   5.211   7.325   3.474
  260LYS    HD2 4178   5.097   7.450   3.441
  260LYS     CE 4179   5.020   7.256   3.384
  260LYS    HE1 4180   4.916   7.262   3.410
  260LYS    HE2 4181   5.056   7.160   3.391
  260LYS     NZ 4182   5.033   7.298   3.240
  260LYS    HZ1 4183   5.130   7.289   3.210
  260LYS    HZ2 4184   4.975   7.241   3.180
  260LYS    HZ3 4185   5.003   7.397   3.230
  260LYS      C 4186   5.342   7.478   3.846
  260LYS      O 4187   5.303   7.594   3.852
  261SER      N 4188   5.456   7.431   3.896
  261SER      H 4189   5.477   7.333   3.880
  261SER     CA 4190   5.564   7.505   3.963
  261SER     HA 4191   5.566   7.610   3.939
  261SER     CB 4192   5.542   7.497   4.114
  261SER    HB1 4193   5.635   7.535   4.162
  261SER    HB2 4194   5.528   7.393   4.146
  261SER     OG 4195   5.430   7.575   4.146
  261SER     HG 4196   5.351   7.527   4.131
  261SER      C 4197   5.703   7.451   3.923
  261SER      O 4198   5.709   7.352   3.853
  262GLU      N 4199   5.810   7.524   3.956
  262GLU      H 4200   5.796   7.610   4.011
  262GLU     CA 4201   5.946   7.492   3.907
  262GLU     HA 4202   5.933   7.424   3.820
  262GLU     CB 4203   5.999   7.628   3.857
  262GLU    HB1 4204   6.104   7.625   3.832
  262GLU    HB2 4205   5.989   7.697   3.939
  262GLU     CG 4206   5.917   7.676   3.737
  262GLU    HG1 4207   5.818   7.712   3.769
  262GLU    HG2 4208   5.905   7.593   3.667
  262GLU     CD 4209   5.989   7.789   3.661
  262GLU    OE1 4210   6.070   7.754   3.574
  262GLU    OE2 4211   5.980   7.907   3.700
  262GLU      C 4212   6.040   7.427   4.008
  262GLU      O 4213   6.145   7.369   3.977
  263GLY      N 4214   6.002   7.431   4.135
  263GLY      H 4215   5.917   7.481   4.147
  263GLY     CA 4216   6.083   7.391   4.253
  263GLY    HA1 4217   6.158   7.315   4.232
  263GLY    HA2 4218   6.018   7.341   4.323
  263GLY      C 4219   6.135   7.507   4.334
  263GLY      O 4220   6.090   7.621   4.314
  264GLY      N 4221   6.220   7.480   4.435
  264GLY      H 4222   6.249   7.383   4.443
  264GLY     CA 4223   6.282   7.577   4.521
  264GLY    HA1 4224   6.314   7.666   4.464
  264GLY    HA2 4225   6.374   7.531   4.564
  264GLY      C 4226   6.190   7.622   4.640
  264GLY      O 4227   6.196   7.739   4.675
  265PHE      N 4228   6.108   7.534   4.697
  265PHE      H 4229   6.114   7.441   4.664
  265PHE     CA 4230   6.019   7.568   4.809
  265PHE     HA 4231   6.063   7.649   4.868
  265PHE     CB 4232   5.888   7.626   4.751
  265PHE    HB1 4233   5.905   7.719   4.693
  265PHE    HB2 4234   5.827   7.656   4.835
  265PHE     CG 4235   5.807   7.533   4.664
  265PHE    CD1 4236   5.709   7.445   4.716
  265PHE    HD1 4237   5.693   7.439   4.824
  265PHE    CE1 4238   5.627   7.370   4.628
  265PHE    HE1 4239   5.553   7.298   4.668
  265PHE     CZ 4240   5.642   7.374   4.488
  265PHE     HZ 4241   5.580   7.315   4.422
  265PHE    CE2 4242   5.745   7.458   4.440
  265PHE    HE2 4243   5.760   7.466   4.337
  265PHE    CD2 4244   5.822   7.541   4.527
  265PHE    HD2 4245   5.893   7.605   4.477
  265PHE      C 4246   5.996   7.458   4.909
  265PHE      O 4247   6.026   7.341   4.878
  266ILE      N 4248   5.940   7.492   5.024
  266ILE      H 4249   5.910   7.588   5.032
  266ILE     CA 4250   5.888   7.399   5.129
  266ILE     HA 4251   5.939   7.304   5.115
  266ILE     CB 4252   5.924   7.444   5.275
  266ILE     HB 4253   5.857   7.524   5.304
  266ILE    CG2 4254   5.891   7.339   5.382
  266ILE   HG21 4255   5.944   7.246   5.360
  266ILE   HG22 4256   5.920   7.375   5.481
  266ILE   HG23 4257   5.784   7.319   5.386
  266ILE    CG1 4258   6.069   7.497   5.291
  266ILE   HG11 4259   6.087   7.511   5.401
  266ILE   HG12 4260   6.080   7.591   5.240
  266ILE     CD 4261   6.184   7.404   5.245
  266ILE    HD1 4262   6.175   7.387   5.138
  266ILE    HD2 4263   6.283   7.447   5.264
  266ILE    HD3 4264   6.185   7.308   5.297
  266ILE      C 4265   5.734   7.391   5.118
  266ILE      O 4266   5.668   7.489   5.086
  267TRP      N 4267   5.675   7.277   5.148
  267TRP      H 4268   5.732   7.196   5.176
  267TRP     CA 4269   5.529   7.246   5.138
  267TRP     HA 4270   5.470   7.339   5.143
  267TRP     CB 4271   5.504   7.176   5.004
  267TRP    HB1 4272   5.571   7.087   5.002
  267TRP    HB2 4273   5.535   7.246   4.928
  267TRP     CG 4274   5.361   7.129   4.975
  267TRP    CD1 4275   5.247   7.159   5.043
  267TRP    HD1 4276   5.240   7.228   5.126
  267TRP    NE1 4277   5.141   7.097   4.980
  267TRP    HE1 4278   5.049   7.101   5.017
  267TRP    CE2 4279   5.179   7.018   4.873
  267TRP    CZ2 4280   5.110   6.930   4.790
  267TRP    HZ2 4281   5.006   6.916   4.802
  267TRP    CH2 4282   5.180   6.862   4.692
  267TRP    HH2 4283   5.128   6.798   4.622
  267TRP    CZ3 4284   5.318   6.882   4.675
  267TRP    HZ3 4285   5.376   6.830   4.605
  267TRP    CE3 4286   5.387   6.972   4.763
  267TRP    HE3 4287   5.493   6.988   4.750
  267TRP    CD2 4288   5.318   7.040   4.869
  267TRP      C 4289   5.491   7.159   5.260
  267TRP      O 4290   5.537   7.045   5.269
  268ALA      N 4291   5.411   7.215   5.350
  268ALA      H 4292   5.363   7.304   5.331
  268ALA     CA 4293   5.369   7.148   5.474
  268ALA     HA 4294   5.443   7.075   5.503
  268ALA     CB 4295   5.375   7.252   5.592
  268ALA    HB1 4296   5.317   7.340   5.569
  268ALA    HB2 4297   5.335   7.212   5.686
  268ALA    HB3 4298   5.481   7.277   5.610
  268ALA      C 4299   5.233   7.078   5.463
  268ALA      O 4300   5.147   7.127   5.387
  269CYS      N 4301   5.217   6.961   5.523
  269CYS      H 4302   5.295   6.913   5.573
  269CYS     CA 4303   5.102   6.876   5.508
  269CYS     HA 4304   5.017   6.943   5.512
  269CYS     CB 4305   5.107   6.808   5.368
  269CYS    HB1 4306   5.119   6.887   5.296
  269CYS    HB2 4307   5.014   6.755   5.353
  269CYS     SG 4308   5.249   6.694   5.352
  269CYS     HG 4309   5.338   6.770   5.419
  269CYS      C 4310   5.074   6.774   5.620
  269CYS      O 4311   5.168   6.739   5.691
  270LYS      N 4312   4.952   6.729   5.632
  270LYS      H 4313   4.885   6.761   5.563
  270LYS     CA 4314   4.907   6.623   5.728
  270LYS     HA 4315   4.931   6.661   5.827
  270LYS     CB 4316   4.755   6.599   5.719
  270LYS    HB1 4317   4.726   6.530   5.796
  270LYS    HB2 4318   4.731   6.550   5.623
  270LYS     CG 4319   4.671   6.728   5.736
  270LYS    HG1 4320   4.649   6.771   5.638
  270LYS    HG2 4321   4.716   6.805   5.800
  270LYS     CD 4322   4.532   6.696   5.796
  270LYS    HD1 4323   4.473   6.787   5.802
  270LYS    HD2 4324   4.554   6.666   5.900
  270LYS     CE 4325   4.454   6.585   5.727
  270LYS    HE1 4326   4.356   6.568   5.778
  270LYS    HE2 4327   4.519   6.494   5.730
  270LYS     NZ 4328   4.421   6.610   5.583
  270LYS    HZ1 4329   4.503   6.619   5.525
  270LYS    HZ2 4330   4.371   6.535   5.548
  270LYS    HZ3 4331   4.366   6.694   5.567
  270LYS      C 4332   4.971   6.484   5.706
  270LYS      O 4333   5.043   6.463   5.609
  271ASN      N 4334   4.951   6.388   5.798
  271ASN      H 4335   4.883   6.407   5.880
  271ASN     CA 4336   5.020   6.258   5.802
  271ASN     HA 4337   5.128   6.282   5.803
  271ASN     CB 4338   4.994   6.191   5.938
  271ASN    HB1 4339   4.889   6.166   5.954
  271ASN    HB2 4340   5.021   6.262   6.014
  271ASN     CG 4341   5.083   6.069   5.964
  271ASN    OD1 4342   5.166   6.025   5.887
  271ASN    ND2 4343   5.071   6.008   6.081
  271ASN   HD21 4344   5.000   6.037   6.150
  271ASN   HD22 4345   5.129   5.926   6.099
  271ASN      C 4346   4.997   6.173   5.676
  271ASN      O 4347   5.094   6.136   5.610
  272TYR      N 4348   4.870   6.154   5.631
  272TYR      H 4349   4.795   6.194   5.691
  272TYR     CA 4350   4.834   6.081   5.509
  272TYR     HA 4351   4.896   5.991   5.504
  272TYR     CB 4352   4.686   6.039   5.507
  272TYR    HB1 4353   4.625   6.127   5.512
  272TYR    HB2 4354   4.660   5.979   5.594
  272TYR     CG 4355   4.636   5.960   5.389
  272TYR    CD1 4356   4.691   5.835   5.357
  272TYR    HD1 4357   4.776   5.796   5.409
  272TYR    CE1 4358   4.635   5.759   5.253
  272TYR    HE1 4359   4.678   5.664   5.222
  272TYR     CZ 4360   4.524   5.804   5.182
  272TYR     OH 4361   4.468   5.717   5.094
  272TYR     HH 4362   4.395   5.757   5.039
  272TYR    CE2 4363   4.467   5.927   5.212
  272TYR    HE2 4364   4.385   5.966   5.154
  272TYR    CD2 4365   4.525   6.008   5.315
  272TYR    HD2 4366   4.482   6.101   5.343
  272TYR      C 4367   4.865   6.157   5.380
  272TYR      O 4368   4.905   6.100   5.278
  273ASP      N 4369   4.844   6.289   5.378
  273ASP      H 4370   4.807   6.335   5.459
  273ASP     CA 4371   4.849   6.370   5.259
  273ASP     HA 4372   4.785   6.330   5.180
  273ASP     CB 4373   4.799   6.514   5.288
  273ASP    HB1 4374   4.812   6.574   5.199
  273ASP    HB2 4375   4.874   6.558   5.359
  273ASP     CG 4376   4.655   6.531   5.348
  273ASP    OD1 4377   4.623   6.645   5.384
  273ASP    OD2 4378   4.572   6.437   5.360
  273ASP      C 4379   4.995   6.375   5.199
  273ASP      O 4380   5.013   6.379   5.075
  274GLY      N 4381   5.102   6.368   5.281
  274GLY      H 4382   5.089   6.378   5.379
  274GLY     CA 4383   5.239   6.344   5.235
  274GLY    HA1 4384   5.303   6.379   5.316
  274GLY    HA2 4385   5.260   6.403   5.145
  274GLY      C 4386   5.275   6.199   5.201
  274GLY      O 4387   5.364   6.168   5.123
  275ASP      N 4388   5.196   6.105   5.254
  275ASP      H 4389   5.116   6.137   5.302
  275ASP     CA 4390   5.216   5.968   5.227
  275ASP     HA 4391   5.326   5.944   5.225
  275ASP     CB 4392   5.140   5.875   5.335
  275ASP    HB1 4393   5.036   5.907   5.345
  275ASP    HB2 4394   5.195   5.907   5.423
  275ASP     CG 4395   5.153   5.724   5.318
  275ASP    OD1 4396   5.075   5.648   5.384
  275ASP    OD2 4397   5.243   5.675   5.241
  275ASP      C 4398   5.160   5.929   5.085
  275ASP      O 4399   5.228   5.856   5.013
  276VAL      N 4400   5.049   5.989   5.041
  276VAL      H 4401   4.992   6.046   5.103
  276VAL     CA 4402   5.007   5.985   4.900
  276VAL     HA 4403   5.025   5.882   4.862
  276VAL     CB 4404   4.853   6.012   4.887
  276VAL     HB 4405   4.825   6.009   4.785
  276VAL    CG1 4406   4.770   5.909   4.971
  276VAL   HG11 4407   4.669   5.916   4.933
  276VAL   HG12 4408   4.811   5.807   4.960
  276VAL   HG13 4409   4.773   5.935   5.077
  276VAL    CG2 4410   4.816   6.155   4.931
  276VAL   HG21 4411   4.843   6.167   5.038
  276VAL   HG22 4412   4.862   6.232   4.864
  276VAL   HG23 4413   4.709   6.174   4.930
  276VAL      C 4414   5.084   6.074   4.806
  276VAL      O 4415   5.055   6.076   4.688
  277GLN      N 4416   5.190   6.147   4.854
  277GLN      H 4417   5.204   6.145   4.952
  277GLN     CA 4418   5.269   6.243   4.775
  277GLN     HA 4419   5.248   6.223   4.670
  277GLN     CB 4420   5.214   6.384   4.805
  277GLN    HB1 4421   5.253   6.409   4.905
  277GLN    HB2 4422   5.106   6.381   4.814
  277GLN     CG 4423   5.245   6.489   4.698
  277GLN    HG1 4424   5.354   6.490   4.678
  277GLN    HG2 4425   5.223   6.588   4.739
  277GLN     CD 4426   5.171   6.468   4.560
  277GLN    OE1 4427   5.073   6.397   4.549
  277GLN    NE2 4428   5.217   6.530   4.454
  277GLN   HE21 4429   5.301   6.592   4.456
  277GLN   HE22 4430   5.163   6.525   4.370
  277GLN      C 4431   5.422   6.229   4.803
  277GLN      O 4432   5.495   6.328   4.820
  278SER      N 4433   5.474   6.104   4.804
  278SER      H 4434   5.405   6.031   4.793
  278SER     CA 4435   5.614   6.062   4.816
  278SER     HA 4436   5.684   6.145   4.826
  278SER     CB 4437   5.630   5.979   4.943
  278SER    HB1 4438   5.734   5.940   4.946
  278SER    HB2 4439   5.560   5.895   4.942
  278SER     OG 4440   5.604   6.055   5.060
  278SER     HG 4441   5.513   6.094   5.058
  278SER      C 4442   5.661   5.980   4.695
  278SER      O 4443   5.737   6.031   4.615
  279ASP      N 4444   5.605   5.863   4.672
  279ASP      H 4445   5.527   5.831   4.732
  279ASP     CA 4446   5.642   5.773   4.565
  279ASP     HA 4447   5.751   5.749   4.576
  279ASP     CB 4448   5.567   5.636   4.577
  279ASP    HB1 4449   5.619   5.563   4.513
  279ASP    HB2 4450   5.467   5.653   4.533
  279ASP     CG 4451   5.565   5.579   4.715
  279ASP    OD1 4452   5.476   5.625   4.795
  279ASP    OD2 4453   5.647   5.489   4.751
  279ASP      C 4454   5.621   5.830   4.422
  279ASP      O 4455   5.708   5.808   4.338
  280SER      N 4456   5.511   5.899   4.390
  280SER      H 4457   5.436   5.908   4.464
  280SER     CA 4458   5.491   5.956   4.257
  280SER     HA 4459   5.517   5.883   4.177
  280SER     CB 4460   5.342   5.997   4.235
  280SER    HB1 4461   5.279   5.910   4.256
  280SER    HB2 4462   5.329   6.025   4.131
  280SER     OG 4463   5.306   6.103   4.318
  280SER     HG 4464   5.267   6.068   4.400
  280SER      C 4465   5.580   6.077   4.236
  280SER      O 4466   5.622   6.107   4.122
  281VAL      N 4467   5.609   6.152   4.345
  281VAL      H 4468   5.567   6.124   4.432
  281VAL     CA 4469   5.697   6.271   4.334
  281VAL     HA 4470   5.662   6.333   4.249
  281VAL     CB 4471   5.686   6.357   4.462
  281VAL     HB 4472   5.702   6.294   4.549
  281VAL    CG1 4473   5.782   6.474   4.466
  281VAL   HG11 4474   5.771   6.544   4.377
  281VAL   HG12 4475   5.771   6.531   4.561
  281VAL   HG13 4476   5.884   6.435   4.458
  281VAL    CG2 4477   5.545   6.409   4.481
  281VAL   HG21 4478   5.505   6.454   4.391
  281VAL   HG22 4479   5.477   6.332   4.520
  281VAL   HG23 4480   5.554   6.491   4.555
  281VAL      C 4481   5.841   6.224   4.308
  281VAL      O 4482   5.909   6.281   4.219
  282ALA      N 4483   5.882   6.119   4.376
  282ALA      H 4484   5.822   6.078   4.447
  282ALA     CA 4485   6.011   6.051   4.356
  282ALA     HA 4486   6.089   6.126   4.374
  282ALA     CB 4487   6.021   5.942   4.462
  282ALA    HB1 4488   5.938   5.874   4.452
  282ALA    HB2 4489   6.125   5.893   4.458
  282ALA    HB3 4490   6.003   5.979   4.561
  282ALA      C 4491   6.031   6.001   4.212
  282ALA      O 4492   6.134   6.018   4.149
  283GLN      N 4493   5.921   5.953   4.157
  283GLN      H 4494   5.840   5.941   4.215
  283GLN     CA 4495   5.916   5.909   4.019
  283GLN     HA 4496   6.006   5.848   4.002
  283GLN     CB 4497   5.790   5.821   3.997
  283GLN    HB1 4498   5.703   5.882   3.975
  283GLN    HB2 4499   5.765   5.763   4.086
  283GLN     CG 4500   5.802   5.716   3.885
  283GLN    HG1 4501   5.817   5.766   3.786
  283GLN    HG2 4502   5.708   5.664   3.878
  283GLN     CD 4503   5.919   5.618   3.910
  283GLN    OE1 4504   5.968   5.595   4.025
  283GLN    NE2 4505   5.979   5.560   3.812
  283GLN   HE21 4506   5.948   5.576   3.714
  283GLN   HE22 4507   6.067   5.512   3.826
  283GLN      C 4508   5.924   6.030   3.924
  283GLN      O 4509   5.995   6.023   3.825
  284GLY      N 4510   5.854   6.140   3.957
  284GLY      H 4511   5.787   6.135   4.034
  284GLY     CA 4512   5.855   6.261   3.875
  284GLY    HA1 4513   5.779   6.331   3.913
  284GLY    HA2 4514   5.825   6.233   3.775
  284GLY      C 4515   5.995   6.327   3.871
  284GLY      O 4516   6.030   6.382   3.766
  285TYR      N 4517   6.070   6.315   3.983
  285TYR      H 4518   6.027   6.278   4.063
  285TYR     CA 4519   6.209   6.358   3.993
  285TYR     HA 4520   6.212   6.450   3.936
  285TYR     CB 4521   6.244   6.394   4.137
  285TYR    HB1 4522   6.354   6.377   4.153
  285TYR    HB2 4523   6.195   6.314   4.202
  285TYR     CG 4524   6.206   6.537   4.176
  285TYR    CD1 4525   6.087   6.568   4.242
  285TYR    HD1 4526   6.018   6.490   4.273
  285TYR    CE1 4527   6.056   6.700   4.271
  285TYR    HE1 4528   5.962   6.723   4.319
  285TYR     CZ 4529   6.137   6.801   4.221
  285TYR     OH 4530   6.102   6.933   4.247
  285TYR     HH 4531   6.159   6.990   4.194
  285TYR    CE2 4532   6.253   6.772   4.147
  285TYR    HE2 4533   6.315   6.853   4.109
  285TYR    CD2 4534   6.289   6.638   4.130
  285TYR    HD2 4535   6.382   6.615   4.081
  285TYR      C 4536   6.315   6.265   3.930
  285TYR      O 4537   6.410   6.304   3.863
  286GLY      N 4538   6.297   6.131   3.948
  286GLY      H 4539   6.223   6.104   4.009
  286GLY     CA 4540   6.396   6.030   3.909
  286GLY    HA1 4541   6.495   6.048   3.960
  286GLY    HA2 4542   6.418   6.029   3.801
  286GLY      C 4543   6.358   5.886   3.951
  286GLY      O 4544   6.285   5.815   3.878
  287SER      N 4545   6.402   5.847   4.068
  287SER      H 4546   6.461   5.913   4.120
  287SER     CA 4547   6.358   5.718   4.128
  287SER     HA 4548   6.259   5.683   4.085
  287SER     CB 4549   6.462   5.608   4.100
  287SER    HB1 4550   6.477   5.597   3.992
  287SER    HB2 4551   6.427   5.513   4.137
  287SER     OG 4552   6.586   5.639   4.159
  287SER     HG 4553   6.642   5.558   4.145
  287SER      C 4554   6.332   5.721   4.282
  287SER      O 4555   6.367   5.823   4.343
  288LEU      N 4556   6.273   5.620   4.341
  288LEU      H 4557   6.237   5.543   4.284
  288LEU     CA 4558   6.256   5.606   4.487
  288LEU     HA 4559   6.196   5.693   4.522
  288LEU     CB 4560   6.174   5.481   4.523
  288LEU    HB1 4561   6.206   5.441   4.619
  288LEU    HB2 4562   6.199   5.403   4.451
  288LEU     CG 4563   6.022   5.505   4.534
  288LEU     HG 4564   6.005   5.578   4.616
  288LEU    CD1 4565   5.959   5.554   4.404
  288LEU   HD11 4566   5.852   5.576   4.422
  288LEU   HD12 4567   6.008   5.646   4.369
  288LEU   HD13 4568   5.964   5.471   4.334
  288LEU    CD2 4569   5.951   5.376   4.583
  288LEU   HD21 4570   5.953   5.302   4.506
  288LEU   HD22 4571   5.995   5.341   4.677
  288LEU   HD23 4572   5.848   5.404   4.601
  288LEU      C 4573   6.392   5.608   4.560
  288LEU      O 4574   6.409   5.683   4.658
  289GLY      N 4575   6.488   5.537   4.499
  289GLY      H 4576   6.460   5.476   4.422
  289GLY     CA 4577   6.628   5.533   4.546
  289GLY    HA1 4578   6.682   5.461   4.478
  289GLY    HA2 4579   6.633   5.493   4.645
  289GLY      C 4580   6.704   5.666   4.544
  289GLY      O 4581   6.820   5.671   4.583
  290MET      N 4582   6.640   5.775   4.500
  290MET      H 4583   6.545   5.754   4.466
  290MET     CA 4584   6.688   5.917   4.505
  290MET     HA 4585   6.791   5.921   4.540
  290MET     CB 4586   6.698   5.976   4.363
  290MET    HB1 4587   6.732   6.080   4.372
  290MET    HB2 4588   6.601   5.977   4.316
  290MET     CG 4589   6.786   5.893   4.268
  290MET    HG1 4590   6.770   5.918   4.163
  290MET    HG2 4591   6.762   5.785   4.279
  290MET     SD 4592   6.969   5.906   4.298
  290MET     CE 4593   7.007   6.058   4.208
  290MET    HE1 4594   7.110   6.083   4.231
  290MET    HE2 4595   6.993   6.041   4.099
  290MET    HE3 4596   6.939   6.134   4.245
  290MET      C 4597   6.611   6.007   4.605
  290MET      O 4598   6.627   6.129   4.606
  291MET      N 4599   6.520   5.954   4.683
  291MET      H 4600   6.505   5.853   4.673
  291MET     CA 4601   6.442   6.027   4.785
  291MET     HA 4602   6.471   6.132   4.778
  291MET     CB 4603   6.290   6.016   4.755
  291MET    HB1 4604   6.261   5.913   4.785
  291MET    HB2 4605   6.266   6.033   4.651
  291MET     CG 4606   6.209   6.114   4.843
  291MET    HG1 4607   6.244   6.215   4.821
  291MET    HG2 4608   6.241   6.091   4.943
  291MET     SD 4609   6.030   6.105   4.826
  291MET     CE 4610   6.000   6.226   4.692
  291MET    HE1 4611   6.052   6.320   4.716
  291MET    HE2 4612   6.037   6.190   4.601
  291MET    HE3 4613   5.891   6.251   4.686
  291MET      C 4614   6.479   5.986   4.927
  291MET      O 4615   6.488   5.871   4.963
  292THR      N 4616   6.502   6.090   5.008
  292THR      H 4617   6.492   6.186   4.969
  292THR     CA 4618   6.547   6.080   5.145
  292THR     HA 4619   6.543   5.975   5.178
  292THR     CB 4620   6.696   6.123   5.161
  292THR     HB 4621   6.756   6.077   5.083
  292THR    CG2 4622   6.714   6.275   5.148
  292THR   HG21 4623   6.661   6.310   5.059
  292THR   HG22 4624   6.666   6.321   5.236
  292THR   HG23 4625   6.822   6.299   5.147
  292THR    OG1 4626   6.746   6.084   5.290
  292THR    HG1 4627   6.778   5.988   5.284
  292THR      C 4628   6.452   6.148   5.242
  292THR      O 4629   6.393   6.251   5.208
  293SER      N 4630   6.439   6.102   5.366
  293SER      H 4631   6.490   6.020   5.395
  293SER     CA 4632   6.357   6.152   5.480
  293SER     HA 4633   6.290   6.230   5.444
  293SER     CB 4634   6.274   6.040   5.539
  293SER    HB1 4635   6.222   6.086   5.623
  293SER    HB2 4636   6.338   5.963   5.575
  293SER     OG 4637   6.188   5.989   5.442
  293SER     HG 4638   6.171   5.886   5.467
  293SER      C 4639   6.447   6.208   5.589
  293SER      O 4640   6.556   6.157   5.611
  294VAL      N 4641   6.399   6.312   5.657
  294VAL      H 4642   6.310   6.352   5.633
  294VAL     CA 4643   6.455   6.356   5.787
  294VAL     HA 4644   6.491   6.267   5.844
  294VAL     CB 4645   6.571   6.458   5.772
  294VAL     HB 4646   6.647   6.415   5.707
  294VAL    CG1 4647   6.528   6.591   5.702
  294VAL   HG11 4648   6.491   6.563   5.603
  294VAL   HG12 4649   6.459   6.638   5.768
  294VAL   HG13 4650   6.618   6.652   5.688
  294VAL    CG2 4651   6.634   6.498   5.908
  294VAL   HG21 4652   6.673   6.412   5.959
  294VAL   HG22 4653   6.714   6.567   5.895
  294VAL   HG23 4654   6.562   6.544   5.975
  294VAL      C 4655   6.341   6.403   5.876
  294VAL      O 4656   6.264   6.489   5.832
  295LEU      N 4657   6.330   6.355   6.001
  295LEU      H 4658   6.402   6.292   6.032
  295LEU     CA 4659   6.257   6.414   6.113
  295LEU     HA 4660   6.160   6.451   6.079
  295LEU     CB 4661   6.227   6.307   6.214
  295LEU    HB1 4662   6.323   6.268   6.248
  295LEU    HB2 4663   6.176   6.230   6.157
  295LEU     CG 4664   6.139   6.339   6.339
  295LEU     HG 4665   6.106   6.244   6.378
  295LEU    CD1 4666   6.212   6.409   6.451
  295LEU   HD11 4667   6.144   6.432   6.537
  295LEU   HD12 4668   6.293   6.345   6.482
  295LEU   HD13 4669   6.252   6.503   6.416
  295LEU    CD2 4670   6.011   6.419   6.301
  295LEU   HD21 4671   5.958   6.371   6.219
  295LEU   HD22 4672   5.947   6.430   6.385
  295LEU   HD23 4673   6.033   6.525   6.274
  295LEU      C 4674   6.336   6.533   6.173
  295LEU      O 4675   6.453   6.517   6.219
  296VAL      N 4676   6.267   6.645   6.181
  296VAL      H 4677   6.178   6.651   6.138
  296VAL     CA 4678   6.318   6.763   6.243
  296VAL     HA 4679   6.419   6.758   6.284
  296VAL     CB 4680   6.321   6.886   6.143
  296VAL     HB 4681   6.218   6.898   6.106
  296VAL    CG1 4682   6.365   7.018   6.206
  296VAL   HG11 4683   6.381   7.092   6.127
  296VAL   HG12 4684   6.288   7.054   6.276
  296VAL   HG13 4685   6.459   7.007   6.256
  296VAL    CG2 4686   6.409   6.849   6.020
  296VAL   HG21 4687   6.406   6.932   5.950
  296VAL   HG22 4688   6.510   6.834   6.059
  296VAL   HG23 4689   6.373   6.756   5.970
  296VAL      C 4690   6.225   6.797   6.357
  296VAL      O 4691   6.101   6.790   6.344
  297CYS      N 4692   6.286   6.825   6.474
  297CYS      H 4693   6.385   6.817   6.477
  297CYS     CA 4694   6.226   6.861   6.601
  297CYS     HA 4695   6.124   6.823   6.601
  297CYS     CB 4696   6.302   6.788   6.715
  297CYS    HB1 4697   6.261   6.820   6.812
  297CYS    HB2 4698   6.412   6.814   6.719
  297CYS     SG 4699   6.293   6.607   6.703
  297CYS     HG 4700   6.189   6.593   6.794
  297CYS      C 4701   6.220   7.015   6.623
  297CYS      O 4702   6.300   7.090   6.565
  298PRO      N 4703   6.133   7.065   6.716
  298PRO     CD 4704   6.016   6.998   6.769
  298PRO    HD1 4705   6.048   6.943   6.855
  298PRO    HD2 4706   5.974   6.926   6.697
  298PRO     CG 4707   5.919   7.107   6.804
  298PRO    HG1 4708   5.850   7.079   6.885
  298PRO    HG2 4709   5.866   7.144   6.720
  298PRO     CB 4710   6.012   7.223   6.846
  298PRO    HB1 4711   6.046   7.213   6.951
  298PRO    HB2 4712   5.960   7.316   6.830
  298PRO     CA 4713   6.131   7.207   6.755
  298PRO     HA 4714   6.121   7.271   6.668
  298PRO      C 4715   6.253   7.254   6.834
  298PRO      O 4716   6.273   7.377   6.851
  299ASP      N 4717   6.334   7.162   6.886
  299ASP      H 4718   6.316   7.061   6.869
  299ASP     CA 4719   6.440   7.199   6.989
  299ASP     HA 4720   6.396   7.268   7.065
  299ASP     CB 4721   6.480   7.079   7.075
  299ASP    HB1 4722   6.383   7.038   7.118
  299ASP    HB2 4723   6.547   7.116   7.155
  299ASP     CG 4724   6.543   6.962   6.999
  299ASP    OD1 4725   6.580   6.861   7.066
  299ASP    OD2 4726   6.564   6.971   6.877
  299ASP      C 4727   6.569   7.262   6.921
  299ASP      O 4728   6.657   7.312   6.992
  300GLY      N 4729   6.573   7.268   6.788
  300GLY      H 4730   6.493   7.228   6.735
  300GLY     CA 4731   6.689   7.328   6.712
  300GLY    HA1 4732   6.707   7.428   6.749
  300GLY    HA2 4733   6.673   7.333   6.604
  300GLY      C 4734   6.818   7.244   6.724
  300GLY      O 4735   6.922   7.300   6.690
  301LYS      N 4736   6.808   7.119   6.768
  301LYS      H 4737   6.716   7.082   6.788
  301LYS     CA 4738   6.928   7.035   6.802
  301LYS     HA 4739   7.016   7.079   6.745
  301LYS     CB 4740   6.958   7.048   6.954
  301LYS    HB1 4741   6.893   6.988   7.017
  301LYS    HB2 4742   6.946   7.154   6.978
  301LYS     CG 4743   7.103   7.018   6.985
  301LYS    HG1 4744   7.168   7.083   6.922
  301LYS    HG2 4745   7.119   6.917   6.961
  301LYS     CD 4746   7.141   7.039   7.129
  301LYS    HD1 4747   7.079   6.974   7.189
  301LYS    HD2 4748   7.118   7.139   7.157
  301LYS     CE 4749   7.289   7.005   7.155
  301LYS    HE1 4750   7.352   7.066   7.093
  301LYS    HE2 4751   7.308   6.898   7.137
  301LYS     NZ 4752   7.327   7.046   7.299
  301LYS    HZ1 4753   7.426   7.035   7.322
  301LYS    HZ2 4754   7.298   7.142   7.316
  301LYS    HZ3 4755   7.275   6.984   7.365
  301LYS      C 4756   6.910   6.890   6.758
  301LYS      O 4757   7.005   6.830   6.706
  302THR      N 4758   6.792   6.828   6.784
  302THR      H 4759   6.722   6.885   6.826
  302THR     CA 4760   6.761   6.684   6.759
  302THR     HA 4761   6.857   6.626   6.768
  302THR     CB 4762   6.663   6.630   6.865
  302THR     HB 4763   6.569   6.679   6.860
  302THR    CG2 4764   6.645   6.478   6.859
  302THR   HG21 4765   6.590   6.452   6.771
  302THR   HG22 4766   6.741   6.425   6.863
  302THR   HG23 4767   6.586   6.456   6.944
  302THR    OG1 4768   6.724   6.656   6.985
  302THR    HG1 4769   6.670   6.733   7.021
  302THR      C 4770   6.708   6.655   6.619
  302THR      O 4771   6.609   6.715   6.579
  303VAL      N 4772   6.759   6.552   6.547
  303VAL      H 4773   6.844   6.509   6.582
  303VAL     CA 4774   6.711   6.499   6.417
  303VAL     HA 4775   6.609   6.531   6.405
  303VAL     CB 4776   6.791   6.559   6.297
  303VAL     HB 4777   6.750   6.515   6.206
  303VAL    CG1 4778   6.773   6.715   6.297
  303VAL   HG11 4779   6.811   6.764   6.389
  303VAL   HG12 4780   6.835   6.760   6.221
  303VAL   HG13 4781   6.668   6.740   6.288
  303VAL    CG2 4782   6.938   6.522   6.304
  303VAL   HG21 4783   6.947   6.415   6.291
  303VAL   HG22 4784   6.995   6.573   6.225
  303VAL   HG23 4785   6.982   6.553   6.396
  303VAL      C 4786   6.716   6.346   6.414
  303VAL      O 4787   6.786   6.279   6.493
  304GLU      N 4788   6.648   6.287   6.313
  304GLU      H 4789   6.581   6.339   6.264
  304GLU     CA 4790   6.681   6.152   6.265
  304GLU     HA 4791   6.790   6.139   6.282
  304GLU     CB 4792   6.609   6.040   6.343
  304GLU    HB1 4793   6.659   6.033   6.441
  304GLU    HB2 4794   6.629   5.942   6.295
  304GLU     CG 4795   6.461   6.058   6.375
  304GLU    HG1 4796   6.442   6.161   6.412
  304GLU    HG2 4797   6.445   5.992   6.461
  304GLU     CD 4798   6.361   6.014   6.264
  304GLU    OE1 4799   6.243   5.992   6.292
  304GLU    OE2 4800   6.394   5.993   6.145
  304GLU      C 4801   6.658   6.140   6.112
  304GLU      O 4802   6.579   6.216   6.062
  305ALA      N 4803   6.733   6.053   6.040
  305ALA      H 4804   6.808   6.003   6.088
  305ALA     CA 4805   6.720   6.039   5.899
  305ALA     HA 4806   6.629   6.086   5.867
  305ALA     CB 4807   6.835   6.110   5.827
  305ALA    HB1 4808   6.811   6.112   5.720
  305ALA    HB2 4809   6.846   6.210   5.862
  305ALA    HB3 4810   6.930   6.056   5.841
  305ALA      C 4811   6.701   5.901   5.850
  305ALA      O 4812   6.746   5.803   5.913
  306GLU      N 4813   6.629   5.880   5.737
  306GLU      H 4814   6.597   5.963   5.689
  306GLU     CA 4815   6.590   5.751   5.682
  306GLU     HA 4816   6.663   5.673   5.714
  306GLU     CB 4817   6.454   5.708   5.738
  306GLU    HB1 4818   6.374   5.763   5.682
  306GLU    HB2 4819   6.446   5.751   5.839
  306GLU     CG 4820   6.420   5.560   5.732
  306GLU    HG1 4821   6.493   5.504   5.792
  306GLU    HG2 4822   6.428   5.523   5.629
  306GLU     CD 4823   6.278   5.531   5.781
  306GLU    OE1 4824   6.182   5.606   5.744
  306GLU    OE2 4825   6.256   5.433   5.852
  306GLU      C 4826   6.586   5.757   5.525
  306GLU      O 4827   6.573   5.865   5.468
  307ALA      N 4828   6.589   5.643   5.459
  307ALA      H 4829   6.604   5.553   5.508
  307ALA     CA 4830   6.551   5.635   5.317
  307ALA     HA 4831   6.592   5.725   5.261
  307ALA     CB 4832   6.608   5.512   5.248
  307ALA    HB1 4833   6.574   5.513   5.142
  307ALA    HB2 4834   6.718   5.512   5.257
  307ALA    HB3 4835   6.572   5.426   5.301
  307ALA      C 4836   6.399   5.642   5.296
  307ALA      O 4837   6.324   5.580   5.372
  308ALA      N 4838   6.351   5.711   5.190
  308ALA      H 4839   6.411   5.764   5.135
  308ALA     CA 4840   6.207   5.734   5.167
  308ALA     HA 4841   6.158   5.741   5.267
  308ALA     CB 4842   6.186   5.867   5.096
  308ALA    HB1 4843   6.235   5.951   5.150
  308ALA    HB2 4844   6.226   5.857   4.996
  308ALA    HB3 4845   6.076   5.882   5.089
  308ALA      C 4846   6.129   5.618   5.100
  308ALA      O 4847   6.018   5.639   5.050
  309HIS      N 4848   6.188   5.497   5.096
  309HIS      H 4849   6.271   5.488   5.147
  309HIS     CA 4850   6.131   5.377   5.037
  309HIS     HA 4851   6.025   5.391   5.016
  309HIS     CB 4852   6.204   5.341   4.909
  309HIS    HB1 4853   6.194   5.426   4.840
  309HIS    HB2 4854   6.158   5.251   4.867
  309HIS     CG 4855   6.353   5.313   4.926
  309HIS    ND1 4856   6.412   5.196   4.967
  309HIS    HD1 4857   6.362   5.111   5.006
  309HIS    CE1 4858   6.544   5.207   4.953
  309HIS    HE1 4859   6.616   5.131   4.980
  309HIS    NE2 4860   6.574   5.330   4.902
  309HIS    CD2 4861   6.453   5.397   4.883
  309HIS    HD2 4862   6.443   5.492   4.836
  309HIS      C 4863   6.132   5.264   5.142
  309HIS      O 4864   6.198   5.273   5.246
  310GLY      N 4865   6.068   5.155   5.111
  310GLY      H 4866   6.016   5.159   5.024
  310GLY     CA 4867   6.065   5.028   5.186
  310GLY    HA1 4868   5.975   4.970   5.165
  310GLY    HA2 4869   6.070   5.050   5.293
  310GLY      C 4870   6.185   4.939   5.149
  310GLY      O 4871   6.281   4.972   5.079
  311THR      N 4872   6.181   4.817   5.205
  311THR      H 4873   6.098   4.790   5.262
  311THR     CA 4874   6.297   4.727   5.213
  311THR     HA 4875   6.379   4.789   5.244
  311THR     CB 4876   6.278   4.614   5.316
  311THR     HB 4877   6.364   4.552   5.324
  311THR    CG2 4878   6.244   4.671   5.451
  311THR   HG21 4879   6.156   4.729   5.444
  311THR   HG22 4880   6.217   4.594   5.521
  311THR   HG23 4881   6.327   4.735   5.482
  311THR    OG1 4882   6.166   4.537   5.279
  311THR    HG1 4883   6.185   4.444   5.285
  311THR      C 4884   6.336   4.656   5.082
  311THR      O 4885   6.428   4.573   5.085
  312VAL      N 4886   6.278   4.695   4.968
  312VAL      H 4887   6.209   4.770   4.969
  312VAL     CA 4888   6.315   4.653   4.832
  312VAL     HA 4889   6.236   4.696   4.769
  312VAL     CB 4890   6.448   4.709   4.776
  312VAL     HB 4891   6.528   4.640   4.806
  312VAL    CG1 4892   6.449   4.715   4.620
  312VAL   HG11 4893   6.395   4.805   4.584
  312VAL   HG12 4894   6.551   4.724   4.590
  312VAL   HG13 4895   6.409   4.624   4.577
  312VAL    CG2 4896   6.482   4.848   4.827
  312VAL   HG21 4897   6.500   4.854   4.936
  312VAL   HG22 4898   6.574   4.882   4.779
  312VAL   HG23 4899   6.410   4.926   4.802
  312VAL      C 4900   6.307   4.497   4.815
  312VAL      O 4901   6.394   4.431   4.758
  313THR      N 4902   6.204   4.436   4.876
  313THR      H 4903   6.139   4.495   4.929
  313THR     CA 4904   6.184   4.292   4.888
  313THR     HA 4905   6.258   4.255   4.960
  313THR     CB 4906   6.043   4.264   4.939
  313THR     HB 4907   5.978   4.293   4.858
  313THR    CG2 4908   6.020   4.119   4.976
  313THR   HG21 4909   6.100   4.082   5.038
  313THR   HG22 4910   5.925   4.109   5.028
  313THR   HG23 4911   6.008   4.061   4.887
  313THR    OG1 4912   6.010   4.346   5.054
  313THR    HG1 4913   6.067   4.324   5.130
  313THR      C 4914   6.207   4.219   4.752
  313THR      O 4915   6.271   4.118   4.755
  314ARG      N 4916   6.155   4.275   4.641
  314ARG      H 4917   6.100   4.360   4.651
  314ARG     CA 4918   6.169   4.210   4.510
  314ARG     HA 4919   6.137   4.102   4.521
  314ARG     CB 4920   6.074   4.280   4.405
  314ARG    HB1 4921   6.124   4.269   4.309
  314ARG    HB2 4922   6.066   4.387   4.422
  314ARG     CG 4923   5.938   4.209   4.405
  314ARG    HG1 4924   5.882   4.239   4.491
  314ARG    HG2 4925   5.961   4.103   4.409
  314ARG     CD 4926   5.855   4.239   4.279
  314ARG    HD1 4927   5.783   4.154   4.268
  314ARG    HD2 4928   5.926   4.252   4.196
  314ARG     NE 4929   5.779   4.366   4.297
  314ARG     HE 4930   5.716   4.368   4.378
  314ARG     CZ 4931   5.794   4.484   4.242
  314ARG    NH1 4932   5.863   4.504   4.133
  314ARG   HH11 4933   5.878   4.424   4.068
  314ARG   HH12 4934   5.872   4.601   4.102
  314ARG    NH2 4935   5.735   4.589   4.290
  314ARG   HH21 4936   5.688   4.583   4.379
  314ARG   HH22 4937   5.755   4.676   4.245
  314ARG      C 4938   6.312   4.209   4.453
  314ARG      O 4939   6.338   4.125   4.367
  315HIS      N 4940   6.408   4.289   4.505
  315HIS      H 4941   6.382   4.353   4.575
  315HIS     CA 4942   6.552   4.273   4.479
  315HIS     HA 4943   6.564   4.231   4.376
  315HIS     CB 4944   6.617   4.409   4.487
  315HIS    HB1 4945   6.725   4.385   4.485
  315HIS    HB2 4946   6.598   4.451   4.588
  315HIS     CG 4947   6.592   4.507   4.376
  315HIS    ND1 4948   6.682   4.612   4.337
  315HIS    CE1 4949   6.625   4.672   4.232
  315HIS    HE1 4950   6.666   4.757   4.185
  315HIS    NE2 4951   6.507   4.615   4.203
  315HIS    HE2 4952   6.444   4.653   4.131
  315HIS    CD2 4953   6.482   4.514   4.293
  315HIS    HD2 4954   6.396   4.452   4.295
  315HIS      C 4955   6.615   4.174   4.579
  315HIS      O 4956   6.694   4.086   4.542
  316TYR      N 4957   6.567   4.171   4.706
  316TYR      H 4958   6.496   4.240   4.720
  316TYR     CA 4959   6.600   4.071   4.811
  316TYR     HA 4960   6.706   4.074   4.829
  316TYR     CB 4961   6.534   4.102   4.947
  316TYR    HB1 4962   6.427   4.079   4.942
  316TYR    HB2 4963   6.545   4.209   4.967
  316TYR     CG 4964   6.599   4.024   5.059
  316TYR    CD1 4965   6.733   4.053   5.097
  316TYR    HD1 4966   6.797   4.128   5.045
  316TYR    CE1 4967   6.790   3.984   5.211
  316TYR    HE1 4968   6.891   4.004   5.245
  316TYR     CZ 4969   6.712   3.893   5.284
  316TYR     OH 4970   6.764   3.832   5.391
  316TYR     HH 4971   6.856   3.848   5.387
  316TYR    CE2 4972   6.578   3.869   5.251
  316TYR    HE2 4973   6.511   3.804   5.317
  316TYR    CD2 4974   6.523   3.933   5.136
  316TYR    HD2 4975   6.418   3.918   5.114
  316TYR      C 4976   6.574   3.927   4.764
  316TYR      O 4977   6.659   3.838   4.782
  317ARG      N 4978   6.462   3.898   4.692
  317ARG      H 4979   6.400   3.979   4.682
  317ARG     CA 4980   6.431   3.765   4.636
  317ARG     HA 4981   6.427   3.690   4.721
  317ARG     CB 4982   6.294   3.751   4.562
  317ARG    HB1 4983   6.281   3.646   4.536
  317ARG    HB2 4984   6.295   3.807   4.471
  317ARG     CG 4985   6.170   3.799   4.638
  317ARG    HG1 4986   6.081   3.783   4.575
  317ARG    HG2 4987   6.181   3.903   4.659
  317ARG     CD 4988   6.149   3.730   4.772
  317ARG    HD1 4989   6.236   3.743   4.837
  317ARG    HD2 4990   6.136   3.622   4.754
  317ARG     NE 4991   6.032   3.781   4.847
  317ARG     HE 4992   5.966   3.838   4.795
  317ARG     CZ 4993   6.007   3.764   4.975
  317ARG    NH1 4994   6.086   3.691   5.050
  317ARG   HH11 4995   6.165   3.640   5.013
  317ARG   HH12 4996   6.055   3.678   5.146
  317ARG    NH2 4997   5.904   3.811   5.036
  317ARG   HH21 4998   5.836   3.861   4.976
  317ARG   HH22 4999   5.879   3.778   5.128
  317ARG      C 5000   6.537   3.714   4.536
  317ARG      O 5001   6.541   3.595   4.503
  318MET      N 5002   6.620   3.807   4.484
  318MET      H 5003   6.610   3.901   4.520
  318MET     CA 5004   6.723   3.781   4.385
  318MET     HA 5005   6.703   3.688   4.336
  318MET     CB 5006   6.738   3.896   4.283
  318MET    HB1 5007   6.808   3.857   4.207
  318MET    HB2 5008   6.774   3.984   4.331
  318MET     CG 5009   6.603   3.932   4.218
  318MET    HG1 5010   6.532   3.968   4.292
  318MET    HG2 5011   6.561   3.839   4.173
  318MET     SD 5012   6.634   4.062   4.096
  318MET     CE 5013   6.464   4.076   4.038
  318MET    HE1 5014   6.425   3.981   4.003
  318MET    HE2 5015   6.409   4.111   4.123
  318MET    HE3 5016   6.459   4.154   3.961
  318MET      C 5017   6.856   3.766   4.459
  318MET      O 5018   6.928   3.665   4.438
  319TYR      N 5019   6.884   3.848   4.556
  319TYR      H 5020   6.823   3.929   4.564
  319TYR     CA 5021   7.004   3.844   4.642
  319TYR     HA 5022   7.087   3.855   4.574
  319TYR     CB 5023   7.010   3.963   4.731
  319TYR    HB1 5024   6.914   3.968   4.780
  319TYR    HB2 5025   7.022   4.048   4.671
  319TYR     CG 5026   7.127   3.960   4.828
  319TYR    CD1 5027   7.254   3.982   4.780
  319TYR    HD1 5028   7.270   4.015   4.672
  319TYR    CE1 5029   7.365   3.967   4.864
  319TYR    HE1 5030   7.468   3.981   4.826
  319TYR     CZ 5031   7.348   3.925   4.998
  319TYR     OH 5032   7.457   3.902   5.077
  319TYR     HH 5033   7.427   3.844   5.152
  319TYR    CE2 5034   7.220   3.905   5.044
  319TYR    HE2 5035   7.197   3.881   5.143
  319TYR    CD2 5036   7.107   3.918   4.963
  319TYR    HD2 5037   7.000   3.899   4.999
  319TYR      C 5038   7.017   3.707   4.713
  319TYR      O 5039   7.122   3.641   4.717
  320GLN      N 5040   6.908   3.661   4.774
  320GLN      H 5041   6.823   3.723   4.772
  320GLN     CA 5042   6.906   3.532   4.843
  320GLN     HA 5043   6.991   3.522   4.911
  320GLN     CB 5044   6.780   3.532   4.929
  320GLN    HB1 5045   6.762   3.432   4.969
  320GLN    HB2 5046   6.696   3.547   4.865
  320GLN     CG 5047   6.779   3.629   5.047
  320GLN    HG1 5048   6.685   3.629   5.101
  320GLN    HG2 5049   6.794   3.730   5.001
  320GLN     CD 5050   6.887   3.602   5.147
  320GLN    OE1 5051   6.989   3.672   5.143
  320GLN    NE2 5052   6.887   3.511   5.240
  320GLN   HE21 5053   6.802   3.452   5.256
  320GLN   HE22 5054   6.966   3.505   5.302
  320GLN      C 5055   6.914   3.409   4.753
  320GLN      O 5056   6.919   3.293   4.800
  321LYS      N 5057   6.924   3.429   4.623
  321LYS      H 5058   6.919   3.521   4.590
  321LYS     CA 5059   6.957   3.326   4.524
  321LYS     HA 5060   6.965   3.232   4.576
  321LYS     CB 5061   6.836   3.325   4.425
  321LYS    HB1 5062   6.862   3.262   4.340
  321LYS    HB2 5063   6.823   3.427   4.381
  321LYS     CG 5064   6.702   3.281   4.486
  321LYS    HG1 5065   6.662   3.356   4.556
  321LYS    HG2 5066   6.715   3.199   4.555
  321LYS     CD 5067   6.596   3.247   4.382
  321LYS    HD1 5068   6.628   3.155   4.341
  321LYS    HD2 5069   6.592   3.329   4.310
  321LYS     CE 5070   6.460   3.228   4.449
  321LYS    HE1 5071   6.468   3.169   4.540
  321LYS    HE2 5072   6.402   3.168   4.379
  321LYS     NZ 5073   6.395   3.360   4.479
  321LYS    HZ1 5074   6.345   3.400   4.399
  321LYS    HZ2 5075   6.333   3.351   4.558
  321LYS    HZ3 5076   6.458   3.429   4.515
  321LYS      C 5077   7.092   3.349   4.455
  321LYS      O 5078   7.127   3.282   4.358
  322GLY      N 5079   7.161   3.455   4.495
  322GLY      H 5080   7.136   3.493   4.583
  322GLY     CA 5081   7.287   3.499   4.437
  322GLY    HA1 5082   7.357   3.415   4.440
  322GLY    HA2 5083   7.330   3.576   4.501
  322GLY      C 5084   7.273   3.554   4.296
  322GLY      O 5085   7.374   3.559   4.223
  323GLN      N 5086   7.152   3.584   4.255
  323GLN      H 5087   7.070   3.579   4.317
  323GLN     CA 5088   7.122   3.648   4.126
  323GLN     HA 5089   7.192   3.605   4.054
  323GLN     CB 5090   6.980   3.622   4.078
  323GLN    HB1 5091   6.960   3.678   3.991
  323GLN    HB2 5092   6.913   3.661   4.156
  323GLN     CG 5093   6.952   3.475   4.049
  323GLN    HG1 5094   6.973   3.413   4.135
  323GLN    HG2 5095   7.019   3.444   3.968
  323GLN     CD 5096   6.806   3.449   4.003
  323GLN    OE1 5097   6.707   3.431   4.076
  323GLN    NE2 5098   6.776   3.445   3.872
  323GLN   HE21 5099   6.852   3.460   3.803
  323GLN   HE22 5100   6.679   3.432   3.849
  323GLN      C 5101   7.159   3.798   4.136
  323GLN      O 5102   7.145   3.863   4.239
  324GLU      N 5103   7.218   3.854   4.031
  324GLU      H 5104   7.231   3.794   3.950
  324GLU     CA 5105   7.275   3.989   4.023
  324GLU     HA 5106   7.341   3.991   4.107
  324GLU     CB 5107   7.361   4.003   3.891
  324GLU    HB1 5108   7.289   3.999   3.811
  324GLU    HB2 5109   7.431   3.919   3.889
  324GLU     CG 5110   7.439   4.135   3.884
  324GLU    HG1 5111   7.490   4.148   3.980
  324GLU    HG2 5112   7.375   4.230   3.882
  324GLU     CD 5113   7.541   4.143   3.766
  324GLU    OE1 5114   7.498   4.138   3.647
  324GLU    OE2 5115   7.665   4.155   3.788
  324GLU      C 5116   7.165   4.097   4.036
  324GLU      O 5117   7.060   4.089   3.973
  325THR      N 5118   7.186   4.196   4.125
  325THR      H 5119   7.275   4.195   4.173
  325THR     CA 5120   7.097   4.308   4.155
  325THR     HA 5121   7.004   4.299   4.097
  325THR     CB 5122   7.052   4.317   4.303
  325THR     HB 5123   6.993   4.410   4.322
  325THR    CG2 5124   6.959   4.199   4.337
  325THR   HG21 5125   6.868   4.210   4.283
  325THR   HG22 5126   7.002   4.107   4.307
  325THR   HG23 5127   6.937   4.201   4.445
  325THR    OG1 5128   7.155   4.315   4.397
  325THR    HG1 5129   7.182   4.215   4.409
  325THR      C 5130   7.161   4.444   4.113
  325THR      O 5131   7.280   4.459   4.100
  326SER      N 5132   7.073   4.542   4.087
  326SER      H 5133   6.978   4.516   4.088
  326SER     CA 5134   7.111   4.686   4.082
  326SER     HA 5135   7.220   4.696   4.110
  326SER     CB 5136   7.109   4.734   3.934
  326SER    HB1 5137   7.005   4.754   3.910
  326SER    HB2 5138   7.147   4.654   3.872
  326SER     OG 5139   7.188   4.849   3.919
  326SER     HG 5140   7.280   4.826   3.905
  326SER      C 5141   7.023   4.772   4.176
  326SER      O 5142   6.956   4.868   4.132
  327THR      N 5143   7.024   4.745   4.306
  327THR      H 5144   7.093   4.674   4.333
  327THR     CA 5145   6.960   4.823   4.413
  327THR     HA 5146   6.856   4.846   4.384
  327THR     CB 5147   6.962   4.740   4.546
  327THR     HB 5148   7.066   4.726   4.583
  327THR    CG2 5149   6.879   4.804   4.655
  327THR   HG21 5150   6.915   4.907   4.676
  327THR   HG22 5151   6.776   4.808   4.624
  327THR   HG23 5152   6.882   4.740   4.743
  327THR    OG1 5153   6.902   4.614   4.519
  327THR    HG1 5154   6.825   4.626   4.457
  327THR      C 5155   7.032   4.953   4.435
  327THR      O 5156   7.155   4.958   4.449
  328ASN      N 5157   6.962   5.067   4.435
  328ASN      H 5158   6.864   5.056   4.425
  328ASN     CA 5159   7.018   5.202   4.449
  328ASN     HA 5160   7.119   5.204   4.402
  328ASN     CB 5161   6.929   5.301   4.371
  328ASN    HB1 5162   6.827   5.305   4.414
  328ASN    HB2 5163   6.922   5.266   4.268
  328ASN     CG 5164   6.982   5.439   4.358
  328ASN    OD1 5165   7.081   5.475   4.419
  328ASN    ND2 5166   6.914   5.524   4.286
  328ASN   HD21 5167   6.838   5.482   4.222
  328ASN   HD22 5168   6.941   5.619   4.286
  328ASN      C 5169   7.035   5.252   4.595
  328ASN      O 5170   6.936   5.271   4.671
  329PRO      N 5171   7.162   5.276   4.639
  329PRO     CD 5172   7.292   5.261   4.571
  329PRO    HD1 5173   7.302   5.338   4.493
  329PRO    HD2 5174   7.303   5.161   4.528
  329PRO     CG 5175   7.405   5.281   4.675
  329PRO    HG1 5176   7.446   5.381   4.664
  329PRO    HG2 5177   7.483   5.202   4.664
  329PRO     CB 5178   7.330   5.265   4.806
  329PRO    HB1 5179   7.381   5.315   4.887
  329PRO    HB2 5180   7.322   5.160   4.832
  329PRO     CA 5181   7.190   5.320   4.777
  329PRO     HA 5182   7.121   5.268   4.843
  329PRO      C 5183   7.178   5.472   4.805
  329PRO      O 5184   7.190   5.511   4.920
  330ILE      N 5185   7.160   5.557   4.700
  330ILE      H 5186   7.148   5.511   4.606
  330ILE     CA 5187   7.173   5.701   4.715
  330ILE     HA 5188   7.275   5.714   4.754
  330ILE     CB 5189   7.175   5.774   4.580
  330ILE     HB 5190   7.080   5.752   4.531
  330ILE    CG2 5191   7.187   5.926   4.597
  330ILE   HG21 5192   7.113   5.965   4.662
  330ILE   HG22 5193   7.285   5.948   4.639
  330ILE   HG23 5194   7.174   5.978   4.500
  330ILE    CG1 5195   7.296   5.726   4.495
  330ILE   HG11 5196   7.318   5.618   4.499
  330ILE   HG12 5197   7.384   5.764   4.544
  330ILE     CD 5198   7.298   5.771   4.352
  330ILE    HD1 5199   7.388   5.740   4.305
  330ILE    HD2 5200   7.215   5.726   4.297
  330ILE    HD3 5201   7.282   5.880   4.342
  330ILE      C 5202   7.079   5.761   4.819
  330ILE      O 5203   7.121   5.840   4.902
  331ALA      N 5204   6.956   5.711   4.826
  331ALA      H 5205   6.920   5.662   4.743
  331ALA     CA 5206   6.857   5.756   4.925
  331ALA     HA 5207   6.840   5.862   4.917
  331ALA     CB 5208   6.725   5.686   4.889
  331ALA    HB1 5209   6.742   5.582   4.858
  331ALA    HB2 5210   6.654   5.693   4.974
  331ALA    HB3 5211   6.680   5.738   4.810
  331ALA      C 5212   6.908   5.725   5.068
  331ALA      O 5213   6.897   5.808   5.161
  332SER      N 5214   6.967   5.607   5.088
  332SER      H 5215   6.971   5.546   5.008
  332SER     CA 5216   7.027   5.568   5.215
  332SER     HA 5217   6.958   5.594   5.294
  332SER     CB 5218   7.057   5.420   5.217
  332SER    HB1 5219   7.091   5.396   5.313
  332SER    HB2 5220   7.133   5.398   5.142
  332SER     OG 5221   6.941   5.343   5.192
  332SER     HG 5222   6.909   5.356   5.096
  332SER      C 5223   7.157   5.649   5.248
  332SER      O 5224   7.182   5.675   5.365
  333ILE      N 5225   7.240   5.684   5.149
  333ILE      H 5226   7.214   5.644   5.056
  333ILE     CA 5227   7.363   5.763   5.155
  333ILE     HA 5228   7.424   5.718   5.234
  333ILE     CB 5229   7.446   5.753   5.025
  333ILE     HB 5230   7.383   5.778   4.938
  333ILE    CG2 5231   7.567   5.851   5.021
  333ILE   HG21 5232   7.539   5.958   5.032
  333ILE   HG22 5233   7.634   5.824   5.102
  333ILE   HG23 5234   7.623   5.839   4.930
  333ILE    CG1 5235   7.500   5.611   5.005
  333ILE   HG11 5236   7.429   5.539   5.038
  333ILE   HG12 5237   7.582   5.591   5.075
  333ILE     CD 5238   7.544   5.587   4.861
  333ILE    HD1 5239   7.621   5.658   4.827
  333ILE    HD2 5240   7.588   5.489   4.850
  333ILE    HD3 5241   7.461   5.591   4.797
  333ILE      C 5242   7.336   5.906   5.198
  333ILE      O 5243   7.404   5.957   5.289
  334PHE      N 5244   7.230   5.968   5.143
  334PHE      H 5245   7.174   5.916   5.072
  334PHE     CA 5246   7.193   6.107   5.183
  334PHE     HA 5247   7.286   6.169   5.187
  334PHE     CB 5248   7.106   6.174   5.075
  334PHE    HB1 5249   7.049   6.259   5.121
  334PHE    HB2 5250   7.033   6.101   5.035
  334PHE     CG 5251   7.191   6.232   4.963
  334PHE    CD1 5252   7.177   6.369   4.930
  334PHE    HD1 5253   7.117   6.436   4.980
  334PHE    CE1 5254   7.250   6.425   4.822
  334PHE    HE1 5255   7.233   6.524   4.800
  334PHE     CZ 5256   7.342   6.350   4.747
  334PHE     HZ 5257   7.397   6.393   4.669
  334PHE    CE2 5258   7.357   6.213   4.781
  334PHE    HE2 5259   7.426   6.151   4.730
  334PHE    CD2 5260   7.281   6.156   4.887
  334PHE    HD2 5261   7.288   6.049   4.903
  334PHE      C 5262   7.135   6.116   5.325
  334PHE      O 5263   7.161   6.214   5.393
  335ALA      N 5264   7.069   6.011   5.376
  335ALA      H 5265   7.050   5.932   5.321
  335ALA     CA 5266   7.046   6.000   5.516
  335ALA     HA 5267   6.986   6.087   5.545
  335ALA     CB 5268   6.966   5.872   5.551
  335ALA    HB1 5269   7.020   5.777   5.534
  335ALA    HB2 5270   6.947   5.873   5.657
  335ALA    HB3 5271   6.871   5.869   5.499
  335ALA      C 5272   7.180   5.998   5.595
  335ALA      O 5273   7.191   6.072   5.697
  336TRP      N 5274   7.280   5.925   5.556
  336TRP      H 5275   7.271   5.869   5.482
  336TRP     CA 5276   7.413   5.923   5.619
  336TRP     HA 5277   7.399   5.910   5.724
  336TRP     CB 5278   7.499   5.806   5.570
  336TRP    HB1 5279   7.603   5.830   5.584
  336TRP    HB2 5280   7.484   5.783   5.466
  336TRP     CG 5281   7.477   5.674   5.644
  336TRP    CD1 5282   7.400   5.569   5.606
  336TRP    HD1 5283   7.342   5.569   5.509
  336TRP    NE1 5284   7.403   5.473   5.705
  336TRP    HE1 5285   7.339   5.394   5.702
  336TRP    CE2 5286   7.489   5.507   5.806
  336TRP    CZ2 5287   7.514   5.449   5.932
  336TRP    HZ2 5288   7.480   5.353   5.954
  336TRP    CH2 5289   7.594   5.517   6.025
  336TRP    HH2 5290   7.616   5.480   6.124
  336TRP    CZ3 5291   7.647   5.641   5.990
  336TRP    HZ3 5292   7.713   5.691   6.056
  336TRP    CE3 5293   7.617   5.700   5.865
  336TRP    HE3 5294   7.651   5.799   5.840
  336TRP    CD2 5295   7.535   5.637   5.771
  336TRP      C 5296   7.483   6.060   5.609
  336TRP      O 5297   7.525   6.110   5.713
  337THR      N 5298   7.487   6.125   5.490
  337THR      H 5299   7.449   6.078   5.408
  337THR     CA 5300   7.563   6.252   5.477
  337THR     HA 5301   7.667   6.235   5.512
  337THR     CB 5302   7.577   6.302   5.328
  337THR     HB 5303   7.631   6.397   5.324
  337THR    CG2 5304   7.649   6.198   5.238
  337THR   HG21 5305   7.616   6.217   5.133
  337THR   HG22 5306   7.759   6.214   5.251
  337THR   HG23 5307   7.627   6.096   5.262
  337THR    OG1 5308   7.453   6.331   5.273
  337THR    HG1 5309   7.456   6.413   5.220
  337THR      C 5310   7.496   6.366   5.555
  337THR      O 5311   7.566   6.446   5.614
  338ARG      N 5312   7.366   6.372   5.556
  338ARG      H 5313   7.318   6.308   5.489
  338ARG     CA 5314   7.287   6.476   5.627
  338ARG     HA 5315   7.339   6.568   5.608
  338ARG     CB 5316   7.150   6.486   5.558
  338ARG    HB1 5317   7.085   6.560   5.607
  338ARG    HB2 5318   7.095   6.393   5.559
  338ARG     CG 5319   7.165   6.539   5.412
  338ARG    HG1 5320   7.231   6.473   5.348
  338ARG    HG2 5321   7.208   6.640   5.419
  338ARG     CD 5322   7.024   6.549   5.346
  338ARG    HD1 5323   6.968   6.627   5.400
  338ARG    HD2 5324   6.969   6.452   5.348
  338ARG     NE 5325   7.032   6.595   5.208
  338ARG     HE 5326   7.120   6.625   5.167
  338ARG     CZ 5327   6.934   6.649   5.140
  338ARG    NH1 5328   6.811   6.640   5.182
  338ARG   HH11 5329   6.799   6.603   5.276
  338ARG   HH12 5330   6.740   6.698   5.140
  338ARG    NH2 5331   6.953   6.715   5.030
  338ARG   HH21 5332   7.049   6.715   5.001
  338ARG   HH22 5333   6.875   6.750   4.976
  338ARG      C 5334   7.279   6.458   5.779
  338ARG      O 5335   7.263   6.555   5.851
  339GLY      N 5336   7.295   6.334   5.825
  339GLY      H 5337   7.296   6.260   5.756
  339GLY     CA 5338   7.310   6.299   5.968
  339GLY    HA1 5339   7.294   6.188   5.977
  339GLY    HA2 5340   7.245   6.355   6.036
  339GLY      C 5341   7.451   6.331   6.016
  339GLY      O 5342   7.469   6.393   6.125
  340LEU      N 5343   7.554   6.295   5.941
  340LEU      H 5344   7.536   6.239   5.864
  340LEU     CA 5345   7.697   6.324   5.972
  340LEU     HA 5346   7.713   6.301   6.075
  340LEU     CB 5347   7.790   6.239   5.883
  340LEU    HB1 5348   7.890   6.280   5.899
  340LEU    HB2 5349   7.755   6.253   5.782
  340LEU     CG 5350   7.786   6.088   5.917
  340LEU     HG 5351   7.684   6.057   5.928
  340LEU    CD1 5352   7.849   6.005   5.804
  340LEU   HD11 5353   7.944   6.056   5.775
  340LEU   HD12 5354   7.861   5.903   5.832
  340LEU   HD13 5355   7.787   6.000   5.715
  340LEU    CD2 5356   7.858   6.054   6.048
  340LEU   HD21 5357   7.847   5.945   6.071
  340LEU   HD22 5358   7.964   6.074   6.039
  340LEU   HD23 5359   7.813   6.109   6.129
  340LEU      C 5360   7.732   6.474   5.964
  340LEU      O 5361   7.808   6.527   6.045
  341ALA      N 5362   7.679   6.542   5.865
  341ALA      H 5363   7.627   6.499   5.796
  341ALA     CA 5364   7.683   6.690   5.857
  341ALA     HA 5365   7.785   6.722   5.854
  341ALA     CB 5366   7.606   6.741   5.732
  341ALA    HB1 5367   7.654   6.694   5.645
  341ALA    HB2 5368   7.503   6.710   5.738
  341ALA    HB3 5369   7.606   6.850   5.727
  341ALA      C 5370   7.623   6.751   5.987
  341ALA      O 5371   7.678   6.846   6.043
  342HIS      N 5372   7.518   6.692   6.041
  342HIS      H 5373   7.475   6.622   5.984
  342HIS     CA 5374   7.450   6.738   6.163
  342HIS     HA 5375   7.450   6.848   6.158
  342HIS     CB 5376   7.302   6.692   6.162
  342HIS    HB1 5377   7.306   6.585   6.169
  342HIS    HB2 5378   7.256   6.720   6.069
  342HIS     CG 5379   7.222   6.748   6.276
  342HIS    ND1 5380   7.134   6.855   6.273
  342HIS    CE1 5381   7.088   6.863   6.397
  342HIS    HE1 5382   7.020   6.937   6.432
  342HIS    NE2 5383   7.148   6.773   6.479
  342HIS    HE2 5384   7.121   6.756   6.574
  342HIS    CD2 5385   7.232   6.700   6.402
  342HIS    HD2 5386   7.294   6.622   6.436
  342HIS      C 5387   7.529   6.706   6.290
  342HIS      O 5388   7.546   6.787   6.378
  343ARG      N 5389   7.591   6.586   6.295
  343ARG      H 5390   7.565   6.517   6.226
  343ARG     CA 5391   7.696   6.556   6.398
  343ARG     HA 5392   7.645   6.562   6.498
  343ARG     CB 5393   7.752   6.411   6.380
  343ARG    HB1 5394   7.790   6.405   6.278
  343ARG    HB2 5395   7.667   6.340   6.375
  343ARG     CG 5396   7.858   6.357   6.483
  343ARG    HG1 5397   7.938   6.424   6.497
  343ARG    HG2 5398   7.896   6.262   6.438
  343ARG     CD 5399   7.808   6.310   6.617
  343ARG    HD1 5400   7.880   6.240   6.663
  343ARG    HD2 5401   7.710   6.261   6.605
  343ARG     NE 5402   7.793   6.418   6.713
  343ARG     HE 5403   7.859   6.494   6.716
  343ARG     CZ 5404   7.690   6.441   6.795
  343ARG    NH1 5405   7.599   6.351   6.824
  343ARG   HH11 5406   7.619   6.254   6.798
  343ARG   HH12 5407   7.526   6.372   6.892
  343ARG    NH2 5408   7.692   6.558   6.857
  343ARG   HH21 5409   7.772   6.616   6.844
  343ARG   HH22 5410   7.620   6.576   6.921
  343ARG      C 5411   7.812   6.651   6.394
  343ARG      O 5412   7.860   6.696   6.496
  344ALA      N 5413   7.860   6.691   6.277
  344ALA      H 5414   7.828   6.643   6.197
  344ALA     CA 5415   7.959   6.797   6.261
  344ALA     HA 5416   8.042   6.774   6.329
  344ALA     CB 5417   8.021   6.796   6.120
  344ALA    HB1 5418   8.088   6.880   6.106
  344ALA    HB2 5419   8.085   6.710   6.117
  344ALA    HB3 5420   7.947   6.787   6.042
  344ALA      C 5421   7.910   6.934   6.303
  344ALA      O 5422   7.990   7.010   6.358
  345LYS      N 5423   7.781   6.970   6.286
  345LYS      H 5424   7.724   6.907   6.229
  345LYS     CA 5425   7.723   7.106   6.320
  345LYS     HA 5426   7.791   7.185   6.288
  345LYS     CB 5427   7.588   7.119   6.251
  345LYS    HB1 5428   7.527   7.032   6.277
  345LYS    HB2 5429   7.603   7.121   6.142
  345LYS     CG 5430   7.511   7.244   6.283
  345LYS    HG1 5431   7.569   7.333   6.255
  345LYS    HG2 5432   7.485   7.246   6.388
  345LYS     CD 5433   7.385   7.247   6.196
  345LYS    HD1 5434   7.412   7.254   6.091
  345LYS    HD2 5435   7.326   7.340   6.207
  345LYS     CE 5436   7.291   7.127   6.227
  345LYS    HE1 5437   7.271   7.131   6.337
  345LYS    HE2 5438   7.351   7.040   6.199
  345LYS     NZ 5439   7.169   7.124   6.146
  345LYS    HZ1 5440   7.110   7.051   6.179
  345LYS    HZ2 5441   7.111   7.214   6.148
  345LYS    HZ3 5442   7.187   7.098   6.048
  345LYS      C 5443   7.712   7.120   6.473
  345LYS      O 5444   7.741   7.226   6.525
  346LEU      N 5445   7.664   7.010   6.542
  346LEU      H 5446   7.627   6.933   6.488
  346LEU     CA 5447   7.666   6.996   6.687
  346LEU     HA 5448   7.604   7.077   6.727
  346LEU     CB 5449   7.607   6.861   6.734
  346LEU    HB1 5450   7.628   6.849   6.843
  346LEU    HB2 5451   7.661   6.781   6.672
  346LEU     CG 5452   7.456   6.851   6.712
  346LEU     HG 5453   7.429   6.894   6.616
  346LEU    CD1 5454   7.406   6.708   6.722
  346LEU   HD11 5455   7.441   6.662   6.812
  346LEU   HD12 5456   7.298   6.707   6.717
  346LEU   HD13 5457   7.453   6.646   6.647
  346LEU    CD2 5458   7.381   6.927   6.823
  346LEU   HD21 5459   7.278   6.934   6.789
  346LEU   HD22 5460   7.382   6.879   6.923
  346LEU   HD23 5461   7.418   7.028   6.835
  346LEU      C 5462   7.811   7.008   6.738
  346LEU      O 5463   7.833   7.085   6.827
  347ASP      N 5464   7.903   6.931   6.681
  347ASP      H 5465   7.878   6.878   6.596
  347ASP     CA 5466   8.043   6.916   6.736
  347ASP     HA 5467   8.032   6.930   6.843
  347ASP     CB 5468   8.102   6.776   6.713
  347ASP    HB1 5469   8.206   6.769   6.742
  347ASP    HB2 5470   8.097   6.758   6.604
  347ASP     CG 5471   8.017   6.667   6.780
  347ASP    OD1 5472   8.037   6.548   6.749
  347ASP    OD2 5473   7.931   6.693   6.870
  347ASP      C 5474   8.145   7.021   6.682
  347ASP      O 5475   8.259   7.019   6.723
  348ASN      N 5476   8.104   7.114   6.593
  348ASN      H 5477   8.011   7.107   6.560
  348ASN     CA 5478   8.196   7.206   6.521
  348ASN     HA 5479   8.138   7.248   6.442
  348ASN     CB 5480   8.222   7.324   6.618
  348ASN    HB1 5481   8.287   7.291   6.700
  348ASN    HB2 5482   8.124   7.350   6.662
  348ASN     CG 5483   8.289   7.445   6.551
  348ASN    OD1 5484   8.330   7.444   6.436
  348ASN    ND2 5485   8.299   7.556   6.621
  348ASN   HD21 5486   8.237   7.563   6.704
  348ASN   HD22 5487   8.346   7.638   6.578
  348ASN      C 5488   8.322   7.138   6.466
  348ASN      O 5489   8.433   7.185   6.485
  349ASN      N 5490   8.302   7.021   6.407
  349ASN      H 5491   8.205   6.992   6.398
  349ASN     CA 5492   8.411   6.935   6.363
  349ASN     HA 5493   8.504   6.963   6.412
  349ASN     CB 5494   8.374   6.792   6.408
  349ASN    HB1 5495   8.269   6.765   6.384
  349ASN    HB2 5496   8.387   6.791   6.519
  349ASN     CG 5497   8.467   6.683   6.353
  349ASN    OD1 5498   8.554   6.708   6.272
  349ASN    ND2 5499   8.459   6.566   6.401
  349ASN   HD21 5500   8.384   6.544   6.467
  349ASN   HD22 5501   8.517   6.492   6.370
  349ASN      C 5502   8.422   6.958   6.214
  349ASN      O 5503   8.353   6.891   6.138
  350LYS      N 5504   8.517   7.043   6.173
  350LYS      H 5505   8.576   7.091   6.242
  350LYS     CA 5506   8.546   7.086   6.036
  350LYS     HA 5507   8.454   7.124   6.001
  350LYS     CB 5508   8.648   7.199   6.044
  350LYS    HB1 5509   8.666   7.235   5.945
  350LYS    HB2 5510   8.738   7.158   6.079
  350LYS     CG 5511   8.612   7.318   6.132
  350LYS    HG1 5512   8.689   7.397   6.124
  350LYS    HG2 5513   8.615   7.283   6.235
  350LYS     CD 5514   8.479   7.387   6.110
  350LYS    HD1 5515   8.401   7.318   6.140
  350LYS    HD2 5516   8.464   7.409   6.006
  350LYS     CE 5517   8.464   7.524   6.178
  350LYS    HE1 5518   8.545   7.592   6.137
  350LYS    HE2 5519   8.483   7.514   6.288
  350LYS     NZ 5520   8.334   7.588   6.162
  350LYS    HZ1 5521   8.258   7.528   6.188
  350LYS    HZ2 5522   8.329   7.677   6.216
  350LYS    HZ3 5523   8.316   7.616   6.066
  350LYS      C 5524   8.597   6.976   5.943
  350LYS      O 5525   8.585   6.985   5.822
  351GLU      N 5526   8.642   6.860   5.990
  351GLU      H 5527   8.648   6.847   6.093
  351GLU     CA 5528   8.693   6.756   5.906
  351GLU     HA 5529   8.733   6.797   5.813
  351GLU     CB 5530   8.813   6.683   5.980
  351GLU    HB1 5531   8.852   6.601   5.919
  351GLU    HB2 5532   8.781   6.632   6.075
  351GLU     CG 5533   8.931   6.780   6.006
  351GLU    HG1 5534   8.907   6.860   6.078
  351GLU    HG2 5535   8.950   6.828   5.906
  351GLU     CD 5536   9.052   6.702   6.055
  351GLU    OE1 5537   9.142   6.682   5.970
  351GLU    OE2 5538   9.060   6.660   6.172
  351GLU      C 5539   8.576   6.660   5.873
  351GLU      O 5540   8.548   6.625   5.760
  352LEU      N 5541   8.495   6.621   5.972
  352LEU      H 5542   8.513   6.652   6.065
  352LEU     CA 5543   8.373   6.543   5.949
  352LEU     HA 5544   8.397   6.447   5.900
  352LEU     CB 5545   8.313   6.515   6.085
  352LEU    HB1 5546   8.296   6.609   6.138
  352LEU    HB2 5547   8.384   6.461   6.146
  352LEU     CG 5548   8.186   6.431   6.079
  352LEU     HG 5549   8.109   6.492   6.025
  352LEU    CD1 5550   8.210   6.294   6.012
  352LEU   HD11 5551   8.287   6.242   6.064
  352LEU   HD12 5552   8.117   6.234   6.014
  352LEU   HD13 5553   8.243   6.312   5.909
  352LEU    CD2 5554   8.128   6.407   6.220
  352LEU   HD21 5555   8.030   6.357   6.213
  352LEU   HD22 5556   8.194   6.339   6.282
  352LEU   HD23 5557   8.118   6.502   6.272
  352LEU      C 5558   8.280   6.623   5.856
  352LEU      O 5559   8.224   6.556   5.767
  353ALA      N 5560   8.262   6.753   5.869
  353ALA      H 5561   8.304   6.801   5.952
  353ALA     CA 5562   8.188   6.830   5.773
  353ALA     HA 5563   8.083   6.791   5.776
  353ALA     CB 5564   8.187   6.975   5.820
  353ALA    HB1 5565   8.132   7.041   5.758
  353ALA    HB2 5566   8.144   6.988   5.918
  353ALA    HB3 5567   8.292   7.004   5.821
  353ALA      C 5568   8.242   6.829   5.629
  353ALA      O 5569   8.169   6.821   5.534
  354PHE      N 5570   8.373   6.825   5.611
  354PHE      H 5571   8.435   6.816   5.694
  354PHE     CA 5572   8.444   6.800   5.485
  354PHE     HA 5573   8.409   6.868   5.405
  354PHE     CB 5574   8.593   6.833   5.507
  354PHE    HB1 5575   8.616   6.803   5.605
  354PHE    HB2 5576   8.603   6.942   5.495
  354PHE     CG 5577   8.694   6.762   5.420
  354PHE    CD1 5578   8.703   6.796   5.282
  354PHE    HD1 5579   8.636   6.868   5.240
  354PHE    CE1 5580   8.795   6.728   5.203
  354PHE    HE1 5581   8.803   6.743   5.088
  354PHE     CZ 5582   8.883   6.631   5.251
  354PHE     HZ 5583   8.954   6.582   5.187
  354PHE    CE2 5584   8.874   6.602   5.389
  354PHE    HE2 5585   8.948   6.531   5.429
  354PHE    CD2 5586   8.782   6.666   5.470
  354PHE    HD2 5587   8.783   6.643   5.574
  354PHE      C 5588   8.414   6.655   5.435
  354PHE      O 5589   8.375   6.637   5.319
  355PHE      N 5590   8.426   6.555   5.523
  355PHE      H 5591   8.462   6.580   5.616
  355PHE     CA 5592   8.391   6.416   5.486
  355PHE     HA 5593   8.455   6.395   5.403
  355PHE     CB 5594   8.409   6.319   5.601
  355PHE    HB1 5595   8.359   6.353   5.695
  355PHE    HB2 5596   8.516   6.314   5.622
  355PHE     CG 5597   8.364   6.175   5.572
  355PHE    CD1 5598   8.438   6.098   5.480
  355PHE    HD1 5599   8.524   6.132   5.427
  355PHE    CE1 5600   8.389   5.966   5.446
  355PHE    HE1 5601   8.436   5.906   5.368
  355PHE     CZ 5602   8.271   5.920   5.502
  355PHE     HZ 5603   8.229   5.827   5.469
  355PHE    CE2 5604   8.204   5.993   5.598
  355PHE    HE2 5605   8.110   5.953   5.632
  355PHE    CD2 5606   8.251   6.121   5.633
  355PHE    HD2 5607   8.188   6.181   5.705
  355PHE      C 5608   8.246   6.405   5.436
  355PHE      O 5609   8.219   6.349   5.331
  356ALA      N 5610   8.148   6.465   5.510
  356ALA      H 5611   8.180   6.509   5.595
  356ALA     CA 5612   8.006   6.464   5.482
  356ALA     HA 5613   7.967   6.360   5.477
  356ALA     CB 5614   7.932   6.536   5.598
  356ALA    HB1 5615   7.824   6.534   5.578
  356ALA    HB2 5616   7.952   6.477   5.686
  356ALA    HB3 5617   7.968   6.639   5.598
  356ALA      C 5618   7.977   6.532   5.348
  356ALA      O 5619   7.905   6.474   5.266
  357ASN      N 5620   8.042   6.642   5.320
  357ASN      H 5621   8.089   6.695   5.393
  357ASN     CA 5622   8.037   6.705   5.189
  357ASN     HA 5623   7.931   6.707   5.163
  357ASN     CB 5624   8.093   6.845   5.202
  357ASN    HB1 5625   8.195   6.839   5.239
  357ASN    HB2 5626   8.037   6.903   5.272
  357ASN     CG 5627   8.099   6.923   5.070
  357ASN    OD1 5628   8.208   6.942   5.011
  357ASN    ND2 5629   7.986   6.966   5.017
  357ASN   HD21 5630   7.899   6.946   5.060
  357ASN   HD22 5631   7.993   7.038   4.948
  357ASN      C 5632   8.103   6.622   5.071
  357ASN      O 5633   8.059   6.633   4.954
  358ALA      N 5634   8.212   6.554   5.095
  358ALA      H 5635   8.243   6.552   5.193
  358ALA     CA 5636   8.289   6.480   4.995
  358ALA     HA 5637   8.303   6.545   4.909
  358ALA     CB 5638   8.428   6.450   5.058
  358ALA    HB1 5639   8.483   6.547   5.078
  358ALA    HB2 5640   8.412   6.401   5.155
  358ALA    HB3 5641   8.485   6.384   4.998
  358ALA      C 5642   8.219   6.351   4.953
  358ALA      O 5643   8.211   6.324   4.833
  359LEU      N 5644   8.165   6.273   5.049
  359LEU      H 5645   8.189   6.290   5.144
  359LEU     CA 5646   8.081   6.158   5.027
  359LEU     HA 5647   8.135   6.093   4.960
  359LEU     CB 5648   8.056   6.088   5.161
  359LEU    HB1 5649   8.016   6.164   5.226
  359LEU    HB2 5650   8.154   6.063   5.204
  359LEU     CG 5651   7.957   5.978   5.160
  359LEU     HG 5652   7.857   6.012   5.129
  359LEU    CD1 5653   7.997   5.853   5.079
  359LEU   HD11 5654   7.915   5.786   5.079
  359LEU   HD12 5655   8.025   5.884   4.980
  359LEU   HD13 5656   8.083   5.808   5.125
  359LEU    CD2 5657   7.938   5.918   5.301
  359LEU   HD21 5658   8.033   5.888   5.342
  359LEU   HD22 5659   7.889   5.991   5.361
  359LEU   HD23 5660   7.872   5.830   5.298
  359LEU      C 5661   7.947   6.192   4.950
  359LEU      O 5662   7.898   6.121   4.862
  360GLU      N 5663   7.897   6.312   4.978
  360GLU      H 5664   7.943   6.365   5.055
  360GLU     CA 5665   7.779   6.376   4.913
  360GLU     HA 5666   7.696   6.301   4.912
  360GLU     CB 5667   7.723   6.488   5.000
  360GLU    HB1 5668   7.786   6.577   4.993
  360GLU    HB2 5669   7.717   6.456   5.107
  360GLU     CG 5670   7.579   6.532   4.964
  360GLU    HG1 5671   7.513   6.445   4.957
  360GLU    HG2 5672   7.578   6.580   4.867
  360GLU     CD 5673   7.531   6.630   5.074
  360GLU    OE1 5674   7.463   6.591   5.171
  360GLU    OE2 5675   7.562   6.752   5.066
  360GLU      C 5676   7.811   6.426   4.768
  360GLU      O 5677   7.723   6.430   4.682
  361GLU      N 5678   7.937   6.463   4.741
  361GLU      H 5679   8.000   6.472   4.821
  361GLU     CA 5680   7.981   6.510   4.608
  361GLU     HA 5681   7.903   6.572   4.569
  361GLU     CB 5682   8.103   6.601   4.629
  361GLU    HB1 5683   8.192   6.547   4.660
  361GLU    HB2 5684   8.079   6.675   4.707
  361GLU     CG 5685   8.136   6.681   4.500
  361GLU    HG1 5686   8.052   6.737   4.469
  361GLU    HG2 5687   8.173   6.614   4.421
  361GLU     CD 5688   8.246   6.785   4.533
  361GLU    OE1 5689   8.211   6.903   4.563
  361GLU    OE2 5690   8.367   6.750   4.527
  361GLU      C 5691   8.006   6.392   4.511
  361GLU      O 5692   7.955   6.395   4.402
  362VAL      N 5693   8.077   6.287   4.554
  362VAL      H 5694   8.111   6.276   4.653
  362VAL     CA 5695   8.106   6.171   4.459
  362VAL     HA 5696   8.135   6.213   4.363
  362VAL     CB 5697   8.227   6.089   4.506
  362VAL     HB 5698   8.243   6.007   4.433
  362VAL    CG1 5699   8.356   6.168   4.508
  362VAL   HG11 5700   8.357   6.242   4.589
  362VAL   HG12 5701   8.441   6.102   4.519
  362VAL   HG13 5702   8.362   6.212   4.412
  362VAL    CG2 5703   8.209   6.021   4.643
  362VAL   HG21 5704   8.226   6.088   4.725
  362VAL   HG22 5705   8.108   5.975   4.647
  362VAL   HG23 5706   8.282   5.944   4.655
  362VAL      C 5707   7.985   6.083   4.433
  362VAL      O 5708   7.982   6.016   4.327
  363SER      N 5709   7.881   6.088   4.516
  363SER      H 5710   7.886   6.137   4.601
  363SER     CA 5711   7.752   6.020   4.485
  363SER     HA 5712   7.772   5.916   4.457
  363SER     CB 5713   7.665   6.005   4.608
  363SER    HB1 5714   7.579   5.940   4.572
  363SER    HB2 5715   7.626   6.101   4.633
  363SER     OG 5716   7.736   5.943   4.716
  363SER     HG 5717   7.776   6.016   4.774
  363SER      C 5718   7.675   6.078   4.370
  363SER      O 5719   7.606   6.004   4.303
  364ILE      N 5720   7.694   6.208   4.341
  364ILE      H 5721   7.755   6.261   4.401
  364ILE     CA 5722   7.642   6.269   4.219
  364ILE     HA 5723   7.551   6.216   4.188
  364ILE     CB 5724   7.599   6.416   4.247
  364ILE     HB 5725   7.687   6.474   4.276
  364ILE    CG2 5726   7.542   6.472   4.118
  364ILE   HG21 5727   7.490   6.570   4.140
  364ILE   HG22 5728   7.619   6.490   4.048
  364ILE   HG23 5729   7.475   6.401   4.073
  364ILE    CG1 5730   7.499   6.427   4.360
  364ILE   HG11 5731   7.482   6.535   4.373
  364ILE   HG12 5732   7.537   6.386   4.454
  364ILE     CD 5733   7.366   6.354   4.333
  364ILE    HD1 5734   7.310   6.406   4.253
  364ILE    HD2 5735   7.380   6.247   4.304
  364ILE    HD3 5736   7.309   6.352   4.424
  364ILE      C 5737   7.749   6.258   4.107
  364ILE      O 5738   7.714   6.217   3.998
  365GLU      N 5739   7.876   6.292   4.131
  365GLU      H 5740   7.902   6.322   4.228
  365GLU     CA 5741   7.979   6.300   4.024
  365GLU     HA 5742   7.938   6.369   3.948
  365GLU     CB 5743   8.108   6.362   4.087
  365GLU    HB1 5744   8.148   6.284   4.156
  365GLU    HB2 5745   8.080   6.450   4.137
  365GLU     CG 5746   8.209   6.404   3.983
  365GLU    HG1 5747   8.164   6.469   3.903
  365GLU    HG2 5748   8.256   6.317   3.935
  365GLU     CD 5749   8.320   6.488   4.054
  365GLU    OE1 5750   8.345   6.604   4.016
  365GLU    OE2 5751   8.373   6.438   4.152
  365GLU      C 5752   8.008   6.166   3.954
  365GLU      O 5753   8.046   6.168   3.836
  366THR      N 5754   7.994   6.054   4.032
  366THR      H 5755   7.986   6.062   4.135
  366THR     CA 5756   8.001   5.918   3.971
  366THR     HA 5757   8.096   5.915   3.912
  366THR     CB 5758   8.018   5.811   4.081
  366THR     HB 5759   7.923   5.800   4.136
  366THR    CG2 5760   8.054   5.677   4.020
  366THR   HG21 5761   7.960   5.637   3.982
  366THR   HG22 5762   8.122   5.693   3.940
  366THR   HG23 5763   8.090   5.603   4.096
  366THR    OG1 5764   8.124   5.849   4.170
  366THR    HG1 5765   8.084   5.913   4.227
  366THR      C 5766   7.887   5.888   3.872
  366THR      O 5767   7.915   5.848   3.760
  367ILE      N 5768   7.760   5.914   3.905
  367ILE      H 5769   7.736   5.954   3.995
  367ILE     CA 5770   7.651   5.900   3.810
  367ILE     HA 5771   7.668   5.802   3.761
  367ILE     CB 5772   7.514   5.901   3.883
  367ILE     HB 5773   7.437   5.871   3.813
  367ILE    CG2 5774   7.509   5.795   3.998
  367ILE   HG21 5775   7.556   5.702   3.957
  367ILE   HG22 5776   7.556   5.826   4.089
  367ILE   HG23 5777   7.407   5.771   4.018
  367ILE    CG1 5778   7.468   6.036   3.946
  367ILE   HG11 5779   7.496   6.113   3.872
  367ILE   HG12 5780   7.522   6.051   4.034
  367ILE     CD 5781   7.322   6.040   3.982
  367ILE    HD1 5782   7.269   6.034   3.888
  367ILE    HD2 5783   7.298   5.961   4.054
  367ILE    HD3 5784   7.298   6.135   4.024
  367ILE      C 5785   7.654   6.004   3.696
  367ILE      O 5786   7.609   5.972   3.583
  368GLU      N 5787   7.717   6.120   3.716
  368GLU      H 5788   7.749   6.139   3.813
  368GLU     CA 5789   7.750   6.221   3.616
  368GLU     HA 5790   7.663   6.233   3.550
  368GLU     CB 5791   7.778   6.354   3.688
  368GLU    HB1 5792   7.881   6.358   3.699
  368GLU    HB2 5793   7.734   6.358   3.784
  368GLU     CG 5794   7.726   6.475   3.603
  368GLU    HG1 5795   7.616   6.476   3.616
  368GLU    HG2 5796   7.746   6.457   3.496
  368GLU     CD 5797   7.787   6.607   3.649
  368GLU    OE1 5798   7.887   6.655   3.594
  368GLU    OE2 5799   7.733   6.665   3.745
  368GLU      C 5800   7.872   6.179   3.524
  368GLU      O 5801   7.885   6.232   3.415
  369ALA      N 5802   7.950   6.077   3.564
  369ALA      H 5803   7.930   6.033   3.654
  369ALA     CA 5804   8.042   6.004   3.475
  369ALA     HA 5805   8.074   6.076   3.398
  369ALA     CB 5806   8.168   5.964   3.555
  369ALA    HB1 5807   8.235   5.904   3.495
  369ALA    HB2 5808   8.218   6.052   3.597
  369ALA    HB3 5809   8.138   5.905   3.647
  369ALA      C 5810   7.977   5.889   3.406
  369ALA      O 5811   8.045   5.827   3.322
  370GLY      N 5812   7.847   5.860   3.433
  370GLY      H 5813   7.796   5.918   3.499
  370GLY     CA 5814   7.769   5.751   3.368
  370GLY    HA1 5815   7.803   5.730   3.269
  370GLY    HA2 5816   7.671   5.785   3.360
  370GLY      C 5817   7.769   5.618   3.441
  370GLY      O 5818   7.698   5.526   3.397
  371PHE      N 5819   7.836   5.614   3.559
  371PHE      H 5820   7.882   5.700   3.594
  371PHE     CA 5821   7.846   5.489   3.636
  371PHE     HA 5822   7.833   5.403   3.567
  371PHE     CB 5823   7.983   5.488   3.702
  371PHE    HB1 5824   7.988   5.397   3.757
  371PHE    HB2 5825   7.996   5.573   3.772
  371PHE     CG 5826   8.097   5.490   3.602
  371PHE    CD1 5827   8.182   5.600   3.595
  371PHE    HD1 5828   8.176   5.683   3.666
  371PHE    CE1 5829   8.282   5.610   3.495
  371PHE    HE1 5830   8.348   5.697   3.490
  371PHE     CZ 5831   8.303   5.500   3.408
  371PHE     HZ 5832   8.379   5.509   3.333
  371PHE    CE2 5833   8.222   5.384   3.426
  371PHE    HE2 5834   8.241   5.298   3.363
  371PHE    CD2 5835   8.116   5.380   3.516
  371PHE    HD2 5836   8.051   5.291   3.524
  371PHE      C 5837   7.730   5.480   3.742
  371PHE      O 5838   7.738   5.531   3.854
  372MET      N 5839   7.619   5.412   3.704
  372MET      H 5840   7.621   5.359   3.617
  372MET     CA 5841   7.491   5.423   3.773
  372MET     HA 5842   7.505   5.461   3.875
  372MET     CB 5843   7.404   5.530   3.702
  372MET    HB1 5844   7.468   5.619   3.700
  372MET    HB2 5845   7.315   5.550   3.761
  372MET     CG 5846   7.361   5.489   3.560
  372MET    HG1 5847   7.291   5.401   3.569
  372MET    HG2 5848   7.447   5.455   3.499
  372MET     SD 5849   7.265   5.616   3.469
  372MET     CE 5850   7.392   5.740   3.440
  372MET    HE1 5851   7.470   5.689   3.384
  372MET    HE2 5852   7.352   5.817   3.379
  372MET    HE3 5853   7.433   5.784   3.534
  372MET      C 5854   7.416   5.290   3.780
  372MET      O 5855   7.448   5.193   3.716
  373THR      N 5856   7.308   5.286   3.858
  373THR      H 5857   7.283   5.367   3.915
  373THR     CA 5858   7.214   5.174   3.875
  373THR     HA 5859   7.268   5.082   3.859
  373THR     CB 5860   7.164   5.177   4.022
  373THR     HB 5861   7.088   5.094   4.026
  373THR    CG2 5862   7.281   5.146   4.120
  373THR   HG21 5863   7.323   5.048   4.103
  373THR   HG22 5864   7.354   5.224   4.102
  373THR   HG23 5865   7.253   5.161   4.227
  373THR    OG1 5866   7.102   5.296   4.061
  373THR    HG1 5867   7.004   5.293   4.049
  373THR      C 5868   7.097   5.172   3.775
  373THR      O 5869   7.074   5.266   3.702
  374LYS      N 5870   7.028   5.058   3.767
  374LYS      H 5871   7.055   4.981   3.823
  374LYS     CA 5872   6.931   5.030   3.658
  374LYS     HA 5873   6.978   5.041   3.565
  374LYS     CB 5874   6.883   4.887   3.674
  374LYS    HB1 5875   6.825   4.876   3.768
  374LYS    HB2 5876   6.965   4.817   3.675
  374LYS     CG 5877   6.791   4.839   3.557
  374LYS    HG1 5878   6.838   4.864   3.462
  374LYS    HG2 5879   6.704   4.899   3.562
  374LYS     CD 5880   6.753   4.688   3.559
  374LYS    HD1 5881   6.844   4.631   3.559
  374LYS    HD2 5882   6.696   4.672   3.474
  374LYS     CE 5883   6.677   4.654   3.687
  374LYS    HE1 5884   6.585   4.715   3.694
  374LYS    HE2 5885   6.739   4.682   3.772
  374LYS     NZ 5886   6.639   4.510   3.683
  374LYS    HZ1 5887   6.605   4.485   3.770
  374LYS    HZ2 5888   6.566   4.493   3.612
  374LYS    HZ3 5889   6.720   4.452   3.661
  374LYS      C 5890   6.815   5.127   3.649
  374LYS      O 5891   6.775   5.168   3.542
  375ASP      N 5892   6.767   5.173   3.766
  375ASP      H 5893   6.812   5.148   3.850
  375ASP     CA 5894   6.668   5.278   3.779
  375ASP     HA 5895   6.578   5.251   3.726
  375ASP     CB 5896   6.623   5.295   3.924
  375ASP    HB1 5897   6.573   5.203   3.954
  375ASP    HB2 5898   6.547   5.373   3.924
  375ASP     CG 5899   6.731   5.324   4.027
  375ASP    OD1 5900   6.712   5.408   4.115
  375ASP    OD2 5901   6.839   5.258   4.016
  375ASP      C 5902   6.713   5.415   3.720
  375ASP      O 5903   6.634   5.482   3.654
  376LEU      N 5904   6.838   5.455   3.740
  376LEU      H 5905   6.903   5.394   3.787
  376LEU     CA 5906   6.887   5.581   3.683
  376LEU     HA 5907   6.814   5.657   3.693
  376LEU     CB 5908   7.010   5.624   3.765
  376LEU    HB1 5909   7.042   5.719   3.728
  376LEU    HB2 5910   7.090   5.556   3.744
  376LEU     CG 5911   6.996   5.641   3.921
  376LEU     HG 5912   6.999   5.542   3.968
  376LEU    CD1 5913   7.112   5.725   3.973
  376LEU   HD11 5914   7.105   5.750   4.079
  376LEU   HD12 5915   7.209   5.675   3.962
  376LEU   HD13 5916   7.119   5.819   3.920
  376LEU    CD2 5917   6.866   5.709   3.962
  376LEU   HD21 5918   6.778   5.658   3.931
  376LEU   HD22 5919   6.857   5.716   4.070
  376LEU   HD23 5920   6.863   5.810   3.914
  376LEU      C 5921   6.918   5.562   3.537
  376LEU      O 5922   6.893   5.652   3.456
  377ALA      N 5923   6.966   5.446   3.495
  377ALA      H 5924   6.971   5.373   3.566
  377ALA     CA 5925   6.987   5.417   3.352
  377ALA     HA 5926   7.058   5.495   3.314
  377ALA     CB 5927   7.047   5.280   3.335
  377ALA    HB1 5928   7.144   5.275   3.390
  377ALA    HB2 5929   6.979   5.212   3.381
  377ALA    HB3 5930   7.065   5.252   3.227
  377ALA      C 5931   6.852   5.427   3.274
  377ALA      O 5932   6.854   5.480   3.160
  378ALA      N 5933   6.742   5.388   3.332
  378ALA      H 5934   6.751   5.332   3.416
  378ALA     CA 5935   6.606   5.406   3.271
  378ALA     HA 5936   6.612   5.376   3.167
  378ALA     CB 5937   6.512   5.316   3.347
  378ALA    HB1 5938   6.411   5.336   3.309
  378ALA    HB2 5939   6.542   5.215   3.328
  378ALA    HB3 5940   6.518   5.326   3.452
  378ALA      C 5941   6.564   5.550   3.266
  378ALA      O 5942   6.489   5.585   3.174
  379CYS      N 5943   6.616   5.637   3.355
  379CYS      H 5944   6.680   5.600   3.426
  379CYS     CA 5945   6.591   5.783   3.355
  379CYS     HA 5946   6.485   5.798   3.345
  379CYS     CB 5947   6.639   5.854   3.484
  379CYS    HB1 5948   6.624   5.960   3.473
  379CYS    HB2 5949   6.745   5.840   3.500
  379CYS     SG 5950   6.548   5.805   3.632
  379CYS     HG 5951   6.566   5.669   3.618
  379CYS      C 5952   6.662   5.844   3.233
  379CYS      O 5953   6.602   5.920   3.161
  380ILE      N 5954   6.795   5.818   3.216
  380ILE      H 5955   6.835   5.758   3.288
  380ILE     CA 5956   6.875   5.876   3.105
  380ILE     HA 5957   6.836   5.976   3.087
  380ILE     CB 5958   7.025   5.887   3.150
  380ILE     HB 5959   7.018   5.931   3.247
  380ILE    CG2 5960   7.085   5.749   3.166
  380ILE   HG21 5961   7.028   5.690   3.234
  380ILE   HG22 5962   7.084   5.702   3.067
  380ILE   HG23 5963   7.187   5.755   3.200
  380ILE    CG1 5964   7.116   5.980   3.063
  380ILE   HG11 5965   7.116   5.943   2.962
  380ILE   HG12 5966   7.213   5.972   3.105
  380ILE     CD 5967   7.081   6.128   3.069
  380ILE    HD1 5968   7.094   6.168   3.172
  380ILE    HD2 5969   7.140   6.180   3.000
  380ILE    HD3 5970   6.976   6.133   3.041
  380ILE      C 5971   6.861   5.804   2.970
  380ILE      O 5972   6.892   5.863   2.866
  381LYS      N 5973   6.813   5.679   2.960
  381LYS      H 5974   6.805   5.629   3.046
  381LYS     CA 5975   6.808   5.598   2.835
  381LYS     HA 5976   6.821   5.666   2.751
  381LYS     CB 5977   6.926   5.500   2.842
  381LYS    HB1 5978   6.907   5.430   2.921
  381LYS    HB2 5979   7.019   5.550   2.866
  381LYS     CG 5980   6.944   5.418   2.716
  381LYS    HG1 5981   6.954   5.482   2.626
  381LYS    HG2 5982   6.858   5.351   2.701
  381LYS     CD 5983   7.072   5.334   2.724
  381LYS    HD1 5984   7.064   5.260   2.809
  381LYS    HD2 5985   7.159   5.401   2.742
  381LYS     CE 5986   7.098   5.263   2.589
  381LYS    HE1 5987   7.090   5.335   2.511
  381LYS    HE2 5988   7.018   5.188   2.571
  381LYS     NZ 5989   7.229   5.198   2.581
  381LYS    HZ1 5990   7.304   5.262   2.594
  381LYS    HZ2 5991   7.245   5.125   2.653
  381LYS    HZ3 5992   7.246   5.152   2.491
  381LYS      C 5993   6.673   5.524   2.809
  381LYS      O 5994   6.643   5.485   2.697
  382GLY      N 5995   6.584   5.511   2.909
  382GLY      H 5996   6.609   5.544   2.999
  382GLY     CA 5997   6.449   5.448   2.897
  382GLY    HA1 5998   6.405   5.464   2.799
  382GLY    HA2 5999   6.383   5.493   2.969
  382GLY      C 6000   6.455   5.297   2.926
  382GLY      O 6001   6.538   5.228   2.865
  383LEU      N 6002   6.377   5.240   3.013
  383LEU      H 6003   6.313   5.299   3.066
  383LEU     CA 6004   6.382   5.100   3.051
  383LEU     HA 6005   6.473   5.080   3.106
  383LEU     CB 6006   6.267   5.073   3.148
  383LEU    HB1 6007   6.173   5.081   3.092
  383LEU    HB2 6008   6.269   5.143   3.237
  383LEU     CG 6009   6.266   4.928   3.207
  383LEU     HG 6010   6.260   4.867   3.116
  383LEU    CD1 6011   6.390   4.884   3.288
  383LEU   HD11 6012   6.479   4.897   3.228
  383LEU   HD12 6013   6.401   4.950   3.377
  383LEU   HD13 6014   6.376   4.784   3.321
  383LEU    CD2 6015   6.137   4.899   3.286
  383LEU   HD21 6016   6.127   4.964   3.380
  383LEU   HD22 6017   6.056   4.933   3.224
  383LEU   HD23 6018   6.132   4.794   3.308
  383LEU      C 6019   6.387   4.994   2.934
  383LEU      O 6020   6.480   4.911   2.937
  384PRO      N 6021   6.303   4.998   2.828
  384PRO     CD 6022   6.191   5.092   2.804
  384PRO    HD1 6023   6.214   5.201   2.822
  384PRO    HD2 6024   6.101   5.058   2.862
  384PRO     CG 6025   6.165   5.087   2.657
  384PRO    HG1 6026   6.230   5.155   2.602
  384PRO    HG2 6027   6.061   5.106   2.624
  384PRO     CB 6028   6.205   4.944   2.615
  384PRO    HB1 6029   6.238   4.944   2.514
  384PRO    HB2 6030   6.118   4.880   2.624
  384PRO     CA 6031   6.316   4.905   2.714
  384PRO     HA 6032   6.302   4.805   2.748
  384PRO      C 6033   6.454   4.914   2.645
  384PRO      O 6034   6.506   4.814   2.590
  385ASN      N 6035   6.527   5.030   2.654
  385ASN      H 6036   6.482   5.110   2.698
  385ASN     CA 6037   6.658   5.049   2.589
  385ASN     HA 6038   6.663   4.991   2.499
  385ASN     CB 6039   6.668   5.196   2.548
  385ASN    HB1 6040   6.761   5.219   2.496
  385ASN    HB2 6041   6.673   5.260   2.638
  385ASN     CG 6042   6.551   5.242   2.459
  385ASN    OD1 6043   6.502   5.176   2.368
  385ASN    ND2 6044   6.502   5.363   2.485
  385ASN   HD21 6045   6.549   5.418   2.555
  385ASN   HD22 6046   6.425   5.399   2.428
  385ASN      C 6047   6.776   5.001   2.673
  385ASN      O 6048   6.885   4.985   2.617
  386VAL      N 6049   6.760   4.976   2.804
  386VAL      H 6050   6.671   4.974   2.845
  386VAL     CA 6051   6.866   4.954   2.905
  386VAL     HA 6052   6.954   5.006   2.879
  386VAL     CB 6053   6.820   5.013   3.040
  386VAL     HB 6054   6.715   4.990   3.056
  386VAL    CG1 6055   6.894   4.963   3.164
  386VAL   HG11 6056   7.003   4.983   3.156
  386VAL   HG12 6057   6.850   5.007   3.251
  386VAL   HG13 6058   6.886   4.858   3.181
  386VAL    CG2 6059   6.821   5.165   3.034
  386VAL   HG21 6060   6.927   5.201   3.033
  386VAL   HG22 6061   6.769   5.198   2.947
  386VAL   HG23 6062   6.766   5.209   3.117
  386VAL      C 6063   6.905   4.806   2.911
  386VAL      O 6064   6.822   4.716   2.928
  387GLN      N 6065   7.035   4.777   2.904
  387GLN      H 6066   7.095   4.859   2.891
  387GLN     CA 6067   7.099   4.649   2.919
  387GLN     HA 6068   7.032   4.575   2.958
  387GLN     CB 6069   7.147   4.603   2.777
  387GLN    HB1 6070   7.194   4.503   2.790
  387GLN    HB2 6071   7.225   4.673   2.750
  387GLN     CG 6072   7.038   4.583   2.672
  387GLN    HG1 6073   7.085   4.551   2.578
  387GLN    HG2 6074   6.985   4.677   2.659
  387GLN     CD 6075   6.940   4.473   2.713
  387GLN    OE1 6076   6.967   4.386   2.795
  387GLN    NE2 6077   6.820   4.477   2.656
  387GLN   HE21 6078   6.807   4.544   2.578
  387GLN   HE22 6079   6.751   4.418   2.680
  387GLN      C 6080   7.214   4.661   3.020
  387GLN      O 6081   7.247   4.772   3.064
  388ARG      N 6082   7.277   4.551   3.063
  388ARG      H 6083   7.242   4.461   3.029
  388ARG     CA 6084   7.374   4.554   3.167
  388ARG     HA 6085   7.334   4.601   3.259
  388ARG     CB 6086   7.413   4.410   3.204
  388ARG    HB1 6087   7.450   4.365   3.115
  388ARG    HB2 6088   7.331   4.346   3.231
  388ARG     CG 6089   7.521   4.392   3.312
  388ARG    HG1 6090   7.619   4.435   3.280
  388ARG    HG2 6091   7.529   4.282   3.321
  388ARG     CD 6092   7.486   4.449   3.447
  388ARG    HD1 6093   7.383   4.425   3.470
  388ARG    HD2 6094   7.497   4.554   3.447
  388ARG     NE 6095   7.582   4.397   3.549
  388ARG     HE 6096   7.572   4.299   3.577
  388ARG     CZ 6097   7.689   4.458   3.601
  388ARG    NH1 6098   7.722   4.580   3.571
  388ARG   HH11 6099   7.662   4.631   3.510
  388ARG   HH12 6100   7.806   4.617   3.617
  388ARG    NH2 6101   7.764   4.396   3.690
  388ARG   HH21 6102   7.742   4.301   3.724
  388ARG   HH22 6103   7.843   4.448   3.725
  388ARG      C 6104   7.495   4.642   3.137
  388ARG      O 6105   7.547   4.701   3.230
  389SER      N 6106   7.532   4.656   3.009
  389SER      H 6107   7.488   4.599   2.938
  389SER     CA 6108   7.634   4.755   2.968
  389SER     HA 6109   7.722   4.734   3.023
  389SER     CB 6110   7.663   4.738   2.823
  389SER    HB1 6111   7.745   4.805   2.791
  389SER    HB2 6112   7.577   4.759   2.767
  389SER     OG 6113   7.700   4.608   2.789
  389SER     HG 6114   7.637   4.578   2.723
  389SER      C 6115   7.603   4.904   2.995
  389SER      O 6116   7.687   4.990   2.964
  390ASP      N 6117   7.483   4.937   3.046
  390ASP      H 6118   7.415   4.864   3.050
  390ASP     CA 6119   7.438   5.070   3.088
  390ASP     HA 6120   7.512   5.145   3.056
  390ASP     CB 6121   7.302   5.106   3.029
  390ASP    HB1 6122   7.289   5.216   3.042
  390ASP    HB2 6123   7.223   5.047   3.079
  390ASP     CG 6124   7.283   5.075   2.875
  390ASP    OD1 6125   7.188   5.011   2.839
  390ASP    OD2 6126   7.375   5.113   2.798
  390ASP      C 6127   7.431   5.089   3.241
  390ASP      O 6128   7.407   5.201   3.290
  391TYR      N 6129   7.443   4.979   3.322
  391TYR      H 6130   7.466   4.891   3.282
  391TYR     CA 6131   7.433   4.992   3.470
  391TYR     HA 6132   7.460   5.094   3.500
  391TYR     CB 6133   7.287   4.980   3.523
  391TYR    HB1 6134   7.233   5.057   3.476
  391TYR    HB2 6135   7.292   4.998   3.632
  391TYR     CG 6136   7.217   4.848   3.500
  391TYR    CD1 6137   7.233   4.741   3.592
  391TYR    HD1 6138   7.285   4.758   3.685
  391TYR    CE1 6139   7.179   4.615   3.564
  391TYR    HE1 6140   7.198   4.537   3.637
  391TYR     CZ 6141   7.102   4.595   3.451
  391TYR     OH 6142   7.040   4.475   3.425
  391TYR     HH 6143   6.980   4.482   3.349
  391TYR    CE2 6144   7.084   4.698   3.356
  391TYR    HE2 6145   7.024   4.683   3.270
  391TYR    CD2 6146   7.143   4.823   3.384
  391TYR    HD2 6147   7.133   4.903   3.315
  391TYR      C 6148   7.531   4.899   3.548
  391TYR      O 6149   7.588   4.806   3.490
  392LEU      N 6150   7.552   4.931   3.676
  392LEU      H 6151   7.508   5.012   3.713
  392LEU     CA 6152   7.644   4.860   3.765
  392LEU     HA 6153   7.714   4.803   3.700
  392LEU     CB 6154   7.726   4.964   3.847
  392LEU    HB1 6155   7.761   4.907   3.939
  392LEU    HB2 6156   7.661   5.047   3.868
  392LEU     CG 6157   7.851   5.023   3.775
  392LEU     HG 6158   7.909   4.940   3.739
  392LEU    CD1 6159   7.815   5.107   3.655
  392LEU   HD11 6160   7.903   5.155   3.615
  392LEU   HD12 6161   7.782   5.042   3.572
  392LEU   HD13 6162   7.738   5.178   3.693
  392LEU    CD2 6163   7.933   5.112   3.868
  392LEU   HD21 6164   7.966   5.049   3.951
  392LEU   HD22 6165   8.015   5.152   3.817
  392LEU   HD23 6166   7.870   5.195   3.903
  392LEU      C 6167   7.561   4.765   3.853
  392LEU      O 6168   7.447   4.798   3.889
  393ASN      N 6169   7.623   4.657   3.891
  393ASN      H 6170   7.716   4.638   3.850
  393ASN     CA 6171   7.579   4.575   4.006
  393ASN     HA 6172   7.478   4.544   3.984
  393ASN     CB 6173   7.666   4.448   4.017
  393ASN    HB1 6174   7.764   4.462   3.971
  393ASN    HB2 6175   7.612   4.374   3.956
  393ASN     CG 6176   7.696   4.390   4.154
  393ASN    OD1 6177   7.615   4.380   4.244
  393ASN    ND2 6178   7.821   4.365   4.184
  393ASN   HD21 6179   7.889   4.375   4.113
  393ASN   HD22 6180   7.841   4.320   4.272
  393ASN      C 6181   7.571   4.658   4.138
  393ASN      O 6182   7.649   4.751   4.156
  394THR      N 6183   7.481   4.620   4.230
  394THR      H 6184   7.418   4.539   4.199
  394THR     CA 6185   7.465   4.683   4.360
  394THR     HA 6186   7.415   4.780   4.340
  394THR     CB 6187   7.377   4.594   4.448
  394THR     HB 6188   7.426   4.494   4.462
  394THR    CG2 6189   7.355   4.654   4.586
  394THR   HG21 6190   7.330   4.761   4.577
  394THR   HG22 6191   7.270   4.606   4.634
  394THR   HG23 6192   7.440   4.639   4.653
  394THR    OG1 6193   7.252   4.576   4.386
  394THR    HG1 6194   7.224   4.494   4.403
  394THR      C 6195   7.598   4.705   4.433
  394THR      O 6196   7.628   4.813   4.482
  395PHE      N 6197   7.680   4.597   4.436
  395PHE      H 6198   7.650   4.511   4.390
  395PHE     CA 6199   7.811   4.596   4.500
  395PHE     HA 6200   7.812   4.654   4.588
  395PHE     CB 6201   7.837   4.451   4.541
  395PHE    HB1 6202   7.938   4.445   4.580
  395PHE    HB2 6203   7.843   4.395   4.449
  395PHE     CG 6204   7.735   4.389   4.635
  395PHE    CD1 6205   7.638   4.303   4.583
  395PHE    HD1 6206   7.638   4.273   4.479
  395PHE    CE1 6207   7.531   4.257   4.665
  395PHE    HE1 6208   7.452   4.192   4.628
  395PHE     CZ 6209   7.528   4.296   4.799
  395PHE     HZ 6210   7.452   4.256   4.866
  395PHE    CE2 6211   7.629   4.378   4.854
  395PHE    HE2 6212   7.630   4.401   4.959
  395PHE    CD2 6213   7.732   4.428   4.771
  395PHE    HD2 6214   7.810   4.492   4.809
  395PHE      C 6215   7.926   4.651   4.412
  395PHE      O 6216   8.035   4.677   4.462
  396GLU      N 6217   7.902   4.663   4.281
  396GLU      H 6218   7.811   4.642   4.242
  396GLU     CA 6219   7.993   4.731   4.187
  396GLU     HA 6220   8.096   4.697   4.205
  396GLU     CB 6221   7.959   4.686   4.043
  396GLU    HB1 6222   7.862   4.719   4.015
  396GLU    HB2 6223   7.961   4.578   4.047
  396GLU     CG 6224   8.056   4.740   3.936
  396GLU    HG1 6225   8.155   4.710   3.966
  396GLU    HG2 6226   8.054   4.848   3.928
  396GLU     CD 6227   8.022   4.686   3.797
  396GLU    OE1 6228   7.907   4.653   3.772
  396GLU    OE2 6229   8.110   4.690   3.708
  396GLU      C 6230   7.978   4.880   4.200
  396GLU      O 6231   8.084   4.947   4.211
  397PHE      N 6232   7.857   4.933   4.211
  397PHE      H 6233   7.776   4.873   4.191
  397PHE     CA 6234   7.826   5.071   4.235
  397PHE     HA 6235   7.865   5.133   4.149
  397PHE     CB 6236   7.678   5.089   4.243
  397PHE    HB1 6237   7.642   5.027   4.321
  397PHE    HB2 6238   7.633   5.053   4.150
  397PHE     CG 6239   7.638   5.235   4.256
  397PHE    CD1 6240   7.630   5.290   4.385
  397PHE    HD1 6241   7.639   5.218   4.464
  397PHE    CE1 6242   7.602   5.425   4.411
  397PHE    HE1 6243   7.598   5.466   4.510
  397PHE     CZ 6244   7.600   5.512   4.298
  397PHE     HZ 6245   7.589   5.620   4.313
  397PHE    CE2 6246   7.620   5.457   4.171
  397PHE    HE2 6247   7.629   5.523   4.084
  397PHE    CD2 6248   7.634   5.322   4.146
  397PHE    HD2 6249   7.649   5.281   4.044
  397PHE      C 6250   7.899   5.119   4.363
  397PHE      O 6251   7.967   5.223   4.358
  398MET      N 6252   7.884   5.051   4.477
  398MET      H 6253   7.818   4.974   4.479
  398MET     CA 6254   7.946   5.098   4.601
  398MET     HA 6255   7.931   5.204   4.603
  398MET     CB 6256   7.872   5.033   4.718
  398MET    HB1 6257   7.912   5.069   4.814
  398MET    HB2 6258   7.873   4.924   4.705
  398MET     CG 6259   7.722   5.075   4.729
  398MET    HG1 6260   7.668   5.041   4.644
  398MET    HG2 6261   7.713   5.182   4.725
  398MET     SD 6262   7.631   5.017   4.873
  398MET     CE 6263   7.591   4.847   4.817
  398MET    HE1 6264   7.678   4.793   4.785
  398MET    HE2 6265   7.537   4.795   4.903
  398MET    HE3 6266   7.528   4.847   4.730
  398MET      C 6267   8.096   5.075   4.604
  398MET      O 6268   8.170   5.143   4.674
  399ASP      N 6269   8.155   4.985   4.521
  399ASP      H 6270   8.095   4.939   4.455
  399ASP     CA 6271   8.301   4.969   4.505
  399ASP     HA 6272   8.352   4.985   4.600
  399ASP     CB 6273   8.324   4.829   4.453
  399ASP    HB1 6274   8.275   4.816   4.355
  399ASP    HB2 6275   8.283   4.765   4.530
  399ASP     CG 6276   8.476   4.804   4.433
  399ASP    OD1 6277   8.514   4.757   4.324
  399ASP    OD2 6278   8.547   4.813   4.534
  399ASP      C 6279   8.366   5.077   4.413
  399ASP      O 6280   8.467   5.136   4.447
  400LYS      N 6281   8.297   5.112   4.306
  400LYS      H 6282   8.217   5.057   4.289
  400LYS     CA 6283   8.328   5.224   4.213
  400LYS     HA 6284   8.427   5.210   4.179
  400LYS     CB 6285   8.233   5.206   4.091
  400LYS    HB1 6286   8.133   5.199   4.129
  400LYS    HB2 6287   8.247   5.108   4.037
  400LYS     CG 6288   8.246   5.323   3.989
  400LYS    HG1 6289   8.226   5.420   4.036
  400LYS    HG2 6290   8.171   5.308   3.914
  400LYS     CD 6291   8.376   5.323   3.918
  400LYS    HD1 6292   8.392   5.227   3.865
  400LYS    HD2 6293   8.455   5.341   3.985
  400LYS     CE 6294   8.372   5.440   3.816
  400LYS    HE1 6295   8.338   5.530   3.867
  400LYS    HE2 6296   8.291   5.410   3.747
  400LYS     NZ 6297   8.503   5.455   3.745
  400LYS    HZ1 6298   8.530   5.368   3.693
  400LYS    HZ2 6299   8.510   5.530   3.678
  400LYS    HZ3 6300   8.581   5.474   3.806
  400LYS      C 6301   8.312   5.363   4.279
  400LYS      O 6302   8.390   5.455   4.263
  401LEU      N 6303   8.210   5.372   4.362
  401LEU      H 6304   8.149   5.288   4.364
  401LEU     CA 6305   8.189   5.488   4.446
  401LEU     HA 6306   8.203   5.582   4.389
  401LEU     CB 6307   8.046   5.484   4.501
  401LEU    HB1 6308   8.025   5.387   4.548
  401LEU    HB2 6309   7.986   5.485   4.410
  401LEU     CG 6310   8.006   5.602   4.595
  401LEU     HG 6311   8.082   5.621   4.668
  401LEU    CD1 6312   7.998   5.730   4.513
  401LEU   HD11 6313   7.947   5.808   4.571
  401LEU   HD12 6314   8.099   5.761   4.488
  401LEU   HD13 6315   7.946   5.711   4.421
  401LEU    CD2 6316   7.875   5.581   4.668
  401LEU   HD21 6317   7.869   5.482   4.708
  401LEU   HD22 6318   7.868   5.657   4.745
  401LEU   HD23 6319   7.790   5.593   4.602
  401LEU      C 6320   8.291   5.502   4.560
  401LEU      O 6321   8.335   5.613   4.585
  402GLY      N 6322   8.332   5.393   4.631
  402GLY      H 6323   8.291   5.306   4.610
  402GLY     CA 6324   8.439   5.390   4.727
  402GLY    HA1 6325   8.449   5.290   4.765
  402GLY    HA2 6326   8.417   5.467   4.804
  402GLY      C 6327   8.572   5.424   4.664
  402GLY      O 6328   8.649   5.497   4.726
  403GLU      N 6329   8.602   5.375   4.544
  403GLU      H 6330   8.538   5.312   4.502
  403GLU     CA 6331   8.720   5.418   4.465
  403GLU     HA 6332   8.815   5.397   4.518
  403GLU     CB 6333   8.726   5.335   4.339
  403GLU    HB1 6334   8.637   5.357   4.283
  403GLU    HB2 6335   8.726   5.229   4.361
  403GLU     CG 6336   8.844   5.374   4.247
  403GLU    HG1 6337   8.939   5.375   4.298
  403GLU    HG2 6338   8.827   5.473   4.212
  403GLU     CD 6339   8.859   5.287   4.126
  403GLU    OE1 6340   8.865   5.342   4.013
  403GLU    OE2 6341   8.882   5.165   4.138
  403GLU      C 6342   8.720   5.570   4.438
  403GLU      O 6343   8.820   5.637   4.461
  404ASN      N 6344   8.607   5.628   4.393
  404ASN      H 6345   8.527   5.570   4.368
  404ASN     CA 6346   8.605   5.773   4.364
  404ASN     HA 6347   8.693   5.802   4.306
  404ASN     CB 6348   8.481   5.803   4.277
  404ASN    HB1 6349   8.474   5.907   4.268
  404ASN    HB2 6350   8.391   5.763   4.320
  404ASN     CG 6351   8.497   5.754   4.131
  404ASN    OD1 6352   8.609   5.736   4.083
  404ASN    ND2 6353   8.387   5.741   4.060
  404ASN   HD21 6354   8.300   5.776   4.101
  404ASN   HD22 6355   8.399   5.719   3.957
  404ASN      C 6356   8.609   5.857   4.495
  404ASN      O 6357   8.665   5.965   4.493
  405LEU      N 6358   8.552   5.806   4.602
  405LEU      H 6359   8.493   5.723   4.593
  405LEU     CA 6360   8.565   5.868   4.733
  405LEU     HA 6361   8.521   5.969   4.725
  405LEU     CB 6362   8.475   5.787   4.832
  405LEU    HB1 6363   8.520   5.691   4.837
  405LEU    HB2 6364   8.376   5.784   4.791
  405LEU     CG 6365   8.463   5.849   4.972
  405LEU     HG 6366   8.563   5.846   5.018
  405LEU    CD1 6367   8.410   5.990   4.975
  405LEU   HD11 6368   8.318   5.994   4.917
  405LEU   HD12 6369   8.390   6.018   5.078
  405LEU   HD13 6370   8.481   6.057   4.929
  405LEU    CD2 6371   8.381   5.760   5.059
  405LEU   HD21 6372   8.279   5.757   5.030
  405LEU   HD22 6373   8.416   5.657   5.065
  405LEU   HD23 6374   8.387   5.801   5.161
  405LEU      C 6375   8.712   5.870   4.774
  405LEU      O 6376   8.765   5.973   4.816
  406LYS      N 6377   8.778   5.754   4.759
  406LYS      H 6378   8.725   5.668   4.744
  406LYS     CA 6379   8.923   5.744   4.790
  406LYS     HA 6380   8.940   5.772   4.892
  406LYS     CB 6381   8.972   5.603   4.766
  406LYS    HB1 6382   8.995   5.588   4.663
  406LYS    HB2 6383   8.901   5.534   4.800
  406LYS     CG 6384   9.103   5.571   4.844
  406LYS    HG1 6385   9.082   5.583   4.953
  406LYS    HG2 6386   9.176   5.643   4.819
  406LYS     CD 6387   9.146   5.427   4.818
  406LYS    HD1 6388   9.190   5.420   4.716
  406LYS    HD2 6389   9.064   5.360   4.826
  406LYS     CE 6390   9.249   5.378   4.918
  406LYS    HE1 6391   9.277   5.276   4.885
  406LYS    HE2 6392   9.206   5.377   5.022
  406LYS     NZ 6393   9.365   5.469   4.922
  406LYS    HZ1 6394   9.355   5.542   4.994
  406LYS    HZ2 6395   9.449   5.411   4.949
  406LYS    HZ3 6396   9.386   5.517   4.832
  406LYS      C 6397   9.006   5.843   4.707
  406LYS      O 6398   9.079   5.920   4.767
  407ILE      N 6399   8.987   5.854   4.576
  407ILE      H 6400   8.925   5.784   4.535
  407ILE     CA 6401   9.046   5.953   4.483
  407ILE     HA 6402   9.155   5.941   4.488
  407ILE     CB 6403   9.000   5.923   4.339
  407ILE     HB 6404   8.893   5.922   4.336
  407ILE    CG2 6405   9.057   6.032   4.243
  407ILE   HG21 6406   9.056   6.003   4.139
  407ILE   HG22 6407   8.993   6.119   4.253
  407ILE   HG23 6408   9.161   6.055   4.265
  407ILE    CG1 6409   9.050   5.786   4.294
  407ILE   HG11 6410   9.037   5.715   4.375
  407ILE   HG12 6411   9.157   5.798   4.283
  407ILE     CD 6412   8.988   5.719   4.168
  407ILE    HD1 6413   8.881   5.703   4.181
  407ILE    HD2 6414   8.999   5.785   4.081
  407ILE    HD3 6415   9.038   5.628   4.140
  407ILE      C 6416   9.014   6.098   4.525
  407ILE      O 6417   9.107   6.180   4.526
  408LYS      N 6418   8.888   6.132   4.558
  408LYS      H 6419   8.818   6.062   4.544
  408LYS     CA 6420   8.849   6.267   4.596
  408LYS     HA 6421   8.879   6.330   4.516
  408LYS     CB 6422   8.697   6.272   4.614
  408LYS    HB1 6423   8.666   6.193   4.680
  408LYS    HB2 6424   8.647   6.242   4.521
  408LYS     CG 6425   8.635   6.410   4.657
  408LYS    HG1 6426   8.695   6.449   4.740
  408LYS    HG2 6427   8.534   6.394   4.695
  408LYS     CD 6428   8.636   6.510   4.544
  408LYS    HD1 6429   8.732   6.518   4.502
  408LYS    HD2 6430   8.606   6.610   4.589
  408LYS     CE 6431   8.534   6.465   4.441
  408LYS    HE1 6432   8.441   6.441   4.495
  408LYS    HE2 6433   8.575   6.380   4.379
  408LYS     NZ 6434   8.494   6.576   4.354
  408LYS    HZ1 6435   8.445   6.650   4.409
  408LYS    HZ2 6436   8.575   6.618   4.302
  408LYS    HZ3 6437   8.431   6.548   4.281
  408LYS      C 6438   8.920   6.312   4.723
  408LYS      O 6439   8.988   6.414   4.724
  409LEU      N 6440   8.913   6.230   4.826
  409LEU      H 6441   8.873   6.137   4.809
  409LEU     CA 6442   8.958   6.266   4.961
  409LEU     HA 6443   8.917   6.365   4.987
  409LEU     CB 6444   8.906   6.163   5.061
  409LEU    HB1 6445   8.956   6.169   5.154
  409LEU    HB2 6446   8.928   6.066   5.015
  409LEU     CG 6447   8.755   6.167   5.093
  409LEU     HG 6448   8.691   6.160   5.003
  409LEU    CD1 6449   8.736   6.050   5.190
  409LEU   HD11 6450   8.747   5.958   5.135
  409LEU   HD12 6451   8.808   6.047   5.276
  409LEU   HD13 6452   8.637   6.048   5.234
  409LEU    CD2 6453   8.725   6.289   5.178
  409LEU   HD21 6454   8.790   6.288   5.267
  409LEU   HD22 6455   8.745   6.377   5.120
  409LEU   HD23 6456   8.617   6.290   5.210
  409LEU      C 6457   9.109   6.285   4.969
  409LEU      O 6458   9.153   6.348   5.066
  410ALA      N 6459   9.187   6.226   4.879
  410ALA      H 6460   9.148   6.174   4.800
  410ALA     CA 6461   9.334   6.240   4.876
  410ALA     HA 6462   9.368   6.242   4.978
  410ALA     CB 6463   9.382   6.112   4.818
  410ALA    HB1 6464   9.356   6.027   4.879
  410ALA    HB2 6465   9.347   6.101   4.713
  410ALA    HB3 6466   9.490   6.101   4.812
  410ALA      C 6467   9.382   6.367   4.801
  410ALA      O 6468   9.501   6.402   4.809
  411GLN      N 6469   9.298   6.444   4.729
  411GLN      H 6470   9.204   6.406   4.724
  411GLN     CA 6471   9.342   6.559   4.646
  411GLN     HA 6472   9.444   6.582   4.681
  411GLN     CB 6473   9.361   6.508   4.503
  411GLN    HB1 6474   9.393   6.400   4.506
  411GLN    HB2 6475   9.440   6.568   4.456
  411GLN     CG 6476   9.229   6.515   4.424
  411GLN    HG1 6477   9.209   6.622   4.403
  411GLN    HG2 6478   9.139   6.479   4.481
  411GLN     CD 6479   9.238   6.446   4.290
  411GLN    OE1 6480   9.284   6.501   4.192
  411GLN    NE2 6481   9.197   6.320   4.284
  411GLN   HE21 6482   9.167   6.275   4.372
  411GLN   HE22 6483   9.200   6.269   4.194
  411GLN      C 6484   9.255   6.687   4.666
  411GLN      O 6485   9.296   6.793   4.628
  412ALA      N 6486   9.141   6.679   4.728
  412ALA      H 6487   9.111   6.586   4.760
  412ALA     CA 6488   9.048   6.793   4.745
  412ALA     HA 6489   9.078   6.880   4.690
  412ALA     CB 6490   8.910   6.746   4.694
  412ALA    HB1 6491   8.877   6.659   4.752
  412ALA    HB2 6492   8.842   6.827   4.714
  412ALA    HB3 6493   8.903   6.727   4.585
  412ALA      C 6494   9.039   6.825   4.893
  412ALA      O 6495   9.053   6.738   4.980
  413LYS      N 6496   9.025   6.958   4.919
  413LYS      H 6497   9.016   7.022   4.838
  413LYS     CA 6498   9.004   7.016   5.055
  413LYS     HA 6499   8.959   6.942   5.124
  413LYS     CB 6500   9.142   7.057   5.115
  413LYS    HB1 6501   9.116   7.106   5.212
  413LYS    HB2 6502   9.192   7.129   5.050
  413LYS     CG 6503   9.235   6.939   5.134
  413LYS    HG1 6504   9.261   6.889   5.044
  413LYS    HG2 6505   9.184   6.863   5.193
  413LYS     CD 6506   9.365   6.974   5.205
  413LYS    HD1 6507   9.346   6.996   5.311
  413LYS    HD2 6508   9.409   7.065   5.162
  413LYS     CE 6509   9.473   6.867   5.197
  413LYS    HE1 6510   9.568   6.906   5.241
  413LYS    HE2 6511   9.491   6.844   5.095
  413LYS     NZ 6512   9.434   6.740   5.268
  413LYS    HZ1 6513   9.419   6.752   5.370
  413LYS    HZ2 6514   9.356   6.686   5.232
  413LYS    HZ3 6515   9.509   6.679   5.266
  413LYS      C 6516   8.913   7.134   5.055
  413LYS      O 6517   8.894   7.199   4.953
  414LEU      N 6518   8.847   7.168   5.168
  414LEU      H 6519   8.864   7.115   5.249
  414LEU     CA 6520   8.738   7.264   5.179
  414LEU     HA 6521   8.707   7.288   5.079
  414LEU     CB 6522   8.615   7.202   5.252
  414LEU    HB1 6523   8.647   7.199   5.358
  414LEU    HB2 6524   8.598   7.104   5.220
  414LEU     CG 6525   8.487   7.288   5.245
  414LEU     HG 6526   8.503   7.384   5.298
  414LEU    CD1 6527   8.444   7.321   5.104
  414LEU   HD11 6528   8.353   7.377   5.116
  414LEU   HD12 6529   8.514   7.382   5.051
  414LEU   HD13 6530   8.417   7.231   5.053
  414LEU    CD2 6531   8.382   7.211   5.322
  414LEU   HD21 6532   8.283   7.255   5.311
  414LEU   HD22 6533   8.375   7.106   5.284
  414LEU   HD23 6534   8.410   7.207   5.427
  414LEU      C 6535   8.791   7.396   5.228
  414LEU    OC1 6536   8.824   7.480   5.139
  414LEU    OC2 6537   8.810   7.412   5.352
  415MET      N 6538   2.541   6.715   0.148
  415MET     H1 6539   2.640   6.683   0.156
  415MET     H2 6540   2.497   6.645   0.088
  415MET     H3 6541   2.527   6.802   0.095
  415MET     CA 6542   2.475   6.714   0.283
  415MET     HA 6543   2.453   6.612   0.310
  415MET     CB 6544   2.563   6.770   0.394
  415MET    HB1 6545   2.605   6.869   0.365
  415MET    HB2 6546   2.644   6.702   0.411
  415MET     CG 6547   2.490   6.787   0.533
  415MET    HG1 6548   2.439   6.881   0.530
  415MET    HG2 6549   2.567   6.793   0.609
  415MET     SD 6550   2.367   6.664   0.579
  415MET     CE 6551   2.480   6.522   0.600
  415MET    HE1 6552   2.429   6.447   0.660
  415MET    HE2 6553   2.504   6.479   0.501
  415MET    HE3 6554   2.567   6.557   0.649
  415MET      C 6555   2.342   6.788   0.269
  415MET      O 6556   2.318   6.897   0.322
  416SER      N 6557   2.250   6.729   0.195
  416SER      H 6558   2.275   6.643   0.145
  416SER     CA 6559   2.109   6.767   0.181
  416SER     HA 6560   2.093   6.871   0.211
  416SER     CB 6561   2.063   6.741   0.037
  416SER    HB1 6562   2.110   6.814  10.907
  416SER    HB2 6563   1.961   6.770   0.035
  416SER     OG 6564   2.080   6.611  10.925
  416SER     HG 6565   2.037   6.610  10.838
  416SER      C 6566   2.020   6.688   0.277
  416SER      O 6567   1.913   6.731   0.319
  417LYS      N 6568   2.063   6.567   0.320
  417LYS      H 6569   2.150   6.536   0.284
  417LYS     CA 6570   1.993   6.475   0.415
  417LYS     HA 6571   1.900   6.523   0.449
  417LYS     CB 6572   1.950   6.342   0.349
  417LYS    HB1 6573   1.921   6.274   0.430
  417LYS    HB2 6574   2.026   6.300   0.291
  417LYS     CG 6575   1.833   6.367   0.251
  417LYS    HG1 6576   1.876   6.424   0.167
  417LYS    HG2 6577   1.757   6.430   0.296
  417LYS     CD 6578   1.770   6.234   0.201
  417LYS    HD1 6579   1.673   6.244   0.148
  417LYS    HD2 6580   1.757   6.165   0.287
  417LYS     CE 6581   1.864   6.166   0.098
  417LYS    HE1 6582   1.965   6.165   0.133
  417LYS    HE2 6583   1.867   6.213   0.002
  417LYS     NZ 6584   1.818   6.026   0.068
  417LYS    HZ1 6585   1.714   6.018   0.078
  417LYS    HZ2 6586   1.846   5.993  10.917
  417LYS    HZ3 6587   1.849   5.956   0.141
  417LYS      C 6588   2.081   6.446   0.533
  417LYS      O 6589   2.193   6.398   0.512
  418LYS      N 6590   2.035   6.478   0.654
  418LYS      H 6591   1.945   6.518   0.657
  418LYS     CA 6592   2.110   6.472   0.778
  418LYS     HA 6593   2.212   6.504   0.760
  418LYS     CB 6594   2.046   6.563   0.887
  418LYS    HB1 6595   2.103   6.547   0.974
  418LYS    HB2 6596   1.944   6.535   0.906
  418LYS     CG 6597   2.049   6.709   0.843
  418LYS    HG1 6598   1.988   6.724   0.760
  418LYS    HG2 6599   2.153   6.733   0.812
  418LYS     CD 6600   2.008   6.811   0.947
  418LYS    HD1 6601   2.072   6.804   1.034
  418LYS    HD2 6602   1.911   6.793   0.991
  418LYS     CE 6603   2.018   6.956   0.899
  418LYS    HE1 6604   2.112   6.975   0.849
  418LYS    HE2 6605   2.010   7.024   0.980
  418LYS     NZ 6606   1.905   6.987   0.809
  418LYS    HZ1 6607   1.820   6.968   0.859
  418LYS    HZ2 6608   1.901   7.092   0.782
  418LYS    HZ3 6609   1.904   6.929   0.728
  418LYS      C 6610   2.120   6.328   0.836
  418LYS      O 6611   2.051   6.238   0.787
  419ILE      N 6612   2.210   6.306   0.931
  419ILE      H 6613   2.268   6.389   0.958
  419ILE     CA 6614   2.233   6.173   0.989
  419ILE     HA 6615   2.226   6.102   0.907
  419ILE     CB 6616   2.376   6.155   1.050
  419ILE     HB 6617   2.380   6.216   1.142
  419ILE    CG2 6618   2.393   6.005   1.094
  419ILE   HG21 6619   2.480   5.994   1.155
  419ILE   HG22 6620   2.315   5.963   1.157
  419ILE   HG23 6621   2.402   5.940   1.008
  419ILE    CG1 6622   2.484   6.196   0.942
  419ILE   HG11 6623   2.459   6.298   0.908
  419ILE   HG12 6624   2.481   6.128   0.852
  419ILE     CD 6625   2.624   6.193   0.998
  419ILE    HD1 6626   2.689   6.240   0.929
  419ILE    HD2 6627   2.635   6.249   1.093
  419ILE    HD3 6628   2.658   6.087   1.009
  419ILE      C 6629   2.119   6.148   1.089
  419ILE      O 6630   2.088   6.237   1.171
  420SER      N 6631   2.056   6.029   1.088
  420SER      H 6632   2.080   5.960   1.019
  420SER     CA 6633   1.960   5.998   1.199
  420SER     HA 6634   1.893   6.080   1.213
  420SER     CB 6635   1.872   5.874   1.162
  420SER    HB1 6636   1.803   5.864   1.243
  420SER    HB2 6637   1.939   5.793   1.150
  420SER     OG 6638   1.805   5.896   1.039
  420SER     HG 6639   1.768   5.811   1.008
  420SER      C 6640   2.030   5.976   1.335
  420SER      O 6641   2.085   5.870   1.360
  421GLY      N 6642   2.024   6.074   1.423
  421GLY      H 6643   1.977   6.158   1.396
  421GLY     CA 6644   2.096   6.068   1.556
  421GLY    HA1 6645   2.130   6.169   1.585
  421GLY    HA2 6646   2.185   6.002   1.545
  421GLY      C 6647   2.021   6.006   1.673
  421GLY      O 6648   2.060   6.027   1.787
  422GLY      N 6649   1.911   5.938   1.651
  422GLY      H 6650   1.885   5.918   1.557
  422GLY     CA 6651   1.827   5.879   1.755
  422GLY    HA1 6652   1.879   5.807   1.809
  422GLY    HA2 6653   1.740   5.837   1.704
  422GLY      C 6654   1.765   5.977   1.853
  422GLY      O 6655   1.721   6.087   1.812
  423SER      N 6656   1.766   5.940   1.982
  423SER      H 6657   1.807   5.850   2.010
  423SER     CA 6658   1.709   6.019   2.092
  423SER     HA 6659   1.692   6.120   2.059
  423SER     CB 6660   1.567   5.967   2.127
  423SER    HB1 6661   1.499   5.969   2.045
  423SER    HB2 6662   1.528   6.033   2.203
  423SER     OG 6663   1.569   5.837   2.177
  423SER     HG 6664   1.633   5.781   2.109
  423SER      C 6665   1.799   6.023   2.211
  423SER      O 6666   1.859   5.918   2.248
  424VAL      N 6667   1.809   6.137   2.280
  424VAL      H 6668   1.746   6.210   2.249
  424VAL     CA 6669   1.916   6.176   2.379
  424VAL     HA 6670   1.939   6.087   2.434
  424VAL     CB 6671   2.042   6.228   2.303
  424VAL     HB 6672   2.012   6.319   2.249
  424VAL    CG1 6673   2.159   6.262   2.400
  424VAL   HG11 6674   2.168   6.187   2.477
  424VAL   HG12 6675   2.256   6.273   2.349
  424VAL   HG13 6676   2.142   6.355   2.447
  424VAL    CG2 6677   2.101   6.127   2.204
  424VAL   HG21 6678   2.171   6.186   2.144
  424VAL   HG22 6679   2.144   6.043   2.259
  424VAL   HG23 6680   2.023   6.090   2.134
  424VAL      C 6681   1.858   6.274   2.481
  424VAL      O 6682   1.769   6.349   2.447
  425VAL      N 6683   1.915   6.278   2.600
  425VAL      H 6684   1.988   6.211   2.627
  425VAL     CA 6685   1.890   6.381   2.706
  425VAL     HA 6686   1.800   6.436   2.673
  425VAL     CB 6687   1.877   6.319   2.846
  425VAL     HB 6688   1.975   6.272   2.872
  425VAL    CG1 6689   1.832   6.421   2.951
  425VAL   HG11 6690   1.912   6.493   2.969
  425VAL   HG12 6691   1.744   6.476   2.919
  425VAL   HG13 6692   1.815   6.366   3.042
  425VAL    CG2 6693   1.774   6.208   2.839
  425VAL   HG21 6694   1.812   6.115   2.791
  425VAL   HG22 6695   1.737   6.189   2.935
  425VAL   HG23 6696   1.693   6.240   2.778
  425VAL      C 6697   2.006   6.483   2.708
  425VAL      O 6698   2.123   6.447   2.699
  426GLU      N 6699   1.971   6.613   2.713
  426GLU      H 6700   1.872   6.633   2.719
  426GLU     CA 6701   2.065   6.722   2.688
  426GLU     HA 6702   2.170   6.695   2.698
  426GLU     CB 6703   2.055   6.760   2.540
  426GLU    HB1 6704   1.951   6.772   2.508
  426GLU    HB2 6705   2.089   6.674   2.483
  426GLU     CG 6706   2.135   6.884   2.506
  426GLU    HG1 6707   2.145   6.877   2.395
  426GLU    HG2 6708   2.232   6.876   2.557
  426GLU     CD 6709   2.069   7.019   2.540
  426GLU    OE1 6710   2.144   7.113   2.578
  426GLU    OE2 6711   1.948   7.042   2.513
  426GLU      C 6712   2.050   6.836   2.788
  426GLU      O 6713   1.938   6.883   2.806
  427MET      N 6714   2.151   6.880   2.858
  427MET      H 6715   2.245   6.847   2.841
  427MET     CA 6716   2.138   6.964   2.981
  427MET     HA 6717   2.035   6.999   2.991
  427MET     CB 6718   2.161   6.878   3.110
  427MET    HB1 6719   2.173   6.951   3.194
  427MET    HB2 6720   2.256   6.821   3.104
  427MET     CG 6721   2.056   6.775   3.141
  427MET    HG1 6722   2.019   6.735   3.051
  427MET    HG2 6723   1.978   6.825   3.189
  427MET     SD 6724   2.106   6.635   3.249
  427MET     CE 6725   2.197   6.539   3.118
  427MET    HE1 6726   2.134   6.499   3.041
  427MET    HE2 6727   2.274   6.600   3.067
  427MET    HE3 6728   2.246   6.453   3.165
  427MET      C 6729   2.223   7.089   2.984
  427MET      O 6730   2.347   7.079   2.988
  428GLN      N 6731   2.163   7.211   2.989
  428GLN      H 6732   2.061   7.207   2.987
  428GLN     CA 6733   2.236   7.338   2.995
  428GLN     HA 6734   2.311   7.334   2.917
  428GLN     CB 6735   2.143   7.454   2.951
  428GLN    HB1 6736   2.154   7.536   3.019
  428GLN    HB2 6737   2.040   7.425   2.959
  428GLN     CG 6738   2.173   7.502   2.810
  428GLN    HG1 6739   2.085   7.562   2.777
  428GLN    HG2 6740   2.190   7.417   2.745
  428GLN     CD 6741   2.298   7.587   2.797
  428GLN    OE1 6742   2.373   7.605   2.893
  428GLN    NE2 6743   2.327   7.643   2.682
  428GLN   HE21 6744   2.265   7.632   2.602
  428GLN   HE22 6745   2.419   7.691   2.678
  428GLN      C 6746   2.299   7.371   3.132
  428GLN      O 6747   2.262   7.314   3.234
  429GLY      N 6748   2.400   7.458   3.136
  429GLY      H 6749   2.411   7.518   3.052
  429GLY     CA 6750   2.494   7.479   3.249
  429GLY    HA1 6751   2.596   7.455   3.220
  429GLY    HA2 6752   2.463   7.415   3.334
  429GLY      C 6753   2.494   7.619   3.303
  429GLY      O 6754   2.391   7.686   3.307
  430ASP      N 6755   2.613   7.669   3.342
  430ASP      H 6756   2.699   7.615   3.338
  430ASP     CA 6757   2.627   7.812   3.379
  430ASP     HA 6758   2.535   7.864   3.355
  430ASP     CB 6759   2.635   7.822   3.533
  430ASP    HB1 6760   2.622   7.928   3.561
  430ASP    HB2 6761   2.731   7.791   3.567
  430ASP     CG 6762   2.528   7.738   3.614
  430ASP    OD1 6763   2.409   7.775   3.604
  430ASP    OD2 6764   2.565   7.651   3.693
  430ASP      C 6765   2.736   7.889   3.301
  430ASP      O 6766   2.821   7.833   3.229
  431GLU      N 6767   2.735   8.022   3.311
  431GLU      H 6768   2.656   8.065   3.358
  431GLU     CA 6769   2.836   8.121   3.266
  431GLU     HA 6770   2.780   8.208   3.255
  431GLU     CB 6771   2.939   8.139   3.380
  431GLU    HB1 6772   3.006   8.229   3.359
  431GLU    HB2 6773   2.998   8.048   3.395
  431GLU     CG 6774   2.875   8.178   3.515
  431GLU    HG1 6775   2.809   8.099   3.555
  431GLU    HG2 6776   2.821   8.270   3.504
  431GLU     CD 6777   2.984   8.202   3.617
  431GLU    OE1 6778   3.028   8.112   3.686
  431GLU    OE2 6779   3.039   8.315   3.625
  431GLU      C 6780   2.893   8.097   3.126
  431GLU      O 6781   2.819   8.078   3.033
  432MET      N 6782   3.025   8.101   3.108
  432MET      H 6783   3.079   8.101   3.194
  432MET     CA 6784   3.085   8.099   2.972
  432MET     HA 6785   3.038   8.181   2.913
  432MET     CB 6786   3.237   8.121   2.976
  432MET    HB1 6787   3.286   8.030   3.004
  432MET    HB2 6788   3.258   8.191   3.054
  432MET     CG 6789   3.300   8.170   2.844
  432MET    HG1 6790   3.294   8.095   2.766
  432MET    HG2 6791   3.407   8.193   2.862
  432MET     SD 6792   3.224   8.323   2.780
  432MET     CE 6793   3.299   8.312   2.615
  432MET    HE1 6794   3.264   8.223   2.565
  432MET    HE2 6795   3.272   8.408   2.562
  432MET    HE3 6796   3.407   8.304   2.627
  432MET      C 6797   3.059   7.965   2.902
  432MET      O 6798   3.047   7.952   2.779
  433THR      N 6799   3.045   7.857   2.979
  433THR      H 6800   3.058   7.865   3.079
  433THR     CA 6801   3.008   7.724   2.931
  433THR     HA 6802   3.072   7.708   2.849
  433THR     CB 6803   3.046   7.615   3.029
  433THR     HB 6804   2.993   7.524   3.009
  433THR    CG2 6805   3.196   7.587   3.022
  433THR   HG21 6806   3.256   7.679   3.044
  433THR   HG22 6807   3.229   7.510   3.089
  433THR   HG23 6808   3.220   7.555   2.921
  433THR    OG1 6809   3.027   7.664   3.161
  433THR    HG1 6810   2.944   7.713   3.169
  433THR      C 6811   2.867   7.715   2.872
  433THR      O 6812   2.852   7.666   2.759
  434ARG      N 6813   2.767   7.774   2.938
  434ARG      H 6814   2.784   7.811   3.032
  434ARG     CA 6815   2.632   7.802   2.884
  434ARG     HA 6816   2.588   7.704   2.863
  434ARG     CB 6817   2.546   7.875   2.991
  434ARG    HB1 6818   2.604   7.957   3.026
  434ARG    HB2 6819   2.525   7.807   3.077
  434ARG     CG 6820   2.416   7.941   2.943
  434ARG    HG1 6821   2.350   7.868   2.900
  434ARG    HG2 6822   2.432   8.021   2.868
  434ARG     CD 6823   2.345   8.005   3.062
  434ARG    HD1 6824   2.264   8.076   3.034
  434ARG    HD2 6825   2.418   8.058   3.122
  434ARG     NE 6826   2.287   7.896   3.136
  434ARG     HE 6827   2.344   7.861   3.213
  434ARG     CZ 6828   2.171   7.837   3.119
  434ARG    NH1 6829   2.077   7.873   3.035
  434ARG   HH11 6830   2.088   7.942   2.967
  434ARG   HH12 6831   1.996   7.816   3.030
  434ARG    NH2 6832   2.146   7.731   3.192
  434ARG   HH21 6833   2.220   7.700   3.251
  434ARG   HH22 6834   2.052   7.695   3.196
  434ARG      C 6835   2.634   7.871   2.748
  434ARG      O 6836   2.547   7.837   2.667
  435ILE      N 6837   2.720   7.969   2.732
  435ILE      H 6838   2.787   7.995   2.804
  435ILE     CA 6839   2.734   8.041   2.602
  435ILE     HA 6840   2.635   8.070   2.576
  435ILE     CB 6841   2.821   8.166   2.614
  435ILE     HB 6842   2.921   8.140   2.645
  435ILE    CG2 6843   2.826   8.243   2.478
  435ILE   HG21 6844   2.895   8.326   2.481
  435ILE   HG22 6845   2.866   8.178   2.397
  435ILE   HG23 6846   2.729   8.283   2.446
  435ILE    CG1 6847   2.771   8.256   2.730
  435ILE   HG11 6848   2.838   8.343   2.736
  435ILE   HG12 6849   2.775   8.196   2.821
  435ILE     CD 6850   2.628   8.313   2.706
  435ILE    HD1 6851   2.554   8.235   2.695
  435ILE    HD2 6852   2.598   8.371   2.792
  435ILE    HD3 6853   2.620   8.381   2.618
  435ILE      C 6854   2.781   7.945   2.489
  435ILE      O 6855   2.718   7.939   2.384
  436ILE      N 6856   2.895   7.876   2.506
  436ILE      H 6857   2.947   7.876   2.595
  436ILE     CA 6858   2.952   7.796   2.397
  436ILE     HA 6859   2.950   7.852   2.306
  436ILE     CB 6860   3.102   7.755   2.411
  436ILE     HB 6861   3.131   7.693   2.328
  436ILE    CG2 6862   3.189   7.886   2.410
  436ILE   HG21 6863   3.162   7.947   2.325
  436ILE   HG22 6864   3.167   7.944   2.501
  436ILE   HG23 6865   3.296   7.864   2.404
  436ILE    CG1 6866   3.124   7.672   2.540
  436ILE   HG11 6867   3.067   7.583   2.530
  436ILE   HG12 6868   3.087   7.721   2.627
  436ILE     CD 6869   3.267   7.625   2.563
  436ILE    HD1 6870   3.272   7.559   2.650
  436ILE    HD2 6871   3.303   7.571   2.480
  436ILE    HD3 6872   3.330   7.717   2.580
  436ILE      C 6873   2.868   7.674   2.366
  436ILE      O 6874   2.873   7.630   2.250
  437TRP      N 6875   2.791   7.622   2.461
  437TRP      H 6876   2.795   7.657   2.556
  437TRP     CA 6877   2.708   7.502   2.441
  437TRP     HA 6878   2.775   7.420   2.405
  437TRP     CB 6879   2.650   7.466   2.579
  437TRP    HB1 6880   2.588   7.546   2.609
  437TRP    HB2 6881   2.730   7.463   2.653
  437TRP     CG 6882   2.573   7.337   2.592
  437TRP    CD1 6883   2.441   7.315   2.568
  437TRP    HD1 6884   2.376   7.393   2.536
  437TRP    NE1 6885   2.408   7.183   2.600
  437TRP    HE1 6886   2.311   7.144   2.600
  437TRP    CE2 6887   2.523   7.115   2.640
  437TRP    CZ2 6888   2.547   6.980   2.675
  437TRP    HZ2 6889   2.463   6.914   2.686
  437TRP    CH2 6890   2.678   6.934   2.692
  437TRP    HH2 6891   2.695   6.830   2.719
  437TRP    CZ3 6892   2.785   7.022   2.677
  437TRP    HZ3 6893   2.886   6.986   2.696
  437TRP    CE3 6894   2.763   7.157   2.649
  437TRP    HE3 6895   2.849   7.223   2.639
  437TRP    CD2 6896   2.630   7.209   2.628
  437TRP      C 6897   2.597   7.519   2.335
  437TRP      O 6898   2.564   7.422   2.264
  438GLU      N 6899   2.540   7.638   2.324
  438GLU      H 6900   2.565   7.716   2.386
  438GLU     CA 6901   2.453   7.670   2.212
  438GLU     HA 6902   2.376   7.592   2.206
  438GLU     CB 6903   2.380   7.800   2.243
  438GLU    HB1 6904   2.319   7.827   2.157
  438GLU    HB2 6905   2.454   7.879   2.268
  438GLU     CG 6906   2.282   7.784   2.364
  438GLU    HG1 6907   2.213   7.868   2.367
  438GLU    HG2 6908   2.343   7.780   2.456
  438GLU     CD 6909   2.192   7.657   2.362
  438GLU    OE1 6910   2.120   7.633   2.260
  438GLU    OE2 6911   2.195   7.573   2.453
  438GLU      C 6912   2.521   7.675   2.072
  438GLU      O 6913   2.460   7.646   1.967
  439LEU      N 6914   2.652   7.700   2.072
  439LEU      H 6915   2.696   7.724   2.162
  439LEU     CA 6916   2.733   7.705   1.950
  439LEU     HA 6917   2.667   7.739   1.868
  439LEU     CB 6918   2.849   7.803   1.961
  439LEU    HB1 6919   2.888   7.807   1.862
  439LEU    HB2 6920   2.918   7.762   2.033
  439LEU     CG 6921   2.808   7.946   2.004
  439LEU     HG 6922   2.774   7.943   2.106
  439LEU    CD1 6923   2.927   8.037   1.985
  439LEU   HD11 6924   3.009   8.007   2.051
  439LEU   HD12 6925   2.959   8.033   1.881
  439LEU   HD13 6926   2.894   8.141   2.008
  439LEU    CD2 6927   2.702   8.007   1.912
  439LEU   HD21 6928   2.720   7.986   1.810
  439LEU   HD22 6929   2.605   7.960   1.938
  439LEU   HD23 6930   2.691   8.114   1.931
  439LEU      C 6931   2.784   7.570   1.903
  439LEU      O 6932   2.779   7.538   1.782
  440ILE      N 6933   2.823   7.487   1.999
  440ILE      H 6934   2.834   7.524   2.091
  440ILE     CA 6935   2.846   7.343   1.977
  440ILE     HA 6936   2.928   7.338   1.906
  440ILE     CB 6937   2.886   7.274   2.106
  440ILE     HB 6938   2.804   7.295   2.177
  440ILE    CG2 6939   2.895   7.122   2.088
  440ILE   HG21 6940   2.974   7.091   2.020
  440ILE   HG22 6941   2.909   7.082   2.189
  440ILE   HG23 6942   2.799   7.079   2.047
  440ILE    CG1 6943   3.021   7.320   2.165
  440ILE   HG11 6944   3.020   7.430   2.155
  440ILE   HG12 6945   3.108   7.288   2.100
  440ILE     CD 6946   3.058   7.296   2.309
  440ILE    HD1 6947   2.988   7.348   2.370
  440ILE    HD2 6948   3.051   7.191   2.330
  440ILE    HD3 6949   3.156   7.336   2.327
  440ILE      C 6950   2.723   7.277   1.916
  440ILE      O 6951   2.739   7.213   1.813
  441LYS      N 6952   2.599   7.297   1.970
  441LYS      H 6953   2.592   7.361   2.049
  441LYS     CA 6954   2.476   7.250   1.910
  441LYS     HA 6955   2.492   7.143   1.895
  441LYS     CB 6956   2.358   7.266   2.008
  441LYS    HB1 6957   2.270   7.238   1.952
  441LYS    HB2 6958   2.347   7.371   2.034
  441LYS     CG 6959   2.356   7.170   2.128
  441LYS    HG1 6960   2.445   7.179   2.183
  441LYS    HG2 6961   2.358   7.066   2.086
  441LYS     CD 6962   2.236   7.180   2.218
  441LYS    HD1 6963   2.242   7.099   2.292
  441LYS    HD2 6964   2.142   7.165   2.160
  441LYS     CE 6965   2.231   7.310   2.291
  441LYS    HE1 6966   2.221   7.394   2.220
  441LYS    HE2 6967   2.323   7.312   2.350
  441LYS     NZ 6968   2.118   7.316   2.384
  441LYS    HZ1 6969   2.127   7.249   2.461
  441LYS    HZ2 6970   2.109   7.410   2.420
  441LYS    HZ3 6971   2.029   7.294   2.340
  441LYS      C 6972   2.448   7.306   1.768
  441LYS      O 6973   2.441   7.230   1.672
  442GLU      N 6974   2.445   7.438   1.759
  442GLU      H 6975   2.453   7.492   1.845
  442GLU     CA 6976   2.398   7.508   1.637
  442GLU     HA 6977   2.307   7.461   1.603
  442GLU     CB 6978   2.368   7.656   1.678
  442GLU    HB1 6979   2.459   7.699   1.723
  442GLU    HB2 6980   2.287   7.654   1.751
  442GLU     CG 6981   2.321   7.754   1.567
  442GLU    HG1 6982   2.240   7.706   1.509
  442GLU    HG2 6983   2.402   7.774   1.500
  442GLU     CD 6984   2.263   7.880   1.630
  442GLU    OE1 6985   2.154   7.874   1.687
  442GLU    OE2 6986   2.331   7.988   1.629
  442GLU      C 6987   2.497   7.505   1.522
  442GLU      O 6988   2.452   7.501   1.405
  443LYS      N 6989   2.627   7.495   1.546
  443LYS      H 6990   2.655   7.499   1.643
  443LYS     CA 6991   2.726   7.489   1.441
  443LYS     HA 6992   2.687   7.520   1.347
  443LYS     CB 6993   2.847   7.585   1.470
  443LYS    HB1 6994   2.916   7.581   1.386
  443LYS    HB2 6995   2.903   7.560   1.559
  443LYS     CG 6996   2.808   7.734   1.488
  443LYS    HG1 6997   2.760   7.745   1.587
  443LYS    HG2 6998   2.727   7.758   1.418
  443LYS     CD 6999   2.932   7.820   1.469
  443LYS    HD1 7000   2.969   7.807   1.365
  443LYS    HD2 7001   3.008   7.782   1.537
  443LYS     CE 7002   2.904   7.970   1.499
  443LYS    HE1 7003   2.903   7.985   1.605
  443LYS    HE2 7004   2.809   7.993   1.457
  443LYS     NZ 7005   3.004   8.058   1.434
  443LYS    HZ1 7006   3.088   8.055   1.483
  443LYS    HZ2 7007   3.018   8.032   1.335
  443LYS    HZ3 7008   2.969   8.156   1.434
  443LYS      C 7009   2.783   7.352   1.411
  443LYS      O 7010   2.820   7.329   1.294
  444LEU      N 7011   2.803   7.264   1.508
  444LEU      H 7012   2.776   7.290   1.602
  444LEU     CA 7013   2.885   7.143   1.491
  444LEU     HA 7014   2.942   7.151   1.397
  444LEU     CB 7015   2.993   7.136   1.602
  444LEU    HB1 7016   3.054   7.046   1.590
  444LEU    HB2 7017   2.943   7.123   1.700
  444LEU     CG 7018   3.079   7.263   1.616
  444LEU     HG 7019   3.023   7.351   1.642
  444LEU    CD1 7020   3.190   7.246   1.720
  444LEU   HD11 7021   3.256   7.167   1.693
  444LEU   HD12 7022   3.239   7.341   1.732
  444LEU   HD13 7023   3.145   7.220   1.815
  444LEU    CD2 7024   3.151   7.296   1.485
  444LEU   HD21 7025   3.207   7.212   1.446
  444LEU   HD22 7026   3.073   7.324   1.413
  444LEU   HD23 7027   3.219   7.380   1.504
  444LEU      C 7028   2.792   7.018   1.477
  444LEU      O 7029   2.838   6.913   1.436
  445ILE      N 7030   2.665   7.034   1.514
  445ILE      H 7031   2.641   7.126   1.548
  445ILE     CA 7032   2.564   6.926   1.515
  445ILE     HA 7033   2.609   6.839   1.465
  445ILE     CB 7034   2.535   6.880   1.656
  445ILE     HB 7035   2.469   6.959   1.700
  445ILE    CG2 7036   2.456   6.748   1.647
  445ILE   HG21 7037   2.524   6.668   1.613
  445ILE   HG22 7038   2.421   6.715   1.746
  445ILE   HG23 7039   2.367   6.766   1.589
  445ILE    CG1 7040   2.662   6.867   1.739
  445ILE   HG11 7041   2.699   6.968   1.748
  445ILE   HG12 7042   2.735   6.807   1.684
  445ILE     CD 7043   2.643   6.813   1.880
  445ILE    HD1 7044   2.618   6.709   1.884
  445ILE    HD2 7045   2.733   6.833   1.937
  445ILE    HD3 7046   2.567   6.870   1.931
  445ILE      C 7047   2.445   6.950   1.419
  445ILE      O 7048   2.429   6.873   1.324
  446PHE      N 7049   2.368   7.059   1.447
  446PHE      H 7050   2.394   7.119   1.520
  446PHE     CA 7051   2.242   7.086   1.377
  446PHE     HA 7052   2.178   7.001   1.393
  446PHE     CB 7053   2.177   7.218   1.433
  446PHE    HB1 7054   2.091   7.244   1.373
  446PHE    HB2 7055   2.251   7.296   1.433
  446PHE     CG 7056   2.118   7.211   1.573
  446PHE    CD1 7057   2.055   7.327   1.626
  446PHE    HD1 7058   2.058   7.421   1.572
  446PHE    CE1 7059   1.994   7.323   1.755
  446PHE    HE1 7060   1.949   7.413   1.796
  446PHE     CZ 7061   2.000   7.207   1.831
  446PHE     HZ 7062   1.946   7.210   1.929
  446PHE    CE2 7063   2.061   7.093   1.781
  446PHE    HE2 7064   2.059   7.003   1.836
  446PHE    CD2 7065   2.119   7.094   1.654
  446PHE    HD2 7066   2.165   7.001   1.619
  446PHE      C 7067   2.253   7.093   1.222
  446PHE      O 7068   2.164   7.036   1.159
  447PRO      N 7069   2.360   7.141   1.155
  447PRO     CD 7070   2.472   7.221   1.209
  447PRO    HD1 7071   2.557   7.155   1.221
  447PRO    HD2 7072   2.443   7.274   1.295
  447PRO     CG 7073   2.497   7.320   1.098
  447PRO    HG1 7074   2.598   7.363   1.108
  447PRO    HG2 7075   2.423   7.401   1.092
  447PRO     CB 7076   2.485   7.225   0.982
  447PRO    HB1 7077   2.575   7.158   0.975
  447PRO    HB2 7078   2.473   7.276   0.891
  447PRO     CA 7079   2.365   7.137   1.011
  447PRO     HA 7080   2.273   7.181   0.972
  447PRO      C 7081   2.378   6.994   0.955
  447PRO      O 7082   2.338   6.973   0.838
  448TYR      N 7083   2.413   6.894   1.037
  448TYR      H 7084   2.435   6.913   1.131
  448TYR     CA 7085   2.454   6.760   1.000
  448TYR     HA 7086   2.449   6.753   0.894
  448TYR     CB 7087   2.595   6.739   1.049
  448TYR    HB1 7088   2.634   6.647   1.013
  448TYR    HB2 7089   2.596   6.719   1.151
  448TYR     CG 7090   2.688   6.851   1.015
  448TYR    CD1 7091   2.739   6.939   1.113
  448TYR    HD1 7092   2.715   6.920   1.215
  448TYR    CE1 7093   2.823   7.048   1.076
  448TYR    HE1 7094   2.865   7.109   1.155
  448TYR     CZ 7095   2.862   7.062   0.938
  448TYR     OH 7096   2.939   7.166   0.902
  448TYR     HH 7097   2.962   7.221   0.978
  448TYR    CE2 7098   2.801   6.980   0.839
  448TYR    HE2 7099   2.818   7.004   0.730
  448TYR    CD2 7100   2.717   6.876   0.876
  448TYR    HD2 7101   2.667   6.819   0.804
  448TYR      C 7102   2.362   6.646   1.052
  448TYR      O 7103   2.359   6.539   0.990
  449VAL      N 7104   2.284   6.661   1.161
  449VAL      H 7105   2.287   6.748   1.214
  449VAL     CA 7106   2.212   6.551   1.230
  449VAL     HA 7107   2.211   6.458   1.176
  449VAL     CB 7108   2.290   6.506   1.358
  449VAL     HB 7109   2.281   6.586   1.431
  449VAL    CG1 7110   2.231   6.381   1.424
  449VAL   HG11 7111   2.126   6.393   1.455
  449VAL   HG12 7112   2.236   6.296   1.356
  449VAL   HG13 7113   2.287   6.360   1.519
  449VAL    CG2 7114   2.438   6.483   1.330
  449VAL   HG21 7115   2.449   6.418   1.243
  449VAL   HG22 7116   2.493   6.576   1.309
  449VAL   HG23 7117   2.484   6.432   1.418
  449VAL      C 7118   2.066   6.587   1.268
  449VAL      O 7119   2.043   6.681   1.341
  450GLU      N 7120   1.973   6.504   1.224
  450GLU      H 7121   2.001   6.414   1.184
  450GLU     CA 7122   1.833   6.504   1.267
  450GLU     HA 7123   1.812   6.604   1.296
  450GLU     CB 7124   1.745   6.461   1.145
  450GLU    HB1 7125   1.779   6.365   1.110
  450GLU    HB2 7126   1.757   6.534   1.065
  450GLU     CG 7127   1.597   6.446   1.183
  450GLU    HG1 7128   1.565   6.538   1.230
  450GLU    HG2 7129   1.577   6.371   1.257
  450GLU     CD 7130   1.515   6.424   1.056
  450GLU    OE1 7131   1.480   6.524   0.994
  450GLU    OE2 7132   1.481   6.305   1.019
  450GLU      C 7133   1.822   6.409   1.390
  450GLU      O 7134   1.842   6.288   1.375
  451LEU      N 7135   1.803   6.459   1.512
  451LEU      H 7136   1.779   6.559   1.522
  451LEU     CA 7137   1.783   6.381   1.633
  451LEU     HA 7138   1.745   6.286   1.603
  451LEU     CB 7139   1.921   6.351   1.697
  451LEU    HB1 7140   1.987   6.322   1.618
  451LEU    HB2 7141   1.908   6.266   1.764
  451LEU     CG 7142   1.994   6.459   1.776
  451LEU     HG 7143   1.934   6.485   1.860
  451LEU    CD1 7144   2.118   6.395   1.839
  451LEU   HD11 7145   2.167   6.463   1.910
  451LEU   HD12 7146   2.095   6.296   1.887
  451LEU   HD13 7147   2.189   6.376   1.760
  451LEU    CD2 7148   2.030   6.587   1.700
  451LEU   HD21 7149   2.080   6.659   1.761
  451LEU   HD22 7150   2.097   6.564   1.615
  451LEU   HD23 7151   1.947   6.633   1.655
  451LEU      C 7152   1.686   6.442   1.731
  451LEU      O 7153   1.651   6.561   1.729
  452ASP      N 7154   1.645   6.358   1.826
  452ASP      H 7155   1.684   6.265   1.822
  452ASP     CA 7156   1.546   6.390   1.931
  452ASP     HA 7157   1.492   6.481   1.899
  452ASP     CB 7158   1.440   6.277   1.933
  452ASP    HB1 7159   1.475   6.183   1.966
  452ASP    HB2 7160   1.401   6.274   1.829
  452ASP     CG 7161   1.323   6.313   2.021
  452ASP    OD1 7162   1.261   6.217   2.070
  452ASP    OD2 7163   1.279   6.431   2.029
  452ASP      C 7164   1.610   6.419   2.067
  452ASP      O 7165   1.642   6.330   2.147
  453LEU      N 7166   1.626   6.546   2.095
  453LEU      H 7167   1.583   6.613   2.034
  453LEU     CA 7168   1.687   6.605   2.215
  453LEU     HA 7169   1.760   6.529   2.254
  453LEU     CB 7170   1.762   6.731   2.178
  453LEU    HB1 7171   1.803   6.765   2.270
  453LEU    HB2 7172   1.691   6.803   2.143
  453LEU     CG 7173   1.877   6.721   2.075
  453LEU     HG 7174   1.839   6.683   1.981
  453LEU    CD1 7175   1.927   6.864   2.059
  453LEU   HD11 7176   2.022   6.869   2.008
  453LEU   HD12 7177   1.851   6.920   2.004
  453LEU   HD13 7178   1.943   6.911   2.157
  453LEU    CD2 7179   1.992   6.636   2.122
  453LEU   HD21 7180   2.036   6.676   2.215
  453LEU   HD22 7181   1.957   6.534   2.131
  453LEU   HD23 7182   2.068   6.636   2.044
  453LEU      C 7183   1.574   6.633   2.317
  453LEU      O 7184   1.483   6.715   2.301
  454HIS      N 7185   1.586   6.564   2.432
  454HIS      H 7186   1.657   6.489   2.438
  454HIS     CA 7187   1.513   6.585   2.555
  454HIS     HA 7188   1.414   6.622   2.524
  454HIS     CB 7189   1.493   6.445   2.624
  454HIS    HB1 7190   1.443   6.453   2.716
  454HIS    HB2 7191   1.589   6.395   2.644
  454HIS     CG 7192   1.408   6.358   2.538
  454HIS    ND1 7193   1.447   6.285   2.427
  454HIS    HD1 7194   1.542   6.279   2.393
  454HIS    CE1 7195   1.343   6.212   2.384
  454HIS    HE1 7196   1.346   6.141   2.306
  454HIS    NE2 7197   1.228   6.246   2.450
  454HIS    CD2 7198   1.270   6.335   2.548
  454HIS    HD2 7199   1.205   6.370   2.629
  454HIS      C 7200   1.590   6.693   2.638
  454HIS      O 7201   1.670   6.660   2.728
  455SER      N 7202   1.564   6.818   2.601
  455SER      H 7203   1.501   6.829   2.525
  455SER     CA 7204   1.640   6.932   2.654
  455SER     HA 7205   1.744   6.907   2.654
  455SER     CB 7206   1.630   7.046   2.555
  455SER    HB1 7207   1.675   7.135   2.601
  455SER    HB2 7208   1.526   7.071   2.533
  455SER     OG 7209   1.702   7.011   2.436
  455SER     HG 7210   1.794   7.010   2.462
  455SER      C 7211   1.598   6.975   2.794
  455SER      O 7212   1.478   6.985   2.821
  456TYR      N 7213   1.692   7.004   2.877
  456TYR      H 7214   1.786   6.984   2.846
  456TYR     CA 7215   1.677   7.057   3.015
  456TYR     HA 7216   1.571   7.079   3.039
  456TYR     CB 7217   1.723   6.950   3.114
  456TYR    HB1 7218   1.734   7.002   3.213
  456TYR    HB2 7219   1.818   6.911   3.083
  456TYR     CG 7220   1.627   6.835   3.137
  456TYR    CD1 7221   1.623   6.730   3.044
  456TYR    HD1 7222   1.694   6.720   2.963
  456TYR    CE1 7223   1.524   6.631   3.064
  456TYR    HE1 7224   1.524   6.544   2.993
  456TYR     CZ 7225   1.433   6.640   3.172
  456TYR     OH 7226   1.338   6.544   3.180
  456TYR     HH 7227   1.279   6.570   3.259
  456TYR    CE2 7228   1.439   6.745   3.264
  456TYR    HE2 7229   1.373   6.745   3.350
  456TYR    CD2 7230   1.539   6.840   3.248
  456TYR    HD2 7231   1.548   6.914   3.325
  456TYR      C 7232   1.761   7.184   3.034
  456TYR      O 7233   1.877   7.190   2.989
  457ASP      N 7234   1.711   7.278   3.112
  457ASP      H 7235   1.617   7.271   3.141
  457ASP     CA 7236   1.792   7.393   3.158
  457ASP     HA 7237   1.888   7.387   3.104
  457ASP     CB 7238   1.728   7.525   3.116
  457ASP    HB1 7239   1.632   7.541   3.168
  457ASP    HB2 7240   1.715   7.523   3.008
  457ASP     CG 7241   1.821   7.643   3.147
  457ASP    OD1 7242   1.837   7.734   3.065
  457ASP    OD2 7243   1.894   7.644   3.252
  457ASP      C 7244   1.814   7.377   3.307
  457ASP      O 7245   1.732   7.413   3.388
  458LEU      N 7246   1.929   7.322   3.345
  458LEU      H 7247   1.997   7.299   3.271
  458LEU     CA 7248   1.976   7.305   3.485
  458LEU     HA 7249   1.892   7.299   3.549
  458LEU     CB 7250   2.050   7.174   3.503
  458LEU    HB1 7251   2.057   7.155   3.611
  458LEU    HB2 7252   2.154   7.194   3.473
  458LEU     CG 7253   2.002   7.047   3.433
  458LEU     HG 7254   2.011   7.052   3.326
  458LEU    CD1 7255   2.089   6.930   3.482
  458LEU   HD11 7256   2.056   6.835   3.442
  458LEU   HD12 7257   2.187   6.950   3.447
  458LEU   HD13 7258   2.094   6.922   3.593
  458LEU    CD2 7259   1.858   7.015   3.474
  458LEU   HD21 7260   1.826   6.921   3.432
  458LEU   HD22 7261   1.845   7.005   3.581
  458LEU   HD23 7262   1.789   7.095   3.436
  458LEU      C 7263   2.060   7.423   3.538
  458LEU      O 7264   2.130   7.406   3.637
  459GLY      N 7265   2.056   7.538   3.472
  459GLY      H 7266   1.999   7.548   3.389
  459GLY     CA 7267   2.132   7.657   3.516
  459GLY    HA1 7268   2.144   7.736   3.439
  459GLY    HA2 7269   2.228   7.618   3.549
  459GLY      C 7270   2.069   7.724   3.642
  459GLY      O 7271   1.949   7.715   3.670
  460ILE      N 7272   2.153   7.785   3.720
  460ILE      H 7273   2.251   7.786   3.687
  460ILE     CA 7274   2.130   7.826   3.860
  460ILE     HA 7275   2.114   7.733   3.918
  460ILE     CB 7276   2.260   7.894   3.910
  460ILE     HB 7277   2.340   7.825   3.888
  460ILE    CG2 7278   2.289   8.026   3.842
  460ILE   HG21 7279   2.279   8.019   3.738
  460ILE   HG22 7280   2.228   8.109   3.877
  460ILE   HG23 7281   2.394   8.056   3.858
  460ILE    CG1 7282   2.258   7.916   4.064
  460ILE   HG11 7283   2.176   7.985   4.100
  460ILE   HG12 7284   2.353   7.968   4.081
  460ILE     CD 7285   2.268   7.792   4.145
  460ILE    HD1 7286   2.360   7.741   4.119
  460ILE    HD2 7287   2.282   7.816   4.254
  460ILE    HD3 7288   2.177   7.726   4.131
  460ILE      C 7289   2.007   7.911   3.883
  460ILE      O 7290   1.939   7.891   3.986
  461GLU      N 7291   1.967   7.997   3.792
  461GLU      H 7292   2.023   8.000   3.710
  461GLU     CA 7293   1.840   8.072   3.795
  461GLU     HA 7294   1.833   8.129   3.887
  461GLU     CB 7295   1.842   8.179   3.681
  461GLU    HB1 7296   1.742   8.223   3.685
  461GLU    HB2 7297   1.860   8.126   3.586
  461GLU     CG 7298   1.961   8.275   3.705
  461GLU    HG1 7299   2.056   8.223   3.693
  461GLU    HG2 7300   1.958   8.317   3.805
  461GLU     CD 7301   1.960   8.391   3.603
  461GLU    OE1 7302   1.962   8.365   3.479
  461GLU    OE2 7303   1.968   8.509   3.635
  461GLU      C 7304   1.715   7.982   3.784
  461GLU      O 7305   1.619   7.999   3.859
  462ASN      N 7306   1.714   7.885   3.691
  462ASN      H 7307   1.794   7.869   3.631
  462ASN     CA 7308   1.601   7.787   3.680
  462ASN     HA 7309   1.507   7.841   3.702
  462ASN     CB 7310   1.591   7.731   3.539
  462ASN    HB1 7311   1.680   7.667   3.519
  462ASN    HB2 7312   1.605   7.814   3.465
  462ASN     CG 7313   1.466   7.652   3.513
  462ASN    OD1 7314   1.352   7.697   3.513
  462ASN    ND2 7315   1.488   7.530   3.475
  462ASN   HD21 7316   1.582   7.499   3.445
  462ASN   HD22 7317   1.410   7.472   3.444
  462ASN      C 7318   1.612   7.671   3.784
  462ASN      O 7319   1.510   7.621   3.831
  463ARG      N 7320   1.733   7.630   3.825
  463ARG      H 7321   1.813   7.661   3.774
  463ARG     CA 7322   1.761   7.541   3.937
  463ARG     HA 7323   1.719   7.438   3.920
  463ARG     CB 7324   1.912   7.533   3.956
  463ARG    HB1 7325   1.945   7.617   4.013
  463ARG    HB2 7326   1.952   7.545   3.859
  463ARG     CG 7327   1.964   7.405   4.013
  463ARG    HG1 7328   1.937   7.320   3.950
  463ARG    HG2 7329   1.927   7.397   4.115
  463ARG     CD 7330   2.115   7.402   4.033
  463ARG    HD1 7331   2.149   7.305   4.071
  463ARG    HD2 7332   2.139   7.473   4.113
  463ARG     NE 7333   2.186   7.428   3.909
  463ARG     HE 7334   2.132   7.411   3.823
  463ARG     CZ 7335   2.308   7.478   3.894
  463ARG    NH1 7336   2.389   7.491   3.996
  463ARG   HH11 7337   2.357   7.457   4.083
  463ARG   HH12 7338   2.487   7.528   3.988
  463ARG    NH2 7339   2.352   7.510   3.778
  463ARG   HH21 7340   2.286   7.503   3.700
  463ARG   HH22 7341   2.437   7.564   3.764
  463ARG      C 7342   1.694   7.594   4.061
  463ARG      O 7343   1.626   7.516   4.128
  464ASP      N 7344   1.709   7.723   4.093
  464ASP      H 7345   1.768   7.784   4.039
  464ASP     CA 7346   1.640   7.784   4.207
  464ASP     HA 7347   1.658   7.715   4.292
  464ASP     CB 7348   1.706   7.919   4.243
  464ASP    HB1 7349   1.697   7.987   4.159
  464ASP    HB2 7350   1.812   7.904   4.264
  464ASP     CG 7351   1.643   7.985   4.364
  464ASP    OD1 7352   1.546   8.062   4.345
  464ASP    OD2 7353   1.674   7.958   4.480
  464ASP      C 7354   1.488   7.792   4.185
  464ASP      O 7355   1.413   7.747   4.270
  465ALA      N 7356   1.440   7.835   4.070
  465ALA      H 7357   1.510   7.883   4.015
  465ALA     CA 7358   1.298   7.857   4.039
  465ALA     HA 7359   1.254   7.928   4.113
  465ALA     CB 7360   1.292   7.919   3.896
  465ALA    HB1 7361   1.352   8.011   3.894
  465ALA    HB2 7362   1.335   7.852   3.817
  465ALA    HB3 7363   1.189   7.948   3.878
  465ALA      C 7364   1.219   7.721   4.048
  465ALA      O 7365   1.097   7.722   4.070
  466THR      N 7366   1.284   7.609   4.027
  466THR      H 7367   1.383   7.619   4.008
  466THR     CA 7368   1.218   7.476   4.038
  466THR     HA 7369   1.109   7.490   4.051
  466THR     CB 7370   1.233   7.403   3.905
  466THR     HB 7371   1.186   7.300   3.913
  466THR    CG2 7372   1.165   7.475   3.788
  466THR   HG21 7373   1.179   7.428   3.692
  466THR   HG22 7374   1.059   7.478   3.802
  466THR   HG23 7375   1.198   7.582   3.770
  466THR    OG1 7376   1.367   7.382   3.872
  466THR    HG1 7377   1.416   7.466   3.863
  466THR      C 7378   1.262   7.389   4.154
  466THR      O 7379   1.228   7.272   4.160
  467ASN      N 7380   1.343   7.446   4.248
  467ASN      H 7381   1.371   7.541   4.236
  467ASN     CA 7382   1.396   7.372   4.365
  467ASN     HA 7383   1.473   7.436   4.402
  467ASN     CB 7384   1.293   7.368   4.479
  467ASN    HB1 7385   1.332   7.306   4.561
  467ASN    HB2 7386   1.202   7.317   4.448
  467ASN     CG 7387   1.251   7.506   4.534
  467ASN    OD1 7388   1.310   7.546   4.634
  467ASN    ND2 7389   1.162   7.580   4.478
  467ASN   HD21 7390   1.106   7.542   4.400
  467ASN   HD22 7391   1.139   7.664   4.528
  467ASN      C 7392   1.465   7.243   4.328
  467ASN      O 7393   1.443   7.138   4.390
  468ASP      N 7394   1.549   7.250   4.222
  468ASP      H 7395   1.559   7.344   4.186
  468ASP     CA 7396   1.629   7.141   4.161
  468ASP     HA 7397   1.669   7.180   4.072
  468ASP     CB 7398   1.751   7.114   4.254
  468ASP    HB1 7399   1.718   7.065   4.345
  468ASP    HB2 7400   1.797   7.202   4.285
  468ASP     CG 7401   1.858   7.023   4.194
  468ASP    OD1 7402   1.923   7.057   4.092
  468ASP    OD2 7403   1.877   6.915   4.252
  468ASP      C 7404   1.553   7.018   4.107
  468ASP      O 7405   1.612   6.913   4.076
  469GLN      N 7406   1.420   7.030   4.089
  469GLN      H 7407   1.375   7.118   4.120
  469GLN     CA 7408   1.331   6.929   4.039
  469GLN     HA 7409   1.338   6.831   4.094
  469GLN     CB 7410   1.187   6.982   4.049
  469GLN    HB1 7411   1.126   6.918   3.981
  469GLN    HB2 7412   1.195   7.084   4.007
  469GLN     CG 7413   1.124   6.981   4.187
  469GLN    HG1 7414   1.184   7.036   4.259
  469GLN    HG2 7415   1.113   6.880   4.225
  469GLN     CD 7416   0.986   7.049   4.194
  469GLN    OE1 7417   0.884   6.989   4.160
  469GLN    NE2 7418   0.974   7.171   4.242
  469GLN   HE21 7419   1.065   7.227   4.248
  469GLN   HE22 7420   0.884   7.208   4.256
  469GLN      C 7421   1.361   6.893   3.890
  469GLN      O 7422   1.342   6.777   3.850
  470VAL      N 7423   1.418   6.985   3.810
  470VAL      H 7424   1.419   7.077   3.851
  470VAL     CA 7425   1.471   6.965   3.673
  470VAL     HA 7426   1.394   6.918   3.617
  470VAL     CB 7427   1.506   7.095   3.597
  470VAL     HB 7428   1.568   7.065   3.511
  470VAL    CG1 7429   1.381   7.163   3.548
  470VAL   HG11 7430   1.319   7.207   3.625
  470VAL   HG12 7431   1.415   7.243   3.481
  470VAL   HG13 7432   1.319   7.100   3.486
  470VAL    CG2 7433   1.590   7.195   3.685
  470VAL   HG21 7434   1.624   7.276   3.621
  470VAL   HG22 7435   1.536   7.231   3.769
  470VAL   HG23 7436   1.678   7.146   3.719
  470VAL      C 7437   1.585   6.860   3.675
  470VAL      O 7438   1.583   6.775   3.585
  471THR      N 7439   1.670   6.854   3.775
  471THR      H 7440   1.670   6.922   3.853
  471THR     CA 7441   1.784   6.759   3.774
  471THR     HA 7442   1.833   6.745   3.680
  471THR     CB 7443   1.894   6.809   3.874
  471THR     HB 7444   1.860   6.811   3.977
  471THR    CG2 7445   2.023   6.729   3.856
  471THR   HG21 7446   2.111   6.784   3.897
  471THR   HG22 7447   2.017   6.634   3.907
  471THR   HG23 7448   2.048   6.715   3.753
  471THR    OG1 7449   1.917   6.945   3.847
  471THR    HG1 7450   1.924   6.988   3.933
  471THR      C 7451   1.734   6.622   3.821
  471THR      O 7452   1.775   6.524   3.756
  472LYS      N 7453   1.637   6.618   3.912
  472LYS      H 7454   1.608   6.706   3.954
  472LYS     CA 7455   1.563   6.494   3.952
  472LYS     HA 7456   1.636   6.411   3.978
  472LYS     CB 7457   1.480   6.513   4.078
  472LYS    HB1 7458   1.447   6.411   4.108
  472LYS    HB2 7459   1.395   6.579   4.046
  472LYS     CG 7460   1.544   6.580   4.200
  472LYS    HG1 7461   1.479   6.571   4.285
  472LYS    HG2 7462   1.558   6.685   4.178
  472LYS     CD 7463   1.681   6.532   4.245
  472LYS    HD1 7464   1.760   6.560   4.176
  472LYS    HD2 7465   1.684   6.422   4.248
  472LYS     CE 7466   1.722   6.582   4.388
  472LYS    HE1 7467   1.818   6.540   4.413
  472LYS    HE2 7468   1.653   6.541   4.456
  472LYS     NZ 7469   1.729   6.726   4.396
  472LYS    HZ1 7470   1.638   6.771   4.374
  472LYS    HZ2 7471   1.761   6.759   4.483
  472LYS    HZ3 7472   1.795   6.778   4.324
  472LYS      C 7473   1.481   6.437   3.837
  472LYS      O 7474   1.480   6.314   3.818
  473ASP      N 7475   1.430   6.521   3.750
  473ASP      H 7476   1.435   6.616   3.771
  473ASP     CA 7477   1.361   6.479   3.628
  473ASP     HA 7478   1.308   6.383   3.653
  473ASP     CB 7479   1.255   6.582   3.590
  473ASP    HB1 7480   1.307   6.676   3.565
  473ASP    HB2 7481   1.198   6.601   3.679
  473ASP     CG 7482   1.163   6.539   3.475
  473ASP    OD1 7483   1.087   6.443   3.495
  473ASP    OD2 7484   1.165   6.597   3.362
  473ASP      C 7485   1.449   6.437   3.507
  473ASP      O 7486   1.420   6.336   3.441
  474ALA      N 7487   1.565   6.502   3.491
  474ALA      H 7488   1.589   6.583   3.553
  474ALA     CA 7489   1.669   6.452   3.398
  474ALA     HA 7490   1.619   6.450   3.305
  474ALA     CB 7491   1.775   6.559   3.389
  474ALA    HB1 7492   1.730   6.649   3.361
  474ALA    HB2 7493   1.821   6.572   3.489
  474ALA    HB3 7494   1.850   6.526   3.312
  474ALA      C 7495   1.724   6.308   3.430
  474ALA      O 7496   1.753   6.236   3.337
  475ALA      N 7497   1.738   6.266   3.558
  475ALA      H 7498   1.705   6.326   3.633
  475ALA     CA 7499   1.787   6.133   3.595
  475ALA     HA 7500   1.884   6.117   3.550
  475ALA     CB 7501   1.809   6.133   3.747
  475ALA    HB1 7502   1.713   6.145   3.796
  475ALA    HB2 7503   1.860   6.044   3.780
  475ALA    HB3 7504   1.875   6.220   3.774
  475ALA      C 7505   1.697   6.019   3.549
  475ALA      O 7506   1.750   5.915   3.503
  476GLU      N 7507   1.565   6.042   3.562
  476GLU      H 7508   1.534   6.131   3.608
  476GLU     CA 7509   1.467   5.952   3.508
  476GLU     HA 7510   1.481   5.849   3.541
  476GLU     CB 7511   1.327   6.000   3.560
  476GLU    HB1 7512   1.243   5.948   3.508
  476GLU    HB2 7513   1.321   6.114   3.543
  476GLU     CG 7514   1.311   5.976   3.710
  476GLU    HG1 7515   1.206   5.999   3.733
  476GLU    HG2 7516   1.382   6.042   3.764
  476GLU     CD 7517   1.331   5.828   3.748
  476GLU    OE1 7518   1.239   5.745   3.720
  476GLU    OE2 7519   1.435   5.791   3.808
  476GLU      C 7520   1.474   5.949   3.351
  476GLU      O 7521   1.464   5.843   3.287
  477ALA      N 7522   1.501   6.063   3.283
  477ALA      H 7523   1.506   6.149   3.334
  477ALA     CA 7524   1.515   6.066   3.139
  477ALA     HA 7525   1.426   6.021   3.095
  477ALA     CB 7526   1.506   6.215   3.095
  477ALA    HB1 7527   1.421   6.267   3.143
  477ALA    HB2 7528   1.599   6.272   3.120
  477ALA    HB3 7529   1.495   6.212   2.986
  477ALA      C 7530   1.643   6.001   3.084
  477ALA      O 7531   1.643   5.939   2.980
  478ILE      N 7532   1.754   6.012   3.158
  478ILE      H 7533   1.754   6.061   3.245
  478ILE     CA 7534   1.883   5.949   3.120
  478ILE     HA 7535   1.909   5.977   3.020
  478ILE     CB 7536   2.000   6.005   3.207
  478ILE     HB 7537   1.967   5.981   3.307
  478ILE    CG2 7538   2.131   5.923   3.186
  478ILE   HG21 7539   2.127   5.826   3.237
  478ILE   HG22 7540   2.148   5.916   3.078
  478ILE   HG23 7541   2.211   5.976   3.240
  478ILE    CG1 7542   2.038   6.155   3.194
  478ILE   HG11 7543   1.955   6.217   3.159
  478ILE   HG12 7544   2.118   6.170   3.125
  478ILE     CD 7545   2.086   6.222   3.327
  478ILE    HD1 7546   2.017   6.209   3.411
  478ILE    HD2 7547   2.182   6.185   3.352
  478ILE    HD3 7548   2.091   6.328   3.311
  478ILE      C 7549   1.870   5.801   3.129
  478ILE      O 7550   1.922   5.724   3.047
  479LYS      N 7551   1.794   5.752   3.228
  479LYS      H 7552   1.759   5.816   3.302
  479LYS     CA 7553   1.778   5.607   3.252
  479LYS     HA 7554   1.873   5.555   3.242
  479LYS     CB 7555   1.728   5.588   3.398
  479LYS    HB1 7556   1.628   5.627   3.414
  479LYS    HB2 7557   1.790   5.648   3.464
  479LYS     CG 7558   1.741   5.442   3.440
  479LYS    HG1 7559   1.671   5.384   3.376
  479LYS    HG2 7560   1.703   5.440   3.545
  479LYS     CD 7561   1.879   5.374   3.440
  479LYS    HD1 7562   1.946   5.437   3.493
  479LYS    HD2 7563   1.910   5.359   3.335
  479LYS     CE 7564   1.881   5.244   3.518
  479LYS    HE1 7565   1.832   5.168   3.452
  479LYS    HE2 7566   1.815   5.260   3.603
  479LYS     NZ 7567   2.014   5.199   3.555
  479LYS    HZ1 7568   2.007   5.111   3.610
  479LYS    HZ2 7569   2.074   5.187   3.476
  479LYS    HZ3 7570   2.064   5.259   3.619
  479LYS      C 7571   1.687   5.546   3.145
  479LYS      O 7572   1.714   5.431   3.109
  480LYS      N 7573   1.591   5.623   3.093
  480LYS      H 7574   1.574   5.714   3.131
  480LYS     CA 7575   1.506   5.586   2.978
  480LYS     HA 7576   1.445   5.497   2.998
  480LYS     CB 7577   1.406   5.693   2.950
  480LYS    HB1 7578   1.460   5.789   2.934
  480LYS    HB2 7579   1.338   5.694   3.037
  480LYS     CG 7580   1.317   5.670   2.829
  480LYS    HG1 7581   1.276   5.574   2.836
  480LYS    HG2 7582   1.383   5.678   2.737
  480LYS     CD 7583   1.209   5.776   2.812
  480LYS    HD1 7584   1.255   5.876   2.809
  480LYS    HD2 7585   1.148   5.774   2.903
  480LYS     CE 7586   1.120   5.756   2.690
  480LYS    HE1 7587   1.037   5.833   2.696
  480LYS    HE2 7588   1.068   5.661   2.709
  480LYS     NZ 7589   1.191   5.753   2.561
  480LYS    HZ1 7590   1.238   5.661   2.538
  480LYS    HZ2 7591   1.127   5.772   2.480
  480LYS    HZ3 7592   1.264   5.819   2.563
  480LYS      C 7593   1.592   5.561   2.855
  480LYS      O 7594   1.577   5.458   2.796
  481HIS      N 7595   1.687   5.653   2.823
  481HIS      H 7596   1.696   5.739   2.881
  481HIS     CA 7597   1.756   5.658   2.691
  481HIS     HA 7598   1.700   5.601   2.618
  481HIS     CB 7599   1.767   5.805   2.642
  481HIS    HB1 7600   1.816   5.798   2.541
  481HIS    HB2 7601   1.831   5.863   2.704
  481HIS     CG 7602   1.630   5.861   2.619
  481HIS    ND1 7603   1.566   5.956   2.697
  481HIS    HD1 7604   1.600   5.994   2.784
  481HIS    CE1 7605   1.449   5.986   2.634
  481HIS    HE1 7606   1.373   6.053   2.678
  481HIS    NE2 7607   1.430   5.914   2.523
  481HIS    CD2 7608   1.550   5.841   2.509
  481HIS    HD2 7609   1.577   5.789   2.421
  481HIS      C 7610   1.893   5.589   2.690
  481HIS      O 7611   1.951   5.566   2.583
  482ASN      N 7612   1.945   5.554   2.809
  482ASN      H 7613   1.888   5.584   2.887
  482ASN     CA 7614   2.081   5.512   2.840
  482ASN     HA 7615   2.094   5.502   2.948
  482ASN     CB 7616   2.111   5.375   2.773
  482ASN    HB1 7617   2.210   5.341   2.806
  482ASN    HB2 7618   2.112   5.386   2.668
  482ASN     CG 7619   2.017   5.259   2.811
  482ASN    OD1 7620   1.963   5.194   2.724
  482ASN    ND2 7621   2.001   5.232   2.939
  482ASN   HD21 7622   2.041   5.298   3.009
  482ASN   HD22 7623   1.948   5.151   2.967
  482ASN      C 7624   2.192   5.613   2.808
  482ASN      O 7625   2.311   5.583   2.811
  483VAL      N 7626   2.156   5.740   2.774
  483VAL      H 7627   2.061   5.762   2.769
  483VAL     CA 7628   2.252   5.847   2.730
  483VAL     HA 7629   2.343   5.827   2.787
  483VAL     CB 7630   2.284   5.823   2.581
  483VAL     HB 7631   2.306   5.716   2.572
  483VAL    CG1 7632   2.172   5.850   2.483
  483VAL   HG11 7633   2.210   5.833   2.382
  483VAL   HG12 7634   2.087   5.785   2.501
  483VAL   HG13 7635   2.136   5.951   2.498
  483VAL    CG2 7636   2.407   5.901   2.535
  483VAL   HG21 7637   2.489   5.870   2.597
  483VAL   HG22 7638   2.430   5.871   2.433
  483VAL   HG23 7639   2.394   6.010   2.540
  483VAL      C 7640   2.207   5.990   2.761
  483VAL      O 7641   2.095   6.027   2.736
  484GLY      N 7642   2.302   6.075   2.807
  484GLY      H 7643   2.395   6.040   2.828
  484GLY     CA 7644   2.280   6.221   2.819
  484GLY    HA1 7645   2.224   6.247   2.916
  484GLY    HA2 7646   2.220   6.250   2.734
  484GLY      C 7647   2.411   6.306   2.817
  484GLY      O 7648   2.519   6.255   2.841
  485VAL      N 7649   2.402   6.432   2.780
  485VAL      H 7650   2.314   6.465   2.750
  485VAL     CA 7651   2.516   6.527   2.773
  485VAL     HA 7652   2.603   6.483   2.817
  485VAL     CB 7653   2.557   6.560   2.624
  485VAL     HB 7654   2.634   6.632   2.629
  485VAL    CG1 7655   2.618   6.437   2.556
  485VAL   HG11 7656   2.540   6.361   2.549
  485VAL   HG12 7657   2.652   6.457   2.452
  485VAL   HG13 7658   2.700   6.395   2.616
  485VAL    CG2 7659   2.442   6.612   2.537
  485VAL   HG21 7660   2.364   6.535   2.531
  485VAL   HG22 7661   2.398   6.702   2.580
  485VAL   HG23 7662   2.479   6.639   2.434
  485VAL      C 7663   2.490   6.652   2.857
  485VAL      O 7664   2.378   6.707   2.849
  486LYS      N 7665   2.589   6.706   2.929
  486LYS      H 7666   2.681   6.666   2.923
  486LYS     CA 7667   2.565   6.808   3.033
  486LYS     HA 7668   2.469   6.855   3.015
  486LYS     CB 7669   2.551   6.734   3.165
  486LYS    HB1 7670   2.642   6.674   3.178
  486LYS    HB2 7671   2.469   6.657   3.157
  486LYS     CG 7672   2.530   6.823   3.286
  486LYS    HG1 7673   2.441   6.883   3.265
  486LYS    HG2 7674   2.615   6.894   3.295
  486LYS     CD 7675   2.513   6.741   3.413
  486LYS    HD1 7676   2.453   6.648   3.392
  486LYS    HD2 7677   2.463   6.798   3.492
  486LYS     CE 7678   2.656   6.711   3.462
  486LYS    HE1 7679   2.704   6.801   3.495
  486LYS    HE2 7680   2.713   6.674   3.377
  486LYS     NZ 7681   2.662   6.609   3.567
  486LYS    HZ1 7682   2.612   6.637   3.654
  486LYS    HZ2 7683   2.628   6.520   3.534
  486LYS    HZ3 7684   2.757   6.600   3.588
  486LYS      C 7685   2.673   6.912   3.029
  486LYS      O 7686   2.792   6.878   3.035
  487CYS      N 7687   2.633   7.038   3.030
  487CYS      H 7688   2.532   7.056   3.019
  487CYS     CA 7689   2.715   7.159   3.040
  487CYS     HA 7690   2.798   7.144   2.974
  487CYS     CB 7691   2.630   7.271   2.982
  487CYS    HB1 7692   2.549   7.283   3.046
  487CYS    HB2 7693   2.590   7.248   2.884
  487CYS     SG 7694   2.730   7.425   2.977
  487CYS     HG 7695   2.822   7.372   2.897
  487CYS      C 7696   2.759   7.182   3.185
  487CYS      O 7697   2.696   7.135   3.277
  488ALA      N 7698   2.874   7.256   3.196
  488ALA      H 7699   2.918   7.285   3.111
  488ALA     CA 7700   2.942   7.282   3.324
  488ALA     HA 7701   2.951   7.190   3.378
  488ALA     CB 7702   3.082   7.337   3.296
  488ALA    HB1 7703   3.130   7.354   3.391
  488ALA    HB2 7704   3.138   7.260   3.244
  488ALA    HB3 7705   3.076   7.435   3.240
  488ALA      C 7706   2.865   7.377   3.416
  488ALA      O 7707   2.795   7.462   3.363
  489THR      N 7708   2.871   7.364   3.552
  489THR      H 7709   2.940   7.298   3.587
  489THR     CA 7710   2.783   7.430   3.644
  489THR     HA 7711   2.743   7.522   3.596
  489THR     CB 7712   2.663   7.341   3.684
  489THR     HB 7713   2.610   7.382   3.768
  489THR    CG2 7714   2.568   7.324   3.566
  489THR   HG21 7715   2.533   7.421   3.530
  489THR   HG22 7716   2.615   7.273   3.482
  489THR   HG23 7717   2.480   7.268   3.598
  489THR    OG1 7718   2.698   7.213   3.726
  489THR    HG1 7719   2.731   7.168   3.649
  489THR      C 7720   2.855   7.482   3.769
  489THR      O 7721   2.954   7.422   3.812
  490ILE      N 7722   2.806   7.592   3.826
  490ILE      H 7723   2.716   7.626   3.793
  490ILE     CA 7724   2.853   7.650   3.954
  490ILE     HA 7725   2.955   7.623   3.971
  490ILE     CB 7726   2.856   7.802   3.954
  490ILE     HB 7727   2.893   7.836   4.050
  490ILE    CG2 7728   2.962   7.846   3.850
  490ILE   HG21 7729   3.050   7.782   3.857
  490ILE   HG22 7730   2.926   7.834   3.749
  490ILE   HG23 7731   2.987   7.950   3.868
  490ILE    CG1 7732   2.715   7.863   3.936
  490ILE   HG11 7733   2.640   7.825   4.007
  490ILE   HG12 7734   2.680   7.840   3.834
  490ILE     CD 7735   2.721   8.014   3.950
  490ILE    HD1 7736   2.620   8.059   3.945
  490ILE    HD2 7737   2.768   8.044   4.047
  490ILE    HD3 7738   2.780   8.064   3.868
  490ILE      C 7739   2.776   7.600   4.080
  490ILE      O 7740   2.660   7.563   4.066
  491THR      N 7741   2.839   7.602   4.199
  491THR      H 7742   2.940   7.615   4.195
  491THR     CA 7743   2.772   7.621   4.327
  491THR     HA 7744   2.664   7.612   4.317
  491THR     CB 7745   2.830   7.523   4.425
  491THR     HB 7746   2.940   7.533   4.434
  491THR    CG2 7747   2.781   7.533   4.567
  491THR   HG21 7748   2.829   7.458   4.626
  491THR   HG22 7749   2.813   7.630   4.604
  491THR   HG23 7750   2.669   7.527   4.577
  491THR    OG1 7751   2.789   7.392   4.384
  491THR    HG1 7752   2.830   7.329   4.447
  491THR      C 7753   2.803   7.766   4.372
  491THR      O 7754   2.919   7.807   4.365
  492PRO      N 7755   2.703   7.842   4.417
  492PRO     CD 7756   2.561   7.811   4.440
  492PRO    HD1 7757   2.551   7.736   4.517
  492PRO    HD2 7758   2.513   7.774   4.349
  492PRO     CG 7759   2.490   7.933   4.488
  492PRO    HG1 7760   2.484   7.932   4.596
  492PRO    HG2 7761   2.391   7.942   4.446
  492PRO     CB 7762   2.581   8.045   4.444
  492PRO    HB1 7763   2.571   8.136   4.509
  492PRO    HB2 7764   2.561   8.065   4.338
  492PRO     CA 7765   2.721   7.982   4.457
  492PRO     HA 7766   2.786   8.033   4.383
  492PRO      C 7767   2.787   7.992   4.597
  492PRO      O 7768   2.806   7.895   4.671
  493ASP      N 7769   2.809   8.120   4.640
  493ASP      H 7770   2.777   8.190   4.576
  493ASP     CA 7771   2.841   8.159   4.777
  493ASP     HA 7772   2.805   8.088   4.848
  493ASP     CB 7773   2.992   8.173   4.793
  493ASP    HB1 7774   3.039   8.076   4.774
  493ASP    HB2 7775   3.011   8.196   4.897
  493ASP     CG 7776   3.054   8.282   4.705
  493ASP    OD1 7777   3.032   8.404   4.725
  493ASP    OD2 7778   3.133   8.244   4.616
  493ASP      C 7779   2.772   8.301   4.801
  493ASP      O 7780   2.697   8.348   4.718
  494GLU      N 7781   2.795   8.363   4.916
  494GLU      H 7782   2.854   8.320   4.983
  494GLU     CA 7783   2.716   8.484   4.958
  494GLU     HA 7784   2.610   8.459   4.966
  494GLU     CB 7785   2.761   8.518   5.101
  494GLU    HB1 7786   2.696   8.598   5.137
  494GLU    HB2 7787   2.861   8.556   5.096
  494GLU     CG 7788   2.755   8.411   5.204
  494GLU    HG1 7789   2.683   8.331   5.192
  494GLU    HG2 7790   2.724   8.457   5.299
  494GLU     CD 7791   2.887   8.340   5.225
  494GLU    OE1 7792   2.939   8.265   5.134
  494GLU    OE2 7793   2.939   8.351   5.339
  494GLU      C 7794   2.731   8.610   4.868
  494GLU      O 7795   2.653   8.701   4.877
  495LYS      N 7796   2.828   8.609   4.777
  495LYS      H 7797   2.887   8.521   4.781
  495LYS     CA 7798   2.854   8.709   4.673
  495LYS     HA 7799   2.789   8.796   4.695
  495LYS     CB 7800   3.003   8.752   4.681
  495LYS    HB1 7801   3.024   8.823   4.596
  495LYS    HB2 7802   3.059   8.661   4.652
  495LYS     CG 7803   3.049   8.811   4.816
  495LYS    HG1 7804   3.062   8.727   4.886
  495LYS    HG2 7805   2.969   8.878   4.850
  495LYS     CD 7806   3.178   8.894   4.797
  495LYS    HD1 7807   3.154   8.953   4.707
  495LYS    HD2 7808   3.264   8.833   4.771
  495LYS     CE 7809   3.217   8.983   4.912
  495LYS    HE1 7810   3.227   8.916   4.999
  495LYS    HE2 7811   3.138   9.056   4.934
  495LYS     NZ 7812   3.342   9.055   4.886
  495LYS    HZ1 7813   3.363   9.126   4.955
  495LYS    HZ2 7814   3.423   8.992   4.882
  495LYS    HZ3 7815   3.342   9.108   4.801
  495LYS      C 7816   2.813   8.661   4.533
  495LYS      O 7817   2.832   8.731   4.435
  496ARG      N 7818   2.738   8.552   4.521
  496ARG      H 7819   2.725   8.493   4.603
  496ARG     CA 7820   2.674   8.509   4.393
  496ARG     HA 7821   2.683   8.589   4.321
  496ARG     CB 7822   2.746   8.385   4.338
  496ARG    HB1 7823   2.705   8.357   4.242
  496ARG    HB2 7824   2.735   8.299   4.408
  496ARG     CG 7825   2.895   8.407   4.325
  496ARG    HG1 7826   2.942   8.375   4.420
  496ARG    HG2 7827   2.915   8.512   4.311
  496ARG     CD 7828   2.955   8.332   4.211
  496ARG    HD1 7829   2.918   8.227   4.216
  496ARG    HD2 7830   3.056   8.320   4.222
  496ARG     NE 7831   2.930   8.399   4.081
  496ARG     HE 7832   2.877   8.485   4.085
  496ARG     CZ 7833   2.960   8.354   3.962
  496ARG    NH1 7834   3.014   8.236   3.941
  496ARG   HH11 7835   3.029   8.172   4.018
  496ARG   HH12 7836   3.034   8.210   3.846
  496ARG    NH2 7837   2.944   8.429   3.857
  496ARG   HH21 7838   2.884   8.514   3.865
  496ARG   HH22 7839   2.988   8.406   3.768
  496ARG      C 7840   2.522   8.491   4.405
  496ARG      O 7841   2.462   8.459   4.304
  497VAL      N 7842   2.463   8.496   4.525
  497VAL      H 7843   2.518   8.524   4.605
  497VAL     CA 7844   2.317   8.476   4.549
  497VAL     HA 7845   2.281   8.388   4.500
  497VAL     CB 7846   2.285   8.469   4.699
  497VAL     HB 7847   2.176   8.473   4.705
  497VAL    CG1 7848   2.331   8.338   4.759
  497VAL   HG11 7849   2.443   8.336   4.762
  497VAL   HG12 7850   2.284   8.322   4.859
  497VAL   HG13 7851   2.297   8.258   4.695
  497VAL    CG2 7852   2.331   8.581   4.792
  497VAL   HG21 7853   2.283   8.677   4.765
  497VAL   HG22 7854   2.307   8.548   4.890
  497VAL   HG23 7855   2.441   8.592   4.787
  497VAL      C 7856   2.245   8.591   4.487
  497VAL      O 7857   2.137   8.562   4.439
  498GLU      N 7858   2.294   8.715   4.489
  498GLU      H 7859   2.380   8.730   4.540
  498GLU     CA 7860   2.217   8.829   4.436
  498GLU     HA 7861   2.107   8.813   4.452
  498GLU     CB 7862   2.259   8.956   4.518
  498GLU    HB1 7863   2.368   8.965   4.520
  498GLU    HB2 7864   2.225   8.943   4.621
  498GLU     CG 7865   2.200   9.088   4.469
  498GLU    HG1 7866   2.092   9.078   4.470
  498GLU    HG2 7867   2.224   9.106   4.371
  498GLU     CD 7868   2.248   9.197   4.559
  498GLU    OE1 7869   2.250   9.182   4.683
  498GLU    OE2 7870   2.290   9.305   4.510
  498GLU      C 7871   2.236   8.846   4.288
  498GLU      O 7872   2.144   8.870   4.212
  499GLU      N 7873   2.349   8.805   4.233
  499GLU      H 7874   2.422   8.786   4.296
  499GLU     CA 7875   2.388   8.796   4.093
  499GLU     HA 7876   2.392   8.896   4.058
  499GLU     CB 7877   2.528   8.739   4.083
  499GLU    HB1 7878   2.527   8.641   4.132
  499GLU    HB2 7879   2.592   8.806   4.146
  499GLU     CG 7880   2.596   8.733   3.947
  499GLU    HG1 7881   2.603   8.842   3.912
  499GLU    HG2 7882   2.533   8.681   3.877
  499GLU     CD 7883   2.734   8.672   3.955
  499GLU    OE1 7884   2.779   8.621   4.060
  499GLU    OE2 7885   2.803   8.681   3.851
  499GLU      C 7886   2.292   8.714   4.008
  499GLU      O 7887   2.272   8.744   3.890
  500PHE      N 7888   2.228   8.616   4.070
  500PHE      H 7889   2.242   8.601   4.170
  500PHE     CA 7890   2.125   8.530   4.012
  500PHE     HA 7891   2.098   8.564   3.911
  500PHE     CB 7892   2.186   8.392   4.000
  500PHE    HB1 7893   2.112   8.327   3.953
  500PHE    HB2 7894   2.208   8.356   4.097
  500PHE     CG 7895   2.313   8.385   3.918
  500PHE    CD1 7896   2.436   8.363   3.983
  500PHE    HD1 7897   2.446   8.344   4.087
  500PHE    CE1 7898   2.554   8.371   3.907
  500PHE    HE1 7899   2.653   8.364   3.956
  500PHE     CZ 7900   2.548   8.396   3.770
  500PHE     HZ 7901   2.638   8.418   3.717
  500PHE    CE2 7902   2.425   8.413   3.709
  500PHE    HE2 7903   2.422   8.440   3.609
  500PHE    CD2 7904   2.307   8.409   3.781
  500PHE    HD2 7905   2.214   8.429   3.733
  500PHE      C 7906   1.990   8.529   4.093
  500PHE      O 7907   1.899   8.444   4.070
  501LYS      N 7908   1.970   8.627   4.181
  501LYS      H 7909   2.045   8.695   4.192
  501LYS     CA 7910   1.853   8.643   4.274
  501LYS     HA 7911   1.895   8.701   4.357
  501LYS     CB 7912   1.750   8.733   4.200
  501LYS    HB1 7913   1.678   8.666   4.147
  501LYS    HB2 7914   1.806   8.798   4.132
  501LYS     CG 7915   1.683   8.824   4.301
  501LYS    HG1 7916   1.751   8.902   4.336
  501LYS    HG2 7917   1.644   8.765   4.387
  501LYS     CD 7918   1.562   8.896   4.234
  501LYS    HD1 7919   1.492   8.818   4.207
  501LYS    HD2 7920   1.595   8.941   4.138
  501LYS     CE 7921   1.485   8.999   4.320
  501LYS    HE1 7922   1.462   8.954   4.415
  501LYS    HE2 7923   1.392   9.027   4.272
  501LYS     NZ 7924   1.567   9.118   4.340
  501LYS    HZ1 7925   1.516   9.186   4.397
  501LYS    HZ2 7926   1.662   9.097   4.372
  501LYS    HZ3 7927   1.581   9.160   4.250
  501LYS      C 7928   1.796   8.516   4.334
  501LYS      O 7929   1.675   8.493   4.323
  502LEU      N 7930   1.882   8.430   4.391
  502LEU      H 7931   1.982   8.458   4.399
  502LEU     CA 7932   1.845   8.295   4.446
  502LEU     HA 7933   1.773   8.247   4.376
  502LEU     CB 7934   1.973   8.206   4.448
  502LEU    HB1 7935   1.936   8.105   4.463
  502LEU    HB2 7936   2.032   8.232   4.538
  502LEU     CG 7937   2.057   8.211   4.318
  502LEU     HG 7938   2.077   8.317   4.301
  502LEU    CD1 7939   2.191   8.132   4.342
  502LEU   HD11 7940   2.242   8.158   4.432
  502LEU   HD12 7941   2.169   8.023   4.353
  502LEU   HD13 7942   2.258   8.153   4.262
  502LEU    CD2 7943   1.988   8.156   4.194
  502LEU   HD21 7944   2.046   8.168   4.103
  502LEU   HD22 7945   1.976   8.049   4.203
  502LEU   HD23 7946   1.889   8.196   4.187
  502LEU      C 7947   1.781   8.308   4.587
  502LEU      O 7948   1.830   8.387   4.667
  503LYS      N 7949   1.681   8.227   4.614
  503LYS      H 7950   1.647   8.169   4.538
  503LYS     CA 7951   1.613   8.219   4.748
  503LYS     HA 7952   1.639   8.316   4.799
  503LYS     CB 7953   1.463   8.207   4.723
  503LYS    HB1 7954   1.410   8.179   4.811
  503LYS    HB2 7955   1.443   8.134   4.647
  503LYS     CG 7956   1.412   8.337   4.670
  503LYS    HG1 7957   1.455   8.360   4.574
  503LYS    HG2 7958   1.445   8.418   4.738
  503LYS     CD 7959   1.255   8.345   4.660
  503LYS    HD1 7960   1.227   8.447   4.635
  503LYS    HD2 7961   1.219   8.329   4.755
  503LYS     CE 7962   1.203   8.256   4.548
  503LYS    HE1 7963   1.247   8.157   4.557
  503LYS    HE2 7964   1.230   8.295   4.452
  503LYS     NZ 7965   1.051   8.246   4.557
  503LYS    HZ1 7966   1.007   8.341   4.563
  503LYS    HZ2 7967   1.008   8.211   4.476
  503LYS    HZ3 7968   1.023   8.193   4.639
  503LYS      C 7969   1.671   8.111   4.838
  503LYS      O 7970   1.643   8.115   4.958
  504GLN      N 7971   1.751   8.017   4.783
  504GLN      H 7972   1.763   8.027   4.684
  504GLN     CA 7973   1.837   7.924   4.858
  504GLN     HA 7974   1.847   7.958   4.964
  504GLN     CB 7975   1.772   7.785   4.862
  504GLN    HB1 7976   1.850   7.711   4.880
  504GLN    HB2 7977   1.736   7.760   4.764
  504GLN     CG 7978   1.653   7.765   4.957
  504GLN    HG1 7979   1.609   7.668   4.935
  504GLN    HG2 7980   1.576   7.845   4.943
  504GLN     CD 7981   1.693   7.777   5.104
  504GLN    OE1 7982   1.747   7.683   5.160
  504GLN    NE2 7983   1.680   7.889   5.169
  504GLN   HE21 7984   1.641   7.968   5.108
  504GLN   HE22 7985   1.704   7.888   5.266
  504GLN      C 7986   1.975   7.913   4.786
  504GLN      O 7987   1.989   7.953   4.669
  505MET      N 7988   2.075   7.851   4.850
  505MET      H 7989   2.053   7.810   4.940
  505MET     CA 7990   2.191   7.804   4.775
  505MET     HA 7991   2.215   7.870   4.695
  505MET     CB 7992   2.318   7.802   4.863
  505MET    HB1 7993   2.404   7.756   4.809
  505MET    HB2 7994   2.299   7.743   4.952
  505MET     CG 7995   2.364   7.939   4.909
  505MET    HG1 7996   2.289   7.973   4.981
  505MET    HG2 7997   2.367   8.003   4.821
  505MET     SD 7998   2.530   7.945   4.987
  505MET     CE 7999   2.540   8.125   5.022
  505MET    HE1 8000   2.464   8.150   5.092
  505MET    HE2 8001   2.637   8.145   5.072
  505MET    HE3 8002   2.535   8.181   4.932
  505MET      C 8003   2.163   7.666   4.710
  505MET      O 8004   2.098   7.582   4.774
  506TRP      N 8005   2.215   7.646   4.588
  506TRP      H 8006   2.256   7.726   4.546
  506TRP     CA 8007   2.197   7.529   4.514
  506TRP     HA 8008   2.155   7.450   4.576
  506TRP     CB 8009   2.098   7.559   4.400
  506TRP    HB1 8010   2.090   7.474   4.333
  506TRP    HB2 8011   2.134   7.641   4.340
  506TRP     CG 8012   1.962   7.595   4.451
  506TRP    CD1 8013   1.910   7.721   4.462
  506TRP    HD1 8014   1.954   7.819   4.436
  506TRP    NE1 8015   1.782   7.712   4.516
  506TRP    HE1 8016   1.722   7.797   4.532
  506TRP    CE2 8017   1.750   7.583   4.551
  506TRP    CZ2 8018   1.634   7.517   4.600
  506TRP    HZ2 8019   1.555   7.579   4.641
  506TRP    CH2 8020   1.635   7.379   4.622
  506TRP    HH2 8021   1.551   7.329   4.668
  506TRP    CZ3 8022   1.742   7.303   4.576
  506TRP    HZ3 8023   1.740   7.196   4.581
  506TRP    CE3 8024   1.855   7.365   4.515
  506TRP    HE3 8025   1.936   7.310   4.473
  506TRP    CD2 8026   1.862   7.506   4.505
  506TRP      C 8027   2.328   7.475   4.459
  506TRP      O 8028   2.409   7.554   4.410
  507LYS      N 8029   2.346   7.342   4.462
  507LYS      H 8030   2.276   7.281   4.506
  507LYS     CA 8031   2.467   7.274   4.409
  507LYS     HA 8032   2.558   7.318   4.453
  507LYS     CB 8033   2.456   7.127   4.451
  507LYS    HB1 8034   2.522   7.064   4.393
  507LYS    HB2 8035   2.353   7.098   4.424
  507LYS     CG 8036   2.476   7.099   4.598
  507LYS    HG1 8037   2.415   7.170   4.662
  507LYS    HG2 8038   2.583   7.111   4.622
  507LYS     CD 8039   2.440   6.952   4.636
  507LYS    HD1 8040   2.504   6.884   4.575
  507LYS    HD2 8041   2.337   6.937   4.605
  507LYS     CE 8042   2.464   6.925   4.785
  507LYS    HE1 8043   2.419   6.830   4.820
  507LYS    HE2 8044   2.427   7.005   4.847
  507LYS     NZ 8045   2.605   6.906   4.808
  507LYS    HZ1 8046   2.630   6.870   4.904
  507LYS    HZ2 8047   2.644   6.836   4.740
  507LYS    HZ3 8048   2.658   6.991   4.799
  507LYS      C 8049   2.479   7.281   4.256
  507LYS      O 8050   2.382   7.310   4.191
  508SER      N 8051   2.593   7.248   4.201
  508SER      H 8052   2.680   7.259   4.263
  508SER     CA 8053   2.622   7.221   4.062
  508SER     HA 8054   2.567   7.290   4.002
  508SER     CB 8055   2.771   7.234   4.032
  508SER    HB1 8056   2.793   7.336   4.003
  508SER    HB2 8057   2.803   7.169   3.948
  508SER     OG 8058   2.858   7.201   4.141
  508SER     HG 8059   2.945   7.245   4.124
  508SER      C 8060   2.579   7.077   4.027
  508SER      O 8061   2.628   6.981   4.090
  509PRO      N 8062   2.497   7.060   3.920
  509PRO     CD 8063   2.399   7.161   3.880
  509PRO    HD1 8064   2.446   7.252   3.832
  509PRO    HD2 8065   2.352   7.197   3.968
  509PRO     CG 8066   2.297   7.093   3.786
  509PRO    HG1 8067   2.270   7.156   3.704
  509PRO    HG2 8068   2.206   7.066   3.843
  509PRO     CB 8069   2.371   6.966   3.736
  509PRO    HB1 8070   2.428   6.985   3.645
  509PRO    HB2 8071   2.307   6.884   3.715
  509PRO     CA 8072   2.462   6.934   3.856
  509PRO     HA 8073   2.404   6.875   3.926
  509PRO      C 8074   2.578   6.845   3.814
  509PRO      O 8075   2.560   6.726   3.804
  510ASN      N 8076   2.700   6.899   3.803
  510ASN      H 8077   2.711   6.998   3.815
  510ASN     CA 8078   2.824   6.822   3.804
  510ASN     HA 8079   2.836   6.772   3.707
  510ASN     CB 8080   2.944   6.918   3.824
  510ASN    HB1 8081   2.927   6.981   3.919
  510ASN    HB2 8082   2.953   6.991   3.743
  510ASN     CG 8083   3.081   6.849   3.835
  510ASN    OD1 8084   3.155   6.867   3.932
  510ASN    ND2 8085   3.107   6.761   3.745
  510ASN   HD21 8086   3.039   6.733   3.670
  510ASN   HD22 8087   3.201   6.716   3.750
  510ASN      C 8088   2.832   6.713   3.917
  510ASN      O 8089   2.872   6.602   3.887
  511GLY      N 8090   2.800   6.748   4.040
  511GLY      H 8091   2.768   6.841   4.055
  511GLY     CA 8092   2.820   6.669   4.162
  511GLY    HA1 8093   2.884   6.728   4.231
  511GLY    HA2 8094   2.864   6.572   4.143
  511GLY      C 8095   2.693   6.628   4.236
  511GLY      O 8096   2.696   6.625   4.362
  512THR      N 8097   2.583   6.602   4.169
  512THR      H 8098   2.578   6.632   4.074
  512THR     CA 8099   2.459   6.552   4.229
  512THR     HA 8100   2.473   6.514   4.328
  512THR     CB 8101   2.355   6.668   4.237
  512THR     HB 8102   2.270   6.626   4.289
  512THR    CG2 8103   2.412   6.784   4.321
  512THR   HG21 8104   2.462   6.741   4.404
  512THR   HG22 8105   2.475   6.848   4.259
  512THR   HG23 8106   2.325   6.842   4.357
  512THR    OG1 8107   2.314   6.706   4.107
  512THR    HG1 8108   2.276   6.793   4.114
  512THR      C 8109   2.399   6.431   4.155
  512THR      O 8110   2.347   6.342   4.223
  513ILE      N 8111   2.407   6.420   4.022
  513ILE      H 8112   2.466   6.485   3.975
  513ILE     CA 8113   2.340   6.313   3.948
  513ILE     HA 8114   2.233   6.312   3.978
  513ILE     CB 8115   2.342   6.346   3.795
  513ILE     HB 8116   2.444   6.357   3.762
  513ILE    CG2 8117   2.283   6.231   3.717
  513ILE   HG21 8118   2.346   6.141   3.718
  513ILE   HG22 8119   2.184   6.202   3.759
  513ILE   HG23 8120   2.277   6.259   3.615
  513ILE    CG1 8121   2.267   6.480   3.773
  513ILE   HG11 8122   2.317   6.562   3.834
  513ILE   HG12 8123   2.162   6.463   3.806
  513ILE     CD 8124   2.264   6.528   3.628
  513ILE    HD1 8125   2.205   6.467   3.561
  513ILE    HD2 8126   2.225   6.632   3.620
  513ILE    HD3 8127   2.366   6.519   3.590
  513ILE      C 8128   2.404   6.178   3.983
  513ILE      O 8129   2.336   6.075   3.994
  514ARG      N 8130   2.538   6.182   4.006
  514ARG      H 8131   2.589   6.264   3.984
  514ARG     CA 8132   2.623   6.067   4.048
  514ARG     HA 8133   2.609   5.985   3.976
  514ARG     CB 8134   2.773   6.103   4.045
  514ARG    HB1 8135   2.788   6.150   3.944
  514ARG    HB2 8136   2.830   6.009   4.048
  514ARG     CG 8137   2.811   6.199   4.158
  514ARG    HG1 8138   2.818   6.146   4.251
  514ARG    HG2 8139   2.728   6.273   4.166
  514ARG     CD 8140   2.947   6.265   4.132
  514ARG    HD1 8141   2.939   6.330   4.045
  514ARG    HD2 8142   3.019   6.186   4.108
  514ARG     NE 8143   2.986   6.347   4.248
  514ARG     HE 8144   2.953   6.310   4.334
  514ARG     CZ 8145   3.076   6.448   4.250
  514ARG    NH1 8146   3.146   6.492   4.147
  514ARG   HH11 8147   3.132   6.444   4.064
  514ARG   HH12 8148   3.203   6.573   4.154
  514ARG    NH2 8149   3.096   6.515   4.359
  514ARG   HH21 8150   3.039   6.496   4.438
  514ARG   HH22 8151   3.169   6.592   4.365
  514ARG      C 8152   2.586   6.011   4.186
  514ARG      O 8153   2.630   5.907   4.224
  515ASN      N 8154   2.498   6.081   4.262
  515ASN      H 8155   2.465   6.168   4.226
  515ASN     CA 8156   2.450   6.040   4.391
  515ASN     HA 8157   2.497   5.949   4.422
  515ASN     CB 8158   2.495   6.141   4.500
  515ASN    HB1 8159   2.487   6.092   4.599
  515ASN    HB2 8160   2.437   6.234   4.493
  515ASN     CG 8161   2.636   6.195   4.497
  515ASN    OD1 8162   2.664   6.311   4.472
  515ASN    ND2 8163   2.732   6.106   4.519
  515ASN   HD21 8164   2.712   6.008   4.537
  515ASN   HD22 8165   2.825   6.136   4.519
  515ASN      C 8166   2.299   6.013   4.389
  515ASN      O 8167   2.241   5.988   4.493
  516ILE      N 8168   2.232   6.020   4.271
  516ILE      H 8169   2.282   6.059   4.195
  516ILE     CA 8170   2.091   5.969   4.249
  516ILE     HA 8171   2.067   5.911   4.340
  516ILE     CB 8172   1.988   6.084   4.239
  516ILE     HB 8173   1.891   6.041   4.219
  516ILE    CG2 8174   1.983   6.165   4.374
  516ILE   HG21 8175   1.955   6.101   4.459
  516ILE   HG22 8176   2.084   6.208   4.399
  516ILE   HG23 8177   1.905   6.240   4.367
  516ILE    CG1 8178   2.024   6.171   4.114
  516ILE   HG11 8179   2.014   6.111   4.023
  516ILE   HG12 8180   2.122   6.212   4.123
  516ILE     CD 8181   1.934   6.296   4.099
  516ILE    HD1 8182   1.829   6.262   4.089
  516ILE    HD2 8183   1.948   6.363   4.180
  516ILE    HD3 8184   1.965   6.347   4.003
  516ILE      C 8185   2.074   5.865   4.137
  516ILE      O 8186   1.968   5.803   4.137
  517LEU      N 8187   2.173   5.841   4.052
  517LEU      H 8188   2.259   5.895   4.055
  517LEU     CA 8189   2.164   5.747   3.938
  517LEU     HA 8190   2.063   5.708   3.932
  517LEU     CB 8191   2.187   5.828   3.810
  517LEU    HB1 8192   2.293   5.854   3.801
  517LEU    HB2 8193   2.135   5.924   3.816
  517LEU     CG 8194   2.150   5.753   3.679
  517LEU     HG 8195   2.211   5.665   3.675
  517LEU    CD1 8196   2.001   5.711   3.674
  517LEU   HD11 8197   1.974   5.691   3.569
  517LEU   HD12 8198   1.978   5.617   3.733
  517LEU   HD13 8199   1.937   5.795   3.706
  517LEU    CD2 8200   2.179   5.839   3.558
  517LEU   HD21 8201   2.112   5.925   3.557
  517LEU   HD22 8202   2.279   5.880   3.564
  517LEU   HD23 8203   2.161   5.771   3.476
  517LEU      C 8204   2.261   5.625   3.958
  517LEU      O 8205   2.276   5.540   3.871
  518GLY      N 8206   2.318   5.612   4.080
  518GLY      H 8207   2.292   5.677   4.152
  518GLY     CA 8208   2.394   5.495   4.125
  518GLY    HA1 8209   2.338   5.406   4.101
  518GLY    HA2 8210   2.405   5.497   4.233
  518GLY      C 8211   2.534   5.479   4.068
  518GLY      O 8212   2.607   5.390   4.114
  519GLY      N 8213   2.575   5.554   3.967
  519GLY      H 8214   2.505   5.615   3.930
  519GLY     CA 8215   2.697   5.536   3.891
  519GLY    HA1 8216   2.687   5.587   3.795
  519GLY    HA2 8217   2.712   5.430   3.872
  519GLY      C 8218   2.832   5.585   3.952
  519GLY      O 8219   2.846   5.639   4.062
  520THR      N 8220   2.936   5.577   3.867
  520THR      H 8221   2.919   5.533   3.779
  520THR     CA 8222   3.076   5.613   3.891
  520THR     HA 8223   3.078   5.668   3.981
  520THR     CB 8224   3.165   5.487   3.915
  520THR     HB 8225   3.161   5.431   3.821
  520THR    CG2 8226   3.310   5.516   3.944
  520THR   HG21 8227   3.352   5.570   3.858
  520THR   HG22 8228   3.323   5.577   4.033
  520THR   HG23 8229   3.361   5.419   3.958
  520THR    OG1 8230   3.110   5.412   4.024
  520THR    HG1 8231   3.078   5.323   3.983
  520THR      C 8232   3.131   5.699   3.776
  520THR      O 8233   3.105   5.671   3.661
  521VAL      N 8234   3.192   5.811   3.808
  521VAL      H 8235   3.193   5.830   3.909
  521VAL     CA 8236   3.245   5.912   3.716
  521VAL     HA 8237   3.189   5.905   3.622
  521VAL     CB 8238   3.228   6.056   3.774
  521VAL     HB 8239   3.278   6.064   3.868
  521VAL    CG1 8240   3.285   6.158   3.674
  521VAL   HG11 8241   3.263   6.262   3.704
  521VAL   HG12 8242   3.391   6.150   3.673
  521VAL   HG13 8243   3.250   6.144   3.574
  521VAL    CG2 8244   3.081   6.087   3.804
  521VAL   HG21 8245   3.080   6.184   3.848
  521VAL   HG22 8246   3.020   6.083   3.714
  521VAL   HG23 8247   3.040   6.017   3.879
  521VAL      C 8248   3.391   5.884   3.690
  521VAL      O 8249   3.469   5.888   3.787
  522PHE      N 8250   3.427   5.858   3.566
  522PHE      H 8251   3.353   5.846   3.498
  522PHE     CA 8252   3.562   5.839   3.517
  522PHE     HA 8253   3.629   5.816   3.601
  522PHE     CB 8254   3.564   5.715   3.429
  522PHE    HB1 8255   3.658   5.715   3.374
  522PHE    HB2 8256   3.483   5.716   3.359
  522PHE     CG 8257   3.551   5.589   3.509
  522PHE    CD1 8258   3.664   5.530   3.569
  522PHE    HD1 8259   3.763   5.580   3.556
  522PHE    CE1 8260   3.648   5.418   3.653
  522PHE    HE1 8261   3.730   5.367   3.702
  522PHE     CZ 8262   3.520   5.369   3.678
  522PHE     HZ 8263   3.501   5.290   3.747
  522PHE    CE2 8264   3.406   5.425   3.619
  522PHE    HE2 8265   3.310   5.377   3.631
  522PHE    CD2 8266   3.421   5.534   3.529
  522PHE    HD2 8267   3.336   5.580   3.483
  522PHE      C 8268   3.613   5.962   3.449
  522PHE      O 8269   3.540   6.030   3.374
  523ARG      N 8270   3.743   5.999   3.471
  523ARG      H 8271   3.793   5.948   3.545
  523ARG     CA 8272   3.801   6.122   3.419
  523ARG     HA 8273   3.733   6.190   3.363
  523ARG     CB 8274   3.870   6.197   3.533
  523ARG    HB1 8275   3.940   6.268   3.491
  523ARG    HB2 8276   3.934   6.125   3.587
  523ARG     CG 8277   3.769   6.259   3.628
  523ARG    HG1 8278   3.705   6.181   3.665
  523ARG    HG2 8279   3.707   6.331   3.579
  523ARG     CD 8280   3.835   6.318   3.750
  523ARG    HD1 8281   3.878   6.240   3.811
  523ARG    HD2 8282   3.755   6.366   3.805
  523ARG     NE 8283   3.940   6.415   3.714
  523ARG     HE 8284   4.031   6.369   3.697
  523ARG     CZ 8285   3.934   6.543   3.689
  523ARG    NH1 8286   3.824   6.611   3.712
  523ARG   HH11 8287   3.754   6.567   3.770
  523ARG   HH12 8288   3.828   6.712   3.702
  523ARG    NH2 8289   4.036   6.608   3.645
  523ARG   HH21 8290   4.126   6.561   3.626
  523ARG   HH22 8291   4.021   6.705   3.616
  523ARG      C 8292   3.915   6.090   3.322
  523ARG      O 8293   4.000   6.006   3.354
  524GLU      N 8294   3.927   6.163   3.212
  524GLU      H 8295   3.855   6.230   3.190
  524GLU     CA 8296   4.015   6.130   3.104
  524GLU     HA 8297   4.091   6.063   3.139
  524GLU     CB 8298   3.928   6.054   3.003
  524GLU    HB1 8299   3.850   6.125   2.976
  524GLU    HB2 8300   3.883   5.968   3.052
  524GLU     CG 8301   3.997   6.013   2.872
  524GLU    HG1 8302   4.079   5.944   2.895
  524GLU    HG2 8303   4.036   6.110   2.832
  524GLU     CD 8304   3.902   5.952   2.769
  524GLU    OE1 8305   3.930   5.966   2.647
  524GLU    OE2 8306   3.806   5.886   2.809
  524GLU      C 8307   4.077   6.252   3.041
  524GLU      O 8308   4.004   6.350   3.016
  525ALA      N 8309   4.205   6.245   3.010
  525ALA      H 8310   4.257   6.167   3.047
  525ALA     CA 8311   4.283   6.349   2.940
  525ALA     HA 8312   4.232   6.442   2.960
  525ALA     CB 8313   4.420   6.357   3.000
  525ALA    HB1 8314   4.481   6.269   2.974
  525ALA    HB2 8315   4.472   6.446   2.963
  525ALA    HB3 8316   4.418   6.369   3.106
  525ALA      C 8317   4.281   6.333   2.787
  525ALA      O 8318   4.272   6.221   2.736
  526ILE      N 8319   4.281   6.445   2.714
  526ILE      H 8320   4.288   6.533   2.767
  526ILE     CA 8321   4.276   6.453   2.565
  526ILE     HA 8322   4.241   6.361   2.524
  526ILE     CB 8323   4.174   6.564   2.526
  526ILE     HB 8324   4.214   6.656   2.569
  526ILE    CG2 8325   4.167   6.582   2.374
  526ILE   HG21 8326   4.264   6.616   2.334
  526ILE   HG22 8327   4.144   6.487   2.329
  526ILE   HG23 8328   4.095   6.656   2.344
  526ILE    CG1 8329   4.034   6.536   2.584
  526ILE   HG11 8330   4.041   6.516   2.693
  526ILE   HG12 8331   3.989   6.442   2.544
  526ILE     CD 8332   3.932   6.652   2.562
  526ILE    HD1 8333   3.911   6.650   2.456
  526ILE    HD2 8334   3.845   6.634   2.624
  526ILE    HD3 8335   3.969   6.752   2.588
  526ILE      C 8336   4.421   6.477   2.516
  526ILE      O 8337   4.496   6.555   2.576
  527ILE      N 8338   4.459   6.407   2.411
  527ILE      H 8339   4.391   6.341   2.369
  527ILE     CA 8340   4.601   6.400   2.363
  527ILE     HA 8341   4.665   6.459   2.432
  527ILE     CB 8342   4.651   6.252   2.361
  527ILE     HB 8343   4.587   6.192   2.294
  527ILE    CG2 8344   4.797   6.247   2.313
  527ILE   HG21 8345   4.857   6.326   2.364
  527ILE   HG22 8346   4.840   6.146   2.335
  527ILE   HG23 8347   4.800   6.264   2.201
  527ILE    CG1 8348   4.636   6.186   2.500
  527ILE   HG11 8349   4.681   6.088   2.496
  527ILE   HG12 8350   4.533   6.173   2.523
  527ILE     CD 8351   4.703   6.248   2.621
  527ILE    HD1 8352   4.812   6.258   2.603
  527ILE    HD2 8353   4.665   6.349   2.634
  527ILE    HD3 8354   4.682   6.186   2.710
  527ILE      C 8355   4.607   6.470   2.223
  527ILE      O 8356   4.516   6.445   2.142
  528CYS      N 8357   4.713   6.538   2.193
  528CYS      H 8358   4.786   6.550   2.266
  528CYS     CA 8359   4.751   6.582   2.059
  528CYS     HA 8360   4.706   6.516   1.981
  528CYS     CB 8361   4.696   6.724   2.037
  528CYS    HB1 8362   4.735   6.789   2.119
  528CYS    HB2 8363   4.591   6.723   2.032
  528CYS     SG 8364   4.765   6.788   1.876
  528CYS     HG 8365   4.658   6.767   1.799
  528CYS      C 8366   4.907   6.579   2.037
  528CYS      O 8367   4.977   6.633   2.120
  529LYS      N 8368   4.960   6.520   1.926
  529LYS      H 8369   4.892   6.475   1.867
  529LYS     CA 8370   5.102   6.512   1.887
  529LYS     HA 8371   5.148   6.444   1.962
  529LYS     CB 8372   5.123   6.449   1.754
  529LYS    HB1 8373   5.228   6.471   1.719
  529LYS    HB2 8374   5.059   6.493   1.680
  529LYS     CG 8375   5.106   6.295   1.752
  529LYS    HG1 8376   5.008   6.270   1.792
  529LYS    HG2 8377   5.182   6.246   1.815
  529LYS     CD 8378   5.122   6.235   1.613
  529LYS    HD1 8379   5.130   6.127   1.632
  529LYS    HD2 8380   5.214   6.274   1.570
  529LYS     CE 8381   5.005   6.260   1.522
  529LYS    HE1 8382   4.987   6.368   1.509
  529LYS    HE2 8383   4.919   6.222   1.575
  529LYS     NZ 8384   5.020   6.193   1.391
  529LYS    HZ1 8385   4.941   6.207   1.333
  529LYS    HZ2 8386   5.105   6.224   1.340
  529LYS    HZ3 8387   5.034   6.093   1.399
  529LYS      C 8388   5.175   6.648   1.897
  529LYS      O 8389   5.294   6.651   1.928
  530ASN      N 8390   5.105   6.759   1.876
  530ASN      H 8391   5.010   6.756   1.843
  530ASN     CA 8392   5.166   6.892   1.882
  530ASN     HA 8393   5.272   6.888   1.852
  530ASN     CB 8394   5.095   6.981   1.780
  530ASN    HB1 8395   4.996   7.005   1.820
  530ASN    HB2 8396   5.088   6.927   1.684
  530ASN     CG 8397   5.168   7.114   1.756
  530ASN    OD1 8398   5.293   7.122   1.754
  530ASN    ND2 8399   5.091   7.218   1.730
  530ASN   HD21 8400   4.988   7.202   1.733
  530ASN   HD22 8401   5.137   7.303   1.712
  530ASN      C 8402   5.166   6.951   2.026
  530ASN      O 8403   5.232   7.053   2.048
  531ILE      N 8404   5.105   6.889   2.127
  531ILE      H 8405   5.055   6.804   2.103
  531ILE     CA 8406   5.093   6.929   2.267
  531ILE     HA 8407   5.135   7.027   2.280
  531ILE     CB 8408   4.944   6.945   2.314
  531ILE     HB 8409   4.893   6.853   2.296
  531ILE    CG2 8410   4.935   6.977   2.468
  531ILE   HG21 8411   4.830   6.989   2.493
  531ILE   HG22 8412   4.980   6.899   2.529
  531ILE   HG23 8413   4.988   7.073   2.495
  531ILE    CG1 8414   4.866   7.050   2.230
  531ILE   HG11 8415   4.762   7.045   2.261
  531ILE   HG12 8416   4.868   7.029   2.123
  531ILE     CD 8417   4.915   7.197   2.247
  531ILE    HD1 8418   4.862   7.258   2.174
  531ILE    HD2 8419   4.906   7.225   2.352
  531ILE    HD3 8420   5.014   7.196   2.212
  531ILE      C 8421   5.175   6.833   2.361
  531ILE      O 8422   5.121   6.726   2.395
  532PRO      N 8423   5.300   6.865   2.397
  532PRO     CD 8424   5.376   6.979   2.354
  532PRO    HD1 8425   5.323   7.075   2.380
  532PRO    HD2 8426   5.401   6.964   2.252
  532PRO     CG 8427   5.507   6.975   2.436
  532PRO    HG1 8428   5.495   7.025   2.526
  532PRO    HG2 8429   5.589   7.015   2.378
  532PRO     CB 8430   5.528   6.824   2.455
  532PRO    HB1 8431   5.594   6.806   2.540
  532PRO    HB2 8432   5.566   6.779   2.365
  532PRO     CA 8433   5.384   6.775   2.475
  532PRO     HA 8434   5.382   6.671   2.435
  532PRO      C 8435   5.346   6.775   2.622
  532PRO      O 8436   5.312   6.877   2.680
  533ARG      N 8437   5.337   6.656   2.681
  533ARG      H 8438   5.362   6.575   2.624
  533ARG     CA 8439   5.292   6.636   2.817
  533ARG     HA 8440   5.206   6.702   2.835
  533ARG     CB 8441   5.241   6.488   2.840
  533ARG    HB1 8442   5.232   6.468   2.948
  533ARG    HB2 8443   5.315   6.423   2.798
  533ARG     CG 8444   5.104   6.458   2.779
  533ARG    HG1 8445   5.036   6.527   2.822
  533ARG    HG2 8446   5.074   6.358   2.808
  533ARG     CD 8447   5.101   6.462   2.628
  533ARG    HD1 8448   5.126   6.564   2.598
  533ARG    HD2 8449   5.000   6.437   2.600
  533ARG     NE 8450   5.191   6.358   2.576
  533ARG     HE 8451   5.210   6.279   2.638
  533ARG     CZ 8452   5.225   6.337   2.448
  533ARG    NH1 8453   5.182   6.415   2.353
  533ARG   HH11 8454   5.125   6.493   2.375
  533ARG   HH12 8455   5.220   6.401   2.259
  533ARG    NH2 8456   5.300   6.237   2.407
  533ARG   HH21 8457   5.349   6.193   2.479
  533ARG   HH22 8458   5.338   6.233   2.307
  533ARG      C 8459   5.395   6.677   2.918
  533ARG      O 8460   5.510   6.638   2.906
  534LEU      N 8461   5.353   6.751   3.023
  534LEU      H 8462   5.260   6.781   3.019
  534LEU     CA 8463   5.440   6.798   3.132
  534LEU     HA 8464   5.528   6.853   3.089
  534LEU     CB 8465   5.363   6.898   3.216
  534LEU    HB1 8466   5.268   6.857   3.242
  534LEU    HB2 8467   5.339   6.987   3.156
  534LEU     CG 8468   5.437   6.943   3.346
  534LEU     HG 8469   5.458   6.863   3.409
  534LEU    CD1 8470   5.560   7.024   3.312
  534LEU   HD11 8471   5.635   6.960   3.270
  534LEU   HD12 8472   5.538   7.100   3.232
  534LEU   HD13 8473   5.596   7.068   3.402
  534LEU    CD2 8474   5.345   7.042   3.421
  534LEU   HD21 8475   5.388   7.064   3.520
  534LEU   HD22 8476   5.340   7.136   3.362
  534LEU   HD23 8477   5.245   6.995   3.442
  534LEU      C 8478   5.494   6.681   3.214
  534LEU      O 8479   5.612   6.684   3.246
  535VAL      N 8480   5.411   6.580   3.237
  535VAL      H 8481   5.313   6.596   3.205
  535VAL     CA 8482   5.447   6.447   3.290
  535VAL     HA 8483   5.529   6.453   3.359
  535VAL     CB 8484   5.327   6.376   3.364
  535VAL     HB 8485   5.241   6.369   3.295
  535VAL    CG1 8486   5.364   6.235   3.405
  535VAL   HG11 8487   5.365   6.173   3.315
  535VAL   HG12 8488   5.464   6.233   3.458
  535VAL   HG13 8489   5.287   6.197   3.469
  535VAL    CG2 8490   5.293   6.458   3.491
  535VAL   HG21 8491   5.387   6.471   3.546
  535VAL   HG22 8492   5.255   6.553   3.465
  535VAL   HG23 8493   5.214   6.406   3.548
  535VAL      C 8494   5.496   6.369   3.169
  535VAL      O 8495   5.418   6.308   3.100
  536SER      N 8496   5.623   6.367   3.140
  536SER      H 8497   5.688   6.414   3.202
  536SER     CA 8498   5.670   6.347   3.000
  536SER     HA 8499   5.601   6.402   2.933
  536SER     CB 8500   5.811   6.404   2.979
  536SER    HB1 8501   5.798   6.512   2.982
  536SER    HB2 8502   5.851   6.377   2.881
  536SER     OG 8503   5.902   6.360   3.082
  536SER     HG 8504   5.863   6.381   3.169
  536SER      C 8505   5.668   6.204   2.941
  536SER      O 8506   5.675   6.190   2.821
  537GLY      N 8507   5.645   6.100   3.022
  537GLY      H 8508   5.647   6.111   3.124
  537GLY     CA 8509   5.623   5.966   2.967
  537GLY    HA1 8510   5.655   5.893   3.038
  537GLY    HA2 8511   5.685   5.950   2.880
  537GLY      C 8512   5.477   5.932   2.932
  537GLY      O 8513   5.451   5.834   2.864
  538TRP      N 8514   5.380   6.015   2.969
  538TRP      H 8515   5.409   6.094   3.023
  538TRP     CA 8516   5.239   5.983   2.945
  538TRP     HA 8517   5.223   5.876   2.965
  538TRP     CB 8518   5.152   6.067   3.042
  538TRP    HB1 8519   5.051   6.080   2.999
  538TRP    HB2 8520   5.201   6.164   3.050
  538TRP     CG 8521   5.132   6.012   3.180
  538TRP    CD1 8522   5.148   5.880   3.212
  538TRP    HD1 8523   5.187   5.800   3.148
  538TRP    NE1 8524   5.116   5.863   3.345
  538TRP    HE1 8525   5.124   5.770   3.387
  538TRP    CE2 8526   5.070   5.977   3.405
  538TRP    CZ2 8527   5.026   6.004   3.532
  538TRP    HZ2 8528   5.035   5.930   3.610
  538TRP    CH2 8529   4.977   6.132   3.555
  538TRP    HH2 8530   4.940   6.157   3.658
  538TRP    CZ3 8531   4.975   6.232   3.456
  538TRP    HZ3 8532   4.947   6.332   3.474
  538TRP    CE3 8533   5.022   6.199   3.329
  538TRP    HE3 8534   5.021   6.272   3.250
  538TRP    CD2 8535   5.068   6.072   3.296
  538TRP      C 8536   5.203   6.011   2.800
  538TRP      O 8537   5.190   6.127   2.758
  539VAL      N 8538   5.179   5.906   2.716
  539VAL      H 8539   5.192   5.810   2.747
  539VAL     CA 8540   5.129   5.925   2.576
  539VAL     HA 8541   5.139   6.031   2.551
  539VAL     CB 8542   5.214   5.845   2.478
  539VAL     HB 8543   5.316   5.858   2.503
  539VAL    CG1 8544   5.197   5.691   2.492
  539VAL   HG11 8545   5.269   5.635   2.432
  539VAL   HG12 8546   5.201   5.661   2.597
  539VAL   HG13 8547   5.098   5.666   2.449
  539VAL    CG2 8548   5.195   5.888   2.334
  539VAL   HG21 8549   5.245   5.983   2.316
  539VAL   HG22 8550   5.250   5.821   2.264
  539VAL   HG23 8551   5.092   5.889   2.302
  539VAL      C 8552   4.979   5.900   2.558
  539VAL      O 8553   4.916   5.957   2.472
  540LYS      N 8554   4.917   5.822   2.651
  540LYS      H 8555   4.973   5.784   2.725
  540LYS     CA 8556   4.772   5.789   2.656
  540LYS     HA 8557   4.718   5.847   2.578
  540LYS     CB 8558   4.758   5.638   2.630
  540LYS    HB1 8559   4.657   5.615   2.656
  540LYS    HB2 8560   4.825   5.583   2.697
  540LYS     CG 8561   4.783   5.601   2.483
  540LYS    HG1 8562   4.857   5.670   2.436
  540LYS    HG2 8563   4.684   5.608   2.437
  540LYS     CD 8564   4.827   5.454   2.458
  540LYS    HD1 8565   4.755   5.386   2.496
  540LYS    HD2 8566   4.927   5.440   2.501
  540LYS     CE 8567   4.839   5.430   2.307
  540LYS    HE1 8568   4.878   5.330   2.287
  540LYS    HE2 8569   4.899   5.508   2.260
  540LYS     NZ 8570   4.707   5.435   2.244
  540LYS    HZ1 8571   4.654   5.518   2.271
  540LYS    HZ2 8572   4.718   5.449   2.145
  540LYS    HZ3 8573   4.651   5.349   2.256
  540LYS      C 8574   4.717   5.839   2.791
  540LYS      O 8575   4.792   5.853   2.885
  541PRO      N 8576   4.589   5.866   2.816
  541PRO     CD 8577   4.479   5.845   2.721
  541PRO    HD1 8578   4.483   5.750   2.670
  541PRO    HD2 8579   4.478   5.930   2.653
  541PRO     CG 8580   4.350   5.850   2.803
  541PRO    HG1 8581   4.321   5.745   2.834
  541PRO    HG2 8582   4.263   5.893   2.747
  541PRO     CB 8583   4.390   5.932   2.925
  541PRO    HB1 8584   4.329   5.903   3.013
  541PRO    HB2 8585   4.384   6.040   2.911
  541PRO     CA 8586   4.536   5.892   2.949
  541PRO     HA 8587   4.588   5.980   2.990
  541PRO      C 8588   4.544   5.771   3.041
  541PRO      O 8589   4.537   5.657   2.991
  542ILE      N 8590   4.552   5.794   3.172
  542ILE      H 8591   4.577   5.886   3.203
  542ILE     CA 8592   4.504   5.699   3.275
  542ILE     HA 8593   4.491   5.605   3.222
  542ILE     CB 8594   4.607   5.666   3.382
  542ILE     HB 8595   4.574   5.570   3.427
  542ILE    CG2 8596   4.744   5.639   3.319
  542ILE   HG21 8597   4.782   5.732   3.269
  542ILE   HG22 8598   4.810   5.597   3.397
  542ILE   HG23 8599   4.730   5.561   3.243
  542ILE    CG1 8600   4.623   5.764   3.501
  542ILE   HG11 8601   4.692   5.716   3.571
  542ILE   HG12 8602   4.522   5.772   3.546
  542ILE     CD 8603   4.673   5.906   3.466
  542ILE    HD1 8604   4.703   5.955   3.562
  542ILE    HD2 8605   4.756   5.899   3.395
  542ILE    HD3 8606   4.590   5.956   3.417
  542ILE      C 8607   4.368   5.744   3.334
  542ILE      O 8608   4.354   5.866   3.362
  543ILE      N 8609   4.269   5.653   3.347
  543ILE      H 8610   4.286   5.557   3.326
  543ILE     CA 8611   4.129   5.697   3.363
  543ILE     HA 8612   4.129   5.806   3.351
  543ILE     CB 8613   4.045   5.647   3.248
  543ILE     HB 8614   4.062   5.539   3.243
  543ILE    CG2 8615   3.892   5.668   3.271
  543ILE   HG21 8616   3.860   5.775   3.269
  543ILE   HG22 8617   3.835   5.614   3.193
  543ILE   HG23 8618   3.863   5.623   3.367
  543ILE    CG1 8619   4.094   5.712   3.114
  543ILE   HG11 8620   4.197   5.684   3.093
  543ILE   HG12 8621   4.094   5.817   3.118
  543ILE     CD 8622   4.016   5.662   2.994
  543ILE    HD1 8623   4.018   5.555   2.995
  543ILE    HD2 8624   3.916   5.707   2.997
  543ILE    HD3 8625   4.057   5.695   2.900
  543ILE      C 8626   4.081   5.672   3.506
  543ILE      O 8627   4.062   5.558   3.542
  544ILE      N 8628   4.070   5.776   3.589
  544ILE      H 8629   4.089   5.872   3.557
  544ILE     CA 8630   4.053   5.762   3.736
  544ILE     HA 8631   4.081   5.662   3.767
  544ILE     CB 8632   4.141   5.863   3.812
  544ILE     HB 8633   4.122   5.964   3.764
  544ILE    CG2 8634   4.101   5.877   3.960
  544ILE   HG21 8635   4.098   5.776   4.003
  544ILE   HG22 8636   4.176   5.934   4.009
  544ILE   HG23 8637   4.005   5.926   3.972
  544ILE    CG1 8638   4.291   5.823   3.795
  544ILE   HG11 8639   4.310   5.817   3.689
  544ILE   HG12 8640   4.304   5.724   3.841
  544ILE     CD 8641   4.399   5.911   3.858
  544ILE    HD1 8642   4.498   5.889   3.824
  544ILE    HD2 8643   4.373   6.018   3.832
  544ILE    HD3 8644   4.397   5.903   3.966
  544ILE      C 8645   3.907   5.774   3.769
  544ILE      O 8646   3.840   5.875   3.734
  545GLY      N 8647   3.852   5.673   3.841
  545GLY      H 8648   3.908   5.594   3.876
  545GLY     CA 8649   3.714   5.682   3.891
  545GLY    HA1 8650   3.653   5.596   3.857
  545GLY    HA2 8651   3.662   5.768   3.851
  545GLY      C 8652   3.709   5.693   4.044
  545GLY      O 8653   3.734   5.593   4.108
  546ARG      N 8654   3.673   5.809   4.098
  546ARG      H 8655   3.647   5.881   4.033
  546ARG     CA 8656   3.641   5.829   4.242
  546ARG     HA 8657   3.721   5.781   4.302
  546ARG     CB 8658   3.619   5.976   4.275
  546ARG    HB1 8659   3.580   5.982   4.376
  546ARG    HB2 8660   3.542   6.019   4.210
  546ARG     CG 8661   3.740   6.071   4.270
  546ARG    HG1 8662   3.788   6.063   4.171
  546ARG    HG2 8663   3.803   6.035   4.348
  546ARG     CD 8664   3.711   6.222   4.295
  546ARG    HD1 8665   3.652   6.257   4.212
  546ARG    HD2 8666   3.805   6.276   4.283
  546ARG     NE 8667   3.647   6.254   4.424
  546ARG     HE 8668   3.670   6.199   4.507
  546ARG     CZ 8669   3.553   6.346   4.441
  546ARG    NH1 8670   3.517   6.432   4.346
  546ARG   HH11 8671   3.561   6.428   4.255
  546ARG   HH12 8672   3.436   6.494   4.359
  546ARG    NH2 8673   3.494   6.354   4.556
  546ARG   HH21 8674   3.507   6.283   4.623
  546ARG   HH22 8675   3.417   6.415   4.570
  546ARG      C 8676   3.510   5.758   4.276
  546ARG      O 8677   3.406   5.768   4.206
  547HIS      N 8678   3.510   5.687   4.388
  547HIS      H 8679   3.598   5.663   4.428
  547HIS     CA 8680   3.388   5.640   4.455
  547HIS     HA 8681   3.339   5.573   4.390
  547HIS     CB 8682   3.426   5.564   4.583
  547HIS    HB1 8683   3.486   5.635   4.643
  547HIS    HB2 8684   3.496   5.492   4.554
  547HIS     CG 8685   3.318   5.494   4.660
  547HIS    ND1 8686   3.196   5.444   4.609
  547HIS    CE1 8687   3.129   5.391   4.712
  547HIS    HE1 8688   3.031   5.343   4.704
  547HIS    NE2 8689   3.196   5.412   4.825
  547HIS    HE2 8690   3.174   5.389   4.919
  547HIS    CD2 8691   3.315   5.472   4.793
  547HIS    HD2 8692   3.390   5.503   4.863
  547HIS      C 8693   3.285   5.752   4.484
  547HIS      O 8694   3.326   5.860   4.529
  548ALA      N 8695   3.158   5.727   4.455
  548ALA      H 8696   3.125   5.634   4.433
  548ALA     CA 8697   3.055   5.830   4.470
  548ALA     HA 8698   3.101   5.924   4.453
  548ALA     CB 8699   2.946   5.811   4.368
  548ALA    HB1 8700   2.885   5.898   4.364
  548ALA    HB2 8701   2.987   5.798   4.270
  548ALA    HB3 8702   2.883   5.723   4.389
  548ALA      C 8703   3.000   5.841   4.613
  548ALA      O 8704   2.928   5.940   4.637
  549TYR      N 8705   3.039   5.756   4.706
  549TYR      H 8706   3.103   5.681   4.683
  549TYR     CA 8707   2.973   5.747   4.838
  549TYR     HA 8708   2.900   5.828   4.839
  549TYR     CB 8709   2.907   5.608   4.856
  549TYR    HB1 8710   2.983   5.537   4.886
  549TYR    HB2 8711   2.861   5.575   4.765
  549TYR     CG 8712   2.802   5.609   4.964
  549TYR    CD1 8713   2.664   5.611   4.937
  549TYR    HD1 8714   2.629   5.626   4.834
  549TYR    CE1 8715   2.565   5.613   5.040
  549TYR    HE1 8716   2.466   5.630   5.013
  549TYR     CZ 8717   2.608   5.612   5.173
  549TYR     OH 8718   2.522   5.627   5.277
  549TYR     HH 8719   2.422   5.626   5.255
  549TYR    CE2 8720   2.746   5.597   5.204
  549TYR    HE2 8721   2.772   5.592   5.308
  549TYR    CD2 8722   2.839   5.595   5.098
  549TYR    HD2 8723   2.940   5.581   5.124
  549TYR      C 8724   3.070   5.774   4.958
  549TYR      O 8725   3.187   5.739   4.954
  550GLY      N 8726   3.020   5.838   5.062
  550GLY      H 8727   2.928   5.869   5.058
  550GLY     CA 8728   3.080   5.836   5.196
  550GLY    HA1 8729   3.080   5.732   5.224
  550GLY    HA2 8730   3.013   5.890   5.266
  550GLY      C 8731   3.218   5.902   5.210
  550GLY      O 8732   3.257   5.998   5.144
  551ASP      N 8733   3.292   5.849   5.307
  551ASP      H 8734   3.254   5.764   5.349
  551ASP     CA 8735   3.418   5.907   5.359
  551ASP     HA 8736   3.432   5.858   5.452
  551ASP     CB 8737   3.538   5.865   5.269
  551ASP    HB1 8738   3.628   5.904   5.320
  551ASP    HB2 8739   3.528   5.910   5.171
  551ASP     CG 8740   3.563   5.715   5.243
  551ASP    OD1 8741   3.494   5.633   5.308
  551ASP    OD2 8742   3.658   5.683   5.166
  551ASP      C 8743   3.407   6.061   5.384
  551ASP      O 8744   3.298   6.114   5.421
  552GLN      N 8745   3.514   6.141   5.366
  552GLN      H 8746   3.599   6.090   5.336
  552GLN     CA 8747   3.529   6.282   5.407
  552GLN     HA 8748   3.540   6.292   5.511
  552GLN     CB 8749   3.661   6.337   5.346
  552GLN    HB1 8750   3.656   6.445   5.354
  552GLN    HB2 8751   3.667   6.308   5.239
  552GLN     CG 8752   3.789   6.282   5.414
  552GLN    HG1 8753   3.776   6.284   5.524
  552GLN    HG2 8754   3.868   6.349   5.387
  552GLN     CD 8755   3.832   6.145   5.367
  552GLN    OE1 8756   3.779   6.091   5.271
  552GLN    NE2 8757   3.924   6.080   5.432
  552GLN   HE21 8758   3.977   6.124   5.505
  552GLN   HE22 8759   3.940   5.981   5.403
  552GLN      C 8760   3.415   6.373   5.363
  552GLN      O 8761   3.388   6.474   5.426
  553TYR      N 8762   3.345   6.344   5.257
  553TYR      H 8763   3.370   6.258   5.207
  553TYR     CA 8764   3.245   6.424   5.191
  553TYR     HA 8765   3.267   6.531   5.192
  553TYR     CB 8766   3.241   6.390   5.042
  553TYR    HB1 8767   3.174   6.455   4.989
  553TYR    HB2 8768   3.205   6.287   5.023
  553TYR     CG 8769   3.381   6.388   4.976
  553TYR    CD1 8770   3.467   6.279   4.993
  553TYR    HD1 8771   3.428   6.194   5.040
  553TYR    CE1 8772   3.601   6.286   4.952
  553TYR    HE1 8773   3.668   6.200   4.964
  553TYR     CZ 8774   3.648   6.404   4.895
  553TYR     OH 8775   3.777   6.420   4.876
  553TYR     HH 8776   3.800   6.494   4.819
  553TYR    CE2 8777   3.564   6.514   4.873
  553TYR    HE2 8778   3.609   6.606   4.838
  553TYR    CD2 8779   3.430   6.508   4.919
  553TYR    HD2 8780   3.367   6.595   4.918
  553TYR      C 8781   3.108   6.408   5.259
  553TYR      O 8782   3.007   6.466   5.215
  554ARG      N 8783   3.098   6.322   5.363
  554ARG      H 8784   3.185   6.271   5.375
  554ARG     CA 8785   2.984   6.294   5.451
  554ARG     HA 8786   2.904   6.373   5.439
  554ARG     CB 8787   2.926   6.155   5.404
  554ARG    HB1 8788   2.846   6.133   5.476
  554ARG    HB2 8789   2.995   6.077   5.423
  554ARG     CG 8790   2.867   6.140   5.265
  554ARG    HG1 8791   2.820   6.040   5.250
  554ARG    HG2 8792   2.945   6.156   5.189
  554ARG     CD 8793   2.753   6.237   5.233
  554ARG    HD1 8794   2.796   6.337   5.218
  554ARG    HD2 8795   2.684   6.237   5.315
  554ARG     NE 8796   2.681   6.201   5.106
  554ARG     HE 8797   2.704   6.110   5.073
  554ARG     CZ 8798   2.594   6.275   5.037
  554ARG    NH1 8799   2.563   6.391   5.080
  554ARG   HH11 8800   2.583   6.415   5.178
  554ARG   HH12 8801   2.510   6.452   5.023
  554ARG    NH2 8802   2.538   6.239   4.926
  554ARG   HH21 8803   2.539   6.137   4.897
  554ARG   HH22 8804   2.474   6.300   4.876
  554ARG      C 8805   3.018   6.289   5.601
  554ARG      O 8806   2.925   6.285   5.680
  555ALA      N 8807   3.144   6.295   5.636
  555ALA      H 8808   3.209   6.307   5.560
  555ALA     CA 8809   3.204   6.281   5.769
  555ALA     HA 8810   3.178   6.186   5.812
  555ALA     CB 8811   3.354   6.286   5.743
  555ALA    HB1 8812   3.385   6.203   5.677
  555ALA    HB2 8813   3.378   6.386   5.701
  555ALA    HB3 8814   3.400   6.276   5.839
  555ALA      C 8815   3.160   6.394   5.866
  555ALA      O 8816   3.115   6.501   5.826
  556THR      N 8817   3.176   6.367   5.995
  556THR      H 8818   3.218   6.280   6.017
  556THR     CA 8819   3.150   6.456   6.106
  556THR     HA 8820   3.098   6.545   6.068
  556THR     CB 8821   3.058   6.384   6.208
  556THR     HB 8822   3.105   6.287   6.228
  556THR    CG2 8823   3.030   6.454   6.338
  556THR   HG21 8824   3.127   6.483   6.386
  556THR   HG22 8825   2.963   6.536   6.327
  556THR   HG23 8826   2.983   6.383   6.406
  556THR    OG1 8827   2.933   6.366   6.149
  556THR    HG1 8828   2.880   6.314   6.209
  556THR      C 8829   3.282   6.502   6.170
  556THR      O 8830   3.333   6.439   6.259
  557ASP      N 8831   3.339   6.609   6.115
  557ASP      H 8832   3.298   6.650   6.031
  557ASP     CA 8833   3.460   6.673   6.172
  557ASP     HA 8834   3.524   6.596   6.207
  557ASP     CB 8835   3.547   6.745   6.067
  557ASP    HB1 8836   3.588   6.671   5.999
  557ASP    HB2 8837   3.631   6.795   6.118
  557ASP     CG 8838   3.476   6.852   5.982
  557ASP    OD1 8839   3.533   6.964   5.967
  557ASP    OD2 8840   3.361   6.833   5.935
  557ASP      C 8841   3.422   6.768   6.286
  557ASP      O 8842   3.328   6.853   6.276
  558PHE      N 8843   3.493   6.755   6.402
  558PHE      H 8844   3.569   6.685   6.401
  558PHE     CA 8845   3.476   6.841   6.520
  558PHE     HA 8846   3.443   6.937   6.479
  558PHE     CB 8847   3.363   6.779   6.609
  558PHE    HB1 8848   3.275   6.775   6.545
  558PHE    HB2 8849   3.329   6.847   6.688
  558PHE     CG 8850   3.396   6.642   6.671
  558PHE    CD1 8851   3.385   6.526   6.598
  558PHE    HD1 8852   3.349   6.527   6.496
  558PHE    CE1 8853   3.410   6.401   6.655
  558PHE    HE1 8854   3.395   6.314   6.599
  558PHE     CZ 8855   3.456   6.389   6.789
  558PHE     HZ 8856   3.475   6.293   6.834
  558PHE    CE2 8857   3.476   6.508   6.862
  558PHE    HE2 8858   3.512   6.504   6.965
  558PHE    CD2 8859   3.447   6.634   6.804
  558PHE    HD2 8860   3.458   6.727   6.861
  558PHE      C 8861   3.600   6.871   6.602
  558PHE      O 8862   3.697   6.796   6.606
  559VAL      N 8863   3.591   6.986   6.673
  559VAL      H 8864   3.506   7.041   6.666
  559VAL     CA 8865   3.700   7.032   6.758
  559VAL     HA 8866   3.797   7.012   6.714
  559VAL     CB 8867   3.695   7.181   6.778
  559VAL     HB 8868   3.599   7.217   6.827
  559VAL    CG1 8869   3.811   7.240   6.860
  559VAL   HG11 8870   3.809   7.198   6.958
  559VAL   HG12 8871   3.904   7.210   6.813
  559VAL   HG13 8872   3.806   7.348   6.872
  559VAL    CG2 8873   3.711   7.253   6.646
  559VAL   HG21 8874   3.638   7.218   6.575
  559VAL   HG22 8875   3.693   7.364   6.653
  559VAL   HG23 8876   3.813   7.236   6.608
  559VAL      C 8877   3.692   6.957   6.891
  559VAL      O 8878   3.586   6.937   6.952
  560VAL      N 8879   3.811   6.922   6.943
  560VAL      H 8880   3.898   6.941   6.897
  560VAL     CA 8881   3.832   6.880   7.084
  560VAL     HA 8882   3.735   6.846   7.125
  560VAL     CB 8883   3.922   6.756   7.093
  560VAL     HB 8884   4.008   6.773   7.030
  560VAL    CG1 8885   3.975   6.726   7.230
  560VAL   HG11 8886   4.041   6.804   7.264
  560VAL   HG12 8887   3.885   6.712   7.291
  560VAL   HG13 8888   4.026   6.632   7.224
[truncated: 5,487,335 more chars]
