# Supplementary material for: Drug Design in the Exascale Era: A Perspective from Massively Parallel QM/MM Simulations
Source: J Chem Inf Model. 2023 Jun 15;63(12):3647–58. doi: 10.1021/acs.jcim.3c00557 (PMC10302481; doi:10.1021/acs.jcim.3c00557)
Supplement: Supplementary file 1 — ci3c00557_si_001.zip [file ci3c00557_si_001.zip › idh1/ti/step-2/cv_1.5/CONSTRAINT2]

      1     1        -1.3444450010E-02   -1.5000000152E+00
      6     1        -1.3034909294E-02   -1.4999998242E+00
     11     1        -1.1818808474E-02   -1.4999998238E+00
     16     1        -1.0191311405E-02   -1.5000001771E+00
     21     1        -8.2321399883E-03   -1.5000001774E+00
     26     1        -6.5316201676E-03   -1.5000001790E+00
     31     1        -5.4258245852E-03   -1.5000001783E+00
     36     1        -4.5155533137E-03   -1.5000001786E+00
     41     1        -3.9498692232E-03   -1.4999998204E+00
     46     1        -4.2149769589E-03   -1.4999999126E+00
     51     1        -4.6260841563E-03   -1.4999998204E+00
     56     1        -4.6726175740E-03   -1.4999998219E+00
     61     1        -4.5700931586E-03   -1.5000001790E+00
     66     1        -4.2843398883E-03   -1.5000001795E+00
     71     1        -3.5975442405E-03   -1.4999998202E+00
     76     1        -3.0794575329E-03   -1.4999998198E+00
     81     1        -3.3637045199E-03   -1.4999998193E+00
     86     1        -4.3906144261E-03   -1.4999998202E+00
     91     1        -5.9281560893E-03   -1.5000001790E+00
     96     1        -7.3980856138E-03   -1.5000001778E+00
    101     1        -8.2351484349E-03   -1.4999998224E+00
    106     1        -8.5290217383E-03   -1.4999998221E+00
    111     1        -8.4165838233E-03   -1.5000001772E+00
    116     1        -7.9867786119E-03   -1.5000001788E+00
    121     1        -7.5771017981E-03   -1.5000001793E+00
    126     1        -7.5494044016E-03   -1.5000001798E+00
    131     1        -7.9100429165E-03   -1.5000000520E+00
    136     1        -8.7285695654E-03   -1.4999998193E+00
    141     1        -9.7456924968E-03   -1.5000001795E+00
    146     1        -1.0528028354E-02   -1.5000001800E+00
    151     1        -1.1195294607E-02   -1.4999998210E+00
    156     1        -1.1472170974E-02   -1.4999998839E+00
    161     1        -1.0892073232E-02   -1.4999999977E+00
    166     1        -9.9152328146E-03   -1.5000001811E+00
    171     1        -9.3241971596E-03   -1.5000000009E+00
    176     1        -8.6221359314E-03   -1.5000001810E+00
    181     1        -7.7546762489E-03   -1.5000001811E+00
    186     1        -7.4234274927E-03   -1.4999998199E+00
    191     1        -7.1551690775E-03   -1.4999998189E+00
    196     1        -6.6070799126E-03   -1.4999999681E+00
    201     1        -6.5599906708E-03   -1.5000001798E+00
    206     1        -7.2196316305E-03   -1.4999998211E+00
    211     1        -7.7162748521E-03   -1.4999998202E+00
    216     1        -8.0912581268E-03   -1.4999998203E+00
    221     1        -8.7424415567E-03   -1.4999998198E+00
    226     1        -9.4087306211E-03   -1.4999998198E+00
    231     1        -9.9319411264E-03   -1.5000001799E+00
    236     1        -1.0401213993E-02   -1.5000001810E+00
    241     1        -1.0896166314E-02   -1.5000001788E+00
    246     1        -1.1195201817E-02   -1.5000001790E+00
    251     1        -1.1067731602E-02   -1.4999998205E+00
    256     1        -1.0580830518E-02   -1.4999998212E+00
    261     1        -1.0143459162E-02   -1.5000001793E+00
    266     1        -9.3586585978E-03   -1.5000001789E+00
    271     1        -7.6691398120E-03   -1.4999998206E+00
    276     1        -6.0045897919E-03   -1.4999998207E+00
    281     1        -4.9010243933E-03   -1.5000000858E+00
    286     1        -3.9234787247E-03   -1.4999998194E+00
    291     1        -3.2880708630E-03   -1.4999998195E+00
    296     1        -3.5200393474E-03   -1.5000001804E+00
    301     1        -4.1112495435E-03   -1.4999998208E+00
    306     1        -4.6941128277E-03   -1.4999998216E+00
    311     1        -5.4174401976E-03   -1.5000001772E+00
    316     1        -5.6413324345E-03   -1.5000001762E+00
    321     1        -5.0216967351E-03   -1.5000001763E+00
    326     1        -4.0766738981E-03   -1.4999998225E+00
    331     1        -3.0699977932E-03   -1.4999998225E+00
    336     1        -1.8740395436E-03   -1.4999998205E+00
    341     1        -9.4151358021E-04   -1.5000001791E+00
    346     1        -5.6849516341E-04   -1.5000001793E+00
    351     1        -1.1188503613E-04   -1.4999998199E+00
    356     1         3.1806587419E-04   -1.4999998198E+00
    361     1         2.8152096110E-04   -1.4999998207E+00
    366     1        -3.6917085060E-04   -1.5000001798E+00
    371     1        -1.6590164228E-03   -1.5000001795E+00
    376     1        -3.6367638364E-03   -1.5000001793E+00
    381     1        -5.8440362277E-03   -1.4999998212E+00
    386     1        -7.8420954659E-03   -1.4999998204E+00
    391     1        -9.7387239481E-03   -1.4999998198E+00
    396     1        -1.1271711921E-02   -1.5000001810E+00
    401     1        -1.2021440656E-02   -1.5000001803E+00
    406     1        -1.1713840500E-02   -1.5000001809E+00
    411     1        -1.0732479082E-02   -1.4999998209E+00
    416     1        -9.6710108418E-03   -1.4999998215E+00
    421     1        -8.6045330096E-03   -1.5000001791E+00
    426     1        -7.1020545451E-03   -1.4999998216E+00
    431     1        -5.4969048976E-03   -1.4999998224E+00
    436     1        -4.7131165695E-03   -1.5000001790E+00
    441     1        -4.3227412941E-03   -1.5000001786E+00
    446     1        -3.8943519554E-03   -1.5000001786E+00
    451     1        -3.9066507473E-03   -1.5000001784E+00
    456     1        -4.3080729454E-03   -1.4999998636E+00
    461     1        -4.3777154433E-03   -1.4999998207E+00
    466     1        -4.2047543914E-03   -1.4999998201E+00
    471     1        -4.4668070512E-03   -1.5000001804E+00
    476     1        -5.1371008310E-03   -1.5000001803E+00
    481     1        -6.3503269061E-03   -1.5000001801E+00
    486     1        -7.9672553989E-03   -1.5000001800E+00
    491     1        -9.3228682953E-03   -1.5000001795E+00
    496     1        -1.0135542352E-02   -1.5000001785E+00
    501     1        -1.0675872350E-02   -1.5000001781E+00
    506     1        -1.0788428092E-02   -1.5000001789E+00
    511     1        -9.9311730885E-03   -1.5000001784E+00
    516     1        -8.4571490080E-03   -1.4999998210E+00
    521     1        -6.9188515401E-03   -1.4999998202E+00
    526     1        -5.6259176962E-03   -1.5000001805E+00
    531     1        -4.5984364334E-03   -1.5000001811E+00
    536     1        -3.8844990502E-03   -1.5000001149E+00
    541     1        -3.6765680853E-03   -1.4999998197E+00
    546     1        -3.7339095117E-03   -1.4999998206E+00
    551     1        -3.7677293078E-03   -1.4999998201E+00
    556     1        -3.6839410929E-03   -1.5000001790E+00
    561     1        -3.5604614140E-03   -1.5000000002E+00
    566     1        -2.8346709636E-03   -1.5000001270E+00
    571     1        -1.5964337218E-03   -1.4999999991E+00
    576     1        -8.4719011337E-04   -1.4999998205E+00
    581     1        -8.3924920074E-04   -1.4999998200E+00
    586     1        -1.1260422899E-03   -1.5000001781E+00
    591     1        -1.4442143514E-03   -1.5000001773E+00
    596     1        -1.4530466580E-03   -1.5000000008E+00
    601     1        -6.2976051211E-04   -1.4999999260E+00
    606     1         1.4141376441E-04   -1.4999998213E+00
    611     1         2.7131308985E-05   -1.4999998313E+00
    616     1        -6.3251579353E-04   -1.5000001149E+00
    621     1        -1.6794592687E-03   -1.5000001793E+00
    626     1        -3.3905704636E-03   -1.5000000020E+00
    631     1        -5.4829456737E-03   -1.4999999988E+00
    636     1        -7.4794830172E-03   -1.5000001803E+00
    641     1        -9.3355393086E-03   -1.5000001409E+00
    646     1        -1.0711139636E-02   -1.5000001805E+00
    651     1        -1.1407487783E-02   -1.4999999986E+00
    656     1        -1.1538848361E-02   -1.5000000243E+00
    661     1        -1.1204885698E-02   -1.4999998191E+00
    666     1        -1.0708769622E-02   -1.5000000008E+00
    671     1        -1.0360225168E-02   -1.4999999993E+00
    676     1        -1.0142339091E-02   -1.4999998202E+00
    681     1        -9.6665516426E-03   -1.4999999979E+00
    686     1        -9.1260422031E-03   -1.4999998189E+00
    691     1        -8.8593177323E-03   -1.5000000008E+00
    696     1        -8.8172625002E-03   -1.5000000011E+00
    701     1        -8.7047047470E-03   -1.4999998203E+00
    706     1        -8.2598124059E-03   -1.5000000484E+00
    711     1        -7.7627715298E-03   -1.4999998200E+00
    716     1        -7.6973385548E-03   -1.5000001803E+00
    721     1        -8.2251193015E-03   -1.4999999981E+00
    726     1        -9.0023194788E-03   -1.5000001796E+00
    731     1        -9.8551701027E-03   -1.4999998209E+00
    736     1        -1.0374918904E-02   -1.4999998210E+00
    741     1        -1.0026131080E-02   -1.4999998209E+00
    746     1        -9.2079486489E-03   -1.5000001804E+00
    751     1        -8.0972064790E-03   -1.5000001807E+00
    756     1        -6.3486199603E-03   -1.4999999518E+00
    761     1        -4.3007011127E-03   -1.4999998189E+00
    766     1        -3.2887705946E-03   -1.4999998198E+00
    771     1        -3.3582292008E-03   -1.4999998202E+00
    776     1        -3.8578511665E-03   -1.5000001777E+00
    781     1        -4.9118488200E-03   -1.5000001743E+00
    786     1        -6.3439851249E-03   -1.5000001739E+00
    791     1        -7.4449457722E-03   -1.4999998901E+00
    796     1        -7.6716838742E-03   -1.5000001737E+00
    801     1        -7.2517285344E-03   -1.4999998238E+00
    806     1        -6.5660349919E-03   -1.4999998234E+00
    811     1        -6.0026292492E-03   -1.5000001780E+00
    816     1        -5.5756753814E-03   -1.5000001780E+00
    821     1        -5.2649496745E-03   -1.4999998213E+00
    826     1        -5.0074211074E-03   -1.4999998218E+00
    831     1        -4.4924764078E-03   -1.4999998232E+00
    836     1        -3.9476862689E-03   -1.5000001759E+00
    841     1        -3.3065693087E-03   -1.5000001767E+00
    846     1        -2.1804222836E-03   -1.4999998232E+00
    851     1        -8.7821092239E-04   -1.4999998231E+00
    856     1        -3.0668101575E-04   -1.5000001780E+00
    861     1        -2.4371270407E-04   -1.5000001776E+00
    866     1        -1.0715347399E-04   -1.4999998221E+00
    871     1        -6.7540508768E-04   -1.5000001785E+00
    876     1        -2.0496259364E-03   -1.4999998221E+00
    881     1        -3.2344940764E-03   -1.4999998235E+00
    886     1        -4.0950723354E-03   -1.5000000930E+00
    891     1        -5.1256997073E-03   -1.5000001753E+00
    896     1        -5.9356075235E-03   -1.4999998253E+00
    901     1        -6.1717165571E-03   -1.5000001735E+00
    906     1        -6.3901679404E-03   -1.5000001730E+00
    911     1        -6.3791674728E-03   -1.4999998259E+00
    916     1        -5.7650541867E-03   -1.4999998256E+00
    921     1        -4.9918138024E-03   -1.5000001761E+00
    926     1        -4.4821149652E-03   -1.5000001761E+00
    931     1        -4.1259482845E-03   -1.5000001758E+00
    936     1        -3.9566286106E-03   -1.5000001759E+00
    941     1        -4.3174954609E-03   -1.4999998242E+00
    946     1        -4.9022929436E-03   -1.4999998249E+00
    951     1        -5.3525921647E-03   -1.5000001739E+00
    956     1        -5.3660429894E-03   -1.5000001736E+00
    961     1        -5.4130675646E-03   -1.5000001733E+00
    966     1        -5.8218772797E-03   -1.5000001748E+00
    971     1        -5.8590413221E-03   -1.5000001759E+00
    976     1        -5.3097413503E-03   -1.5000001768E+00
    981     1        -4.8675891642E-03   -1.5000001408E+00
    986     1        -4.3335153903E-03   -1.5000001785E+00
    991     1        -2.8906816647E-03   -1.4999998206E+00
    996     1        -1.4972369355E-03   -1.4999998217E+00
   1001     1        -1.0201694827E-03   -1.5000001783E+00
   1006     1        -6.8333837632E-04   -1.5000001777E+00
   1011     1        -4.3205385334E-04   -1.4999998234E+00
   1016     1        -1.2301230769E-03   -1.4999998241E+00
   1021     1        -2.5344419562E-03   -1.4999998250E+00
   1026     1        -3.2527078274E-03   -1.4999998248E+00
   1031     1        -3.7826393728E-03   -1.5000001740E+00
   1036     1        -4.0496668836E-03   -1.4999998247E+00
   1041     1        -3.3643503416E-03   -1.4999998243E+00
   1046     1        -2.4741563803E-03   -1.5000001776E+00
   1051     1        -2.2349723152E-03   -1.5000001774E+00
   1056     1        -2.3587061317E-03   -1.5000000257E+00
   1061     1        -2.6053609851E-03   -1.4999998225E+00
   1066     1        -3.5983884390E-03   -1.5000000013E+00
   1071     1        -5.1369543567E-03   -1.4999999991E+00
   1076     1        -6.4021411787E-03   -1.5000001740E+00
   1081     1        -7.0396694776E-03   -1.5000000916E+00
   1086     1        -7.2216044467E-03   -1.4999998262E+00
   1091     1        -7.1492496937E-03   -1.4999998247E+00
   1096     1        -6.3907714447E-03   -1.5000001762E+00
   1101     1        -5.3888610756E-03   -1.5000001778E+00
   1106     1        -5.1110426098E-03   -1.5000001794E+00
   1111     1        -5.3528397462E-03   -1.5000001800E+00
   1116     1        -5.2629013998E-03   -1.4999998200E+00
   1121     1        -5.5452116467E-03   -1.4999998207E+00
   1126     1        -6.7035702508E-03   -1.5000001797E+00
   1131     1        -7.5583638590E-03   -1.5000001795E+00
   1136     1        -7.9713750552E-03   -1.5000001780E+00
   1141     1        -8.8938016065E-03   -1.4999998205E+00
   1146     1        -9.9161274405E-03   -1.4999999987E+00
   1151     1        -1.0103530514E-02   -1.4999998199E+00
   1156     1        -1.0204818322E-02   -1.5000001798E+00
   1161     1        -1.0845343871E-02   -1.5000000780E+00
   1166     1        -1.1263115261E-02   -1.4999998197E+00
   1171     1        -1.1413523267E-02   -1.4999998188E+00
   1176     1        -1.1802262175E-02   -1.5000001807E+00
   1181     1        -1.2209705625E-02   -1.5000001802E+00
   1186     1        -1.2098544589E-02   -1.5000001791E+00
   1191     1        -1.1746464627E-02   -1.4999998204E+00
   1196     1        -1.1419841196E-02   -1.4999999988E+00
   1201     1        -1.0847943187E-02   -1.4999998194E+00
   1206     1        -1.0119840565E-02   -1.5000001811E+00
   1211     1        -1.0094578287E-02   -1.5000001805E+00
   1216     1        -1.1058382394E-02   -1.5000001798E+00
   1221     1        -1.2046106161E-02   -1.5000001807E+00
   1226     1        -1.2656678320E-02   -1.4999998203E+00
   1231     1        -1.3522529189E-02   -1.4999998206E+00
   1236     1        -1.4100182304E-02   -1.4999998198E+00
   1241     1        -1.3387825633E-02   -1.4999999977E+00
   1246     1        -1.2070950935E-02   -1.4999998201E+00
   1251     1        -1.1008329425E-02   -1.5000001799E+00
   1256     1        -9.3983057814E-03   -1.5000001799E+00
   1261     1        -7.4914532720E-03   -1.4999998187E+00
   1266     1        -6.6359995445E-03   -1.5000001813E+00
   1271     1        -6.2989344010E-03   -1.5000001800E+00
   1276     1        -5.3810294893E-03   -1.5000001809E+00
   1281     1        -4.4426404067E-03   -1.5000001796E+00
   1286     1        -3.9613731051E-03   -1.5000001797E+00
   1291     1        -3.2325965453E-03   -1.4999998199E+00
   1296     1        -2.5539762756E-03   -1.4999998201E+00
   1301     1        -2.6420322330E-03   -1.5000001794E+00
   1306     1        -3.2271754401E-03   -1.5000001785E+00
   1311     1        -3.7589166297E-03   -1.4999998210E+00
   1316     1        -4.6650219458E-03   -1.4999998205E+00
   1321     1        -6.1954818089E-03   -1.4999998207E+00
   1326     1        -7.8937567112E-03   -1.5000001797E+00
   1331     1        -9.4152941628E-03   -1.5000001793E+00
   1336     1        -1.0358196977E-02   -1.4999998205E+00
   1341     1        -1.0367504666E-02   -1.4999998209E+00
   1346     1        -9.1507665239E-03   -1.4999998202E+00
   1351     1        -7.5025588930E-03   -1.5000001795E+00
   1356     1        -6.3717772476E-03   -1.5000000037E+00
   1361     1        -5.6083116849E-03   -1.5000001798E+00
   1366     1        -4.8211209954E-03   -1.4999999140E+00
   1371     1        -4.6904403142E-03   -1.4999998203E+00
   1376     1        -5.3606918223E-03   -1.5000001799E+00
   1381     1        -5.5823414133E-03   -1.5000001796E+00
   1386     1        -5.3233476854E-03   -1.5000001805E+00
   1391     1        -5.3485453805E-03   -1.4999998200E+00
   1396     1        -5.2896028298E-03   -1.5000000001E+00
   1401     1        -4.8874055092E-03   -1.4999998201E+00
   1406     1        -5.1946604470E-03   -1.5000001792E+00
   1411     1        -6.2617046678E-03   -1.5000001789E+00
   1416     1        -6.7429998216E-03   -1.4999998959E+00
   1421     1        -6.7400970939E-03   -1.4999998215E+00
   1426     1        -6.9459823081E-03   -1.4999998219E+00
   1431     1        -6.8207883398E-03   -1.4999998217E+00
   1436     1        -5.8316596676E-03   -1.5000001787E+00
   1441     1        -4.6901239924E-03   -1.5000001798E+00
   1446     1        -3.9337215112E-03   -1.4999998205E+00
   1451     1        -3.2304010674E-03   -1.4999998200E+00
   1456     1        -2.7690432382E-03   -1.5000001809E+00
   1461     1        -3.1242965282E-03   -1.4999998197E+00
   1466     1        -4.3241372021E-03   -1.5000000712E+00
   1471     1        -5.5396233324E-03   -1.5000001797E+00
   1476     1        -6.4511753831E-03   -1.4999999532E+00
   1481     1        -7.2454323161E-03   -1.4999998198E+00
   1486     1        -7.3208704700E-03   -1.5000001793E+00
   1491     1        -6.2038114602E-03   -1.4999998197E+00
   1496     1        -4.7465848870E-03   -1.4999998973E+00
