# Supplementary material for: Drug Design in the Exascale Era: A Perspective from Massively Parallel QM/MM Simulations
Source: J Chem Inf Model. 2023 Jun 15;63(12):3647–58. doi: 10.1021/acs.jcim.3c00557 (PMC10302481; doi:10.1021/acs.jcim.3c00557)
Supplement: Supplementary file 1 — ci3c00557_si_001.zip [file ci3c00557_si_001.zip › idh1/ti/step-2/cv_1.5/CONSTRAINT]

      1     1         8.9781327668E-01   -1.5000001206E+00
      6     1         1.6178379279E-02   -1.5000001753E+00
     11     1         1.4825801317E-02   -1.4999999996E+00
     16     1         1.1710015971E-02   -1.4999999852E+00
     21     1         8.0346809890E-03   -1.4999998277E+00
     26     1         5.1832075687E-03   -1.4999998601E+00
     31     1         2.9044569427E-03   -1.4999998262E+00
     36     1         3.5764230305E-04   -1.4999999998E+00
     41     1        -1.4373046519E-03   -1.5000001772E+00
     46     1        -2.6740669403E-03   -1.5000001780E+00
     51     1        -4.6369449067E-03   -1.5000001791E+00
     56     1        -6.5188687421E-03   -1.4999998217E+00
     61     1        -7.4801138576E-03   -1.5000000950E+00
     66     1        -8.1032412830E-03   -1.5000001786E+00
     71     1        -8.4655401632E-03   -1.4999999999E+00
     76     1        -8.0368284703E-03   -1.4999998223E+00
     81     1        -7.7432832089E-03   -1.5000001307E+00
     86     1        -7.9158610651E-03   -1.5000000428E+00
     91     1        -7.6906357500E-03   -1.4999998245E+00
     96     1        -7.4231207330E-03   -1.4999999983E+00
    101     1        -8.0059611756E-03   -1.4999999988E+00
    106     1        -8.9639098111E-03   -1.4999998209E+00
    111     1        -9.9937821911E-03   -1.5000000003E+00
    116     1        -1.1362663687E-02   -1.5000000006E+00
    121     1        -1.2506878445E-02   -1.5000000407E+00
    126     1        -1.3076858368E-02   -1.4999999200E+00
    131     1        -1.3098382267E-02   -1.4999998194E+00
    136     1        -1.2694796007E-02   -1.5000000006E+00
    141     1        -1.2252428372E-02   -1.5000001182E+00
    146     1        -1.2187511384E-02   -1.5000000015E+00
    151     1        -1.2126530946E-02   -1.4999998211E+00
    156     1        -1.2173512224E-02   -1.4999999992E+00
    161     1        -1.2694599458E-02   -1.5000001800E+00
    166     1        -1.3278748589E-02   -1.4999999038E+00
    171     1        -1.3601876152E-02   -1.5000001808E+00
    176     1        -1.4099267748E-02   -1.4999998193E+00
    181     1        -1.4311760075E-02   -1.4999998188E+00
    186     1        -1.3689888334E-02   -1.4999998190E+00
    191     1        -1.3003958091E-02   -1.5000000001E+00
    196     1        -1.2834929676E-02   -1.5000000010E+00
    201     1        -1.2604325612E-02   -1.4999998204E+00
    206     1        -1.2585546125E-02   -1.5000001782E+00
    211     1        -1.2861359074E-02   -1.5000001764E+00
    216     1        -1.2390974181E-02   -1.4999998667E+00
    221     1        -1.0948211129E-02   -1.4999999987E+00
    226     1        -8.4570872619E-03   -1.4999998220E+00
    231     1        -4.7622213093E-03   -1.4999998220E+00
    236     1        -5.1208782836E-04   -1.5000000013E+00
    241     1         3.0571283412E-03   -1.5000000019E+00
    246     1         5.7890471265E-03   -1.4999998207E+00
    251     1         7.0590730831E-03   -1.4999998222E+00
    256     1         5.9996192857E-03   -1.5000001764E+00
    261     1         3.7947782872E-03   -1.5000001741E+00
    266     1         1.9994589906E-03   -1.4999998282E+00
    271     1         1.1731083289E-03   -1.4999999992E+00
    276     1         1.1765448585E-03   -1.5000000376E+00
    281     1         1.5270346793E-03   -1.4999998671E+00
    286     1         1.2234357914E-03   -1.4999999994E+00
    291     1         1.3515302749E-04   -1.5000001244E+00
    296     1        -1.6633676683E-03   -1.4999999993E+00
    301     1        -3.9730902255E-03   -1.4999998600E+00
    306     1        -5.8000777008E-03   -1.4999999994E+00
    311     1        -7.0812966860E-03   -1.5000000192E+00
    316     1        -8.6585959872E-03   -1.5000000005E+00
    321     1        -9.8934888199E-03   -1.4999999999E+00
    326     1        -9.3598043170E-03   -1.4999998253E+00
    331     1        -7.6084283564E-03   -1.4999999996E+00
    336     1        -5.9066216152E-03   -1.5000000896E+00
    341     1        -4.4840433578E-03   -1.4999998210E+00
    346     1        -4.0003630932E-03   -1.5000000000E+00
    351     1        -4.8143452647E-03   -1.4999999441E+00
    356     1        -5.8466424175E-03   -1.4999998206E+00
    361     1        -6.4372078676E-03   -1.5000000001E+00
    366     1        -6.8466849724E-03   -1.4999999981E+00
    371     1        -6.9004943066E-03   -1.4999998212E+00
    376     1        -6.6524553308E-03   -1.5000000012E+00
    381     1        -6.6774397499E-03   -1.5000000002E+00
    386     1        -6.6645540258E-03   -1.4999998226E+00
    391     1        -6.3758804719E-03   -1.4999998796E+00
    396     1        -6.3541472600E-03   -1.5000001797E+00
    401     1        -6.6945991484E-03   -1.4999999399E+00
    406     1        -6.7930117596E-03   -1.5000000015E+00
    411     1        -6.3553911271E-03   -1.4999998194E+00
    416     1        -5.4861069720E-03   -1.4999999989E+00
    421     1        -4.4954800038E-03   -1.4999998808E+00
    426     1        -4.1826242197E-03   -1.5000000006E+00
    431     1        -4.2828372151E-03   -1.5000000008E+00
    436     1        -4.2530423990E-03   -1.5000001783E+00
    441     1        -4.2491132130E-03   -1.5000000003E+00
    446     1        -4.2216928888E-03   -1.4999999996E+00
    451     1        -3.8176373738E-03   -1.5000000010E+00
    456     1        -3.5315311842E-03   -1.5000001247E+00
    461     1        -3.4892819176E-03   -1.5000001414E+00
    466     1        -2.6303219740E-03   -1.5000001798E+00
    471     1        -1.0325465158E-03   -1.4999999059E+00
    476     1         4.9862337168E-04   -1.4999998208E+00
    481     1         1.7102389422E-03   -1.5000001799E+00
    486     1         2.2829347049E-03   -1.5000000699E+00
    491     1         1.7513610783E-03   -1.5000001783E+00
    496     1         7.9701211894E-04   -1.4999999985E+00
    501     1         4.1234763333E-05   -1.4999999981E+00
    506     1        -9.6560122574E-04   -1.4999998223E+00
    511     1        -2.0594547698E-03   -1.4999998216E+00
    516     1        -2.8147644727E-03   -1.5000001776E+00
    521     1        -3.3398267617E-03   -1.5000000023E+00
    526     1        -3.4649105922E-03   -1.5000001796E+00
    531     1        -3.0659549257E-03   -1.4999998200E+00
    536     1        -2.6499765189E-03   -1.4999998197E+00
    541     1        -2.6698357153E-03   -1.5000000000E+00
    546     1        -2.9293823304E-03   -1.4999999056E+00
    551     1        -3.6534844769E-03   -1.5000001797E+00
    556     1        -4.7269221809E-03   -1.5000000000E+00
    561     1        -5.4341690141E-03   -1.5000001791E+00
    566     1        -5.9159438349E-03   -1.4999998212E+00
    571     1        -6.4453883798E-03   -1.4999998194E+00
    576     1        -6.9411973612E-03   -1.4999998189E+00
    581     1        -7.3858106206E-03   -1.5000001807E+00
    586     1        -8.1370316893E-03   -1.5000001801E+00
    591     1        -9.4036913198E-03   -1.4999998201E+00
    596     1        -1.1388086578E-02   -1.4999998206E+00
    601     1        -1.3502534241E-02   -1.4999998204E+00
    606     1        -1.4879983304E-02   -1.5000001801E+00
    611     1        -1.5941975180E-02   -1.5000001786E+00
    616     1        -1.6852883229E-02   -1.5000001795E+00
    621     1        -1.6855290054E-02   -1.4999998205E+00
    626     1        -1.5863077530E-02   -1.4999998207E+00
    631     1        -1.5046483065E-02   -1.5000001806E+00
    636     1        -1.4366770955E-02   -1.5000001798E+00
    641     1        -1.3365009204E-02   -1.5000001813E+00
    646     1        -1.2502464313E-02   -1.5000001800E+00
    651     1        -1.1751741998E-02   -1.4999998188E+00
    656     1        -1.0650572986E-02   -1.4999998200E+00
    661     1        -9.4343722739E-03   -1.4999998199E+00
    666     1        -8.8850345856E-03   -1.5000001807E+00
    671     1        -8.8329479518E-03   -1.5000001796E+00
    676     1        -8.9967536831E-03   -1.5000001791E+00
    681     1        -9.4086339276E-03   -1.4999998214E+00
    686     1        -9.9532299308E-03   -1.4999998206E+00
    691     1        -1.0469248749E-02   -1.4999998198E+00
    696     1        -1.0981822903E-02   -1.5000001796E+00
    701     1        -1.1537031527E-02   -1.5000001795E+00
    706     1        -1.1965029639E-02   -1.5000001787E+00
    711     1        -1.1753380487E-02   -1.4999998214E+00
    716     1        -1.0539001721E-02   -1.4999999717E+00
    721     1        -8.9502173837E-03   -1.4999998202E+00
    726     1        -7.5384604884E-03   -1.5000000021E+00
    731     1        -5.9448988804E-03   -1.5000001304E+00
    736     1        -4.2543076212E-03   -1.5000001791E+00
    741     1        -2.8784611051E-03   -1.4999999986E+00
    746     1        -1.8648836883E-03   -1.5000000886E+00
    751     1        -1.7091100203E-03   -1.4999998220E+00
    756     1        -2.9080869224E-03   -1.5000000001E+00
    761     1        -4.3664795711E-03   -1.5000000000E+00
    766     1        -4.8671958083E-03   -1.4999998243E+00
    771     1        -4.7430571714E-03   -1.4999999806E+00
    776     1        -4.2135031461E-03   -1.4999999029E+00
    781     1        -3.0700755111E-03   -1.5000001774E+00
    786     1        -1.9174555856E-03   -1.4999999996E+00
    791     1        -1.1311415721E-03   -1.5000001004E+00
    796     1         2.9217008676E-04   -1.4999998357E+00
    801     1         2.5350673332E-03   -1.5000000675E+00
    806     1         4.0072913354E-03   -1.4999998201E+00
    811     1         4.1675099046E-03   -1.5000000010E+00
    816     1         3.4583999643E-03   -1.5000001153E+00
    821     1         2.5458820671E-03   -1.5000001802E+00
    826     1         1.1672513052E-03   -1.5000000836E+00
    831     1        -9.8291330853E-04   -1.5000000583E+00
    836     1        -3.6432867052E-03   -1.5000001792E+00
    841     1        -6.3298899150E-03   -1.5000000002E+00
    846     1        -8.8746135625E-03   -1.5000001767E+00
    851     1        -1.0976926041E-02   -1.4999999987E+00
    856     1        -1.2205989121E-02   -1.4999999615E+00
    861     1        -1.3038901286E-02   -1.4999999984E+00
    866     1        -1.3610434574E-02   -1.5000001252E+00
    871     1        -1.3445192569E-02   -1.5000000006E+00
    876     1        -1.2585834063E-02   -1.5000000020E+00
    881     1        -1.1475829901E-02   -1.5000000552E+00
    886     1        -9.6895104024E-03   -1.4999998226E+00
    891     1        -7.4504829109E-03   -1.4999999979E+00
    896     1        -6.4411651646E-03   -1.5000000006E+00
    901     1        -6.7008786281E-03   -1.4999999999E+00
    906     1        -6.6589212371E-03   -1.5000001754E+00
    911     1        -6.1136441951E-03   -1.4999998254E+00
    916     1        -5.6352923435E-03   -1.4999998255E+00
    921     1        -4.8113441495E-03   -1.5000000454E+00
    926     1        -3.5306023319E-03   -1.5000000013E+00
    931     1        -2.9438162694E-03   -1.5000001787E+00
    936     1        -3.4965166753E-03   -1.4999998216E+00
    941     1        -5.0068103919E-03   -1.4999998226E+00
    946     1        -7.3373842182E-03   -1.5000001763E+00
    951     1        -1.0083789948E-02   -1.5000000361E+00
    956     1        -1.2239145224E-02   -1.5000001720E+00
    961     1        -1.2937535104E-02   -1.5000000007E+00
    966     1        -1.2486521879E-02   -1.5000000541E+00
    971     1        -1.1491985625E-02   -1.5000001743E+00
    976     1        -1.0147356211E-02   -1.5000000732E+00
    981     1        -8.6863288334E-03   -1.5000001789E+00
    986     1        -8.2967525578E-03   -1.4999998211E+00
    991     1        -9.1635469227E-03   -1.4999998214E+00
    996     1        -9.9974913169E-03   -1.4999998221E+00
   1001     1        -1.0515396033E-02   -1.5000001774E+00
   1006     1        -1.0919245148E-02   -1.4999998214E+00
   1011     1        -1.0505694357E-02   -1.5000000000E+00
   1016     1        -9.2000538327E-03   -1.4999998208E+00
   1021     1        -8.4362125633E-03   -1.4999999996E+00
   1026     1        -8.0092287964E-03   -1.5000000000E+00
   1031     1        -7.1360582584E-03   -1.4999998196E+00
   1036     1        -6.7818080218E-03   -1.4999999995E+00
   1041     1        -7.4139636715E-03   -1.4999998200E+00
   1046     1        -8.0188402394E-03   -1.5000001806E+00
   1051     1        -8.3778010545E-03   -1.4999999062E+00
   1056     1        -9.0959542753E-03   -1.5000001804E+00
   1061     1        -9.6650598053E-03   -1.4999998292E+00
   1066     1        -9.5389355192E-03   -1.4999999973E+00
   1071     1        -8.9632761764E-03   -1.5000001794E+00
   1076     1        -8.4344404923E-03   -1.5000001772E+00
   1081     1        -8.1081852457E-03   -1.5000001777E+00
   1086     1        -8.0801715591E-03   -1.5000001777E+00
   1091     1        -8.4340730480E-03   -1.5000000148E+00
   1096     1        -9.2610726328E-03   -1.4999998218E+00
   1101     1        -1.0352537579E-02   -1.5000001794E+00
   1106     1        -1.1382440118E-02   -1.5000001796E+00
   1111     1        -1.2349018997E-02   -1.5000001798E+00
   1116     1        -1.3156155502E-02   -1.4999998204E+00
   1121     1        -1.3258354545E-02   -1.4999998206E+00
   1126     1        -1.2887406759E-02   -1.5000001773E+00
   1131     1        -1.2567030144E-02   -1.5000001765E+00
   1136     1        -1.2104925751E-02   -1.4999998245E+00
   1141     1        -1.1331732894E-02   -1.4999998246E+00
   1146     1        -1.0767970401E-02   -1.5000001753E+00
   1151     1        -9.9455740600E-03   -1.5000001763E+00
   1156     1        -8.1006953329E-03   -1.5000001765E+00
   1161     1        -5.7099640463E-03   -1.4999998226E+00
   1166     1        -2.9330904198E-03   -1.4999998213E+00
   1171     1         5.6277896615E-04   -1.4999998206E+00
   1176     1         3.8149096145E-03   -1.4999998209E+00
   1181     1         5.0630665865E-03   -1.4999998217E+00
   1186     1         4.3443488189E-03   -1.4999998239E+00
   1191     1         2.4780043552E-03   -1.5000001739E+00
   1196     1        -4.9824347791E-05   -1.5000000000E+00
   1201     1        -1.9337934365E-03   -1.5000001709E+00
   1206     1        -2.1561175002E-03   -1.4999998281E+00
   1211     1        -9.9317400939E-04   -1.4999998567E+00
   1216     1         3.6015190870E-04   -1.5000000001E+00
   1221     1         1.0415558206E-03   -1.5000001793E+00
   1226     1         7.9180613538E-04   -1.4999999995E+00
   1231     1        -1.4173563277E-04   -1.5000001018E+00
   1236     1        -1.5736474102E-03   -1.4999998201E+00
   1241     1        -3.2277713255E-03   -1.4999998219E+00
   1246     1        -4.5647737338E-03   -1.4999998225E+00
   1251     1        -5.6063008580E-03   -1.5000001764E+00
   1256     1        -6.2632324815E-03   -1.4999999994E+00
   1261     1        -5.9269069946E-03   -1.4999998270E+00
   1266     1        -4.9846379111E-03   -1.4999998221E+00
   1271     1        -4.9121361280E-03   -1.4999998210E+00
   1276     1        -5.9152302388E-03   -1.5000001803E+00
   1281     1        -7.0449444902E-03   -1.5000001812E+00
   1286     1        -8.4898874824E-03   -1.5000001808E+00
   1291     1        -9.9996871940E-03   -1.4999998190E+00
   1296     1        -1.0522704229E-02   -1.4999999988E+00
   1301     1        -1.0154476882E-02   -1.4999998196E+00
   1306     1        -9.7416736728E-03   -1.5000001797E+00
   1311     1        -9.1376505542E-03   -1.5000001801E+00
   1316     1        -8.2432113456E-03   -1.5000001797E+00
   1321     1        -7.7413158134E-03   -1.4999998204E+00
   1326     1        -7.4760123958E-03   -1.5000000001E+00
   1331     1        -7.0356530930E-03   -1.4999998206E+00
   1336     1        -6.7593334187E-03   -1.5000000023E+00
   1341     1        -6.9148292860E-03   -1.5000001799E+00
   1346     1        -7.2555906652E-03   -1.5000001810E+00
   1351     1        -7.5075331090E-03   -1.4999998191E+00
   1356     1        -7.8283135755E-03   -1.4999998197E+00
   1361     1        -8.2888581849E-03   -1.5000001799E+00
   1366     1        -8.9966808009E-03   -1.5000000324E+00
   1371     1        -9.3772800848E-03   -1.5000001799E+00
   1376     1        -9.4660984265E-03   -1.4999998199E+00
   1381     1        -9.9553437725E-03   -1.4999998191E+00
   1386     1        -1.0864383904E-02   -1.4999999996E+00
   1391     1        -1.1798961314E-02   -1.4999998204E+00
   1396     1        -1.2775446385E-02   -1.5000000023E+00
