# Supplementary material for: Drug Design in the Exascale Era: A Perspective from Massively Parallel QM/MM Simulations
Source: J Chem Inf Model. 2023 Jun 15;63(12):3647–58. doi: 10.1021/acs.jcim.3c00557 (PMC10302481; doi:10.1021/acs.jcim.3c00557)
Supplement: Supplementary file 1 — ci3c00557_si_001.zip [file ci3c00557_si_001.zip › idh1/ti/step-2/cv3.5/CONSTRAINT2]

      1     1         2.3033176019E-03    3.5000000046E+00
      6     1         3.5018724164E-03    3.5000001681E+00
     11     1         5.3337576930E-03    3.5000001713E+00
     16     1         6.9711316431E-03    3.4999998291E+00
     21     1         8.1194779888E-03    3.4999999995E+00
     26     1         8.6554982395E-03    3.4999998299E+00
     31     1         8.4725242275E-03    3.5000001701E+00
     36     1         7.5729029854E-03    3.5000000001E+00
     41     1         6.5057582784E-03    3.5000001717E+00
     46     1         6.3085052211E-03    3.4999998268E+00
     51     1         7.5224638413E-03    3.4999998267E+00
     56     1         9.7886813802E-03    3.5000001727E+00
     61     1         1.2165714613E-02    3.5000000018E+00
     66     1         1.3909805700E-02    3.5000001712E+00
     71     1         1.4369792864E-02    3.4999999109E+00
     76     1         1.3502057411E-02    3.4999999997E+00
     81     1         1.1517648955E-02    3.4999998285E+00
     86     1         8.7460020729E-03    3.4999999363E+00
     91     1         5.4896713116E-03    3.4999998539E+00
     96     1         2.2672153696E-03    3.4999999049E+00
    101     1        -3.6037683786E-04    3.4999998900E+00
    106     1        -1.6812285696E-03    3.5000000814E+00
    111     1        -1.0199977967E-03    3.5000000000E+00
    116     1         1.0006171151E-03    3.5000000002E+00
    121     1         2.8337006209E-03    3.4999998346E+00
    126     1         3.3840761392E-03    3.5000001417E+00
    131     1         3.0641640356E-03    3.5000000000E+00
    136     1         2.7180737760E-03    3.5000000719E+00
    141     1         3.1533395004E-03    3.4999999999E+00
    146     1         4.4275671448E-03    3.5000000002E+00
    151     1         6.1937268358E-03    3.4999998278E+00
    156     1         8.2216062751E-03    3.5000000615E+00
    161     1         1.0199905364E-02    3.5000001708E+00
    166     1         1.1536036513E-02    3.4999999993E+00
    171     1         1.1547151656E-02    3.4999998820E+00
    176     1         1.0042256393E-02    3.5000000007E+00
    181     1         7.1715793875E-03    3.4999999996E+00
    186     1         3.8956996617E-03    3.5000001709E+00
    191     1         1.4168428163E-03    3.5000001254E+00
    196     1         4.1862662697E-04    3.5000001601E+00
    201     1         7.7027577128E-04    3.5000000003E+00
    206     1         2.2152428936E-03    3.4999999997E+00
    211     1         4.3067890714E-03    3.4999998296E+00
    216     1         6.1354068037E-03    3.5000000009E+00
    221     1         6.6861839996E-03    3.5000000005E+00
    226     1         5.0043593824E-03    3.4999998336E+00
    231     1         1.0134894285E-03    3.4999998319E+00
    236     1        -4.6345215618E-03    3.5000001696E+00
    241     1        -1.0567590250E-02    3.5000001702E+00
    246     1        -1.5072291950E-02    3.5000000506E+00
    251     1        -1.6289951805E-02    3.5000000148E+00
    256     1        -1.3311705564E-02    3.4999998344E+00
    261     1        -7.4067164622E-03    3.5000001438E+00
    266     1        -1.6216706629E-03    3.4999999497E+00
    271     1         1.5825311642E-03    3.4999999173E+00
    276     1         2.0677862692E-03    3.4999998936E+00
    281     1         1.5620527999E-03    3.4999998319E+00
    286     1         1.9393610332E-03    3.4999999071E+00
    291     1         3.6360231493E-03    3.4999999384E+00
    296     1         5.9469259785E-03    3.5000001754E+00
    301     1         8.2562174950E-03    3.4999999335E+00
    306     1         1.0697877874E-02    3.5000000001E+00
    311     1         1.3213437990E-02    3.4999999438E+00
    316     1         1.5035027612E-02    3.5000001001E+00
    321     1         1.5289564987E-02    3.5000000586E+00
    326     1         1.3703371648E-02    3.4999999266E+00
    331     1         1.0688188192E-02    3.4999998953E+00
    336     1         7.2888568404E-03    3.5000001743E+00
    341     1         4.8524321460E-03    3.4999999996E+00
    346     1         4.1355870743E-03    3.4999999911E+00
    351     1         5.4010941460E-03    3.4999999997E+00
    356     1         8.3612505029E-03    3.4999998273E+00
    361     1         1.1788847813E-02    3.4999999947E+00
    366     1         1.4255557207E-02    3.5000001671E+00
    371     1         1.5258194069E-02    3.4999998348E+00
    376     1         1.4854955304E-02    3.5000000004E+00
    381     1         1.2840485859E-02    3.5000000331E+00
    386     1         9.4786240063E-03    3.4999999032E+00
    391     1         5.8883571094E-03    3.5000000584E+00
    396     1         3.5539572291E-03    3.4999999782E+00
    401     1         3.4819809214E-03    3.5000001256E+00
    406     1         5.6866185309E-03    3.5000001688E+00
    411     1         8.7911905562E-03    3.5000000710E+00
    416     1         1.1099290267E-02    3.5000001525E+00
    421     1         1.1551926462E-02    3.5000000001E+00
    426     1         1.0171008332E-02    3.5000000527E+00
    431     1         7.8284549074E-03    3.5000001716E+00
    436     1         5.8650603137E-03    3.4999998577E+00
    441     1         5.2089783282E-03    3.5000000010E+00
    446     1         5.5481197020E-03    3.5000000662E+00
    451     1         5.9442313414E-03    3.5000001299E+00
    456     1         6.1409751160E-03    3.4999999997E+00
    461     1         6.3105966667E-03    3.4999999244E+00
    466     1         5.7783870100E-03    3.4999999852E+00
    471     1         3.4327005129E-03    3.4999998465E+00
    476     1        -1.0257909043E-03    3.4999998305E+00
    481     1        -6.4504868891E-03    3.4999998296E+00
    486     1        -1.0438394437E-02    3.4999998286E+00
    491     1        -1.0988649393E-02    3.5000001710E+00
    496     1        -8.1094934225E-03    3.4999998316E+00
    501     1        -3.4191892090E-03    3.4999998340E+00
    506     1         1.3483818112E-03    3.5000001633E+00
    511     1         4.8863937534E-03    3.5000001606E+00
    516     1         6.2911266007E-03    3.4999998400E+00
    521     1         5.1986162050E-03    3.5000001615E+00
    526     1         2.1468176573E-03    3.5000001642E+00
    531     1        -1.5577651191E-03    3.4999998332E+00
    536     1        -4.0395866403E-03    3.4999998321E+00
    541     1        -4.2737564466E-03    3.4999998325E+00
    546     1        -2.6268176310E-03    3.5000000698E+00
    551     1        -5.4363809623E-04    3.5000001662E+00
    556     1         7.1704817559E-04    3.5000000081E+00
    561     1         6.7405240218E-04    3.5000001169E+00
    566     1        -5.1071146269E-04    3.5000000472E+00
    571     1        -2.2661535784E-03    3.4999999178E+00
    576     1        -3.6891004501E-03    3.4999999937E+00
    581     1        -4.2444180277E-03    3.5000001761E+00
    586     1        -3.6506795927E-03    3.5000000459E+00
    591     1        -1.4459960108E-03    3.4999999565E+00
    596     1         2.2214375870E-03    3.4999998702E+00
    601     1         5.9575261853E-03    3.4999999647E+00
    606     1         8.1025027650E-03    3.5000000023E+00
    611     1         8.0680193136E-03    3.4999999891E+00
    616     1         5.7158132918E-03    3.5000000003E+00
    621     1         1.7580358037E-03    3.5000001690E+00
    626     1        -2.0569894390E-03    3.4999998739E+00
    631     1        -4.0890514179E-03    3.4999998834E+00
    636     1        -3.6077110371E-03    3.4999999784E+00
    641     1        -8.4591247992E-04    3.4999999999E+00
    646     1         2.8796495233E-03    3.5000000011E+00
    651     1         5.9448756778E-03    3.5000001025E+00
    656     1         7.2742478690E-03    3.5000000800E+00
    661     1         6.4222392283E-03    3.4999999814E+00
    666     1         3.7863138014E-03    3.4999998819E+00
    671     1         7.7782955429E-04    3.4999999999E+00
    676     1        -1.1068878252E-03    3.4999999036E+00
    681     1        -1.0978327287E-03    3.5000001757E+00
    686     1         7.9098784129E-04    3.4999999989E+00
    691     1         3.9568759938E-03    3.5000000003E+00
    696     1         7.2406108106E-03    3.5000001704E+00
    701     1         9.7675292114E-03    3.5000000000E+00
    706     1         1.0748673096E-02    3.4999998314E+00
    711     1         9.9657569190E-03    3.4999999988E+00
    716     1         7.8700779524E-03    3.5000001716E+00
    721     1         5.4967956130E-03    3.5000000016E+00
    726     1         3.8557701783E-03    3.5000001740E+00
    731     1         3.6184977692E-03    3.4999999983E+00
    736     1         4.7999824685E-03    3.4999999174E+00
    741     1         6.7984539046E-03    3.5000001700E+00
    746     1         8.6062346878E-03    3.5000000008E+00
    751     1         9.1506815578E-03    3.5000001658E+00
    756     1         7.9979319841E-03    3.4999999999E+00
    761     1         5.3898908716E-03    3.4999998298E+00
    766     1         2.0695334053E-03    3.5000001734E+00
    771     1        -9.9874963238E-04    3.5000000000E+00
    776     1        -2.8669719099E-03    3.5000001776E+00
    781     1        -3.1094273530E-03    3.4999998864E+00
    786     1        -1.6545238732E-03    3.4999999006E+00
    791     1         1.0403933916E-03    3.5000000004E+00
    796     1         3.7377240787E-03    3.5000000008E+00
    801     1         5.3600505018E-03    3.4999998293E+00
    806     1         5.7122288040E-03    3.4999998521E+00
    811     1         5.2324864750E-03    3.5000000690E+00
    816     1         4.4513275738E-03    3.4999999903E+00
    821     1         4.2883055729E-03    3.5000000005E+00
    826     1         5.3039477763E-03    3.4999999072E+00
    831     1         7.1934143597E-03    3.4999998245E+00
    836     1         9.2628827301E-03    3.4999998246E+00
    841     1         1.0933124936E-02    3.5000001732E+00
    846     1         1.1816702739E-02    3.5000000018E+00
    851     1         1.1698238863E-02    3.5000001712E+00
    856     1         1.0406084455E-02    3.4999998282E+00
    861     1         7.5455547468E-03    3.5000001441E+00
    866     1         3.3451430070E-03    3.4999998248E+00
    871     1        -1.0993991290E-03    3.5000001766E+00
    876     1        -4.3124761766E-03    3.5000001776E+00
    881     1        -5.7673470439E-03    3.5000000980E+00
    886     1        -5.6941034329E-03    3.5000001759E+00
    891     1        -4.6227190854E-03    3.5000001727E+00
    896     1        -3.0515167780E-03    3.4999998279E+00
    901     1        -1.5119931301E-03    3.4999998302E+00
    906     1        -6.0083589518E-04    3.4999998294E+00
    911     1        -4.9398209190E-04    3.5000001711E+00
    916     1        -8.9362616600E-04    3.5000000007E+00
    921     1        -1.2589282918E-03    3.5000001743E+00
    926     1        -1.1905647842E-03    3.4999998259E+00
    931     1        -4.4461439231E-04    3.4999998260E+00
    936     1         8.7630986581E-04    3.4999998268E+00
    941     1         2.4038093619E-03    3.5000001726E+00
    946     1         3.5096879605E-03    3.5000001716E+00
    951     1         3.5588334338E-03    3.4999998286E+00
    956     1         2.3044003636E-03    3.4999998284E+00
    961     1         7.7438164052E-05    3.5000001727E+00
    966     1        -2.3002215961E-03    3.4999999984E+00
    971     1        -4.2226703186E-03    3.5000001732E+00
    976     1        -5.2787561429E-03    3.4999998268E+00
    981     1        -5.4096653581E-03    3.4999999998E+00
    986     1        -4.5684883482E-03    3.4999998279E+00
    991     1        -3.2913956120E-03    3.5000001707E+00
    996     1        -2.4542241280E-03    3.5000001681E+00
   1001     1        -2.7485331801E-03    3.5000001677E+00
   1006     1        -4.3407321557E-03    3.5000001676E+00
   1011     1        -6.8493730406E-03    3.4999998315E+00
   1016     1        -9.1189313661E-03    3.5000001667E+00
   1021     1        -9.6318075180E-03    3.5000001690E+00
   1026     1        -7.7764322137E-03    3.4999998322E+00
   1031     1        -4.0681640706E-03    3.5000001655E+00
   1036     1         2.6670683981E-05    3.4999999981E+00
   1041     1         2.8936701981E-03    3.4999998381E+00
   1046     1         3.7399761430E-03    3.5000001169E+00
   1051     1         3.0783739459E-03    3.4999999562E+00
   1056     1         1.7706740724E-03    3.5000001654E+00
   1061     1         7.2976986049E-04    3.5000000009E+00
   1066     1         8.6628416471E-04    3.5000000007E+00
   1071     1         2.6760911386E-03    3.4999998317E+00
   1076     1         5.9776952377E-03    3.4999998320E+00
   1081     1         9.5947707568E-03    3.5000001657E+00
   1086     1         1.2451820210E-02    3.5000001657E+00
   1091     1         1.4038947190E-02    3.5000001648E+00
   1096     1         1.4282957401E-02    3.4999998344E+00
   1101     1         1.3067201494E-02    3.4999998329E+00
   1106     1         1.0983064568E-02    3.4999998311E+00
   1111     1         9.0831495555E-03    3.5000001707E+00
   1116     1         8.0643878010E-03    3.4999998301E+00
   1121     1         8.0561043167E-03    3.4999998312E+00
   1126     1         8.7283018233E-03    3.4999998325E+00
   1131     1         9.5529146074E-03    3.5000001648E+00
   1136     1         9.9363695475E-03    3.5000001626E+00
   1141     1         9.5778332372E-03    3.5000001612E+00
   1146     1         7.8466728163E-03    3.4999998372E+00
   1151     1         4.8805299184E-03    3.4999998367E+00
   1156     1         1.7924259985E-03    3.5000001660E+00
   1161     1         1.6816090341E-04    3.5000001668E+00
   1166     1         8.0734756993E-04    3.4999999068E+00
   1171     1         3.3518710869E-03    3.4999998355E+00
   1176     1         6.7024357327E-03    3.4999998382E+00
   1181     1         9.7260123750E-03    3.4999998391E+00
   1186     1         1.1619205388E-02    3.4999998404E+00
   1191     1         1.1662207972E-02    3.4999998403E+00
   1196     1         9.9825578920E-03    3.4999998375E+00
   1201     1         7.2588765800E-03    3.5000001642E+00
   1206     1         4.2526511359E-03    3.5000001671E+00
   1211     1         1.6199727128E-03    3.5000001695E+00
   1216     1         2.2036644967E-04    3.5000001724E+00
   1221     1         2.2536882477E-04    3.5000001719E+00
   1226     1         1.0279834341E-03    3.5000001726E+00
   1231     1         1.9263584266E-03    3.4999998288E+00
   1236     1         2.5701005847E-03    3.5000000490E+00
   1241     1         2.7937112585E-03    3.4999998293E+00
   1246     1         2.5389721716E-03    3.5000000101E+00
   1251     1         1.8885265577E-03    3.5000000001E+00
   1256     1         9.9120151596E-04    3.4999998298E+00
   1261     1         9.0089349383E-05    3.5000000006E+00
   1266     1        -3.1466511863E-04    3.5000000000E+00
   1271     1         3.0973135022E-04    3.5000001082E+00
   1276     1         1.8608955331E-03    3.5000000001E+00
   1281     1         3.4013423620E-03    3.5000001233E+00
   1286     1         4.0538789828E-03    3.4999998738E+00
   1291     1         3.3727147028E-03    3.5000000137E+00
   1296     1         1.5835173867E-03    3.4999999995E+00
   1301     1        -6.9018404677E-04    3.5000000006E+00
   1306     1        -2.6488607411E-03    3.5000000002E+00
   1311     1        -4.3287500622E-03    3.5000001641E+00
   1316     1        -5.9720165175E-03    3.4999999991E+00
   1321     1        -7.1667586005E-03    3.5000000000E+00
   1326     1        -7.3232061479E-03    3.5000001668E+00
   1331     1        -6.5800814608E-03    3.4999999996E+00
   1336     1        -5.6122885697E-03    3.5000001693E+00
   1341     1        -4.7350943149E-03    3.5000000001E+00
   1346     1        -3.9273072021E-03    3.5000001026E+00
   1351     1        -2.7613352423E-03    3.4999998271E+00
   1356     1        -1.0487557886E-03    3.5000000004E+00
   1361     1         8.9235685489E-04    3.5000000627E+00
   1366     1         2.2501927217E-03    3.5000000020E+00
   1371     1         2.8865644370E-03    3.4999998271E+00
   1376     1         3.2941606238E-03    3.4999999990E+00
   1381     1         3.8042285825E-03    3.4999998258E+00
   1386     1         4.3997753105E-03    3.5000000004E+00
   1391     1         5.0502460876E-03    3.5000001740E+00
   1396     1         5.7681476665E-03    3.4999998264E+00
   1401     1         6.4841216559E-03    3.4999998263E+00
   1406     1         7.2688920412E-03    3.5000001746E+00
   1411     1         8.0314310594E-03    3.5000001743E+00
   1416     1         8.6473872741E-03    3.5000001743E+00
   1421     1         9.0671838738E-03    3.4999998262E+00
   1426     1         9.5679521571E-03    3.4999998258E+00
   1431     1         1.0199649790E-02    3.5000001750E+00
   1436     1         1.0635773934E-02    3.5000000763E+00
   1441     1         1.0528361060E-02    3.5000001737E+00
   1446     1         9.8215003877E-03    3.4999998269E+00
   1451     1         8.6667351447E-03    3.4999998263E+00
   1456     1         7.0885906958E-03    3.5000001747E+00
   1461     1         5.6286124756E-03    3.5000001746E+00
   1466     1         4.8978135899E-03    3.5000001749E+00
   1471     1         5.3058232414E-03    3.4999998238E+00
   1476     1         6.7830273841E-03    3.4999998234E+00
   1481     1         9.1924066374E-03    3.4999998232E+00
   1486     1         1.2159727831E-02    3.5000001777E+00
   1491     1         1.5038950034E-02    3.5000001775E+00
   1496     1         1.7186254982E-02    3.4999998217E+00
