# Supplementary material for: Drug Design in the Exascale Era: A Perspective from Massively Parallel QM/MM Simulations
Source: J Chem Inf Model. 2023 Jun 15;63(12):3647–58. doi: 10.1021/acs.jcim.3c00557 (PMC10302481; doi:10.1021/acs.jcim.3c00557)
Supplement: Supplementary file 1 — ci3c00557_si_001.zip [file ci3c00557_si_001.zip › idh1/ti/step-2/cv3.5/CONSTRAINT]

      1     1         1.0735450663E+00    3.5000001318E+00
      6     1         1.9582833609E-02    3.4999999982E+00
     11     1         1.7692421925E-02    3.4999998252E+00
     16     1         1.5255340493E-02    3.4999999920E+00
     21     1         1.2609199939E-02    3.5000001789E+00
     26     1         9.6386677480E-03    3.4999998266E+00
     31     1         7.1396960755E-03    3.4999999141E+00
     36     1         6.2603745466E-03    3.4999998216E+00
     41     1         7.4558258568E-03    3.4999998436E+00
     46     1         9.7980725664E-03    3.5000000010E+00
     51     1         1.1608659355E-02    3.4999998307E+00
     56     1         1.1802862475E-02    3.4999998753E+00
     61     1         1.0444255851E-02    3.4999998592E+00
     66     1         8.3408904670E-03    3.4999998875E+00
     71     1         5.8171169245E-03    3.5000000000E+00
     76     1         3.2005410311E-03    3.4999998289E+00
     81     1         1.2039143810E-03    3.4999999262E+00
     86     1         1.2370599527E-03    3.4999999999E+00
     91     1         3.5543368058E-03    3.4999999999E+00
     96     1         6.2441753509E-03    3.4999999980E+00
    101     1         6.6492760304E-03    3.4999998418E+00
    106     1         3.4245334438E-03    3.5000001334E+00
    111     1        -3.0551003957E-03    3.5000000000E+00
    116     1        -1.0272963867E-02    3.5000000003E+00
    121     1        -1.4524055157E-02    3.5000001205E+00
    126     1        -1.4661292001E-02    3.4999999903E+00
    131     1        -1.1874357445E-02    3.4999999958E+00
    136     1        -7.7229914055E-03    3.4999999183E+00
    141     1        -3.5797360017E-03    3.5000000007E+00
    146     1        -9.7367611286E-04    3.5000000460E+00
    151     1        -9.7112173943E-04    3.5000001674E+00
    156     1        -3.6885475119E-03    3.5000000989E+00
    161     1        -7.9632289964E-03    3.5000000000E+00
    166     1        -1.1283908607E-02    3.4999998305E+00
    171     1        -1.1243655143E-02    3.4999998304E+00
    176     1        -7.0552111783E-03    3.5000001647E+00
    181     1        -8.7127405098E-04    3.5000000007E+00
    186     1         3.9641644000E-03    3.4999998429E+00
    191     1         5.5617371006E-03    3.4999998602E+00
    196     1         4.4533879276E-03    3.4999999991E+00
    201     1         1.6025314859E-03    3.4999999282E+00
    206     1        -1.6873610860E-03    3.5000000859E+00
    211     1        -4.0824943665E-03    3.5000001670E+00
    216     1        -4.6019749091E-03    3.4999999980E+00
    221     1        -2.6801913404E-03    3.4999999509E+00
    226     1         1.0244579701E-03    3.4999999385E+00
    231     1         4.5509108862E-03    3.4999999715E+00
    236     1         6.0741842921E-03    3.4999999257E+00
    241     1         4.8226472742E-03    3.5000000004E+00
    246     1         5.1711515587E-04    3.4999999929E+00
    251     1        -4.4995787898E-03    3.5000001643E+00
    256     1        -6.4552714446E-03    3.4999998957E+00
    261     1        -3.9129862966E-03    3.5000001696E+00
    266     1         1.5447348186E-03    3.4999999993E+00
    271     1         7.3944922336E-03    3.4999999983E+00
    276     1         1.1610684891E-02    3.5000001677E+00
    281     1         1.3685334611E-02    3.5000001672E+00
    286     1         1.4438769941E-02    3.5000001677E+00
    291     1         1.4181021902E-02    3.4999998309E+00
    296     1         1.2708073465E-02    3.4999998284E+00
    301     1         1.0382114867E-02    3.5000001723E+00
    306     1         8.2949432775E-03    3.5000001743E+00
    311     1         6.9846821881E-03    3.5000000985E+00
    316     1         6.6971171135E-03    3.4999999622E+00
    321     1         7.1667275910E-03    3.5000001686E+00
    326     1         7.5886876619E-03    3.4999999999E+00
    331     1         6.9248701190E-03    3.5000000006E+00
    336     1         4.7460798822E-03    3.4999998331E+00
    341     1         1.1726650696E-03    3.4999998308E+00
    346     1        -3.2294731984E-03    3.5000001708E+00
    351     1        -7.0740871552E-03    3.5000000799E+00
    356     1        -8.5992002737E-03    3.4999999994E+00
    361     1        -7.2856514117E-03    3.4999998288E+00
    366     1        -4.2748516652E-03    3.5000001678E+00
    371     1        -1.2013696988E-03    3.4999998723E+00
    376     1         5.4490419215E-04    3.4999998356E+00
    381     1         1.9189594798E-04    3.4999999998E+00
    386     1        -1.8219336911E-03    3.4999999182E+00
    391     1        -4.1329631167E-03    3.4999998966E+00
    396     1        -5.8742140368E-03    3.5000000537E+00
    401     1        -6.5907668877E-03    3.4999998284E+00
    406     1        -5.7010554419E-03    3.4999999086E+00
    411     1        -3.1459577880E-03    3.5000000004E+00
    416     1        -4.3228122763E-05    3.4999999994E+00
    421     1         2.1147320273E-03    3.5000000627E+00
    426     1         2.3239670591E-03    3.4999999996E+00
    431     1         1.5812423720E-04    3.4999999193E+00
    436     1        -3.6727289855E-03    3.4999999996E+00
    441     1        -7.2884753902E-03    3.4999998327E+00
    446     1        -8.5701553609E-03    3.5000000034E+00
    451     1        -7.1483649218E-03    3.5000001654E+00
    456     1        -4.2463585187E-03    3.4999998368E+00
    461     1        -1.6610477581E-03    3.4999998382E+00
    466     1        -6.8761174397E-04    3.4999998388E+00
    471     1        -1.8608728001E-03    3.4999998375E+00
    476     1        -4.8164778472E-03    3.5000001644E+00
    481     1        -8.4522141564E-03    3.5000001667E+00
    486     1        -1.1300269884E-02    3.5000001694E+00
    491     1        -1.2054338157E-02    3.5000001696E+00
    496     1        -9.9735790750E-03    3.4999998301E+00
    501     1        -5.3231159052E-03    3.4999998321E+00
    506     1         3.5310577077E-04    3.5000000084E+00
    511     1         5.2620465661E-03    3.5000001627E+00
    516     1         8.4321243542E-03    3.4999998362E+00
    521     1         9.8680953314E-03    3.4999999445E+00
    526     1         9.7756362106E-03    3.5000000006E+00
    531     1         9.0048511188E-03    3.5000001712E+00
    536     1         8.5351704447E-03    3.5000001594E+00
    541     1         8.6076375913E-03    3.5000001743E+00
    546     1         9.1599733455E-03    3.4999998267E+00
    551     1         1.0449859372E-02    3.4999998272E+00
    556     1         1.2249612959E-02    3.5000001708E+00
    561     1         1.3662808397E-02    3.5000001701E+00
    566     1         1.4256773029E-02    3.5000001688E+00
    571     1         1.3799434761E-02    3.4999998302E+00
    576     1         1.2249286712E-02    3.4999998294E+00
    581     1         1.0081314930E-02    3.5000001721E+00
    586     1         8.2545217575E-03    3.5000001723E+00
    591     1         7.1470597925E-03    3.4999998267E+00
    596     1         6.7125668459E-03    3.4999998269E+00
    601     1         6.7408169356E-03    3.4999998280E+00
    606     1         7.0247960482E-03    3.4999998282E+00
    611     1         7.0582957071E-03    3.5000001708E+00
    616     1         6.1444407154E-03    3.4999999566E+00
    621     1         4.1063018784E-03    3.4999998294E+00
    626     1         1.2075040881E-03    3.5000001708E+00
    631     1        -2.1549958437E-03    3.5000001718E+00
    636     1        -5.3451061041E-03    3.5000001724E+00
    641     1        -7.4034218471E-03    3.4999998266E+00
    646     1        -7.6684155310E-03    3.4999998283E+00
    651     1        -5.9404192551E-03    3.4999998294E+00
    656     1        -2.7703164158E-03    3.5000001699E+00
    661     1         5.2192551768E-04    3.5000001688E+00
    666     1         2.6878113230E-03    3.5000000001E+00
    671     1         3.4080375738E-03    3.4999998298E+00
    676     1         3.1117533384E-03    3.5000001708E+00
    681     1         1.9965442901E-03    3.5000000761E+00
    686     1         9.6330509543E-05    3.5000001747E+00
    691     1        -2.1653695141E-03    3.4999998255E+00
    696     1        -3.8471745453E-03    3.4999999086E+00
    701     1        -4.4580978163E-03    3.4999998246E+00
    706     1        -4.2058834542E-03    3.5000000010E+00
    711     1        -3.6085873469E-03    3.5000000011E+00
    716     1        -3.2392837761E-03    3.5000001707E+00
    721     1        -3.3613947952E-03    3.4999998288E+00
    726     1        -3.5156928432E-03    3.4999998280E+00
    731     1        -2.9202520191E-03    3.5000001720E+00
    736     1        -1.4107306434E-03    3.5000001724E+00
    741     1         7.8891046463E-04    3.4999998265E+00
    746     1         3.5336691985E-03    3.4999999974E+00
    751     1         6.7052877578E-03    3.4999998261E+00
    756     1         9.8240188094E-03    3.5000001732E+00
    761     1         1.2527138884E-02    3.4999999856E+00
    766     1         1.4554581737E-02    3.5000001739E+00
    771     1         1.5508276528E-02    3.4999998264E+00
    776     1         1.5309755446E-02    3.4999998263E+00
    781     1         1.4468285089E-02    3.5000001758E+00
    786     1         1.3337940601E-02    3.5000000008E+00
    791     1         1.1552791088E-02    3.5000001767E+00
    796     1         9.3218198496E-03    3.4999999987E+00
    801     1         7.3581597054E-03    3.4999998223E+00
    806     1         5.9947338725E-03    3.4999998220E+00
    811     1         4.9022249177E-03    3.5000000425E+00
    816     1         3.8174933390E-03    3.4999999523E+00
    821     1         2.5979574148E-03    3.4999998230E+00
    826     1         1.2493524754E-03    3.4999999768E+00
    831     1        -2.4092097117E-05    3.4999998236E+00
    836     1        -9.5808668380E-04    3.5000001757E+00
    841     1        -1.5453798465E-03    3.5000001738E+00
    846     1        -1.8393617121E-03    3.4999998286E+00
    851     1        -1.6043251537E-03    3.4999998293E+00
    856     1        -1.0277895728E-03    3.5000001686E+00
    861     1        -6.9688290750E-04    3.5000000024E+00
    866     1        -9.6708531732E-04    3.5000001289E+00
    871     1        -1.6329069563E-03    3.5000001679E+00
    876     1        -2.3553204354E-03    3.4999998321E+00
    881     1        -2.7121384115E-03    3.4999998303E+00
    886     1        -2.1935523223E-03    3.5000001691E+00
    891     1        -4.8595854927E-04    3.5000001688E+00
    896     1         2.0955226010E-03    3.5000001682E+00
    901     1         4.6194902251E-03    3.4999998316E+00
    906     1         6.3489405081E-03    3.4999998317E+00
    911     1         7.1135784198E-03    3.4999998314E+00
    916     1         7.2226694455E-03    3.5000001703E+00
    921     1         6.8452725427E-03    3.5000001728E+00
    926     1         6.1003307717E-03    3.5000001745E+00
    931     1         5.0841296319E-03    3.4999998245E+00
    936     1         4.1465596109E-03    3.4999998237E+00
    941     1         3.8218674185E-03    3.4999998238E+00
    946     1         4.2393791828E-03    3.5000001754E+00
    951     1         4.7884219399E-03    3.5000001740E+00
    956     1         4.9441470061E-03    3.4999998267E+00
    961     1         4.7947869024E-03    3.4999998266E+00
    966     1         4.4864560701E-03    3.5000001714E+00
    971     1         4.1774127825E-03    3.5000001733E+00
    976     1         4.1219771898E-03    3.5000001732E+00
    981     1         4.6460932344E-03    3.4999998269E+00
    986     1         5.7942441305E-03    3.5000000006E+00
    991     1         7.3839992305E-03    3.4999998300E+00
    996     1         8.8693680485E-03    3.5000001677E+00
   1001     1         9.5141684799E-03    3.5000000003E+00
   1006     1         8.7184112793E-03    3.5000001652E+00
   1011     1         6.2128950830E-03    3.4999998336E+00
   1016     1         2.3985952389E-03    3.4999998329E+00
   1021     1        -1.9530154605E-03    3.5000001696E+00
   1026     1        -5.8115946407E-03    3.5000001698E+00
   1031     1        -8.1727133403E-03    3.5000001063E+00
   1036     1        -8.3296219546E-03    3.4999998300E+00
   1041     1        -6.5257611158E-03    3.4999998319E+00
   1046     1        -3.8346886239E-03    3.5000001676E+00
   1051     1        -1.5490561563E-03    3.4999998321E+00
   1056     1        -4.7102899006E-04    3.4999998314E+00
   1061     1        -4.5128271296E-04    3.4999998300E+00
   1066     1        -7.2874459614E-04    3.5000000020E+00
   1071     1        -6.1786255452E-04    3.5000001730E+00
   1076     1         1.0105253910E-04    3.5000001737E+00
   1081     1         1.5104395834E-03    3.4999998265E+00
   1086     1         3.5633511087E-03    3.4999998290E+00
   1091     1         6.1907804347E-03    3.5000000727E+00
   1096     1         8.7122864402E-03    3.5000000016E+00
   1101     1         1.0109846851E-02    3.5000001649E+00
   1106     1         9.8537062518E-03    3.4999998364E+00
   1111     1         8.1928116497E-03    3.4999998350E+00
   1116     1         5.7503834999E-03    3.4999998327E+00
   1121     1         3.3536887609E-03    3.5000001682E+00
   1126     1         2.0265550883E-03    3.5000001707E+00
   1131     1         2.0571891488E-03    3.5000001710E+00
   1136     1         3.0930700659E-03    3.5000001707E+00
   1141     1         4.2977586658E-03    3.5000001702E+00
   1146     1         4.9379000299E-03    3.4999998305E+00
   1151     1         4.7455387671E-03    3.4999998303E+00
   1156     1         3.9516956550E-03    3.4999998302E+00
   1161     1         2.7744848973E-03    3.5000001716E+00
   1166     1         1.6223817365E-03    3.5000001727E+00
   1171     1         1.1953474070E-03    3.4999998277E+00
   1176     1         1.9302102863E-03    3.4999999998E+00
   1181     1         3.7574989872E-03    3.4999999739E+00
   1186     1         5.9820150308E-03    3.5000001693E+00
   1191     1         7.8582480182E-03    3.5000001330E+00
   1196     1         8.7420299259E-03    3.5000001670E+00
   1201     1         8.2506499698E-03    3.4999998331E+00
   1206     1         6.1524135105E-03    3.4999999196E+00
   1211     1         3.0651815414E-03    3.4999998299E+00
   1216     1         3.1297238890E-04    3.4999999998E+00
   1221     1        -8.3862822624E-04    3.5000000638E+00
   1226     1         1.0166057635E-04    3.5000000552E+00
   1231     1         2.3670763304E-03    3.4999998337E+00
   1236     1         4.4495115877E-03    3.5000001641E+00
   1241     1         5.2182123797E-03    3.4999999142E+00
   1246     1         4.4008952421E-03    3.5000001613E+00
   1251     1         1.3170107384E-03    3.4999999985E+00
   1256     1        -4.0430571653E-03    3.4999998345E+00
   1261     1        -1.0158799160E-02    3.5000001687E+00
   1266     1        -1.4611524673E-02    3.4999998303E+00
   1271     1        -1.5736830550E-02    3.4999998578E+00
   1276     1        -1.3591873170E-02    3.4999998342E+00
   1281     1        -9.9697952034E-03    3.5000000003E+00
   1286     1        -6.9858313483E-03    3.5000000007E+00
   1291     1        -5.7861331722E-03    3.4999998378E+00
   1296     1        -6.4432947748E-03    3.4999998368E+00
   1301     1        -8.0207725280E-03    3.5000001643E+00
   1306     1        -9.2907688915E-03    3.4999999997E+00
   1311     1        -8.9426005118E-03    3.4999998340E+00
   1316     1        -6.2415906969E-03    3.4999999927E+00
   1321     1        -1.6938389487E-03    3.4999998386E+00
   1326     1         2.6898908276E-03    3.5000000195E+00
   1331     1         5.1203389114E-03    3.4999999991E+00
   1336     1         4.9037324974E-03    3.4999999562E+00
   1341     1         2.0043431411E-03    3.5000000000E+00
   1346     1        -2.3308806836E-03    3.5000001650E+00
   1351     1        -6.1303965886E-03    3.4999999996E+00
   1356     1        -7.9308768017E-03    3.5000001687E+00
   1361     1        -7.3759828688E-03    3.5000000843E+00
   1366     1        -4.8189981073E-03    3.5000000453E+00
   1371     1        -1.3626622042E-03    3.4999998358E+00
   1376     1         1.8748348784E-03    3.5000000013E+00
   1381     1         3.9512622552E-03    3.5000001625E+00
   1386     1         4.2911056200E-03    3.4999999992E+00
   1391     1         3.3140081035E-03    3.5000000002E+00
   1396     1         2.2743666830E-03    3.5000001689E+00
