# Supplementary material for: Drug Design in the Exascale Era: A Perspective from Massively Parallel QM/MM Simulations
Source: J Chem Inf Model. 2023 Jun 15;63(12):3647–58. doi: 10.1021/acs.jcim.3c00557 (PMC10302481; doi:10.1021/acs.jcim.3c00557)
Supplement: Supplementary file 1 — ci3c00557_si_001.zip [file ci3c00557_si_001.zip › p38/gromacs_p38.top]

; Include forcefield parameters
********************************************************************
* The original ffamber ports were written by Eric J. Sorin,        *
* CSU Long Beach, Dept. of Chem & Biochem, and have now been       *
* integrated with the standard gromacs distribution.               *
* (Please don't blame Eric for errors we might have introduced.)   *
* For the implementation/validation, please read/cite:             * 
* Sorin & Pande (2005). Biophys. J. 88(4), 2472-2493.              *
* For related material and updates, please consult                 *
* http://chemistry.csulb.edu/ffamber/                              *
********************************************************************


[ defaults ]
; nbfunc        comb-rule       gen-pairs       fudgeLJ fudgeQQ
1               2               yes             0.5     0.8333

[ atomtypes ]
; name      at.num  mass     charge ptype  sigma      epsilon
Br          35      79.90    0.0000  A   0.00000e+00  0.00000e+00
C            6      12.01    0.0000  A   3.39967e-01  3.59824e-01
CA           6      12.01    0.0000  A   3.39967e-01  3.59824e-01
CB           6      12.01    0.0000  A   3.39967e-01  3.59824e-01
CC           6      12.01    0.0000  A   3.39967e-01  3.59824e-01
CK           6      12.01    0.0000  A   3.39967e-01  3.59824e-01
CM           6      12.01    0.0000  A   3.39967e-01  3.59824e-01
CN           6      12.01    0.0000  A   3.39967e-01  3.59824e-01
CQ           6      12.01    0.0000  A   3.39967e-01  3.59824e-01
CR           6      12.01    0.0000  A   3.39967e-01  3.59824e-01
CT           6      12.01    0.0000  A   3.39967e-01  4.57730e-01
CV           6      12.01    0.0000  A   3.39967e-01  3.59824e-01
CW           6      12.01    0.0000  A   3.39967e-01  3.59824e-01
C*           6      12.01    0.0000  A   3.39967e-01  3.59824e-01
C0          20      40.08    0.0000  A   3.05240e-01  1.92376e+00
F            9      19.00    0.0000  A   3.11815e-01  2.55224e-01
H            1       1.008   0.0000  A   1.06908e-01  6.56888e-02
HC           1       1.008   0.0000  A   2.64953e-01  6.56888e-02
H1           1       1.008   0.0000  A   2.47135e-01  6.56888e-02
H2           1       1.008   0.0000  A   2.29317e-01  6.56888e-02
H3           1       1.008   0.0000  A   2.11499e-01  6.56888e-02
HA           1       1.008   0.0000  A   2.59964e-01  6.27600e-02
H4           1       1.008   0.0000  A   2.51055e-01  6.27600e-02
H5           1       1.008   0.0000  A   2.42146e-01  6.27600e-02
HO           1       1.008   0.0000  A   0.00000e+00  0.00000e+00
HS           1       1.008   0.0000  A   1.06908e-01  6.56888e-02
HW           1       1.008   0.0000  A   0.00000e+00  0.00000e+00
HP           1       1.008   0.0000  A   1.95998e-01  6.56888e-02
I           53     126.9     0.0000  A   4.18722e-01  1.67360e+00
Cl          17      35.45    0.0000  A   4.40104e-01  4.18400e-01
Na          11      22.99    0.0000  A   3.32840e-01  1.15897e-02
IB           0     131.0     0.0000  A   8.90899e-01  4.18400e-01
MG          12      24.305   0.0000  A   1.41225e-01  3.74342e+00
N            7      14.01    0.0000  A   3.25000e-01  7.11280e-01
NA           7      14.01    0.0000  A   3.25000e-01  7.11280e-01
NB           7      14.01    0.0000  A   3.25000e-01  7.11280e-01
NC           7      14.01    0.0000  A   3.25000e-01  7.11280e-01
N2           7      14.01    0.0000  A   3.25000e-01  7.11280e-01
N3           7      14.01    0.0000  A   3.25000e-01  7.11280e-01
N*           7      14.01    0.0000  A   3.25000e-01  7.11280e-01
O            8      16.00    0.0000  A   2.95992e-01  8.78640e-01
OW           8      16.00    0.0000  A   3.15061e-01  6.36386e-01
OH           8      16.00    0.0000  A   3.06647e-01  8.80314e-01
OS           8      16.00    0.0000  A   3.00001e-01  7.11280e-01
O2           8      16.00    0.0000  A   2.95992e-01  8.78640e-01
P           15      30.97    0.0000  A   3.74177e-01  8.36800e-01
S           16      32.06    0.0000  A   3.56359e-01  1.04600e+00
SH          16      32.06    0.0000  A   3.56359e-01  1.04600e+00
CU          29      63.55    0.0000  A   3.39967e-01  3.59824e-01
FE          26      55.00    0.0000  A   0.00000e+00  0.00000e+00
K           19      39.10    0.0000  A   4.73602e-01  1.37235e-03
Rb          37      85.47    0.0000  A   5.26699e-01  7.11280e-04
Cs          55     132.91    0.0000  A   6.04920e-01  3.37230e-04
; spc water - use only with spc.itp & settles
OW_spc       8      15.9994  0.0000  A   3.16557e-01  6.50629e-01
HW_spc       1       1.0080  0.0000  A   0.00000e+00  0.00000e+00
Li           3       6.94    0.0000  A   2.02590e-01  7.65672e-02
Zn          30      65.4     0.0000  A   1.95998e-01  5.23000e-02
;tip4p-EW
HW_tip4pew   1       1.008   0.0000  A   0.00000e+00  0.00000e+00
OW_tip4pew   8      16.00    0.0000  A   3.16435e-01  6.80946e-01
; tip4p
HW_tip4p     1       1.008   0.0000  A   0.00000e+00  0.00000e+00
OW_tip4p     8      16.00    0.0000  A   3.15365e-01  6.48520e-01
;tip5p
HW_tip5p     1       1.008   0.0000  A   0.00000e+00  0.00000e+00
OW_tip5p     8      16.00    0.0000  A   3.12000e-01  6.69440e-01
; dummy defs
; MW=Dummy mass for tip4p/EW/5p water extra point charge
MW           0       0.0000  0.0000  A   0.00000e+00  0.00000e+00
; Dummy masses for rigid CH3 and NH3 groups
MCH3         0       0.0000  0.0000  A   0.00000e+00  0.00000e+00
MNH3         0       0.0000  0.0000  A   0.00000e+00  0.00000e+00
DUM_O        0      16.00   0.0000  A   0.00000e+00   0.00000e+00
DUM_OH       0      16.00   0.0000  A   0.00000e+00   0.00000e+00
DUM_HO       0      1.008   0.0000  A   0.00000e+00   0.00000e+00
DUM_SH       0      32.06   0.0000  A   0.00000e+00   0.00000e+00
DUM_HS       0      1.008   0.0000  A   0.00000e+00   0.00000e+00
DUM_O2       0      16.00   0.0000  A   0.00000e+00   0.00000e+00
DUM_HC       0      1.008   0.0000  A   0.00000e+00   0.00000e+00
DUM_C        0      12.01   0.0000  A   0.00000e+00   0.00000e+00
DUM_CA       0      12.01   0.0000  A   0.00000e+00   0.00000e+00
DUM_HA       0      1.008   0.0000  A   0.00000e+00   0.00000e+00
DUM_CC       0      12.01   0.0000  A   0.00000e+00   0.00000e+00
DUM_NA       0      14.01   0.0000  A   0.00000e+00   0.00000e+00
DUM_H        0      1.008   0.0000  A   0.00000e+00   0.00000e+00
DUM_CV       0      12.01   0.0000  A   0.00000e+00   0.00000e+00
DUM_H4       0      1.008   0.0000  A   0.00000e+00   0.00000e+00
DUM_CR       0      12.01   0.0000  A   0.00000e+00   0.00000e+00
DUM_H5       0      1.008   0.0000  A   0.00000e+00   0.00000e+00
DUM_NB       0      14.01   0.0000  A   0.00000e+00   0.00000e+00
DUM_CT       0      12.01   0.0000  A   0.00000e+00   0.00000e+00
DUM_HP       0      1.008   0.0000  A   0.00000e+00   0.00000e+00
DUM_N3       0      14.01   0.0000  A   0.00000e+00   0.00000e+00
DUM_H1       0      1.008   0.0000  A   0.00000e+00   0.00000e+00
DUM_S        0      32.06   0.0000  A   0.00000e+00   0.00000e+00
DUM_N        0      14.01   0.0000  A   0.00000e+00   0.00000e+00
DUM_N2       0      14.01   0.0000  A   0.00000e+00   0.00000e+00
DUM_CW       0      12.01   0.0000  A   0.00000e+00   0.00000e+00
DUM_CB       0      12.01   0.0000  A   0.00000e+00   0.00000e+00
DUM_CN       0      12.01   0.0000  A   0.00000e+00   0.00000e+00
DUM_C*       0      12.01   0.0000  A   0.00000e+00   0.00000e+00
;ions
amber99_143   11    0.0000  0.0000  A   2.35000e-01  4.18818e-01
amber99_144   17    0.0000  0.0000  A   4.40000e-01  5.43502e-01
; Joung ions
; TIP3P
amber99_333   17   0.0000  0.0000  A  4.47766e-01  1.48913e-01
amber99_337   19    0.0000  0.0000  A  3.03796e-01  8.10369e-01
amber99_338   11   0.0000  0.0000  A  2.43928e-01  3.65846e-01
; SPCE
amber99_351   17    0.0000  0.0000  A  4.83045e-01  5.34924e-02
amber99_356   11    0.0000  0.0000  A  2.15954e-01  1.47545e+00
[ bondtypes ]
; i    j  func       b0          kb
  C  C          1     0.1525   259408.0 ; new99
  C  OS         1     0.1323   376560.0 ; new99
  C  H4         1     0.1080   307105.6 ; new99
  C  H5         1     0.1080   307105.6 ; new99
  CA OH         1     0.1364   376560.0 ; new99
  CM OS         1     0.1240   401664.0 ; new99
  Cl CT         1     0.1766   194137.6 ; new99
  Br CT         1     0.1944   133051.2 ; new99
  I  CT         1     0.2166   123846.4 ; new99
  F  CA         1     0.1359   323004.8 ; new99
  Cl CA         1     0.1727   161502.4 ; new99
  I  CA         1     0.2075   143092.8 ; new99
  Br CA         1     0.1890   143929.6 ; new99
  OW HW         1    0.09572   462750.4 ; P water
  HW HW         1    0.15136   462750.4 ; P water
  C  CA         1    0.14090   392459.2 ; 7,(1986),230; TYR
  C  CB         1    0.14190   374049.6 ; 7,(1986),230; GUA
  C  CM         1    0.14440   343088.0 ; 7,(1986),230; THY,URA
  C  CT         1    0.15220   265265.6 ; 7,(1986),230; AA
  C  N*         1    0.13830   354803.2 ; 7,(1986),230; CYT,URA
  C  NA         1    0.13880   349782.4 ; 7,(1986),230; GUA.URA
  C  NC         1    0.13580   382417.6 ; 7,(1986),230; CYT
  C  O          1    0.12290   476976.0 ; 7,(1986),230; AA,CYT,GUA,THY,URA
  C  O2         1    0.12500   548940.8 ; 7,(1986),230; GLU,ASP
  C  OH         1    0.13640   376560.0 ; 7,(1986),230; TYR
  CA CA         1    0.14000   392459.2 ; 7,(1986),230; BENZENE,PHE,TRP,TYR
  CA CB         1    0.14040   392459.2 ; 7,(1986),230; ADE,TRP
  CA CM         1    0.14330   357313.6 ; 7,(1986),230; CYT
  CA CT         1    0.15100   265265.6 ; 7,(1986),230; PHE,TYR
  CA HA         1    0.10800   307105.6 ; ged from 340. bsd on C6H6 nmodes; PHE,TRP,TYR
  CA H4         1    0.10800   307105.6 ; ged from 340. bsd on C6H6 nmodes; no assigned
  CA N2         1    0.13400   402500.8 ; 7,(1986),230; ARG,CYT,GUA
  CA NA         1    0.13810   357313.6 ; 7,(1986),230; GUA
  CA NC         1    0.13390   404174.4 ; 7,(1986),230; ADE,CYT,GUA
  CB CB         1    0.13700   435136.0 ; 7,(1986),230; ADE,GUA
  CB N*         1    0.13740   364844.8 ; 7,(1986),230; ADE,GUA
  CB NB         1    0.13910   346435.2 ; 7,(1986),230; ADE,GUA
  CB NC         1    0.13540   385764.8 ; 7,(1986),230; ADE,GUA
  CK H5         1    0.10800   307105.6 ; ged from 340. bsd on C6H6 nmodes; ADE,GUA
  CK N*         1    0.13710   368192.0 ; 7,(1986),230; ADE,GUA
  CK NB         1    0.13040   442667.2 ; 7,(1986),230; ADE,GUA
  CM CM         1    0.13500   459403.2 ; 7,(1986),230; CYT,THY,URA
  CM CT         1    0.15100   265265.6 ; 7,(1986),230; THY
  CM HA         1    0.10800   307105.6 ; ged from 340. bsd on C6H6 nmodes; CYT,URA
  CM H4         1    0.10800   307105.6 ; ged from 340. bsd on C6H6 nmodes; CYT,URA
  CM H5         1    0.10800   307105.6 ; ged from 340. bsd on C6H6 nmodes; not assigned
  CM N*         1    0.13650   374886.4 ; 7,(1986),230; CYT,THY,URA
  CQ H5         1    0.10800   307105.6 ; ged from 340. bsd on C6H6 nmodes; ADE
  CQ NC         1    0.13240   420073.6 ; 7,(1986),230; ADE
  CT CT         1    0.15260   259408.0 ; 7,(1986),230; AA, SUGARS
  CT HC         1    0.10900   284512.0 ; ged from 331 bsd on NMA nmodes; AA, SUGARS
  CT H1         1    0.10900   284512.0 ; ged from 331 bsd on NMA nmodes; AA, RIBOSE
  CT H2         1    0.10900   284512.0 ; ged from 331 bsd on NMA nmodes; SUGARS
  CT H3         1    0.10900   284512.0 ; ged from 331 bsd on NMA nmodes; not assigned
  CT HP         1    0.10900   284512.0 ; nged from 331; AA-lysine, methyl ammonium cation
  CT N*         1    0.14750   282001.6 ; 7,(1986),230; ADE,CYT,GUA,THY,URA
  CT N2         1    0.14630   282001.6 ; 7,(1986),230; ARG
  CT OH         1    0.14100   267776.0 ; 7,(1986),230; SUGARS
  CT OS         1    0.14100   267776.0 ; 7,(1986),230; NUCLEIC ACIDS
  H  N2         1    0.10100   363171.2 ; 7,(1986),230; ADE,CYT,GUA,ARG
  H  N*         1    0.10100   363171.2 ; plain unmethylated bases ADE,CYT,GUA,ARG
  H  NA         1    0.10100   363171.2 ; 7,(1986),230; GUA,URA,HIS
  HO OH         1    0.09600   462750.4 ; 7,(1986),230; SUGARS,SER,TYR
  HO OS         1    0.09600   462750.4 ; 7,(1986),230; NUCLEOTIDE ENDS
  O2 P          1    0.14800   439320.0 ; 7,(1986),230; NA PHOSPHATES
  OH P          1    0.16100   192464.0 ; 7,(1986),230; NA PHOSPHATES
  OS P          1    0.16100   192464.0 ; 7,(1986),230; NA PHOSPHATES
  C* HC         1    0.10800   307105.6 ; ged from 340. bsd on C6H6 nmodes, not needed AA
  C  N          1    0.13350   410032.0 ; 7,(1986),230; AA
  C* CB         1    0.14590   324678.4 ; 7,(1986),230; TRP
  C* CT         1    0.14950   265265.6 ; 7,(1986),230; TRP
  C* CW         1    0.13520   456892.8 ; 7,(1986),230; TRP
  CA CN         1    0.14000   392459.2 ; 7,(1986),230; TRP
  CB CN         1    0.14190   374049.6 ; 7,(1986),230; TRP
  CC CT         1    0.15040   265265.6 ; 7,(1986),230; HIS
  CC CV         1    0.13750   428441.6 ; 7,(1986),230; HIS(delta)
  CC CW         1    0.13710   433462.4 ; 7,(1986),230; HIS(epsilon)
  CC NA         1    0.13850   353129.6 ; 7,(1986),230; HIS
  CC NB         1    0.13940   343088.0 ; 7,(1986),230; HIS
  CN NA         1    0.13800   358150.4 ; 7,(1986),230; TRP
  CR H5         1    0.10800   307105.6 ; ged from 340. bsd on C6H6 nmodes;HIS
  CR NA         1    0.13430   399153.6 ; 7,(1986),230; HIS
  CR NB         1    0.13350   408358.4 ; 7,(1986),230; HIS
  CT N          1    0.14490   282001.6 ; 7,(1986),230; AA
  CT N3         1    0.14710   307105.6 ; 7,(1986),230; LYS
  CT S          1    0.18100   189953.6 ; ged from 222.0 based on dimethylS nmodes
  CT SH         1    0.18100   198321.6 ; ged from 222.0 based on methanethiol nmodes
  CV H4         1    0.10800   307105.6 ; ged from 340. bsd on C6H6 nmodes; HIS
  CV NB         1    0.13940   343088.0 ; 7,(1986),230; HIS
  CW H4         1    0.10800   307105.6 ; ged from 340. bsd on C6H6 nmodes;HIS(epsilon,+)
  CW NA         1    0.13810   357313.6 ; 7,(1986),230; HIS,TRP
  H  N          1    0.10100   363171.2 ; 7,(1986),230; AA
  H  N3         1    0.10100   363171.2 ; 7,(1986),230; LYS    
  HS SH         1    0.13360   229283.2 ; 7,(1986),230; CYS
  S  S          1    0.20380   138908.8 ; 7,(1986),230; CYX   (SCHERAGA)
  CT F          1    0.13800   307105.6 ; 13,(1992),963;CF4; R0=1.332 FOR CHF3


[ constrainttypes ]
; this section is implemented manually from bond & angle values

; constraints for rigid CH3 groups
 MCH3   CT      2    0.166426
 MCH3   S       2    0.193875
 MCH3   MCH3    2    0.092163

; constraint for CH3 in ACE cap
 MCH3   C       2    0.166041
; constraint for CH3 in NME cap
 MCH3   N       2    0.159041

; constraints for rigid NH3 groups
 MNH3   CT      2    0.158254
 MNH3   MNH3    2    0.080229

; angle-derived constraints for OH and SH groups in proteins
; The constraint A-C is calculated from the angle A-B-C and bonds A-B, B-C.
  C     HO      2    0.195074
  CA    HO      2    0.195074
  CT    HO      2    0.194132
  CT    HS      2    0.235935
  P     HO      2    0.212004 	;SEP


[ angletypes ]
;  i    j    k  func       th0       cth
HW  OW  HW           1   104.520    836.800 ; TIP3P water
HW  HW  OW           1   127.740      0.000 ; (found in crystallographic water with 3 bonds)
C   C   O            1   120.000    669.440 ; new99
C   C   OH           1   120.000    669.440 ; new99
CT  C   CT           1   117.000    527.184 ; new99
CT  C   OS           1   115.000    669.440 ; new99
O   C   OS           1   125.000    669.440 ; new99
H4  C   C            1   120.000    418.400 ; new99
H4  C   CM           1   115.000    418.400 ; new99
H4  C   CT           1   115.000    418.400 ; new99
H4  C   O            1   120.000    418.400 ; new99
H4  C   OH           1   120.000    418.400 ; new99
H5  C   N            1   120.000    418.400 ; new99
H5  C   O            1   119.000    418.400 ; new99
H5  C   OH           1   107.000    418.400 ; new99
H5  C   OS           1   107.000    418.400 ; new99
CA  CA  OH           1   120.000    585.760 ; new99
CA  OH  HO           1   113.000    418.400 ; new99
F   CA  CA           1   121.000    585.760 ; new99
Cl  CA  CA           1   118.800    585.760 ; new99
Br  CA  CA           1   118.800    585.760 ; new99
I   CA  CA           1   118.800    585.760 ; new99
CM  CM  OS           1   125.000    669.440 ; new99
H4  CM  OS           1   113.000    418.400 ; new99
HA  CM  HA           1   120.000    292.880 ; new99
HA  CM  CT           1   120.000    418.400 ; new99
H1  CT  CM           1   109.500    418.400 ; new99
HC  CT  CM           1   109.500    418.400 ; new99
C   CT  OS           1   109.500    502.080 ; new99
CM  CT  CT           1   111.000    527.184 ; new99
CM  CT  OS           1   109.500    418.400 ; new99
CT  CT  CA           1   114.000    527.184 ; new99
OS  CT  OS           1   101.000    502.080 ; new99
F   CT  CT           1   109.000    418.400 ; new99
F   CT  H2           1   109.500    418.400 ; new99
Cl  CT  CT           1   108.500    418.400 ; new99
Cl  CT  H1           1   108.500    418.400 ; new99
Br  CT  CT           1   108.000    418.400 ; new99
Br  CT  H1           1   106.500    418.400 ; new99
I   CT  CT           1   106.000    418.400 ; new99
CB  C   NA           1   111.300    585.760 ; NA
CB  C   O            1   128.800    669.440 ; 
CM  C   NA           1   114.100    585.760 ; 
CM  C   O            1   125.300    669.440 ; 
CT  C   O            1   120.400    669.440 ; 
CT  C   O2           1   117.000    585.760 ; 
CT  C   OH           1   110.000    669.440 ; new99
N*  C   NA           1   115.400    585.760 ; 
N*  C   NC           1   118.600    585.760 ; 
N*  C   O            1   120.900    669.440 ; 
NA  C   O            1   120.600    669.440 ; 
NC  C   O            1   122.500    669.440 ; 
CT  C   N            1   116.600    585.760 ; AA general
N   C   O            1   122.900    669.440 ; AA general
O   C   O            1   126.000    669.440 ; AA COO- terminal residues
O2  C   O2           1   126.000    669.440 ; AA GLU            (SCH JPC 79,2379)
O   C   OH           1   120.000    669.440 ; 
CA  C   CA           1   120.000    527.184 ; changed from 85.0  bsd on C6H6 nmodes; AA tyr
CA  C   OH           1   120.000    585.760 ; AA tyr
C   CA  CA           1   120.000    527.184 ; changed from 85.0  bsd on C6H6 nmodes
CA  CA  CA           1   120.000    527.184 ; changed from 85.0  bsd on C6H6 nmodes
CA  CA  CB           1   120.000    527.184 ; changed from 85.0  bsd on C6H6 nmodes
CA  CA  CT           1   120.000    585.760 ; 
CA  CA  HA           1   120.000    418.400 ; new99
CA  CA  H4           1   120.000    418.400 ; new99
CB  CA  HA           1   120.000    418.400 ; new99
CB  CA  H4           1   120.000    418.400 ; new99
CB  CA  N2           1   123.500    585.760 ; 
CB  CA  NC           1   117.300    585.760 ; 
CM  CA  N2           1   120.100    585.760 ; 
CM  CA  NC           1   121.500    585.760 ; 
N2  CA  NA           1   116.000    585.760 ; 
N2  CA  NC           1   119.300    585.760 ; 
NA  CA  NC           1   123.300    585.760 ; 
C   CA  HA           1   120.000    418.400 ; new99 tyr
N2  CA  N2           1   120.000    585.760 ; AA arg
CN  CA  HA           1   120.000    418.400 ; new99 trp
CA  CA  CN           1   120.000    527.184 ; changed from 85.0  bsd on C6H6 nmodes; AA trp
C   CB  CB           1   119.200    527.184 ; changed from 85.0  bsd on C6H6 nmodes; NA gua
C   CB  NB           1   130.000    585.760 ; 
CA  CB  CB           1   117.300    527.184 ; changed from 85.0  bsd on C6H6 nmodes; NA ade
CA  CB  NB           1   132.400    585.760 ; 
CB  CB  N*           1   106.200    585.760 ; 
CB  CB  NB           1   110.400    585.760 ; 
CB  CB  NC           1   127.700    585.760 ; 
N*  CB  NC           1   126.200    585.760 ; 
C*  CB  CA           1   134.900    527.184 ; changed from 85.0  bsd on C6H6 nmodes; AA trp
C*  CB  CN           1   108.800    527.184 ; changed from 85.0  bsd on C6H6 nmodes; AA trp
CA  CB  CN           1   116.200    527.184 ; changed from 85.0  bsd on C6H6 nmodes; AA trp
H5  CK  N*           1   123.050    418.400 ; new99
H5  CK  NB           1   123.050    418.400 ; new99
N*  CK  NB           1   113.900    585.760 ; 
C   CM  CM           1   120.700    527.184 ; changed from 85.0  bsd on C6H6 nmodes; NA thy
C   CM  CT           1   119.700    585.760 ; 
C   CM  HA           1   119.700    418.400 ; new99
C   CM  H4           1   119.700    418.400 ; new99
CA  CM  CM           1   117.000    527.184 ; changed from 85.0  bsd on C6H6 nmodes; NA cyt
CA  CM  HA           1   123.300    418.400 ; new99
CA  CM  H4           1   123.300    418.400 ; new99
CM  CM  CT           1   119.700    585.760 ; 
CM  CM  HA           1   119.700    418.400 ; new99
CM  CM  H4           1   119.700    418.400 ; new99
CM  CM  N*           1   121.200    585.760 ; 
H4  CM  N*           1   119.100    418.400 ; new99
H5  CQ  NC           1   115.450    418.400 ; new99
NC  CQ  NC           1   129.100    585.760 ; 
CM  CT  HC           1   109.500    418.400 ; changed based on NMA nmodes
CT  CT  CT           1   109.500    334.720 ; 
CT  CT  HC           1   109.500    418.400 ; changed based on NMA nmodes
CT  CT  H1           1   109.500    418.400 ; changed based on NMA nmodes
CT  CT  H2           1   109.500    418.400 ; changed based on NMA nmodes
CT  CT  HP           1   109.500    418.400 ; changed based on NMA nmodes
CT  CT  N*           1   109.500    418.400 ; 
CT  CT  OH           1   109.500    418.400 ; 
CT  CT  OS           1   109.500    418.400 ; 
HC  CT  HC           1   109.500    292.880 ; 
H1  CT  H1           1   109.500    292.880 ; 
HP  CT  HP           1   109.500    292.880 ; AA lys, ch3nh4+
H2  CT  N*           1   109.500    418.400 ; changed based on NMA nmodes
H1  CT  N*           1   109.500    418.400 ; changed based on NMA nmodes
H1  CT  OH           1   109.500    418.400 ; changed based on NMA nmodes 
H1  CT  OS           1   109.500    418.400 ; changed based on NMA nmodes 
H2  CT  OS           1   109.500    418.400 ; changed based on NMA nmodes
N*  CT  OS           1   109.500    418.400 ; 
H1  CT  N            1   109.500    418.400 ; AA general  changed based on NMA nmodes
C   CT  H1           1   109.500    418.400 ; AA general  changed based on NMA nmodes
C   CT  HP           1   109.500    418.400 ; AA zwitterion  changed based on NMA nmodes
H1  CT  S            1   109.500    418.400 ; AA cys     changed based on NMA nmodes
H1  CT  SH           1   109.500    418.400 ; AA cyx     changed based on NMA nmodes
CT  CT  S            1   114.700    418.400 ; AA cyx            (SCHERAGA  JPC 79,1428)
CT  CT  SH           1   108.600    418.400 ; AA cys
H2  CT  H2           1   109.500    292.880 ; AA lys
H1  CT  N2           1   109.500    418.400 ; AA arg     changed based on NMA nmodes
HP  CT  N3           1   109.500    418.400 ; AA lys, ch3nh3+, changed based on NMA nmodes
CA  CT  CT           1   114.000    527.184 ; AA phe tyr          (SCH JPC  79,2379)
C   CT  HC           1   109.500    418.400 ; AA gln      changed based on NMA nmodes
C   CT  N            1   110.100    527.184 ; AA general
CT  CT  N2           1   111.200    669.440 ; AA arg             (JCP 76, 1439)
CT  CT  N            1   109.700    669.440 ; AA ala, general    (JACS 94, 2657)
C   CT  CT           1   111.100    527.184 ; AA general
CA  CT  HC           1   109.500    418.400 ; AA tyr     changed based on NMA nmodes
CT  CT  N3           1   111.200    669.440 ; AA lys             (JCP 76, 1439)
CC  CT  CT           1   113.100    527.184 ; AA his
CC  CT  HC           1   109.500    418.400 ; AA his     changed based on NMA nmodes
C   CT  N3           1   111.200    669.440 ; AA amino terminal residues
C*  CT  CT           1   115.600    527.184 ; AA trp
C*  CT  HC           1   109.500    418.400 ; AA trp    changed based on NMA nmodes
CT  CC  NA           1   120.000    585.760 ; AA his
CT  CC  CV           1   120.000    585.760 ; AA his
CT  CC  NB           1   120.000    585.760 ; AA his
CV  CC  NA           1   120.000    585.760 ; AA his
CW  CC  NA           1   120.000    585.760 ; AA his
CW  CC  NB           1   120.000    585.760 ; AA his
CT  CC  CW           1   120.000    585.760 ; AA his
H5  CR  NA           1   120.000    418.400 ; new99 his
H5  CR  NB           1   120.000    418.400 ; new99 his
NA  CR  NA           1   120.000    585.760 ; AA his
NA  CR  NB           1   120.000    585.760 ; AA his
CC  CV  H4           1   120.000    418.400 ; new99 his
CC  CV  NB           1   120.000    585.760 ; AA his
H4  CV  NB           1   120.000    418.400 ; new99 his
CC  CW  H4           1   120.000    418.400 ; new99 his
CC  CW  NA           1   120.000    585.760 ; AA his
H4  CW  NA           1   120.000    418.400 ; new99 his
C*  CW  H4           1   120.000    418.400 ; new99 trp
C*  CW  NA           1   108.700    585.760 ; AA trp
CT  C*  CW           1   125.000    585.760 ; AA trp
CB  C*  CT           1   128.600    585.760 ; AA trp
CB  C*  CW           1   106.400    527.184 ; changed from 85.0  bsd on C6H6 nmodes; AA trp
CA  CN  NA           1   132.800    585.760 ; AA trp
CB  CN  NA           1   104.400    585.760 ; AA trp
CA  CN  CB           1   122.700    527.184 ; changed from 85.0  bsd on C6H6 nmodes; AA trp
C   N   CT           1   121.900    418.400 ; AA general
C   N   H            1   120.000    418.400 ; new99 general, gln, asn,changed based on NMA nmodes
CT  N   H            1   118.040    418.400 ; new99 general,     changed based on NMA nmodes
CT  N   CT           1   118.000    418.400 ; AA pro             (DETAR JACS 99,1232)
H   N   H            1   120.000    292.880 ; ade,cyt,gua,gln,asn     **
C   N*  CM           1   121.600    585.760 ; 
C   N*  CT           1   117.600    585.760 ; 
C   N*  H            1   119.200    418.400 ; new99
CB  N*  CK           1   105.400    585.760 ; 
CB  N*  CT           1   125.800    585.760 ; 
CB  N*  H            1   125.800    418.400 ; new99
CK  N*  CT           1   128.800    585.760 ; 
CK  N*  H            1   128.800    418.400 ; new99  for unmethylated n.a. bases,chngd bsd NMA nmodes
CM  N*  CT           1   121.200    585.760 ; 
CM  N*  H            1   121.200    418.400 ; new99  for unmethylated n.a. bases,chngd bsd NMA nmodes
CA  N2  H            1   120.000    418.400 ; new99
H   N2  H            1   120.000    292.880 ; 
CT  N2  H            1   118.400    418.400 ; new99 arg
CA  N2  CT           1   123.200    418.400 ; AA arg
CT  N3  H            1   109.500    418.400 ; AA lys,     changed based on NMA nmodes
CT  N3  CT           1   109.500    418.400 ; AA pro/nt
H   N3  H            1   109.500    292.880 ; AA lys, AA(end)
C   NA  C            1   126.400    585.760 ; 
C   NA  CA           1   125.200    585.760 ; 
C   NA  H            1   116.800    418.400 ; new99
CA  NA  H            1   118.000    418.400 ; new99
CC  NA  CR           1   120.000    585.760 ; AA his
CC  NA  H            1   120.000    418.400 ; new99 his
CR  NA  CW           1   120.000    585.760 ; AA his
CR  NA  H            1   120.000    418.400 ; new99 his
CW  NA  H            1   120.000    418.400 ; new99 his
CN  NA  CW           1   111.600    585.760 ; AA trp
CN  NA  H            1   123.100    418.400 ; new99 trp
CB  NB  CK           1   103.800    585.760 ; 
CC  NB  CR           1   117.000    585.760 ; AA his
CR  NB  CV           1   117.000    585.760 ; AA his
C   NC  CA           1   120.500    585.760 ; 
CA  NC  CB           1   112.200    585.760 ; 
CA  NC  CQ           1   118.600    585.760 ; 
CB  NC  CQ           1   111.000    585.760 ; 
C   OH  HO           1   113.000    418.400 ; new99
CT  OH  HO           1   108.500    460.240 ; 
HO  OH  P            1   108.500    376.560 ; 
CT  OS  CT           1   109.500    502.080 ; 
CT  OS  P            1   120.500    836.800 ; 
P   OS  P            1   120.500    836.800 ; 
O2  P   OH           1   108.230    376.560 ; 
O2  P   O2           1   119.900   1171.520 ; 
O2  P   OS           1   108.230    836.800 ; 
OH  P   OS           1   102.600    376.560 ; 
OS  P   OS           1   102.600    376.560 ; 
CT  S   CT           1    98.900    518.816 ; AA met
CT  S   S            1   103.700    569.024 ; AA cyx             (SCHERAGA  JPC 79,1428)
CT  SH  HS           1    96.000    359.824 ; changed from 44.0 based on methanethiol nmodes
HS  SH  HS           1    92.070    292.880 ; AA cys
F   CT  F            1   109.100    644.336 ; JCC,13,(1992),963;
F   CT  H1           1   109.500    418.400 ; new99
N   C   N            1   120.000    585.760 ; Added for Urea (same as N2-CA-N2) - EJS

[ dihedraltypes ]
;i  j   k  l	 func      phase      kd      pn
CA  CA  CA  OH       4      180.00     4.60240     2 	; new99
H5  O   C   OH       4      180.00     4.60240     2 	; new99
H5  O   C   OS       4      180.00     4.60240     2 	; new99
CM  CT  CM  HA       4      180.00     4.60240     2 	; new99
CA  CA  CA  Br       4      180.00     4.60240     2 	; new99
CM  H4  C   O        4      180.00     4.60240     2 	; new99
C   CT  N   H        4      180.00     4.60240     2 	; new99
C   CT  N   O        4      180.00     4.60240     2    ; new99
CB  CK  N*  CT       4      180.00     4.18400     2	; 
CK  CB	N*  CT	     4      180.00     4.18400     2    ;
C   CM  N*  CT       4      180.00     4.18400     2	; dac guess, 9/94
CT  N*  C   CM       4      180.00     4.18400     2    ; 
CM  C   CM  CT       4      180.00     4.60240     2	; 
CT  O   C   OH       4      180.00    43.93200     2	; 
NA  CV  CC  CT       4      180.00     4.60240     2	; 
NB  CW  CC  CT       4      180.00     4.60240     2	; 
NA  CW  CC  CT       4      180.00     4.60240     2	; 
CW  CB  C*  CT       4      180.00     4.60240     2	; 
CA  CA  CA  CT       4      180.00     4.60240     2	; 
C   CM  CM  CT       4      180.00     4.60240     2	; dac guess, 9/94
NC  CM  CA  N2       4      180.00     4.60240     2	; dac guess, 9/94
CB  NC  CA  N2       4      180.00     4.60240     2	; dac, 10/94
NA  NC  CA  N2       4      180.00     4.60240     2	; dac, 10/94
CA  CA  C   OH       4      180.00     4.60240     2	; 
CT  CV  CC  NA       4      180.00     4.60240     2	; 
CT  CW  CC  NB       4      180.00     4.60240     2	; 
CT  CW  CC  NA       4      180.00     4.60240     2	; 
CB  CT  C*  CW       4      180.00     4.60240     2	; 
CM  N2  CA  NC       4      180.00     4.60240     2	; 
CB  N2  CA  NC       4      180.00     4.60240     2	; 
N2  NA  CA  NC       4      180.00     4.60240     2	; 
N   N   C   O        4      180.00    43.93200     2	; urea
X   O2  C   O2       4      180.00    43.93200     2	; JCC,7,(1986),230
X   N2  CA  N2       4      180.00    43.93200     2	; JCC,7,(1986),230
X   CT  N   CT       4      180.00     4.18400     2	; JCC,7,(1986),230
X   X   C   O        4      180.00    43.93200     2	; JCC,7,(1986),230
X   X   N   H        4      180.00     4.18400     2	; JCC,7,(1986),230
X   X   N2  H        4      180.00     4.18400     2	; JCC,7,(1986),230
X   X   NA  H        4      180.00     4.18400     2	; JCC,7,(1986),230
X   X   CA  HA       4      180.00     4.60240     2	; bsd.on C6H6 nmodes
X   X   CW  H4       4      180.00     4.60240     2	; 
X   X   CR  H5       4      180.00     4.60240     2	; 
X   X   CV  H4       4      180.00     4.60240     2	; 
X   X   CQ  H5       4      180.00     4.60240     2	; 
X   X   CK  H5       4      180.00     4.60240     2	; 
X   X   CM  H4       4      180.00     4.60240     2	; 
X   X   CM  HA       4      180.00     4.60240     2	; 
X   X   CA  H4       4      180.00     4.60240     2	; bsd.on C6H6 nmodes 
X   X   CA  H5       4      180.00     4.60240     2	; bsd.on C6H6 nmodes


[ dihedraltypes ]
;i   j   k   l	   func	
 CT  CT  OS  CT    9       0.0      1.60247     3  ; 
 CT  CT  OS  CT    9     180.0      0.41840     2  ; 
 C   N   CT  C     9       0.0      1.12968     2  ; new for 99sb
 C   N   CT  C     9       0.0      1.75728     3  ; new for 99sb
 N   CT  C   N     9     180.0      1.88280     1  ; new for 99sb
 N   CT  C   N     9     180.0      6.61072     2  ; new for 99sb
 N   CT  C   N     9     180.0      2.30120     3  ; new for 99sb
 CT  CT  N   C     9       0.0      8.36800     1  ; new for 99sb
 CT  CT  N   C     9       0.0      8.36800     2  ; new for 99sb
 CT  CT  N   C     9       0.0      1.67360     3  ; new for 99sb
 CT  CT  C   N     9       0.0      0.83680     1  ; new for 99sb
 CT  CT  C   N     9       0.0      0.83680     2  ; new for 99sb
 CT  CT  C   N     9       0.0      1.67360     3  ; new for 99sb
 H   N   C   O     9     180.0     10.46000     2  ; JCC,7,(1986),230
 H   N   C   O     9       0.0      8.36800     1  ; J.C.cistrans-NMA DE
 CT  S   S   CT    9       0.0     14.64400     2  ; JCC,7,(1986),230
 CT  S   S   CT    9       0.0      2.51040     3  ; JCC,7,(1986),230
 OS  CT  CT  OS    9       0.0      0.60250     3  ; parm98, TC,PC,PAK
 OS  CT  CT  OS    9       0.0      4.91620     2  ; Piotr et al.
 OS  CT  CT  OH    9       0.0      0.60250     3  ; parm98, TC,PC,PAK
 OS  CT  CT  OH    9       0.0      4.91620     2  ; parm98, TC,PC,PAK
 OH  CT  CT  OH    9       0.0      0.60250     3  ; parm98, TC,PC,PAK
 OH  CT  CT  OH    9       0.0      4.91620     2  ; parm98, TC,PC,PAK
 OH  P   OS  CT    9       0.0      1.04600     3  ; JCC,7,(1986),230
 OH  P   OS  CT    9       0.0      5.02080     2  ; gg&gt ene.631g*/mp2
 OS  P   OS  CT    9       0.0      1.04600     3  ; JCC,7,(1986),230
 OS  P   OS  CT    9       0.0      5.02080     2  ; gg&gt ene.631g*/mp2
 OS  CT  N*  CK    9       0.0     10.46000     1  ; parm98, TC,PC,PAK
 OS  CT  N*  CM    9       0.0     10.46000     1  ; parm98, TC,PC,PAK
 H1  CT  C   O     9       0.0      3.34720     1  ; Junmei et al, 1999
 H1  CT  C   O     9     180.0      0.33472     3  ; Junmei et al, 1999
 HC  CT  C   O     9       0.0      3.34720     1  ; Junmei et al, 1999
 HC  CT  C   O     9     180.0      0.33472     3  ; Junmei et al, 1999
 HC  CT  CT  HC    9       0.0      0.62760     3  ; Junmei et al, 1999
 HC  CT  CT  CT    9       0.0      0.66944     3  ; Junmei et al, 1999
 HC  CT  CM  CM    9     180.0      1.58992     3  ; Junmei et al, 1999
 HC  CT  CM  CM    9       0.0      4.81160     1  ; Junmei et al, 1999
 HO  OH  CT  CT    9       0.0      0.66944     3  ; Junmei et al, 1999
 HO  OH  CT  CT    9       0.0      1.04600     1  ; Junmei et al, 1999
 HO  OH  C   O     9     180.0      9.62320     2  ; Junmei et al, 1999
 HO  OH  C   O     9       0.0      7.94960     1  ; Junmei et al, 1999
 CM  CM  C   O     9     180.0      9.10020     2  ; Junmei et al, 1999
 CM  CM  C   O     9       0.0      1.25520     3  ; Junmei et al, 1999
 CT  CM  CM  CT    9     180.0     27.82360     2  ; Junmei et al, 1999
 CT  CM  CM  CT    9     180.0      7.94960     1  ; Junmei et al, 1999
 CT  CT  CT  CT    9       0.0      0.75312     3  ; Junmei et al, 1999
 CT  CT  CT  CT    9     180.0      1.04600     2  ; Junmei et al, 1999
 CT  CT  CT  CT    9     180.0      0.83680     1  ; Junmei et al, 1999
 CT  CT  OS  C     9       0.0      1.60247     3  ; Junmei et al, 1999
 CT  CT  OS  C     9     180.0      3.34720     1  ; Junmei et al, 1999
 CT  OS  CT  OS    9       0.0      0.41840     3  ; Junmei et al, 1999
 CT  OS  CT  OS    9     180.0      3.55640     2  ; Junmei et al, 1999
 CT  OS  CT  OS    9     180.0      5.64840     1  ; Junmei et al, 1999
 O   C   OS  CT    9     180.0     11.29680     2  ; Junmei et al, 1999
 O   C   OS  CT    9     180.0      5.85760     1  ; Junmei et al, 1999
 F   CT  CT  F     9     180.0      5.02080     1  ; Junmei et al, 1999
 Cl  CT  CT  Cl    9     180.0      1.88280     1  ; Junmei et al, 1999
 Br  CT  CT  Br    9       0.0      0.00000     0  ; Junmei et al, 1999
 H1  CT  CT  OS    9       0.0      1.04600     1  ; Junmei et al, 1999
 H1  CT  CT  OH    9       0.0      1.04600     1  ; Junmei et al, 1999
 H1  CT  CT  F     9       0.0      0.79496     1  ; Junmei et al, 1999
 H1  CT  CT  Cl    9       0.0      1.04600     1  ; Junmei et al, 1999
 H1  CT  CT  Br    9       0.0      2.30120     1  ; Junmei et al, 1999
 HC  CT  CT  OS    9       0.0      1.04600     1  ; Junmei et al, 1999
 HC  CT  CT  OH    9       0.0      1.04600     1  ; Junmei et al, 1999
 HC  CT  CT  F     9       0.0      0.79496     1  ; Junmei et al, 1999
 HC  CT  CT  Cl    9       0.0      1.04600     1  ; Junmei et al, 1999
 HC  CT  CT  Br    9       0.0      2.30120     1  ; Junmei et al, 1999
 CT  OS  CT  N*    9       0.0      1.60247     3  ; parm98.dat, TC,PC,PAK
 CT  OS  CT  N*    9       0.0      2.71960     2  ; Piotr et al.
 X   C   C   X     9     180.0     15.16700     2  ; Junmei et al, 1999
 X   C   O   X     9     180.0     11.71520     2  ; Junmei et al, 1999
 X   C   OS  X     9     180.0     11.29680     2  ; Junmei et al, 1999
 X   CA  OH  X     9     180.0      3.76560     2  ; Junmei et al, 99
 X   CM  OS  X     9     180.0      4.39320     2  ; Junmei et al, 1999
 X   C   CA  X     9     180.0     15.16700     2  ; intrpol.bsd.on C6H6
 X   C   CB  X     9     180.0     12.55200     2  ; intrpol.bsd.on C6H6
 X   C   CM  X     9     180.0      9.10020     2  ; intrpol.bsd.on C6H6
 X   C   N*  X     9     180.0      6.06680     2  ; JCC,7,(1986),230
 X   C   NA  X     9     180.0      5.64840     2  ; JCC,7,(1986),230
 X   C   NC  X     9     180.0     16.73600     2  ; JCC,7,(1986),230
 X   C   OH  X     9     180.0      9.62320     2  ; Junmei et al, 1999
 X   C   CT  X     9       0.0      0.00000     0  ; JCC,7,(1986),230
 X   CA  CA  X     9     180.0     15.16700     2  ; intrpol.bsd.on C6H6
 X   CA  CB  X     9     180.0     14.64400     2  ; intrpol.bsd.on C6H6
 X   CA  CM  X     9     180.0     10.66920     2  ; intrpol.bsd.on C6H6
 X   CA  CT  X     9       0.0      0.00000     0  ; JCC,7,(1986),230
 X   CA  N2  X     9     180.0     10.04160     2  ; reinterpolated 93'
 X   CA  NA  X     9     180.0      6.27600     2  ; JCC,7,(1986),230
 X   CA  NC  X     9     180.0     20.08320     2  ; JCC,7,(1986),230
 X   CB  CB  X     9     180.0     22.80280     2  ; intrpol.bsd.on C6H6
 X   CB  N*  X     9     180.0      6.90360     2  ; JCC,7,(1986),230
 X   CB  NB  X     9     180.0     10.66920     2  ; JCC,7,(1986),230
 X   CB  NC  X     9     180.0     17.36360     2  ; JCC,7,(1986),230
 X   CK  N*  X     9     180.0      7.11280     2  ; JCC,7,(1986),230
 X   CK  NB  X     9     180.0     41.84000     2  ; JCC,7,(1986),230
 X   CM  CM  X     9     180.0     27.82360     2  ; intrpol.bsd.on C6H6
 X   CM  CT  X     9       0.0      0.00000     0  ; JCC,7,(1986),230
 X   CM  N*  X     9     180.0      7.74040     2  ; JCC,7,(1986),230
 X   CQ  NC  X     9     180.0     28.45120     2  ; JCC,7,(1986),230
 X   CT  CT  X     9       0.0      0.65084     3  ; JCC,7,(1986),230
 X   CT  N   X     9       0.0      0.00000     0  ; JCC,7,(1986),230
 X   CT  N*  X     9       0.0      0.00000     0  ; JCC,7,(1986),230
 X   CT  N2  X     9       0.0      0.00000     0  ; JCC,7,(1986),230
 X   CT  OH  X     9       0.0      0.69733     3  ; JCC,7,(1986),230
 X   CT  OS  X     9       0.0      1.60387     3  ; JCC,7,(1986),230
 X   OH  P   X     9       0.0      1.04600     3  ; JCC,7,(1986),230
 X   OS  P   X     9       0.0      1.04600     3  ; JCC,7,(1986),230
 X   C   N   X     9     180.0     10.46000     2  ; AA,NMA
 X   CT  N3  X     9       0.0      0.65084     3  ; JCC,7,(1986),230
 X   CT  S   X     9       0.0      1.39467     3  ; JCC,7,(1986),230
 X   CT  SH  X     9       0.0      1.04600     3  ; JCC,7,(1986),230
 X   C*  CB  X     9     180.0      7.00820     2  ; intrpol.bsd.onC6H6aa
 X   C*  CT  X     9       0.0      0.00000     0  ; JCC,7,(1986),230
 X   C*  CW  X     9     180.0     27.30060     2  ; intrpol.bsd.on C6H6
 X   CA  CN  X     9     180.0     15.16700     2  ; reinterpolated 93'
 X   CB  CN  X     9     180.0     12.55200     2  ; reinterpolated 93'
 X   CC  CT  X     9       0.0      0.00000     0  ; JCC,7,(1986),230
 X   CC  CV  X     9     180.0     21.54760     2  ; intrpol.bsd.on C6H6
 X   CC  CW  X     9     180.0     22.48900     2  ; intrpol.bsd.on C6H6
 X   CC  NA  X     9     180.0      5.85760     2  ; JCC,7,(1986),230
 X   CC  NB  X     9     180.0     10.04160     2  ; JCC,7,(1986),230
 X   CN  NA  X     9     180.0      6.38060     2  ; reinterpolated 93'
 X   CR  NA  X     9     180.0      9.72780     2  ; JCC,7,(1986),230
 X   CR  NB  X     9     180.0     20.92000     2  ; JCC,7,(1986),230
 X   CV  NB  X     9     180.0     10.04160     2  ; JCC,7,(1986),230
 X   CW  NA  X     9     180.0      6.27600     2  ; JCC,7,(1986),230

; Modified amino acid torsions in Amber99SB-ILDN
; These should not override the general torsion for the atom types,
; so to avoid introducing extra new atom types we list them explicitly for
; the residues in question:


 


[ implicit_genborn_params ]

; atype      sar      st     pi       gbr       hct
;Br           0.1      1      1        0.125     0.85 ; H
C            0.172    1      1.554    0.1875    0.72 ; C
CA           0.18     1      1.037    0.1875    0.72 ; C
CB           0.172    0.012  1.554    0.1875    0.72 ; C
CC           0.172    1      1.554    0.1875    0.72 ; C
CN           0.172    0.012  1.554    0.1875    0.72 ; C
CR           0.18     1      1.073    0.1875    0.72 ; C
CT           0.18     1      1.276    0.190     0.72 ; C
CV           0.18     1      1.073    0.1875    0.72 ; C 
CW           0.18     1      1.073    0.1875    0.72 ; C
C*           0.172    0.012  1.554    0.1875    0.72 ; C
H            0.1      1      1        0.115     0.85 ; H
HC           0.1      1      1        0.125     0.85 ; H
H1           0.1      1      1        0.125     0.85 ; H
HA           0.1      1      1        0.125     0.85 ; H
H4           0.1      1      1        0.115     0.85 ; H
H5           0.1      1      1        0.125     0.85 ; H
HO           0.1      1      1        0.105     0.85 ; H
HS           0.1      1      1        0.125     0.85 ; H
HP           0.1      1      1        0.125     0.85 ; H
N            0.155    1      1.028    0.17063   0.79 ; N
NA           0.155    1      1.028    0.17063   0.79 ; N
NB           0.155    1      1.215    0.17063   0.79 ; N
N2           0.16     1      1.215    0.17063   0.79 ; N
N3           0.16     1      1.215    0.1625    0.79 ; N
O            0.15     1      0.926    0.148     0.85 ; O
OH           0.152    1      1.080    0.1535    0.85 ; O
O2           0.17     1      0.922    0.148     0.85 ; O
S            0.18     1      1.121    0.1775    0.96 ; S
SH           0.18     1      1.121    0.1775    0.96 ; S

; masscenters for vsites do not have gbsa parameters

MNH3         0        0      0        0         0
MCH3         0        0      0        0         0


[ atomtypes ]
	c	0.000000	0.000000	A	0.331521	0.413379
	ha	0.000000	0.000000	A	0.262548	0.067362
	DUM_f	0.000000	0.000000	A	0.000000	0.000000
	DUM_hn	0.000000	0.000000	A	0.000000	0.000000
	f	0.000000	0.000000	A	0.303422	0.348109
	cc	0.000000	0.000000	A	0.331521	0.413379
	nu	0.000000	0.000000	A	0.327904	0.646428
	nb	0.000000	0.000000	A	0.338417	0.393714
	h1	0.000000	0.000000	A	0.242200	0.087027
	o	0.000000	0.000000	A	0.304812	0.612119
	cd	0.000000	0.000000	A	0.331521	0.413379
	hn	0.000000	0.000000	A	0.110650	0.041840
	h4	0.000000	0.000000	A	0.253639	0.067362
	DUM_ha	0.000000	0.000000	A	0.000000	0.000000
	c3	0.000000	0.000000	A	0.339771	0.451035
	hc	0.000000	0.000000	A	0.260018	0.087027
	n	0.000000	0.000000	A	0.318086	0.684502
	os	0.000000	0.000000	A	0.315610	0.303758
	ca	0.000000	0.000000	A	0.331521	0.413379
;
;	File 'topol_Protein_chain_A.itp' was generated
;	By user: vgapsys (41508)
;	On host: vgapsys
;	At date: Sat Dec 29 17:06:40 2018
;
;	This is a include topology file
;
;	Created by:
;	          :-) GROMACS - gmx pdb2gmx, 2018.5-dev-20181129-d5972f7 (-:
;	
;	Executable:   /usr/local/gromacs/2018/2018.4-impi2017-fftw337-gcc640-cuda91/bin/gmx
;	Data prefix:  /usr/local/gromacs/2018/2018.4-impi2017-fftw337-gcc640-cuda91
;	Working dir:  /home/vgapsys/project/janssen/schroedinger_set/p38/protein/amber
;	Command line:
;	  gmx pdb2gmx -f ../prot.pdb -o protein.pdb
;	Force field data was read from:
;	/home/vgapsys/gromacs-454/share/gromacs/top
;
;	Note:
;	This might be a non-standard force field location. When you use this topology, the
;	force field must either be present in the current directory, or the location
;	specified in the GMXLIB path variable or with the 'include' mdp file option.
;

[ moleculetype ]
; Name            nrexcl
Protein_chain_A     3

[ atoms ]
;   nr       type  resnr residue  atom   cgnr     charge       mass  typeB    chargeB      massB
; residue   1 GLU rtp NGLU q  0.0
     1         N3      1    GLU      N      1     0.0017      14.01   ; qtot 0.0017
     2          H      1    GLU     H1      2     0.2391      1.008   ; qtot 0.2408
     3          H      1    GLU     H2      3     0.2391      1.008   ; qtot 0.4799
     4          H      1    GLU     H3      4     0.2391      1.008   ; qtot 0.719
     5         CT      1    GLU     CA      5     0.0588      12.01   ; qtot 0.7778
     6         HP      1    GLU     HA      6     0.1202      1.008   ; qtot 0.898
     7         CT      1    GLU     CB      7     0.0909      12.01   ; qtot 0.9889
     8         HC      1    GLU    HB1      8    -0.0232      1.008   ; qtot 0.9657
     9         HC      1    GLU    HB2      9    -0.0232      1.008   ; qtot 0.9425
    10         CT      1    GLU     CG     10    -0.0236      12.01   ; qtot 0.9189
    11         HC      1    GLU    HG1     11    -0.0315      1.008   ; qtot 0.8874
    12         HC      1    GLU    HG2     12    -0.0315      1.008   ; qtot 0.8559
    13          C      1    GLU     CD     13     0.8087      12.01   ; qtot 1.665
    14         O2      1    GLU    OE1     14    -0.8189         16   ; qtot 0.8457
    15         O2      1    GLU    OE2     15    -0.8189         16   ; qtot 0.0268
    16          C      1    GLU      C     16     0.5621      12.01   ; qtot 0.5889
    17          O      1    GLU      O     17    -0.5889         16   ; qtot 0
; residue   2 ARG rtp ARG  q +1.0
    18          N      2    ARG      N     18    -0.3479      14.01   ; qtot -0.3479
    19          H      2    ARG      H     19     0.2747      1.008   ; qtot -0.0732
    20         CT      2    ARG     CA     20    -0.2637      12.01   ; qtot -0.3369
    21         H1      2    ARG     HA     21      0.156      1.008   ; qtot -0.1809
    22         CT      2    ARG     CB     22    -0.0007      12.01   ; qtot -0.1816
    23         HC      2    ARG    HB1     23     0.0327      1.008   ; qtot -0.1489
    24         HC      2    ARG    HB2     24     0.0327      1.008   ; qtot -0.1162
    25         CT      2    ARG     CG     25      0.039      12.01   ; qtot -0.0772
    26         HC      2    ARG    HG1     26     0.0285      1.008   ; qtot -0.0487
    27         HC      2    ARG    HG2     27     0.0285      1.008   ; qtot -0.0202
    28         CT      2    ARG     CD     28     0.0486      12.01   ; qtot 0.0284
    29         H1      2    ARG    HD1     29     0.0687      1.008   ; qtot 0.0971
    30         H1      2    ARG    HD2     30     0.0687      1.008   ; qtot 0.1658
    31         N2      2    ARG     NE     31    -0.5295      14.01   ; qtot -0.3637
    32          H      2    ARG     HE     32     0.3456      1.008   ; qtot -0.0181
    33         CA      2    ARG     CZ     33     0.8076      12.01   ; qtot 0.7895
    34         N2      2    ARG    NH1     34    -0.8627      14.01   ; qtot -0.0732
    35          H      2    ARG   HH11     35     0.4478      1.008   ; qtot 0.3746
    36          H      2    ARG   HH12     36     0.4478      1.008   ; qtot 0.8224
    37         N2      2    ARG    NH2     37    -0.8627      14.01   ; qtot -0.0403
    38          H      2    ARG   HH21     38     0.4478      1.008   ; qtot 0.4075
    39          H      2    ARG   HH22     39     0.4478      1.008   ; qtot 0.8553
    40          C      2    ARG      C     40     0.7341      12.01   ; qtot 1.589
    41          O      2    ARG      O     41    -0.5894         16   ; qtot 1
; residue   3 PRO rtp PRO  q  0.0
    42          N      3    PRO      N     42    -0.2548      14.01   ; qtot 0.7452
    43         CT      3    PRO     CD     43     0.0192      12.01   ; qtot 0.7644
    44         H1      3    PRO    HD1     44     0.0391      1.008   ; qtot 0.8035
    45         H1      3    PRO    HD2     45     0.0391      1.008   ; qtot 0.8426
    46         CT      3    PRO     CG     46     0.0189      12.01   ; qtot 0.8615
    47         HC      3    PRO    HG1     47     0.0213      1.008   ; qtot 0.8828
    48         HC      3    PRO    HG2     48     0.0213      1.008   ; qtot 0.9041
    49         CT      3    PRO     CB     49     -0.007      12.01   ; qtot 0.8971
    50         HC      3    PRO    HB1     50     0.0253      1.008   ; qtot 0.9224
    51         HC      3    PRO    HB2     51     0.0253      1.008   ; qtot 0.9477
    52         CT      3    PRO     CA     52    -0.0266      12.01   ; qtot 0.9211
    53         H1      3    PRO     HA     53     0.0641      1.008   ; qtot 0.9852
    54          C      3    PRO      C     54     0.5896      12.01   ; qtot 1.575
    55          O      3    PRO      O     55    -0.5748         16   ; qtot 1
; residue   4 THR rtp THR  q  0.0
    56          N      4    THR      N     56    -0.4157      14.01   ; qtot 0.5843
    57          H      4    THR      H     57     0.2719      1.008   ; qtot 0.8562
    58         CT      4    THR     CA     58    -0.0389      12.01   ; qtot 0.8173
    59         H1      4    THR     HA     59     0.1007      1.008   ; qtot 0.918
    60         CT      4    THR     CB     60     0.3654      12.01   ; qtot 1.283
    61         H1      4    THR     HB     61     0.0043      1.008   ; qtot 1.288
    62         CT      4    THR    CG2     62    -0.2438      12.01   ; qtot 1.044
    63         HC      4    THR   HG21     63     0.0642      1.008   ; qtot 1.108
    64         HC      4    THR   HG22     64     0.0642      1.008   ; qtot 1.172
    65         HC      4    THR   HG23     65     0.0642      1.008   ; qtot 1.237
    66         OH      4    THR    OG1     66    -0.6761         16   ; qtot 0.5604
    67         HO      4    THR    HG1     67     0.4102      1.008   ; qtot 0.9706
    68          C      4    THR      C     68     0.5973      12.01   ; qtot 1.568
    69          O      4    THR      O     69    -0.5679         16   ; qtot 1
; residue   5 PHE rtp PHE  q  0.0
    70          N      5    PHE      N     70    -0.4157      14.01   ; qtot 0.5843
    71          H      5    PHE      H     71     0.2719      1.008   ; qtot 0.8562
    72         CT      5    PHE     CA     72    -0.0024      12.01   ; qtot 0.8538
    73         H1      5    PHE     HA     73     0.0978      1.008   ; qtot 0.9516
    74         CT      5    PHE     CB     74    -0.0343      12.01   ; qtot 0.9173
    75         HC      5    PHE    HB1     75     0.0295      1.008   ; qtot 0.9468
    76         HC      5    PHE    HB2     76     0.0295      1.008   ; qtot 0.9763
    77         CA      5    PHE     CG     77     0.0118      12.01   ; qtot 0.9881
    78         CA      5    PHE    CD1     78    -0.1256      12.01   ; qtot 0.8625
    79         HA      5    PHE    HD1     79      0.133      1.008   ; qtot 0.9955
    80         CA      5    PHE    CE1     80    -0.1704      12.01   ; qtot 0.8251
    81         HA      5    PHE    HE1     81      0.143      1.008   ; qtot 0.9681
    82         CA      5    PHE     CZ     82    -0.1072      12.01   ; qtot 0.8609
    83         HA      5    PHE     HZ     83     0.1297      1.008   ; qtot 0.9906
    84         CA      5    PHE    CE2     84    -0.1704      12.01   ; qtot 0.8202
    85         HA      5    PHE    HE2     85      0.143      1.008   ; qtot 0.9632
    86         CA      5    PHE    CD2     86    -0.1256      12.01   ; qtot 0.8376
    87         HA      5    PHE    HD2     87      0.133      1.008   ; qtot 0.9706
    88          C      5    PHE      C     88     0.5973      12.01   ; qtot 1.568
    89          O      5    PHE      O     89    -0.5679         16   ; qtot 1
; residue   6 TYR rtp TYR  q  0.0
    90          N      6    TYR      N     90    -0.4157      14.01   ; qtot 0.5843
    91          H      6    TYR      H     91     0.2719      1.008   ; qtot 0.8562
    92         CT      6    TYR     CA     92    -0.0014      12.01   ; qtot 0.8548
    93         H1      6    TYR     HA     93     0.0876      1.008   ; qtot 0.9424
    94         CT      6    TYR     CB     94    -0.0152      12.01   ; qtot 0.9272
    95         HC      6    TYR    HB1     95     0.0295      1.008   ; qtot 0.9567
    96         HC      6    TYR    HB2     96     0.0295      1.008   ; qtot 0.9862
    97         CA      6    TYR     CG     97    -0.0011      12.01   ; qtot 0.9851
    98         CA      6    TYR    CD1     98    -0.1906      12.01   ; qtot 0.7945
    99         HA      6    TYR    HD1     99     0.1699      1.008   ; qtot 0.9644
   100         CA      6    TYR    CE1    100    -0.2341      12.01   ; qtot 0.7303
   101         HA      6    TYR    HE1    101     0.1656      1.008   ; qtot 0.8959
   102          C      6    TYR     CZ    102     0.3226      12.01   ; qtot 1.219
   103         OH      6    TYR     OH    103    -0.5579         16   ; qtot 0.6606
   104         HO      6    TYR     HH    104     0.3992      1.008   ; qtot 1.06
   105         CA      6    TYR    CE2    105    -0.2341      12.01   ; qtot 0.8257
   106         HA      6    TYR    HE2    106     0.1656      1.008   ; qtot 0.9913
   107         CA      6    TYR    CD2    107    -0.1906      12.01   ; qtot 0.8007
   108         HA      6    TYR    HD2    108     0.1699      1.008   ; qtot 0.9706
   109          C      6    TYR      C    109     0.5973      12.01   ; qtot 1.568
   110          O      6    TYR      O    110    -0.5679         16   ; qtot 1
; residue   7 ARG rtp ARG  q +1.0
   111          N      7    ARG      N    111    -0.3479      14.01   ; qtot 0.6521
   112          H      7    ARG      H    112     0.2747      1.008   ; qtot 0.9268
   113         CT      7    ARG     CA    113    -0.2637      12.01   ; qtot 0.6631
   114         H1      7    ARG     HA    114      0.156      1.008   ; qtot 0.8191
   115         CT      7    ARG     CB    115    -0.0007      12.01   ; qtot 0.8184
   116         HC      7    ARG    HB1    116     0.0327      1.008   ; qtot 0.8511
   117         HC      7    ARG    HB2    117     0.0327      1.008   ; qtot 0.8838
   118         CT      7    ARG     CG    118      0.039      12.01   ; qtot 0.9228
   119         HC      7    ARG    HG1    119     0.0285      1.008   ; qtot 0.9513
   120         HC      7    ARG    HG2    120     0.0285      1.008   ; qtot 0.9798
   121         CT      7    ARG     CD    121     0.0486      12.01   ; qtot 1.028
   122         H1      7    ARG    HD1    122     0.0687      1.008   ; qtot 1.097
   123         H1      7    ARG    HD2    123     0.0687      1.008   ; qtot 1.166
   124         N2      7    ARG     NE    124    -0.5295      14.01   ; qtot 0.6363
   125          H      7    ARG     HE    125     0.3456      1.008   ; qtot 0.9819
   126         CA      7    ARG     CZ    126     0.8076      12.01   ; qtot 1.79
   127         N2      7    ARG    NH1    127    -0.8627      14.01   ; qtot 0.9268
   128          H      7    ARG   HH11    128     0.4478      1.008   ; qtot 1.375
   129          H      7    ARG   HH12    129     0.4478      1.008   ; qtot 1.822
   130         N2      7    ARG    NH2    130    -0.8627      14.01   ; qtot 0.9597
   131          H      7    ARG   HH21    131     0.4478      1.008   ; qtot 1.408
   132          H      7    ARG   HH22    132     0.4478      1.008   ; qtot 1.855
   133          C      7    ARG      C    133     0.7341      12.01   ; qtot 2.589
   134          O      7    ARG      O    134    -0.5894         16   ; qtot 2
; residue   8 GLN rtp GLN  q  0.0
   135          N      8    GLN      N    135    -0.4157      14.01   ; qtot 1.584
   136          H      8    GLN      H    136     0.2719      1.008   ; qtot 1.856
   137         CT      8    GLN     CA    137    -0.0031      12.01   ; qtot 1.853
   138         H1      8    GLN     HA    138      0.085      1.008   ; qtot 1.938
   139         CT      8    GLN     CB    139    -0.0036      12.01   ; qtot 1.935
   140         HC      8    GLN    HB1    140     0.0171      1.008   ; qtot 1.952
   141         HC      8    GLN    HB2    141     0.0171      1.008   ; qtot 1.969
   142         CT      8    GLN     CG    142    -0.0645      12.01   ; qtot 1.904
   143         HC      8    GLN    HG1    143     0.0352      1.008   ; qtot 1.939
   144         HC      8    GLN    HG2    144     0.0352      1.008   ; qtot 1.975
   145          C      8    GLN     CD    145     0.6951      12.01   ; qtot 2.67
   146          O      8    GLN    OE1    146    -0.6086         16   ; qtot 2.061
   147          N      8    GLN    NE2    147    -0.9407      14.01   ; qtot 1.12
   148          H      8    GLN   HE21    148     0.4251      1.008   ; qtot 1.546
   149          H      8    GLN   HE22    149     0.4251      1.008   ; qtot 1.971
   150          C      8    GLN      C    150     0.5973      12.01   ; qtot 2.568
   151          O      8    GLN      O    151    -0.5679         16   ; qtot 2
; residue   9 GLU rtp GLU  q -1.0
   152          N      9    GLU      N    152    -0.5163      14.01   ; qtot 1.484
   153          H      9    GLU      H    153     0.2936      1.008   ; qtot 1.777
   154         CT      9    GLU     CA    154     0.0397      12.01   ; qtot 1.817
   155         H1      9    GLU     HA    155     0.1105      1.008   ; qtot 1.928
   156         CT      9    GLU     CB    156      0.056      12.01   ; qtot 1.984
   157         HC      9    GLU    HB1    157    -0.0173      1.008   ; qtot 1.966
   158         HC      9    GLU    HB2    158    -0.0173      1.008   ; qtot 1.949
   159         CT      9    GLU     CG    159     0.0136      12.01   ; qtot 1.963
   160         HC      9    GLU    HG1    160    -0.0425      1.008   ; qtot 1.92
   161         HC      9    GLU    HG2    161    -0.0425      1.008   ; qtot 1.878
   162          C      9    GLU     CD    162     0.8054      12.01   ; qtot 2.683
   163         O2      9    GLU    OE1    163    -0.8188         16   ; qtot 1.864
   164         O2      9    GLU    OE2    164    -0.8188         16   ; qtot 1.045
   165          C      9    GLU      C    165     0.5366      12.01   ; qtot 1.582
   166          O      9    GLU      O    166    -0.5819         16   ; qtot 1
; residue  10 LEU rtp LEU  q  0.0
   167          N     10    LEU      N    167    -0.4157      14.01   ; qtot 0.5843
   168          H     10    LEU      H    168     0.2719      1.008   ; qtot 0.8562
   169         CT     10    LEU     CA    169    -0.0518      12.01   ; qtot 0.8044
   170         H1     10    LEU     HA    170     0.0922      1.008   ; qtot 0.8966
   171         CT     10    LEU     CB    171    -0.1102      12.01   ; qtot 0.7864
   172         HC     10    LEU    HB1    172     0.0457      1.008   ; qtot 0.8321
   173         HC     10    LEU    HB2    173     0.0457      1.008   ; qtot 0.8778
   174         CT     10    LEU     CG    174     0.3531      12.01   ; qtot 1.231
   175         HC     10    LEU     HG    175    -0.0361      1.008   ; qtot 1.195
   176         CT     10    LEU    CD1    176    -0.4121      12.01   ; qtot 0.7827
   177         HC     10    LEU   HD11    177        0.1      1.008   ; qtot 0.8827
   178         HC     10    LEU   HD12    178        0.1      1.008   ; qtot 0.9827
   179         HC     10    LEU   HD13    179        0.1      1.008   ; qtot 1.083
   180         CT     10    LEU    CD2    180    -0.4121      12.01   ; qtot 0.6706
   181         HC     10    LEU   HD21    181        0.1      1.008   ; qtot 0.7706
   182         HC     10    LEU   HD22    182        0.1      1.008   ; qtot 0.8706
   183         HC     10    LEU   HD23    183        0.1      1.008   ; qtot 0.9706
   184          C     10    LEU      C    184     0.5973      12.01   ; qtot 1.568
   185          O     10    LEU      O    185    -0.5679         16   ; qtot 1
; residue  11 ASN rtp ASN  q  0.0
   186          N     11    ASN      N    186    -0.4157      14.01   ; qtot 0.5843
   187          H     11    ASN      H    187     0.2719      1.008   ; qtot 0.8562
   188         CT     11    ASN     CA    188     0.0143      12.01   ; qtot 0.8705
   189         H1     11    ASN     HA    189     0.1048      1.008   ; qtot 0.9753
   190         CT     11    ASN     CB    190    -0.2041      12.01   ; qtot 0.7712
   191         HC     11    ASN    HB1    191     0.0797      1.008   ; qtot 0.8509
   192         HC     11    ASN    HB2    192     0.0797      1.008   ; qtot 0.9306
   193          C     11    ASN     CG    193      0.713      12.01   ; qtot 1.644
   194          O     11    ASN    OD1    194    -0.5931         16   ; qtot 1.051
   195          N     11    ASN    ND2    195    -0.9191      14.01   ; qtot 0.1314
   196          H     11    ASN   HD21    196     0.4196      1.008   ; qtot 0.551
   197          H     11    ASN   HD22    197     0.4196      1.008   ; qtot 0.9706
   198          C     11    ASN      C    198     0.5973      12.01   ; qtot 1.568
   199          O     11    ASN      O    199    -0.5679         16   ; qtot 1
; residue  12 LYS rtp LYS  q +1.0
   200          N     12    LYS      N    200    -0.3479      14.01   ; qtot 0.6521
   201          H     12    LYS      H    201     0.2747      1.008   ; qtot 0.9268
   202         CT     12    LYS     CA    202      -0.24      12.01   ; qtot 0.6868
   203         H1     12    LYS     HA    203     0.1426      1.008   ; qtot 0.8294
   204         CT     12    LYS     CB    204    -0.0094      12.01   ; qtot 0.82
   205         HC     12    LYS    HB1    205     0.0362      1.008   ; qtot 0.8562
   206         HC     12    LYS    HB2    206     0.0362      1.008   ; qtot 0.8924
   207         CT     12    LYS     CG    207     0.0187      12.01   ; qtot 0.9111
   208         HC     12    LYS    HG1    208     0.0103      1.008   ; qtot 0.9214
   209         HC     12    LYS    HG2    209     0.0103      1.008   ; qtot 0.9317
   210         CT     12    LYS     CD    210    -0.0479      12.01   ; qtot 0.8838
   211         HC     12    LYS    HD1    211     0.0621      1.008   ; qtot 0.9459
   212         HC     12    LYS    HD2    212     0.0621      1.008   ; qtot 1.008
   213         CT     12    LYS     CE    213    -0.0143      12.01   ; qtot 0.9937
   214         HP     12    LYS    HE1    214     0.1135      1.008   ; qtot 1.107
   215         HP     12    LYS    HE2    215     0.1135      1.008   ; qtot 1.221
   216         N3     12    LYS     NZ    216    -0.3854      14.01   ; qtot 0.8353
   217          H     12    LYS    HZ1    217       0.34      1.008   ; qtot 1.175
   218          H     12    LYS    HZ2    218       0.34      1.008   ; qtot 1.515
   219          H     12    LYS    HZ3    219       0.34      1.008   ; qtot 1.855
   220          C     12    LYS      C    220     0.7341      12.01   ; qtot 2.589
   221          O     12    LYS      O    221    -0.5894         16   ; qtot 2
; residue  13 THR rtp THR  q  0.0
   222          N     13    THR      N    222    -0.4157      14.01   ; qtot 1.584
   223          H     13    THR      H    223     0.2719      1.008   ; qtot 1.856
   224         CT     13    THR     CA    224    -0.0389      12.01   ; qtot 1.817
   225         H1     13    THR     HA    225     0.1007      1.008   ; qtot 1.918
   226         CT     13    THR     CB    226     0.3654      12.01   ; qtot 2.283
   227         H1     13    THR     HB    227     0.0043      1.008   ; qtot 2.288
   228         CT     13    THR    CG2    228    -0.2438      12.01   ; qtot 2.044
   229         HC     13    THR   HG21    229     0.0642      1.008   ; qtot 2.108
   230         HC     13    THR   HG22    230     0.0642      1.008   ; qtot 2.172
   231         HC     13    THR   HG23    231     0.0642      1.008   ; qtot 2.237
   232         OH     13    THR    OG1    232    -0.6761         16   ; qtot 1.56
   233         HO     13    THR    HG1    233     0.4102      1.008   ; qtot 1.971
   234          C     13    THR      C    234     0.5973      12.01   ; qtot 2.568
   235          O     13    THR      O    235    -0.5679         16   ; qtot 2
; residue  14 ILE rtp ILE  q  0.0
   236          N     14    ILE      N    236    -0.4157      14.01   ; qtot 1.584
   237          H     14    ILE      H    237     0.2719      1.008   ; qtot 1.856
   238         CT     14    ILE     CA    238    -0.0597      12.01   ; qtot 1.797
   239         H1     14    ILE     HA    239     0.0869      1.008   ; qtot 1.883
   240         CT     14    ILE     CB    240     0.1303      12.01   ; qtot 2.014
   241         HC     14    ILE     HB    241     0.0187      1.008   ; qtot 2.032
   242         CT     14    ILE    CG2    242    -0.3204      12.01   ; qtot 1.712
   243         HC     14    ILE   HG21    243     0.0882      1.008   ; qtot 1.8
   244         HC     14    ILE   HG22    244     0.0882      1.008   ; qtot 1.888
   245         HC     14    ILE   HG23    245     0.0882      1.008   ; qtot 1.977
   246         CT     14    ILE    CG1    246     -0.043      12.01   ; qtot 1.934
   247         HC     14    ILE   HG11    247     0.0236      1.008   ; qtot 1.957
   248         HC     14    ILE   HG12    248     0.0236      1.008   ; qtot 1.981
   249         CT     14    ILE     CD    249     -0.066      12.01   ; qtot 1.915
   250         HC     14    ILE    HD1    250     0.0186      1.008   ; qtot 1.933
   251         HC     14    ILE    HD2    251     0.0186      1.008   ; qtot 1.952
   252         HC     14    ILE    HD3    252     0.0186      1.008   ; qtot 1.971
   253          C     14    ILE      C    253     0.5973      12.01   ; qtot 2.568
   254          O     14    ILE      O    254    -0.5679         16   ; qtot 2
; residue  15 TRP rtp TRP  q  0.0
   255          N     15    TRP      N    255    -0.4157      14.01   ; qtot 1.584
   256          H     15    TRP      H    256     0.2719      1.008   ; qtot 1.856
   257         CT     15    TRP     CA    257    -0.0275      12.01   ; qtot 1.829
   258         H1     15    TRP     HA    258     0.1123      1.008   ; qtot 1.941
   259         CT     15    TRP     CB    259     -0.005      12.01   ; qtot 1.936
   260         HC     15    TRP    HB1    260     0.0339      1.008   ; qtot 1.97
   261         HC     15    TRP    HB2    261     0.0339      1.008   ; qtot 2.004
   262         C*     15    TRP     CG    262    -0.1415      12.01   ; qtot 1.862
   263         CW     15    TRP    CD1    263    -0.1638      12.01   ; qtot 1.699
   264         H4     15    TRP    HD1    264     0.2062      1.008   ; qtot 1.905
   265         NA     15    TRP    NE1    265    -0.3418      14.01   ; qtot 1.563
   266          H     15    TRP    HE1    266     0.3412      1.008   ; qtot 1.904
   267         CN     15    TRP    CE2    267      0.138      12.01   ; qtot 2.042
   268         CA     15    TRP    CZ2    268    -0.2601      12.01   ; qtot 1.782
   269         HA     15    TRP    HZ2    269     0.1572      1.008   ; qtot 1.939
   270         CA     15    TRP    CH2    270    -0.1134      12.01   ; qtot 1.826
   271         HA     15    TRP    HH2    271     0.1417      1.008   ; qtot 1.968
   272         CA     15    TRP    CZ3    272    -0.1972      12.01   ; qtot 1.77
   273         HA     15    TRP    HZ3    273     0.1447      1.008   ; qtot 1.915
   274         CA     15    TRP    CE3    274    -0.2387      12.01   ; qtot 1.676
   275         HA     15    TRP    HE3    275       0.17      1.008   ; qtot 1.846
   276         CB     15    TRP    CD2    276     0.1243      12.01   ; qtot 1.971
   277          C     15    TRP      C    277     0.5973      12.01   ; qtot 2.568
   278          O     15    TRP      O    278    -0.5679         16   ; qtot 2
; residue  16 GLU rtp GLU  q -1.0
   279          N     16    GLU      N    279    -0.5163      14.01   ; qtot 1.484
   280          H     16    GLU      H    280     0.2936      1.008   ; qtot 1.777
   281         CT     16    GLU     CA    281     0.0397      12.01   ; qtot 1.817
   282         H1     16    GLU     HA    282     0.1105      1.008   ; qtot 1.928
   283         CT     16    GLU     CB    283      0.056      12.01   ; qtot 1.984
   284         HC     16    GLU    HB1    284    -0.0173      1.008   ; qtot 1.966
   285         HC     16    GLU    HB2    285    -0.0173      1.008   ; qtot 1.949
   286         CT     16    GLU     CG    286     0.0136      12.01   ; qtot 1.963
   287         HC     16    GLU    HG1    287    -0.0425      1.008   ; qtot 1.92
   288         HC     16    GLU    HG2    288    -0.0425      1.008   ; qtot 1.878
   289          C     16    GLU     CD    289     0.8054      12.01   ; qtot 2.683
   290         O2     16    GLU    OE1    290    -0.8188         16   ; qtot 1.864
   291         O2     16    GLU    OE2    291    -0.8188         16   ; qtot 1.045
   292          C     16    GLU      C    292     0.5366      12.01   ; qtot 1.582
   293          O     16    GLU      O    293    -0.5819         16   ; qtot 1
; residue  17 VAL rtp VAL  q  0.0
   294          N     17    VAL      N    294    -0.4157      14.01   ; qtot 0.5843
   295          H     17    VAL      H    295     0.2719      1.008   ; qtot 0.8562
   296         CT     17    VAL     CA    296    -0.0875      12.01   ; qtot 0.7687
   297         H1     17    VAL     HA    297     0.0969      1.008   ; qtot 0.8656
   298         CT     17    VAL     CB    298     0.2985      12.01   ; qtot 1.164
   299         HC     17    VAL     HB    299    -0.0297      1.008   ; qtot 1.134
   300         CT     17    VAL    CG1    300    -0.3192      12.01   ; qtot 0.8152
   301         HC     17    VAL   HG11    301     0.0791      1.008   ; qtot 0.8943
   302         HC     17    VAL   HG12    302     0.0791      1.008   ; qtot 0.9734
   303         HC     17    VAL   HG13    303     0.0791      1.008   ; qtot 1.053
   304         CT     17    VAL    CG2    304    -0.3192      12.01   ; qtot 0.7333
   305         HC     17    VAL   HG21    305     0.0791      1.008   ; qtot 0.8124
   306         HC     17    VAL   HG22    306     0.0791      1.008   ; qtot 0.8915
   307         HC     17    VAL   HG23    307     0.0791      1.008   ; qtot 0.9706
   308          C     17    VAL      C    308     0.5973      12.01   ; qtot 1.568
   309          O     17    VAL      O    309    -0.5679         16   ; qtot 1
; residue  18 PRO rtp PRO  q  0.0
   310          N     18    PRO      N    310    -0.2548      14.01   ; qtot 0.7452
   311         CT     18    PRO     CD    311     0.0192      12.01   ; qtot 0.7644
   312         H1     18    PRO    HD1    312     0.0391      1.008   ; qtot 0.8035
   313         H1     18    PRO    HD2    313     0.0391      1.008   ; qtot 0.8426
   314         CT     18    PRO     CG    314     0.0189      12.01   ; qtot 0.8615
   315         HC     18    PRO    HG1    315     0.0213      1.008   ; qtot 0.8828
   316         HC     18    PRO    HG2    316     0.0213      1.008   ; qtot 0.9041
   317         CT     18    PRO     CB    317     -0.007      12.01   ; qtot 0.8971
   318         HC     18    PRO    HB1    318     0.0253      1.008   ; qtot 0.9224
   319         HC     18    PRO    HB2    319     0.0253      1.008   ; qtot 0.9477
   320         CT     18    PRO     CA    320    -0.0266      12.01   ; qtot 0.9211
   321         H1     18    PRO     HA    321     0.0641      1.008   ; qtot 0.9852
   322          C     18    PRO      C    322     0.5896      12.01   ; qtot 1.575
   323          O     18    PRO      O    323    -0.5748         16   ; qtot 1
; residue  19 GLU rtp GLU  q -1.0
   324          N     19    GLU      N    324    -0.5163      14.01   ; qtot 0.4837
   325          H     19    GLU      H    325     0.2936      1.008   ; qtot 0.7773
   326         CT     19    GLU     CA    326     0.0397      12.01   ; qtot 0.817
   327         H1     19    GLU     HA    327     0.1105      1.008   ; qtot 0.9275
   328         CT     19    GLU     CB    328      0.056      12.01   ; qtot 0.9835
   329         HC     19    GLU    HB1    329    -0.0173      1.008   ; qtot 0.9662
   330         HC     19    GLU    HB2    330    -0.0173      1.008   ; qtot 0.9489
   331         CT     19    GLU     CG    331     0.0136      12.01   ; qtot 0.9625
   332         HC     19    GLU    HG1    332    -0.0425      1.008   ; qtot 0.92
   333         HC     19    GLU    HG2    333    -0.0425      1.008   ; qtot 0.8775
   334          C     19    GLU     CD    334     0.8054      12.01   ; qtot 1.683
   335         O2     19    GLU    OE1    335    -0.8188         16   ; qtot 0.8641
   336         O2     19    GLU    OE2    336    -0.8188         16   ; qtot 0.0453
   337          C     19    GLU      C    337     0.5366      12.01   ; qtot 0.5819
   338          O     19    GLU      O    338    -0.5819         16   ; qtot 0
; residue  20 ARG rtp ARG  q +1.0
   339          N     20    ARG      N    339    -0.3479      14.01   ; qtot -0.3479
   340          H     20    ARG      H    340     0.2747      1.008   ; qtot -0.0732
   341         CT     20    ARG     CA    341    -0.2637      12.01   ; qtot -0.3369
   342         H1     20    ARG     HA    342      0.156      1.008   ; qtot -0.1809
   343         CT     20    ARG     CB    343    -0.0007      12.01   ; qtot -0.1816
   344         HC     20    ARG    HB1    344     0.0327      1.008   ; qtot -0.1489
   345         HC     20    ARG    HB2    345     0.0327      1.008   ; qtot -0.1162
   346         CT     20    ARG     CG    346      0.039      12.01   ; qtot -0.0772
   347         HC     20    ARG    HG1    347     0.0285      1.008   ; qtot -0.0487
   348         HC     20    ARG    HG2    348     0.0285      1.008   ; qtot -0.0202
   349         CT     20    ARG     CD    349     0.0486      12.01   ; qtot 0.0284
   350         H1     20    ARG    HD1    350     0.0687      1.008   ; qtot 0.0971
   351         H1     20    ARG    HD2    351     0.0687      1.008   ; qtot 0.1658
   352         N2     20    ARG     NE    352    -0.5295      14.01   ; qtot -0.3637
   353          H     20    ARG     HE    353     0.3456      1.008   ; qtot -0.0181
   354         CA     20    ARG     CZ    354     0.8076      12.01   ; qtot 0.7895
   355         N2     20    ARG    NH1    355    -0.8627      14.01   ; qtot -0.0732
   356          H     20    ARG   HH11    356     0.4478      1.008   ; qtot 0.3746
   357          H     20    ARG   HH12    357     0.4478      1.008   ; qtot 0.8224
   358         N2     20    ARG    NH2    358    -0.8627      14.01   ; qtot -0.0403
   359          H     20    ARG   HH21    359     0.4478      1.008   ; qtot 0.4075
   360          H     20    ARG   HH22    360     0.4478      1.008   ; qtot 0.8553
   361          C     20    ARG      C    361     0.7341      12.01   ; qtot 1.589
   362          O     20    ARG      O    362    -0.5894         16   ; qtot 1
; residue  21 TYR rtp TYR  q  0.0
   363          N     21    TYR      N    363    -0.4157      14.01   ; qtot 0.5843
   364          H     21    TYR      H    364     0.2719      1.008   ; qtot 0.8562
   365         CT     21    TYR     CA    365    -0.0014      12.01   ; qtot 0.8548
   366         H1     21    TYR     HA    366     0.0876      1.008   ; qtot 0.9424
   367         CT     21    TYR     CB    367    -0.0152      12.01   ; qtot 0.9272
   368         HC     21    TYR    HB1    368     0.0295      1.008   ; qtot 0.9567
   369         HC     21    TYR    HB2    369     0.0295      1.008   ; qtot 0.9862
   370         CA     21    TYR     CG    370    -0.0011      12.01   ; qtot 0.9851
   371         CA     21    TYR    CD1    371    -0.1906      12.01   ; qtot 0.7945
   372         HA     21    TYR    HD1    372     0.1699      1.008   ; qtot 0.9644
   373         CA     21    TYR    CE1    373    -0.2341      12.01   ; qtot 0.7303
   374         HA     21    TYR    HE1    374     0.1656      1.008   ; qtot 0.8959
   375          C     21    TYR     CZ    375     0.3226      12.01   ; qtot 1.219
   376         OH     21    TYR     OH    376    -0.5579         16   ; qtot 0.6606
   377         HO     21    TYR     HH    377     0.3992      1.008   ; qtot 1.06
   378         CA     21    TYR    CE2    378    -0.2341      12.01   ; qtot 0.8257
   379         HA     21    TYR    HE2    379     0.1656      1.008   ; qtot 0.9913
   380         CA     21    TYR    CD2    380    -0.1906      12.01   ; qtot 0.8007
   381         HA     21    TYR    HD2    381     0.1699      1.008   ; qtot 0.9706
   382          C     21    TYR      C    382     0.5973      12.01   ; qtot 1.568
   383          O     21    TYR      O    383    -0.5679         16   ; qtot 1
; residue  22 GLN rtp GLN  q  0.0
   384          N     22    GLN      N    384    -0.4157      14.01   ; qtot 0.5843
   385          H     22    GLN      H    385     0.2719      1.008   ; qtot 0.8562
   386         CT     22    GLN     CA    386    -0.0031      12.01   ; qtot 0.8531
   387         H1     22    GLN     HA    387      0.085      1.008   ; qtot 0.9381
   388         CT     22    GLN     CB    388    -0.0036      12.01   ; qtot 0.9345
   389         HC     22    GLN    HB1    389     0.0171      1.008   ; qtot 0.9516
   390         HC     22    GLN    HB2    390     0.0171      1.008   ; qtot 0.9687
   391         CT     22    GLN     CG    391    -0.0645      12.01   ; qtot 0.9042
   392         HC     22    GLN    HG1    392     0.0352      1.008   ; qtot 0.9394
   393         HC     22    GLN    HG2    393     0.0352      1.008   ; qtot 0.9746
   394          C     22    GLN     CD    394     0.6951      12.01   ; qtot 1.67
   395          O     22    GLN    OE1    395    -0.6086         16   ; qtot 1.061
   396          N     22    GLN    NE2    396    -0.9407      14.01   ; qtot 0.1204
   397          H     22    GLN   HE21    397     0.4251      1.008   ; qtot 0.5455
   398          H     22    GLN   HE22    398     0.4251      1.008   ; qtot 0.9706
   399          C     22    GLN      C    399     0.5973      12.01   ; qtot 1.568
   400          O     22    GLN      O    400    -0.5679         16   ; qtot 1
; residue  23 ASN rtp ASN  q  0.0
   401          N     23    ASN      N    401    -0.4157      14.01   ; qtot 0.5843
   402          H     23    ASN      H    402     0.2719      1.008   ; qtot 0.8562
   403         CT     23    ASN     CA    403     0.0143      12.01   ; qtot 0.8705
   404         H1     23    ASN     HA    404     0.1048      1.008   ; qtot 0.9753
   405         CT     23    ASN     CB    405    -0.2041      12.01   ; qtot 0.7712
   406         HC     23    ASN    HB1    406     0.0797      1.008   ; qtot 0.8509
   407         HC     23    ASN    HB2    407     0.0797      1.008   ; qtot 0.9306
   408          C     23    ASN     CG    408      0.713      12.01   ; qtot 1.644
   409          O     23    ASN    OD1    409    -0.5931         16   ; qtot 1.051
   410          N     23    ASN    ND2    410    -0.9191      14.01   ; qtot 0.1314
   411          H     23    ASN   HD21    411     0.4196      1.008   ; qtot 0.551
   412          H     23    ASN   HD22    412     0.4196      1.008   ; qtot 0.9706
   413          C     23    ASN      C    413     0.5973      12.01   ; qtot 1.568
   414          O     23    ASN      O    414    -0.5679         16   ; qtot 1
; residue  24 LEU rtp LEU  q  0.0
   415          N     24    LEU      N    415    -0.4157      14.01   ; qtot 0.5843
   416          H     24    LEU      H    416     0.2719      1.008   ; qtot 0.8562
   417         CT     24    LEU     CA    417    -0.0518      12.01   ; qtot 0.8044
   418         H1     24    LEU     HA    418     0.0922      1.008   ; qtot 0.8966
   419         CT     24    LEU     CB    419    -0.1102      12.01   ; qtot 0.7864
   420         HC     24    LEU    HB1    420     0.0457      1.008   ; qtot 0.8321
   421         HC     24    LEU    HB2    421     0.0457      1.008   ; qtot 0.8778
   422         CT     24    LEU     CG    422     0.3531      12.01   ; qtot 1.231
   423         HC     24    LEU     HG    423    -0.0361      1.008   ; qtot 1.195
   424         CT     24    LEU    CD1    424    -0.4121      12.01   ; qtot 0.7827
   425         HC     24    LEU   HD11    425        0.1      1.008   ; qtot 0.8827
   426         HC     24    LEU   HD12    426        0.1      1.008   ; qtot 0.9827
   427         HC     24    LEU   HD13    427        0.1      1.008   ; qtot 1.083
   428         CT     24    LEU    CD2    428    -0.4121      12.01   ; qtot 0.6706
   429         HC     24    LEU   HD21    429        0.1      1.008   ; qtot 0.7706
   430         HC     24    LEU   HD22    430        0.1      1.008   ; qtot 0.8706
   431         HC     24    LEU   HD23    431        0.1      1.008   ; qtot 0.9706
   432          C     24    LEU      C    432     0.5973      12.01   ; qtot 1.568
   433          O     24    LEU      O    433    -0.5679         16   ; qtot 1
; residue  25 SER rtp SER  q  0.0
   434          N     25    SER      N    434    -0.4157      14.01   ; qtot 0.5843
   435          H     25    SER      H    435     0.2719      1.008   ; qtot 0.8562
   436         CT     25    SER     CA    436    -0.0249      12.01   ; qtot 0.8313
   437         H1     25    SER     HA    437     0.0843      1.008   ; qtot 0.9156
   438         CT     25    SER     CB    438     0.2117      12.01   ; qtot 1.127
   439         H1     25    SER    HB1    439     0.0352      1.008   ; qtot 1.163
   440         H1     25    SER    HB2    440     0.0352      1.008   ; qtot 1.198
   441         OH     25    SER     OG    441    -0.6546         16   ; qtot 0.5431
   442         HO     25    SER     HG    442     0.4275      1.008   ; qtot 0.9706
   443          C     25    SER      C    443     0.5973      12.01   ; qtot 1.568
   444          O     25    SER      O    444    -0.5679         16   ; qtot 1
; residue  26 PRO rtp PRO  q  0.0
   445          N     26    PRO      N    445    -0.2548      14.01   ; qtot 0.7452
   446         CT     26    PRO     CD    446     0.0192      12.01   ; qtot 0.7644
   447         H1     26    PRO    HD1    447     0.0391      1.008   ; qtot 0.8035
   448         H1     26    PRO    HD2    448     0.0391      1.008   ; qtot 0.8426
   449         CT     26    PRO     CG    449     0.0189      12.01   ; qtot 0.8615
   450         HC     26    PRO    HG1    450     0.0213      1.008   ; qtot 0.8828
   451         HC     26    PRO    HG2    451     0.0213      1.008   ; qtot 0.9041
   452         CT     26    PRO     CB    452     -0.007      12.01   ; qtot 0.8971
   453         HC     26    PRO    HB1    453     0.0253      1.008   ; qtot 0.9224
   454         HC     26    PRO    HB2    454     0.0253      1.008   ; qtot 0.9477
   455         CT     26    PRO     CA    455    -0.0266      12.01   ; qtot 0.9211
   456         H1     26    PRO     HA    456     0.0641      1.008   ; qtot 0.9852
   457          C     26    PRO      C    457     0.5896      12.01   ; qtot 1.575
   458          O     26    PRO      O    458    -0.5748         16   ; qtot 1
; residue  27 VAL rtp VAL  q  0.0
   459          N     27    VAL      N    459    -0.4157      14.01   ; qtot 0.5843
   460          H     27    VAL      H    460     0.2719      1.008   ; qtot 0.8562
   461         CT     27    VAL     CA    461    -0.0875      12.01   ; qtot 0.7687
   462         H1     27    VAL     HA    462     0.0969      1.008   ; qtot 0.8656
   463         CT     27    VAL     CB    463     0.2985      12.01   ; qtot 1.164
   464         HC     27    VAL     HB    464    -0.0297      1.008   ; qtot 1.134
   465         CT     27    VAL    CG1    465    -0.3192      12.01   ; qtot 0.8152
   466         HC     27    VAL   HG11    466     0.0791      1.008   ; qtot 0.8943
   467         HC     27    VAL   HG12    467     0.0791      1.008   ; qtot 0.9734
   468         HC     27    VAL   HG13    468     0.0791      1.008   ; qtot 1.053
   469         CT     27    VAL    CG2    469    -0.3192      12.01   ; qtot 0.7333
   470         HC     27    VAL   HG21    470     0.0791      1.008   ; qtot 0.8124
   471         HC     27    VAL   HG22    471     0.0791      1.008   ; qtot 0.8915
   472         HC     27    VAL   HG23    472     0.0791      1.008   ; qtot 0.9706
   473          C     27    VAL      C    473     0.5973      12.01   ; qtot 1.568
   474          O     27    VAL      O    474    -0.5679         16   ; qtot 1
; residue  28 GLY rtp GLY  q  0.0
   475          N     28    GLY      N    475    -0.4157      14.01   ; qtot 0.5843
   476          H     28    GLY      H    476     0.2719      1.008   ; qtot 0.8562
   477         CT     28    GLY     CA    477    -0.0252      12.01   ; qtot 0.831
   478         H1     28    GLY    HA1    478     0.0698      1.008   ; qtot 0.9008
   479         H1     28    GLY    HA2    479     0.0698      1.008   ; qtot 0.9706
   480          C     28    GLY      C    480     0.5973      12.01   ; qtot 1.568
   481          O     28    GLY      O    481    -0.5679         16   ; qtot 1
; residue  29 SER rtp SER  q  0.0
   482          N     29    SER      N    482    -0.4157      14.01   ; qtot 0.5843
   483          H     29    SER      H    483     0.2719      1.008   ; qtot 0.8562
   484         CT     29    SER     CA    484    -0.0249      12.01   ; qtot 0.8313
   485         H1     29    SER     HA    485     0.0843      1.008   ; qtot 0.9156
   486         CT     29    SER     CB    486     0.2117      12.01   ; qtot 1.127
   487         H1     29    SER    HB1    487     0.0352      1.008   ; qtot 1.163
   488         H1     29    SER    HB2    488     0.0352      1.008   ; qtot 1.198
   489         OH     29    SER     OG    489    -0.6546         16   ; qtot 0.5431
   490         HO     29    SER     HG    490     0.4275      1.008   ; qtot 0.9706
   491          C     29    SER      C    491     0.5973      12.01   ; qtot 1.568
   492          O     29    SER      O    492    -0.5679         16   ; qtot 1
; residue  30 GLY rtp GLY  q  0.0
   493          N     30    GLY      N    493    -0.4157      14.01   ; qtot 0.5843
   494          H     30    GLY      H    494     0.2719      1.008   ; qtot 0.8562
   495         CT     30    GLY     CA    495    -0.0252      12.01   ; qtot 0.831
   496         H1     30    GLY    HA1    496     0.0698      1.008   ; qtot 0.9008
   497         H1     30    GLY    HA2    497     0.0698      1.008   ; qtot 0.9706
   498          C     30    GLY      C    498     0.5973      12.01   ; qtot 1.568
   499          O     30    GLY      O    499    -0.5679         16   ; qtot 1
; residue  31 ALA rtp ALA  q  0.0
   500          N     31    ALA      N    500    -0.4157      14.01   ; qtot 0.5843
   501          H     31    ALA      H    501     0.2719      1.008   ; qtot 0.8562
   502         CT     31    ALA     CA    502     0.0337      12.01   ; qtot 0.8899
   503         H1     31    ALA     HA    503     0.0823      1.008   ; qtot 0.9722
   504         CT     31    ALA     CB    504    -0.1825      12.01   ; qtot 0.7897
   505         HC     31    ALA    HB1    505     0.0603      1.008   ; qtot 0.85
   506         HC     31    ALA    HB2    506     0.0603      1.008   ; qtot 0.9103
   507         HC     31    ALA    HB3    507     0.0603      1.008   ; qtot 0.9706
   508          C     31    ALA      C    508     0.5973      12.01   ; qtot 1.568
   509          O     31    ALA      O    509    -0.5679         16   ; qtot 1
; residue  32 TYR rtp TYR  q  0.0
   510          N     32    TYR      N    510    -0.4157      14.01   ; qtot 0.5843
   511          H     32    TYR      H    511     0.2719      1.008   ; qtot 0.8562
   512         CT     32    TYR     CA    512    -0.0014      12.01   ; qtot 0.8548
   513         H1     32    TYR     HA    513     0.0876      1.008   ; qtot 0.9424
   514         CT     32    TYR     CB    514    -0.0152      12.01   ; qtot 0.9272
   515         HC     32    TYR    HB1    515     0.0295      1.008   ; qtot 0.9567
   516         HC     32    TYR    HB2    516     0.0295      1.008   ; qtot 0.9862
   517         CA     32    TYR     CG    517    -0.0011      12.01   ; qtot 0.9851
   518         CA     32    TYR    CD1    518    -0.1906      12.01   ; qtot 0.7945
   519         HA     32    TYR    HD1    519     0.1699      1.008   ; qtot 0.9644
   520         CA     32    TYR    CE1    520    -0.2341      12.01   ; qtot 0.7303
   521         HA     32    TYR    HE1    521     0.1656      1.008   ; qtot 0.8959
   522          C     32    TYR     CZ    522     0.3226      12.01   ; qtot 1.219
   523         OH     32    TYR     OH    523    -0.5579         16   ; qtot 0.6606
   524         HO     32    TYR     HH    524     0.3992      1.008   ; qtot 1.06
   525         CA     32    TYR    CE2    525    -0.2341      12.01   ; qtot 0.8257
   526         HA     32    TYR    HE2    526     0.1656      1.008   ; qtot 0.9913
   527         CA     32    TYR    CD2    527    -0.1906      12.01   ; qtot 0.8007
   528         HA     32    TYR    HD2    528     0.1699      1.008   ; qtot 0.9706
   529          C     32    TYR      C    529     0.5973      12.01   ; qtot 1.568
   530          O     32    TYR      O    530    -0.5679         16   ; qtot 1
; residue  33 GLY rtp GLY  q  0.0
   531          N     33    GLY      N    531    -0.4157      14.01   ; qtot 0.5843
   532          H     33    GLY      H    532     0.2719      1.008   ; qtot 0.8562
   533         CT     33    GLY     CA    533    -0.0252      12.01   ; qtot 0.831
   534         H1     33    GLY    HA1    534     0.0698      1.008   ; qtot 0.9008
   535         H1     33    GLY    HA2    535     0.0698      1.008   ; qtot 0.9706
   536          C     33    GLY      C    536     0.5973      12.01   ; qtot 1.568
   537          O     33    GLY      O    537    -0.5679         16   ; qtot 1
; residue  34 SER rtp SER  q  0.0
   538          N     34    SER      N    538    -0.4157      14.01   ; qtot 0.5843
   539          H     34    SER      H    539     0.2719      1.008   ; qtot 0.8562
   540         CT     34    SER     CA    540    -0.0249      12.01   ; qtot 0.8313
   541         H1     34    SER     HA    541     0.0843      1.008   ; qtot 0.9156
   542         CT     34    SER     CB    542     0.2117      12.01   ; qtot 1.127
   543         H1     34    SER    HB1    543     0.0352      1.008   ; qtot 1.163
   544         H1     34    SER    HB2    544     0.0352      1.008   ; qtot 1.198
   545         OH     34    SER     OG    545    -0.6546         16   ; qtot 0.5431
   546         HO     34    SER     HG    546     0.4275      1.008   ; qtot 0.9706
   547          C     34    SER      C    547     0.5973      12.01   ; qtot 1.568
   548          O     34    SER      O    548    -0.5679         16   ; qtot 1
; residue  35 VAL rtp VAL  q  0.0
   549          N     35    VAL      N    549    -0.4157      14.01   ; qtot 0.5843
   550          H     35    VAL      H    550     0.2719      1.008   ; qtot 0.8562
   551         CT     35    VAL     CA    551    -0.0875      12.01   ; qtot 0.7687
   552         H1     35    VAL     HA    552     0.0969      1.008   ; qtot 0.8656
   553         CT     35    VAL     CB    553     0.2985      12.01   ; qtot 1.164
   554         HC     35    VAL     HB    554    -0.0297      1.008   ; qtot 1.134
   555         CT     35    VAL    CG1    555    -0.3192      12.01   ; qtot 0.8152
   556         HC     35    VAL   HG11    556     0.0791      1.008   ; qtot 0.8943
   557         HC     35    VAL   HG12    557     0.0791      1.008   ; qtot 0.9734
   558         HC     35    VAL   HG13    558     0.0791      1.008   ; qtot 1.053
   559         CT     35    VAL    CG2    559    -0.3192      12.01   ; qtot 0.7333
   560         HC     35    VAL   HG21    560     0.0791      1.008   ; qtot 0.8124
   561         HC     35    VAL   HG22    561     0.0791      1.008   ; qtot 0.8915
   562         HC     35    VAL   HG23    562     0.0791      1.008   ; qtot 0.9706
   563          C     35    VAL      C    563     0.5973      12.01   ; qtot 1.568
   564          O     35    VAL      O    564    -0.5679         16   ; qtot 1
; residue  36 CYS rtp CYS  q  0.0
   565          N     36    CYS      N    565    -0.4157      14.01   ; qtot 0.5843
   566          H     36    CYS      H    566     0.2719      1.008   ; qtot 0.8562
   567         CT     36    CYS     CA    567     0.0213      12.01   ; qtot 0.8775
   568         H1     36    CYS     HA    568     0.1124      1.008   ; qtot 0.9899
   569         CT     36    CYS     CB    569    -0.1231      12.01   ; qtot 0.8668
   570         H1     36    CYS    HB1    570     0.1112      1.008   ; qtot 0.978
   571         H1     36    CYS    HB2    571     0.1112      1.008   ; qtot 1.089
   572         SH     36    CYS     SG    572    -0.3119      32.06   ; qtot 0.7773
   573         HS     36    CYS     HG    573     0.1933      1.008   ; qtot 0.9706
   574          C     36    CYS      C    574     0.5973      12.01   ; qtot 1.568
   575          O     36    CYS      O    575    -0.5679         16   ; qtot 1
; residue  37 ALA rtp ALA  q  0.0
   576          N     37    ALA      N    576    -0.4157      14.01   ; qtot 0.5843
   577          H     37    ALA      H    577     0.2719      1.008   ; qtot 0.8562
   578         CT     37    ALA     CA    578     0.0337      12.01   ; qtot 0.8899
   579         H1     37    ALA     HA    579     0.0823      1.008   ; qtot 0.9722
   580         CT     37    ALA     CB    580    -0.1825      12.01   ; qtot 0.7897
   581         HC     37    ALA    HB1    581     0.0603      1.008   ; qtot 0.85
   582         HC     37    ALA    HB2    582     0.0603      1.008   ; qtot 0.9103
   583         HC     37    ALA    HB3    583     0.0603      1.008   ; qtot 0.9706
   584          C     37    ALA      C    584     0.5973      12.01   ; qtot 1.568
   585          O     37    ALA      O    585    -0.5679         16   ; qtot 1
; residue  38 ALA rtp ALA  q  0.0
   586          N     38    ALA      N    586    -0.4157      14.01   ; qtot 0.5843
   587          H     38    ALA      H    587     0.2719      1.008   ; qtot 0.8562
   588         CT     38    ALA     CA    588     0.0337      12.01   ; qtot 0.8899
   589         H1     38    ALA     HA    589     0.0823      1.008   ; qtot 0.9722
   590         CT     38    ALA     CB    590    -0.1825      12.01   ; qtot 0.7897
   591         HC     38    ALA    HB1    591     0.0603      1.008   ; qtot 0.85
   592         HC     38    ALA    HB2    592     0.0603      1.008   ; qtot 0.9103
   593         HC     38    ALA    HB3    593     0.0603      1.008   ; qtot 0.9706
   594          C     38    ALA      C    594     0.5973      12.01   ; qtot 1.568
   595          O     38    ALA      O    595    -0.5679         16   ; qtot 1
; residue  39 PHE rtp PHE  q  0.0
   596          N     39    PHE      N    596    -0.4157      14.01   ; qtot 0.5843
   597          H     39    PHE      H    597     0.2719      1.008   ; qtot 0.8562
   598         CT     39    PHE     CA    598    -0.0024      12.01   ; qtot 0.8538
   599         H1     39    PHE     HA    599     0.0978      1.008   ; qtot 0.9516
   600         CT     39    PHE     CB    600    -0.0343      12.01   ; qtot 0.9173
   601         HC     39    PHE    HB1    601     0.0295      1.008   ; qtot 0.9468
   602         HC     39    PHE    HB2    602     0.0295      1.008   ; qtot 0.9763
   603         CA     39    PHE     CG    603     0.0118      12.01   ; qtot 0.9881
   604         CA     39    PHE    CD1    604    -0.1256      12.01   ; qtot 0.8625
   605         HA     39    PHE    HD1    605      0.133      1.008   ; qtot 0.9955
   606         CA     39    PHE    CE1    606    -0.1704      12.01   ; qtot 0.8251
   607         HA     39    PHE    HE1    607      0.143      1.008   ; qtot 0.9681
   608         CA     39    PHE     CZ    608    -0.1072      12.01   ; qtot 0.8609
   609         HA     39    PHE     HZ    609     0.1297      1.008   ; qtot 0.9906
   610         CA     39    PHE    CE2    610    -0.1704      12.01   ; qtot 0.8202
   611         HA     39    PHE    HE2    611      0.143      1.008   ; qtot 0.9632
   612         CA     39    PHE    CD2    612    -0.1256      12.01   ; qtot 0.8376
   613         HA     39    PHE    HD2    613      0.133      1.008   ; qtot 0.9706
   614          C     39    PHE      C    614     0.5973      12.01   ; qtot 1.568
   615          O     39    PHE      O    615    -0.5679         16   ; qtot 1
; residue  40 ASP rtp ASP  q -1.0
   616          N     40    ASP      N    616    -0.5163      14.01   ; qtot 0.4837
   617          H     40    ASP      H    617     0.2936      1.008   ; qtot 0.7773
   618         CT     40    ASP     CA    618     0.0381      12.01   ; qtot 0.8154
   619         H1     40    ASP     HA    619      0.088      1.008   ; qtot 0.9034
   620         CT     40    ASP     CB    620    -0.0303      12.01   ; qtot 0.8731
   621         HC     40    ASP    HB1    621    -0.0122      1.008   ; qtot 0.8609
   622         HC     40    ASP    HB2    622    -0.0122      1.008   ; qtot 0.8487
   623          C     40    ASP     CG    623     0.7994      12.01   ; qtot 1.648
   624         O2     40    ASP    OD1    624    -0.8014         16   ; qtot 0.8467
   625         O2     40    ASP    OD2    625    -0.8014         16   ; qtot 0.0453
   626          C     40    ASP      C    626     0.5366      12.01   ; qtot 0.5819
   627          O     40    ASP      O    627    -0.5819         16   ; qtot 0
; residue  41 THR rtp THR  q  0.0
   628          N     41    THR      N    628    -0.4157      14.01   ; qtot -0.4157
   629          H     41    THR      H    629     0.2719      1.008   ; qtot -0.1438
   630         CT     41    THR     CA    630    -0.0389      12.01   ; qtot -0.1827
   631         H1     41    THR     HA    631     0.1007      1.008   ; qtot -0.082
   632         CT     41    THR     CB    632     0.3654      12.01   ; qtot 0.2834
   633         H1     41    THR     HB    633     0.0043      1.008   ; qtot 0.2877
   634         CT     41    THR    CG2    634    -0.2438      12.01   ; qtot 0.0439
   635         HC     41    THR   HG21    635     0.0642      1.008   ; qtot 0.1081
   636         HC     41    THR   HG22    636     0.0642      1.008   ; qtot 0.1723
   637         HC     41    THR   HG23    637     0.0642      1.008   ; qtot 0.2365
   638         OH     41    THR    OG1    638    -0.6761         16   ; qtot -0.4396
   639         HO     41    THR    HG1    639     0.4102      1.008   ; qtot -0.0294
   640          C     41    THR      C    640     0.5973      12.01   ; qtot 0.5679
   641          O     41    THR      O    641    -0.5679         16   ; qtot 0
; residue  42 LYS rtp LYS  q +1.0
   642          N     42    LYS      N    642    -0.3479      14.01   ; qtot -0.3479
   643          H     42    LYS      H    643     0.2747      1.008   ; qtot -0.0732
   644         CT     42    LYS     CA    644      -0.24      12.01   ; qtot -0.3132
   645         H1     42    LYS     HA    645     0.1426      1.008   ; qtot -0.1706
   646         CT     42    LYS     CB    646    -0.0094      12.01   ; qtot -0.18
   647         HC     42    LYS    HB1    647     0.0362      1.008   ; qtot -0.1438
   648         HC     42    LYS    HB2    648     0.0362      1.008   ; qtot -0.1076
   649         CT     42    LYS     CG    649     0.0187      12.01   ; qtot -0.0889
   650         HC     42    LYS    HG1    650     0.0103      1.008   ; qtot -0.0786
   651         HC     42    LYS    HG2    651     0.0103      1.008   ; qtot -0.0683
   652         CT     42    LYS     CD    652    -0.0479      12.01   ; qtot -0.1162
   653         HC     42    LYS    HD1    653     0.0621      1.008   ; qtot -0.0541
   654         HC     42    LYS    HD2    654     0.0621      1.008   ; qtot 0.008
   655         CT     42    LYS     CE    655    -0.0143      12.01   ; qtot -0.0063
   656         HP     42    LYS    HE1    656     0.1135      1.008   ; qtot 0.1072
   657         HP     42    LYS    HE2    657     0.1135      1.008   ; qtot 0.2207
   658         N3     42    LYS     NZ    658    -0.3854      14.01   ; qtot -0.1647
   659          H     42    LYS    HZ1    659       0.34      1.008   ; qtot 0.1753
   660          H     42    LYS    HZ2    660       0.34      1.008   ; qtot 0.5153
   661          H     42    LYS    HZ3    661       0.34      1.008   ; qtot 0.8553
   662          C     42    LYS      C    662     0.7341      12.01   ; qtot 1.589
   663          O     42    LYS      O    663    -0.5894         16   ; qtot 1
; residue  43 THR rtp THR  q  0.0
   664          N     43    THR      N    664    -0.4157      14.01   ; qtot 0.5843
   665          H     43    THR      H    665     0.2719      1.008   ; qtot 0.8562
   666         CT     43    THR     CA    666    -0.0389      12.01   ; qtot 0.8173
   667         H1     43    THR     HA    667     0.1007      1.008   ; qtot 0.918
   668         CT     43    THR     CB    668     0.3654      12.01   ; qtot 1.283
   669         H1     43    THR     HB    669     0.0043      1.008   ; qtot 1.288
   670         CT     43    THR    CG2    670    -0.2438      12.01   ; qtot 1.044
   671         HC     43    THR   HG21    671     0.0642      1.008   ; qtot 1.108
   672         HC     43    THR   HG22    672     0.0642      1.008   ; qtot 1.172
   673         HC     43    THR   HG23    673     0.0642      1.008   ; qtot 1.236
   674         OH     43    THR    OG1    674    -0.6761         16   ; qtot 0.5604
   675         HO     43    THR    HG1    675     0.4102      1.008   ; qtot 0.9706
   676          C     43    THR      C    676     0.5973      12.01   ; qtot 1.568
   677          O     43    THR      O    677    -0.5679         16   ; qtot 1
; residue  44 GLY rtp GLY  q  0.0
   678          N     44    GLY      N    678    -0.4157      14.01   ; qtot 0.5843
   679          H     44    GLY      H    679     0.2719      1.008   ; qtot 0.8562
   680         CT     44    GLY     CA    680    -0.0252      12.01   ; qtot 0.831
   681         H1     44    GLY    HA1    681     0.0698      1.008   ; qtot 0.9008
   682         H1     44    GLY    HA2    682     0.0698      1.008   ; qtot 0.9706
   683          C     44    GLY      C    683     0.5973      12.01   ; qtot 1.568
   684          O     44    GLY      O    684    -0.5679         16   ; qtot 1
; residue  45 LEU rtp LEU  q  0.0
   685          N     45    LEU      N    685    -0.4157      14.01   ; qtot 0.5843
   686          H     45    LEU      H    686     0.2719      1.008   ; qtot 0.8562
   687         CT     45    LEU     CA    687    -0.0518      12.01   ; qtot 0.8044
   688         H1     45    LEU     HA    688     0.0922      1.008   ; qtot 0.8966
   689         CT     45    LEU     CB    689    -0.1102      12.01   ; qtot 0.7864
   690         HC     45    LEU    HB1    690     0.0457      1.008   ; qtot 0.8321
   691         HC     45    LEU    HB2    691     0.0457      1.008   ; qtot 0.8778
   692         CT     45    LEU     CG    692     0.3531      12.01   ; qtot 1.231
   693         HC     45    LEU     HG    693    -0.0361      1.008   ; qtot 1.195
   694         CT     45    LEU    CD1    694    -0.4121      12.01   ; qtot 0.7827
   695         HC     45    LEU   HD11    695        0.1      1.008   ; qtot 0.8827
   696         HC     45    LEU   HD12    696        0.1      1.008   ; qtot 0.9827
   697         HC     45    LEU   HD13    697        0.1      1.008   ; qtot 1.083
   698         CT     45    LEU    CD2    698    -0.4121      12.01   ; qtot 0.6706
   699         HC     45    LEU   HD21    699        0.1      1.008   ; qtot 0.7706
   700         HC     45    LEU   HD22    700        0.1      1.008   ; qtot 0.8706
   701         HC     45    LEU   HD23    701        0.1      1.008   ; qtot 0.9706
   702          C     45    LEU      C    702     0.5973      12.01   ; qtot 1.568
   703          O     45    LEU      O    703    -0.5679         16   ; qtot 1
; residue  46 ARG rtp ARG  q +1.0
   704          N     46    ARG      N    704    -0.3479      14.01   ; qtot 0.6521
   705          H     46    ARG      H    705     0.2747      1.008   ; qtot 0.9268
   706         CT     46    ARG     CA    706    -0.2637      12.01   ; qtot 0.6631
   707         H1     46    ARG     HA    707      0.156      1.008   ; qtot 0.8191
   708         CT     46    ARG     CB    708    -0.0007      12.01   ; qtot 0.8184
   709         HC     46    ARG    HB1    709     0.0327      1.008   ; qtot 0.8511
   710         HC     46    ARG    HB2    710     0.0327      1.008   ; qtot 0.8838
   711         CT     46    ARG     CG    711      0.039      12.01   ; qtot 0.9228
   712         HC     46    ARG    HG1    712     0.0285      1.008   ; qtot 0.9513
   713         HC     46    ARG    HG2    713     0.0285      1.008   ; qtot 0.9798
   714         CT     46    ARG     CD    714     0.0486      12.01   ; qtot 1.028
   715         H1     46    ARG    HD1    715     0.0687      1.008   ; qtot 1.097
   716         H1     46    ARG    HD2    716     0.0687      1.008   ; qtot 1.166
   717         N2     46    ARG     NE    717    -0.5295      14.01   ; qtot 0.6363
   718          H     46    ARG     HE    718     0.3456      1.008   ; qtot 0.9819
   719         CA     46    ARG     CZ    719     0.8076      12.01   ; qtot 1.789
   720         N2     46    ARG    NH1    720    -0.8627      14.01   ; qtot 0.9268
   721          H     46    ARG   HH11    721     0.4478      1.008   ; qtot 1.375
   722          H     46    ARG   HH12    722     0.4478      1.008   ; qtot 1.822
   723         N2     46    ARG    NH2    723    -0.8627      14.01   ; qtot 0.9597
   724          H     46    ARG   HH21    724     0.4478      1.008   ; qtot 1.408
   725          H     46    ARG   HH22    725     0.4478      1.008   ; qtot 1.855
   726          C     46    ARG      C    726     0.7341      12.01   ; qtot 2.589
   727          O     46    ARG      O    727    -0.5894         16   ; qtot 2
; residue  47 VAL rtp VAL  q  0.0
   728          N     47    VAL      N    728    -0.4157      14.01   ; qtot 1.584
   729          H     47    VAL      H    729     0.2719      1.008   ; qtot 1.856
   730         CT     47    VAL     CA    730    -0.0875      12.01   ; qtot 1.769
   731         H1     47    VAL     HA    731     0.0969      1.008   ; qtot 1.866
   732         CT     47    VAL     CB    732     0.2985      12.01   ; qtot 2.164
   733         HC     47    VAL     HB    733    -0.0297      1.008   ; qtot 2.134
   734         CT     47    VAL    CG1    734    -0.3192      12.01   ; qtot 1.815
   735         HC     47    VAL   HG11    735     0.0791      1.008   ; qtot 1.894
   736         HC     47    VAL   HG12    736     0.0791      1.008   ; qtot 1.973
   737         HC     47    VAL   HG13    737     0.0791      1.008   ; qtot 2.053
   738         CT     47    VAL    CG2    738    -0.3192      12.01   ; qtot 1.733
   739         HC     47    VAL   HG21    739     0.0791      1.008   ; qtot 1.812
   740         HC     47    VAL   HG22    740     0.0791      1.008   ; qtot 1.892
   741         HC     47    VAL   HG23    741     0.0791      1.008   ; qtot 1.971
   742          C     47    VAL      C    742     0.5973      12.01   ; qtot 2.568
   743          O     47    VAL      O    743    -0.5679         16   ; qtot 2
; residue  48 ALA rtp ALA  q  0.0
   744          N     48    ALA      N    744    -0.4157      14.01   ; qtot 1.584
   745          H     48    ALA      H    745     0.2719      1.008   ; qtot 1.856
   746         CT     48    ALA     CA    746     0.0337      12.01   ; qtot 1.89
   747         H1     48    ALA     HA    747     0.0823      1.008   ; qtot 1.972
   748         CT     48    ALA     CB    748    -0.1825      12.01   ; qtot 1.79
   749         HC     48    ALA    HB1    749     0.0603      1.008   ; qtot 1.85
   750         HC     48    ALA    HB2    750     0.0603      1.008   ; qtot 1.91
   751         HC     48    ALA    HB3    751     0.0603      1.008   ; qtot 1.971
   752          C     48    ALA      C    752     0.5973      12.01   ; qtot 2.568
   753          O     48    ALA      O    753    -0.5679         16   ; qtot 2
; residue  49 VAL rtp VAL  q  0.0
   754          N     49    VAL      N    754    -0.4157      14.01   ; qtot 1.584
   755          H     49    VAL      H    755     0.2719      1.008   ; qtot 1.856
   756         CT     49    VAL     CA    756    -0.0875      12.01   ; qtot 1.769
   757         H1     49    VAL     HA    757     0.0969      1.008   ; qtot 1.866
   758         CT     49    VAL     CB    758     0.2985      12.01   ; qtot 2.164
   759         HC     49    VAL     HB    759    -0.0297      1.008   ; qtot 2.134
   760         CT     49    VAL    CG1    760    -0.3192      12.01   ; qtot 1.815
   761         HC     49    VAL   HG11    761     0.0791      1.008   ; qtot 1.894
   762         HC     49    VAL   HG12    762     0.0791      1.008   ; qtot 1.973
   763         HC     49    VAL   HG13    763     0.0791      1.008   ; qtot 2.053
   764         CT     49    VAL    CG2    764    -0.3192      12.01   ; qtot 1.733
   765         HC     49    VAL   HG21    765     0.0791      1.008   ; qtot 1.812
   766         HC     49    VAL   HG22    766     0.0791      1.008   ; qtot 1.892
   767         HC     49    VAL   HG23    767     0.0791      1.008   ; qtot 1.971
   768          C     49    VAL      C    768     0.5973      12.01   ; qtot 2.568
   769          O     49    VAL      O    769    -0.5679         16   ; qtot 2
; residue  50 LYS rtp LYS  q +1.0
   770          N     50    LYS      N    770    -0.3479      14.01   ; qtot 1.652
   771          H     50    LYS      H    771     0.2747      1.008   ; qtot 1.927
   772         CT     50    LYS     CA    772      -0.24      12.01   ; qtot 1.687
   773         H1     50    LYS     HA    773     0.1426      1.008   ; qtot 1.829
   774         CT     50    LYS     CB    774    -0.0094      12.01   ; qtot 1.82
   775         HC     50    LYS    HB1    775     0.0362      1.008   ; qtot 1.856
   776         HC     50    LYS    HB2    776     0.0362      1.008   ; qtot 1.892
   777         CT     50    LYS     CG    777     0.0187      12.01   ; qtot 1.911
   778         HC     50    LYS    HG1    778     0.0103      1.008   ; qtot 1.921
   779         HC     50    LYS    HG2    779     0.0103      1.008   ; qtot 1.932
   780         CT     50    LYS     CD    780    -0.0479      12.01   ; qtot 1.884
   781         HC     50    LYS    HD1    781     0.0621      1.008   ; qtot 1.946
   782         HC     50    LYS    HD2    782     0.0621      1.008   ; qtot 2.008
   783         CT     50    LYS     CE    783    -0.0143      12.01   ; qtot 1.994
   784         HP     50    LYS    HE1    784     0.1135      1.008   ; qtot 2.107
   785         HP     50    LYS    HE2    785     0.1135      1.008   ; qtot 2.221
   786         N3     50    LYS     NZ    786    -0.3854      14.01   ; qtot 1.835
   787          H     50    LYS    HZ1    787       0.34      1.008   ; qtot 2.175
   788          H     50    LYS    HZ2    788       0.34      1.008   ; qtot 2.515
   789          H     50    LYS    HZ3    789       0.34      1.008   ; qtot 2.855
   790          C     50    LYS      C    790     0.7341      12.01   ; qtot 3.589
   791          O     50    LYS      O    791    -0.5894         16   ; qtot 3
; residue  51 LYS rtp LYS  q +1.0
   792          N     51    LYS      N    792    -0.3479      14.01   ; qtot 2.652
   793          H     51    LYS      H    793     0.2747      1.008   ; qtot 2.927
   794         CT     51    LYS     CA    794      -0.24      12.01   ; qtot 2.687
   795         H1     51    LYS     HA    795     0.1426      1.008   ; qtot 2.829
   796         CT     51    LYS     CB    796    -0.0094      12.01   ; qtot 2.82
   797         HC     51    LYS    HB1    797     0.0362      1.008   ; qtot 2.856
   798         HC     51    LYS    HB2    798     0.0362      1.008   ; qtot 2.892
   799         CT     51    LYS     CG    799     0.0187      12.01   ; qtot 2.911
   800         HC     51    LYS    HG1    800     0.0103      1.008   ; qtot 2.921
   801         HC     51    LYS    HG2    801     0.0103      1.008   ; qtot 2.932
   802         CT     51    LYS     CD    802    -0.0479      12.01   ; qtot 2.884
   803         HC     51    LYS    HD1    803     0.0621      1.008   ; qtot 2.946
   804         HC     51    LYS    HD2    804     0.0621      1.008   ; qtot 3.008
   805         CT     51    LYS     CE    805    -0.0143      12.01   ; qtot 2.994
   806         HP     51    LYS    HE1    806     0.1135      1.008   ; qtot 3.107
   807         HP     51    LYS    HE2    807     0.1135      1.008   ; qtot 3.221
   808         N3     51    LYS     NZ    808    -0.3854      14.01   ; qtot 2.835
   809          H     51    LYS    HZ1    809       0.34      1.008   ; qtot 3.175
   810          H     51    LYS    HZ2    810       0.34      1.008   ; qtot 3.515
   811          H     51    LYS    HZ3    811       0.34      1.008   ; qtot 3.855
   812          C     51    LYS      C    812     0.7341      12.01   ; qtot 4.589
   813          O     51    LYS      O    813    -0.5894         16   ; qtot 4
; residue  52 LEU rtp LEU  q  0.0
   814          N     52    LEU      N    814    -0.4157      14.01   ; qtot 3.584
   815          H     52    LEU      H    815     0.2719      1.008   ; qtot 3.856
   816         CT     52    LEU     CA    816    -0.0518      12.01   ; qtot 3.804
   817         H1     52    LEU     HA    817     0.0922      1.008   ; qtot 3.897
   818         CT     52    LEU     CB    818    -0.1102      12.01   ; qtot 3.786
   819         HC     52    LEU    HB1    819     0.0457      1.008   ; qtot 3.832
   820         HC     52    LEU    HB2    820     0.0457      1.008   ; qtot 3.878
   821         CT     52    LEU     CG    821     0.3531      12.01   ; qtot 4.231
   822         HC     52    LEU     HG    822    -0.0361      1.008   ; qtot 4.195
   823         CT     52    LEU    CD1    823    -0.4121      12.01   ; qtot 3.783
   824         HC     52    LEU   HD11    824        0.1      1.008   ; qtot 3.883
   825         HC     52    LEU   HD12    825        0.1      1.008   ; qtot 3.983
   826         HC     52    LEU   HD13    826        0.1      1.008   ; qtot 4.083
   827         CT     52    LEU    CD2    827    -0.4121      12.01   ; qtot 3.671
   828         HC     52    LEU   HD21    828        0.1      1.008   ; qtot 3.771
   829         HC     52    LEU   HD22    829        0.1      1.008   ; qtot 3.871
   830         HC     52    LEU   HD23    830        0.1      1.008   ; qtot 3.971
   831          C     52    LEU      C    831     0.5973      12.01   ; qtot 4.568
   832          O     52    LEU      O    832    -0.5679         16   ; qtot 4
; residue  53 SER rtp SER  q  0.0
   833          N     53    SER      N    833    -0.4157      14.01   ; qtot 3.584
   834          H     53    SER      H    834     0.2719      1.008   ; qtot 3.856
   835         CT     53    SER     CA    835    -0.0249      12.01   ; qtot 3.831
   836         H1     53    SER     HA    836     0.0843      1.008   ; qtot 3.916
   837         CT     53    SER     CB    837     0.2117      12.01   ; qtot 4.127
   838         H1     53    SER    HB1    838     0.0352      1.008   ; qtot 4.163
   839         H1     53    SER    HB2    839     0.0352      1.008   ; qtot 4.198
   840         OH     53    SER     OG    840    -0.6546         16   ; qtot 3.543
   841         HO     53    SER     HG    841     0.4275      1.008   ; qtot 3.971
   842          C     53    SER      C    842     0.5973      12.01   ; qtot 4.568
   843          O     53    SER      O    843    -0.5679         16   ; qtot 4
; residue  54 ARG rtp ARG  q +1.0
   844          N     54    ARG      N    844    -0.3479      14.01   ; qtot 3.652
   845          H     54    ARG      H    845     0.2747      1.008   ; qtot 3.927
   846         CT     54    ARG     CA    846    -0.2637      12.01   ; qtot 3.663
   847         H1     54    ARG     HA    847      0.156      1.008   ; qtot 3.819
   848         CT     54    ARG     CB    848    -0.0007      12.01   ; qtot 3.818
   849         HC     54    ARG    HB1    849     0.0327      1.008   ; qtot 3.851
   850         HC     54    ARG    HB2    850     0.0327      1.008   ; qtot 3.884
   851         CT     54    ARG     CG    851      0.039      12.01   ; qtot 3.923
   852         HC     54    ARG    HG1    852     0.0285      1.008   ; qtot 3.951
   853         HC     54    ARG    HG2    853     0.0285      1.008   ; qtot 3.98
   854         CT     54    ARG     CD    854     0.0486      12.01   ; qtot 4.028
   855         H1     54    ARG    HD1    855     0.0687      1.008   ; qtot 4.097
   856         H1     54    ARG    HD2    856     0.0687      1.008   ; qtot 4.166
   857         N2     54    ARG     NE    857    -0.5295      14.01   ; qtot 3.636
   858          H     54    ARG     HE    858     0.3456      1.008   ; qtot 3.982
   859         CA     54    ARG     CZ    859     0.8076      12.01   ; qtot 4.79
   860         N2     54    ARG    NH1    860    -0.8627      14.01   ; qtot 3.927
   861          H     54    ARG   HH11    861     0.4478      1.008   ; qtot 4.375
   862          H     54    ARG   HH12    862     0.4478      1.008   ; qtot 4.822
   863         N2     54    ARG    NH2    863    -0.8627      14.01   ; qtot 3.96
   864          H     54    ARG   HH21    864     0.4478      1.008   ; qtot 4.408
   865          H     54    ARG   HH22    865     0.4478      1.008   ; qtot 4.855
   866          C     54    ARG      C    866     0.7341      12.01   ; qtot 5.589
   867          O     54    ARG      O    867    -0.5894         16   ; qtot 5
; residue  55 PRO rtp PRO  q  0.0
   868          N     55    PRO      N    868    -0.2548      14.01   ; qtot 4.745
   869         CT     55    PRO     CD    869     0.0192      12.01   ; qtot 4.764
   870         H1     55    PRO    HD1    870     0.0391      1.008   ; qtot 4.804
   871         H1     55    PRO    HD2    871     0.0391      1.008   ; qtot 4.843
   872         CT     55    PRO     CG    872     0.0189      12.01   ; qtot 4.862
   873         HC     55    PRO    HG1    873     0.0213      1.008   ; qtot 4.883
   874         HC     55    PRO    HG2    874     0.0213      1.008   ; qtot 4.904
   875         CT     55    PRO     CB    875     -0.007      12.01   ; qtot 4.897
   876         HC     55    PRO    HB1    876     0.0253      1.008   ; qtot 4.922
   877         HC     55    PRO    HB2    877     0.0253      1.008   ; qtot 4.948
   878         CT     55    PRO     CA    878    -0.0266      12.01   ; qtot 4.921
   879         H1     55    PRO     HA    879     0.0641      1.008   ; qtot 4.985
   880          C     55    PRO      C    880     0.5896      12.01   ; qtot 5.575
   881          O     55    PRO      O    881    -0.5748         16   ; qtot 5
; residue  56 PHE rtp PHE  q  0.0
   882          N     56    PHE      N    882    -0.4157      14.01   ; qtot 4.584
   883          H     56    PHE      H    883     0.2719      1.008   ; qtot 4.856
   884         CT     56    PHE     CA    884    -0.0024      12.01   ; qtot 4.854
   885         H1     56    PHE     HA    885     0.0978      1.008   ; qtot 4.952
   886         CT     56    PHE     CB    886    -0.0343      12.01   ; qtot 4.917
   887         HC     56    PHE    HB1    887     0.0295      1.008   ; qtot 4.947
   888         HC     56    PHE    HB2    888     0.0295      1.008   ; qtot 4.976
   889         CA     56    PHE     CG    889     0.0118      12.01   ; qtot 4.988
   890         CA     56    PHE    CD1    890    -0.1256      12.01   ; qtot 4.863
   891         HA     56    PHE    HD1    891      0.133      1.008   ; qtot 4.996
   892         CA     56    PHE    CE1    892    -0.1704      12.01   ; qtot 4.825
   893         HA     56    PHE    HE1    893      0.143      1.008   ; qtot 4.968
   894         CA     56    PHE     CZ    894    -0.1072      12.01   ; qtot 4.861
   895         HA     56    PHE     HZ    895     0.1297      1.008   ; qtot 4.991
   896         CA     56    PHE    CE2    896    -0.1704      12.01   ; qtot 4.82
   897         HA     56    PHE    HE2    897      0.143      1.008   ; qtot 4.963
   898         CA     56    PHE    CD2    898    -0.1256      12.01   ; qtot 4.838
   899         HA     56    PHE    HD2    899      0.133      1.008   ; qtot 4.971
   900          C     56    PHE      C    900     0.5973      12.01   ; qtot 5.568
   901          O     56    PHE      O    901    -0.5679         16   ; qtot 5
; residue  57 GLN rtp GLN  q  0.0
   902          N     57    GLN      N    902    -0.4157      14.01   ; qtot 4.584
   903          H     57    GLN      H    903     0.2719      1.008   ; qtot 4.856
   904         CT     57    GLN     CA    904    -0.0031      12.01   ; qtot 4.853
   905         H1     57    GLN     HA    905      0.085      1.008   ; qtot 4.938
   906         CT     57    GLN     CB    906    -0.0036      12.01   ; qtot 4.935
   907         HC     57    GLN    HB1    907     0.0171      1.008   ; qtot 4.952
   908         HC     57    GLN    HB2    908     0.0171      1.008   ; qtot 4.969
   909         CT     57    GLN     CG    909    -0.0645      12.01   ; qtot 4.904
   910         HC     57    GLN    HG1    910     0.0352      1.008   ; qtot 4.939
   911         HC     57    GLN    HG2    911     0.0352      1.008   ; qtot 4.975
   912          C     57    GLN     CD    912     0.6951      12.01   ; qtot 5.67
   913          O     57    GLN    OE1    913    -0.6086         16   ; qtot 5.061
   914          N     57    GLN    NE2    914    -0.9407      14.01   ; qtot 4.12
   915          H     57    GLN   HE21    915     0.4251      1.008   ; qtot 4.546
   916          H     57    GLN   HE22    916     0.4251      1.008   ; qtot 4.971
   917          C     57    GLN      C    917     0.5973      12.01   ; qtot 5.568
   918          O     57    GLN      O    918    -0.5679         16   ; qtot 5
; residue  58 SER rtp SER  q  0.0
   919          N     58    SER      N    919    -0.4157      14.01   ; qtot 4.584
   920          H     58    SER      H    920     0.2719      1.008   ; qtot 4.856
   921         CT     58    SER     CA    921    -0.0249      12.01   ; qtot 4.831
   922         H1     58    SER     HA    922     0.0843      1.008   ; qtot 4.916
   923         CT     58    SER     CB    923     0.2117      12.01   ; qtot 5.127
   924         H1     58    SER    HB1    924     0.0352      1.008   ; qtot 5.163
   925         H1     58    SER    HB2    925     0.0352      1.008   ; qtot 5.198
   926         OH     58    SER     OG    926    -0.6546         16   ; qtot 4.543
   927         HO     58    SER     HG    927     0.4275      1.008   ; qtot 4.971
   928          C     58    SER      C    928     0.5973      12.01   ; qtot 5.568
   929          O     58    SER      O    929    -0.5679         16   ; qtot 5
; residue  59 ILE rtp ILE  q  0.0
   930          N     59    ILE      N    930    -0.4157      14.01   ; qtot 4.584
   931          H     59    ILE      H    931     0.2719      1.008   ; qtot 4.856
   932         CT     59    ILE     CA    932    -0.0597      12.01   ; qtot 4.797
   933         H1     59    ILE     HA    933     0.0869      1.008   ; qtot 4.883
   934         CT     59    ILE     CB    934     0.1303      12.01   ; qtot 5.014
   935         HC     59    ILE     HB    935     0.0187      1.008   ; qtot 5.032
   936         CT     59    ILE    CG2    936    -0.3204      12.01   ; qtot 4.712
   937         HC     59    ILE   HG21    937     0.0882      1.008   ; qtot 4.8
   938         HC     59    ILE   HG22    938     0.0882      1.008   ; qtot 4.888
   939         HC     59    ILE   HG23    939     0.0882      1.008   ; qtot 4.977
   940         CT     59    ILE    CG1    940     -0.043      12.01   ; qtot 4.934
   941         HC     59    ILE   HG11    941     0.0236      1.008   ; qtot 4.957
   942         HC     59    ILE   HG12    942     0.0236      1.008   ; qtot 4.981
   943         CT     59    ILE     CD    943     -0.066      12.01   ; qtot 4.915
   944         HC     59    ILE    HD1    944     0.0186      1.008   ; qtot 4.933
   945         HC     59    ILE    HD2    945     0.0186      1.008   ; qtot 4.952
   946         HC     59    ILE    HD3    946     0.0186      1.008   ; qtot 4.971
   947          C     59    ILE      C    947     0.5973      12.01   ; qtot 5.568
   948          O     59    ILE      O    948    -0.5679         16   ; qtot 5
; residue  60 ILE rtp ILE  q  0.0
   949          N     60    ILE      N    949    -0.4157      14.01   ; qtot 4.584
   950          H     60    ILE      H    950     0.2719      1.008   ; qtot 4.856
   951         CT     60    ILE     CA    951    -0.0597      12.01   ; qtot 4.797
   952         H1     60    ILE     HA    952     0.0869      1.008   ; qtot 4.883
   953         CT     60    ILE     CB    953     0.1303      12.01   ; qtot 5.014
   954         HC     60    ILE     HB    954     0.0187      1.008   ; qtot 5.032
   955         CT     60    ILE    CG2    955    -0.3204      12.01   ; qtot 4.712
   956         HC     60    ILE   HG21    956     0.0882      1.008   ; qtot 4.8
   957         HC     60    ILE   HG22    957     0.0882      1.008   ; qtot 4.888
   958         HC     60    ILE   HG23    958     0.0882      1.008   ; qtot 4.977
   959         CT     60    ILE    CG1    959     -0.043      12.01   ; qtot 4.934
   960         HC     60    ILE   HG11    960     0.0236      1.008   ; qtot 4.957
   961         HC     60    ILE   HG12    961     0.0236      1.008   ; qtot 4.981
   962         CT     60    ILE     CD    962     -0.066      12.01   ; qtot 4.915
   963         HC     60    ILE    HD1    963     0.0186      1.008   ; qtot 4.933
   964         HC     60    ILE    HD2    964     0.0186      1.008   ; qtot 4.952
   965         HC     60    ILE    HD3    965     0.0186      1.008   ; qtot 4.971
   966          C     60    ILE      C    966     0.5973      12.01   ; qtot 5.568
   967          O     60    ILE      O    967    -0.5679         16   ; qtot 5
; residue  61 HIE rtp HIE  q  0.0
   968          N     61    HIE      N    968    -0.4157      14.01   ; qtot 4.584
   969          H     61    HIE      H    969     0.2719      1.008   ; qtot 4.856
   970         CT     61    HIE     CA    970    -0.0581      12.01   ; qtot 4.798
   971         H1     61    HIE     HA    971      0.136      1.008   ; qtot 4.934
   972         CT     61    HIE     CB    972    -0.0074      12.01   ; qtot 4.927
   973         HC     61    HIE    HB1    973     0.0367      1.008   ; qtot 4.963
   974         HC     61    HIE    HB2    974     0.0367      1.008   ; qtot 5
   975         CC     61    HIE     CG    975     0.1868      12.01   ; qtot 5.187
   976         NB     61    HIE    ND1    976    -0.5432      14.01   ; qtot 4.644
   977         CR     61    HIE    CE1    977     0.1635      12.01   ; qtot 4.807
   978         H5     61    HIE    HE1    978     0.1435      1.008   ; qtot 4.951
   979         NA     61    HIE    NE2    979    -0.2795      14.01   ; qtot 4.671
   980          H     61    HIE    HE2    980     0.3339      1.008   ; qtot 5.005
   981         CW     61    HIE    CD2    981    -0.2207      12.01   ; qtot 4.784
   982         H4     61    HIE    HD2    982     0.1862      1.008   ; qtot 4.971
   983          C     61    HIE      C    983     0.5973      12.01   ; qtot 5.568
   984          O     61    HIE      O    984    -0.5679         16   ; qtot 5
; residue  62 ALA rtp ALA  q  0.0
   985          N     62    ALA      N    985    -0.4157      14.01   ; qtot 4.584
   986          H     62    ALA      H    986     0.2719      1.008   ; qtot 4.856
   987         CT     62    ALA     CA    987     0.0337      12.01   ; qtot 4.89
   988         H1     62    ALA     HA    988     0.0823      1.008   ; qtot 4.972
   989         CT     62    ALA     CB    989    -0.1825      12.01   ; qtot 4.79
   990         HC     62    ALA    HB1    990     0.0603      1.008   ; qtot 4.85
   991         HC     62    ALA    HB2    991     0.0603      1.008   ; qtot 4.91
   992         HC     62    ALA    HB3    992     0.0603      1.008   ; qtot 4.971
   993          C     62    ALA      C    993     0.5973      12.01   ; qtot 5.568
   994          O     62    ALA      O    994    -0.5679         16   ; qtot 5
; residue  63 LYS rtp LYS  q +1.0
   995          N     63    LYS      N    995    -0.3479      14.01   ; qtot 4.652
   996          H     63    LYS      H    996     0.2747      1.008   ; qtot 4.927
   997         CT     63    LYS     CA    997      -0.24      12.01   ; qtot 4.687
   998         H1     63    LYS     HA    998     0.1426      1.008   ; qtot 4.829
   999         CT     63    LYS     CB    999    -0.0094      12.01   ; qtot 4.82
  1000         HC     63    LYS    HB1   1000     0.0362      1.008   ; qtot 4.856
  1001         HC     63    LYS    HB2   1001     0.0362      1.008   ; qtot 4.892
  1002         CT     63    LYS     CG   1002     0.0187      12.01   ; qtot 4.911
  1003         HC     63    LYS    HG1   1003     0.0103      1.008   ; qtot 4.921
  1004         HC     63    LYS    HG2   1004     0.0103      1.008   ; qtot 4.932
  1005         CT     63    LYS     CD   1005    -0.0479      12.01   ; qtot 4.884
  1006         HC     63    LYS    HD1   1006     0.0621      1.008   ; qtot 4.946
  1007         HC     63    LYS    HD2   1007     0.0621      1.008   ; qtot 5.008
  1008         CT     63    LYS     CE   1008    -0.0143      12.01   ; qtot 4.994
  1009         HP     63    LYS    HE1   1009     0.1135      1.008   ; qtot 5.107
  1010         HP     63    LYS    HE2   1010     0.1135      1.008   ; qtot 5.221
  1011         N3     63    LYS     NZ   1011    -0.3854      14.01   ; qtot 4.835
  1012          H     63    LYS    HZ1   1012       0.34      1.008   ; qtot 5.175
  1013          H     63    LYS    HZ2   1013       0.34      1.008   ; qtot 5.515
  1014          H     63    LYS    HZ3   1014       0.34      1.008   ; qtot 5.855
  1015          C     63    LYS      C   1015     0.7341      12.01   ; qtot 6.589
  1016          O     63    LYS      O   1016    -0.5894         16   ; qtot 6
; residue  64 ARG rtp ARG  q +1.0
  1017          N     64    ARG      N   1017    -0.3479      14.01   ; qtot 5.652
  1018          H     64    ARG      H   1018     0.2747      1.008   ; qtot 5.927
  1019         CT     64    ARG     CA   1019    -0.2637      12.01   ; qtot 5.663
  1020         H1     64    ARG     HA   1020      0.156      1.008   ; qtot 5.819
  1021         CT     64    ARG     CB   1021    -0.0007      12.01   ; qtot 5.818
  1022         HC     64    ARG    HB1   1022     0.0327      1.008   ; qtot 5.851
  1023         HC     64    ARG    HB2   1023     0.0327      1.008   ; qtot 5.884
  1024         CT     64    ARG     CG   1024      0.039      12.01   ; qtot 5.923
  1025         HC     64    ARG    HG1   1025     0.0285      1.008   ; qtot 5.951
  1026         HC     64    ARG    HG2   1026     0.0285      1.008   ; qtot 5.98
  1027         CT     64    ARG     CD   1027     0.0486      12.01   ; qtot 6.028
  1028         H1     64    ARG    HD1   1028     0.0687      1.008   ; qtot 6.097
  1029         H1     64    ARG    HD2   1029     0.0687      1.008   ; qtot 6.166
  1030         N2     64    ARG     NE   1030    -0.5295      14.01   ; qtot 5.636
  1031          H     64    ARG     HE   1031     0.3456      1.008   ; qtot 5.982
  1032         CA     64    ARG     CZ   1032     0.8076      12.01   ; qtot 6.79
  1033         N2     64    ARG    NH1   1033    -0.8627      14.01   ; qtot 5.927
  1034          H     64    ARG   HH11   1034     0.4478      1.008   ; qtot 6.375
  1035          H     64    ARG   HH12   1035     0.4478      1.008   ; qtot 6.822
  1036         N2     64    ARG    NH2   1036    -0.8627      14.01   ; qtot 5.96
  1037          H     64    ARG   HH21   1037     0.4478      1.008   ; qtot 6.408
  1038          H     64    ARG   HH22   1038     0.4478      1.008   ; qtot 6.855
  1039          C     64    ARG      C   1039     0.7341      12.01   ; qtot 7.589
  1040          O     64    ARG      O   1040    -0.5894         16   ; qtot 7
; residue  65 THR rtp THR  q  0.0
  1041          N     65    THR      N   1041    -0.4157      14.01   ; qtot 6.584
  1042          H     65    THR      H   1042     0.2719      1.008   ; qtot 6.856
  1043         CT     65    THR     CA   1043    -0.0389      12.01   ; qtot 6.817
  1044         H1     65    THR     HA   1044     0.1007      1.008   ; qtot 6.918
  1045         CT     65    THR     CB   1045     0.3654      12.01   ; qtot 7.283
  1046         H1     65    THR     HB   1046     0.0043      1.008   ; qtot 7.288
  1047         CT     65    THR    CG2   1047    -0.2438      12.01   ; qtot 7.044
  1048         HC     65    THR   HG21   1048     0.0642      1.008   ; qtot 7.108
  1049         HC     65    THR   HG22   1049     0.0642      1.008   ; qtot 7.172
  1050         HC     65    THR   HG23   1050     0.0642      1.008   ; qtot 7.237
  1051         OH     65    THR    OG1   1051    -0.6761         16   ; qtot 6.56
  1052         HO     65    THR    HG1   1052     0.4102      1.008   ; qtot 6.971
  1053          C     65    THR      C   1053     0.5973      12.01   ; qtot 7.568
  1054          O     65    THR      O   1054    -0.5679         16   ; qtot 7
; residue  66 TYR rtp TYR  q  0.0
  1055          N     66    TYR      N   1055    -0.4157      14.01   ; qtot 6.584
  1056          H     66    TYR      H   1056     0.2719      1.008   ; qtot 6.856
  1057         CT     66    TYR     CA   1057    -0.0014      12.01   ; qtot 6.855
  1058         H1     66    TYR     HA   1058     0.0876      1.008   ; qtot 6.942
  1059         CT     66    TYR     CB   1059    -0.0152      12.01   ; qtot 6.927
  1060         HC     66    TYR    HB1   1060     0.0295      1.008   ; qtot 6.957
  1061         HC     66    TYR    HB2   1061     0.0295      1.008   ; qtot 6.986
  1062         CA     66    TYR     CG   1062    -0.0011      12.01   ; qtot 6.985
  1063         CA     66    TYR    CD1   1063    -0.1906      12.01   ; qtot 6.795
  1064         HA     66    TYR    HD1   1064     0.1699      1.008   ; qtot 6.964
  1065         CA     66    TYR    CE1   1065    -0.2341      12.01   ; qtot 6.73
  1066         HA     66    TYR    HE1   1066     0.1656      1.008   ; qtot 6.896
  1067          C     66    TYR     CZ   1067     0.3226      12.01   ; qtot 7.219
  1068         OH     66    TYR     OH   1068    -0.5579         16   ; qtot 6.661
  1069         HO     66    TYR     HH   1069     0.3992      1.008   ; qtot 7.06
  1070         CA     66    TYR    CE2   1070    -0.2341      12.01   ; qtot 6.826
  1071         HA     66    TYR    HE2   1071     0.1656      1.008   ; qtot 6.991
  1072         CA     66    TYR    CD2   1072    -0.1906      12.01   ; qtot 6.801
  1073         HA     66    TYR    HD2   1073     0.1699      1.008   ; qtot 6.971
  1074          C     66    TYR      C   1074     0.5973      12.01   ; qtot 7.568
  1075          O     66    TYR      O   1075    -0.5679         16   ; qtot 7
; residue  67 ARG rtp ARG  q +1.0
  1076          N     67    ARG      N   1076    -0.3479      14.01   ; qtot 6.652
  1077          H     67    ARG      H   1077     0.2747      1.008   ; qtot 6.927
  1078         CT     67    ARG     CA   1078    -0.2637      12.01   ; qtot 6.663
  1079         H1     67    ARG     HA   1079      0.156      1.008   ; qtot 6.819
  1080         CT     67    ARG     CB   1080    -0.0007      12.01   ; qtot 6.818
  1081         HC     67    ARG    HB1   1081     0.0327      1.008   ; qtot 6.851
  1082         HC     67    ARG    HB2   1082     0.0327      1.008   ; qtot 6.884
  1083         CT     67    ARG     CG   1083      0.039      12.01   ; qtot 6.923
  1084         HC     67    ARG    HG1   1084     0.0285      1.008   ; qtot 6.951
  1085         HC     67    ARG    HG2   1085     0.0285      1.008   ; qtot 6.98
  1086         CT     67    ARG     CD   1086     0.0486      12.01   ; qtot 7.028
  1087         H1     67    ARG    HD1   1087     0.0687      1.008   ; qtot 7.097
  1088         H1     67    ARG    HD2   1088     0.0687      1.008   ; qtot 7.166
  1089         N2     67    ARG     NE   1089    -0.5295      14.01   ; qtot 6.636
  1090          H     67    ARG     HE   1090     0.3456      1.008   ; qtot 6.982
  1091         CA     67    ARG     CZ   1091     0.8076      12.01   ; qtot 7.79
  1092         N2     67    ARG    NH1   1092    -0.8627      14.01   ; qtot 6.927
  1093          H     67    ARG   HH11   1093     0.4478      1.008   ; qtot 7.375
  1094          H     67    ARG   HH12   1094     0.4478      1.008   ; qtot 7.822
  1095         N2     67    ARG    NH2   1095    -0.8627      14.01   ; qtot 6.96
  1096          H     67    ARG   HH21   1096     0.4478      1.008   ; qtot 7.408
  1097          H     67    ARG   HH22   1097     0.4478      1.008   ; qtot 7.855
  1098          C     67    ARG      C   1098     0.7341      12.01   ; qtot 8.589
  1099          O     67    ARG      O   1099    -0.5894         16   ; qtot 8
; residue  68 GLU rtp GLU  q -1.0
  1100          N     68    GLU      N   1100    -0.5163      14.01   ; qtot 7.484
  1101          H     68    GLU      H   1101     0.2936      1.008   ; qtot 7.777
  1102         CT     68    GLU     CA   1102     0.0397      12.01   ; qtot 7.817
  1103         H1     68    GLU     HA   1103     0.1105      1.008   ; qtot 7.928
  1104         CT     68    GLU     CB   1104      0.056      12.01   ; qtot 7.984
  1105         HC     68    GLU    HB1   1105    -0.0173      1.008   ; qtot 7.966
  1106         HC     68    GLU    HB2   1106    -0.0173      1.008   ; qtot 7.949
  1107         CT     68    GLU     CG   1107     0.0136      12.01   ; qtot 7.963
  1108         HC     68    GLU    HG1   1108    -0.0425      1.008   ; qtot 7.92
  1109         HC     68    GLU    HG2   1109    -0.0425      1.008   ; qtot 7.878
  1110          C     68    GLU     CD   1110     0.8054      12.01   ; qtot 8.683
  1111         O2     68    GLU    OE1   1111    -0.8188         16   ; qtot 7.864
  1112         O2     68    GLU    OE2   1112    -0.8188         16   ; qtot 7.045
  1113          C     68    GLU      C   1113     0.5366      12.01   ; qtot 7.582
  1114          O     68    GLU      O   1114    -0.5819         16   ; qtot 7
; residue  69 LEU rtp LEU  q  0.0
  1115          N     69    LEU      N   1115    -0.4157      14.01   ; qtot 6.584
  1116          H     69    LEU      H   1116     0.2719      1.008   ; qtot 6.856
  1117         CT     69    LEU     CA   1117    -0.0518      12.01   ; qtot 6.804
  1118         H1     69    LEU     HA   1118     0.0922      1.008   ; qtot 6.897
  1119         CT     69    LEU     CB   1119    -0.1102      12.01   ; qtot 6.786
  1120         HC     69    LEU    HB1   1120     0.0457      1.008   ; qtot 6.832
  1121         HC     69    LEU    HB2   1121     0.0457      1.008   ; qtot 6.878
  1122         CT     69    LEU     CG   1122     0.3531      12.01   ; qtot 7.231
  1123         HC     69    LEU     HG   1123    -0.0361      1.008   ; qtot 7.195
  1124         CT     69    LEU    CD1   1124    -0.4121      12.01   ; qtot 6.783
  1125         HC     69    LEU   HD11   1125        0.1      1.008   ; qtot 6.883
  1126         HC     69    LEU   HD12   1126        0.1      1.008   ; qtot 6.983
  1127         HC     69    LEU   HD13   1127        0.1      1.008   ; qtot 7.083
  1128         CT     69    LEU    CD2   1128    -0.4121      12.01   ; qtot 6.671
  1129         HC     69    LEU   HD21   1129        0.1      1.008   ; qtot 6.771
  1130         HC     69    LEU   HD22   1130        0.1      1.008   ; qtot 6.871
  1131         HC     69    LEU   HD23   1131        0.1      1.008   ; qtot 6.971
  1132          C     69    LEU      C   1132     0.5973      12.01   ; qtot 7.568
  1133          O     69    LEU      O   1133    -0.5679         16   ; qtot 7
; residue  70 ARG rtp ARG  q +1.0
  1134          N     70    ARG      N   1134    -0.3479      14.01   ; qtot 6.652
  1135          H     70    ARG      H   1135     0.2747      1.008   ; qtot 6.927
  1136         CT     70    ARG     CA   1136    -0.2637      12.01   ; qtot 6.663
  1137         H1     70    ARG     HA   1137      0.156      1.008   ; qtot 6.819
  1138         CT     70    ARG     CB   1138    -0.0007      12.01   ; qtot 6.818
  1139         HC     70    ARG    HB1   1139     0.0327      1.008   ; qtot 6.851
  1140         HC     70    ARG    HB2   1140     0.0327      1.008   ; qtot 6.884
  1141         CT     70    ARG     CG   1141      0.039      12.01   ; qtot 6.923
  1142         HC     70    ARG    HG1   1142     0.0285      1.008   ; qtot 6.951
  1143         HC     70    ARG    HG2   1143     0.0285      1.008   ; qtot 6.98
  1144         CT     70    ARG     CD   1144     0.0486      12.01   ; qtot 7.028
  1145         H1     70    ARG    HD1   1145     0.0687      1.008   ; qtot 7.097
  1146         H1     70    ARG    HD2   1146     0.0687      1.008   ; qtot 7.166
  1147         N2     70    ARG     NE   1147    -0.5295      14.01   ; qtot 6.636
  1148          H     70    ARG     HE   1148     0.3456      1.008   ; qtot 6.982
  1149         CA     70    ARG     CZ   1149     0.8076      12.01   ; qtot 7.79
  1150         N2     70    ARG    NH1   1150    -0.8627      14.01   ; qtot 6.927
  1151          H     70    ARG   HH11   1151     0.4478      1.008   ; qtot 7.375
  1152          H     70    ARG   HH12   1152     0.4478      1.008   ; qtot 7.822
  1153         N2     70    ARG    NH2   1153    -0.8627      14.01   ; qtot 6.96
  1154          H     70    ARG   HH21   1154     0.4478      1.008   ; qtot 7.408
  1155          H     70    ARG   HH22   1155     0.4478      1.008   ; qtot 7.855
  1156          C     70    ARG      C   1156     0.7341      12.01   ; qtot 8.589
  1157          O     70    ARG      O   1157    -0.5894         16   ; qtot 8
; residue  71 LEU rtp LEU  q  0.0
  1158          N     71    LEU      N   1158    -0.4157      14.01   ; qtot 7.584
  1159          H     71    LEU      H   1159     0.2719      1.008   ; qtot 7.856
  1160         CT     71    LEU     CA   1160    -0.0518      12.01   ; qtot 7.804
  1161         H1     71    LEU     HA   1161     0.0922      1.008   ; qtot 7.897
  1162         CT     71    LEU     CB   1162    -0.1102      12.01   ; qtot 7.786
  1163         HC     71    LEU    HB1   1163     0.0457      1.008   ; qtot 7.832
  1164         HC     71    LEU    HB2   1164     0.0457      1.008   ; qtot 7.878
  1165         CT     71    LEU     CG   1165     0.3531      12.01   ; qtot 8.231
  1166         HC     71    LEU     HG   1166    -0.0361      1.008   ; qtot 8.195
  1167         CT     71    LEU    CD1   1167    -0.4121      12.01   ; qtot 7.783
  1168         HC     71    LEU   HD11   1168        0.1      1.008   ; qtot 7.883
  1169         HC     71    LEU   HD12   1169        0.1      1.008   ; qtot 7.983
  1170         HC     71    LEU   HD13   1170        0.1      1.008   ; qtot 8.083
  1171         CT     71    LEU    CD2   1171    -0.4121      12.01   ; qtot 7.671
  1172         HC     71    LEU   HD21   1172        0.1      1.008   ; qtot 7.771
  1173         HC     71    LEU   HD22   1173        0.1      1.008   ; qtot 7.871
  1174         HC     71    LEU   HD23   1174        0.1      1.008   ; qtot 7.971
  1175          C     71    LEU      C   1175     0.5973      12.01   ; qtot 8.568
  1176          O     71    LEU      O   1176    -0.5679         16   ; qtot 8
; residue  72 LEU rtp LEU  q  0.0
  1177          N     72    LEU      N   1177    -0.4157      14.01   ; qtot 7.584
  1178          H     72    LEU      H   1178     0.2719      1.008   ; qtot 7.856
  1179         CT     72    LEU     CA   1179    -0.0518      12.01   ; qtot 7.804
  1180         H1     72    LEU     HA   1180     0.0922      1.008   ; qtot 7.897
  1181         CT     72    LEU     CB   1181    -0.1102      12.01   ; qtot 7.786
  1182         HC     72    LEU    HB1   1182     0.0457      1.008   ; qtot 7.832
  1183         HC     72    LEU    HB2   1183     0.0457      1.008   ; qtot 7.878
  1184         CT     72    LEU     CG   1184     0.3531      12.01   ; qtot 8.231
  1185         HC     72    LEU     HG   1185    -0.0361      1.008   ; qtot 8.195
  1186         CT     72    LEU    CD1   1186    -0.4121      12.01   ; qtot 7.783
  1187         HC     72    LEU   HD11   1187        0.1      1.008   ; qtot 7.883
  1188         HC     72    LEU   HD12   1188        0.1      1.008   ; qtot 7.983
  1189         HC     72    LEU   HD13   1189        0.1      1.008   ; qtot 8.083
  1190         CT     72    LEU    CD2   1190    -0.4121      12.01   ; qtot 7.671
  1191         HC     72    LEU   HD21   1191        0.1      1.008   ; qtot 7.771
  1192         HC     72    LEU   HD22   1192        0.1      1.008   ; qtot 7.871
  1193         HC     72    LEU   HD23   1193        0.1      1.008   ; qtot 7.971
  1194          C     72    LEU      C   1194     0.5973      12.01   ; qtot 8.568
  1195          O     72    LEU      O   1195    -0.5679         16   ; qtot 8
; residue  73 LYS rtp LYS  q +1.0
  1196          N     73    LYS      N   1196    -0.3479      14.01   ; qtot 7.652
  1197          H     73    LYS      H   1197     0.2747      1.008   ; qtot 7.927
  1198         CT     73    LYS     CA   1198      -0.24      12.01   ; qtot 7.687
  1199         H1     73    LYS     HA   1199     0.1426      1.008   ; qtot 7.829
  1200         CT     73    LYS     CB   1200    -0.0094      12.01   ; qtot 7.82
  1201         HC     73    LYS    HB1   1201     0.0362      1.008   ; qtot 7.856
  1202         HC     73    LYS    HB2   1202     0.0362      1.008   ; qtot 7.892
  1203         CT     73    LYS     CG   1203     0.0187      12.01   ; qtot 7.911
  1204         HC     73    LYS    HG1   1204     0.0103      1.008   ; qtot 7.921
  1205         HC     73    LYS    HG2   1205     0.0103      1.008   ; qtot 7.932
  1206         CT     73    LYS     CD   1206    -0.0479      12.01   ; qtot 7.884
  1207         HC     73    LYS    HD1   1207     0.0621      1.008   ; qtot 7.946
  1208         HC     73    LYS    HD2   1208     0.0621      1.008   ; qtot 8.008
  1209         CT     73    LYS     CE   1209    -0.0143      12.01   ; qtot 7.994
  1210         HP     73    LYS    HE1   1210     0.1135      1.008   ; qtot 8.107
  1211         HP     73    LYS    HE2   1211     0.1135      1.008   ; qtot 8.221
  1212         N3     73    LYS     NZ   1212    -0.3854      14.01   ; qtot 7.835
  1213          H     73    LYS    HZ1   1213       0.34      1.008   ; qtot 8.175
  1214          H     73    LYS    HZ2   1214       0.34      1.008   ; qtot 8.515
  1215          H     73    LYS    HZ3   1215       0.34      1.008   ; qtot 8.855
  1216          C     73    LYS      C   1216     0.7341      12.01   ; qtot 9.589
  1217          O     73    LYS      O   1217    -0.5894         16   ; qtot 9
; residue  74 HIE rtp HIE  q  0.0
  1218          N     74    HIE      N   1218    -0.4157      14.01   ; qtot 8.584
  1219          H     74    HIE      H   1219     0.2719      1.008   ; qtot 8.856
  1220         CT     74    HIE     CA   1220    -0.0581      12.01   ; qtot 8.798
  1221         H1     74    HIE     HA   1221      0.136      1.008   ; qtot 8.934
  1222         CT     74    HIE     CB   1222    -0.0074      12.01   ; qtot 8.927
  1223         HC     74    HIE    HB1   1223     0.0367      1.008   ; qtot 8.963
  1224         HC     74    HIE    HB2   1224     0.0367      1.008   ; qtot 9
  1225         CC     74    HIE     CG   1225     0.1868      12.01   ; qtot 9.187
  1226         NB     74    HIE    ND1   1226    -0.5432      14.01   ; qtot 8.644
  1227         CR     74    HIE    CE1   1227     0.1635      12.01   ; qtot 8.807
  1228         H5     74    HIE    HE1   1228     0.1435      1.008   ; qtot 8.951
  1229         NA     74    HIE    NE2   1229    -0.2795      14.01   ; qtot 8.671
  1230          H     74    HIE    HE2   1230     0.3339      1.008   ; qtot 9.005
  1231         CW     74    HIE    CD2   1231    -0.2207      12.01   ; qtot 8.784
  1232         H4     74    HIE    HD2   1232     0.1862      1.008   ; qtot 8.971
  1233          C     74    HIE      C   1233     0.5973      12.01   ; qtot 9.568
  1234          O     74    HIE      O   1234    -0.5679         16   ; qtot 9
; residue  75 MET rtp MET  q  0.0
  1235          N     75    MET      N   1235    -0.4157      14.01   ; qtot 8.584
  1236          H     75    MET      H   1236     0.2719      1.008   ; qtot 8.856
  1237         CT     75    MET     CA   1237    -0.0237      12.01   ; qtot 8.833
  1238         H1     75    MET     HA   1238      0.088      1.008   ; qtot 8.921
  1239         CT     75    MET     CB   1239     0.0342      12.01   ; qtot 8.955
  1240         HC     75    MET    HB1   1240     0.0241      1.008   ; qtot 8.979
  1241         HC     75    MET    HB2   1241     0.0241      1.008   ; qtot 9.003
  1242         CT     75    MET     CG   1242     0.0018      12.01   ; qtot 9.005
  1243         H1     75    MET    HG1   1243      0.044      1.008   ; qtot 9.049
  1244         H1     75    MET    HG2   1244      0.044      1.008   ; qtot 9.093
  1245          S     75    MET     SD   1245    -0.2737      32.06   ; qtot 8.819
  1246         CT     75    MET     CE   1246    -0.0536      12.01   ; qtot 8.765
  1247         H1     75    MET    HE1   1247     0.0684      1.008   ; qtot 8.834
  1248         H1     75    MET    HE2   1248     0.0684      1.008   ; qtot 8.902
  1249         H1     75    MET    HE3   1249     0.0684      1.008   ; qtot 8.971
  1250          C     75    MET      C   1250     0.5973      12.01   ; qtot 9.568
  1251          O     75    MET      O   1251    -0.5679         16   ; qtot 9
; residue  76 LYS rtp LYS  q +1.0
  1252          N     76    LYS      N   1252    -0.3479      14.01   ; qtot 8.652
  1253          H     76    LYS      H   1253     0.2747      1.008   ; qtot 8.927
  1254         CT     76    LYS     CA   1254      -0.24      12.01   ; qtot 8.687
  1255         H1     76    LYS     HA   1255     0.1426      1.008   ; qtot 8.829
  1256         CT     76    LYS     CB   1256    -0.0094      12.01   ; qtot 8.82
  1257         HC     76    LYS    HB1   1257     0.0362      1.008   ; qtot 8.856
  1258         HC     76    LYS    HB2   1258     0.0362      1.008   ; qtot 8.892
  1259         CT     76    LYS     CG   1259     0.0187      12.01   ; qtot 8.911
  1260         HC     76    LYS    HG1   1260     0.0103      1.008   ; qtot 8.921
  1261         HC     76    LYS    HG2   1261     0.0103      1.008   ; qtot 8.932
  1262         CT     76    LYS     CD   1262    -0.0479      12.01   ; qtot 8.884
  1263         HC     76    LYS    HD1   1263     0.0621      1.008   ; qtot 8.946
  1264         HC     76    LYS    HD2   1264     0.0621      1.008   ; qtot 9.008
  1265         CT     76    LYS     CE   1265    -0.0143      12.01   ; qtot 8.994
  1266         HP     76    LYS    HE1   1266     0.1135      1.008   ; qtot 9.107
  1267         HP     76    LYS    HE2   1267     0.1135      1.008   ; qtot 9.221
  1268         N3     76    LYS     NZ   1268    -0.3854      14.01   ; qtot 8.835
  1269          H     76    LYS    HZ1   1269       0.34      1.008   ; qtot 9.175
  1270          H     76    LYS    HZ2   1270       0.34      1.008   ; qtot 9.515
  1271          H     76    LYS    HZ3   1271       0.34      1.008   ; qtot 9.855
  1272          C     76    LYS      C   1272     0.7341      12.01   ; qtot 10.59
  1273          O     76    LYS      O   1273    -0.5894         16   ; qtot 10
; residue  77 HIE rtp HIE  q  0.0
  1274          N     77    HIE      N   1274    -0.4157      14.01   ; qtot 9.584
  1275          H     77    HIE      H   1275     0.2719      1.008   ; qtot 9.856
  1276         CT     77    HIE     CA   1276    -0.0581      12.01   ; qtot 9.798
  1277         H1     77    HIE     HA   1277      0.136      1.008   ; qtot 9.934
  1278         CT     77    HIE     CB   1278    -0.0074      12.01   ; qtot 9.927
  1279         HC     77    HIE    HB1   1279     0.0367      1.008   ; qtot 9.963
  1280         HC     77    HIE    HB2   1280     0.0367      1.008   ; qtot 10
  1281         CC     77    HIE     CG   1281     0.1868      12.01   ; qtot 10.19
  1282         NB     77    HIE    ND1   1282    -0.5432      14.01   ; qtot 9.644
  1283         CR     77    HIE    CE1   1283     0.1635      12.01   ; qtot 9.807
  1284         H5     77    HIE    HE1   1284     0.1435      1.008   ; qtot 9.951
  1285         NA     77    HIE    NE2   1285    -0.2795      14.01   ; qtot 9.671
  1286          H     77    HIE    HE2   1286     0.3339      1.008   ; qtot 10.01
  1287         CW     77    HIE    CD2   1287    -0.2207      12.01   ; qtot 9.784
  1288         H4     77    HIE    HD2   1288     0.1862      1.008   ; qtot 9.971
  1289          C     77    HIE      C   1289     0.5973      12.01   ; qtot 10.57
  1290          O     77    HIE      O   1290    -0.5679         16   ; qtot 10
; residue  78 GLU rtp GLU  q -1.0
  1291          N     78    GLU      N   1291    -0.5163      14.01   ; qtot 9.484
  1292          H     78    GLU      H   1292     0.2936      1.008   ; qtot 9.777
  1293         CT     78    GLU     CA   1293     0.0397      12.01   ; qtot 9.817
  1294         H1     78    GLU     HA   1294     0.1105      1.008   ; qtot 9.928
  1295         CT     78    GLU     CB   1295      0.056      12.01   ; qtot 9.984
  1296         HC     78    GLU    HB1   1296    -0.0173      1.008   ; qtot 9.966
  1297         HC     78    GLU    HB2   1297    -0.0173      1.008   ; qtot 9.949
  1298         CT     78    GLU     CG   1298     0.0136      12.01   ; qtot 9.963
  1299         HC     78    GLU    HG1   1299    -0.0425      1.008   ; qtot 9.92
  1300         HC     78    GLU    HG2   1300    -0.0425      1.008   ; qtot 9.878
  1301          C     78    GLU     CD   1301     0.8054      12.01   ; qtot 10.68
  1302         O2     78    GLU    OE1   1302    -0.8188         16   ; qtot 9.864
  1303         O2     78    GLU    OE2   1303    -0.8188         16   ; qtot 9.045
  1304          C     78    GLU      C   1304     0.5366      12.01   ; qtot 9.582
  1305          O     78    GLU      O   1305    -0.5819         16   ; qtot 9
; residue  79 ASN rtp ASN  q  0.0
  1306          N     79    ASN      N   1306    -0.4157      14.01   ; qtot 8.584
  1307          H     79    ASN      H   1307     0.2719      1.008   ; qtot 8.856
  1308         CT     79    ASN     CA   1308     0.0143      12.01   ; qtot 8.871
  1309         H1     79    ASN     HA   1309     0.1048      1.008   ; qtot 8.975
  1310         CT     79    ASN     CB   1310    -0.2041      12.01   ; qtot 8.771
  1311         HC     79    ASN    HB1   1311     0.0797      1.008   ; qtot 8.851
  1312         HC     79    ASN    HB2   1312     0.0797      1.008   ; qtot 8.931
  1313          C     79    ASN     CG   1313      0.713      12.01   ; qtot 9.644
  1314          O     79    ASN    OD1   1314    -0.5931         16   ; qtot 9.051
  1315          N     79    ASN    ND2   1315    -0.9191      14.01   ; qtot 8.131
  1316          H     79    ASN   HD21   1316     0.4196      1.008   ; qtot 8.551
  1317          H     79    ASN   HD22   1317     0.4196      1.008   ; qtot 8.971
  1318          C     79    ASN      C   1318     0.5973      12.01   ; qtot 9.568
  1319          O     79    ASN      O   1319    -0.5679         16   ; qtot 9
; residue  80 VAL rtp VAL  q  0.0
  1320          N     80    VAL      N   1320    -0.4157      14.01   ; qtot 8.584
  1321          H     80    VAL      H   1321     0.2719      1.008   ; qtot 8.856
  1322         CT     80    VAL     CA   1322    -0.0875      12.01   ; qtot 8.769
  1323         H1     80    VAL     HA   1323     0.0969      1.008   ; qtot 8.866
  1324         CT     80    VAL     CB   1324     0.2985      12.01   ; qtot 9.164
  1325         HC     80    VAL     HB   1325    -0.0297      1.008   ; qtot 9.134
  1326         CT     80    VAL    CG1   1326    -0.3192      12.01   ; qtot 8.815
  1327         HC     80    VAL   HG11   1327     0.0791      1.008   ; qtot 8.894
  1328         HC     80    VAL   HG12   1328     0.0791      1.008   ; qtot 8.973
  1329         HC     80    VAL   HG13   1329     0.0791      1.008   ; qtot 9.053
  1330         CT     80    VAL    CG2   1330    -0.3192      12.01   ; qtot 8.733
  1331         HC     80    VAL   HG21   1331     0.0791      1.008   ; qtot 8.812
  1332         HC     80    VAL   HG22   1332     0.0791      1.008   ; qtot 8.892
  1333         HC     80    VAL   HG23   1333     0.0791      1.008   ; qtot 8.971
  1334          C     80    VAL      C   1334     0.5973      12.01   ; qtot 9.568
  1335          O     80    VAL      O   1335    -0.5679         16   ; qtot 9
; residue  81 ILE rtp ILE  q  0.0
  1336          N     81    ILE      N   1336    -0.4157      14.01   ; qtot 8.584
  1337          H     81    ILE      H   1337     0.2719      1.008   ; qtot 8.856
  1338         CT     81    ILE     CA   1338    -0.0597      12.01   ; qtot 8.797
  1339         H1     81    ILE     HA   1339     0.0869      1.008   ; qtot 8.883
  1340         CT     81    ILE     CB   1340     0.1303      12.01   ; qtot 9.014
  1341         HC     81    ILE     HB   1341     0.0187      1.008   ; qtot 9.032
  1342         CT     81    ILE    CG2   1342    -0.3204      12.01   ; qtot 8.712
  1343         HC     81    ILE   HG21   1343     0.0882      1.008   ; qtot 8.8
  1344         HC     81    ILE   HG22   1344     0.0882      1.008   ; qtot 8.888
  1345         HC     81    ILE   HG23   1345     0.0882      1.008   ; qtot 8.977
  1346         CT     81    ILE    CG1   1346     -0.043      12.01   ; qtot 8.934
  1347         HC     81    ILE   HG11   1347     0.0236      1.008   ; qtot 8.957
  1348         HC     81    ILE   HG12   1348     0.0236      1.008   ; qtot 8.981
  1349         CT     81    ILE     CD   1349     -0.066      12.01   ; qtot 8.915
  1350         HC     81    ILE    HD1   1350     0.0186      1.008   ; qtot 8.933
  1351         HC     81    ILE    HD2   1351     0.0186      1.008   ; qtot 8.952
  1352         HC     81    ILE    HD3   1352     0.0186      1.008   ; qtot 8.971
  1353          C     81    ILE      C   1353     0.5973      12.01   ; qtot 9.568
  1354          O     81    ILE      O   1354    -0.5679         16   ; qtot 9
; residue  82 GLY rtp GLY  q  0.0
  1355          N     82    GLY      N   1355    -0.4157      14.01   ; qtot 8.584
  1356          H     82    GLY      H   1356     0.2719      1.008   ; qtot 8.856
  1357         CT     82    GLY     CA   1357    -0.0252      12.01   ; qtot 8.831
  1358         H1     82    GLY    HA1   1358     0.0698      1.008   ; qtot 8.901
  1359         H1     82    GLY    HA2   1359     0.0698      1.008   ; qtot 8.971
  1360          C     82    GLY      C   1360     0.5973      12.01   ; qtot 9.568
  1361          O     82    GLY      O   1361    -0.5679         16   ; qtot 9
; residue  83 LEU rtp LEU  q  0.0
  1362          N     83    LEU      N   1362    -0.4157      14.01   ; qtot 8.584
  1363          H     83    LEU      H   1363     0.2719      1.008   ; qtot 8.856
  1364         CT     83    LEU     CA   1364    -0.0518      12.01   ; qtot 8.804
  1365         H1     83    LEU     HA   1365     0.0922      1.008   ; qtot 8.897
  1366         CT     83    LEU     CB   1366    -0.1102      12.01   ; qtot 8.786
  1367         HC     83    LEU    HB1   1367     0.0457      1.008   ; qtot 8.832
  1368         HC     83    LEU    HB2   1368     0.0457      1.008   ; qtot 8.878
  1369         CT     83    LEU     CG   1369     0.3531      12.01   ; qtot 9.231
  1370         HC     83    LEU     HG   1370    -0.0361      1.008   ; qtot 9.195
  1371         CT     83    LEU    CD1   1371    -0.4121      12.01   ; qtot 8.783
  1372         HC     83    LEU   HD11   1372        0.1      1.008   ; qtot 8.883
  1373         HC     83    LEU   HD12   1373        0.1      1.008   ; qtot 8.983
  1374         HC     83    LEU   HD13   1374        0.1      1.008   ; qtot 9.083
  1375         CT     83    LEU    CD2   1375    -0.4121      12.01   ; qtot 8.671
  1376         HC     83    LEU   HD21   1376        0.1      1.008   ; qtot 8.771
  1377         HC     83    LEU   HD22   1377        0.1      1.008   ; qtot 8.871
  1378         HC     83    LEU   HD23   1378        0.1      1.008   ; qtot 8.971
  1379          C     83    LEU      C   1379     0.5973      12.01   ; qtot 9.568
  1380          O     83    LEU      O   1380    -0.5679         16   ; qtot 9
; residue  84 LEU rtp LEU  q  0.0
  1381          N     84    LEU      N   1381    -0.4157      14.01   ; qtot 8.584
  1382          H     84    LEU      H   1382     0.2719      1.008   ; qtot 8.856
  1383         CT     84    LEU     CA   1383    -0.0518      12.01   ; qtot 8.804
  1384         H1     84    LEU     HA   1384     0.0922      1.008   ; qtot 8.897
  1385         CT     84    LEU     CB   1385    -0.1102      12.01   ; qtot 8.786
  1386         HC     84    LEU    HB1   1386     0.0457      1.008   ; qtot 8.832
  1387         HC     84    LEU    HB2   1387     0.0457      1.008   ; qtot 8.878
  1388         CT     84    LEU     CG   1388     0.3531      12.01   ; qtot 9.231
  1389         HC     84    LEU     HG   1389    -0.0361      1.008   ; qtot 9.195
  1390         CT     84    LEU    CD1   1390    -0.4121      12.01   ; qtot 8.783
  1391         HC     84    LEU   HD11   1391        0.1      1.008   ; qtot 8.883
  1392         HC     84    LEU   HD12   1392        0.1      1.008   ; qtot 8.983
  1393         HC     84    LEU   HD13   1393        0.1      1.008   ; qtot 9.083
  1394         CT     84    LEU    CD2   1394    -0.4121      12.01   ; qtot 8.671
  1395         HC     84    LEU   HD21   1395        0.1      1.008   ; qtot 8.771
  1396         HC     84    LEU   HD22   1396        0.1      1.008   ; qtot 8.871
  1397         HC     84    LEU   HD23   1397        0.1      1.008   ; qtot 8.971
  1398          C     84    LEU      C   1398     0.5973      12.01   ; qtot 9.568
  1399          O     84    LEU      O   1399    -0.5679         16   ; qtot 9
; residue  85 ASP rtp ASP  q -1.0
  1400          N     85    ASP      N   1400    -0.5163      14.01   ; qtot 8.484
  1401          H     85    ASP      H   1401     0.2936      1.008   ; qtot 8.777
  1402         CT     85    ASP     CA   1402     0.0381      12.01   ; qtot 8.815
  1403         H1     85    ASP     HA   1403      0.088      1.008   ; qtot 8.903
  1404         CT     85    ASP     CB   1404    -0.0303      12.01   ; qtot 8.873
  1405         HC     85    ASP    HB1   1405    -0.0122      1.008   ; qtot 8.861
  1406         HC     85    ASP    HB2   1406    -0.0122      1.008   ; qtot 8.849
  1407          C     85    ASP     CG   1407     0.7994      12.01   ; qtot 9.648
  1408         O2     85    ASP    OD1   1408    -0.8014         16   ; qtot 8.847
  1409         O2     85    ASP    OD2   1409    -0.8014         16   ; qtot 8.045
  1410          C     85    ASP      C   1410     0.5366      12.01   ; qtot 8.582
  1411          O     85    ASP      O   1411    -0.5819         16   ; qtot 8
; residue  86 VAL rtp VAL  q  0.0
  1412          N     86    VAL      N   1412    -0.4157      14.01   ; qtot 7.584
  1413          H     86    VAL      H   1413     0.2719      1.008   ; qtot 7.856
  1414         CT     86    VAL     CA   1414    -0.0875      12.01   ; qtot 7.769
  1415         H1     86    VAL     HA   1415     0.0969      1.008   ; qtot 7.866
  1416         CT     86    VAL     CB   1416     0.2985      12.01   ; qtot 8.164
  1417         HC     86    VAL     HB   1417    -0.0297      1.008   ; qtot 8.134
  1418         CT     86    VAL    CG1   1418    -0.3192      12.01   ; qtot 7.815
  1419         HC     86    VAL   HG11   1419     0.0791      1.008   ; qtot 7.894
  1420         HC     86    VAL   HG12   1420     0.0791      1.008   ; qtot 7.973
  1421         HC     86    VAL   HG13   1421     0.0791      1.008   ; qtot 8.053
  1422         CT     86    VAL    CG2   1422    -0.3192      12.01   ; qtot 7.733
  1423         HC     86    VAL   HG21   1423     0.0791      1.008   ; qtot 7.812
  1424         HC     86    VAL   HG22   1424     0.0791      1.008   ; qtot 7.892
  1425         HC     86    VAL   HG23   1425     0.0791      1.008   ; qtot 7.971
  1426          C     86    VAL      C   1426     0.5973      12.01   ; qtot 8.568
  1427          O     86    VAL      O   1427    -0.5679         16   ; qtot 8
; residue  87 PHE rtp PHE  q  0.0
  1428          N     87    PHE      N   1428    -0.4157      14.01   ; qtot 7.584
  1429          H     87    PHE      H   1429     0.2719      1.008   ; qtot 7.856
  1430         CT     87    PHE     CA   1430    -0.0024      12.01   ; qtot 7.854
  1431         H1     87    PHE     HA   1431     0.0978      1.008   ; qtot 7.952
  1432         CT     87    PHE     CB   1432    -0.0343      12.01   ; qtot 7.917
  1433         HC     87    PHE    HB1   1433     0.0295      1.008   ; qtot 7.947
  1434         HC     87    PHE    HB2   1434     0.0295      1.008   ; qtot 7.976
  1435         CA     87    PHE     CG   1435     0.0118      12.01   ; qtot 7.988
  1436         CA     87    PHE    CD1   1436    -0.1256      12.01   ; qtot 7.863
  1437         HA     87    PHE    HD1   1437      0.133      1.008   ; qtot 7.996
  1438         CA     87    PHE    CE1   1438    -0.1704      12.01   ; qtot 7.825
  1439         HA     87    PHE    HE1   1439      0.143      1.008   ; qtot 7.968
  1440         CA     87    PHE     CZ   1440    -0.1072      12.01   ; qtot 7.861
  1441         HA     87    PHE     HZ   1441     0.1297      1.008   ; qtot 7.991
  1442         CA     87    PHE    CE2   1442    -0.1704      12.01   ; qtot 7.82
  1443         HA     87    PHE    HE2   1443      0.143      1.008   ; qtot 7.963
  1444         CA     87    PHE    CD2   1444    -0.1256      12.01   ; qtot 7.838
  1445         HA     87    PHE    HD2   1445      0.133      1.008   ; qtot 7.971
  1446          C     87    PHE      C   1446     0.5973      12.01   ; qtot 8.568
  1447          O     87    PHE      O   1447    -0.5679         16   ; qtot 8
; residue  88 THR rtp THR  q  0.0
  1448          N     88    THR      N   1448    -0.4157      14.01   ; qtot 7.584
  1449          H     88    THR      H   1449     0.2719      1.008   ; qtot 7.856
  1450         CT     88    THR     CA   1450    -0.0389      12.01   ; qtot 7.817
  1451         H1     88    THR     HA   1451     0.1007      1.008   ; qtot 7.918
  1452         CT     88    THR     CB   1452     0.3654      12.01   ; qtot 8.283
  1453         H1     88    THR     HB   1453     0.0043      1.008   ; qtot 8.288
  1454         CT     88    THR    CG2   1454    -0.2438      12.01   ; qtot 8.044
  1455         HC     88    THR   HG21   1455     0.0642      1.008   ; qtot 8.108
  1456         HC     88    THR   HG22   1456     0.0642      1.008   ; qtot 8.172
  1457         HC     88    THR   HG23   1457     0.0642      1.008   ; qtot 8.237
  1458         OH     88    THR    OG1   1458    -0.6761         16   ; qtot 7.56
  1459         HO     88    THR    HG1   1459     0.4102      1.008   ; qtot 7.971
  1460          C     88    THR      C   1460     0.5973      12.01   ; qtot 8.568
  1461          O     88    THR      O   1461    -0.5679         16   ; qtot 8
; residue  89 PRO rtp PRO  q  0.0
  1462          N     89    PRO      N   1462    -0.2548      14.01   ; qtot 7.745
  1463         CT     89    PRO     CD   1463     0.0192      12.01   ; qtot 7.764
  1464         H1     89    PRO    HD1   1464     0.0391      1.008   ; qtot 7.804
  1465         H1     89    PRO    HD2   1465     0.0391      1.008   ; qtot 7.843
  1466         CT     89    PRO     CG   1466     0.0189      12.01   ; qtot 7.862
  1467         HC     89    PRO    HG1   1467     0.0213      1.008   ; qtot 7.883
  1468         HC     89    PRO    HG2   1468     0.0213      1.008   ; qtot 7.904
  1469         CT     89    PRO     CB   1469     -0.007      12.01   ; qtot 7.897
  1470         HC     89    PRO    HB1   1470     0.0253      1.008   ; qtot 7.922
  1471         HC     89    PRO    HB2   1471     0.0253      1.008   ; qtot 7.948
  1472         CT     89    PRO     CA   1472    -0.0266      12.01   ; qtot 7.921
  1473         H1     89    PRO     HA   1473     0.0641      1.008   ; qtot 7.985
  1474          C     89    PRO      C   1474     0.5896      12.01   ; qtot 8.575
  1475          O     89    PRO      O   1475    -0.5748         16   ; qtot 8
; residue  90 ALA rtp ALA  q  0.0
  1476          N     90    ALA      N   1476    -0.4157      14.01   ; qtot 7.584
  1477          H     90    ALA      H   1477     0.2719      1.008   ; qtot 7.856
  1478         CT     90    ALA     CA   1478     0.0337      12.01   ; qtot 7.89
  1479         H1     90    ALA     HA   1479     0.0823      1.008   ; qtot 7.972
  1480         CT     90    ALA     CB   1480    -0.1825      12.01   ; qtot 7.79
  1481         HC     90    ALA    HB1   1481     0.0603      1.008   ; qtot 7.85
  1482         HC     90    ALA    HB2   1482     0.0603      1.008   ; qtot 7.91
  1483         HC     90    ALA    HB3   1483     0.0603      1.008   ; qtot 7.971
  1484          C     90    ALA      C   1484     0.5973      12.01   ; qtot 8.568
  1485          O     90    ALA      O   1485    -0.5679         16   ; qtot 8
; residue  91 ARG rtp ARG  q +1.0
  1486          N     91    ARG      N   1486    -0.3479      14.01   ; qtot 7.652
  1487          H     91    ARG      H   1487     0.2747      1.008   ; qtot 7.927
  1488         CT     91    ARG     CA   1488    -0.2637      12.01   ; qtot 7.663
  1489         H1     91    ARG     HA   1489      0.156      1.008   ; qtot 7.819
  1490         CT     91    ARG     CB   1490    -0.0007      12.01   ; qtot 7.818
  1491         HC     91    ARG    HB1   1491     0.0327      1.008   ; qtot 7.851
  1492         HC     91    ARG    HB2   1492     0.0327      1.008   ; qtot 7.884
  1493         CT     91    ARG     CG   1493      0.039      12.01   ; qtot 7.923
  1494         HC     91    ARG    HG1   1494     0.0285      1.008   ; qtot 7.951
  1495         HC     91    ARG    HG2   1495     0.0285      1.008   ; qtot 7.98
  1496         CT     91    ARG     CD   1496     0.0486      12.01   ; qtot 8.028
  1497         H1     91    ARG    HD1   1497     0.0687      1.008   ; qtot 8.097
  1498         H1     91    ARG    HD2   1498     0.0687      1.008   ; qtot 8.166
  1499         N2     91    ARG     NE   1499    -0.5295      14.01   ; qtot 7.636
  1500          H     91    ARG     HE   1500     0.3456      1.008   ; qtot 7.982
  1501         CA     91    ARG     CZ   1501     0.8076      12.01   ; qtot 8.79
  1502         N2     91    ARG    NH1   1502    -0.8627      14.01   ; qtot 7.927
  1503          H     91    ARG   HH11   1503     0.4478      1.008   ; qtot 8.375
  1504          H     91    ARG   HH12   1504     0.4478      1.008   ; qtot 8.822
  1505         N2     91    ARG    NH2   1505    -0.8627      14.01   ; qtot 7.96
  1506          H     91    ARG   HH21   1506     0.4478      1.008   ; qtot 8.408
  1507          H     91    ARG   HH22   1507     0.4478      1.008   ; qtot 8.855
  1508          C     91    ARG      C   1508     0.7341      12.01   ; qtot 9.589
  1509          O     91    ARG      O   1509    -0.5894         16   ; qtot 9
; residue  92 SER rtp SER  q  0.0
  1510          N     92    SER      N   1510    -0.4157      14.01   ; qtot 8.584
  1511          H     92    SER      H   1511     0.2719      1.008   ; qtot 8.856
  1512         CT     92    SER     CA   1512    -0.0249      12.01   ; qtot 8.831
  1513         H1     92    SER     HA   1513     0.0843      1.008   ; qtot 8.916
  1514         CT     92    SER     CB   1514     0.2117      12.01   ; qtot 9.127
  1515         H1     92    SER    HB1   1515     0.0352      1.008   ; qtot 9.163
  1516         H1     92    SER    HB2   1516     0.0352      1.008   ; qtot 9.198
  1517         OH     92    SER     OG   1517    -0.6546         16   ; qtot 8.543
  1518         HO     92    SER     HG   1518     0.4275      1.008   ; qtot 8.971
  1519          C     92    SER      C   1519     0.5973      12.01   ; qtot 9.568
  1520          O     92    SER      O   1520    -0.5679         16   ; qtot 9
; residue  93 LEU rtp LEU  q  0.0
  1521          N     93    LEU      N   1521    -0.4157      14.01   ; qtot 8.584
  1522          H     93    LEU      H   1522     0.2719      1.008   ; qtot 8.856
  1523         CT     93    LEU     CA   1523    -0.0518      12.01   ; qtot 8.804
  1524         H1     93    LEU     HA   1524     0.0922      1.008   ; qtot 8.897
  1525         CT     93    LEU     CB   1525    -0.1102      12.01   ; qtot 8.786
  1526         HC     93    LEU    HB1   1526     0.0457      1.008   ; qtot 8.832
  1527         HC     93    LEU    HB2   1527     0.0457      1.008   ; qtot 8.878
  1528         CT     93    LEU     CG   1528     0.3531      12.01   ; qtot 9.231
  1529         HC     93    LEU     HG   1529    -0.0361      1.008   ; qtot 9.195
  1530         CT     93    LEU    CD1   1530    -0.4121      12.01   ; qtot 8.783
  1531         HC     93    LEU   HD11   1531        0.1      1.008   ; qtot 8.883
  1532         HC     93    LEU   HD12   1532        0.1      1.008   ; qtot 8.983
  1533         HC     93    LEU   HD13   1533        0.1      1.008   ; qtot 9.083
  1534         CT     93    LEU    CD2   1534    -0.4121      12.01   ; qtot 8.671
  1535         HC     93    LEU   HD21   1535        0.1      1.008   ; qtot 8.771
  1536         HC     93    LEU   HD22   1536        0.1      1.008   ; qtot 8.871
  1537         HC     93    LEU   HD23   1537        0.1      1.008   ; qtot 8.971
  1538          C     93    LEU      C   1538     0.5973      12.01   ; qtot 9.568
  1539          O     93    LEU      O   1539    -0.5679         16   ; qtot 9
; residue  94 GLU rtp GLU  q -1.0
  1540          N     94    GLU      N   1540    -0.5163      14.01   ; qtot 8.484
  1541          H     94    GLU      H   1541     0.2936      1.008   ; qtot 8.777
  1542         CT     94    GLU     CA   1542     0.0397      12.01   ; qtot 8.817
  1543         H1     94    GLU     HA   1543     0.1105      1.008   ; qtot 8.928
  1544         CT     94    GLU     CB   1544      0.056      12.01   ; qtot 8.984
  1545         HC     94    GLU    HB1   1545    -0.0173      1.008   ; qtot 8.966
  1546         HC     94    GLU    HB2   1546    -0.0173      1.008   ; qtot 8.949
  1547         CT     94    GLU     CG   1547     0.0136      12.01   ; qtot 8.963
  1548         HC     94    GLU    HG1   1548    -0.0425      1.008   ; qtot 8.92
  1549         HC     94    GLU    HG2   1549    -0.0425      1.008   ; qtot 8.878
  1550          C     94    GLU     CD   1550     0.8054      12.01   ; qtot 9.683
  1551         O2     94    GLU    OE1   1551    -0.8188         16   ; qtot 8.864
  1552         O2     94    GLU    OE2   1552    -0.8188         16   ; qtot 8.045
  1553          C     94    GLU      C   1553     0.5366      12.01   ; qtot 8.582
  1554          O     94    GLU      O   1554    -0.5819         16   ; qtot 8
; residue  95 GLU rtp GLU  q -1.0
  1555          N     95    GLU      N   1555    -0.5163      14.01   ; qtot 7.484
  1556          H     95    GLU      H   1556     0.2936      1.008   ; qtot 7.777
  1557         CT     95    GLU     CA   1557     0.0397      12.01   ; qtot 7.817
  1558         H1     95    GLU     HA   1558     0.1105      1.008   ; qtot 7.928
  1559         CT     95    GLU     CB   1559      0.056      12.01   ; qtot 7.984
  1560         HC     95    GLU    HB1   1560    -0.0173      1.008   ; qtot 7.966
  1561         HC     95    GLU    HB2   1561    -0.0173      1.008   ; qtot 7.949
  1562         CT     95    GLU     CG   1562     0.0136      12.01   ; qtot 7.963
  1563         HC     95    GLU    HG1   1563    -0.0425      1.008   ; qtot 7.92
  1564         HC     95    GLU    HG2   1564    -0.0425      1.008   ; qtot 7.878
  1565          C     95    GLU     CD   1565     0.8054      12.01   ; qtot 8.683
  1566         O2     95    GLU    OE1   1566    -0.8188         16   ; qtot 7.864
  1567         O2     95    GLU    OE2   1567    -0.8188         16   ; qtot 7.045
  1568          C     95    GLU      C   1568     0.5366      12.01   ; qtot 7.582
  1569          O     95    GLU      O   1569    -0.5819         16   ; qtot 7
; residue  96 PHE rtp PHE  q  0.0
  1570          N     96    PHE      N   1570    -0.4157      14.01   ; qtot 6.584
  1571          H     96    PHE      H   1571     0.2719      1.008   ; qtot 6.856
  1572         CT     96    PHE     CA   1572    -0.0024      12.01   ; qtot 6.854
  1573         H1     96    PHE     HA   1573     0.0978      1.008   ; qtot 6.952
  1574         CT     96    PHE     CB   1574    -0.0343      12.01   ; qtot 6.917
  1575         HC     96    PHE    HB1   1575     0.0295      1.008   ; qtot 6.947
  1576         HC     96    PHE    HB2   1576     0.0295      1.008   ; qtot 6.976
  1577         CA     96    PHE     CG   1577     0.0118      12.01   ; qtot 6.988
  1578         CA     96    PHE    CD1   1578    -0.1256      12.01   ; qtot 6.863
  1579         HA     96    PHE    HD1   1579      0.133      1.008   ; qtot 6.996
  1580         CA     96    PHE    CE1   1580    -0.1704      12.01   ; qtot 6.825
  1581         HA     96    PHE    HE1   1581      0.143      1.008   ; qtot 6.968
  1582         CA     96    PHE     CZ   1582    -0.1072      12.01   ; qtot 6.861
  1583         HA     96    PHE     HZ   1583     0.1297      1.008   ; qtot 6.991
  1584         CA     96    PHE    CE2   1584    -0.1704      12.01   ; qtot 6.82
  1585         HA     96    PHE    HE2   1585      0.143      1.008   ; qtot 6.963
  1586         CA     96    PHE    CD2   1586    -0.1256      12.01   ; qtot 6.838
  1587         HA     96    PHE    HD2   1587      0.133      1.008   ; qtot 6.971
  1588          C     96    PHE      C   1588     0.5973      12.01   ; qtot 7.568
  1589          O     96    PHE      O   1589    -0.5679         16   ; qtot 7
; residue  97 ASN rtp ASN  q  0.0
  1590          N     97    ASN      N   1590    -0.4157      14.01   ; qtot 6.584
  1591          H     97    ASN      H   1591     0.2719      1.008   ; qtot 6.856
  1592         CT     97    ASN     CA   1592     0.0143      12.01   ; qtot 6.871
  1593         H1     97    ASN     HA   1593     0.1048      1.008   ; qtot 6.975
  1594         CT     97    ASN     CB   1594    -0.2041      12.01   ; qtot 6.771
  1595         HC     97    ASN    HB1   1595     0.0797      1.008   ; qtot 6.851
  1596         HC     97    ASN    HB2   1596     0.0797      1.008   ; qtot 6.931
  1597          C     97    ASN     CG   1597      0.713      12.01   ; qtot 7.644
  1598          O     97    ASN    OD1   1598    -0.5931         16   ; qtot 7.051
  1599          N     97    ASN    ND2   1599    -0.9191      14.01   ; qtot 6.131
  1600          H     97    ASN   HD21   1600     0.4196      1.008   ; qtot 6.551
  1601          H     97    ASN   HD22   1601     0.4196      1.008   ; qtot 6.971
  1602          C     97    ASN      C   1602     0.5973      12.01   ; qtot 7.568
  1603          O     97    ASN      O   1603    -0.5679         16   ; qtot 7
; residue  98 ASP rtp ASP  q -1.0
  1604          N     98    ASP      N   1604    -0.5163      14.01   ; qtot 6.484
  1605          H     98    ASP      H   1605     0.2936      1.008   ; qtot 6.777
  1606         CT     98    ASP     CA   1606     0.0381      12.01   ; qtot 6.815
  1607         H1     98    ASP     HA   1607      0.088      1.008   ; qtot 6.903
  1608         CT     98    ASP     CB   1608    -0.0303      12.01   ; qtot 6.873
  1609         HC     98    ASP    HB1   1609    -0.0122      1.008   ; qtot 6.861
  1610         HC     98    ASP    HB2   1610    -0.0122      1.008   ; qtot 6.849
  1611          C     98    ASP     CG   1611     0.7994      12.01   ; qtot 7.648
  1612         O2     98    ASP    OD1   1612    -0.8014         16   ; qtot 6.847
  1613         O2     98    ASP    OD2   1613    -0.8014         16   ; qtot 6.045
  1614          C     98    ASP      C   1614     0.5366      12.01   ; qtot 6.582
  1615          O     98    ASP      O   1615    -0.5819         16   ; qtot 6
; residue  99 VAL rtp VAL  q  0.0
  1616          N     99    VAL      N   1616    -0.4157      14.01   ; qtot 5.584
  1617          H     99    VAL      H   1617     0.2719      1.008   ; qtot 5.856
  1618         CT     99    VAL     CA   1618    -0.0875      12.01   ; qtot 5.769
  1619         H1     99    VAL     HA   1619     0.0969      1.008   ; qtot 5.866
  1620         CT     99    VAL     CB   1620     0.2985      12.01   ; qtot 6.164
  1621         HC     99    VAL     HB   1621    -0.0297      1.008   ; qtot 6.134
  1622         CT     99    VAL    CG1   1622    -0.3192      12.01   ; qtot 5.815
  1623         HC     99    VAL   HG11   1623     0.0791      1.008   ; qtot 5.894
  1624         HC     99    VAL   HG12   1624     0.0791      1.008   ; qtot 5.973
  1625         HC     99    VAL   HG13   1625     0.0791      1.008   ; qtot 6.053
  1626         CT     99    VAL    CG2   1626    -0.3192      12.01   ; qtot 5.733
  1627         HC     99    VAL   HG21   1627     0.0791      1.008   ; qtot 5.812
  1628         HC     99    VAL   HG22   1628     0.0791      1.008   ; qtot 5.892
  1629         HC     99    VAL   HG23   1629     0.0791      1.008   ; qtot 5.971
  1630          C     99    VAL      C   1630     0.5973      12.01   ; qtot 6.568
  1631          O     99    VAL      O   1631    -0.5679         16   ; qtot 6
; residue 100 TYR rtp TYR  q  0.0
  1632          N    100    TYR      N   1632    -0.4157      14.01   ; qtot 5.584
  1633          H    100    TYR      H   1633     0.2719      1.008   ; qtot 5.856
  1634         CT    100    TYR     CA   1634    -0.0014      12.01   ; qtot 5.855
  1635         H1    100    TYR     HA   1635     0.0876      1.008   ; qtot 5.942
  1636         CT    100    TYR     CB   1636    -0.0152      12.01   ; qtot 5.927
  1637         HC    100    TYR    HB1   1637     0.0295      1.008   ; qtot 5.957
  1638         HC    100    TYR    HB2   1638     0.0295      1.008   ; qtot 5.986
  1639         CA    100    TYR     CG   1639    -0.0011      12.01   ; qtot 5.985
  1640         CA    100    TYR    CD1   1640    -0.1906      12.01   ; qtot 5.795
  1641         HA    100    TYR    HD1   1641     0.1699      1.008   ; qtot 5.964
  1642         CA    100    TYR    CE1   1642    -0.2341      12.01   ; qtot 5.73
  1643         HA    100    TYR    HE1   1643     0.1656      1.008   ; qtot 5.896
  1644          C    100    TYR     CZ   1644     0.3226      12.01   ; qtot 6.219
  1645         OH    100    TYR     OH   1645    -0.5579         16   ; qtot 5.661
  1646         HO    100    TYR     HH   1646     0.3992      1.008   ; qtot 6.06
  1647         CA    100    TYR    CE2   1647    -0.2341      12.01   ; qtot 5.826
  1648         HA    100    TYR    HE2   1648     0.1656      1.008   ; qtot 5.991
  1649         CA    100    TYR    CD2   1649    -0.1906      12.01   ; qtot 5.801
  1650         HA    100    TYR    HD2   1650     0.1699      1.008   ; qtot 5.971
  1651          C    100    TYR      C   1651     0.5973      12.01   ; qtot 6.568
  1652          O    100    TYR      O   1652    -0.5679         16   ; qtot 6
; residue 101 LEU rtp LEU  q  0.0
  1653          N    101    LEU      N   1653    -0.4157      14.01   ; qtot 5.584
  1654          H    101    LEU      H   1654     0.2719      1.008   ; qtot 5.856
  1655         CT    101    LEU     CA   1655    -0.0518      12.01   ; qtot 5.804
  1656         H1    101    LEU     HA   1656     0.0922      1.008   ; qtot 5.897
  1657         CT    101    LEU     CB   1657    -0.1102      12.01   ; qtot 5.786
  1658         HC    101    LEU    HB1   1658     0.0457      1.008   ; qtot 5.832
  1659         HC    101    LEU    HB2   1659     0.0457      1.008   ; qtot 5.878
  1660         CT    101    LEU     CG   1660     0.3531      12.01   ; qtot 6.231
  1661         HC    101    LEU     HG   1661    -0.0361      1.008   ; qtot 6.195
  1662         CT    101    LEU    CD1   1662    -0.4121      12.01   ; qtot 5.783
  1663         HC    101    LEU   HD11   1663        0.1      1.008   ; qtot 5.883
  1664         HC    101    LEU   HD12   1664        0.1      1.008   ; qtot 5.983
  1665         HC    101    LEU   HD13   1665        0.1      1.008   ; qtot 6.083
  1666         CT    101    LEU    CD2   1666    -0.4121      12.01   ; qtot 5.671
  1667         HC    101    LEU   HD21   1667        0.1      1.008   ; qtot 5.771
  1668         HC    101    LEU   HD22   1668        0.1      1.008   ; qtot 5.871
  1669         HC    101    LEU   HD23   1669        0.1      1.008   ; qtot 5.971
  1670          C    101    LEU      C   1670     0.5973      12.01   ; qtot 6.568
  1671          O    101    LEU      O   1671    -0.5679         16   ; qtot 6
; residue 102 VAL rtp VAL  q  0.0
  1672          N    102    VAL      N   1672    -0.4157      14.01   ; qtot 5.584
  1673          H    102    VAL      H   1673     0.2719      1.008   ; qtot 5.856
  1674         CT    102    VAL     CA   1674    -0.0875      12.01   ; qtot 5.769
  1675         H1    102    VAL     HA   1675     0.0969      1.008   ; qtot 5.866
  1676         CT    102    VAL     CB   1676     0.2985      12.01   ; qtot 6.164
  1677         HC    102    VAL     HB   1677    -0.0297      1.008   ; qtot 6.134
  1678         CT    102    VAL    CG1   1678    -0.3192      12.01   ; qtot 5.815
  1679         HC    102    VAL   HG11   1679     0.0791      1.008   ; qtot 5.894
  1680         HC    102    VAL   HG12   1680     0.0791      1.008   ; qtot 5.973
  1681         HC    102    VAL   HG13   1681     0.0791      1.008   ; qtot 6.053
  1682         CT    102    VAL    CG2   1682    -0.3192      12.01   ; qtot 5.733
  1683         HC    102    VAL   HG21   1683     0.0791      1.008   ; qtot 5.812
  1684         HC    102    VAL   HG22   1684     0.0791      1.008   ; qtot 5.892
  1685         HC    102    VAL   HG23   1685     0.0791      1.008   ; qtot 5.971
  1686          C    102    VAL      C   1686     0.5973      12.01   ; qtot 6.568
  1687          O    102    VAL      O   1687    -0.5679         16   ; qtot 6
; residue 103 THR rtp THR  q  0.0
  1688          N    103    THR      N   1688    -0.4157      14.01   ; qtot 5.584
  1689          H    103    THR      H   1689     0.2719      1.008   ; qtot 5.856
  1690         CT    103    THR     CA   1690    -0.0389      12.01   ; qtot 5.817
  1691         H1    103    THR     HA   1691     0.1007      1.008   ; qtot 5.918
  1692         CT    103    THR     CB   1692     0.3654      12.01   ; qtot 6.283
  1693         H1    103    THR     HB   1693     0.0043      1.008   ; qtot 6.288
  1694         CT    103    THR    CG2   1694    -0.2438      12.01   ; qtot 6.044
  1695         HC    103    THR   HG21   1695     0.0642      1.008   ; qtot 6.108
  1696         HC    103    THR   HG22   1696     0.0642      1.008   ; qtot 6.172
  1697         HC    103    THR   HG23   1697     0.0642      1.008   ; qtot 6.237
  1698         OH    103    THR    OG1   1698    -0.6761         16   ; qtot 5.56
  1699         HO    103    THR    HG1   1699     0.4102      1.008   ; qtot 5.971
  1700          C    103    THR      C   1700     0.5973      12.01   ; qtot 6.568
  1701          O    103    THR      O   1701    -0.5679         16   ; qtot 6
; residue 104 HID rtp HID  q  0.0
  1702          N    104    HID      N   1702    -0.4157      14.01   ; qtot 5.584
  1703          H    104    HID      H   1703     0.2719      1.008   ; qtot 5.856
  1704         CT    104    HID     CA   1704     0.0188      12.01   ; qtot 5.875
  1705         H1    104    HID     HA   1705     0.0881      1.008   ; qtot 5.963
  1706         CT    104    HID     CB   1706    -0.0462      12.01   ; qtot 5.917
  1707         HC    104    HID    HB1   1707     0.0402      1.008   ; qtot 5.957
  1708         HC    104    HID    HB2   1708     0.0402      1.008   ; qtot 5.997
  1709         CC    104    HID     CG   1709    -0.0266      12.01   ; qtot 5.971
  1710         NA    104    HID    ND1   1710    -0.3811      14.01   ; qtot 5.59
  1711          H    104    HID    HD1   1711     0.3649      1.008   ; qtot 5.955
  1712         CR    104    HID    CE1   1712     0.2057      12.01   ; qtot 6.16
  1713         H5    104    HID    HE1   1713     0.1392      1.008   ; qtot 6.299
  1714         NB    104    HID    NE2   1714    -0.5727      14.01   ; qtot 5.727
  1715         CV    104    HID    CD2   1715     0.1292      12.01   ; qtot 5.856
  1716         H4    104    HID    HD2   1716     0.1147      1.008   ; qtot 5.971
  1717          C    104    HID      C   1717     0.5973      12.01   ; qtot 6.568
  1718          O    104    HID      O   1718    -0.5679         16   ; qtot 6
; residue 105 LEU rtp LEU  q  0.0
  1719          N    105    LEU      N   1719    -0.4157      14.01   ; qtot 5.584
  1720          H    105    LEU      H   1720     0.2719      1.008   ; qtot 5.856
  1721         CT    105    LEU     CA   1721    -0.0518      12.01   ; qtot 5.804
  1722         H1    105    LEU     HA   1722     0.0922      1.008   ; qtot 5.897
  1723         CT    105    LEU     CB   1723    -0.1102      12.01   ; qtot 5.786
  1724         HC    105    LEU    HB1   1724     0.0457      1.008   ; qtot 5.832
  1725         HC    105    LEU    HB2   1725     0.0457      1.008   ; qtot 5.878
  1726         CT    105    LEU     CG   1726     0.3531      12.01   ; qtot 6.231
  1727         HC    105    LEU     HG   1727    -0.0361      1.008   ; qtot 6.195
  1728         CT    105    LEU    CD1   1728    -0.4121      12.01   ; qtot 5.783
  1729         HC    105    LEU   HD11   1729        0.1      1.008   ; qtot 5.883
  1730         HC    105    LEU   HD12   1730        0.1      1.008   ; qtot 5.983
  1731         HC    105    LEU   HD13   1731        0.1      1.008   ; qtot 6.083
  1732         CT    105    LEU    CD2   1732    -0.4121      12.01   ; qtot 5.671
  1733         HC    105    LEU   HD21   1733        0.1      1.008   ; qtot 5.771
  1734         HC    105    LEU   HD22   1734        0.1      1.008   ; qtot 5.871
  1735         HC    105    LEU   HD23   1735        0.1      1.008   ; qtot 5.971
  1736          C    105    LEU      C   1736     0.5973      12.01   ; qtot 6.568
  1737          O    105    LEU      O   1737    -0.5679         16   ; qtot 6
; residue 106 MET rtp MET  q  0.0
  1738          N    106    MET      N   1738    -0.4157      14.01   ; qtot 5.584
  1739          H    106    MET      H   1739     0.2719      1.008   ; qtot 5.856
  1740         CT    106    MET     CA   1740    -0.0237      12.01   ; qtot 5.833
  1741         H1    106    MET     HA   1741      0.088      1.008   ; qtot 5.921
  1742         CT    106    MET     CB   1742     0.0342      12.01   ; qtot 5.955
  1743         HC    106    MET    HB1   1743     0.0241      1.008   ; qtot 5.979
  1744         HC    106    MET    HB2   1744     0.0241      1.008   ; qtot 6.003
  1745         CT    106    MET     CG   1745     0.0018      12.01   ; qtot 6.005
  1746         H1    106    MET    HG1   1746      0.044      1.008   ; qtot 6.049
  1747         H1    106    MET    HG2   1747      0.044      1.008   ; qtot 6.093
  1748          S    106    MET     SD   1748    -0.2737      32.06   ; qtot 5.819
  1749         CT    106    MET     CE   1749    -0.0536      12.01   ; qtot 5.765
  1750         H1    106    MET    HE1   1750     0.0684      1.008   ; qtot 5.834
  1751         H1    106    MET    HE2   1751     0.0684      1.008   ; qtot 5.902
  1752         H1    106    MET    HE3   1752     0.0684      1.008   ; qtot 5.971
  1753          C    106    MET      C   1753     0.5973      12.01   ; qtot 6.568
  1754          O    106    MET      O   1754    -0.5679         16   ; qtot 6
; residue 107 GLY rtp GLY  q  0.0
  1755          N    107    GLY      N   1755    -0.4157      14.01   ; qtot 5.584
  1756          H    107    GLY      H   1756     0.2719      1.008   ; qtot 5.856
  1757         CT    107    GLY     CA   1757    -0.0252      12.01   ; qtot 5.831
  1758         H1    107    GLY    HA1   1758     0.0698      1.008   ; qtot 5.901
  1759         H1    107    GLY    HA2   1759     0.0698      1.008   ; qtot 5.971
  1760          C    107    GLY      C   1760     0.5973      12.01   ; qtot 6.568
  1761          O    107    GLY      O   1761    -0.5679         16   ; qtot 6
; residue 108 ALA rtp ALA  q  0.0
  1762          N    108    ALA      N   1762    -0.4157      14.01   ; qtot 5.584
  1763          H    108    ALA      H   1763     0.2719      1.008   ; qtot 5.856
  1764         CT    108    ALA     CA   1764     0.0337      12.01   ; qtot 5.89
  1765         H1    108    ALA     HA   1765     0.0823      1.008   ; qtot 5.972
  1766         CT    108    ALA     CB   1766    -0.1825      12.01   ; qtot 5.79
  1767         HC    108    ALA    HB1   1767     0.0603      1.008   ; qtot 5.85
  1768         HC    108    ALA    HB2   1768     0.0603      1.008   ; qtot 5.91
  1769         HC    108    ALA    HB3   1769     0.0603      1.008   ; qtot 5.971
  1770          C    108    ALA      C   1770     0.5973      12.01   ; qtot 6.568
  1771          O    108    ALA      O   1771    -0.5679         16   ; qtot 6
; residue 109 ASP rtp ASP  q -1.0
  1772          N    109    ASP      N   1772    -0.5163      14.01   ; qtot 5.484
  1773          H    109    ASP      H   1773     0.2936      1.008   ; qtot 5.777
  1774         CT    109    ASP     CA   1774     0.0381      12.01   ; qtot 5.815
  1775         H1    109    ASP     HA   1775      0.088      1.008   ; qtot 5.903
  1776         CT    109    ASP     CB   1776    -0.0303      12.01   ; qtot 5.873
  1777         HC    109    ASP    HB1   1777    -0.0122      1.008   ; qtot 5.861
  1778         HC    109    ASP    HB2   1778    -0.0122      1.008   ; qtot 5.849
  1779          C    109    ASP     CG   1779     0.7994      12.01   ; qtot 6.648
  1780         O2    109    ASP    OD1   1780    -0.8014         16   ; qtot 5.847
  1781         O2    109    ASP    OD2   1781    -0.8014         16   ; qtot 5.045
  1782          C    109    ASP      C   1782     0.5366      12.01   ; qtot 5.582
  1783          O    109    ASP      O   1783    -0.5819         16   ; qtot 5
; residue 110 LEU rtp LEU  q  0.0
  1784          N    110    LEU      N   1784    -0.4157      14.01   ; qtot 4.584
  1785          H    110    LEU      H   1785     0.2719      1.008   ; qtot 4.856
  1786         CT    110    LEU     CA   1786    -0.0518      12.01   ; qtot 4.804
  1787         H1    110    LEU     HA   1787     0.0922      1.008   ; qtot 4.897
  1788         CT    110    LEU     CB   1788    -0.1102      12.01   ; qtot 4.786
  1789         HC    110    LEU    HB1   1789     0.0457      1.008   ; qtot 4.832
  1790         HC    110    LEU    HB2   1790     0.0457      1.008   ; qtot 4.878
  1791         CT    110    LEU     CG   1791     0.3531      12.01   ; qtot 5.231
  1792         HC    110    LEU     HG   1792    -0.0361      1.008   ; qtot 5.195
  1793         CT    110    LEU    CD1   1793    -0.4121      12.01   ; qtot 4.783
  1794         HC    110    LEU   HD11   1794        0.1      1.008   ; qtot 4.883
  1795         HC    110    LEU   HD12   1795        0.1      1.008   ; qtot 4.983
  1796         HC    110    LEU   HD13   1796        0.1      1.008   ; qtot 5.083
  1797         CT    110    LEU    CD2   1797    -0.4121      12.01   ; qtot 4.671
  1798         HC    110    LEU   HD21   1798        0.1      1.008   ; qtot 4.771
  1799         HC    110    LEU   HD22   1799        0.1      1.008   ; qtot 4.871
  1800         HC    110    LEU   HD23   1800        0.1      1.008   ; qtot 4.971
  1801          C    110    LEU      C   1801     0.5973      12.01   ; qtot 5.568
  1802          O    110    LEU      O   1802    -0.5679         16   ; qtot 5
; residue 111 ASN rtp ASN  q  0.0
  1803          N    111    ASN      N   1803    -0.4157      14.01   ; qtot 4.584
  1804          H    111    ASN      H   1804     0.2719      1.008   ; qtot 4.856
  1805         CT    111    ASN     CA   1805     0.0143      12.01   ; qtot 4.871
  1806         H1    111    ASN     HA   1806     0.1048      1.008   ; qtot 4.975
  1807         CT    111    ASN     CB   1807    -0.2041      12.01   ; qtot 4.771
  1808         HC    111    ASN    HB1   1808     0.0797      1.008   ; qtot 4.851
  1809         HC    111    ASN    HB2   1809     0.0797      1.008   ; qtot 4.931
  1810          C    111    ASN     CG   1810      0.713      12.01   ; qtot 5.644
  1811          O    111    ASN    OD1   1811    -0.5931         16   ; qtot 5.051
  1812          N    111    ASN    ND2   1812    -0.9191      14.01   ; qtot 4.131
  1813          H    111    ASN   HD21   1813     0.4196      1.008   ; qtot 4.551
  1814          H    111    ASN   HD22   1814     0.4196      1.008   ; qtot 4.971
  1815          C    111    ASN      C   1815     0.5973      12.01   ; qtot 5.568
  1816          O    111    ASN      O   1816    -0.5679         16   ; qtot 5
; residue 112 ASN rtp ASN  q  0.0
  1817          N    112    ASN      N   1817    -0.4157      14.01   ; qtot 4.584
  1818          H    112    ASN      H   1818     0.2719      1.008   ; qtot 4.856
  1819         CT    112    ASN     CA   1819     0.0143      12.01   ; qtot 4.871
  1820         H1    112    ASN     HA   1820     0.1048      1.008   ; qtot 4.975
  1821         CT    112    ASN     CB   1821    -0.2041      12.01   ; qtot 4.771
  1822         HC    112    ASN    HB1   1822     0.0797      1.008   ; qtot 4.851
  1823         HC    112    ASN    HB2   1823     0.0797      1.008   ; qtot 4.931
  1824          C    112    ASN     CG   1824      0.713      12.01   ; qtot 5.644
  1825          O    112    ASN    OD1   1825    -0.5931         16   ; qtot 5.051
  1826          N    112    ASN    ND2   1826    -0.9191      14.01   ; qtot 4.131
  1827          H    112    ASN   HD21   1827     0.4196      1.008   ; qtot 4.551
  1828          H    112    ASN   HD22   1828     0.4196      1.008   ; qtot 4.971
  1829          C    112    ASN      C   1829     0.5973      12.01   ; qtot 5.568
  1830          O    112    ASN      O   1830    -0.5679         16   ; qtot 5
; residue 113 ILE rtp ILE  q  0.0
  1831          N    113    ILE      N   1831    -0.4157      14.01   ; qtot 4.584
  1832          H    113    ILE      H   1832     0.2719      1.008   ; qtot 4.856
  1833         CT    113    ILE     CA   1833    -0.0597      12.01   ; qtot 4.797
  1834         H1    113    ILE     HA   1834     0.0869      1.008   ; qtot 4.883
  1835         CT    113    ILE     CB   1835     0.1303      12.01   ; qtot 5.014
  1836         HC    113    ILE     HB   1836     0.0187      1.008   ; qtot 5.032
  1837         CT    113    ILE    CG2   1837    -0.3204      12.01   ; qtot 4.712
  1838         HC    113    ILE   HG21   1838     0.0882      1.008   ; qtot 4.8
  1839         HC    113    ILE   HG22   1839     0.0882      1.008   ; qtot 4.888
  1840         HC    113    ILE   HG23   1840     0.0882      1.008   ; qtot 4.977
  1841         CT    113    ILE    CG1   1841     -0.043      12.01   ; qtot 4.934
  1842         HC    113    ILE   HG11   1842     0.0236      1.008   ; qtot 4.957
  1843         HC    113    ILE   HG12   1843     0.0236      1.008   ; qtot 4.981
  1844         CT    113    ILE     CD   1844     -0.066      12.01   ; qtot 4.915
  1845         HC    113    ILE    HD1   1845     0.0186      1.008   ; qtot 4.933
  1846         HC    113    ILE    HD2   1846     0.0186      1.008   ; qtot 4.952
  1847         HC    113    ILE    HD3   1847     0.0186      1.008   ; qtot 4.971
  1848          C    113    ILE      C   1848     0.5973      12.01   ; qtot 5.568
  1849          O    113    ILE      O   1849    -0.5679         16   ; qtot 5
; residue 114 VAL rtp VAL  q  0.0
  1850          N    114    VAL      N   1850    -0.4157      14.01   ; qtot 4.584
  1851          H    114    VAL      H   1851     0.2719      1.008   ; qtot 4.856
  1852         CT    114    VAL     CA   1852    -0.0875      12.01   ; qtot 4.769
  1853         H1    114    VAL     HA   1853     0.0969      1.008   ; qtot 4.866
  1854         CT    114    VAL     CB   1854     0.2985      12.01   ; qtot 5.164
  1855         HC    114    VAL     HB   1855    -0.0297      1.008   ; qtot 5.134
  1856         CT    114    VAL    CG1   1856    -0.3192      12.01   ; qtot 4.815
  1857         HC    114    VAL   HG11   1857     0.0791      1.008   ; qtot 4.894
  1858         HC    114    VAL   HG12   1858     0.0791      1.008   ; qtot 4.973
  1859         HC    114    VAL   HG13   1859     0.0791      1.008   ; qtot 5.053
  1860         CT    114    VAL    CG2   1860    -0.3192      12.01   ; qtot 4.733
  1861         HC    114    VAL   HG21   1861     0.0791      1.008   ; qtot 4.812
  1862         HC    114    VAL   HG22   1862     0.0791      1.008   ; qtot 4.892
  1863         HC    114    VAL   HG23   1863     0.0791      1.008   ; qtot 4.971
  1864          C    114    VAL      C   1864     0.5973      12.01   ; qtot 5.568
  1865          O    114    VAL      O   1865    -0.5679         16   ; qtot 5
; residue 115 LYS rtp LYS  q +1.0
  1866          N    115    LYS      N   1866    -0.3479      14.01   ; qtot 4.652
  1867          H    115    LYS      H   1867     0.2747      1.008   ; qtot 4.927
  1868         CT    115    LYS     CA   1868      -0.24      12.01   ; qtot 4.687
  1869         H1    115    LYS     HA   1869     0.1426      1.008   ; qtot 4.829
  1870         CT    115    LYS     CB   1870    -0.0094      12.01   ; qtot 4.82
  1871         HC    115    LYS    HB1   1871     0.0362      1.008   ; qtot 4.856
  1872         HC    115    LYS    HB2   1872     0.0362      1.008   ; qtot 4.892
  1873         CT    115    LYS     CG   1873     0.0187      12.01   ; qtot 4.911
  1874         HC    115    LYS    HG1   1874     0.0103      1.008   ; qtot 4.921
  1875         HC    115    LYS    HG2   1875     0.0103      1.008   ; qtot 4.932
  1876         CT    115    LYS     CD   1876    -0.0479      12.01   ; qtot 4.884
  1877         HC    115    LYS    HD1   1877     0.0621      1.008   ; qtot 4.946
  1878         HC    115    LYS    HD2   1878     0.0621      1.008   ; qtot 5.008
  1879         CT    115    LYS     CE   1879    -0.0143      12.01   ; qtot 4.994
  1880         HP    115    LYS    HE1   1880     0.1135      1.008   ; qtot 5.107
  1881         HP    115    LYS    HE2   1881     0.1135      1.008   ; qtot 5.221
  1882         N3    115    LYS     NZ   1882    -0.3854      14.01   ; qtot 4.835
  1883          H    115    LYS    HZ1   1883       0.34      1.008   ; qtot 5.175
  1884          H    115    LYS    HZ2   1884       0.34      1.008   ; qtot 5.515
  1885          H    115    LYS    HZ3   1885       0.34      1.008   ; qtot 5.855
  1886          C    115    LYS      C   1886     0.7341      12.01   ; qtot 6.589
  1887          O    115    LYS      O   1887    -0.5894         16   ; qtot 6
; residue 116 CYS rtp CYS  q  0.0
  1888          N    116    CYS      N   1888    -0.4157      14.01   ; qtot 5.584
  1889          H    116    CYS      H   1889     0.2719      1.008   ; qtot 5.856
  1890         CT    116    CYS     CA   1890     0.0213      12.01   ; qtot 5.878
  1891         H1    116    CYS     HA   1891     0.1124      1.008   ; qtot 5.99
  1892         CT    116    CYS     CB   1892    -0.1231      12.01   ; qtot 5.867
  1893         H1    116    CYS    HB1   1893     0.1112      1.008   ; qtot 5.978
  1894         H1    116    CYS    HB2   1894     0.1112      1.008   ; qtot 6.089
  1895         SH    116    CYS     SG   1895    -0.3119      32.06   ; qtot 5.777
  1896         HS    116    CYS     HG   1896     0.1933      1.008   ; qtot 5.971
  1897          C    116    CYS      C   1897     0.5973      12.01   ; qtot 6.568
  1898          O    116    CYS      O   1898    -0.5679         16   ; qtot 6
; residue 117 GLN rtp GLN  q  0.0
  1899          N    117    GLN      N   1899    -0.4157      14.01   ; qtot 5.584
  1900          H    117    GLN      H   1900     0.2719      1.008   ; qtot 5.856
  1901         CT    117    GLN     CA   1901    -0.0031      12.01   ; qtot 5.853
  1902         H1    117    GLN     HA   1902      0.085      1.008   ; qtot 5.938
  1903         CT    117    GLN     CB   1903    -0.0036      12.01   ; qtot 5.935
  1904         HC    117    GLN    HB1   1904     0.0171      1.008   ; qtot 5.952
  1905         HC    117    GLN    HB2   1905     0.0171      1.008   ; qtot 5.969
  1906         CT    117    GLN     CG   1906    -0.0645      12.01   ; qtot 5.904
  1907         HC    117    GLN    HG1   1907     0.0352      1.008   ; qtot 5.939
  1908         HC    117    GLN    HG2   1908     0.0352      1.008   ; qtot 5.975
  1909          C    117    GLN     CD   1909     0.6951      12.01   ; qtot 6.67
  1910          O    117    GLN    OE1   1910    -0.6086         16   ; qtot 6.061
  1911          N    117    GLN    NE2   1911    -0.9407      14.01   ; qtot 5.12
  1912          H    117    GLN   HE21   1912     0.4251      1.008   ; qtot 5.546
  1913          H    117    GLN   HE22   1913     0.4251      1.008   ; qtot 5.971
  1914          C    117    GLN      C   1914     0.5973      12.01   ; qtot 6.568
  1915          O    117    GLN      O   1915    -0.5679         16   ; qtot 6
; residue 118 LYS rtp LYS  q +1.0
  1916          N    118    LYS      N   1916    -0.3479      14.01   ; qtot 5.652
  1917          H    118    LYS      H   1917     0.2747      1.008   ; qtot 5.927
  1918         CT    118    LYS     CA   1918      -0.24      12.01   ; qtot 5.687
  1919         H1    118    LYS     HA   1919     0.1426      1.008   ; qtot 5.829
  1920         CT    118    LYS     CB   1920    -0.0094      12.01   ; qtot 5.82
  1921         HC    118    LYS    HB1   1921     0.0362      1.008   ; qtot 5.856
  1922         HC    118    LYS    HB2   1922     0.0362      1.008   ; qtot 5.892
  1923         CT    118    LYS     CG   1923     0.0187      12.01   ; qtot 5.911
  1924         HC    118    LYS    HG1   1924     0.0103      1.008   ; qtot 5.921
  1925         HC    118    LYS    HG2   1925     0.0103      1.008   ; qtot 5.932
  1926         CT    118    LYS     CD   1926    -0.0479      12.01   ; qtot 5.884
  1927         HC    118    LYS    HD1   1927     0.0621      1.008   ; qtot 5.946
  1928         HC    118    LYS    HD2   1928     0.0621      1.008   ; qtot 6.008
  1929         CT    118    LYS     CE   1929    -0.0143      12.01   ; qtot 5.994
  1930         HP    118    LYS    HE1   1930     0.1135      1.008   ; qtot 6.107
  1931         HP    118    LYS    HE2   1931     0.1135      1.008   ; qtot 6.221
  1932         N3    118    LYS     NZ   1932    -0.3854      14.01   ; qtot 5.835
  1933          H    118    LYS    HZ1   1933       0.34      1.008   ; qtot 6.175
  1934          H    118    LYS    HZ2   1934       0.34      1.008   ; qtot 6.515
  1935          H    118    LYS    HZ3   1935       0.34      1.008   ; qtot 6.855
  1936          C    118    LYS      C   1936     0.7341      12.01   ; qtot 7.589
  1937          O    118    LYS      O   1937    -0.5894         16   ; qtot 7
; residue 119 LEU rtp LEU  q  0.0
  1938          N    119    LEU      N   1938    -0.4157      14.01   ; qtot 6.584
  1939          H    119    LEU      H   1939     0.2719      1.008   ; qtot 6.856
  1940         CT    119    LEU     CA   1940    -0.0518      12.01   ; qtot 6.804
  1941         H1    119    LEU     HA   1941     0.0922      1.008   ; qtot 6.897
  1942         CT    119    LEU     CB   1942    -0.1102      12.01   ; qtot 6.786
  1943         HC    119    LEU    HB1   1943     0.0457      1.008   ; qtot 6.832
  1944         HC    119    LEU    HB2   1944     0.0457      1.008   ; qtot 6.878
  1945         CT    119    LEU     CG   1945     0.3531      12.01   ; qtot 7.231
  1946         HC    119    LEU     HG   1946    -0.0361      1.008   ; qtot 7.195
  1947         CT    119    LEU    CD1   1947    -0.4121      12.01   ; qtot 6.783
  1948         HC    119    LEU   HD11   1948        0.1      1.008   ; qtot 6.883
  1949         HC    119    LEU   HD12   1949        0.1      1.008   ; qtot 6.983
  1950         HC    119    LEU   HD13   1950        0.1      1.008   ; qtot 7.083
  1951         CT    119    LEU    CD2   1951    -0.4121      12.01   ; qtot 6.671
  1952         HC    119    LEU   HD21   1952        0.1      1.008   ; qtot 6.771
  1953         HC    119    LEU   HD22   1953        0.1      1.008   ; qtot 6.871
  1954         HC    119    LEU   HD23   1954        0.1      1.008   ; qtot 6.971
  1955          C    119    LEU      C   1955     0.5973      12.01   ; qtot 7.568
  1956          O    119    LEU      O   1956    -0.5679         16   ; qtot 7
; residue 120 THR rtp THR  q  0.0
  1957          N    120    THR      N   1957    -0.4157      14.01   ; qtot 6.584
  1958          H    120    THR      H   1958     0.2719      1.008   ; qtot 6.856
  1959         CT    120    THR     CA   1959    -0.0389      12.01   ; qtot 6.817
  1960         H1    120    THR     HA   1960     0.1007      1.008   ; qtot 6.918
  1961         CT    120    THR     CB   1961     0.3654      12.01   ; qtot 7.283
  1962         H1    120    THR     HB   1962     0.0043      1.008   ; qtot 7.288
  1963         CT    120    THR    CG2   1963    -0.2438      12.01   ; qtot 7.044
  1964         HC    120    THR   HG21   1964     0.0642      1.008   ; qtot 7.108
  1965         HC    120    THR   HG22   1965     0.0642      1.008   ; qtot 7.172
  1966         HC    120    THR   HG23   1966     0.0642      1.008   ; qtot 7.237
  1967         OH    120    THR    OG1   1967    -0.6761         16   ; qtot 6.56
  1968         HO    120    THR    HG1   1968     0.4102      1.008   ; qtot 6.971
  1969          C    120    THR      C   1969     0.5973      12.01   ; qtot 7.568
  1970          O    120    THR      O   1970    -0.5679         16   ; qtot 7
; residue 121 ASP rtp ASP  q -1.0
  1971          N    121    ASP      N   1971    -0.5163      14.01   ; qtot 6.484
  1972          H    121    ASP      H   1972     0.2936      1.008   ; qtot 6.777
  1973         CT    121    ASP     CA   1973     0.0381      12.01   ; qtot 6.815
  1974         H1    121    ASP     HA   1974      0.088      1.008   ; qtot 6.903
  1975         CT    121    ASP     CB   1975    -0.0303      12.01   ; qtot 6.873
  1976         HC    121    ASP    HB1   1976    -0.0122      1.008   ; qtot 6.861
  1977         HC    121    ASP    HB2   1977    -0.0122      1.008   ; qtot 6.849
  1978          C    121    ASP     CG   1978     0.7994      12.01   ; qtot 7.648
  1979         O2    121    ASP    OD1   1979    -0.8014         16   ; qtot 6.847
  1980         O2    121    ASP    OD2   1980    -0.8014         16   ; qtot 6.045
  1981          C    121    ASP      C   1981     0.5366      12.01   ; qtot 6.582
  1982          O    121    ASP      O   1982    -0.5819         16   ; qtot 6
; residue 122 ASP rtp ASP  q -1.0
  1983          N    122    ASP      N   1983    -0.5163      14.01   ; qtot 5.484
  1984          H    122    ASP      H   1984     0.2936      1.008   ; qtot 5.777
  1985         CT    122    ASP     CA   1985     0.0381      12.01   ; qtot 5.815
  1986         H1    122    ASP     HA   1986      0.088      1.008   ; qtot 5.903
  1987         CT    122    ASP     CB   1987    -0.0303      12.01   ; qtot 5.873
  1988         HC    122    ASP    HB1   1988    -0.0122      1.008   ; qtot 5.861
  1989         HC    122    ASP    HB2   1989    -0.0122      1.008   ; qtot 5.849
  1990          C    122    ASP     CG   1990     0.7994      12.01   ; qtot 6.648
  1991         O2    122    ASP    OD1   1991    -0.8014         16   ; qtot 5.847
  1992         O2    122    ASP    OD2   1992    -0.8014         16   ; qtot 5.045
  1993          C    122    ASP      C   1993     0.5366      12.01   ; qtot 5.582
  1994          O    122    ASP      O   1994    -0.5819         16   ; qtot 5
; residue 123 HIE rtp HIE  q  0.0
  1995          N    123    HIE      N   1995    -0.4157      14.01   ; qtot 4.584
  1996          H    123    HIE      H   1996     0.2719      1.008   ; qtot 4.856
  1997         CT    123    HIE     CA   1997    -0.0581      12.01   ; qtot 4.798
  1998         H1    123    HIE     HA   1998      0.136      1.008   ; qtot 4.934
  1999         CT    123    HIE     CB   1999    -0.0074      12.01   ; qtot 4.927
  2000         HC    123    HIE    HB1   2000     0.0367      1.008   ; qtot 4.963
  2001         HC    123    HIE    HB2   2001     0.0367      1.008   ; qtot 5
  2002         CC    123    HIE     CG   2002     0.1868      12.01   ; qtot 5.187
  2003         NB    123    HIE    ND1   2003    -0.5432      14.01   ; qtot 4.644
  2004         CR    123    HIE    CE1   2004     0.1635      12.01   ; qtot 4.807
  2005         H5    123    HIE    HE1   2005     0.1435      1.008   ; qtot 4.951
  2006         NA    123    HIE    NE2   2006    -0.2795      14.01   ; qtot 4.671
  2007          H    123    HIE    HE2   2007     0.3339      1.008   ; qtot 5.005
  2008         CW    123    HIE    CD2   2008    -0.2207      12.01   ; qtot 4.784
  2009         H4    123    HIE    HD2   2009     0.1862      1.008   ; qtot 4.971
  2010          C    123    HIE      C   2010     0.5973      12.01   ; qtot 5.568
  2011          O    123    HIE      O   2011    -0.5679         16   ; qtot 5
; residue 124 VAL rtp VAL  q  0.0
  2012          N    124    VAL      N   2012    -0.4157      14.01   ; qtot 4.584
  2013          H    124    VAL      H   2013     0.2719      1.008   ; qtot 4.856
  2014         CT    124    VAL     CA   2014    -0.0875      12.01   ; qtot 4.769
  2015         H1    124    VAL     HA   2015     0.0969      1.008   ; qtot 4.866
  2016         CT    124    VAL     CB   2016     0.2985      12.01   ; qtot 5.164
  2017         HC    124    VAL     HB   2017    -0.0297      1.008   ; qtot 5.134
  2018         CT    124    VAL    CG1   2018    -0.3192      12.01   ; qtot 4.815
  2019         HC    124    VAL   HG11   2019     0.0791      1.008   ; qtot 4.894
  2020         HC    124    VAL   HG12   2020     0.0791      1.008   ; qtot 4.973
  2021         HC    124    VAL   HG13   2021     0.0791      1.008   ; qtot 5.053
  2022         CT    124    VAL    CG2   2022    -0.3192      12.01   ; qtot 4.733
  2023         HC    124    VAL   HG21   2023     0.0791      1.008   ; qtot 4.812
  2024         HC    124    VAL   HG22   2024     0.0791      1.008   ; qtot 4.892
  2025         HC    124    VAL   HG23   2025     0.0791      1.008   ; qtot 4.971
  2026          C    124    VAL      C   2026     0.5973      12.01   ; qtot 5.568
  2027          O    124    VAL      O   2027    -0.5679         16   ; qtot 5
; residue 125 GLN rtp GLN  q  0.0
  2028          N    125    GLN      N   2028    -0.4157      14.01   ; qtot 4.584
  2029          H    125    GLN      H   2029     0.2719      1.008   ; qtot 4.856
  2030         CT    125    GLN     CA   2030    -0.0031      12.01   ; qtot 4.853
  2031         H1    125    GLN     HA   2031      0.085      1.008   ; qtot 4.938
  2032         CT    125    GLN     CB   2032    -0.0036      12.01   ; qtot 4.935
  2033         HC    125    GLN    HB1   2033     0.0171      1.008   ; qtot 4.952
  2034         HC    125    GLN    HB2   2034     0.0171      1.008   ; qtot 4.969
  2035         CT    125    GLN     CG   2035    -0.0645      12.01   ; qtot 4.904
  2036         HC    125    GLN    HG1   2036     0.0352      1.008   ; qtot 4.939
  2037         HC    125    GLN    HG2   2037     0.0352      1.008   ; qtot 4.975
  2038          C    125    GLN     CD   2038     0.6951      12.01   ; qtot 5.67
  2039          O    125    GLN    OE1   2039    -0.6086         16   ; qtot 5.061
  2040          N    125    GLN    NE2   2040    -0.9407      14.01   ; qtot 4.12
  2041          H    125    GLN   HE21   2041     0.4251      1.008   ; qtot 4.546
  2042          H    125    GLN   HE22   2042     0.4251      1.008   ; qtot 4.971
  2043          C    125    GLN      C   2043     0.5973      12.01   ; qtot 5.568
  2044          O    125    GLN      O   2044    -0.5679         16   ; qtot 5
; residue 126 PHE rtp PHE  q  0.0
  2045          N    126    PHE      N   2045    -0.4157      14.01   ; qtot 4.584
  2046          H    126    PHE      H   2046     0.2719      1.008   ; qtot 4.856
  2047         CT    126    PHE     CA   2047    -0.0024      12.01   ; qtot 4.854
  2048         H1    126    PHE     HA   2048     0.0978      1.008   ; qtot 4.952
  2049         CT    126    PHE     CB   2049    -0.0343      12.01   ; qtot 4.917
  2050         HC    126    PHE    HB1   2050     0.0295      1.008   ; qtot 4.947
  2051         HC    126    PHE    HB2   2051     0.0295      1.008   ; qtot 4.976
  2052         CA    126    PHE     CG   2052     0.0118      12.01   ; qtot 4.988
  2053         CA    126    PHE    CD1   2053    -0.1256      12.01   ; qtot 4.863
  2054         HA    126    PHE    HD1   2054      0.133      1.008   ; qtot 4.996
  2055         CA    126    PHE    CE1   2055    -0.1704      12.01   ; qtot 4.825
  2056         HA    126    PHE    HE1   2056      0.143      1.008   ; qtot 4.968
  2057         CA    126    PHE     CZ   2057    -0.1072      12.01   ; qtot 4.861
  2058         HA    126    PHE     HZ   2058     0.1297      1.008   ; qtot 4.991
  2059         CA    126    PHE    CE2   2059    -0.1704      12.01   ; qtot 4.82
  2060         HA    126    PHE    HE2   2060      0.143      1.008   ; qtot 4.963
  2061         CA    126    PHE    CD2   2061    -0.1256      12.01   ; qtot 4.838
  2062         HA    126    PHE    HD2   2062      0.133      1.008   ; qtot 4.971
  2063          C    126    PHE      C   2063     0.5973      12.01   ; qtot 5.568
  2064          O    126    PHE      O   2064    -0.5679         16   ; qtot 5
; residue 127 LEU rtp LEU  q  0.0
  2065          N    127    LEU      N   2065    -0.4157      14.01   ; qtot 4.584
  2066          H    127    LEU      H   2066     0.2719      1.008   ; qtot 4.856
  2067         CT    127    LEU     CA   2067    -0.0518      12.01   ; qtot 4.804
  2068         H1    127    LEU     HA   2068     0.0922      1.008   ; qtot 4.897
  2069         CT    127    LEU     CB   2069    -0.1102      12.01   ; qtot 4.786
  2070         HC    127    LEU    HB1   2070     0.0457      1.008   ; qtot 4.832
  2071         HC    127    LEU    HB2   2071     0.0457      1.008   ; qtot 4.878
  2072         CT    127    LEU     CG   2072     0.3531      12.01   ; qtot 5.231
  2073         HC    127    LEU     HG   2073    -0.0361      1.008   ; qtot 5.195
  2074         CT    127    LEU    CD1   2074    -0.4121      12.01   ; qtot 4.783
  2075         HC    127    LEU   HD11   2075        0.1      1.008   ; qtot 4.883
  2076         HC    127    LEU   HD12   2076        0.1      1.008   ; qtot 4.983
  2077         HC    127    LEU   HD13   2077        0.1      1.008   ; qtot 5.083
  2078         CT    127    LEU    CD2   2078    -0.4121      12.01   ; qtot 4.671
  2079         HC    127    LEU   HD21   2079        0.1      1.008   ; qtot 4.771
  2080         HC    127    LEU   HD22   2080        0.1      1.008   ; qtot 4.871
  2081         HC    127    LEU   HD23   2081        0.1      1.008   ; qtot 4.971
  2082          C    127    LEU      C   2082     0.5973      12.01   ; qtot 5.568
  2083          O    127    LEU      O   2083    -0.5679         16   ; qtot 5
; residue 128 ILE rtp ILE  q  0.0
  2084          N    128    ILE      N   2084    -0.4157      14.01   ; qtot 4.584
  2085          H    128    ILE      H   2085     0.2719      1.008   ; qtot 4.856
  2086         CT    128    ILE     CA   2086    -0.0597      12.01   ; qtot 4.797
  2087         H1    128    ILE     HA   2087     0.0869      1.008   ; qtot 4.883
  2088         CT    128    ILE     CB   2088     0.1303      12.01   ; qtot 5.014
  2089         HC    128    ILE     HB   2089     0.0187      1.008   ; qtot 5.032
  2090         CT    128    ILE    CG2   2090    -0.3204      12.01   ; qtot 4.712
  2091         HC    128    ILE   HG21   2091     0.0882      1.008   ; qtot 4.8
  2092         HC    128    ILE   HG22   2092     0.0882      1.008   ; qtot 4.888
  2093         HC    128    ILE   HG23   2093     0.0882      1.008   ; qtot 4.977
  2094         CT    128    ILE    CG1   2094     -0.043      12.01   ; qtot 4.934
  2095         HC    128    ILE   HG11   2095     0.0236      1.008   ; qtot 4.957
  2096         HC    128    ILE   HG12   2096     0.0236      1.008   ; qtot 4.981
  2097         CT    128    ILE     CD   2097     -0.066      12.01   ; qtot 4.915
  2098         HC    128    ILE    HD1   2098     0.0186      1.008   ; qtot 4.933
  2099         HC    128    ILE    HD2   2099     0.0186      1.008   ; qtot 4.952
  2100         HC    128    ILE    HD3   2100     0.0186      1.008   ; qtot 4.971
  2101          C    128    ILE      C   2101     0.5973      12.01   ; qtot 5.568
  2102          O    128    ILE      O   2102    -0.5679         16   ; qtot 5
; residue 129 TYR rtp TYR  q  0.0
  2103          N    129    TYR      N   2103    -0.4157      14.01   ; qtot 4.584
  2104          H    129    TYR      H   2104     0.2719      1.008   ; qtot 4.856
  2105         CT    129    TYR     CA   2105    -0.0014      12.01   ; qtot 4.855
  2106         H1    129    TYR     HA   2106     0.0876      1.008   ; qtot 4.942
  2107         CT    129    TYR     CB   2107    -0.0152      12.01   ; qtot 4.927
  2108         HC    129    TYR    HB1   2108     0.0295      1.008   ; qtot 4.957
  2109         HC    129    TYR    HB2   2109     0.0295      1.008   ; qtot 4.986
  2110         CA    129    TYR     CG   2110    -0.0011      12.01   ; qtot 4.985
  2111         CA    129    TYR    CD1   2111    -0.1906      12.01   ; qtot 4.795
  2112         HA    129    TYR    HD1   2112     0.1699      1.008   ; qtot 4.964
  2113         CA    129    TYR    CE1   2113    -0.2341      12.01   ; qtot 4.73
  2114         HA    129    TYR    HE1   2114     0.1656      1.008   ; qtot 4.896
  2115          C    129    TYR     CZ   2115     0.3226      12.01   ; qtot 5.219
  2116         OH    129    TYR     OH   2116    -0.5579         16   ; qtot 4.661
  2117         HO    129    TYR     HH   2117     0.3992      1.008   ; qtot 5.06
  2118         CA    129    TYR    CE2   2118    -0.2341      12.01   ; qtot 4.826
  2119         HA    129    TYR    HE2   2119     0.1656      1.008   ; qtot 4.991
  2120         CA    129    TYR    CD2   2120    -0.1906      12.01   ; qtot 4.801
  2121         HA    129    TYR    HD2   2121     0.1699      1.008   ; qtot 4.971
  2122          C    129    TYR      C   2122     0.5973      12.01   ; qtot 5.568
  2123          O    129    TYR      O   2123    -0.5679         16   ; qtot 5
; residue 130 GLN rtp GLN  q  0.0
  2124          N    130    GLN      N   2124    -0.4157      14.01   ; qtot 4.584
  2125          H    130    GLN      H   2125     0.2719      1.008   ; qtot 4.856
  2126         CT    130    GLN     CA   2126    -0.0031      12.01   ; qtot 4.853
  2127         H1    130    GLN     HA   2127      0.085      1.008   ; qtot 4.938
  2128         CT    130    GLN     CB   2128    -0.0036      12.01   ; qtot 4.935
  2129         HC    130    GLN    HB1   2129     0.0171      1.008   ; qtot 4.952
  2130         HC    130    GLN    HB2   2130     0.0171      1.008   ; qtot 4.969
  2131         CT    130    GLN     CG   2131    -0.0645      12.01   ; qtot 4.904
  2132         HC    130    GLN    HG1   2132     0.0352      1.008   ; qtot 4.939
  2133         HC    130    GLN    HG2   2133     0.0352      1.008   ; qtot 4.975
  2134          C    130    GLN     CD   2134     0.6951      12.01   ; qtot 5.67
  2135          O    130    GLN    OE1   2135    -0.6086         16   ; qtot 5.061
  2136          N    130    GLN    NE2   2136    -0.9407      14.01   ; qtot 4.12
  2137          H    130    GLN   HE21   2137     0.4251      1.008   ; qtot 4.546
  2138          H    130    GLN   HE22   2138     0.4251      1.008   ; qtot 4.971
  2139          C    130    GLN      C   2139     0.5973      12.01   ; qtot 5.568
  2140          O    130    GLN      O   2140    -0.5679         16   ; qtot 5
; residue 131 ILE rtp ILE  q  0.0
  2141          N    131    ILE      N   2141    -0.4157      14.01   ; qtot 4.584
  2142          H    131    ILE      H   2142     0.2719      1.008   ; qtot 4.856
  2143         CT    131    ILE     CA   2143    -0.0597      12.01   ; qtot 4.797
  2144         H1    131    ILE     HA   2144     0.0869      1.008   ; qtot 4.883
  2145         CT    131    ILE     CB   2145     0.1303      12.01   ; qtot 5.014
  2146         HC    131    ILE     HB   2146     0.0187      1.008   ; qtot 5.032
  2147         CT    131    ILE    CG2   2147    -0.3204      12.01   ; qtot 4.712
  2148         HC    131    ILE   HG21   2148     0.0882      1.008   ; qtot 4.8
  2149         HC    131    ILE   HG22   2149     0.0882      1.008   ; qtot 4.888
  2150         HC    131    ILE   HG23   2150     0.0882      1.008   ; qtot 4.977
  2151         CT    131    ILE    CG1   2151     -0.043      12.01   ; qtot 4.934
  2152         HC    131    ILE   HG11   2152     0.0236      1.008   ; qtot 4.957
  2153         HC    131    ILE   HG12   2153     0.0236      1.008   ; qtot 4.981
  2154         CT    131    ILE     CD   2154     -0.066      12.01   ; qtot 4.915
  2155         HC    131    ILE    HD1   2155     0.0186      1.008   ; qtot 4.933
  2156         HC    131    ILE    HD2   2156     0.0186      1.008   ; qtot 4.952
  2157         HC    131    ILE    HD3   2157     0.0186      1.008   ; qtot 4.971
  2158          C    131    ILE      C   2158     0.5973      12.01   ; qtot 5.568
  2159          O    131    ILE      O   2159    -0.5679         16   ; qtot 5
; residue 132 LEU rtp LEU  q  0.0
  2160          N    132    LEU      N   2160    -0.4157      14.01   ; qtot 4.584
  2161          H    132    LEU      H   2161     0.2719      1.008   ; qtot 4.856
  2162         CT    132    LEU     CA   2162    -0.0518      12.01   ; qtot 4.804
  2163         H1    132    LEU     HA   2163     0.0922      1.008   ; qtot 4.897
  2164         CT    132    LEU     CB   2164    -0.1102      12.01   ; qtot 4.786
  2165         HC    132    LEU    HB1   2165     0.0457      1.008   ; qtot 4.832
  2166         HC    132    LEU    HB2   2166     0.0457      1.008   ; qtot 4.878
  2167         CT    132    LEU     CG   2167     0.3531      12.01   ; qtot 5.231
  2168         HC    132    LEU     HG   2168    -0.0361      1.008   ; qtot 5.195
  2169         CT    132    LEU    CD1   2169    -0.4121      12.01   ; qtot 4.783
  2170         HC    132    LEU   HD11   2170        0.1      1.008   ; qtot 4.883
  2171         HC    132    LEU   HD12   2171        0.1      1.008   ; qtot 4.983
  2172         HC    132    LEU   HD13   2172        0.1      1.008   ; qtot 5.083
  2173         CT    132    LEU    CD2   2173    -0.4121      12.01   ; qtot 4.671
  2174         HC    132    LEU   HD21   2174        0.1      1.008   ; qtot 4.771
  2175         HC    132    LEU   HD22   2175        0.1      1.008   ; qtot 4.871
  2176         HC    132    LEU   HD23   2176        0.1      1.008   ; qtot 4.971
  2177          C    132    LEU      C   2177     0.5973      12.01   ; qtot 5.568
  2178          O    132    LEU      O   2178    -0.5679         16   ; qtot 5
; residue 133 ARG rtp ARG  q +1.0
  2179          N    133    ARG      N   2179    -0.3479      14.01   ; qtot 4.652
  2180          H    133    ARG      H   2180     0.2747      1.008   ; qtot 4.927
  2181         CT    133    ARG     CA   2181    -0.2637      12.01   ; qtot 4.663
  2182         H1    133    ARG     HA   2182      0.156      1.008   ; qtot 4.819
  2183         CT    133    ARG     CB   2183    -0.0007      12.01   ; qtot 4.818
  2184         HC    133    ARG    HB1   2184     0.0327      1.008   ; qtot 4.851
  2185         HC    133    ARG    HB2   2185     0.0327      1.008   ; qtot 4.884
  2186         CT    133    ARG     CG   2186      0.039      12.01   ; qtot 4.923
  2187         HC    133    ARG    HG1   2187     0.0285      1.008   ; qtot 4.951
  2188         HC    133    ARG    HG2   2188     0.0285      1.008   ; qtot 4.98
  2189         CT    133    ARG     CD   2189     0.0486      12.01   ; qtot 5.028
  2190         H1    133    ARG    HD1   2190     0.0687      1.008   ; qtot 5.097
  2191         H1    133    ARG    HD2   2191     0.0687      1.008   ; qtot 5.166
  2192         N2    133    ARG     NE   2192    -0.5295      14.01   ; qtot 4.636
  2193          H    133    ARG     HE   2193     0.3456      1.008   ; qtot 4.982
  2194         CA    133    ARG     CZ   2194     0.8076      12.01   ; qtot 5.79
  2195         N2    133    ARG    NH1   2195    -0.8627      14.01   ; qtot 4.927
  2196          H    133    ARG   HH11   2196     0.4478      1.008   ; qtot 5.375
  2197          H    133    ARG   HH12   2197     0.4478      1.008   ; qtot 5.822
  2198         N2    133    ARG    NH2   2198    -0.8627      14.01   ; qtot 4.96
  2199          H    133    ARG   HH21   2199     0.4478      1.008   ; qtot 5.408
  2200          H    133    ARG   HH22   2200     0.4478      1.008   ; qtot 5.855
  2201          C    133    ARG      C   2201     0.7341      12.01   ; qtot 6.589
  2202          O    133    ARG      O   2202    -0.5894         16   ; qtot 6
; residue 134 GLY rtp GLY  q  0.0
  2203          N    134    GLY      N   2203    -0.4157      14.01   ; qtot 5.584
  2204          H    134    GLY      H   2204     0.2719      1.008   ; qtot 5.856
  2205         CT    134    GLY     CA   2205    -0.0252      12.01   ; qtot 5.831
  2206         H1    134    GLY    HA1   2206     0.0698      1.008   ; qtot 5.901
  2207         H1    134    GLY    HA2   2207     0.0698      1.008   ; qtot 5.971
  2208          C    134    GLY      C   2208     0.5973      12.01   ; qtot 6.568
  2209          O    134    GLY      O   2209    -0.5679         16   ; qtot 6
; residue 135 LEU rtp LEU  q  0.0
  2210          N    135    LEU      N   2210    -0.4157      14.01   ; qtot 5.584
  2211          H    135    LEU      H   2211     0.2719      1.008   ; qtot 5.856
  2212         CT    135    LEU     CA   2212    -0.0518      12.01   ; qtot 5.804
  2213         H1    135    LEU     HA   2213     0.0922      1.008   ; qtot 5.897
  2214         CT    135    LEU     CB   2214    -0.1102      12.01   ; qtot 5.786
  2215         HC    135    LEU    HB1   2215     0.0457      1.008   ; qtot 5.832
  2216         HC    135    LEU    HB2   2216     0.0457      1.008   ; qtot 5.878
  2217         CT    135    LEU     CG   2217     0.3531      12.01   ; qtot 6.231
  2218         HC    135    LEU     HG   2218    -0.0361      1.008   ; qtot 6.195
  2219         CT    135    LEU    CD1   2219    -0.4121      12.01   ; qtot 5.783
  2220         HC    135    LEU   HD11   2220        0.1      1.008   ; qtot 5.883
  2221         HC    135    LEU   HD12   2221        0.1      1.008   ; qtot 5.983
  2222         HC    135    LEU   HD13   2222        0.1      1.008   ; qtot 6.083
  2223         CT    135    LEU    CD2   2223    -0.4121      12.01   ; qtot 5.671
  2224         HC    135    LEU   HD21   2224        0.1      1.008   ; qtot 5.771
  2225         HC    135    LEU   HD22   2225        0.1      1.008   ; qtot 5.871
  2226         HC    135    LEU   HD23   2226        0.1      1.008   ; qtot 5.971
  2227          C    135    LEU      C   2227     0.5973      12.01   ; qtot 6.568
  2228          O    135    LEU      O   2228    -0.5679         16   ; qtot 6
; residue 136 LYS rtp LYS  q +1.0
  2229          N    136    LYS      N   2229    -0.3479      14.01   ; qtot 5.652
  2230          H    136    LYS      H   2230     0.2747      1.008   ; qtot 5.927
  2231         CT    136    LYS     CA   2231      -0.24      12.01   ; qtot 5.687
  2232         H1    136    LYS     HA   2232     0.1426      1.008   ; qtot 5.829
  2233         CT    136    LYS     CB   2233    -0.0094      12.01   ; qtot 5.82
  2234         HC    136    LYS    HB1   2234     0.0362      1.008   ; qtot 5.856
  2235         HC    136    LYS    HB2   2235     0.0362      1.008   ; qtot 5.892
  2236         CT    136    LYS     CG   2236     0.0187      12.01   ; qtot 5.911
  2237         HC    136    LYS    HG1   2237     0.0103      1.008   ; qtot 5.921
  2238         HC    136    LYS    HG2   2238     0.0103      1.008   ; qtot 5.932
  2239         CT    136    LYS     CD   2239    -0.0479      12.01   ; qtot 5.884
  2240         HC    136    LYS    HD1   2240     0.0621      1.008   ; qtot 5.946
  2241         HC    136    LYS    HD2   2241     0.0621      1.008   ; qtot 6.008
  2242         CT    136    LYS     CE   2242    -0.0143      12.01   ; qtot 5.994
  2243         HP    136    LYS    HE1   2243     0.1135      1.008   ; qtot 6.107
  2244         HP    136    LYS    HE2   2244     0.1135      1.008   ; qtot 6.221
  2245         N3    136    LYS     NZ   2245    -0.3854      14.01   ; qtot 5.835
  2246          H    136    LYS    HZ1   2246       0.34      1.008   ; qtot 6.175
  2247          H    136    LYS    HZ2   2247       0.34      1.008   ; qtot 6.515
  2248          H    136    LYS    HZ3   2248       0.34      1.008   ; qtot 6.855
  2249          C    136    LYS      C   2249     0.7341      12.01   ; qtot 7.589
  2250          O    136    LYS      O   2250    -0.5894         16   ; qtot 7
; residue 137 TYR rtp TYR  q  0.0
  2251          N    137    TYR      N   2251    -0.4157      14.01   ; qtot 6.584
  2252          H    137    TYR      H   2252     0.2719      1.008   ; qtot 6.856
  2253         CT    137    TYR     CA   2253    -0.0014      12.01   ; qtot 6.855
  2254         H1    137    TYR     HA   2254     0.0876      1.008   ; qtot 6.942
  2255         CT    137    TYR     CB   2255    -0.0152      12.01   ; qtot 6.927
  2256         HC    137    TYR    HB1   2256     0.0295      1.008   ; qtot 6.957
  2257         HC    137    TYR    HB2   2257     0.0295      1.008   ; qtot 6.986
  2258         CA    137    TYR     CG   2258    -0.0011      12.01   ; qtot 6.985
  2259         CA    137    TYR    CD1   2259    -0.1906      12.01   ; qtot 6.795
  2260         HA    137    TYR    HD1   2260     0.1699      1.008   ; qtot 6.964
  2261         CA    137    TYR    CE1   2261    -0.2341      12.01   ; qtot 6.73
  2262         HA    137    TYR    HE1   2262     0.1656      1.008   ; qtot 6.896
  2263          C    137    TYR     CZ   2263     0.3226      12.01   ; qtot 7.219
  2264         OH    137    TYR     OH   2264    -0.5579         16   ; qtot 6.661
  2265         HO    137    TYR     HH   2265     0.3992      1.008   ; qtot 7.06
  2266         CA    137    TYR    CE2   2266    -0.2341      12.01   ; qtot 6.826
  2267         HA    137    TYR    HE2   2267     0.1656      1.008   ; qtot 6.991
  2268         CA    137    TYR    CD2   2268    -0.1906      12.01   ; qtot 6.801
  2269         HA    137    TYR    HD2   2269     0.1699      1.008   ; qtot 6.971
  2270          C    137    TYR      C   2270     0.5973      12.01   ; qtot 7.568
  2271          O    137    TYR      O   2271    -0.5679         16   ; qtot 7
; residue 138 ILE rtp ILE  q  0.0
  2272          N    138    ILE      N   2272    -0.4157      14.01   ; qtot 6.584
  2273          H    138    ILE      H   2273     0.2719      1.008   ; qtot 6.856
  2274         CT    138    ILE     CA   2274    -0.0597      12.01   ; qtot 6.797
  2275         H1    138    ILE     HA   2275     0.0869      1.008   ; qtot 6.883
  2276         CT    138    ILE     CB   2276     0.1303      12.01   ; qtot 7.014
  2277         HC    138    ILE     HB   2277     0.0187      1.008   ; qtot 7.032
  2278         CT    138    ILE    CG2   2278    -0.3204      12.01   ; qtot 6.712
  2279         HC    138    ILE   HG21   2279     0.0882      1.008   ; qtot 6.8
  2280         HC    138    ILE   HG22   2280     0.0882      1.008   ; qtot 6.888
  2281         HC    138    ILE   HG23   2281     0.0882      1.008   ; qtot 6.977
  2282         CT    138    ILE    CG1   2282     -0.043      12.01   ; qtot 6.934
  2283         HC    138    ILE   HG11   2283     0.0236      1.008   ; qtot 6.957
  2284         HC    138    ILE   HG12   2284     0.0236      1.008   ; qtot 6.981
  2285         CT    138    ILE     CD   2285     -0.066      12.01   ; qtot 6.915
  2286         HC    138    ILE    HD1   2286     0.0186      1.008   ; qtot 6.933
  2287         HC    138    ILE    HD2   2287     0.0186      1.008   ; qtot 6.952
  2288         HC    138    ILE    HD3   2288     0.0186      1.008   ; qtot 6.971
  2289          C    138    ILE      C   2289     0.5973      12.01   ; qtot 7.568
  2290          O    138    ILE      O   2290    -0.5679         16   ; qtot 7
; residue 139 HIP rtp HIP  q +1.0
  2291          N    139    HIP      N   2291    -0.3479      14.01   ; qtot 6.652
  2292          H    139    HIP      H   2292     0.2747      1.008   ; qtot 6.927
  2293         CT    139    HIP     CA   2293    -0.1354      12.01   ; qtot 6.791
  2294         H1    139    HIP     HA   2294     0.1212      1.008   ; qtot 6.913
  2295         CT    139    HIP     CB   2295    -0.0414      12.01   ; qtot 6.871
  2296         HC    139    HIP    HB1   2296      0.081      1.008   ; qtot 6.952
  2297         HC    139    HIP    HB2   2297      0.081      1.008   ; qtot 7.033
  2298         CC    139    HIP     CG   2298    -0.0012      12.01   ; qtot 7.032
  2299         NA    139    HIP    ND1   2299    -0.1513      14.01   ; qtot 6.881
  2300          H    139    HIP    HD1   2300     0.3866      1.008   ; qtot 7.267
  2301         CR    139    HIP    CE1   2301     -0.017      12.01   ; qtot 7.25
  2302         H5    139    HIP    HE1   2302     0.2681      1.008   ; qtot 7.518
  2303         NA    139    HIP    NE2   2303    -0.1718      14.01   ; qtot 7.347
  2304          H    139    HIP    HE2   2304     0.3911      1.008   ; qtot 7.738
  2305         CW    139    HIP    CD2   2305    -0.1141      12.01   ; qtot 7.624
  2306         H4    139    HIP    HD2   2306     0.2317      1.008   ; qtot 7.855
  2307          C    139    HIP      C   2307     0.7341      12.01   ; qtot 8.589
  2308          O    139    HIP      O   2308    -0.5894         16   ; qtot 8
; residue 140 SER rtp SER  q  0.0
  2309          N    140    SER      N   2309    -0.4157      14.01   ; qtot 7.584
  2310          H    140    SER      H   2310     0.2719      1.008   ; qtot 7.856
  2311         CT    140    SER     CA   2311    -0.0249      12.01   ; qtot 7.831
  2312         H1    140    SER     HA   2312     0.0843      1.008   ; qtot 7.916
  2313         CT    140    SER     CB   2313     0.2117      12.01   ; qtot 8.127
  2314         H1    140    SER    HB1   2314     0.0352      1.008   ; qtot 8.163
  2315         H1    140    SER    HB2   2315     0.0352      1.008   ; qtot 8.198
  2316         OH    140    SER     OG   2316    -0.6546         16   ; qtot 7.543
  2317         HO    140    SER     HG   2317     0.4275      1.008   ; qtot 7.971
  2318          C    140    SER      C   2318     0.5973      12.01   ; qtot 8.568
  2319          O    140    SER      O   2319    -0.5679         16   ; qtot 8
; residue 141 ALA rtp ALA  q  0.0
  2320          N    141    ALA      N   2320    -0.4157      14.01   ; qtot 7.584
  2321          H    141    ALA      H   2321     0.2719      1.008   ; qtot 7.856
  2322         CT    141    ALA     CA   2322     0.0337      12.01   ; qtot 7.89
  2323         H1    141    ALA     HA   2323     0.0823      1.008   ; qtot 7.972
  2324         CT    141    ALA     CB   2324    -0.1825      12.01   ; qtot 7.79
  2325         HC    141    ALA    HB1   2325     0.0603      1.008   ; qtot 7.85
  2326         HC    141    ALA    HB2   2326     0.0603      1.008   ; qtot 7.91
  2327         HC    141    ALA    HB3   2327     0.0603      1.008   ; qtot 7.971
  2328          C    141    ALA      C   2328     0.5973      12.01   ; qtot 8.568
  2329          O    141    ALA      O   2329    -0.5679         16   ; qtot 8
; residue 142 ASP rtp ASP  q -1.0
  2330          N    142    ASP      N   2330    -0.5163      14.01   ; qtot 7.484
  2331          H    142    ASP      H   2331     0.2936      1.008   ; qtot 7.777
  2332         CT    142    ASP     CA   2332     0.0381      12.01   ; qtot 7.815
  2333         H1    142    ASP     HA   2333      0.088      1.008   ; qtot 7.903
  2334         CT    142    ASP     CB   2334    -0.0303      12.01   ; qtot 7.873
  2335         HC    142    ASP    HB1   2335    -0.0122      1.008   ; qtot 7.861
  2336         HC    142    ASP    HB2   2336    -0.0122      1.008   ; qtot 7.849
  2337          C    142    ASP     CG   2337     0.7994      12.01   ; qtot 8.648
  2338         O2    142    ASP    OD1   2338    -0.8014         16   ; qtot 7.847
  2339         O2    142    ASP    OD2   2339    -0.8014         16   ; qtot 7.045
  2340          C    142    ASP      C   2340     0.5366      12.01   ; qtot 7.582
  2341          O    142    ASP      O   2341    -0.5819         16   ; qtot 7
; residue 143 ILE rtp ILE  q  0.0
  2342          N    143    ILE      N   2342    -0.4157      14.01   ; qtot 6.584
  2343          H    143    ILE      H   2343     0.2719      1.008   ; qtot 6.856
  2344         CT    143    ILE     CA   2344    -0.0597      12.01   ; qtot 6.797
  2345         H1    143    ILE     HA   2345     0.0869      1.008   ; qtot 6.883
  2346         CT    143    ILE     CB   2346     0.1303      12.01   ; qtot 7.014
  2347         HC    143    ILE     HB   2347     0.0187      1.008   ; qtot 7.032
  2348         CT    143    ILE    CG2   2348    -0.3204      12.01   ; qtot 6.712
  2349         HC    143    ILE   HG21   2349     0.0882      1.008   ; qtot 6.8
  2350         HC    143    ILE   HG22   2350     0.0882      1.008   ; qtot 6.888
  2351         HC    143    ILE   HG23   2351     0.0882      1.008   ; qtot 6.977
  2352         CT    143    ILE    CG1   2352     -0.043      12.01   ; qtot 6.934
  2353         HC    143    ILE   HG11   2353     0.0236      1.008   ; qtot 6.957
  2354         HC    143    ILE   HG12   2354     0.0236      1.008   ; qtot 6.981
  2355         CT    143    ILE     CD   2355     -0.066      12.01   ; qtot 6.915
  2356         HC    143    ILE    HD1   2356     0.0186      1.008   ; qtot 6.933
  2357         HC    143    ILE    HD2   2357     0.0186      1.008   ; qtot 6.952
  2358         HC    143    ILE    HD3   2358     0.0186      1.008   ; qtot 6.971
  2359          C    143    ILE      C   2359     0.5973      12.01   ; qtot 7.568
  2360          O    143    ILE      O   2360    -0.5679         16   ; qtot 7
; residue 144 ILE rtp ILE  q  0.0
  2361          N    144    ILE      N   2361    -0.4157      14.01   ; qtot 6.584
  2362          H    144    ILE      H   2362     0.2719      1.008   ; qtot 6.856
  2363         CT    144    ILE     CA   2363    -0.0597      12.01   ; qtot 6.797
  2364         H1    144    ILE     HA   2364     0.0869      1.008   ; qtot 6.883
  2365         CT    144    ILE     CB   2365     0.1303      12.01   ; qtot 7.014
  2366         HC    144    ILE     HB   2366     0.0187      1.008   ; qtot 7.032
  2367         CT    144    ILE    CG2   2367    -0.3204      12.01   ; qtot 6.712
  2368         HC    144    ILE   HG21   2368     0.0882      1.008   ; qtot 6.8
  2369         HC    144    ILE   HG22   2369     0.0882      1.008   ; qtot 6.888
  2370         HC    144    ILE   HG23   2370     0.0882      1.008   ; qtot 6.977
  2371         CT    144    ILE    CG1   2371     -0.043      12.01   ; qtot 6.934
  2372         HC    144    ILE   HG11   2372     0.0236      1.008   ; qtot 6.957
  2373         HC    144    ILE   HG12   2373     0.0236      1.008   ; qtot 6.981
  2374         CT    144    ILE     CD   2374     -0.066      12.01   ; qtot 6.915
  2375         HC    144    ILE    HD1   2375     0.0186      1.008   ; qtot 6.933
  2376         HC    144    ILE    HD2   2376     0.0186      1.008   ; qtot 6.952
  2377         HC    144    ILE    HD3   2377     0.0186      1.008   ; qtot 6.971
  2378          C    144    ILE      C   2378     0.5973      12.01   ; qtot 7.568
  2379          O    144    ILE      O   2379    -0.5679         16   ; qtot 7
; residue 145 HIE rtp HIE  q  0.0
  2380          N    145    HIE      N   2380    -0.4157      14.01   ; qtot 6.584
  2381          H    145    HIE      H   2381     0.2719      1.008   ; qtot 6.856
  2382         CT    145    HIE     CA   2382    -0.0581      12.01   ; qtot 6.798
  2383         H1    145    HIE     HA   2383      0.136      1.008   ; qtot 6.934
  2384         CT    145    HIE     CB   2384    -0.0074      12.01   ; qtot 6.927
  2385         HC    145    HIE    HB1   2385     0.0367      1.008   ; qtot 6.963
  2386         HC    145    HIE    HB2   2386     0.0367      1.008   ; qtot 7
  2387         CC    145    HIE     CG   2387     0.1868      12.01   ; qtot 7.187
  2388         NB    145    HIE    ND1   2388    -0.5432      14.01   ; qtot 6.644
  2389         CR    145    HIE    CE1   2389     0.1635      12.01   ; qtot 6.807
  2390         H5    145    HIE    HE1   2390     0.1435      1.008   ; qtot 6.951
  2391         NA    145    HIE    NE2   2391    -0.2795      14.01   ; qtot 6.671
  2392          H    145    HIE    HE2   2392     0.3339      1.008   ; qtot 7.005
  2393         CW    145    HIE    CD2   2393    -0.2207      12.01   ; qtot 6.784
  2394         H4    145    HIE    HD2   2394     0.1862      1.008   ; qtot 6.971
  2395          C    145    HIE      C   2395     0.5973      12.01   ; qtot 7.568
  2396          O    145    HIE      O   2396    -0.5679         16   ; qtot 7
; residue 146 ARG rtp ARG  q +1.0
  2397          N    146    ARG      N   2397    -0.3479      14.01   ; qtot 6.652
  2398          H    146    ARG      H   2398     0.2747      1.008   ; qtot 6.927
  2399         CT    146    ARG     CA   2399    -0.2637      12.01   ; qtot 6.663
  2400         H1    146    ARG     HA   2400      0.156      1.008   ; qtot 6.819
  2401         CT    146    ARG     CB   2401    -0.0007      12.01   ; qtot 6.818
  2402         HC    146    ARG    HB1   2402     0.0327      1.008   ; qtot 6.851
  2403         HC    146    ARG    HB2   2403     0.0327      1.008   ; qtot 6.884
  2404         CT    146    ARG     CG   2404      0.039      12.01   ; qtot 6.923
  2405         HC    146    ARG    HG1   2405     0.0285      1.008   ; qtot 6.951
  2406         HC    146    ARG    HG2   2406     0.0285      1.008   ; qtot 6.98
  2407         CT    146    ARG     CD   2407     0.0486      12.01   ; qtot 7.028
  2408         H1    146    ARG    HD1   2408     0.0687      1.008   ; qtot 7.097
  2409         H1    146    ARG    HD2   2409     0.0687      1.008   ; qtot 7.166
  2410         N2    146    ARG     NE   2410    -0.5295      14.01   ; qtot 6.636
  2411          H    146    ARG     HE   2411     0.3456      1.008   ; qtot 6.982
  2412         CA    146    ARG     CZ   2412     0.8076      12.01   ; qtot 7.79
  2413         N2    146    ARG    NH1   2413    -0.8627      14.01   ; qtot 6.927
  2414          H    146    ARG   HH11   2414     0.4478      1.008   ; qtot 7.375
  2415          H    146    ARG   HH12   2415     0.4478      1.008   ; qtot 7.822
  2416         N2    146    ARG    NH2   2416    -0.8627      14.01   ; qtot 6.96
  2417          H    146    ARG   HH21   2417     0.4478      1.008   ; qtot 7.408
  2418          H    146    ARG   HH22   2418     0.4478      1.008   ; qtot 7.855
  2419          C    146    ARG      C   2419     0.7341      12.01   ; qtot 8.589
  2420          O    146    ARG      O   2420    -0.5894         16   ; qtot 8
; residue 147 ASP rtp ASP  q -1.0
  2421          N    147    ASP      N   2421    -0.5163      14.01   ; qtot 7.484
  2422          H    147    ASP      H   2422     0.2936      1.008   ; qtot 7.777
  2423         CT    147    ASP     CA   2423     0.0381      12.01   ; qtot 7.815
  2424         H1    147    ASP     HA   2424      0.088      1.008   ; qtot 7.903
  2425         CT    147    ASP     CB   2425    -0.0303      12.01   ; qtot 7.873
  2426         HC    147    ASP    HB1   2426    -0.0122      1.008   ; qtot 7.861
  2427         HC    147    ASP    HB2   2427    -0.0122      1.008   ; qtot 7.849
  2428          C    147    ASP     CG   2428     0.7994      12.01   ; qtot 8.648
  2429         O2    147    ASP    OD1   2429    -0.8014         16   ; qtot 7.847
  2430         O2    147    ASP    OD2   2430    -0.8014         16   ; qtot 7.045
  2431          C    147    ASP      C   2431     0.5366      12.01   ; qtot 7.582
  2432          O    147    ASP      O   2432    -0.5819         16   ; qtot 7
; residue 148 LEU rtp LEU  q  0.0
  2433          N    148    LEU      N   2433    -0.4157      14.01   ; qtot 6.584
  2434          H    148    LEU      H   2434     0.2719      1.008   ; qtot 6.856
  2435         CT    148    LEU     CA   2435    -0.0518      12.01   ; qtot 6.804
  2436         H1    148    LEU     HA   2436     0.0922      1.008   ; qtot 6.897
  2437         CT    148    LEU     CB   2437    -0.1102      12.01   ; qtot 6.786
  2438         HC    148    LEU    HB1   2438     0.0457      1.008   ; qtot 6.832
  2439         HC    148    LEU    HB2   2439     0.0457      1.008   ; qtot 6.878
  2440         CT    148    LEU     CG   2440     0.3531      12.01   ; qtot 7.231
  2441         HC    148    LEU     HG   2441    -0.0361      1.008   ; qtot 7.195
  2442         CT    148    LEU    CD1   2442    -0.4121      12.01   ; qtot 6.783
  2443         HC    148    LEU   HD11   2443        0.1      1.008   ; qtot 6.883
  2444         HC    148    LEU   HD12   2444        0.1      1.008   ; qtot 6.983
  2445         HC    148    LEU   HD13   2445        0.1      1.008   ; qtot 7.083
  2446         CT    148    LEU    CD2   2446    -0.4121      12.01   ; qtot 6.671
  2447         HC    148    LEU   HD21   2447        0.1      1.008   ; qtot 6.771
  2448         HC    148    LEU   HD22   2448        0.1      1.008   ; qtot 6.871
  2449         HC    148    LEU   HD23   2449        0.1      1.008   ; qtot 6.971
  2450          C    148    LEU      C   2450     0.5973      12.01   ; qtot 7.568
  2451          O    148    LEU      O   2451    -0.5679         16   ; qtot 7
; residue 149 LYS rtp LYS  q +1.0
  2452          N    149    LYS      N   2452    -0.3479      14.01   ; qtot 6.652
  2453          H    149    LYS      H   2453     0.2747      1.008   ; qtot 6.927
  2454         CT    149    LYS     CA   2454      -0.24      12.01   ; qtot 6.687
  2455         H1    149    LYS     HA   2455     0.1426      1.008   ; qtot 6.829
  2456         CT    149    LYS     CB   2456    -0.0094      12.01   ; qtot 6.82
  2457         HC    149    LYS    HB1   2457     0.0362      1.008   ; qtot 6.856
  2458         HC    149    LYS    HB2   2458     0.0362      1.008   ; qtot 6.892
  2459         CT    149    LYS     CG   2459     0.0187      12.01   ; qtot 6.911
  2460         HC    149    LYS    HG1   2460     0.0103      1.008   ; qtot 6.921
  2461         HC    149    LYS    HG2   2461     0.0103      1.008   ; qtot 6.932
  2462         CT    149    LYS     CD   2462    -0.0479      12.01   ; qtot 6.884
  2463         HC    149    LYS    HD1   2463     0.0621      1.008   ; qtot 6.946
  2464         HC    149    LYS    HD2   2464     0.0621      1.008   ; qtot 7.008
  2465         CT    149    LYS     CE   2465    -0.0143      12.01   ; qtot 6.994
  2466         HP    149    LYS    HE1   2466     0.1135      1.008   ; qtot 7.107
  2467         HP    149    LYS    HE2   2467     0.1135      1.008   ; qtot 7.221
  2468         N3    149    LYS     NZ   2468    -0.3854      14.01   ; qtot 6.835
  2469          H    149    LYS    HZ1   2469       0.34      1.008   ; qtot 7.175
  2470          H    149    LYS    HZ2   2470       0.34      1.008   ; qtot 7.515
  2471          H    149    LYS    HZ3   2471       0.34      1.008   ; qtot 7.855
  2472          C    149    LYS      C   2472     0.7341      12.01   ; qtot 8.589
  2473          O    149    LYS      O   2473    -0.5894         16   ; qtot 8
; residue 150 PRO rtp PRO  q  0.0
  2474          N    150    PRO      N   2474    -0.2548      14.01   ; qtot 7.745
  2475         CT    150    PRO     CD   2475     0.0192      12.01   ; qtot 7.764
  2476         H1    150    PRO    HD1   2476     0.0391      1.008   ; qtot 7.804
  2477         H1    150    PRO    HD2   2477     0.0391      1.008   ; qtot 7.843
  2478         CT    150    PRO     CG   2478     0.0189      12.01   ; qtot 7.862
  2479         HC    150    PRO    HG1   2479     0.0213      1.008   ; qtot 7.883
  2480         HC    150    PRO    HG2   2480     0.0213      1.008   ; qtot 7.904
  2481         CT    150    PRO     CB   2481     -0.007      12.01   ; qtot 7.897
  2482         HC    150    PRO    HB1   2482     0.0253      1.008   ; qtot 7.922
  2483         HC    150    PRO    HB2   2483     0.0253      1.008   ; qtot 7.948
  2484         CT    150    PRO     CA   2484    -0.0266      12.01   ; qtot 7.921
  2485         H1    150    PRO     HA   2485     0.0641      1.008   ; qtot 7.985
  2486          C    150    PRO      C   2486     0.5896      12.01   ; qtot 8.575
  2487          O    150    PRO      O   2487    -0.5748         16   ; qtot 8
; residue 151 SER rtp SER  q  0.0
  2488          N    151    SER      N   2488    -0.4157      14.01   ; qtot 7.584
  2489          H    151    SER      H   2489     0.2719      1.008   ; qtot 7.856
  2490         CT    151    SER     CA   2490    -0.0249      12.01   ; qtot 7.831
  2491         H1    151    SER     HA   2491     0.0843      1.008   ; qtot 7.916
  2492         CT    151    SER     CB   2492     0.2117      12.01   ; qtot 8.127
  2493         H1    151    SER    HB1   2493     0.0352      1.008   ; qtot 8.163
  2494         H1    151    SER    HB2   2494     0.0352      1.008   ; qtot 8.198
  2495         OH    151    SER     OG   2495    -0.6546         16   ; qtot 7.543
  2496         HO    151    SER     HG   2496     0.4275      1.008   ; qtot 7.971
  2497          C    151    SER      C   2497     0.5973      12.01   ; qtot 8.568
  2498          O    151    SER      O   2498    -0.5679         16   ; qtot 8
; residue 152 ASN rtp ASN  q  0.0
  2499          N    152    ASN      N   2499    -0.4157      14.01   ; qtot 7.584
  2500          H    152    ASN      H   2500     0.2719      1.008   ; qtot 7.856
  2501         CT    152    ASN     CA   2501     0.0143      12.01   ; qtot 7.871
  2502         H1    152    ASN     HA   2502     0.1048      1.008   ; qtot 7.975
  2503         CT    152    ASN     CB   2503    -0.2041      12.01   ; qtot 7.771
  2504         HC    152    ASN    HB1   2504     0.0797      1.008   ; qtot 7.851
  2505         HC    152    ASN    HB2   2505     0.0797      1.008   ; qtot 7.931
  2506          C    152    ASN     CG   2506      0.713      12.01   ; qtot 8.644
  2507          O    152    ASN    OD1   2507    -0.5931         16   ; qtot 8.051
  2508          N    152    ASN    ND2   2508    -0.9191      14.01   ; qtot 7.131
  2509          H    152    ASN   HD21   2509     0.4196      1.008   ; qtot 7.551
  2510          H    152    ASN   HD22   2510     0.4196      1.008   ; qtot 7.971
  2511          C    152    ASN      C   2511     0.5973      12.01   ; qtot 8.568
  2512          O    152    ASN      O   2512    -0.5679         16   ; qtot 8
; residue 153 LEU rtp LEU  q  0.0
  2513          N    153    LEU      N   2513    -0.4157      14.01   ; qtot 7.584
  2514          H    153    LEU      H   2514     0.2719      1.008   ; qtot 7.856
  2515         CT    153    LEU     CA   2515    -0.0518      12.01   ; qtot 7.804
  2516         H1    153    LEU     HA   2516     0.0922      1.008   ; qtot 7.897
  2517         CT    153    LEU     CB   2517    -0.1102      12.01   ; qtot 7.786
  2518         HC    153    LEU    HB1   2518     0.0457      1.008   ; qtot 7.832
  2519         HC    153    LEU    HB2   2519     0.0457      1.008   ; qtot 7.878
  2520         CT    153    LEU     CG   2520     0.3531      12.01   ; qtot 8.231
  2521         HC    153    LEU     HG   2521    -0.0361      1.008   ; qtot 8.195
  2522         CT    153    LEU    CD1   2522    -0.4121      12.01   ; qtot 7.783
  2523         HC    153    LEU   HD11   2523        0.1      1.008   ; qtot 7.883
  2524         HC    153    LEU   HD12   2524        0.1      1.008   ; qtot 7.983
  2525         HC    153    LEU   HD13   2525        0.1      1.008   ; qtot 8.083
  2526         CT    153    LEU    CD2   2526    -0.4121      12.01   ; qtot 7.671
  2527         HC    153    LEU   HD21   2527        0.1      1.008   ; qtot 7.771
  2528         HC    153    LEU   HD22   2528        0.1      1.008   ; qtot 7.871
  2529         HC    153    LEU   HD23   2529        0.1      1.008   ; qtot 7.971
  2530          C    153    LEU      C   2530     0.5973      12.01   ; qtot 8.568
  2531          O    153    LEU      O   2531    -0.5679         16   ; qtot 8
; residue 154 ALA rtp ALA  q  0.0
  2532          N    154    ALA      N   2532    -0.4157      14.01   ; qtot 7.584
  2533          H    154    ALA      H   2533     0.2719      1.008   ; qtot 7.856
  2534         CT    154    ALA     CA   2534     0.0337      12.01   ; qtot 7.89
  2535         H1    154    ALA     HA   2535     0.0823      1.008   ; qtot 7.972
  2536         CT    154    ALA     CB   2536    -0.1825      12.01   ; qtot 7.79
  2537         HC    154    ALA    HB1   2537     0.0603      1.008   ; qtot 7.85
  2538         HC    154    ALA    HB2   2538     0.0603      1.008   ; qtot 7.91
  2539         HC    154    ALA    HB3   2539     0.0603      1.008   ; qtot 7.971
  2540          C    154    ALA      C   2540     0.5973      12.01   ; qtot 8.568
  2541          O    154    ALA      O   2541    -0.5679         16   ; qtot 8
; residue 155 VAL rtp VAL  q  0.0
  2542          N    155    VAL      N   2542    -0.4157      14.01   ; qtot 7.584
  2543          H    155    VAL      H   2543     0.2719      1.008   ; qtot 7.856
  2544         CT    155    VAL     CA   2544    -0.0875      12.01   ; qtot 7.769
  2545         H1    155    VAL     HA   2545     0.0969      1.008   ; qtot 7.866
  2546         CT    155    VAL     CB   2546     0.2985      12.01   ; qtot 8.164
  2547         HC    155    VAL     HB   2547    -0.0297      1.008   ; qtot 8.134
  2548         CT    155    VAL    CG1   2548    -0.3192      12.01   ; qtot 7.815
  2549         HC    155    VAL   HG11   2549     0.0791      1.008   ; qtot 7.894
  2550         HC    155    VAL   HG12   2550     0.0791      1.008   ; qtot 7.973
  2551         HC    155    VAL   HG13   2551     0.0791      1.008   ; qtot 8.053
  2552         CT    155    VAL    CG2   2552    -0.3192      12.01   ; qtot 7.733
  2553         HC    155    VAL   HG21   2553     0.0791      1.008   ; qtot 7.812
  2554         HC    155    VAL   HG22   2554     0.0791      1.008   ; qtot 7.892
  2555         HC    155    VAL   HG23   2555     0.0791      1.008   ; qtot 7.971
  2556          C    155    VAL      C   2556     0.5973      12.01   ; qtot 8.568
  2557          O    155    VAL      O   2557    -0.5679         16   ; qtot 8
; residue 156 ASN rtp ASN  q  0.0
  2558          N    156    ASN      N   2558    -0.4157      14.01   ; qtot 7.584
  2559          H    156    ASN      H   2559     0.2719      1.008   ; qtot 7.856
  2560         CT    156    ASN     CA   2560     0.0143      12.01   ; qtot 7.871
  2561         H1    156    ASN     HA   2561     0.1048      1.008   ; qtot 7.975
  2562         CT    156    ASN     CB   2562    -0.2041      12.01   ; qtot 7.771
  2563         HC    156    ASN    HB1   2563     0.0797      1.008   ; qtot 7.851
  2564         HC    156    ASN    HB2   2564     0.0797      1.008   ; qtot 7.931
  2565          C    156    ASN     CG   2565      0.713      12.01   ; qtot 8.644
  2566          O    156    ASN    OD1   2566    -0.5931         16   ; qtot 8.051
  2567          N    156    ASN    ND2   2567    -0.9191      14.01   ; qtot 7.131
  2568          H    156    ASN   HD21   2568     0.4196      1.008   ; qtot 7.551
  2569          H    156    ASN   HD22   2569     0.4196      1.008   ; qtot 7.971
  2570          C    156    ASN      C   2570     0.5973      12.01   ; qtot 8.568
  2571          O    156    ASN      O   2571    -0.5679         16   ; qtot 8
; residue 157 GLU rtp GLU  q -1.0
  2572          N    157    GLU      N   2572    -0.5163      14.01   ; qtot 7.484
  2573          H    157    GLU      H   2573     0.2936      1.008   ; qtot 7.777
  2574         CT    157    GLU     CA   2574     0.0397      12.01   ; qtot 7.817
  2575         H1    157    GLU     HA   2575     0.1105      1.008   ; qtot 7.928
  2576         CT    157    GLU     CB   2576      0.056      12.01   ; qtot 7.984
  2577         HC    157    GLU    HB1   2577    -0.0173      1.008   ; qtot 7.966
  2578         HC    157    GLU    HB2   2578    -0.0173      1.008   ; qtot 7.949
  2579         CT    157    GLU     CG   2579     0.0136      12.01   ; qtot 7.963
  2580         HC    157    GLU    HG1   2580    -0.0425      1.008   ; qtot 7.92
  2581         HC    157    GLU    HG2   2581    -0.0425      1.008   ; qtot 7.878
  2582          C    157    GLU     CD   2582     0.8054      12.01   ; qtot 8.683
  2583         O2    157    GLU    OE1   2583    -0.8188         16   ; qtot 7.864
  2584         O2    157    GLU    OE2   2584    -0.8188         16   ; qtot 7.045
  2585          C    157    GLU      C   2585     0.5366      12.01   ; qtot 7.582
  2586          O    157    GLU      O   2586    -0.5819         16   ; qtot 7
; residue 158 ASP rtp ASP  q -1.0
  2587          N    158    ASP      N   2587    -0.5163      14.01   ; qtot 6.484
  2588          H    158    ASP      H   2588     0.2936      1.008   ; qtot 6.777
  2589         CT    158    ASP     CA   2589     0.0381      12.01   ; qtot 6.815
  2590         H1    158    ASP     HA   2590      0.088      1.008   ; qtot 6.903
  2591         CT    158    ASP     CB   2591    -0.0303      12.01   ; qtot 6.873
  2592         HC    158    ASP    HB1   2592    -0.0122      1.008   ; qtot 6.861
  2593         HC    158    ASP    HB2   2593    -0.0122      1.008   ; qtot 6.849
  2594          C    158    ASP     CG   2594     0.7994      12.01   ; qtot 7.648
  2595         O2    158    ASP    OD1   2595    -0.8014         16   ; qtot 6.847
  2596         O2    158    ASP    OD2   2596    -0.8014         16   ; qtot 6.045
  2597          C    158    ASP      C   2597     0.5366      12.01   ; qtot 6.582
  2598          O    158    ASP      O   2598    -0.5819         16   ; qtot 6
; residue 159 CYS rtp CYS  q  0.0
  2599          N    159    CYS      N   2599    -0.4157      14.01   ; qtot 5.584
  2600          H    159    CYS      H   2600     0.2719      1.008   ; qtot 5.856
  2601         CT    159    CYS     CA   2601     0.0213      12.01   ; qtot 5.878
  2602         H1    159    CYS     HA   2602     0.1124      1.008   ; qtot 5.99
  2603         CT    159    CYS     CB   2603    -0.1231      12.01   ; qtot 5.867
  2604         H1    159    CYS    HB1   2604     0.1112      1.008   ; qtot 5.978
  2605         H1    159    CYS    HB2   2605     0.1112      1.008   ; qtot 6.089
  2606         SH    159    CYS     SG   2606    -0.3119      32.06   ; qtot 5.777
  2607         HS    159    CYS     HG   2607     0.1933      1.008   ; qtot 5.971
  2608          C    159    CYS      C   2608     0.5973      12.01   ; qtot 6.568
  2609          O    159    CYS      O   2609    -0.5679         16   ; qtot 6
; residue 160 GLU rtp GLU  q -1.0
  2610          N    160    GLU      N   2610    -0.5163      14.01   ; qtot 5.484
  2611          H    160    GLU      H   2611     0.2936      1.008   ; qtot 5.777
  2612         CT    160    GLU     CA   2612     0.0397      12.01   ; qtot 5.817
  2613         H1    160    GLU     HA   2613     0.1105      1.008   ; qtot 5.928
  2614         CT    160    GLU     CB   2614      0.056      12.01   ; qtot 5.984
  2615         HC    160    GLU    HB1   2615    -0.0173      1.008   ; qtot 5.966
  2616         HC    160    GLU    HB2   2616    -0.0173      1.008   ; qtot 5.949
  2617         CT    160    GLU     CG   2617     0.0136      12.01   ; qtot 5.963
  2618         HC    160    GLU    HG1   2618    -0.0425      1.008   ; qtot 5.92
  2619         HC    160    GLU    HG2   2619    -0.0425      1.008   ; qtot 5.878
  2620          C    160    GLU     CD   2620     0.8054      12.01   ; qtot 6.683
  2621         O2    160    GLU    OE1   2621    -0.8188         16   ; qtot 5.864
  2622         O2    160    GLU    OE2   2622    -0.8188         16   ; qtot 5.045
  2623          C    160    GLU      C   2623     0.5366      12.01   ; qtot 5.582
  2624          O    160    GLU      O   2624    -0.5819         16   ; qtot 5
; residue 161 LEU rtp LEU  q  0.0
  2625          N    161    LEU      N   2625    -0.4157      14.01   ; qtot 4.584
  2626          H    161    LEU      H   2626     0.2719      1.008   ; qtot 4.856
  2627         CT    161    LEU     CA   2627    -0.0518      12.01   ; qtot 4.804
  2628         H1    161    LEU     HA   2628     0.0922      1.008   ; qtot 4.897
  2629         CT    161    LEU     CB   2629    -0.1102      12.01   ; qtot 4.786
  2630         HC    161    LEU    HB1   2630     0.0457      1.008   ; qtot 4.832
  2631         HC    161    LEU    HB2   2631     0.0457      1.008   ; qtot 4.878
  2632         CT    161    LEU     CG   2632     0.3531      12.01   ; qtot 5.231
  2633         HC    161    LEU     HG   2633    -0.0361      1.008   ; qtot 5.195
  2634         CT    161    LEU    CD1   2634    -0.4121      12.01   ; qtot 4.783
  2635         HC    161    LEU   HD11   2635        0.1      1.008   ; qtot 4.883
  2636         HC    161    LEU   HD12   2636        0.1      1.008   ; qtot 4.983
  2637         HC    161    LEU   HD13   2637        0.1      1.008   ; qtot 5.083
  2638         CT    161    LEU    CD2   2638    -0.4121      12.01   ; qtot 4.671
  2639         HC    161    LEU   HD21   2639        0.1      1.008   ; qtot 4.771
  2640         HC    161    LEU   HD22   2640        0.1      1.008   ; qtot 4.871
  2641         HC    161    LEU   HD23   2641        0.1      1.008   ; qtot 4.971
  2642          C    161    LEU      C   2642     0.5973      12.01   ; qtot 5.568
  2643          O    161    LEU      O   2643    -0.5679         16   ; qtot 5
; residue 162 LYS rtp LYS  q +1.0
  2644          N    162    LYS      N   2644    -0.3479      14.01   ; qtot 4.652
  2645          H    162    LYS      H   2645     0.2747      1.008   ; qtot 4.927
  2646         CT    162    LYS     CA   2646      -0.24      12.01   ; qtot 4.687
  2647         H1    162    LYS     HA   2647     0.1426      1.008   ; qtot 4.829
  2648         CT    162    LYS     CB   2648    -0.0094      12.01   ; qtot 4.82
  2649         HC    162    LYS    HB1   2649     0.0362      1.008   ; qtot 4.856
  2650         HC    162    LYS    HB2   2650     0.0362      1.008   ; qtot 4.892
  2651         CT    162    LYS     CG   2651     0.0187      12.01   ; qtot 4.911
  2652         HC    162    LYS    HG1   2652     0.0103      1.008   ; qtot 4.921
  2653         HC    162    LYS    HG2   2653     0.0103      1.008   ; qtot 4.932
  2654         CT    162    LYS     CD   2654    -0.0479      12.01   ; qtot 4.884
  2655         HC    162    LYS    HD1   2655     0.0621      1.008   ; qtot 4.946
  2656         HC    162    LYS    HD2   2656     0.0621      1.008   ; qtot 5.008
  2657         CT    162    LYS     CE   2657    -0.0143      12.01   ; qtot 4.994
  2658         HP    162    LYS    HE1   2658     0.1135      1.008   ; qtot 5.107
  2659         HP    162    LYS    HE2   2659     0.1135      1.008   ; qtot 5.221
  2660         N3    162    LYS     NZ   2660    -0.3854      14.01   ; qtot 4.835
  2661          H    162    LYS    HZ1   2661       0.34      1.008   ; qtot 5.175
  2662          H    162    LYS    HZ2   2662       0.34      1.008   ; qtot 5.515
  2663          H    162    LYS    HZ3   2663       0.34      1.008   ; qtot 5.855
  2664          C    162    LYS      C   2664     0.7341      12.01   ; qtot 6.589
  2665          O    162    LYS      O   2665    -0.5894         16   ; qtot 6
; residue 163 ILE rtp ILE  q  0.0
  2666          N    163    ILE      N   2666    -0.4157      14.01   ; qtot 5.584
  2667          H    163    ILE      H   2667     0.2719      1.008   ; qtot 5.856
  2668         CT    163    ILE     CA   2668    -0.0597      12.01   ; qtot 5.797
  2669         H1    163    ILE     HA   2669     0.0869      1.008   ; qtot 5.883
  2670         CT    163    ILE     CB   2670     0.1303      12.01   ; qtot 6.014
  2671         HC    163    ILE     HB   2671     0.0187      1.008   ; qtot 6.032
  2672         CT    163    ILE    CG2   2672    -0.3204      12.01   ; qtot 5.712
  2673         HC    163    ILE   HG21   2673     0.0882      1.008   ; qtot 5.8
  2674         HC    163    ILE   HG22   2674     0.0882      1.008   ; qtot 5.888
  2675         HC    163    ILE   HG23   2675     0.0882      1.008   ; qtot 5.977
  2676         CT    163    ILE    CG1   2676     -0.043      12.01   ; qtot 5.934
  2677         HC    163    ILE   HG11   2677     0.0236      1.008   ; qtot 5.957
  2678         HC    163    ILE   HG12   2678     0.0236      1.008   ; qtot 5.981
  2679         CT    163    ILE     CD   2679     -0.066      12.01   ; qtot 5.915
  2680         HC    163    ILE    HD1   2680     0.0186      1.008   ; qtot 5.933
  2681         HC    163    ILE    HD2   2681     0.0186      1.008   ; qtot 5.952
  2682         HC    163    ILE    HD3   2682     0.0186      1.008   ; qtot 5.971
  2683          C    163    ILE      C   2683     0.5973      12.01   ; qtot 6.568
  2684          O    163    ILE      O   2684    -0.5679         16   ; qtot 6
; residue 164 LEU rtp LEU  q  0.0
  2685          N    164    LEU      N   2685    -0.4157      14.01   ; qtot 5.584
  2686          H    164    LEU      H   2686     0.2719      1.008   ; qtot 5.856
  2687         CT    164    LEU     CA   2687    -0.0518      12.01   ; qtot 5.804
  2688         H1    164    LEU     HA   2688     0.0922      1.008   ; qtot 5.897
  2689         CT    164    LEU     CB   2689    -0.1102      12.01   ; qtot 5.786
  2690         HC    164    LEU    HB1   2690     0.0457      1.008   ; qtot 5.832
  2691         HC    164    LEU    HB2   2691     0.0457      1.008   ; qtot 5.878
  2692         CT    164    LEU     CG   2692     0.3531      12.01   ; qtot 6.231
  2693         HC    164    LEU     HG   2693    -0.0361      1.008   ; qtot 6.195
  2694         CT    164    LEU    CD1   2694    -0.4121      12.01   ; qtot 5.783
  2695         HC    164    LEU   HD11   2695        0.1      1.008   ; qtot 5.883
  2696         HC    164    LEU   HD12   2696        0.1      1.008   ; qtot 5.983
  2697         HC    164    LEU   HD13   2697        0.1      1.008   ; qtot 6.083
  2698         CT    164    LEU    CD2   2698    -0.4121      12.01   ; qtot 5.671
  2699         HC    164    LEU   HD21   2699        0.1      1.008   ; qtot 5.771
  2700         HC    164    LEU   HD22   2700        0.1      1.008   ; qtot 5.871
  2701         HC    164    LEU   HD23   2701        0.1      1.008   ; qtot 5.971
  2702          C    164    LEU      C   2702     0.5973      12.01   ; qtot 6.568
  2703          O    164    LEU      O   2703    -0.5679         16   ; qtot 6
; residue 165 ASP rtp ASP  q -1.0
  2704          N    165    ASP      N   2704    -0.5163      14.01   ; qtot 5.484
  2705          H    165    ASP      H   2705     0.2936      1.008   ; qtot 5.777
  2706         CT    165    ASP     CA   2706     0.0381      12.01   ; qtot 5.815
  2707         H1    165    ASP     HA   2707      0.088      1.008   ; qtot 5.903
  2708         CT    165    ASP     CB   2708    -0.0303      12.01   ; qtot 5.873
  2709         HC    165    ASP    HB1   2709    -0.0122      1.008   ; qtot 5.861
  2710         HC    165    ASP    HB2   2710    -0.0122      1.008   ; qtot 5.849
  2711          C    165    ASP     CG   2711     0.7994      12.01   ; qtot 6.648
  2712         O2    165    ASP    OD1   2712    -0.8014         16   ; qtot 5.847
  2713         O2    165    ASP    OD2   2713    -0.8014         16   ; qtot 5.045
  2714          C    165    ASP      C   2714     0.5366      12.01   ; qtot 5.582
  2715          O    165    ASP      O   2715    -0.5819         16   ; qtot 5
; residue 166 PHE rtp PHE  q  0.0
  2716          N    166    PHE      N   2716    -0.4157      14.01   ; qtot 4.584
  2717          H    166    PHE      H   2717     0.2719      1.008   ; qtot 4.856
  2718         CT    166    PHE     CA   2718    -0.0024      12.01   ; qtot 4.854
  2719         H1    166    PHE     HA   2719     0.0978      1.008   ; qtot 4.952
  2720         CT    166    PHE     CB   2720    -0.0343      12.01   ; qtot 4.917
  2721         HC    166    PHE    HB1   2721     0.0295      1.008   ; qtot 4.947
  2722         HC    166    PHE    HB2   2722     0.0295      1.008   ; qtot 4.976
  2723         CA    166    PHE     CG   2723     0.0118      12.01   ; qtot 4.988
  2724         CA    166    PHE    CD1   2724    -0.1256      12.01   ; qtot 4.863
  2725         HA    166    PHE    HD1   2725      0.133      1.008   ; qtot 4.996
  2726         CA    166    PHE    CE1   2726    -0.1704      12.01   ; qtot 4.825
  2727         HA    166    PHE    HE1   2727      0.143      1.008   ; qtot 4.968
  2728         CA    166    PHE     CZ   2728    -0.1072      12.01   ; qtot 4.861
  2729         HA    166    PHE     HZ   2729     0.1297      1.008   ; qtot 4.991
  2730         CA    166    PHE    CE2   2730    -0.1704      12.01   ; qtot 4.82
  2731         HA    166    PHE    HE2   2731      0.143      1.008   ; qtot 4.963
  2732         CA    166    PHE    CD2   2732    -0.1256      12.01   ; qtot 4.838
  2733         HA    166    PHE    HD2   2733      0.133      1.008   ; qtot 4.971
  2734          C    166    PHE      C   2734     0.5973      12.01   ; qtot 5.568
  2735          O    166    PHE      O   2735    -0.5679         16   ; qtot 5
; residue 167 GLY rtp GLY  q  0.0
  2736          N    167    GLY      N   2736    -0.4157      14.01   ; qtot 4.584
  2737          H    167    GLY      H   2737     0.2719      1.008   ; qtot 4.856
  2738         CT    167    GLY     CA   2738    -0.0252      12.01   ; qtot 4.831
  2739         H1    167    GLY    HA1   2739     0.0698      1.008   ; qtot 4.901
  2740         H1    167    GLY    HA2   2740     0.0698      1.008   ; qtot 4.971
  2741          C    167    GLY      C   2741     0.5973      12.01   ; qtot 5.568
  2742          O    167    GLY      O   2742    -0.5679         16   ; qtot 5
; residue 168 LEU rtp LEU  q  0.0
  2743          N    168    LEU      N   2743    -0.4157      14.01   ; qtot 4.584
  2744          H    168    LEU      H   2744     0.2719      1.008   ; qtot 4.856
  2745         CT    168    LEU     CA   2745    -0.0518      12.01   ; qtot 4.804
  2746         H1    168    LEU     HA   2746     0.0922      1.008   ; qtot 4.897
  2747         CT    168    LEU     CB   2747    -0.1102      12.01   ; qtot 4.786
  2748         HC    168    LEU    HB1   2748     0.0457      1.008   ; qtot 4.832
  2749         HC    168    LEU    HB2   2749     0.0457      1.008   ; qtot 4.878
  2750         CT    168    LEU     CG   2750     0.3531      12.01   ; qtot 5.231
  2751         HC    168    LEU     HG   2751    -0.0361      1.008   ; qtot 5.195
  2752         CT    168    LEU    CD1   2752    -0.4121      12.01   ; qtot 4.783
  2753         HC    168    LEU   HD11   2753        0.1      1.008   ; qtot 4.883
  2754         HC    168    LEU   HD12   2754        0.1      1.008   ; qtot 4.983
  2755         HC    168    LEU   HD13   2755        0.1      1.008   ; qtot 5.083
  2756         CT    168    LEU    CD2   2756    -0.4121      12.01   ; qtot 4.671
  2757         HC    168    LEU   HD21   2757        0.1      1.008   ; qtot 4.771
  2758         HC    168    LEU   HD22   2758        0.1      1.008   ; qtot 4.871
  2759         HC    168    LEU   HD23   2759        0.1      1.008   ; qtot 4.971
  2760          C    168    LEU      C   2760     0.5973      12.01   ; qtot 5.568
  2761          O    168    LEU      O   2761    -0.5679         16   ; qtot 5
; residue 172 NME rtp NME  q  0.0
  2762          N    172    NME      N   2762    -0.4157      14.01   ; qtot 4.584
  2763          H    172    NME      H   2763     0.2719      1.008   ; qtot 4.856
  2764         CT    172    NME    CH3   2764     -0.149      12.01   ; qtot 4.707
  2765         H1    172    NME   HH31   2765     0.0976      1.008   ; qtot 4.805
  2766         H1    172    NME   HH32   2766     0.0976      1.008   ; qtot 4.902
  2767         H1    172    NME   HH33   2767     0.0976      1.008   ; qtot 5
[ bonds ]
;  ai    aj funct            c0            c1            c2            c3
    1     2     1 
    1     3     1 
    1     4     1 
    1     5     1 
    5     6     1 
    5     7     1 
    5    16     1 
    7     8     1 
    7     9     1 
    7    10     1 
   10    11     1 
   10    12     1 
   10    13     1 
   13    14     1 
   13    15     1 
   16    17     1 
   16    18     1 
   18    19     1 
   18    20     1 
   20    21     1 
   20    22     1 
   20    40     1 
   22    23     1 
   22    24     1 
   22    25     1 
   25    26     1 
   25    27     1 
   25    28     1 
   28    29     1 
   28    30     1 
   28    31     1 
   31    32     1 
   31    33     1 
   33    34     1 
   33    37     1 
   34    35     1 
   34    36     1 
   37    38     1 
   37    39     1 
   40    41     1 
   40    42     1 
   42    43     1 
   42    52     1 
   43    44     1 
   43    45     1 
   43    46     1 
   46    47     1 
   46    48     1 
   46    49     1 
   49    50     1 
   49    51     1 
   49    52     1 
   52    53     1 
   52    54     1 
   54    55     1 
   54    56     1 
   56    57     1 
   56    58     1 
   58    59     1 
   58    60     1 
   58    68     1 
   60    61     1 
   60    62     1 
   60    66     1 
   62    63     1 
   62    64     1 
   62    65     1 
   66    67     1 
   68    69     1 
   68    70     1 
   70    71     1 
   70    72     1 
   72    73     1 
   72    74     1 
   72    88     1 
   74    75     1 
   74    76     1 
   74    77     1 
   77    78     1 
   77    86     1 
   78    79     1 
   78    80     1 
   80    81     1 
   80    82     1 
   82    83     1 
   82    84     1 
   84    85     1 
   84    86     1 
   86    87     1 
   88    89     1 
   88    90     1 
   90    91     1 
   90    92     1 
   92    93     1 
   92    94     1 
   92   109     1 
   94    95     1 
   94    96     1 
   94    97     1 
   97    98     1 
   97   107     1 
   98    99     1 
   98   100     1 
  100   101     1 
  100   102     1 
  102   103     1 
  102   105     1 
  103   104     1 
  105   106     1 
  105   107     1 
  107   108     1 
  109   110     1 
  109   111     1 
  111   112     1 
  111   113     1 
  113   114     1 
  113   115     1 
  113   133     1 
  115   116     1 
  115   117     1 
  115   118     1 
  118   119     1 
  118   120     1 
  118   121     1 
  121   122     1 
  121   123     1 
  121   124     1 
  124   125     1 
  124   126     1 
  126   127     1 
  126   130     1 
  127   128     1 
  127   129     1 
  130   131     1 
  130   132     1 
  133   134     1 
  133   135     1 
  135   136     1 
  135   137     1 
  137   138     1 
  137   139     1 
  137   150     1 
  139   140     1 
  139   141     1 
  139   142     1 
  142   143     1 
  142   144     1 
  142   145     1 
  145   146     1 
  145   147     1 
  147   148     1 
  147   149     1 
  150   151     1 
  150   152     1 
  152   153     1 
  152   154     1 
  154   155     1 
  154   156     1 
  154   165     1 
  156   157     1 
  156   158     1 
  156   159     1 
  159   160     1 
  159   161     1 
  159   162     1 
  162   163     1 
  162   164     1 
  165   166     1 
  165   167     1 
  167   168     1 
  167   169     1 
  169   170     1 
  169   171     1 
  169   184     1 
  171   172     1 
  171   173     1 
  171   174     1 
  174   175     1 
  174   176     1 
  174   180     1 
  176   177     1 
  176   178     1 
  176   179     1 
  180   181     1 
  180   182     1 
  180   183     1 
  184   185     1 
  184   186     1 
  186   187     1 
  186   188     1 
  188   189     1 
  188   190     1 
  188   198     1 
  190   191     1 
  190   192     1 
  190   193     1 
  193   194     1 
  193   195     1 
  195   196     1 
  195   197     1 
  198   199     1 
  198   200     1 
  200   201     1 
  200   202     1 
  202   203     1 
  202   204     1 
  202   220     1 
  204   205     1 
  204   206     1 
  204   207     1 
  207   208     1 
  207   209     1 
  207   210     1 
  210   211     1 
  210   212     1 
  210   213     1 
  213   214     1 
  213   215     1 
  213   216     1 
  216   217     1 
  216   218     1 
  216   219     1 
  220   221     1 
  220   222     1 
  222   223     1 
  222   224     1 
  224   225     1 
  224   226     1 
  224   234     1 
  226   227     1 
  226   228     1 
  226   232     1 
  228   229     1 
  228   230     1 
  228   231     1 
  232   233     1 
  234   235     1 
  234   236     1 
  236   237     1 
  236   238     1 
  238   239     1 
  238   240     1 
  238   253     1 
  240   241     1 
  240   242     1 
  240   246     1 
  242   243     1 
  242   244     1 
  242   245     1 
  246   247     1 
  246   248     1 
  246   249     1 
  249   250     1 
  249   251     1 
  249   252     1 
  253   254     1 
  253   255     1 
  255   256     1 
  255   257     1 
  257   258     1 
  257   259     1 
  257   277     1 
  259   260     1 
  259   261     1 
  259   262     1 
  262   263     1 
  262   276     1 
  263   264     1 
  263   265     1 
  265   266     1 
  265   267     1 
  267   268     1 
  267   276     1 
  268   269     1 
  268   270     1 
  270   271     1 
  270   272     1 
  272   273     1 
  272   274     1 
  274   275     1 
  274   276     1 
  277   278     1 
  277   279     1 
  279   280     1 
  279   281     1 
  281   282     1 
  281   283     1 
  281   292     1 
  283   284     1 
  283   285     1 
  283   286     1 
  286   287     1 
  286   288     1 
  286   289     1 
  289   290     1 
  289   291     1 
  292   293     1 
  292   294     1 
  294   295     1 
  294   296     1 
  296   297     1 
  296   298     1 
  296   308     1 
  298   299     1 
  298   300     1 
  298   304     1 
  300   301     1 
  300   302     1 
  300   303     1 
  304   305     1 
  304   306     1 
  304   307     1 
  308   309     1 
  308   310     1 
  310   311     1 
  310   320     1 
  311   312     1 
  311   313     1 
  311   314     1 
  314   315     1 
  314   316     1 
  314   317     1 
  317   318     1 
  317   319     1 
  317   320     1 
  320   321     1 
  320   322     1 
  322   323     1 
  322   324     1 
  324   325     1 
  324   326     1 
  326   327     1 
  326   328     1 
  326   337     1 
  328   329     1 
  328   330     1 
  328   331     1 
  331   332     1 
  331   333     1 
  331   334     1 
  334   335     1 
  334   336     1 
  337   338     1 
  337   339     1 
  339   340     1 
  339   341     1 
  341   342     1 
  341   343     1 
  341   361     1 
  343   344     1 
  343   345     1 
  343   346     1 
  346   347     1 
  346   348     1 
  346   349     1 
  349   350     1 
  349   351     1 
  349   352     1 
  352   353     1 
  352   354     1 
  354   355     1 
  354   358     1 
  355   356     1 
  355   357     1 
  358   359     1 
  358   360     1 
  361   362     1 
  361   363     1 
  363   364     1 
  363   365     1 
  365   366     1 
  365   367     1 
  365   382     1 
  367   368     1 
  367   369     1 
  367   370     1 
  370   371     1 
  370   380     1 
  371   372     1 
  371   373     1 
  373   374     1 
  373   375     1 
  375   376     1 
  375   378     1 
  376   377     1 
  378   379     1 
  378   380     1 
  380   381     1 
  382   383     1 
  382   384     1 
  384   385     1 
  384   386     1 
  386   387     1 
  386   388     1 
  386   399     1 
  388   389     1 
  388   390     1 
  388   391     1 
  391   392     1 
  391   393     1 
  391   394     1 
  394   395     1 
  394   396     1 
  396   397     1 
  396   398     1 
  399   400     1 
  399   401     1 
  401   402     1 
  401   403     1 
  403   404     1 
  403   405     1 
  403   413     1 
  405   406     1 
  405   407     1 
  405   408     1 
  408   409     1 
  408   410     1 
  410   411     1 
  410   412     1 
  413   414     1 
  413   415     1 
  415   416     1 
  415   417     1 
  417   418     1 
  417   419     1 
  417   432     1 
  419   420     1 
  419   421     1 
  419   422     1 
  422   423     1 
  422   424     1 
  422   428     1 
  424   425     1 
  424   426     1 
  424   427     1 
  428   429     1 
  428   430     1 
  428   431     1 
  432   433     1 
  432   434     1 
  434   435     1 
  434   436     1 
  436   437     1 
  436   438     1 
  436   443     1 
  438   439     1 
  438   440     1 
  438   441     1 
  441   442     1 
  443   444     1 
  443   445     1 
  445   446     1 
  445   455     1 
  446   447     1 
  446   448     1 
  446   449     1 
  449   450     1 
  449   451     1 
  449   452     1 
  452   453     1 
  452   454     1 
  452   455     1 
  455   456     1 
  455   457     1 
  457   458     1 
  457   459     1 
  459   460     1 
  459   461     1 
  461   462     1 
  461   463     1 
  461   473     1 
  463   464     1 
  463   465     1 
  463   469     1 
  465   466     1 
  465   467     1 
  465   468     1 
  469   470     1 
  469   471     1 
  469   472     1 
  473   474     1 
  473   475     1 
  475   476     1 
  475   477     1 
  477   478     1 
  477   479     1 
  477   480     1 
  480   481     1 
  480   482     1 
  482   483     1 
  482   484     1 
  484   485     1 
  484   486     1 
  484   491     1 
  486   487     1 
  486   488     1 
  486   489     1 
  489   490     1 
  491   492     1 
  491   493     1 
  493   494     1 
  493   495     1 
  495   496     1 
  495   497     1 
  495   498     1 
  498   499     1 
  498   500     1 
  500   501     1 
  500   502     1 
  502   503     1 
  502   504     1 
  502   508     1 
  504   505     1 
  504   506     1 
  504   507     1 
  508   509     1 
  508   510     1 
  510   511     1 
  510   512     1 
  512   513     1 
  512   514     1 
  512   529     1 
  514   515     1 
  514   516     1 
  514   517     1 
  517   518     1 
  517   527     1 
  518   519     1 
  518   520     1 
  520   521     1 
  520   522     1 
  522   523     1 
  522   525     1 
  523   524     1 
  525   526     1 
  525   527     1 
  527   528     1 
  529   530     1 
  529   531     1 
  531   532     1 
  531   533     1 
  533   534     1 
  533   535     1 
  533   536     1 
  536   537     1 
  536   538     1 
  538   539     1 
  538   540     1 
  540   541     1 
  540   542     1 
  540   547     1 
  542   543     1 
  542   544     1 
  542   545     1 
  545   546     1 
  547   548     1 
  547   549     1 
  549   550     1 
  549   551     1 
  551   552     1 
  551   553     1 
  551   563     1 
  553   554     1 
  553   555     1 
  553   559     1 
  555   556     1 
  555   557     1 
  555   558     1 
  559   560     1 
  559   561     1 
  559   562     1 
  563   564     1 
  563   565     1 
  565   566     1 
  565   567     1 
  567   568     1 
  567   569     1 
  567   574     1 
  569   570     1 
  569   571     1 
  569   572     1 
  572   573     1 
  574   575     1 
  574   576     1 
  576   577     1 
  576   578     1 
  578   579     1 
  578   580     1 
  578   584     1 
  580   581     1 
  580   582     1 
  580   583     1 
  584   585     1 
  584   586     1 
  586   587     1 
  586   588     1 
  588   589     1 
  588   590     1 
  588   594     1 
  590   591     1 
  590   592     1 
  590   593     1 
  594   595     1 
  594   596     1 
  596   597     1 
  596   598     1 
  598   599     1 
  598   600     1 
  598   614     1 
  600   601     1 
  600   602     1 
  600   603     1 
  603   604     1 
  603   612     1 
  604   605     1 
  604   606     1 
  606   607     1 
  606   608     1 
  608   609     1 
  608   610     1 
  610   611     1 
  610   612     1 
  612   613     1 
  614   615     1 
  614   616     1 
  616   617     1 
  616   618     1 
  618   619     1 
  618   620     1 
  618   626     1 
  620   621     1 
  620   622     1 
  620   623     1 
  623   624     1 
  623   625     1 
  626   627     1 
  626   628     1 
  628   629     1 
  628   630     1 
  630   631     1 
  630   632     1 
  630   640     1 
  632   633     1 
  632   634     1 
  632   638     1 
  634   635     1 
  634   636     1 
  634   637     1 
  638   639     1 
  640   641     1 
  640   642     1 
  642   643     1 
  642   644     1 
  644   645     1 
  644   646     1 
  644   662     1 
  646   647     1 
  646   648     1 
  646   649     1 
  649   650     1 
  649   651     1 
  649   652     1 
  652   653     1 
  652   654     1 
  652   655     1 
  655   656     1 
  655   657     1 
  655   658     1 
  658   659     1 
  658   660     1 
  658   661     1 
  662   663     1 
  662   664     1 
  664   665     1 
  664   666     1 
  666   667     1 
  666   668     1 
  666   676     1 
  668   669     1 
  668   670     1 
  668   674     1 
  670   671     1 
  670   672     1 
  670   673     1 
  674   675     1 
  676   677     1 
  676   678     1 
  678   679     1 
  678   680     1 
  680   681     1 
  680   682     1 
  680   683     1 
  683   684     1 
  683   685     1 
  685   686     1 
  685   687     1 
  687   688     1 
  687   689     1 
  687   702     1 
  689   690     1 
  689   691     1 
  689   692     1 
  692   693     1 
  692   694     1 
  692   698     1 
  694   695     1 
  694   696     1 
  694   697     1 
  698   699     1 
  698   700     1 
  698   701     1 
  702   703     1 
  702   704     1 
  704   705     1 
  704   706     1 
  706   707     1 
  706   708     1 
  706   726     1 
  708   709     1 
  708   710     1 
  708   711     1 
  711   712     1 
  711   713     1 
  711   714     1 
  714   715     1 
  714   716     1 
  714   717     1 
  717   718     1 
  717   719     1 
  719   720     1 
  719   723     1 
  720   721     1 
  720   722     1 
  723   724     1 
  723   725     1 
  726   727     1 
  726   728     1 
  728   729     1 
  728   730     1 
  730   731     1 
  730   732     1 
  730   742     1 
  732   733     1 
  732   734     1 
  732   738     1 
  734   735     1 
  734   736     1 
  734   737     1 
  738   739     1 
  738   740     1 
  738   741     1 
  742   743     1 
  742   744     1 
  744   745     1 
  744   746     1 
  746   747     1 
  746   748     1 
  746   752     1 
  748   749     1 
  748   750     1 
  748   751     1 
  752   753     1 
  752   754     1 
  754   755     1 
  754   756     1 
  756   757     1 
  756   758     1 
  756   768     1 
  758   759     1 
  758   760     1 
  758   764     1 
  760   761     1 
  760   762     1 
  760   763     1 
  764   765     1 
  764   766     1 
  764   767     1 
  768   769     1 
  768   770     1 
  770   771     1 
  770   772     1 
  772   773     1 
  772   774     1 
  772   790     1 
  774   775     1 
  774   776     1 
  774   777     1 
  777   778     1 
  777   779     1 
  777   780     1 
  780   781     1 
  780   782     1 
  780   783     1 
  783   784     1 
  783   785     1 
  783   786     1 
  786   787     1 
  786   788     1 
  786   789     1 
  790   791     1 
  790   792     1 
  792   793     1 
  792   794     1 
  794   795     1 
  794   796     1 
  794   812     1 
  796   797     1 
  796   798     1 
  796   799     1 
  799   800     1 
  799   801     1 
  799   802     1 
  802   803     1 
  802   804     1 
  802   805     1 
  805   806     1 
  805   807     1 
  805   808     1 
  808   809     1 
  808   810     1 
  808   811     1 
  812   813     1 
  812   814     1 
  814   815     1 
  814   816     1 
  816   817     1 
  816   818     1 
  816   831     1 
  818   819     1 
  818   820     1 
  818   821     1 
  821   822     1 
  821   823     1 
  821   827     1 
  823   824     1 
  823   825     1 
  823   826     1 
  827   828     1 
  827   829     1 
  827   830     1 
  831   832     1 
  831   833     1 
  833   834     1 
  833   835     1 
  835   836     1 
  835   837     1 
  835   842     1 
  837   838     1 
  837   839     1 
  837   840     1 
  840   841     1 
  842   843     1 
  842   844     1 
  844   845     1 
  844   846     1 
  846   847     1 
  846   848     1 
  846   866     1 
  848   849     1 
  848   850     1 
  848   851     1 
  851   852     1 
  851   853     1 
  851   854     1 
  854   855     1 
  854   856     1 
  854   857     1 
  857   858     1 
  857   859     1 
  859   860     1 
  859   863     1 
  860   861     1 
  860   862     1 
  863   864     1 
  863   865     1 
  866   867     1 
  866   868     1 
  868   869     1 
  868   878     1 
  869   870     1 
  869   871     1 
  869   872     1 
  872   873     1 
  872   874     1 
  872   875     1 
  875   876     1 
  875   877     1 
  875   878     1 
  878   879     1 
  878   880     1 
  880   881     1 
  880   882     1 
  882   883     1 
  882   884     1 
  884   885     1 
  884   886     1 
  884   900     1 
  886   887     1 
  886   888     1 
  886   889     1 
  889   890     1 
  889   898     1 
  890   891     1 
  890   892     1 
  892   893     1 
  892   894     1 
  894   895     1 
  894   896     1 
  896   897     1 
  896   898     1 
  898   899     1 
  900   901     1 
  900   902     1 
  902   903     1 
  902   904     1 
  904   905     1 
  904   906     1 
  904   917     1 
  906   907     1 
  906   908     1 
  906   909     1 
  909   910     1 
  909   911     1 
  909   912     1 
  912   913     1 
  912   914     1 
  914   915     1 
  914   916     1 
  917   918     1 
  917   919     1 
  919   920     1 
  919   921     1 
  921   922     1 
  921   923     1 
  921   928     1 
  923   924     1 
  923   925     1 
  923   926     1 
  926   927     1 
  928   929     1 
  928   930     1 
  930   931     1 
  930   932     1 
  932   933     1 
  932   934     1 
  932   947     1 
  934   935     1 
  934   936     1 
  934   940     1 
  936   937     1 
  936   938     1 
  936   939     1 
  940   941     1 
  940   942     1 
  940   943     1 
  943   944     1 
  943   945     1 
  943   946     1 
  947   948     1 
  947   949     1 
  949   950     1 
  949   951     1 
  951   952     1 
  951   953     1 
  951   966     1 
  953   954     1 
  953   955     1 
  953   959     1 
  955   956     1 
  955   957     1 
  955   958     1 
  959   960     1 
  959   961     1 
  959   962     1 
  962   963     1 
  962   964     1 
  962   965     1 
  966   967     1 
  966   968     1 
  968   969     1 
  968   970     1 
  970   971     1 
  970   972     1 
  970   983     1 
  972   973     1 
  972   974     1 
  972   975     1 
  975   976     1 
  975   981     1 
  976   977     1 
  977   978     1 
  977   979     1 
  979   980     1 
  979   981     1 
  981   982     1 
  983   984     1 
  983   985     1 
  985   986     1 
  985   987     1 
  987   988     1 
  987   989     1 
  987   993     1 
  989   990     1 
  989   991     1 
  989   992     1 
  993   994     1 
  993   995     1 
  995   996     1 
  995   997     1 
  997   998     1 
  997   999     1 
  997  1015     1 
  999  1000     1 
  999  1001     1 
  999  1002     1 
 1002  1003     1 
 1002  1004     1 
 1002  1005     1 
 1005  1006     1 
 1005  1007     1 
 1005  1008     1 
 1008  1009     1 
 1008  1010     1 
 1008  1011     1 
 1011  1012     1 
 1011  1013     1 
 1011  1014     1 
 1015  1016     1 
 1015  1017     1 
 1017  1018     1 
 1017  1019     1 
 1019  1020     1 
 1019  1021     1 
 1019  1039     1 
 1021  1022     1 
 1021  1023     1 
 1021  1024     1 
 1024  1025     1 
 1024  1026     1 
 1024  1027     1 
 1027  1028     1 
 1027  1029     1 
 1027  1030     1 
 1030  1031     1 
 1030  1032     1 
 1032  1033     1 
 1032  1036     1 
 1033  1034     1 
 1033  1035     1 
 1036  1037     1 
 1036  1038     1 
 1039  1040     1 
 1039  1041     1 
 1041  1042     1 
 1041  1043     1 
 1043  1044     1 
 1043  1045     1 
 1043  1053     1 
 1045  1046     1 
 1045  1047     1 
 1045  1051     1 
 1047  1048     1 
 1047  1049     1 
 1047  1050     1 
 1051  1052     1 
 1053  1054     1 
 1053  1055     1 
 1055  1056     1 
 1055  1057     1 
 1057  1058     1 
 1057  1059     1 
 1057  1074     1 
 1059  1060     1 
 1059  1061     1 
 1059  1062     1 
 1062  1063     1 
 1062  1072     1 
 1063  1064     1 
 1063  1065     1 
 1065  1066     1 
 1065  1067     1 
 1067  1068     1 
 1067  1070     1 
 1068  1069     1 
 1070  1071     1 
 1070  1072     1 
 1072  1073     1 
 1074  1075     1 
 1074  1076     1 
 1076  1077     1 
 1076  1078     1 
 1078  1079     1 
 1078  1080     1 
 1078  1098     1 
 1080  1081     1 
 1080  1082     1 
 1080  1083     1 
 1083  1084     1 
 1083  1085     1 
 1083  1086     1 
 1086  1087     1 
 1086  1088     1 
 1086  1089     1 
 1089  1090     1 
 1089  1091     1 
 1091  1092     1 
 1091  1095     1 
 1092  1093     1 
 1092  1094     1 
 1095  1096     1 
 1095  1097     1 
 1098  1099     1 
 1098  1100     1 
 1100  1101     1 
 1100  1102     1 
 1102  1103     1 
 1102  1104     1 
 1102  1113     1 
 1104  1105     1 
 1104  1106     1 
 1104  1107     1 
 1107  1108     1 
 1107  1109     1 
 1107  1110     1 
 1110  1111     1 
 1110  1112     1 
 1113  1114     1 
 1113  1115     1 
 1115  1116     1 
 1115  1117     1 
 1117  1118     1 
 1117  1119     1 
 1117  1132     1 
 1119  1120     1 
 1119  1121     1 
 1119  1122     1 
 1122  1123     1 
 1122  1124     1 
 1122  1128     1 
 1124  1125     1 
 1124  1126     1 
 1124  1127     1 
 1128  1129     1 
 1128  1130     1 
 1128  1131     1 
 1132  1133     1 
 1132  1134     1 
 1134  1135     1 
 1134  1136     1 
 1136  1137     1 
 1136  1138     1 
 1136  1156     1 
 1138  1139     1 
 1138  1140     1 
 1138  1141     1 
 1141  1142     1 
 1141  1143     1 
 1141  1144     1 
 1144  1145     1 
 1144  1146     1 
 1144  1147     1 
 1147  1148     1 
 1147  1149     1 
 1149  1150     1 
 1149  1153     1 
 1150  1151     1 
 1150  1152     1 
 1153  1154     1 
 1153  1155     1 
 1156  1157     1 
 1156  1158     1 
 1158  1159     1 
 1158  1160     1 
 1160  1161     1 
 1160  1162     1 
 1160  1175     1 
 1162  1163     1 
 1162  1164     1 
 1162  1165     1 
 1165  1166     1 
 1165  1167     1 
 1165  1171     1 
 1167  1168     1 
 1167  1169     1 
 1167  1170     1 
 1171  1172     1 
 1171  1173     1 
 1171  1174     1 
 1175  1176     1 
 1175  1177     1 
 1177  1178     1 
 1177  1179     1 
 1179  1180     1 
 1179  1181     1 
 1179  1194     1 
 1181  1182     1 
 1181  1183     1 
 1181  1184     1 
 1184  1185     1 
 1184  1186     1 
 1184  1190     1 
 1186  1187     1 
 1186  1188     1 
 1186  1189     1 
 1190  1191     1 
 1190  1192     1 
 1190  1193     1 
 1194  1195     1 
 1194  1196     1 
 1196  1197     1 
 1196  1198     1 
 1198  1199     1 
 1198  1200     1 
 1198  1216     1 
 1200  1201     1 
 1200  1202     1 
 1200  1203     1 
 1203  1204     1 
 1203  1205     1 
 1203  1206     1 
 1206  1207     1 
 1206  1208     1 
 1206  1209     1 
 1209  1210     1 
 1209  1211     1 
 1209  1212     1 
 1212  1213     1 
 1212  1214     1 
 1212  1215     1 
 1216  1217     1 
 1216  1218     1 
 1218  1219     1 
 1218  1220     1 
 1220  1221     1 
 1220  1222     1 
 1220  1233     1 
 1222  1223     1 
 1222  1224     1 
 1222  1225     1 
 1225  1226     1 
 1225  1231     1 
 1226  1227     1 
 1227  1228     1 
 1227  1229     1 
 1229  1230     1 
 1229  1231     1 
 1231  1232     1 
 1233  1234     1 
 1233  1235     1 
 1235  1236     1 
 1235  1237     1 
 1237  1238     1 
 1237  1239     1 
 1237  1250     1 
 1239  1240     1 
 1239  1241     1 
 1239  1242     1 
 1242  1243     1 
 1242  1244     1 
 1242  1245     1 
 1245  1246     1 
 1246  1247     1 
 1246  1248     1 
 1246  1249     1 
 1250  1251     1 
 1250  1252     1 
 1252  1253     1 
 1252  1254     1 
 1254  1255     1 
 1254  1256     1 
 1254  1272     1 
 1256  1257     1 
 1256  1258     1 
 1256  1259     1 
 1259  1260     1 
 1259  1261     1 
 1259  1262     1 
 1262  1263     1 
 1262  1264     1 
 1262  1265     1 
 1265  1266     1 
 1265  1267     1 
 1265  1268     1 
 1268  1269     1 
 1268  1270     1 
 1268  1271     1 
 1272  1273     1 
 1272  1274     1 
 1274  1275     1 
 1274  1276     1 
 1276  1277     1 
 1276  1278     1 
 1276  1289     1 
 1278  1279     1 
 1278  1280     1 
 1278  1281     1 
 1281  1282     1 
 1281  1287     1 
 1282  1283     1 
 1283  1284     1 
 1283  1285     1 
 1285  1286     1 
 1285  1287     1 
 1287  1288     1 
 1289  1290     1 
 1289  1291     1 
 1291  1292     1 
 1291  1293     1 
 1293  1294     1 
 1293  1295     1 
 1293  1304     1 
 1295  1296     1 
 1295  1297     1 
 1295  1298     1 
 1298  1299     1 
 1298  1300     1 
 1298  1301     1 
 1301  1302     1 
 1301  1303     1 
 1304  1305     1 
 1304  1306     1 
 1306  1307     1 
 1306  1308     1 
 1308  1309     1 
 1308  1310     1 
 1308  1318     1 
 1310  1311     1 
 1310  1312     1 
 1310  1313     1 
 1313  1314     1 
 1313  1315     1 
 1315  1316     1 
 1315  1317     1 
 1318  1319     1 
 1318  1320     1 
 1320  1321     1 
 1320  1322     1 
 1322  1323     1 
 1322  1324     1 
 1322  1334     1 
 1324  1325     1 
 1324  1326     1 
 1324  1330     1 
 1326  1327     1 
 1326  1328     1 
 1326  1329     1 
 1330  1331     1 
 1330  1332     1 
 1330  1333     1 
 1334  1335     1 
 1334  1336     1 
 1336  1337     1 
 1336  1338     1 
 1338  1339     1 
 1338  1340     1 
 1338  1353     1 
 1340  1341     1 
 1340  1342     1 
 1340  1346     1 
 1342  1343     1 
 1342  1344     1 
 1342  1345     1 
 1346  1347     1 
 1346  1348     1 
 1346  1349     1 
 1349  1350     1 
 1349  1351     1 
 1349  1352     1 
 1353  1354     1 
 1353  1355     1 
 1355  1356     1 
 1355  1357     1 
 1357  1358     1 
 1357  1359     1 
 1357  1360     1 
 1360  1361     1 
 1360  1362     1 
 1362  1363     1 
 1362  1364     1 
 1364  1365     1 
 1364  1366     1 
 1364  1379     1 
 1366  1367     1 
 1366  1368     1 
 1366  1369     1 
 1369  1370     1 
 1369  1371     1 
 1369  1375     1 
 1371  1372     1 
 1371  1373     1 
 1371  1374     1 
 1375  1376     1 
 1375  1377     1 
 1375  1378     1 
 1379  1380     1 
 1379  1381     1 
 1381  1382     1 
 1381  1383     1 
 1383  1384     1 
 1383  1385     1 
 1383  1398     1 
 1385  1386     1 
 1385  1387     1 
 1385  1388     1 
 1388  1389     1 
 1388  1390     1 
 1388  1394     1 
 1390  1391     1 
 1390  1392     1 
 1390  1393     1 
 1394  1395     1 
 1394  1396     1 
 1394  1397     1 
 1398  1399     1 
 1398  1400     1 
 1400  1401     1 
 1400  1402     1 
 1402  1403     1 
 1402  1404     1 
 1402  1410     1 
 1404  1405     1 
 1404  1406     1 
 1404  1407     1 
 1407  1408     1 
 1407  1409     1 
 1410  1411     1 
 1410  1412     1 
 1412  1413     1 
 1412  1414     1 
 1414  1415     1 
 1414  1416     1 
 1414  1426     1 
 1416  1417     1 
 1416  1418     1 
 1416  1422     1 
 1418  1419     1 
 1418  1420     1 
 1418  1421     1 
 1422  1423     1 
 1422  1424     1 
 1422  1425     1 
 1426  1427     1 
 1426  1428     1 
 1428  1429     1 
 1428  1430     1 
 1430  1431     1 
 1430  1432     1 
 1430  1446     1 
 1432  1433     1 
 1432  1434     1 
 1432  1435     1 
 1435  1436     1 
 1435  1444     1 
 1436  1437     1 
 1436  1438     1 
 1438  1439     1 
 1438  1440     1 
 1440  1441     1 
 1440  1442     1 
 1442  1443     1 
 1442  1444     1 
 1444  1445     1 
 1446  1447     1 
 1446  1448     1 
 1448  1449     1 
 1448  1450     1 
 1450  1451     1 
 1450  1452     1 
 1450  1460     1 
 1452  1453     1 
 1452  1454     1 
 1452  1458     1 
 1454  1455     1 
 1454  1456     1 
 1454  1457     1 
 1458  1459     1 
 1460  1461     1 
 1460  1462     1 
 1462  1463     1 
 1462  1472     1 
 1463  1464     1 
 1463  1465     1 
 1463  1466     1 
 1466  1467     1 
 1466  1468     1 
 1466  1469     1 
 1469  1470     1 
 1469  1471     1 
 1469  1472     1 
 1472  1473     1 
 1472  1474     1 
 1474  1475     1 
 1474  1476     1 
 1476  1477     1 
 1476  1478     1 
 1478  1479     1 
 1478  1480     1 
 1478  1484     1 
 1480  1481     1 
 1480  1482     1 
 1480  1483     1 
 1484  1485     1 
 1484  1486     1 
 1486  1487     1 
 1486  1488     1 
 1488  1489     1 
 1488  1490     1 
 1488  1508     1 
 1490  1491     1 
 1490  1492     1 
 1490  1493     1 
 1493  1494     1 
 1493  1495     1 
 1493  1496     1 
 1496  1497     1 
 1496  1498     1 
 1496  1499     1 
 1499  1500     1 
 1499  1501     1 
 1501  1502     1 
 1501  1505     1 
 1502  1503     1 
 1502  1504     1 
 1505  1506     1 
 1505  1507     1 
 1508  1509     1 
 1508  1510     1 
 1510  1511     1 
 1510  1512     1 
 1512  1513     1 
 1512  1514     1 
 1512  1519     1 
 1514  1515     1 
 1514  1516     1 
 1514  1517     1 
 1517  1518     1 
 1519  1520     1 
 1519  1521     1 
 1521  1522     1 
 1521  1523     1 
 1523  1524     1 
 1523  1525     1 
 1523  1538     1 
 1525  1526     1 
 1525  1527     1 
 1525  1528     1 
 1528  1529     1 
 1528  1530     1 
 1528  1534     1 
 1530  1531     1 
 1530  1532     1 
 1530  1533     1 
 1534  1535     1 
 1534  1536     1 
 1534  1537     1 
 1538  1539     1 
 1538  1540     1 
 1540  1541     1 
 1540  1542     1 
 1542  1543     1 
 1542  1544     1 
 1542  1553     1 
 1544  1545     1 
 1544  1546     1 
 1544  1547     1 
 1547  1548     1 
 1547  1549     1 
 1547  1550     1 
 1550  1551     1 
 1550  1552     1 
 1553  1554     1 
 1553  1555     1 
 1555  1556     1 
 1555  1557     1 
 1557  1558     1 
 1557  1559     1 
 1557  1568     1 
 1559  1560     1 
 1559  1561     1 
 1559  1562     1 
 1562  1563     1 
 1562  1564     1 
 1562  1565     1 
 1565  1566     1 
 1565  1567     1 
 1568  1569     1 
 1568  1570     1 
 1570  1571     1 
 1570  1572     1 
 1572  1573     1 
 1572  1574     1 
 1572  1588     1 
 1574  1575     1 
 1574  1576     1 
 1574  1577     1 
 1577  1578     1 
 1577  1586     1 
 1578  1579     1 
 1578  1580     1 
 1580  1581     1 
 1580  1582     1 
 1582  1583     1 
 1582  1584     1 
 1584  1585     1 
 1584  1586     1 
 1586  1587     1 
 1588  1589     1 
 1588  1590     1 
 1590  1591     1 
 1590  1592     1 
 1592  1593     1 
 1592  1594     1 
 1592  1602     1 
 1594  1595     1 
 1594  1596     1 
 1594  1597     1 
 1597  1598     1 
 1597  1599     1 
 1599  1600     1 
 1599  1601     1 
 1602  1603     1 
 1602  1604     1 
 1604  1605     1 
 1604  1606     1 
 1606  1607     1 
 1606  1608     1 
 1606  1614     1 
 1608  1609     1 
 1608  1610     1 
 1608  1611     1 
 1611  1612     1 
 1611  1613     1 
 1614  1615     1 
 1614  1616     1 
 1616  1617     1 
 1616  1618     1 
 1618  1619     1 
 1618  1620     1 
 1618  1630     1 
 1620  1621     1 
 1620  1622     1 
 1620  1626     1 
 1622  1623     1 
 1622  1624     1 
 1622  1625     1 
 1626  1627     1 
 1626  1628     1 
 1626  1629     1 
 1630  1631     1 
 1630  1632     1 
 1632  1633     1 
 1632  1634     1 
 1634  1635     1 
 1634  1636     1 
 1634  1651     1 
 1636  1637     1 
 1636  1638     1 
 1636  1639     1 
 1639  1640     1 
 1639  1649     1 
 1640  1641     1 
 1640  1642     1 
 1642  1643     1 
 1642  1644     1 
 1644  1645     1 
 1644  1647     1 
 1645  1646     1 
 1647  1648     1 
 1647  1649     1 
 1649  1650     1 
 1651  1652     1 
 1651  1653     1 
 1653  1654     1 
 1653  1655     1 
 1655  1656     1 
 1655  1657     1 
 1655  1670     1 
 1657  1658     1 
 1657  1659     1 
 1657  1660     1 
 1660  1661     1 
 1660  1662     1 
 1660  1666     1 
 1662  1663     1 
 1662  1664     1 
 1662  1665     1 
 1666  1667     1 
 1666  1668     1 
 1666  1669     1 
 1670  1671     1 
 1670  1672     1 
 1672  1673     1 
 1672  1674     1 
 1674  1675     1 
 1674  1676     1 
 1674  1686     1 
 1676  1677     1 
 1676  1678     1 
 1676  1682     1 
 1678  1679     1 
 1678  1680     1 
 1678  1681     1 
 1682  1683     1 
 1682  1684     1 
 1682  1685     1 
 1686  1687     1 
 1686  1688     1 
 1688  1689     1 
 1688  1690     1 
 1690  1691     1 
 1690  1692     1 
 1690  1700     1 
 1692  1693     1 
 1692  1694     1 
 1692  1698     1 
 1694  1695     1 
 1694  1696     1 
 1694  1697     1 
 1698  1699     1 
 1700  1701     1 
 1700  1702     1 
 1702  1703     1 
 1702  1704     1 
 1704  1705     1 
 1704  1706     1 
 1704  1717     1 
 1706  1707     1 
 1706  1708     1 
 1706  1709     1 
 1709  1710     1 
 1709  1715     1 
 1710  1711     1 
 1710  1712     1 
 1712  1713     1 
 1712  1714     1 
 1714  1715     1 
 1715  1716     1 
 1717  1718     1 
 1717  1719     1 
 1719  1720     1 
 1719  1721     1 
 1721  1722     1 
 1721  1723     1 
 1721  1736     1 
 1723  1724     1 
 1723  1725     1 
 1723  1726     1 
 1726  1727     1 
 1726  1728     1 
 1726  1732     1 
 1728  1729     1 
 1728  1730     1 
 1728  1731     1 
 1732  1733     1 
 1732  1734     1 
 1732  1735     1 
 1736  1737     1 
 1736  1738     1 
 1738  1739     1 
 1738  1740     1 
 1740  1741     1 
 1740  1742     1 
 1740  1753     1 
 1742  1743     1 
 1742  1744     1 
 1742  1745     1 
 1745  1746     1 
 1745  1747     1 
 1745  1748     1 
 1748  1749     1 
 1749  1750     1 
 1749  1751     1 
 1749  1752     1 
 1753  1754     1 
 1753  1755     1 
 1755  1756     1 
 1755  1757     1 
 1757  1758     1 
 1757  1759     1 
 1757  1760     1 
 1760  1761     1 
 1760  1762     1 
 1762  1763     1 
 1762  1764     1 
 1764  1765     1 
 1764  1766     1 
 1764  1770     1 
 1766  1767     1 
 1766  1768     1 
 1766  1769     1 
 1770  1771     1 
 1770  1772     1 
 1772  1773     1 
 1772  1774     1 
 1774  1775     1 
 1774  1776     1 
 1774  1782     1 
 1776  1777     1 
 1776  1778     1 
 1776  1779     1 
 1779  1780     1 
 1779  1781     1 
 1782  1783     1 
 1782  1784     1 
 1784  1785     1 
 1784  1786     1 
 1786  1787     1 
 1786  1788     1 
 1786  1801     1 
 1788  1789     1 
 1788  1790     1 
 1788  1791     1 
 1791  1792     1 
 1791  1793     1 
 1791  1797     1 
 1793  1794     1 
 1793  1795     1 
 1793  1796     1 
 1797  1798     1 
 1797  1799     1 
 1797  1800     1 
 1801  1802     1 
 1801  1803     1 
 1803  1804     1 
 1803  1805     1 
 1805  1806     1 
 1805  1807     1 
 1805  1815     1 
 1807  1808     1 
 1807  1809     1 
 1807  1810     1 
 1810  1811     1 
 1810  1812     1 
 1812  1813     1 
 1812  1814     1 
 1815  1816     1 
 1815  1817     1 
 1817  1818     1 
 1817  1819     1 
 1819  1820     1 
 1819  1821     1 
 1819  1829     1 
 1821  1822     1 
 1821  1823     1 
 1821  1824     1 
 1824  1825     1 
 1824  1826     1 
 1826  1827     1 
 1826  1828     1 
 1829  1830     1 
 1829  1831     1 
 1831  1832     1 
 1831  1833     1 
 1833  1834     1 
 1833  1835     1 
 1833  1848     1 
 1835  1836     1 
 1835  1837     1 
 1835  1841     1 
 1837  1838     1 
 1837  1839     1 
 1837  1840     1 
 1841  1842     1 
 1841  1843     1 
 1841  1844     1 
 1844  1845     1 
 1844  1846     1 
 1844  1847     1 
 1848  1849     1 
 1848  1850     1 
 1850  1851     1 
 1850  1852     1 
 1852  1853     1 
 1852  1854     1 
 1852  1864     1 
 1854  1855     1 
 1854  1856     1 
 1854  1860     1 
 1856  1857     1 
 1856  1858     1 
 1856  1859     1 
 1860  1861     1 
 1860  1862     1 
 1860  1863     1 
 1864  1865     1 
 1864  1866     1 
 1866  1867     1 
 1866  1868     1 
 1868  1869     1 
 1868  1870     1 
 1868  1886     1 
 1870  1871     1 
 1870  1872     1 
 1870  1873     1 
 1873  1874     1 
 1873  1875     1 
 1873  1876     1 
 1876  1877     1 
 1876  1878     1 
 1876  1879     1 
 1879  1880     1 
 1879  1881     1 
 1879  1882     1 
 1882  1883     1 
 1882  1884     1 
 1882  1885     1 
 1886  1887     1 
 1886  1888     1 
 1888  1889     1 
 1888  1890     1 
 1890  1891     1 
 1890  1892     1 
 1890  1897     1 
 1892  1893     1 
 1892  1894     1 
 1892  1895     1 
 1895  1896     1 
 1897  1898     1 
 1897  1899     1 
 1899  1900     1 
 1899  1901     1 
 1901  1902     1 
 1901  1903     1 
 1901  1914     1 
 1903  1904     1 
 1903  1905     1 
 1903  1906     1 
 1906  1907     1 
 1906  1908     1 
 1906  1909     1 
 1909  1910     1 
 1909  1911     1 
 1911  1912     1 
 1911  1913     1 
 1914  1915     1 
 1914  1916     1 
 1916  1917     1 
 1916  1918     1 
 1918  1919     1 
 1918  1920     1 
 1918  1936     1 
 1920  1921     1 
 1920  1922     1 
 1920  1923     1 
 1923  1924     1 
 1923  1925     1 
 1923  1926     1 
 1926  1927     1 
 1926  1928     1 
 1926  1929     1 
 1929  1930     1 
 1929  1931     1 
 1929  1932     1 
 1932  1933     1 
 1932  1934     1 
 1932  1935     1 
 1936  1937     1 
 1936  1938     1 
 1938  1939     1 
 1938  1940     1 
 1940  1941     1 
 1940  1942     1 
 1940  1955     1 
 1942  1943     1 
 1942  1944     1 
 1942  1945     1 
 1945  1946     1 
 1945  1947     1 
 1945  1951     1 
 1947  1948     1 
 1947  1949     1 
 1947  1950     1 
 1951  1952     1 
 1951  1953     1 
 1951  1954     1 
 1955  1956     1 
 1955  1957     1 
 1957  1958     1 
 1957  1959     1 
 1959  1960     1 
 1959  1961     1 
 1959  1969     1 
 1961  1962     1 
 1961  1963     1 
 1961  1967     1 
 1963  1964     1 
 1963  1965     1 
 1963  1966     1 
 1967  1968     1 
 1969  1970     1 
 1969  1971     1 
 1971  1972     1 
 1971  1973     1 
 1973  1974     1 
 1973  1975     1 
 1973  1981     1 
 1975  1976     1 
 1975  1977     1 
 1975  1978     1 
 1978  1979     1 
 1978  1980     1 
 1981  1982     1 
 1981  1983     1 
 1983  1984     1 
 1983  1985     1 
 1985  1986     1 
 1985  1987     1 
 1985  1993     1 
 1987  1988     1 
 1987  1989     1 
 1987  1990     1 
 1990  1991     1 
 1990  1992     1 
 1993  1994     1 
 1993  1995     1 
 1995  1996     1 
 1995  1997     1 
 1997  1998     1 
 1997  1999     1 
 1997  2010     1 
 1999  2000     1 
 1999  2001     1 
 1999  2002     1 
 2002  2003     1 
 2002  2008     1 
 2003  2004     1 
 2004  2005     1 
 2004  2006     1 
 2006  2007     1 
 2006  2008     1 
 2008  2009     1 
 2010  2011     1 
 2010  2012     1 
 2012  2013     1 
 2012  2014     1 
 2014  2015     1 
 2014  2016     1 
 2014  2026     1 
 2016  2017     1 
 2016  2018     1 
 2016  2022     1 
 2018  2019     1 
 2018  2020     1 
 2018  2021     1 
 2022  2023     1 
 2022  2024     1 
 2022  2025     1 
 2026  2027     1 
 2026  2028     1 
 2028  2029     1 
 2028  2030     1 
 2030  2031     1 
 2030  2032     1 
 2030  2043     1 
 2032  2033     1 
 2032  2034     1 
 2032  2035     1 
 2035  2036     1 
 2035  2037     1 
 2035  2038     1 
 2038  2039     1 
 2038  2040     1 
 2040  2041     1 
 2040  2042     1 
 2043  2044     1 
 2043  2045     1 
 2045  2046     1 
 2045  2047     1 
 2047  2048     1 
 2047  2049     1 
 2047  2063     1 
 2049  2050     1 
 2049  2051     1 
 2049  2052     1 
 2052  2053     1 
 2052  2061     1 
 2053  2054     1 
 2053  2055     1 
 2055  2056     1 
 2055  2057     1 
 2057  2058     1 
 2057  2059     1 
 2059  2060     1 
 2059  2061     1 
 2061  2062     1 
 2063  2064     1 
 2063  2065     1 
 2065  2066     1 
 2065  2067     1 
 2067  2068     1 
 2067  2069     1 
 2067  2082     1 
 2069  2070     1 
 2069  2071     1 
 2069  2072     1 
 2072  2073     1 
 2072  2074     1 
 2072  2078     1 
 2074  2075     1 
 2074  2076     1 
 2074  2077     1 
 2078  2079     1 
 2078  2080     1 
 2078  2081     1 
 2082  2083     1 
 2082  2084     1 
 2084  2085     1 
 2084  2086     1 
 2086  2087     1 
 2086  2088     1 
 2086  2101     1 
 2088  2089     1 
 2088  2090     1 
 2088  2094     1 
 2090  2091     1 
 2090  2092     1 
 2090  2093     1 
 2094  2095     1 
 2094  2096     1 
 2094  2097     1 
 2097  2098     1 
 2097  2099     1 
 2097  2100     1 
 2101  2102     1 
 2101  2103     1 
 2103  2104     1 
 2103  2105     1 
 2105  2106     1 
 2105  2107     1 
 2105  2122     1 
 2107  2108     1 
 2107  2109     1 
 2107  2110     1 
 2110  2111     1 
 2110  2120     1 
 2111  2112     1 
 2111  2113     1 
 2113  2114     1 
 2113  2115     1 
 2115  2116     1 
 2115  2118     1 
 2116  2117     1 
 2118  2119     1 
 2118  2120     1 
 2120  2121     1 
 2122  2123     1 
 2122  2124     1 
 2124  2125     1 
 2124  2126     1 
 2126  2127     1 
 2126  2128     1 
 2126  2139     1 
 2128  2129     1 
 2128  2130     1 
 2128  2131     1 
 2131  2132     1 
 2131  2133     1 
 2131  2134     1 
 2134  2135     1 
 2134  2136     1 
 2136  2137     1 
 2136  2138     1 
 2139  2140     1 
 2139  2141     1 
 2141  2142     1 
 2141  2143     1 
 2143  2144     1 
 2143  2145     1 
 2143  2158     1 
 2145  2146     1 
 2145  2147     1 
 2145  2151     1 
 2147  2148     1 
 2147  2149     1 
 2147  2150     1 
 2151  2152     1 
 2151  2153     1 
 2151  2154     1 
 2154  2155     1 
 2154  2156     1 
 2154  2157     1 
 2158  2159     1 
 2158  2160     1 
 2160  2161     1 
 2160  2162     1 
 2162  2163     1 
 2162  2164     1 
 2162  2177     1 
 2164  2165     1 
 2164  2166     1 
 2164  2167     1 
 2167  2168     1 
 2167  2169     1 
 2167  2173     1 
 2169  2170     1 
 2169  2171     1 
 2169  2172     1 
 2173  2174     1 
 2173  2175     1 
 2173  2176     1 
 2177  2178     1 
 2177  2179     1 
 2179  2180     1 
 2179  2181     1 
 2181  2182     1 
 2181  2183     1 
 2181  2201     1 
 2183  2184     1 
 2183  2185     1 
 2183  2186     1 
 2186  2187     1 
 2186  2188     1 
 2186  2189     1 
 2189  2190     1 
 2189  2191     1 
 2189  2192     1 
 2192  2193     1 
 2192  2194     1 
 2194  2195     1 
 2194  2198     1 
 2195  2196     1 
 2195  2197     1 
 2198  2199     1 
 2198  2200     1 
 2201  2202     1 
 2201  2203     1 
 2203  2204     1 
 2203  2205     1 
 2205  2206     1 
 2205  2207     1 
 2205  2208     1 
 2208  2209     1 
 2208  2210     1 
 2210  2211     1 
 2210  2212     1 
 2212  2213     1 
 2212  2214     1 
 2212  2227     1 
 2214  2215     1 
 2214  2216     1 
 2214  2217     1 
 2217  2218     1 
 2217  2219     1 
 2217  2223     1 
 2219  2220     1 
 2219  2221     1 
 2219  2222     1 
 2223  2224     1 
 2223  2225     1 
 2223  2226     1 
 2227  2228     1 
 2227  2229     1 
 2229  2230     1 
 2229  2231     1 
 2231  2232     1 
 2231  2233     1 
 2231  2249     1 
 2233  2234     1 
 2233  2235     1 
 2233  2236     1 
 2236  2237     1 
 2236  2238     1 
 2236  2239     1 
 2239  2240     1 
 2239  2241     1 
 2239  2242     1 
 2242  2243     1 
 2242  2244     1 
 2242  2245     1 
 2245  2246     1 
 2245  2247     1 
 2245  2248     1 
 2249  2250     1 
 2249  2251     1 
 2251  2252     1 
 2251  2253     1 
 2253  2254     1 
 2253  2255     1 
 2253  2270     1 
 2255  2256     1 
 2255  2257     1 
 2255  2258     1 
 2258  2259     1 
 2258  2268     1 
 2259  2260     1 
 2259  2261     1 
 2261  2262     1 
 2261  2263     1 
 2263  2264     1 
 2263  2266     1 
 2264  2265     1 
 2266  2267     1 
 2266  2268     1 
 2268  2269     1 
 2270  2271     1 
 2270  2272     1 
 2272  2273     1 
 2272  2274     1 
 2274  2275     1 
 2274  2276     1 
 2274  2289     1 
 2276  2277     1 
 2276  2278     1 
 2276  2282     1 
 2278  2279     1 
 2278  2280     1 
 2278  2281     1 
 2282  2283     1 
 2282  2284     1 
 2282  2285     1 
 2285  2286     1 
 2285  2287     1 
 2285  2288     1 
 2289  2290     1 
 2289  2291     1 
 2291  2292     1 
 2291  2293     1 
 2293  2294     1 
 2293  2295     1 
 2293  2307     1 
 2295  2296     1 
 2295  2297     1 
 2295  2298     1 
 2298  2299     1 
 2298  2305     1 
 2299  2300     1 
 2299  2301     1 
 2301  2302     1 
 2301  2303     1 
 2303  2304     1 
 2303  2305     1 
 2305  2306     1 
 2307  2308     1 
 2307  2309     1 
 2309  2310     1 
 2309  2311     1 
 2311  2312     1 
 2311  2313     1 
 2311  2318     1 
 2313  2314     1 
 2313  2315     1 
 2313  2316     1 
 2316  2317     1 
 2318  2319     1 
 2318  2320     1 
 2320  2321     1 
 2320  2322     1 
 2322  2323     1 
 2322  2324     1 
 2322  2328     1 
 2324  2325     1 
 2324  2326     1 
 2324  2327     1 
 2328  2329     1 
 2328  2330     1 
 2330  2331     1 
 2330  2332     1 
 2332  2333     1 
 2332  2334     1 
 2332  2340     1 
 2334  2335     1 
 2334  2336     1 
 2334  2337     1 
 2337  2338     1 
 2337  2339     1 
 2340  2341     1 
 2340  2342     1 
 2342  2343     1 
 2342  2344     1 
 2344  2345     1 
 2344  2346     1 
 2344  2359     1 
 2346  2347     1 
 2346  2348     1 
 2346  2352     1 
 2348  2349     1 
 2348  2350     1 
 2348  2351     1 
 2352  2353     1 
 2352  2354     1 
 2352  2355     1 
 2355  2356     1 
 2355  2357     1 
 2355  2358     1 
 2359  2360     1 
 2359  2361     1 
 2361  2362     1 
 2361  2363     1 
 2363  2364     1 
 2363  2365     1 
 2363  2378     1 
 2365  2366     1 
 2365  2367     1 
 2365  2371     1 
 2367  2368     1 
 2367  2369     1 
 2367  2370     1 
 2371  2372     1 
 2371  2373     1 
 2371  2374     1 
 2374  2375     1 
 2374  2376     1 
 2374  2377     1 
 2378  2379     1 
 2378  2380     1 
 2380  2381     1 
 2380  2382     1 
 2382  2383     1 
 2382  2384     1 
 2382  2395     1 
 2384  2385     1 
 2384  2386     1 
 2384  2387     1 
 2387  2388     1 
 2387  2393     1 
 2388  2389     1 
 2389  2390     1 
 2389  2391     1 
 2391  2392     1 
 2391  2393     1 
 2393  2394     1 
 2395  2396     1 
 2395  2397     1 
 2397  2398     1 
 2397  2399     1 
 2399  2400     1 
 2399  2401     1 
 2399  2419     1 
 2401  2402     1 
 2401  2403     1 
 2401  2404     1 
 2404  2405     1 
 2404  2406     1 
 2404  2407     1 
 2407  2408     1 
 2407  2409     1 
 2407  2410     1 
 2410  2411     1 
 2410  2412     1 
 2412  2413     1 
 2412  2416     1 
 2413  2414     1 
 2413  2415     1 
 2416  2417     1 
 2416  2418     1 
 2419  2420     1 
 2419  2421     1 
 2421  2422     1 
 2421  2423     1 
 2423  2424     1 
 2423  2425     1 
 2423  2431     1 
 2425  2426     1 
 2425  2427     1 
 2425  2428     1 
 2428  2429     1 
 2428  2430     1 
 2431  2432     1 
 2431  2433     1 
 2433  2434     1 
 2433  2435     1 
 2435  2436     1 
 2435  2437     1 
 2435  2450     1 
 2437  2438     1 
 2437  2439     1 
 2437  2440     1 
 2440  2441     1 
 2440  2442     1 
 2440  2446     1 
 2442  2443     1 
 2442  2444     1 
 2442  2445     1 
 2446  2447     1 
 2446  2448     1 
 2446  2449     1 
 2450  2451     1 
 2450  2452     1 
 2452  2453     1 
 2452  2454     1 
 2454  2455     1 
 2454  2456     1 
 2454  2472     1 
 2456  2457     1 
 2456  2458     1 
 2456  2459     1 
 2459  2460     1 
 2459  2461     1 
 2459  2462     1 
 2462  2463     1 
 2462  2464     1 
 2462  2465     1 
 2465  2466     1 
 2465  2467     1 
 2465  2468     1 
 2468  2469     1 
 2468  2470     1 
 2468  2471     1 
 2472  2473     1 
 2472  2474     1 
 2474  2475     1 
 2474  2484     1 
 2475  2476     1 
 2475  2477     1 
 2475  2478     1 
 2478  2479     1 
 2478  2480     1 
 2478  2481     1 
 2481  2482     1 
 2481  2483     1 
 2481  2484     1 
 2484  2485     1 
 2484  2486     1 
 2486  2487     1 
 2486  2488     1 
 2488  2489     1 
 2488  2490     1 
 2490  2491     1 
 2490  2492     1 
 2490  2497     1 
 2492  2493     1 
 2492  2494     1 
 2492  2495     1 
 2495  2496     1 
 2497  2498     1 
 2497  2499     1 
 2499  2500     1 
 2499  2501     1 
 2501  2502     1 
 2501  2503     1 
 2501  2511     1 
 2503  2504     1 
 2503  2505     1 
 2503  2506     1 
 2506  2507     1 
 2506  2508     1 
 2508  2509     1 
 2508  2510     1 
 2511  2512     1 
 2511  2513     1 
 2513  2514     1 
 2513  2515     1 
 2515  2516     1 
 2515  2517     1 
 2515  2530     1 
 2517  2518     1 
 2517  2519     1 
 2517  2520     1 
 2520  2521     1 
 2520  2522     1 
 2520  2526     1 
 2522  2523     1 
 2522  2524     1 
 2522  2525     1 
 2526  2527     1 
 2526  2528     1 
 2526  2529     1 
 2530  2531     1 
 2530  2532     1 
 2532  2533     1 
 2532  2534     1 
 2534  2535     1 
 2534  2536     1 
 2534  2540     1 
 2536  2537     1 
 2536  2538     1 
 2536  2539     1 
 2540  2541     1 
 2540  2542     1 
 2542  2543     1 
 2542  2544     1 
 2544  2545     1 
 2544  2546     1 
 2544  2556     1 
 2546  2547     1 
 2546  2548     1 
 2546  2552     1 
 2548  2549     1 
 2548  2550     1 
 2548  2551     1 
 2552  2553     1 
 2552  2554     1 
 2552  2555     1 
 2556  2557     1 
 2556  2558     1 
 2558  2559     1 
 2558  2560     1 
 2560  2561     1 
 2560  2562     1 
 2560  2570     1 
 2562  2563     1 
 2562  2564     1 
 2562  2565     1 
 2565  2566     1 
 2565  2567     1 
 2567  2568     1 
 2567  2569     1 
 2570  2571     1 
 2570  2572     1 
 2572  2573     1 
 2572  2574     1 
 2574  2575     1 
 2574  2576     1 
 2574  2585     1 
 2576  2577     1 
 2576  2578     1 
 2576  2579     1 
 2579  2580     1 
 2579  2581     1 
 2579  2582     1 
 2582  2583     1 
 2582  2584     1 
 2585  2586     1 
 2585  2587     1 
 2587  2588     1 
 2587  2589     1 
 2589  2590     1 
 2589  2591     1 
 2589  2597     1 
 2591  2592     1 
 2591  2593     1 
 2591  2594     1 
 2594  2595     1 
 2594  2596     1 
 2597  2598     1 
 2597  2599     1 
 2599  2600     1 
 2599  2601     1 
 2601  2602     1 
 2601  2603     1 
 2601  2608     1 
 2603  2604     1 
 2603  2605     1 
 2603  2606     1 
 2606  2607     1 
 2608  2609     1 
 2608  2610     1 
 2610  2611     1 
 2610  2612     1 
 2612  2613     1 
 2612  2614     1 
 2612  2623     1 
 2614  2615     1 
 2614  2616     1 
 2614  2617     1 
 2617  2618     1 
 2617  2619     1 
 2617  2620     1 
 2620  2621     1 
 2620  2622     1 
 2623  2624     1 
 2623  2625     1 
 2625  2626     1 
 2625  2627     1 
 2627  2628     1 
 2627  2629     1 
 2627  2642     1 
 2629  2630     1 
 2629  2631     1 
 2629  2632     1 
 2632  2633     1 
 2632  2634     1 
 2632  2638     1 
 2634  2635     1 
 2634  2636     1 
 2634  2637     1 
 2638  2639     1 
 2638  2640     1 
 2638  2641     1 
 2642  2643     1 
 2642  2644     1 
 2644  2645     1 
 2644  2646     1 
 2646  2647     1 
 2646  2648     1 
 2646  2664     1 
 2648  2649     1 
 2648  2650     1 
 2648  2651     1 
 2651  2652     1 
 2651  2653     1 
 2651  2654     1 
 2654  2655     1 
 2654  2656     1 
 2654  2657     1 
 2657  2658     1 
 2657  2659     1 
 2657  2660     1 
 2660  2661     1 
 2660  2662     1 
 2660  2663     1 
 2664  2665     1 
 2664  2666     1 
 2666  2667     1 
 2666  2668     1 
 2668  2669     1 
 2668  2670     1 
 2668  2683     1 
 2670  2671     1 
 2670  2672     1 
 2670  2676     1 
 2672  2673     1 
 2672  2674     1 
 2672  2675     1 
 2676  2677     1 
 2676  2678     1 
 2676  2679     1 
 2679  2680     1 
 2679  2681     1 
 2679  2682     1 
 2683  2684     1 
 2683  2685     1 
 2685  2686     1 
 2685  2687     1 
 2687  2688     1 
 2687  2689     1 
 2687  2702     1 
 2689  2690     1 
 2689  2691     1 
 2689  2692     1 
 2692  2693     1 
 2692  2694     1 
 2692  2698     1 
 2694  2695     1 
 2694  2696     1 
 2694  2697     1 
 2698  2699     1 
 2698  2700     1 
 2698  2701     1 
 2702  2703     1 
 2702  2704     1 
 2704  2705     1 
 2704  2706     1 
 2706  2707     1 
 2706  2708     1 
 2706  2714     1 
 2708  2709     1 
 2708  2710     1 
 2708  2711     1 
 2711  2712     1 
 2711  2713     1 
 2714  2715     1 
 2714  2716     1 
 2716  2717     1 
 2716  2718     1 
 2718  2719     1 
 2718  2720     1 
 2718  2734     1 
 2720  2721     1 
 2720  2722     1 
 2720  2723     1 
 2723  2724     1 
 2723  2732     1 
 2724  2725     1 
 2724  2726     1 
 2726  2727     1 
 2726  2728     1 
 2728  2729     1 
 2728  2730     1 
 2730  2731     1 
 2730  2732     1 
 2732  2733     1 
 2734  2735     1 
 2734  2736     1 
 2736  2737     1 
 2736  2738     1 
 2738  2739     1 
 2738  2740     1 
 2738  2741     1 
 2741  2742     1 
 2741  2743     1 
 2743  2744     1 
 2743  2745     1 
 2745  2746     1 
 2745  2747     1 
 2745  2760     1 
 2747  2748     1 
 2747  2749     1 
 2747  2750     1 
 2750  2751     1 
 2750  2752     1 
 2750  2756     1 
 2752  2753     1 
 2752  2754     1 
 2752  2755     1 
 2756  2757     1 
 2756  2758     1 
 2756  2759     1 
 2760  2761     1 
 2760  2762     1 
 2762  2763     1 
 2762  2764     1 
 2764  2765     1 
 2764  2766     1 
 2764  2767     1 

[ pairs ]
;  ai    aj funct            c0            c1            c2            c3
    1     8     1 
    1     9     1 
    1    10     1 
    1    17     1 
    1    18     1 
    2     6     1 
    2     7     1 
    2    16     1 
    3     6     1 
    3     7     1 
    3    16     1 
    4     6     1 
    4     7     1 
    4    16     1 
    5    11     1 
    5    12     1 
    5    13     1 
    5    19     1 
    5    20     1 
    6     8     1 
    6     9     1 
    6    10     1 
    6    17     1 
    6    18     1 
    7    14     1 
    7    15     1 
    7    17     1 
    7    18     1 
    8    11     1 
    8    12     1 
    8    13     1 
    8    16     1 
    9    11     1 
    9    12     1 
    9    13     1 
    9    16     1 
   10    16     1 
   11    14     1 
   11    15     1 
   12    14     1 
   12    15     1 
   16    21     1 
   16    22     1 
   16    40     1 
   17    19     1 
   17    20     1 
   18    23     1 
   18    24     1 
   18    25     1 
   18    41     1 
   18    42     1 
   19    21     1 
   19    22     1 
   19    40     1 
   20    26     1 
   20    27     1 
   20    28     1 
   20    43     1 
   20    52     1 
   21    23     1 
   21    24     1 
   21    25     1 
   21    41     1 
   21    42     1 
   22    29     1 
   22    30     1 
   22    31     1 
   22    41     1 
   22    42     1 
   23    26     1 
   23    27     1 
   23    28     1 
   23    40     1 
   24    26     1 
   24    27     1 
   24    28     1 
   24    40     1 
   25    32     1 
   25    33     1 
   25    40     1 
   26    29     1 
   26    30     1 
   26    31     1 
   27    29     1 
   27    30     1 
   27    31     1 
   28    34     1 
   28    37     1 
   29    32     1 
   29    33     1 
   30    32     1 
   30    33     1 
   31    35     1 
   31    36     1 
   31    38     1 
   31    39     1 
   32    34     1 
   32    37     1 
   34    38     1 
   34    39     1 
   35    37     1 
   36    37     1 
   40    44     1 
   40    45     1 
   40    46     1 
   40    49     1 
   40    53     1 
   40    54     1 
   41    43     1 
   41    52     1 
   42    47     1 
   42    48     1 
   42    50     1 
   42    51     1 
   42    55     1 
   42    56     1 
   43    50     1 
   43    51     1 
   43    53     1 
   43    54     1 
   44    47     1 
   44    48     1 
   44    49     1 
   44    52     1 
   45    47     1 
   45    48     1 
   45    49     1 
   45    52     1 
   46    53     1 
   46    54     1 
   47    50     1 
   47    51     1 
   47    52     1 
   48    50     1 
   48    51     1 
   48    52     1 
   49    55     1 
   49    56     1 
   50    53     1 
   50    54     1 
   51    53     1 
   51    54     1 
   52    57     1 
   52    58     1 
   53    55     1 
   53    56     1 
   54    59     1 
   54    60     1 
   54    68     1 
   55    57     1 
   55    58     1 
   56    61     1 
   56    62     1 
   56    66     1 
   56    69     1 
   56    70     1 
   57    59     1 
   57    60     1 
   57    68     1 
   58    63     1 
   58    64     1 
   58    65     1 
   58    67     1 
   58    71     1 
   58    72     1 
   59    61     1 
   59    62     1 
   59    66     1 
   59    69     1 
   59    70     1 
   60    69     1 
   60    70     1 
   61    63     1 
   61    64     1 
   61    65     1 
   61    67     1 
   61    68     1 
   62    67     1 
   62    68     1 
   63    66     1 
   64    66     1 
   65    66     1 
   66    68     1 
   68    73     1 
   68    74     1 
   68    88     1 
   69    71     1 
   69    72     1 
   70    75     1 
   70    76     1 
   70    77     1 
   70    89     1 
   70    90     1 
   71    73     1 
   71    74     1 
   71    88     1 
   72    78     1 
   72    86     1 
   72    91     1 
   72    92     1 
   73    75     1 
   73    76     1 
   73    77     1 
   73    89     1 
   73    90     1 
   74    79     1 
   74    80     1 
   74    84     1 
   74    87     1 
   74    89     1 
   74    90     1 
   75    78     1 
   75    86     1 
   75    88     1 
   76    78     1 
   76    86     1 
   76    88     1 
   77    81     1 
   77    82     1 
   77    85     1 
   77    88     1 
   78    83     1 
   78    84     1 
   78    87     1 
   79    81     1 
   79    82     1 
   79    86     1 
   80    85     1 
   80    86     1 
   81    83     1 
   81    84     1 
   82    87     1 
   83    85     1 
   83    86     1 
   85    87     1 
   88    93     1 
   88    94     1 
   88   109     1 
   89    91     1 
   89    92     1 
   90    95     1 
   90    96     1 
   90    97     1 
   90   110     1 
   90   111     1 
   91    93     1 
   91    94     1 
   91   109     1 
   92    98     1 
   92   107     1 
   92   112     1 
   92   113     1 
   93    95     1 
   93    96     1 
   93    97     1 
   93   110     1 
   93   111     1 
   94    99     1 
   94   100     1 
   94   105     1 
   94   108     1 
   94   110     1 
   94   111     1 
   95    98     1 
   95   107     1 
   95   109     1 
   96    98     1 
   96   107     1 
   96   109     1 
   97   101     1 
   97   102     1 
   97   106     1 
   97   109     1 
   98   103     1 
   98   105     1 
   98   108     1 
   99   101     1 
   99   102     1 
   99   107     1 
  100   104     1 
  100   106     1 
  100   107     1 
  101   103     1 
  101   105     1 
  102   108     1 
  103   106     1 
  103   107     1 
  104   105     1 
  106   108     1 
  109   114     1 
  109   115     1 
  109   133     1 
  110   112     1 
  110   113     1 
  111   116     1 
  111   117     1 
  111   118     1 
  111   134     1 
  111   135     1 
  112   114     1 
  112   115     1 
  112   133     1 
  113   119     1 
  113   120     1 
  113   121     1 
  113   136     1 
  113   137     1 
  114   116     1 
  114   117     1 
  114   118     1 
  114   134     1 
  114   135     1 
  115   122     1 
  115   123     1 
  115   124     1 
  115   134     1 
  115   135     1 
  116   119     1 
  116   120     1 
  116   121     1 
  116   133     1 
  117   119     1 
  117   120     1 
  117   121     1 
  117   133     1 
  118   125     1 
  118   126     1 
  118   133     1 
  119   122     1 
  119   123     1 
  119   124     1 
  120   122     1 
  120   123     1 
  120   124     1 
  121   127     1 
  121   130     1 
  122   125     1 
  122   126     1 
  123   125     1 
  123   126     1 
  124   128     1 
  124   129     1 
  124   131     1 
  124   132     1 
  125   127     1 
  125   130     1 
  127   131     1 
  127   132     1 
  128   130     1 
  129   130     1 
  133   138     1 
  133   139     1 
  133   150     1 
  134   136     1 
  134   137     1 
  135   140     1 
  135   141     1 
  135   142     1 
  135   151     1 
  135   152     1 
  136   138     1 
  136   139     1 
  136   150     1 
  137   143     1 
  137   144     1 
  137   145     1 
  137   153     1 
  137   154     1 
  138   140     1 
  138   141     1 
  138   142     1 
  138   151     1 
  138   152     1 
  139   146     1 
  139   147     1 
  139   151     1 
  139   152     1 
  140   143     1 
  140   144     1 
  140   145     1 
  140   150     1 
  141   143     1 
  141   144     1 
  141   145     1 
  141   150     1 
  142   148     1 
  142   149     1 
  142   150     1 
  143   146     1 
  143   147     1 
  144   146     1 
  144   147     1 
  146   148     1 
  146   149     1 
  150   155     1 
  150   156     1 
  150   165     1 
  151   153     1 
  151   154     1 
  152   157     1 
  152   158     1 
  152   159     1 
  152   166     1 
  152   167     1 
  153   155     1 
  153   156     1 
  153   165     1 
  154   160     1 
  154   161     1 
  154   162     1 
  154   168     1 
  154   169     1 
  155   157     1 
  155   158     1 
  155   159     1 
  155   166     1 
  155   167     1 
  156   163     1 
  156   164     1 
  156   166     1 
  156   167     1 
  157   160     1 
  157   161     1 
  157   162     1 
  157   165     1 
  158   160     1 
  158   161     1 
  158   162     1 
  158   165     1 
  159   165     1 
  160   163     1 
  160   164     1 
  161   163     1 
  161   164     1 
  165   170     1 
  165   171     1 
  165   184     1 
  166   168     1 
  166   169     1 
  167   172     1 
  167   173     1 
  167   174     1 
  167   185     1 
  167   186     1 
  168   170     1 
  168   171     1 
  168   184     1 
  169   175     1 
  169   176     1 
  169   180     1 
  169   187     1 
  169   188     1 
  170   172     1 
  170   173     1 
  170   174     1 
  170   185     1 
  170   186     1 
  171   177     1 
  171   178     1 
  171   179     1 
  171   181     1 
  171   182     1 
  171   183     1 
  171   185     1 
  171   186     1 
  172   175     1 
  172   176     1 
  172   180     1 
  172   184     1 
  173   175     1 
  173   176     1 
  173   180     1 
  173   184     1 
  174   184     1 
  175   177     1 
  175   178     1 
  175   179     1 
  175   181     1 
  175   182     1 
  175   183     1 
  176   181     1 
  176   182     1 
  176   183     1 
  177   180     1 
  178   180     1 
  179   180     1 
  184   189     1 
  184   190     1 
  184   198     1 
  185   187     1 
  185   188     1 
  186   191     1 
  186   192     1 
  186   193     1 
  186   199     1 
  186   200     1 
  187   189     1 
  187   190     1 
  187   198     1 
  188   194     1 
  188   195     1 
  188   201     1 
  188   202     1 
  189   191     1 
  189   192     1 
  189   193     1 
  189   199     1 
  189   200     1 
  190   196     1 
  190   197     1 
  190   199     1 
  190   200     1 
  191   194     1 
  191   195     1 
  191   198     1 
  192   194     1 
  192   195     1 
  192   198     1 
  193   198     1 
  194   196     1 
  194   197     1 
  198   203     1 
  198   204     1 
  198   220     1 
  199   201     1 
  199   202     1 
  200   205     1 
  200   206     1 
  200   207     1 
  200   221     1 
  200   222     1 
  201   203     1 
  201   204     1 
  201   220     1 
  202   208     1 
  202   209     1 
  202   210     1 
  202   223     1 
  202   224     1 
  203   205     1 
  203   206     1 
  203   207     1 
  203   221     1 
  203   222     1 
  204   211     1 
  204   212     1 
  204   213     1 
  204   221     1 
  204   222     1 
  205   208     1 
  205   209     1 
  205   210     1 
  205   220     1 
  206   208     1 
  206   209     1 
  206   210     1 
  206   220     1 
  207   214     1 
  207   215     1 
  207   216     1 
  207   220     1 
  208   211     1 
  208   212     1 
  208   213     1 
  209   211     1 
  209   212     1 
  209   213     1 
  210   217     1 
  210   218     1 
  210   219     1 
  211   214     1 
  211   215     1 
  211   216     1 
  212   214     1 
  212   215     1 
  212   216     1 
  214   217     1 
  214   218     1 
  214   219     1 
  215   217     1 
  215   218     1 
  215   219     1 
  220   225     1 
  220   226     1 
  220   234     1 
  221   223     1 
  221   224     1 
  222   227     1 
  222   228     1 
  222   232     1 
  222   235     1 
  222   236     1 
  223   225     1 
  223   226     1 
  223   234     1 
  224   229     1 
  224   230     1 
  224   231     1 
  224   233     1 
  224   237     1 
  224   238     1 
  225   227     1 
  225   228     1 
  225   232     1 
  225   235     1 
  225   236     1 
  226   235     1 
  226   236     1 
  227   229     1 
  227   230     1 
  227   231     1 
  227   233     1 
  227   234     1 
  228   233     1 
  228   234     1 
  229   232     1 
  230   232     1 
  231   232     1 
  232   234     1 
  234   239     1 
  234   240     1 
  234   253     1 
  235   237     1 
  235   238     1 
  236   241     1 
  236   242     1 
  236   246     1 
  236   254     1 
  236   255     1 
  237   239     1 
  237   240     1 
  237   253     1 
  238   243     1 
  238   244     1 
  238   245     1 
  238   247     1 
  238   248     1 
  238   249     1 
  238   256     1 
  238   257     1 
  239   241     1 
  239   242     1 
  239   246     1 
  239   254     1 
  239   255     1 
  240   250     1 
  240   251     1 
  240   252     1 
  240   254     1 
  240   255     1 
  241   243     1 
  241   244     1 
  241   245     1 
  241   247     1 
  241   248     1 
  241   249     1 
  241   253     1 
  242   247     1 
  242   248     1 
  242   249     1 
  242   253     1 
  243   246     1 
  244   246     1 
  245   246     1 
  246   253     1 
  247   250     1 
  247   251     1 
  247   252     1 
  248   250     1 
  248   251     1 
  248   252     1 
  253   258     1 
  253   259     1 
  253   277     1 
  254   256     1 
  254   257     1 
  255   260     1 
  255   261     1 
  255   262     1 
  255   278     1 
  255   279     1 
  256   258     1 
  256   259     1 
  256   277     1 
  257   263     1 
  257   276     1 
  257   280     1 
  257   281     1 
  258   260     1 
  258   261     1 
  258   262     1 
  258   278     1 
  258   279     1 
  259   264     1 
  259   265     1 
  259   267     1 
  259   274     1 
  259   278     1 
  259   279     1 
  260   263     1 
  260   276     1 
  260   277     1 
  261   263     1 
  261   276     1 
  261   277     1 
  262   266     1 
  262   268     1 
  262   272     1 
  262   275     1 
  262   277     1 
  263   268     1 
  263   274     1 
  264   266     1 
  264   267     1 
  264   276     1 
  265   269     1 
  265   270     1 
  265   274     1 
  266   268     1 
  266   276     1 
  267   271     1 
  267   272     1 
  267   275     1 
  268   273     1 
  268   274     1 
  269   271     1 
  269   272     1 
  269   276     1 
  270   275     1 
  270   276     1 
  271   273     1 
  271   274     1 
  273   275     1 
  273   276     1 
  277   282     1 
  277   283     1 
  277   292     1 
  278   280     1 
  278   281     1 
  279   284     1 
  279   285     1 
  279   286     1 
  279   293     1 
  279   294     1 
  280   282     1 
  280   283     1 
  280   292     1 
  281   287     1 
  281   288     1 
  281   289     1 
  281   295     1 
  281   296     1 
  282   284     1 
  282   285     1 
  282   286     1 
  282   293     1 
  282   294     1 
  283   290     1 
  283   291     1 
  283   293     1 
  283   294     1 
  284   287     1 
  284   288     1 
  284   289     1 
  284   292     1 
  285   287     1 
  285   288     1 
  285   289     1 
  285   292     1 
  286   292     1 
  287   290     1 
  287   291     1 
  288   290     1 
  288   291     1 
  292   297     1 
  292   298     1 
  292   308     1 
  293   295     1 
  293   296     1 
  294   299     1 
  294   300     1 
  294   304     1 
  294   309     1 
  294   310     1 
  295   297     1 
  295   298     1 
  295   308     1 
  296   301     1 
  296   302     1 
  296   303     1 
  296   305     1 
  296   306     1 
  296   307     1 
  296   311     1 
  296   320     1 
  297   299     1 
  297   300     1 
  297   304     1 
  297   309     1 
  297   310     1 
  298   309     1 
  298   310     1 
  299   301     1 
  299   302     1 
  299   303     1 
  299   305     1 
  299   306     1 
  299   307     1 
  299   308     1 
  300   305     1 
  300   306     1 
  300   307     1 
  300   308     1 
  301   304     1 
  302   304     1 
  303   304     1 
  304   308     1 
  308   312     1 
  308   313     1 
  308   314     1 
  308   317     1 
  308   321     1 
  308   322     1 
  309   311     1 
  309   320     1 
  310   315     1 
  310   316     1 
  310   318     1 
  310   319     1 
  310   323     1 
  310   324     1 
  311   318     1 
  311   319     1 
  311   321     1 
  311   322     1 
  312   315     1 
  312   316     1 
  312   317     1 
  312   320     1 
  313   315     1 
  313   316     1 
  313   317     1 
  313   320     1 
  314   321     1 
  314   322     1 
  315   318     1 
  315   319     1 
  315   320     1 
  316   318     1 
  316   319     1 
  316   320     1 
  317   323     1 
  317   324     1 
  318   321     1 
  318   322     1 
  319   321     1 
  319   322     1 
  320   325     1 
  320   326     1 
  321   323     1 
  321   324     1 
  322   327     1 
  322   328     1 
  322   337     1 
  323   325     1 
  323   326     1 
  324   329     1 
  324   330     1 
  324   331     1 
  324   338     1 
  324   339     1 
  325   327     1 
  325   328     1 
  325   337     1 
  326   332     1 
  326   333     1 
  326   334     1 
  326   340     1 
  326   341     1 
  327   329     1 
  327   330     1 
  327   331     1 
  327   338     1 
  327   339     1 
  328   335     1 
  328   336     1 
  328   338     1 
  328   339     1 
  329   332     1 
  329   333     1 
  329   334     1 
  329   337     1 
  330   332     1 
  330   333     1 
  330   334     1 
  330   337     1 
  331   337     1 
  332   335     1 
  332   336     1 
  333   335     1 
  333   336     1 
  337   342     1 
  337   343     1 
  337   361     1 
  338   340     1 
  338   341     1 
  339   344     1 
  339   345     1 
  339   346     1 
  339   362     1 
  339   363     1 
  340   342     1 
  340   343     1 
  340   361     1 
  341   347     1 
  341   348     1 
  341   349     1 
  341   364     1 
  341   365     1 
  342   344     1 
  342   345     1 
  342   346     1 
  342   362     1 
  342   363     1 
  343   350     1 
  343   351     1 
  343   352     1 
  343   362     1 
  343   363     1 
  344   347     1 
  344   348     1 
  344   349     1 
  344   361     1 
  345   347     1 
  345   348     1 
  345   349     1 
  345   361     1 
  346   353     1 
  346   354     1 
  346   361     1 
  347   350     1 
  347   351     1 
  347   352     1 
  348   350     1 
  348   351     1 
  348   352     1 
  349   355     1 
  349   358     1 
  350   353     1 
  350   354     1 
  351   353     1 
  351   354     1 
  352   356     1 
  352   357     1 
  352   359     1 
  352   360     1 
  353   355     1 
  353   358     1 
  355   359     1 
  355   360     1 
  356   358     1 
  357   358     1 
  361   366     1 
  361   367     1 
  361   382     1 
  362   364     1 
  362   365     1 
  363   368     1 
  363   369     1 
  363   370     1 
  363   383     1 
  363   384     1 
  364   366     1 
  364   367     1 
  364   382     1 
  365   371     1 
  365   380     1 
  365   385     1 
  365   386     1 
  366   368     1 
  366   369     1 
  366   370     1 
  366   383     1 
  366   384     1 
  367   372     1 
  367   373     1 
  367   378     1 
  367   381     1 
  367   383     1 
  367   384     1 
  368   371     1 
  368   380     1 
  368   382     1 
  369   371     1 
  369   380     1 
  369   382     1 
  370   374     1 
  370   375     1 
  370   379     1 
  370   382     1 
  371   376     1 
  371   378     1 
  371   381     1 
  372   374     1 
  372   375     1 
  372   380     1 
  373   377     1 
  373   379     1 
  373   380     1 
  374   376     1 
  374   378     1 
  375   381     1 
  376   379     1 
  376   380     1 
  377   378     1 
  379   381     1 
  382   387     1 
  382   388     1 
  382   399     1 
  383   385     1 
  383   386     1 
  384   389     1 
  384   390     1 
  384   391     1 
  384   400     1 
  384   401     1 
  385   387     1 
  385   388     1 
  385   399     1 
  386   392     1 
  386   393     1 
  386   394     1 
  386   402     1 
  386   403     1 
  387   389     1 
  387   390     1 
  387   391     1 
  387   400     1 
  387   401     1 
  388   395     1 
  388   396     1 
  388   400     1 
  388   401     1 
  389   392     1 
  389   393     1 
  389   394     1 
  389   399     1 
  390   392     1 
  390   393     1 
  390   394     1 
  390   399     1 
  391   397     1 
  391   398     1 
  391   399     1 
  392   395     1 
  392   396     1 
  393   395     1 
  393   396     1 
  395   397     1 
  395   398     1 
  399   404     1 
  399   405     1 
  399   413     1 
  400   402     1 
  400   403     1 
  401   406     1 
  401   407     1 
  401   408     1 
  401   414     1 
  401   415     1 
  402   404     1 
  402   405     1 
  402   413     1 
  403   409     1 
  403   410     1 
  403   416     1 
  403   417     1 
  404   406     1 
  404   407     1 
  404   408     1 
  404   414     1 
  404   415     1 
  405   411     1 
  405   412     1 
  405   414     1 
  405   415     1 
  406   409     1 
  406   410     1 
  406   413     1 
  407   409     1 
  407   410     1 
  407   413     1 
  408   413     1 
  409   411     1 
  409   412     1 
  413   418     1 
  413   419     1 
  413   432     1 
  414   416     1 
  414   417     1 
  415   420     1 
  415   421     1 
  415   422     1 
  415   433     1 
  415   434     1 
  416   418     1 
  416   419     1 
  416   432     1 
  417   423     1 
  417   424     1 
  417   428     1 
  417   435     1 
  417   436     1 
  418   420     1 
  418   421     1 
  418   422     1 
  418   433     1 
  418   434     1 
  419   425     1 
  419   426     1 
  419   427     1 
  419   429     1 
  419   430     1 
  419   431     1 
  419   433     1 
  419   434     1 
  420   423     1 
  420   424     1 
  420   428     1 
  420   432     1 
  421   423     1 
  421   424     1 
  421   428     1 
  421   432     1 
  422   432     1 
  423   425     1 
  423   426     1 
  423   427     1 
  423   429     1 
  423   430     1 
  423   431     1 
  424   429     1 
  424   430     1 
  424   431     1 
  425   428     1 
  426   428     1 
  427   428     1 
  432   437     1 
  432   438     1 
  432   443     1 
  433   435     1 
  433   436     1 
  434   439     1 
  434   440     1 
  434   441     1 
  434   444     1 
  434   445     1 
  435   437     1 
  435   438     1 
  435   443     1 
  436   442     1 
  436   446     1 
  436   455     1 
  437   439     1 
  437   440     1 
  437   441     1 
  437   444     1 
  437   445     1 
  438   444     1 
  438   445     1 
  439   442     1 
  439   443     1 
  440   442     1 
  440   443     1 
  441   443     1 
  443   447     1 
  443   448     1 
  443   449     1 
  443   452     1 
  443   456     1 
  443   457     1 
  444   446     1 
  444   455     1 
  445   450     1 
  445   451     1 
  445   453     1 
  445   454     1 
  445   458     1 
  445   459     1 
  446   453     1 
  446   454     1 
  446   456     1 
  446   457     1 
  447   450     1 
  447   451     1 
  447   452     1 
  447   455     1 
  448   450     1 
  448   451     1 
  448   452     1 
  448   455     1 
  449   456     1 
  449   457     1 
  450   453     1 
  450   454     1 
  450   455     1 
  451   453     1 
  451   454     1 
  451   455     1 
  452   458     1 
  452   459     1 
  453   456     1 
  453   457     1 
  454   456     1 
  454   457     1 
  455   460     1 
  455   461     1 
  456   458     1 
  456   459     1 
  457   462     1 
  457   463     1 
  457   473     1 
  458   460     1 
  458   461     1 
  459   464     1 
  459   465     1 
  459   469     1 
  459   474     1 
  459   475     1 
  460   462     1 
  460   463     1 
  460   473     1 
  461   466     1 
  461   467     1 
  461   468     1 
  461   470     1 
  461   471     1 
  461   472     1 
  461   476     1 
  461   477     1 
  462   464     1 
  462   465     1 
  462   469     1 
  462   474     1 
  462   475     1 
  463   474     1 
  463   475     1 
  464   466     1 
  464   467     1 
  464   468     1 
  464   470     1 
  464   471     1 
  464   472     1 
  464   473     1 
  465   470     1 
  465   471     1 
  465   472     1 
  465   473     1 
  466   469     1 
  467   469     1 
  468   469     1 
  469   473     1 
  473   478     1 
  473   479     1 
  473   480     1 
  474   476     1 
  474   477     1 
  475   481     1 
  475   482     1 
  476   478     1 
  476   479     1 
  476   480     1 
  477   483     1 
  477   484     1 
  478   481     1 
  478   482     1 
  479   481     1 
  479   482     1 
  480   485     1 
  480   486     1 
  480   491     1 
  481   483     1 
  481   484     1 
  482   487     1 
  482   488     1 
  482   489     1 
  482   492     1 
  482   493     1 
  483   485     1 
  483   486     1 
  483   491     1 
  484   490     1 
  484   494     1 
  484   495     1 
  485   487     1 
  485   488     1 
  485   489     1 
  485   492     1 
  485   493     1 
  486   492     1 
  486   493     1 
  487   490     1 
  487   491     1 
  488   490     1 
  488   491     1 
  489   491     1 
  491   496     1 
  491   497     1 
  491   498     1 
  492   494     1 
  492   495     1 
  493   499     1 
  493   500     1 
  494   496     1 
  494   497     1 
  494   498     1 
  495   501     1 
  495   502     1 
  496   499     1 
  496   500     1 
  497   499     1 
  497   500     1 
  498   503     1 
  498   504     1 
  498   508     1 
  499   501     1 
  499   502     1 
  500   505     1 
  500   506     1 
  500   507     1 
  500   509     1 
  500   510     1 
  501   503     1 
  501   504     1 
  501   508     1 
  502   511     1 
  502   512     1 
  503   505     1 
  503   506     1 
  503   507     1 
  503   509     1 
  503   510     1 
  504   509     1 
  504   510     1 
  505   508     1 
  506   508     1 
  507   508     1 
  508   513     1 
  508   514     1 
  508   529     1 
  509   511     1 
  509   512     1 
  510   515     1 
  510   516     1 
  510   517     1 
  510   530     1 
  510   531     1 
  511   513     1 
  511   514     1 
  511   529     1 
  512   518     1 
  512   527     1 
  512   532     1 
  512   533     1 
  513   515     1 
  513   516     1 
  513   517     1 
  513   530     1 
  513   531     1 
  514   519     1 
  514   520     1 
  514   525     1 
  514   528     1 
  514   530     1 
  514   531     1 
  515   518     1 
  515   527     1 
  515   529     1 
  516   518     1 
  516   527     1 
  516   529     1 
  517   521     1 
  517   522     1 
  517   526     1 
  517   529     1 
  518   523     1 
  518   525     1 
  518   528     1 
  519   521     1 
  519   522     1 
  519   527     1 
  520   524     1 
  520   526     1 
  520   527     1 
  521   523     1 
  521   525     1 
  522   528     1 
  523   526     1 
  523   527     1 
  524   525     1 
  526   528     1 
  529   534     1 
  529   535     1 
  529   536     1 
  530   532     1 
  530   533     1 
  531   537     1 
  531   538     1 
  532   534     1 
  532   535     1 
  532   536     1 
  533   539     1 
  533   540     1 
  534   537     1 
  534   538     1 
  535   537     1 
  535   538     1 
  536   541     1 
  536   542     1 
  536   547     1 
  537   539     1 
  537   540     1 
  538   543     1 
  538   544     1 
  538   545     1 
  538   548     1 
  538   549     1 
  539   541     1 
  539   542     1 
  539   547     1 
  540   546     1 
  540   550     1 
  540   551     1 
  541   543     1 
  541   544     1 
  541   545     1 
  541   548     1 
  541   549     1 
  542   548     1 
  542   549     1 
  543   546     1 
  543   547     1 
  544   546     1 
  544   547     1 
  545   547     1 
  547   552     1 
  547   553     1 
  547   563     1 
  548   550     1 
  548   551     1 
  549   554     1 
  549   555     1 
  549   559     1 
  549   564     1 
  549   565     1 
  550   552     1 
  550   553     1 
  550   563     1 
  551   556     1 
  551   557     1 
  551   558     1 
  551   560     1 
  551   561     1 
  551   562     1 
  551   566     1 
  551   567     1 
  552   554     1 
  552   555     1 
  552   559     1 
  552   564     1 
  552   565     1 
  553   564     1 
  553   565     1 
  554   556     1 
  554   557     1 
  554   558     1 
  554   560     1 
  554   561     1 
  554   562     1 
  554   563     1 
  555   560     1 
  555   561     1 
  555   562     1 
  555   563     1 
  556   559     1 
  557   559     1 
  558   559     1 
  559   563     1 
  563   568     1 
  563   569     1 
  563   574     1 
  564   566     1 
  564   567     1 
  565   570     1 
  565   571     1 
  565   572     1 
  565   575     1 
  565   576     1 
  566   568     1 
  566   569     1 
  566   574     1 
  567   573     1 
  567   577     1 
  567   578     1 
  568   570     1 
  568   571     1 
  568   572     1 
  568   575     1 
  568   576     1 
  569   575     1 
  569   576     1 
  570   573     1 
  570   574     1 
  571   573     1 
  571   574     1 
  572   574     1 
  574   579     1 
  574   580     1 
  574   584     1 
  575   577     1 
  575   578     1 
  576   581     1 
  576   582     1 
  576   583     1 
  576   585     1 
  576   586     1 
  577   579     1 
  577   580     1 
  577   584     1 
  578   587     1 
  578   588     1 
  579   581     1 
  579   582     1 
  579   583     1 
  579   585     1 
  579   586     1 
  580   585     1 
  580   586     1 
  581   584     1 
  582   584     1 
  583   584     1 
  584   589     1 
  584   590     1 
  584   594     1 
  585   587     1 
  585   588     1 
  586   591     1 
  586   592     1 
  586   593     1 
  586   595     1 
  586   596     1 
  587   589     1 
  587   590     1 
  587   594     1 
  588   597     1 
  588   598     1 
  589   591     1 
  589   592     1 
  589   593     1 
  589   595     1 
  589   596     1 
  590   595     1 
  590   596     1 
  591   594     1 
  592   594     1 
  593   594     1 
  594   599     1 
  594   600     1 
  594   614     1 
  595   597     1 
  595   598     1 
  596   601     1 
  596   602     1 
  596   603     1 
  596   615     1 
  596   616     1 
  597   599     1 
  597   600     1 
  597   614     1 
  598   604     1 
  598   612     1 
  598   617     1 
  598   618     1 
  599   601     1 
  599   602     1 
  599   603     1 
  599   615     1 
  599   616     1 
  600   605     1 
  600   606     1 
  600   610     1 
  600   613     1 
  600   615     1 
  600   616     1 
  601   604     1 
  601   612     1 
  601   614     1 
  602   604     1 
  602   612     1 
  602   614     1 
  603   607     1 
  603   608     1 
  603   611     1 
  603   614     1 
  604   609     1 
  604   610     1 
  604   613     1 
  605   607     1 
  605   608     1 
  605   612     1 
  606   611     1 
  606   612     1 
  607   609     1 
  607   610     1 
  608   613     1 
  609   611     1 
  609   612     1 
  611   613     1 
  614   619     1 
  614   620     1 
  614   626     1 
  615   617     1 
  615   618     1 
  616   621     1 
  616   622     1 
  616   623     1 
  616   627     1 
  616   628     1 
  617   619     1 
  617   620     1 
  617   626     1 
  618   624     1 
  618   625     1 
  618   629     1 
  618   630     1 
  619   621     1 
  619   622     1 
  619   623     1 
  619   627     1 
  619   628     1 
  620   627     1 
  620   628     1 
  621   624     1 
  621   625     1 
  621   626     1 
  622   624     1 
  622   625     1 
  622   626     1 
  623   626     1 
  626   631     1 
  626   632     1 
  626   640     1 
  627   629     1 
  627   630     1 
  628   633     1 
  628   634     1 
  628   638     1 
  628   641     1 
  628   642     1 
  629   631     1 
  629   632     1 
  629   640     1 
  630   635     1 
  630   636     1 
  630   637     1 
  630   639     1 
  630   643     1 
  630   644     1 
  631   633     1 
  631   634     1 
  631   638     1 
  631   641     1 
  631   642     1 
  632   641     1 
  632   642     1 
  633   635     1 
  633   636     1 
  633   637     1 
  633   639     1 
  633   640     1 
  634   639     1 
  634   640     1 
  635   638     1 
  636   638     1 
  637   638     1 
  638   640     1 
  640   645     1 
  640   646     1 
  640   662     1 
  641   643     1 
  641   644     1 
  642   647     1 
  642   648     1 
  642   649     1 
  642   663     1 
  642   664     1 
  643   645     1 
  643   646     1 
  643   662     1 
  644   650     1 
  644   651     1 
  644   652     1 
  644   665     1 
  644   666     1 
  645   647     1 
  645   648     1 
  645   649     1 
  645   663     1 
  645   664     1 
  646   653     1 
  646   654     1 
  646   655     1 
  646   663     1 
  646   664     1 
  647   650     1 
  647   651     1 
  647   652     1 
  647   662     1 
  648   650     1 
  648   651     1 
  648   652     1 
  648   662     1 
  649   656     1 
  649   657     1 
  649   658     1 
  649   662     1 
  650   653     1 
  650   654     1 
  650   655     1 
  651   653     1 
  651   654     1 
  651   655     1 
  652   659     1 
  652   660     1 
  652   661     1 
  653   656     1 
  653   657     1 
  653   658     1 
  654   656     1 
  654   657     1 
  654   658     1 
  656   659     1 
  656   660     1 
  656   661     1 
  657   659     1 
  657   660     1 
  657   661     1 
  662   667     1 
  662   668     1 
  662   676     1 
  663   665     1 
  663   666     1 
  664   669     1 
  664   670     1 
  664   674     1 
  664   677     1 
  664   678     1 
  665   667     1 
  665   668     1 
  665   676     1 
  666   671     1 
  666   672     1 
  666   673     1 
  666   675     1 
  666   679     1 
  666   680     1 
  667   669     1 
  667   670     1 
  667   674     1 
  667   677     1 
  667   678     1 
  668   677     1 
  668   678     1 
  669   671     1 
  669   672     1 
  669   673     1 
  669   675     1 
  669   676     1 
  670   675     1 
  670   676     1 
  671   674     1 
  672   674     1 
  673   674     1 
  674   676     1 
  676   681     1 
  676   682     1 
  676   683     1 
  677   679     1 
  677   680     1 
  678   684     1 
  678   685     1 
  679   681     1 
  679   682     1 
  679   683     1 
  680   686     1 
  680   687     1 
  681   684     1 
  681   685     1 
  682   684     1 
  682   685     1 
  683   688     1 
  683   689     1 
  683   702     1 
  684   686     1 
  684   687     1 
  685   690     1 
  685   691     1 
  685   692     1 
  685   703     1 
  685   704     1 
  686   688     1 
  686   689     1 
  686   702     1 
  687   693     1 
  687   694     1 
  687   698     1 
  687   705     1 
  687   706     1 
  688   690     1 
  688   691     1 
  688   692     1 
  688   703     1 
  688   704     1 
  689   695     1 
  689   696     1 
  689   697     1 
  689   699     1 
  689   700     1 
  689   701     1 
  689   703     1 
  689   704     1 
  690   693     1 
  690   694     1 
  690   698     1 
  690   702     1 
  691   693     1 
  691   694     1 
  691   698     1 
  691   702     1 
  692   702     1 
  693   695     1 
  693   696     1 
  693   697     1 
  693   699     1 
  693   700     1 
  693   701     1 
  694   699     1 
  694   700     1 
  694   701     1 
  695   698     1 
  696   698     1 
  697   698     1 
  702   707     1 
  702   708     1 
  702   726     1 
  703   705     1 
  703   706     1 
  704   709     1 
  704   710     1 
  704   711     1 
  704   727     1 
  704   728     1 
  705   707     1 
  705   708     1 
  705   726     1 
  706   712     1 
  706   713     1 
  706   714     1 
  706   729     1 
  706   730     1 
  707   709     1 
  707   710     1 
  707   711     1 
  707   727     1 
  707   728     1 
  708   715     1 
  708   716     1 
  708   717     1 
  708   727     1 
  708   728     1 
  709   712     1 
  709   713     1 
  709   714     1 
  709   726     1 
  710   712     1 
  710   713     1 
  710   714     1 
  710   726     1 
  711   718     1 
  711   719     1 
  711   726     1 
  712   715     1 
  712   716     1 
  712   717     1 
  713   715     1 
  713   716     1 
  713   717     1 
  714   720     1 
  714   723     1 
  715   718     1 
  715   719     1 
  716   718     1 
  716   719     1 
  717   721     1 
  717   722     1 
  717   724     1 
  717   725     1 
  718   720     1 
  718   723     1 
  720   724     1 
  720   725     1 
  721   723     1 
  722   723     1 
  726   731     1 
  726   732     1 
  726   742     1 
  727   729     1 
  727   730     1 
  728   733     1 
  728   734     1 
  728   738     1 
  728   743     1 
  728   744     1 
  729   731     1 
  729   732     1 
  729   742     1 
  730   735     1 
  730   736     1 
  730   737     1 
  730   739     1 
  730   740     1 
  730   741     1 
  730   745     1 
  730   746     1 
  731   733     1 
  731   734     1 
  731   738     1 
  731   743     1 
  731   744     1 
  732   743     1 
  732   744     1 
  733   735     1 
  733   736     1 
  733   737     1 
  733   739     1 
  733   740     1 
  733   741     1 
  733   742     1 
  734   739     1 
  734   740     1 
  734   741     1 
  734   742     1 
  735   738     1 
  736   738     1 
  737   738     1 
  738   742     1 
  742   747     1 
  742   748     1 
  742   752     1 
  743   745     1 
  743   746     1 
  744   749     1 
  744   750     1 
  744   751     1 
  744   753     1 
  744   754     1 
  745   747     1 
  745   748     1 
  745   752     1 
  746   755     1 
  746   756     1 
  747   749     1 
  747   750     1 
  747   751     1 
  747   753     1 
  747   754     1 
  748   753     1 
  748   754     1 
  749   752     1 
  750   752     1 
  751   752     1 
  752   757     1 
  752   758     1 
  752   768     1 
  753   755     1 
  753   756     1 
  754   759     1 
  754   760     1 
  754   764     1 
  754   769     1 
  754   770     1 
  755   757     1 
  755   758     1 
  755   768     1 
  756   761     1 
  756   762     1 
  756   763     1 
  756   765     1 
  756   766     1 
  756   767     1 
  756   771     1 
  756   772     1 
  757   759     1 
  757   760     1 
  757   764     1 
  757   769     1 
  757   770     1 
  758   769     1 
  758   770     1 
  759   761     1 
  759   762     1 
  759   763     1 
  759   765     1 
  759   766     1 
  759   767     1 
  759   768     1 
  760   765     1 
  760   766     1 
  760   767     1 
  760   768     1 
  761   764     1 
  762   764     1 
  763   764     1 
  764   768     1 
  768   773     1 
  768   774     1 
  768   790     1 
  769   771     1 
  769   772     1 
  770   775     1 
  770   776     1 
  770   777     1 
  770   791     1 
  770   792     1 
  771   773     1 
  771   774     1 
  771   790     1 
  772   778     1 
  772   779     1 
  772   780     1 
  772   793     1 
  772   794     1 
  773   775     1 
  773   776     1 
  773   777     1 
  773   791     1 
  773   792     1 
  774   781     1 
  774   782     1 
  774   783     1 
  774   791     1 
  774   792     1 
  775   778     1 
  775   779     1 
  775   780     1 
  775   790     1 
  776   778     1 
  776   779     1 
  776   780     1 
  776   790     1 
  777   784     1 
  777   785     1 
  777   786     1 
  777   790     1 
  778   781     1 
  778   782     1 
  778   783     1 
  779   781     1 
  779   782     1 
  779   783     1 
  780   787     1 
  780   788     1 
  780   789     1 
  781   784     1 
  781   785     1 
  781   786     1 
  782   784     1 
  782   785     1 
  782   786     1 
  784   787     1 
  784   788     1 
  784   789     1 
  785   787     1 
  785   788     1 
  785   789     1 
  790   795     1 
  790   796     1 
  790   812     1 
  791   793     1 
  791   794     1 
  792   797     1 
  792   798     1 
  792   799     1 
  792   813     1 
  792   814     1 
  793   795     1 
  793   796     1 
  793   812     1 
  794   800     1 
  794   801     1 
  794   802     1 
  794   815     1 
  794   816     1 
  795   797     1 
  795   798     1 
  795   799     1 
  795   813     1 
  795   814     1 
  796   803     1 
  796   804     1 
  796   805     1 
  796   813     1 
  796   814     1 
  797   800     1 
  797   801     1 
  797   802     1 
  797   812     1 
  798   800     1 
  798   801     1 
  798   802     1 
  798   812     1 
  799   806     1 
  799   807     1 
  799   808     1 
  799   812     1 
  800   803     1 
  800   804     1 
  800   805     1 
  801   803     1 
  801   804     1 
  801   805     1 
  802   809     1 
  802   810     1 
  802   811     1 
  803   806     1 
  803   807     1 
  803   808     1 
  804   806     1 
  804   807     1 
  804   808     1 
  806   809     1 
  806   810     1 
  806   811     1 
  807   809     1 
  807   810     1 
  807   811     1 
  812   817     1 
  812   818     1 
  812   831     1 
  813   815     1 
  813   816     1 
  814   819     1 
  814   820     1 
  814   821     1 
  814   832     1 
  814   833     1 
  815   817     1 
  815   818     1 
  815   831     1 
  816   822     1 
  816   823     1 
  816   827     1 
  816   834     1 
  816   835     1 
  817   819     1 
  817   820     1 
  817   821     1 
  817   832     1 
  817   833     1 
  818   824     1 
  818   825     1 
  818   826     1 
  818   828     1 
  818   829     1 
  818   830     1 
  818   832     1 
  818   833     1 
  819   822     1 
  819   823     1 
  819   827     1 
  819   831     1 
  820   822     1 
  820   823     1 
  820   827     1 
  820   831     1 
  821   831     1 
  822   824     1 
  822   825     1 
  822   826     1 
  822   828     1 
  822   829     1 
  822   830     1 
  823   828     1 
  823   829     1 
  823   830     1 
  824   827     1 
  825   827     1 
  826   827     1 
  831   836     1 
  831   837     1 
  831   842     1 
  832   834     1 
  832   835     1 
  833   838     1 
  833   839     1 
  833   840     1 
  833   843     1 
  833   844     1 
  834   836     1 
  834   837     1 
  834   842     1 
  835   841     1 
  835   845     1 
  835   846     1 
  836   838     1 
  836   839     1 
  836   840     1 
  836   843     1 
  836   844     1 
  837   843     1 
  837   844     1 
  838   841     1 
  838   842     1 
  839   841     1 
  839   842     1 
  840   842     1 
  842   847     1 
  842   848     1 
  842   866     1 
  843   845     1 
  843   846     1 
  844   849     1 
  844   850     1 
  844   851     1 
  844   867     1 
  844   868     1 
  845   847     1 
  845   848     1 
  845   866     1 
  846   852     1 
  846   853     1 
  846   854     1 
  846   869     1 
  846   878     1 
  847   849     1 
  847   850     1 
  847   851     1 
  847   867     1 
  847   868     1 
  848   855     1 
  848   856     1 
  848   857     1 
  848   867     1 
  848   868     1 
  849   852     1 
  849   853     1 
  849   854     1 
  849   866     1 
  850   852     1 
  850   853     1 
  850   854     1 
  850   866     1 
  851   858     1 
  851   859     1 
  851   866     1 
  852   855     1 
  852   856     1 
  852   857     1 
  853   855     1 
  853   856     1 
  853   857     1 
  854   860     1 
  854   863     1 
  855   858     1 
  855   859     1 
  856   858     1 
  856   859     1 
  857   861     1 
  857   862     1 
  857   864     1 
  857   865     1 
  858   860     1 
  858   863     1 
  860   864     1 
  860   865     1 
  861   863     1 
  862   863     1 
  866   870     1 
  866   871     1 
  866   872     1 
  866   875     1 
  866   879     1 
  866   880     1 
  867   869     1 
  867   878     1 
  868   873     1 
  868   874     1 
  868   876     1 
  868   877     1 
  868   881     1 
  868   882     1 
  869   876     1 
  869   877     1 
  869   879     1 
  869   880     1 
  870   873     1 
  870   874     1 
  870   875     1 
  870   878     1 
  871   873     1 
  871   874     1 
  871   875     1 
  871   878     1 
  872   879     1 
  872   880     1 
  873   876     1 
  873   877     1 
  873   878     1 
  874   876     1 
  874   877     1 
  874   878     1 
  875   881     1 
  875   882     1 
  876   879     1 
  876   880     1 
  877   879     1 
  877   880     1 
  878   883     1 
  878   884     1 
  879   881     1 
  879   882     1 
  880   885     1 
  880   886     1 
  880   900     1 
  881   883     1 
  881   884     1 
  882   887     1 
  882   888     1 
  882   889     1 
  882   901     1 
  882   902     1 
  883   885     1 
  883   886     1 
  883   900     1 
  884   890     1 
  884   898     1 
  884   903     1 
  884   904     1 
  885   887     1 
  885   888     1 
  885   889     1 
  885   901     1 
  885   902     1 
  886   891     1 
  886   892     1 
  886   896     1 
  886   899     1 
  886   901     1 
  886   902     1 
  887   890     1 
  887   898     1 
  887   900     1 
  888   890     1 
  888   898     1 
  888   900     1 
  889   893     1 
  889   894     1 
  889   897     1 
  889   900     1 
  890   895     1 
  890   896     1 
  890   899     1 
  891   893     1 
  891   894     1 
  891   898     1 
  892   897     1 
  892   898     1 
  893   895     1 
  893   896     1 
  894   899     1 
  895   897     1 
  895   898     1 
  897   899     1 
  900   905     1 
  900   906     1 
  900   917     1 
  901   903     1 
  901   904     1 
  902   907     1 
  902   908     1 
  902   909     1 
  902   918     1 
  902   919     1 
  903   905     1 
  903   906     1 
  903   917     1 
  904   910     1 
  904   911     1 
  904   912     1 
  904   920     1 
  904   921     1 
  905   907     1 
  905   908     1 
  905   909     1 
  905   918     1 
  905   919     1 
  906   913     1 
  906   914     1 
  906   918     1 
  906   919     1 
  907   910     1 
  907   911     1 
  907   912     1 
  907   917     1 
  908   910     1 
  908   911     1 
  908   912     1 
  908   917     1 
  909   915     1 
  909   916     1 
  909   917     1 
  910   913     1 
  910   914     1 
  911   913     1 
  911   914     1 
  913   915     1 
  913   916     1 
  917   922     1 
  917   923     1 
  917   928     1 
  918   920     1 
  918   921     1 
  919   924     1 
  919   925     1 
  919   926     1 
  919   929     1 
  919   930     1 
  920   922     1 
  920   923     1 
  920   928     1 
  921   927     1 
  921   931     1 
  921   932     1 
  922   924     1 
  922   925     1 
  922   926     1 
  922   929     1 
  922   930     1 
  923   929     1 
  923   930     1 
  924   927     1 
  924   928     1 
  925   927     1 
  925   928     1 
  926   928     1 
  928   933     1 
  928   934     1 
  928   947     1 
  929   931     1 
  929   932     1 
  930   935     1 
  930   936     1 
  930   940     1 
  930   948     1 
  930   949     1 
  931   933     1 
  931   934     1 
  931   947     1 
  932   937     1 
  932   938     1 
  932   939     1 
  932   941     1 
  932   942     1 
  932   943     1 
  932   950     1 
  932   951     1 
  933   935     1 
  933   936     1 
  933   940     1 
  933   948     1 
  933   949     1 
  934   944     1 
  934   945     1 
  934   946     1 
  934   948     1 
  934   949     1 
  935   937     1 
  935   938     1 
  935   939     1 
  935   941     1 
  935   942     1 
  935   943     1 
  935   947     1 
  936   941     1 
  936   942     1 
  936   943     1 
  936   947     1 
  937   940     1 
  938   940     1 
  939   940     1 
  940   947     1 
  941   944     1 
  941   945     1 
  941   946     1 
  942   944     1 
  942   945     1 
  942   946     1 
  947   952     1 
  947   953     1 
  947   966     1 
  948   950     1 
  948   951     1 
  949   954     1 
  949   955     1 
  949   959     1 
  949   967     1 
  949   968     1 
  950   952     1 
  950   953     1 
  950   966     1 
  951   956     1 
  951   957     1 
  951   958     1 
  951   960     1 
  951   961     1 
  951   962     1 
  951   969     1 
  951   970     1 
  952   954     1 
  952   955     1 
  952   959     1 
  952   967     1 
  952   968     1 
  953   963     1 
  953   964     1 
  953   965     1 
  953   967     1 
  953   968     1 
  954   956     1 
  954   957     1 
  954   958     1 
  954   960     1 
  954   961     1 
  954   962     1 
  954   966     1 
  955   960     1 
  955   961     1 
  955   962     1 
  955   966     1 
  956   959     1 
  957   959     1 
  958   959     1 
  959   966     1 
  960   963     1 
  960   964     1 
  960   965     1 
  961   963     1 
  961   964     1 
  961   965     1 
  966   971     1 
  966   972     1 
  966   983     1 
  967   969     1 
  967   970     1 
  968   973     1 
  968   974     1 
  968   975     1 
  968   984     1 
  968   985     1 
  969   971     1 
  969   972     1 
  969   983     1 
  970   976     1 
  970   981     1 
  970   986     1 
  970   987     1 
  971   973     1 
  971   974     1 
  971   975     1 
  971   984     1 
  971   985     1 
  972   977     1 
  972   979     1 
  972   982     1 
  972   984     1 
  972   985     1 
  973   976     1 
  973   981     1 
  973   983     1 
  974   976     1 
  974   981     1 
  974   983     1 
  975   978     1 
  975   980     1 
  975   983     1 
  976   980     1 
  976   982     1 
  977   982     1 
  978   980     1 
  978   981     1 
  980   982     1 
  983   988     1 
  983   989     1 
  983   993     1 
  984   986     1 
  984   987     1 
  985   990     1 
  985   991     1 
  985   992     1 
  985   994     1 
  985   995     1 
  986   988     1 
  986   989     1 
  986   993     1 
  987   996     1 
  987   997     1 
  988   990     1 
  988   991     1 
  988   992     1 
  988   994     1 
  988   995     1 
  989   994     1 
  989   995     1 
  990   993     1 
  991   993     1 
  992   993     1 
  993   998     1 
  993   999     1 
  993  1015     1 
  994   996     1 
  994   997     1 
  995  1000     1 
  995  1001     1 
  995  1002     1 
  995  1016     1 
  995  1017     1 
  996   998     1 
  996   999     1 
  996  1015     1 
  997  1003     1 
  997  1004     1 
  997  1005     1 
  997  1018     1 
  997  1019     1 
  998  1000     1 
  998  1001     1 
  998  1002     1 
  998  1016     1 
  998  1017     1 
  999  1006     1 
  999  1007     1 
  999  1008     1 
  999  1016     1 
  999  1017     1 
 1000  1003     1 
 1000  1004     1 
 1000  1005     1 
 1000  1015     1 
 1001  1003     1 
 1001  1004     1 
 1001  1005     1 
 1001  1015     1 
 1002  1009     1 
 1002  1010     1 
 1002  1011     1 
 1002  1015     1 
 1003  1006     1 
 1003  1007     1 
 1003  1008     1 
 1004  1006     1 
 1004  1007     1 
 1004  1008     1 
 1005  1012     1 
 1005  1013     1 
 1005  1014     1 
 1006  1009     1 
 1006  1010     1 
 1006  1011     1 
 1007  1009     1 
 1007  1010     1 
 1007  1011     1 
 1009  1012     1 
 1009  1013     1 
 1009  1014     1 
 1010  1012     1 
 1010  1013     1 
 1010  1014     1 
 1015  1020     1 
 1015  1021     1 
 1015  1039     1 
 1016  1018     1 
 1016  1019     1 
 1017  1022     1 
 1017  1023     1 
 1017  1024     1 
 1017  1040     1 
 1017  1041     1 
 1018  1020     1 
 1018  1021     1 
 1018  1039     1 
 1019  1025     1 
 1019  1026     1 
 1019  1027     1 
 1019  1042     1 
 1019  1043     1 
 1020  1022     1 
 1020  1023     1 
 1020  1024     1 
 1020  1040     1 
 1020  1041     1 
 1021  1028     1 
 1021  1029     1 
 1021  1030     1 
 1021  1040     1 
 1021  1041     1 
 1022  1025     1 
 1022  1026     1 
 1022  1027     1 
 1022  1039     1 
 1023  1025     1 
 1023  1026     1 
 1023  1027     1 
 1023  1039     1 
 1024  1031     1 
 1024  1032     1 
 1024  1039     1 
 1025  1028     1 
 1025  1029     1 
 1025  1030     1 
 1026  1028     1 
 1026  1029     1 
 1026  1030     1 
 1027  1033     1 
 1027  1036     1 
 1028  1031     1 
 1028  1032     1 
 1029  1031     1 
 1029  1032     1 
 1030  1034     1 
 1030  1035     1 
 1030  1037     1 
 1030  1038     1 
 1031  1033     1 
 1031  1036     1 
 1033  1037     1 
 1033  1038     1 
 1034  1036     1 
 1035  1036     1 
 1039  1044     1 
 1039  1045     1 
 1039  1053     1 
 1040  1042     1 
 1040  1043     1 
 1041  1046     1 
 1041  1047     1 
 1041  1051     1 
 1041  1054     1 
 1041  1055     1 
 1042  1044     1 
 1042  1045     1 
 1042  1053     1 
 1043  1048     1 
 1043  1049     1 
 1043  1050     1 
 1043  1052     1 
 1043  1056     1 
 1043  1057     1 
 1044  1046     1 
 1044  1047     1 
 1044  1051     1 
 1044  1054     1 
 1044  1055     1 
 1045  1054     1 
 1045  1055     1 
 1046  1048     1 
 1046  1049     1 
 1046  1050     1 
 1046  1052     1 
 1046  1053     1 
 1047  1052     1 
 1047  1053     1 
 1048  1051     1 
 1049  1051     1 
 1050  1051     1 
 1051  1053     1 
 1053  1058     1 
 1053  1059     1 
 1053  1074     1 
 1054  1056     1 
 1054  1057     1 
 1055  1060     1 
 1055  1061     1 
 1055  1062     1 
 1055  1075     1 
 1055  1076     1 
 1056  1058     1 
 1056  1059     1 
 1056  1074     1 
 1057  1063     1 
 1057  1072     1 
 1057  1077     1 
 1057  1078     1 
 1058  1060     1 
 1058  1061     1 
 1058  1062     1 
 1058  1075     1 
 1058  1076     1 
 1059  1064     1 
 1059  1065     1 
 1059  1070     1 
 1059  1073     1 
 1059  1075     1 
 1059  1076     1 
 1060  1063     1 
 1060  1072     1 
 1060  1074     1 
 1061  1063     1 
 1061  1072     1 
 1061  1074     1 
 1062  1066     1 
 1062  1067     1 
 1062  1071     1 
 1062  1074     1 
 1063  1068     1 
 1063  1070     1 
 1063  1073     1 
 1064  1066     1 
 1064  1067     1 
 1064  1072     1 
 1065  1069     1 
 1065  1071     1 
 1065  1072     1 
 1066  1068     1 
 1066  1070     1 
 1067  1073     1 
 1068  1071     1 
 1068  1072     1 
 1069  1070     1 
 1071  1073     1 
 1074  1079     1 
 1074  1080     1 
 1074  1098     1 
 1075  1077     1 
 1075  1078     1 
 1076  1081     1 
 1076  1082     1 
 1076  1083     1 
 1076  1099     1 
 1076  1100     1 
 1077  1079     1 
 1077  1080     1 
 1077  1098     1 
 1078  1084     1 
 1078  1085     1 
 1078  1086     1 
 1078  1101     1 
 1078  1102     1 
 1079  1081     1 
 1079  1082     1 
 1079  1083     1 
 1079  1099     1 
 1079  1100     1 
 1080  1087     1 
 1080  1088     1 
 1080  1089     1 
 1080  1099     1 
 1080  1100     1 
 1081  1084     1 
 1081  1085     1 
 1081  1086     1 
 1081  1098     1 
 1082  1084     1 
 1082  1085     1 
 1082  1086     1 
 1082  1098     1 
 1083  1090     1 
 1083  1091     1 
 1083  1098     1 
 1084  1087     1 
 1084  1088     1 
 1084  1089     1 
 1085  1087     1 
 1085  1088     1 
 1085  1089     1 
 1086  1092     1 
 1086  1095     1 
 1087  1090     1 
 1087  1091     1 
 1088  1090     1 
 1088  1091     1 
 1089  1093     1 
 1089  1094     1 
 1089  1096     1 
 1089  1097     1 
 1090  1092     1 
 1090  1095     1 
 1092  1096     1 
 1092  1097     1 
 1093  1095     1 
 1094  1095     1 
 1098  1103     1 
 1098  1104     1 
 1098  1113     1 
 1099  1101     1 
 1099  1102     1 
 1100  1105     1 
 1100  1106     1 
 1100  1107     1 
 1100  1114     1 
 1100  1115     1 
 1101  1103     1 
 1101  1104     1 
 1101  1113     1 
 1102  1108     1 
 1102  1109     1 
 1102  1110     1 
 1102  1116     1 
 1102  1117     1 
 1103  1105     1 
 1103  1106     1 
 1103  1107     1 
 1103  1114     1 
 1103  1115     1 
 1104  1111     1 
 1104  1112     1 
 1104  1114     1 
 1104  1115     1 
 1105  1108     1 
 1105  1109     1 
 1105  1110     1 
 1105  1113     1 
 1106  1108     1 
 1106  1109     1 
 1106  1110     1 
 1106  1113     1 
 1107  1113     1 
 1108  1111     1 
 1108  1112     1 
 1109  1111     1 
 1109  1112     1 
 1113  1118     1 
 1113  1119     1 
 1113  1132     1 
 1114  1116     1 
 1114  1117     1 
 1115  1120     1 
 1115  1121     1 
 1115  1122     1 
 1115  1133     1 
 1115  1134     1 
 1116  1118     1 
 1116  1119     1 
 1116  1132     1 
 1117  1123     1 
 1117  1124     1 
 1117  1128     1 
 1117  1135     1 
 1117  1136     1 
 1118  1120     1 
 1118  1121     1 
 1118  1122     1 
 1118  1133     1 
 1118  1134     1 
 1119  1125     1 
 1119  1126     1 
 1119  1127     1 
 1119  1129     1 
 1119  1130     1 
 1119  1131     1 
 1119  1133     1 
 1119  1134     1 
 1120  1123     1 
 1120  1124     1 
 1120  1128     1 
 1120  1132     1 
 1121  1123     1 
 1121  1124     1 
 1121  1128     1 
 1121  1132     1 
 1122  1132     1 
 1123  1125     1 
 1123  1126     1 
 1123  1127     1 
 1123  1129     1 
 1123  1130     1 
 1123  1131     1 
 1124  1129     1 
 1124  1130     1 
 1124  1131     1 
 1125  1128     1 
 1126  1128     1 
 1127  1128     1 
 1132  1137     1 
 1132  1138     1 
 1132  1156     1 
 1133  1135     1 
 1133  1136     1 
 1134  1139     1 
 1134  1140     1 
 1134  1141     1 
 1134  1157     1 
 1134  1158     1 
 1135  1137     1 
 1135  1138     1 
 1135  1156     1 
 1136  1142     1 
 1136  1143     1 
 1136  1144     1 
 1136  1159     1 
 1136  1160     1 
 1137  1139     1 
 1137  1140     1 
 1137  1141     1 
 1137  1157     1 
 1137  1158     1 
 1138  1145     1 
 1138  1146     1 
 1138  1147     1 
 1138  1157     1 
 1138  1158     1 
 1139  1142     1 
 1139  1143     1 
 1139  1144     1 
 1139  1156     1 
 1140  1142     1 
 1140  1143     1 
 1140  1144     1 
 1140  1156     1 
 1141  1148     1 
 1141  1149     1 
 1141  1156     1 
 1142  1145     1 
 1142  1146     1 
 1142  1147     1 
 1143  1145     1 
 1143  1146     1 
 1143  1147     1 
 1144  1150     1 
 1144  1153     1 
 1145  1148     1 
 1145  1149     1 
 1146  1148     1 
 1146  1149     1 
 1147  1151     1 
 1147  1152     1 
 1147  1154     1 
 1147  1155     1 
 1148  1150     1 
 1148  1153     1 
 1150  1154     1 
 1150  1155     1 
 1151  1153     1 
 1152  1153     1 
 1156  1161     1 
 1156  1162     1 
 1156  1175     1 
 1157  1159     1 
 1157  1160     1 
 1158  1163     1 
 1158  1164     1 
 1158  1165     1 
 1158  1176     1 
 1158  1177     1 
 1159  1161     1 
 1159  1162     1 
 1159  1175     1 
 1160  1166     1 
 1160  1167     1 
 1160  1171     1 
 1160  1178     1 
 1160  1179     1 
 1161  1163     1 
 1161  1164     1 
 1161  1165     1 
 1161  1176     1 
 1161  1177     1 
 1162  1168     1 
 1162  1169     1 
 1162  1170     1 
 1162  1172     1 
 1162  1173     1 
 1162  1174     1 
 1162  1176     1 
 1162  1177     1 
 1163  1166     1 
 1163  1167     1 
 1163  1171     1 
 1163  1175     1 
 1164  1166     1 
 1164  1167     1 
 1164  1171     1 
 1164  1175     1 
 1165  1175     1 
 1166  1168     1 
 1166  1169     1 
 1166  1170     1 
 1166  1172     1 
 1166  1173     1 
 1166  1174     1 
 1167  1172     1 
 1167  1173     1 
 1167  1174     1 
 1168  1171     1 
 1169  1171     1 
 1170  1171     1 
 1175  1180     1 
 1175  1181     1 
 1175  1194     1 
 1176  1178     1 
 1176  1179     1 
 1177  1182     1 
 1177  1183     1 
 1177  1184     1 
 1177  1195     1 
 1177  1196     1 
 1178  1180     1 
 1178  1181     1 
 1178  1194     1 
 1179  1185     1 
 1179  1186     1 
 1179  1190     1 
 1179  1197     1 
 1179  1198     1 
 1180  1182     1 
 1180  1183     1 
 1180  1184     1 
 1180  1195     1 
 1180  1196     1 
 1181  1187     1 
 1181  1188     1 
 1181  1189     1 
 1181  1191     1 
 1181  1192     1 
 1181  1193     1 
 1181  1195     1 
 1181  1196     1 
 1182  1185     1 
 1182  1186     1 
 1182  1190     1 
 1182  1194     1 
 1183  1185     1 
 1183  1186     1 
 1183  1190     1 
 1183  1194     1 
 1184  1194     1 
 1185  1187     1 
 1185  1188     1 
 1185  1189     1 
 1185  1191     1 
 1185  1192     1 
 1185  1193     1 
 1186  1191     1 
 1186  1192     1 
 1186  1193     1 
 1187  1190     1 
 1188  1190     1 
 1189  1190     1 
 1194  1199     1 
 1194  1200     1 
 1194  1216     1 
 1195  1197     1 
 1195  1198     1 
 1196  1201     1 
 1196  1202     1 
 1196  1203     1 
 1196  1217     1 
 1196  1218     1 
 1197  1199     1 
 1197  1200     1 
 1197  1216     1 
 1198  1204     1 
 1198  1205     1 
 1198  1206     1 
 1198  1219     1 
 1198  1220     1 
 1199  1201     1 
 1199  1202     1 
 1199  1203     1 
 1199  1217     1 
 1199  1218     1 
 1200  1207     1 
 1200  1208     1 
 1200  1209     1 
 1200  1217     1 
 1200  1218     1 
 1201  1204     1 
 1201  1205     1 
 1201  1206     1 
 1201  1216     1 
 1202  1204     1 
 1202  1205     1 
 1202  1206     1 
 1202  1216     1 
 1203  1210     1 
 1203  1211     1 
 1203  1212     1 
 1203  1216     1 
 1204  1207     1 
 1204  1208     1 
 1204  1209     1 
 1205  1207     1 
 1205  1208     1 
 1205  1209     1 
 1206  1213     1 
 1206  1214     1 
 1206  1215     1 
 1207  1210     1 
 1207  1211     1 
 1207  1212     1 
 1208  1210     1 
 1208  1211     1 
 1208  1212     1 
 1210  1213     1 
 1210  1214     1 
 1210  1215     1 
 1211  1213     1 
 1211  1214     1 
 1211  1215     1 
 1216  1221     1 
 1216  1222     1 
 1216  1233     1 
 1217  1219     1 
 1217  1220     1 
 1218  1223     1 
 1218  1224     1 
 1218  1225     1 
 1218  1234     1 
 1218  1235     1 
 1219  1221     1 
 1219  1222     1 
 1219  1233     1 
 1220  1226     1 
 1220  1231     1 
 1220  1236     1 
 1220  1237     1 
 1221  1223     1 
 1221  1224     1 
 1221  1225     1 
 1221  1234     1 
 1221  1235     1 
 1222  1227     1 
 1222  1229     1 
 1222  1232     1 
 1222  1234     1 
 1222  1235     1 
 1223  1226     1 
 1223  1231     1 
 1223  1233     1 
 1224  1226     1 
 1224  1231     1 
 1224  1233     1 
 1225  1228     1 
 1225  1230     1 
 1225  1233     1 
 1226  1230     1 
 1226  1232     1 
 1227  1232     1 
 1228  1230     1 
 1228  1231     1 
 1230  1232     1 
 1233  1238     1 
 1233  1239     1 
 1233  1250     1 
 1234  1236     1 
 1234  1237     1 
 1235  1240     1 
 1235  1241     1 
 1235  1242     1 
 1235  1251     1 
 1235  1252     1 
 1236  1238     1 
 1236  1239     1 
 1236  1250     1 
 1237  1243     1 
 1237  1244     1 
 1237  1245     1 
 1237  1253     1 
 1237  1254     1 
 1238  1240     1 
 1238  1241     1 
 1238  1242     1 
 1238  1251     1 
 1238  1252     1 
 1239  1246     1 
 1239  1251     1 
 1239  1252     1 
 1240  1243     1 
 1240  1244     1 
 1240  1245     1 
 1240  1250     1 
 1241  1243     1 
 1241  1244     1 
 1241  1245     1 
 1241  1250     1 
 1242  1247     1 
 1242  1248     1 
 1242  1249     1 
 1242  1250     1 
 1243  1246     1 
 1244  1246     1 
 1250  1255     1 
 1250  1256     1 
 1250  1272     1 
 1251  1253     1 
 1251  1254     1 
 1252  1257     1 
 1252  1258     1 
 1252  1259     1 
 1252  1273     1 
 1252  1274     1 
 1253  1255     1 
 1253  1256     1 
 1253  1272     1 
 1254  1260     1 
 1254  1261     1 
 1254  1262     1 
 1254  1275     1 
 1254  1276     1 
 1255  1257     1 
 1255  1258     1 
 1255  1259     1 
 1255  1273     1 
 1255  1274     1 
 1256  1263     1 
 1256  1264     1 
 1256  1265     1 
 1256  1273     1 
 1256  1274     1 
 1257  1260     1 
 1257  1261     1 
 1257  1262     1 
 1257  1272     1 
 1258  1260     1 
 1258  1261     1 
 1258  1262     1 
 1258  1272     1 
 1259  1266     1 
 1259  1267     1 
 1259  1268     1 
 1259  1272     1 
 1260  1263     1 
 1260  1264     1 
 1260  1265     1 
 1261  1263     1 
 1261  1264     1 
 1261  1265     1 
 1262  1269     1 
 1262  1270     1 
 1262  1271     1 
 1263  1266     1 
 1263  1267     1 
 1263  1268     1 
 1264  1266     1 
 1264  1267     1 
 1264  1268     1 
 1266  1269     1 
 1266  1270     1 
 1266  1271     1 
 1267  1269     1 
 1267  1270     1 
 1267  1271     1 
 1272  1277     1 
 1272  1278     1 
 1272  1289     1 
 1273  1275     1 
 1273  1276     1 
 1274  1279     1 
 1274  1280     1 
 1274  1281     1 
 1274  1290     1 
 1274  1291     1 
 1275  1277     1 
 1275  1278     1 
 1275  1289     1 
 1276  1282     1 
 1276  1287     1 
 1276  1292     1 
 1276  1293     1 
 1277  1279     1 
 1277  1280     1 
 1277  1281     1 
 1277  1290     1 
 1277  1291     1 
 1278  1283     1 
 1278  1285     1 
 1278  1288     1 
 1278  1290     1 
 1278  1291     1 
 1279  1282     1 
 1279  1287     1 
 1279  1289     1 
 1280  1282     1 
 1280  1287     1 
 1280  1289     1 
 1281  1284     1 
 1281  1286     1 
 1281  1289     1 
 1282  1286     1 
 1282  1288     1 
 1283  1288     1 
 1284  1286     1 
 1284  1287     1 
 1286  1288     1 
 1289  1294     1 
 1289  1295     1 
 1289  1304     1 
 1290  1292     1 
 1290  1293     1 
 1291  1296     1 
 1291  1297     1 
 1291  1298     1 
 1291  1305     1 
 1291  1306     1 
 1292  1294     1 
 1292  1295     1 
 1292  1304     1 
 1293  1299     1 
 1293  1300     1 
 1293  1301     1 
 1293  1307     1 
 1293  1308     1 
 1294  1296     1 
 1294  1297     1 
 1294  1298     1 
 1294  1305     1 
 1294  1306     1 
 1295  1302     1 
 1295  1303     1 
 1295  1305     1 
 1295  1306     1 
 1296  1299     1 
 1296  1300     1 
 1296  1301     1 
 1296  1304     1 
 1297  1299     1 
 1297  1300     1 
 1297  1301     1 
 1297  1304     1 
 1298  1304     1 
 1299  1302     1 
 1299  1303     1 
 1300  1302     1 
 1300  1303     1 
 1304  1309     1 
 1304  1310     1 
 1304  1318     1 
 1305  1307     1 
 1305  1308     1 
 1306  1311     1 
 1306  1312     1 
 1306  1313     1 
 1306  1319     1 
 1306  1320     1 
 1307  1309     1 
 1307  1310     1 
 1307  1318     1 
 1308  1314     1 
 1308  1315     1 
 1308  1321     1 
 1308  1322     1 
 1309  1311     1 
 1309  1312     1 
 1309  1313     1 
 1309  1319     1 
 1309  1320     1 
 1310  1316     1 
 1310  1317     1 
 1310  1319     1 
 1310  1320     1 
 1311  1314     1 
 1311  1315     1 
 1311  1318     1 
 1312  1314     1 
 1312  1315     1 
 1312  1318     1 
 1313  1318     1 
 1314  1316     1 
 1314  1317     1 
 1318  1323     1 
 1318  1324     1 
 1318  1334     1 
 1319  1321     1 
 1319  1322     1 
 1320  1325     1 
 1320  1326     1 
 1320  1330     1 
 1320  1335     1 
 1320  1336     1 
 1321  1323     1 
 1321  1324     1 
 1321  1334     1 
 1322  1327     1 
 1322  1328     1 
 1322  1329     1 
 1322  1331     1 
 1322  1332     1 
 1322  1333     1 
 1322  1337     1 
 1322  1338     1 
 1323  1325     1 
 1323  1326     1 
 1323  1330     1 
 1323  1335     1 
 1323  1336     1 
 1324  1335     1 
 1324  1336     1 
 1325  1327     1 
 1325  1328     1 
 1325  1329     1 
 1325  1331     1 
 1325  1332     1 
 1325  1333     1 
 1325  1334     1 
 1326  1331     1 
 1326  1332     1 
 1326  1333     1 
 1326  1334     1 
 1327  1330     1
[truncated: 1,384,776 more chars]
