# Supplementary material for: Drug Design in the Exascale Era: A Perspective from Massively Parallel QM/MM Simulations
Source: J Chem Inf Model. 2023 Jun 15;63(12):3647–58. doi: 10.1021/acs.jcim.3c00557 (PMC10302481; doi:10.1021/acs.jcim.3c00557)
Supplement: Supplementary file 1 — ci3c00557_si_001.zip [file ci3c00557_si_001.zip › p38/gromacs_p38.mdp]

; Run parameters
define		= -DFLEXIBLE
integrator	= mimic		; mimic integrator
nsteps		= 100000	; irrelevant in MiMiC run
dt		= 0.002		; irrelevant in MiMiC run

; Output control
nstxout		= 10		; save coordinates every X steps
nstvout		= 10		; save velocities every X steps
nstfout         = 10   		; save forces every X steps
nstenergy	= 1		; save energies every X steps
nstlog		= 1		; update log file every X steps

; Bond parameters
continuation	        = yes	; first dynamics run
constraints	        = none	; no constraits as we want quantum molecule to be flexible

; Neighborsearching
cutoff-scheme       = Verlet
ns_type		    = grid		; search neighboring grid cells
nstlist		    = 10		; 
rcoulomb	    = 1.0		; short-range electrostatic cutoff (in nm)
rvdw		    = 1.0		; short-range van der Waals cutoff (in nm)

; Electrostatics
coulombtype	    = PME	; Particle Mesh Ewald for long-range electrostatics
pme_order	    = 4		; cubic interpolation
fourierspacing	    = 0.16	; grid spacing for FFT

; Temperature coupling is off - no need for that as CPMD will be the integrator
tcoupl		= no	           
pcoupl		= no	
    
; Periodic boundary conditions
pbc		= xyz		    ; 3-D PBC

; Dispersion correction
DispCorr	= EnerPres	; account for cut-off vdW scheme

; Velocity generation
gen_vel	  = no  		; assign velocities from Maxwell distribution
QMMM-grps = QMatoms		; set the name of QM atoms group
