# Supplementary material for: Drug Design in the Exascale Era: A Perspective from Massively Parallel QM/MM Simulations
Source: J Chem Inf Model. 2023 Jun 15;63(12):3647–58. doi: 10.1021/acs.jcim.3c00557 (PMC10302481; doi:10.1021/acs.jcim.3c00557)
Supplement: Supplementary file 1 — ci3c00557_si_001.zip [file ci3c00557_si_001.zip › p38/cpmd_prod_p38.inp]

&MIMIC
    LONG-RANGE COUPLING
    FRAGMENT SORTING ATOM-WISE UPDATE
        50
    CUTOFF DISTANCE
        50.0
    MULTIPOLE ORDER
        5
    OVERLAPS
        46
        2 5609 1 1
        2 5610 1 2
        2 5611 1 3
        2 5612 1 4
        2 5613 1 5
        2 5614 1 6
        2 5615 1 7
        2 5616 1 8
        2 5628 1 9
        2 5629 1 10
        2 5630 1 11
        2 5631 1 12
        2 5632 1 13
        2 5644 1 14
        2 5645 1 15
        2 5646 1 16
        2 5647 1 17
        2 5648 1 18
        2 5649 1 19
        2 5652 1 20
        2 5622 1 21
        2 5623 1 22
        2 5624 1 23
        2 5625 1 24
        2 5626 1 25
        2 5627 1 26
        2 5634 1 27
        2 5635 1 28
        2 5636 1 29
        2 5637 1 30
        2 5638 1 31
        2 5639 1 32
        2 5640 1 33
        2 5641 1 34
        2 5642 1 35
        2 5650 1 36
        2 5651 1 37
        2 5653 1 38
        2 5654 1 39
        2 5617 1 40
        2 5619 1 41
        2 5620 1 42
        2 5621 1 43
        2 5618 1 44
        2 5633 1 45
        2 5643 1 46
    PATHS
        1
/p/project/tfep2022/paulikat1/tests/run_Lig2g_MiMiC/prod
    BOX
        225.87631805994383 225.87631805994383 225.87631805994383
&END

&CPMD
    MIMIC
    RESTART COORDINATES WAVEFUNCTION VELOCITIES NOSEP ACCUMULATORS LATEST
    NEW CONSTRAINTS
    MOLECULAR DYNAMICS BO
    ISOLATED MOLECULE
    ODIIS
        10
    EXTRAPOLATE WFN
        8
    REAL SPACE WFN KEEP
    MEMORY BIG
    SUBTRACT COMVEL
       10000 
    VDW CORRECTION ON
    MAXSTEP
        10790
    TIMESTEP
        20.0
    TRAJECTORY SAMPLE XYZ
        10
    STORE
        10
    RESTFILE
        3
    NOSE IONS
        300 3000
&END

&SYSTEM
    POISSON SOLVER TUCKERMAN
    SYMMETRY
        0
    CELL
        24.6 1.2 1.6 0.0 0.0 0.0
    CHARGE
        0
    CUTOFF
        90.0
&END

&DFT
    XC_DRIVER
    FUNCTIONAL GGA_XC_BLYP
&END

&VDW
    EMPIRICAL CORRECTION
        VDW PARAMETERS
        ALL DFT-D2
        S6GRIMME
        BLYP
    END EMPIRICAL CORRECTION
&END

&ATOMS
*C_MT_BLYP.psp KLEINMAN-BYLANDER
    LMAX=P
    19
   109.509628922063   114.101663404904   111.682813965383
   116.085875835761   112.948930468882   117.465375906738
   114.422916846090   115.122115512202   113.137903081345
   113.591437351255   116.388232015701   110.870231731794
   113.081211297606   113.289081171315   114.347327801105
   116.766177240626   115.745725133328   114.385122323598
   111.115896127995   115.821314178313   110.171033065682
   109.150580958384   110.870231731794   114.933142899739
   112.306423586510   110.303313894406   125.080972188980
   113.553642828763   111.739505749122   122.832198100675
   115.216601818433   110.152135804436   121.074752804773
   116.822869024365   108.356895986042   122.681020010705
   115.235499079679   106.618347951386   124.457362567853
   113.761512702471   116.558307366918   101.100347667479
   114.139457927397   114.630786719799   102.687717612164
   112.797752378912   114.649683981045   105.068772529193
   111.323766001704   116.766177240626   105.900252024028
   111.153690650488   118.882670500207   104.180601250619
   112.268629064017   118.655903365252   101.705060027359

*F_MT_BLYP2.psp KLEINMAN-BYLANDER
    LMAX=P
    1
   112.873341423897   112.476498937726   106.599450690140

*H_MT_BLYP.psp KLEINMAN-BYLANDER
    LMAX=S
    19
   114.857553854754   117.465375906738   109.679704273280
   117.937807437894   117.144122465551   113.440259261285
   107.657697319930   109.963163191974   113.818204486210
   110.284416633160   109.245067264616   115.518957998373
   108.281306941057   111.626122181644   116.652793673149
   118.637006104006   111.966272884077   120.281067832430
   110.737950903070   109.169478219631   124.325081739129
   111.720608487876   111.569430397905   126.611650349927
   114.838656593508   113.137903081345   123.663677595510
   112.098553712801   112.873341423897   121.868437777116
   114.007177098673   108.961608345922   119.884225346259
   118.145677311603   107.147471266281   121.641670642161
   117.994499221633   109.509628922063   123.966033775451
   113.893793531195   105.541204060349   123.304629631832
   116.331540231962   105.371128709133   125.704581810106
   114.649683981045   116.331540231962    99.267313326592
   115.273293602172   113.005622252621   102.158594297269
   110.114341281944   120.507834967385   104.879799916730
   112.079656451554   120.337759616169   100.533429830091

*N_MT_BLYP.psp KLEINMAN-BYLANDER
    LMAX=P
    4
   117.540964951723   114.763067548523   116.520512844425
   110.586772813100   112.892238685144   113.667026396240
   113.855999008703   112.325320847756   116.539410105671
   116.917355330596   111.607224920398   119.525177382580

*O_MT_BLYP.psp KLEINMAN-BYLANDER
    LMAX=P
    3
   107.223060311266   113.799307224964   111.172587911734
   113.761512702471   108.375793247288   126.101424296278
   110.076546759451   116.974047114335   108.167923373579

&END
