# Supplementary material for: Drug Design in the Exascale Era: A Perspective from Massively Parallel QM/MM Simulations
Source: J Chem Inf Model. 2023 Jun 15;63(12):3647–58. doi: 10.1021/acs.jcim.3c00557 (PMC10302481; doi:10.1021/acs.jcim.3c00557)
Supplement: Supplementary file 1 — ci3c00557_si_001.zip [file ci3c00557_si_001.zip › p38/gromacs_p38.gro]

protein ligand in water t=   0.00000 step= 0
169550
    1GLU      N    1   6.621   5.669   3.245  1.0567 -0.3347  0.3489
    1GLU     H1    2   6.608   5.690   3.147 -0.6515  0.8655  0.7802
    1GLU     H2    3   6.532   5.630   3.272  1.9918 -3.1311 -0.3060
    1GLU     H3    4   6.644   5.756   3.291  1.4142  0.5943 -1.5048
    1GLU     CA    5   6.731   5.572   3.261 -0.1680  0.2427  0.5450
    1GLU     HA    6   6.699   5.478   3.217 -0.0121  0.1463  0.6390
    1GLU     CB    7   6.860   5.615   3.189  0.0266  0.8889  0.1568
    1GLU    HB1    8   6.840   5.660   3.091  2.5629  1.2677 -0.2654
    1GLU    HB2    9   6.905   5.693   3.250  2.0433 -0.1180  0.0348
    1GLU     CG   10   6.962   5.498   3.175  0.5087 -0.3402  0.3939
    1GLU    HG1   11   7.055   5.537   3.133  0.1712  0.0599  0.0096
    1GLU    HG2   12   6.991   5.464   3.275 -0.9350 -0.5560  0.7594
    1GLU     CD   13   6.916   5.372   3.103  0.6677 -0.1606  0.1345
    1GLU    OE1   14   6.936   5.358   2.979  0.2643 -0.1236  0.2228
    1GLU    OE2   15   6.866   5.286   3.179  0.1426 -0.5221  0.1313
    1GLU      C   16   6.751   5.552   3.412 -0.0016 -0.1286  0.6274
    1GLU      O   17   6.756   5.659   3.476 -0.6540 -0.2287  0.1419
    2ARG      N   18   6.749   5.430   3.465  0.2245 -0.1144  0.0292
    2ARG      H   19   6.741   5.347   3.408 -0.3168  0.3971 -0.6587
    2ARG     CA   20   6.751   5.408   3.608  0.0679  0.1124  0.2222
    2ARG     HA   21   6.700   5.491   3.654  1.7951  0.9099  0.7871
    2ARG     CB   22   6.668   5.281   3.632 -0.3315 -0.4560 -0.3128
    2ARG    HB1   23   6.571   5.271   3.582 -0.9900 -2.7097  1.2080
    2ARG    HB2   24   6.720   5.194   3.592  1.2952  0.2262  0.2686
    2ARG     CG   25   6.638   5.266   3.783  0.8302  0.0425 -0.3055
    2ARG    HG1   26   6.722   5.302   3.842  0.9952  0.2516 -0.6655
    2ARG    HG2   27   6.552   5.327   3.811  0.4301 -0.4222 -0.4962
    2ARG     CD   28   6.604   5.125   3.820  0.1164 -0.2771 -0.2818
    2ARG    HD1   29   6.526   5.126   3.896  1.2170 -0.9900  0.8951
    2ARG    HD2   30   6.564   5.074   3.733  0.9215 -0.8781 -0.3106
    2ARG     NE   31   6.730   5.056   3.855  0.8554 -0.4837 -0.2118
    2ARG     HE   32   6.819   5.103   3.847  1.4116 -1.3853  0.3793
    2ARG     CZ   33   6.745   4.927   3.871 -0.7088 -0.2073 -0.3581
    2ARG    NH1   34   6.649   4.839   3.893 -0.4140  0.0373 -0.1207
    2ARG   HH11   35   6.553   4.868   3.905 -0.7324 -0.1211 -1.9771
    2ARG   HH12   36   6.679   4.743   3.897 -1.0655 -0.2511 -1.5224
    2ARG    NH2   37   6.861   4.876   3.871 -0.2439 -0.6389 -0.1655
    2ARG   HH21   38   6.943   4.927   3.843 -0.4180  0.4441  1.2062
    2ARG   HH22   39   6.863   4.775   3.877  0.8590 -0.5281  2.8131
    2ARG      C   40   6.892   5.383   3.658 -0.2303  0.6799  0.5134
    2ARG      O   41   6.958   5.304   3.595  0.3016  0.1016  0.4654
    3PRO      N   42   6.936   5.444   3.767  1.2109  0.2049 -0.8853
    3PRO     CD   43   6.861   5.549   3.843  0.2683 -0.9057  0.4145
    3PRO    HD1   44   6.783   5.505   3.905  0.3683  1.5898  2.4552
    3PRO    HD2   45   6.809   5.621   3.779  0.4807  0.2920  1.5375
    3PRO     CG   46   6.966   5.624   3.925  0.5746  0.6700  0.1399
    3PRO    HG1   47   6.923   5.675   4.011 -0.8637 -0.4382  0.1274
    3PRO    HG2   48   7.018   5.697   3.863 -0.6663 -0.6932 -2.6943
    3PRO     CB   49   7.061   5.510   3.970  0.3660 -0.0022  0.6181
    3PRO    HB1   50   7.026   5.464   4.062 -4.1980  0.4455 -0.6450
    3PRO    HB2   51   7.157   5.555   3.995  1.6660 -2.2140 -0.1005
    3PRO     CA   52   7.050   5.405   3.851  0.8243 -0.6030 -0.2306
    3PRO     HA   53   7.139   5.425   3.790  0.1921  1.0237 -0.6828
    3PRO      C   54   7.055   5.263   3.900  0.2048 -0.8180 -0.1816
    3PRO      O   55   6.967   5.182   3.886  0.2109  0.5151  0.5253
    4THR      N   56   7.172   5.239   3.957 -0.0631  0.5620 -0.0027
    4THR      H   57   7.244   5.309   3.949  1.2112 -0.4317  1.9691
    4THR     CA   58   7.201   5.104   4.016  0.6516 -0.7894  0.3622
    4THR     HA   59   7.176   5.020   3.950  1.2545  0.5963 -1.7162
    4THR     CB   60   7.341   5.091   4.070  0.3627 -0.2284 -0.0108
    4THR     HB   61   7.335   5.012   4.144  0.0858 -0.9724 -0.8057
    4THR    CG2   62   7.444   5.039   3.964 -0.1653  0.5544 -0.2025
    4THR   HG21   63   7.400   4.950   3.919 -2.5944  0.7318  1.6242
    4THR   HG22   64   7.468   5.119   3.893 -0.3842  2.4762  1.7916
    4THR   HG23   65   7.537   5.015   4.015 -1.5524 -1.7175  1.4323
    4THR    OG1   66   7.387   5.213   4.126 -0.1267 -0.8637  0.1595
    4THR    HG1   67   7.323   5.238   4.192  0.8691 -1.8806  1.5703
    4THR      C   68   7.109   5.093   4.138 -0.6310 -0.0054  0.2470
    4THR      O   69   7.130   5.165   4.234 -0.1159 -0.2177  0.1219
    5PHE      N   70   7.008   5.005   4.138 -0.3376  0.6333 -0.7593
    5PHE      H   71   7.003   4.941   4.060  0.7738 -0.3274 -0.0629
    5PHE     CA   72   6.924   4.982   4.257 -0.8985  0.4868 -0.3189
    5PHE     HA   73   6.953   5.057   4.330  0.7236  1.0481 -1.4805
    5PHE     CB   74   6.776   4.998   4.214  1.0019  0.5271  0.2335
    5PHE    HB1   75   6.762   4.941   4.122  3.1462  0.1487  0.0758
    5PHE    HB2   76   6.713   4.936   4.277  3.4367 -0.3247  1.9958
    5PHE     CG   77   6.716   5.140   4.196 -0.5043  0.1867  0.4300
    5PHE    CD1   78   6.575   5.165   4.215  0.1927 -0.2005 -0.5509
    5PHE    HD1   79   6.499   5.090   4.231  0.7809 -0.7855 -0.4614
    5PHE    CE1   80   6.523   5.296   4.219 -0.3410  0.2322  0.5922
    5PHE    HE1   81   6.418   5.308   4.242 -0.5961 -0.8240  0.0410
    5PHE     CZ   82   6.606   5.406   4.193 -0.1128  0.5974  0.2089
    5PHE     HZ   83   6.572   5.509   4.201 -1.0886  0.1262  3.7065
    5PHE    CE2   84   6.739   5.385   4.155  0.2263 -0.1734  0.0945
    5PHE    HE2   85   6.802   5.470   4.134  0.3530 -0.6837 -1.7721
    5PHE    CD2   86   6.790   5.250   4.159 -0.1211 -0.6218 -0.2078
    5PHE    HD2   87   6.893   5.235   4.128  0.3780 -0.6963  1.3844
    5PHE      C   88   6.950   4.841   4.321  1.0028 -0.6118 -0.5829
    5PHE      O   89   6.999   4.755   4.253  0.2247  0.4262  0.4375
    6TYR      N   90   6.894   4.818   4.444 -0.0332  0.4791  0.7398
    6TYR      H   91   6.864   4.905   4.487 -0.7780  2.3088 -3.0268
    6TYR     CA   92   6.861   4.685   4.498  0.0275  0.1182 -0.8484
    6TYR     HA   93   6.867   4.619   4.411  1.2733  1.7610 -2.0744
    6TYR     CB   94   6.974   4.631   4.591  0.1345  0.2643  0.1366
    6TYR    HB1   95   6.950   4.526   4.607  1.1404  0.3693  2.7822
    6TYR    HB2   96   7.072   4.647   4.547 -0.8909  2.2418 -1.6366
    6TYR     CG   97   6.964   4.688   4.729  1.0087 -0.4370  0.4742
    6TYR    CD1   98   6.929   4.611   4.840  0.0902 -0.0691 -0.1063
    6TYR    HD1   99   6.898   4.508   4.832  0.6508 -0.2025 -0.6782
    6TYR    CE1  100   6.925   4.670   4.969 -0.0909 -0.3393  0.2677
    6TYR    HE1  101   6.897   4.617   5.059  0.0221  0.1463  0.5885
    6TYR     CZ  102   6.971   4.801   4.986  0.3922  0.6858 -0.4945
    6TYR     OH  103   6.981   4.854   5.109  0.1672  0.5050  0.5482
    6TYR     HH  104   7.002   4.947   5.096 -2.9840  1.0043 -2.2771
    6TYR    CE2  105   7.000   4.877   4.870  0.0741 -0.1681 -0.0224
    6TYR    HE2  106   7.032   4.980   4.882  0.8373 -0.4420  0.3403
    6TYR    CD2  107   6.989   4.825   4.743 -0.5551 -0.4720 -0.3468
    6TYR    HD2  108   7.013   4.875   4.650  0.9879 -1.9319 -0.7779
    6TYR      C  109   6.721   4.672   4.562 -0.2517 -0.7579 -0.5339
    6TYR      O  110   6.654   4.772   4.602 -0.4012  0.2355  0.2655
    7ARG      N  111   6.674   4.552   4.577 -0.0150  0.6367  0.4283
    7ARG      H  112   6.730   4.477   4.540 -0.5451  0.9918 -1.1506
    7ARG     CA  113   6.545   4.514   4.636  0.1292  0.3177 -0.9093
    7ARG     HA  114   6.488   4.605   4.651  1.6337  1.5847 -2.3654
    7ARG     CB  115   6.469   4.413   4.543 -0.6142 -0.0728 -0.0021
    7ARG    HB1  116   6.494   4.435   4.440  0.8991 -3.7696 -0.5980
    7ARG    HB2  117   6.508   4.311   4.550 -1.7506 -0.5687 -0.5743
    7ARG     CG  118   6.322   4.384   4.566  0.5402  0.4097  0.0081
    7ARG    HG1  119   6.309   4.341   4.665  0.5945  0.4976  0.0542
    7ARG    HG2  120   6.277   4.483   4.560 -1.8649 -0.3655  2.6431
    7ARG     CD  121   6.256   4.284   4.471  0.0072  0.6986  0.5935
    7ARG    HD1  122   6.321   4.198   4.457 -2.0464 -0.9362  0.5395
    7ARG    HD2  123   6.157   4.248   4.499 -0.2180 -0.1465 -1.1740
    7ARG     NE  124   6.239   4.350   4.341  0.2859 -0.3587  0.1341
    7ARG     HE  125   6.315   4.408   4.306 -0.5990  0.3184 -0.7403
    7ARG     CZ  126   6.123   4.361   4.286 -0.3443  0.5825  0.7814
    7ARG    NH1  127   6.024   4.281   4.314 -0.3502  0.0839  1.0878
    7ARG   HH11  128   6.029   4.209   4.385  0.9737  0.5034  1.4429
    7ARG   HH12  129   5.954   4.263   4.243  1.4947 -0.7117 -0.6603
    7ARG    NH2  130   6.095   4.462   4.211  0.3451 -0.3068 -0.5941
    7ARG   HH21  131   6.155   4.543   4.217 -2.0442  1.5629 -0.5498
    7ARG   HH22  132   5.998   4.470   4.184  0.7090 -1.9988 -2.7125
    7ARG      C  133   6.560   4.451   4.780  0.0225  0.2713  0.3208
    7ARG      O  134   6.665   4.398   4.807 -0.1457 -0.3640  0.4783
    8GLN      N  135   6.459   4.465   4.865 -0.4774  0.4225 -0.0025
    8GLN      H  136   6.398   4.543   4.844 -2.3362 -1.0326 -0.2682
    8GLN     CA  137   6.437   4.395   4.992  0.4194 -0.8549  0.6139
    8GLN     HA  138   6.478   4.295   4.979 -0.3808 -1.8636  4.5668
    8GLN     CB  139   6.522   4.462   5.102 -0.1257  0.4970 -0.0624
    8GLN    HB1  140   6.522   4.396   5.188  1.9939  0.1993 -0.2401
    8GLN    HB2  141   6.624   4.466   5.065 -0.5866  0.7495 -1.3938
    8GLN     CG  142   6.473   4.598   5.136 -0.0286  0.1055  0.1995
    8GLN    HG1  143   6.456   4.659   5.047 -1.3156 -1.8592 -0.9812
    8GLN    HG2  144   6.381   4.597   5.195  0.8092  1.0741  1.5812
    8GLN     CD  145   6.577   4.665   5.225  0.0070  0.4000 -0.0351
    8GLN    OE1  146   6.591   4.629   5.342  0.1682 -1.0273  0.1106
    8GLN    NE2  147   6.658   4.755   5.184  0.1614 -0.0736 -0.0704
    8GLN   HE21  148   6.643   4.802   5.096 -0.1802  2.0006  1.0479
    8GLN   HE22  149   6.737   4.770   5.246  0.3570 -2.5793  0.3861
    8GLN      C  150   6.287   4.393   5.026  0.6151 -0.2625 -0.1014
    8GLN      O  151   6.203   4.451   4.955 -0.1090  0.0550  0.0728
    9GLU      N  152   6.249   4.342   5.144  0.0914  0.7349  0.6436
    9GLU      H  153   6.320   4.305   5.206  1.1523  1.1112 -0.3220
    9GLU     CA  154   6.113   4.342   5.199  0.0830  0.3831 -0.0765
    9GLU     HA  155   6.054   4.406   5.133  0.0293  1.2220  0.7735
    9GLU     CB  156   6.046   4.197   5.197 -0.1800 -0.4292 -0.1095
    9GLU    HB1  157   6.043   4.156   5.096  0.6701 -0.0302 -0.3060
    9GLU    HB2  158   6.104   4.138   5.268 -0.1139  1.1044  1.1581
    9GLU     CG  159   5.910   4.185   5.266  0.3140  0.4472  0.8682
    9GLU    HG1  160   5.920   4.215   5.370  1.8351  0.3428  0.7769
    9GLU    HG2  161   5.843   4.255   5.215  0.3374 -0.1508 -0.0113
    9GLU     CD  162   5.840   4.054   5.255 -1.3290  0.3155 -0.1026
    9GLU    OE1  163   5.745   4.037   5.178  0.2385  1.1449  0.1937
    9GLU    OE2  164   5.885   3.956   5.320 -0.4355 -0.0197  0.0153
    9GLU      C  165   6.106   4.411   5.339 -0.9503  0.0443  0.0305
    9GLU      O  166   6.173   4.374   5.438 -0.4671  0.0442 -0.1584
   10LEU      N  167   6.023   4.517   5.345 -0.5395  0.3695  0.1249
   10LEU      H  168   5.970   4.542   5.263  0.2446 -1.3832 -0.9729
   10LEU     CA  169   6.013   4.600   5.462  0.6580 -0.9301 -0.0763
   10LEU     HA  170   6.036   4.541   5.551  1.1827  2.9353  2.6442
   10LEU     CB  171   6.098   4.726   5.445  0.0078 -0.4558  0.0648
   10LEU    HB1  172   6.069   4.762   5.346  1.2624 -0.7129 -0.4101
   10LEU    HB2  173   6.065   4.804   5.513 -1.7533 -0.2462 -0.9845
   10LEU     CG  174   6.252   4.709   5.446 -0.0575 -0.4897  0.5529
   10LEU     HG  175   6.274   4.620   5.388 -2.1864 -1.4677  1.1626
   10LEU    CD1  176   6.320   4.833   5.383 -0.7718  0.1130  0.4239
   10LEU   HD11  177   6.284   4.918   5.440  0.8756  0.2298  1.3443
   10LEU   HD12  178   6.429   4.831   5.389 -0.8330 -0.8331  1.7399
   10LEU   HD13  179   6.298   4.836   5.276  1.7141  0.6322 -0.1368
   10LEU    CD2  180   6.322   4.682   5.579 -0.0753  0.8365 -0.2058
   10LEU   HD21  181   6.267   4.604   5.631  1.0195 -1.2516 -2.0128
   10LEU   HD22  182   6.422   4.642   5.565 -0.2418  0.0973  0.6104
   10LEU   HD23  183   6.324   4.772   5.640  0.8470 -0.1248  1.2350
   10LEU      C  184   5.866   4.652   5.483 -0.5265  0.2969  0.2441
   10LEU      O  185   5.794   4.673   5.384  0.0328  0.2988 -0.0657
   11ASN      N  186   5.826   4.686   5.608  0.2284 -0.0989 -0.0213
   11ASN      H  187   5.895   4.678   5.681  0.6260  1.7006 -0.1483
   11ASN     CA  188   5.683   4.705   5.640 -0.1088  0.8649 -0.0694
   11ASN     HA  189   5.680   4.681   5.746  0.5380 -2.8465 -0.7640
   11ASN     CB  190   5.646   4.854   5.621 -1.0160 -0.4408  0.0246
   11ASN    HB1  191   5.676   4.887   5.522 -0.9434  1.4516  0.6506
   11ASN    HB2  192   5.539   4.876   5.619 -1.1486 -1.0839 -0.2364
   11ASN     CG  193   5.714   4.953   5.718 -0.1185  0.5479 -0.0413
   11ASN    OD1  194   5.686   4.947   5.836  0.2417 -0.1990  0.1407
   11ASN    ND2  195   5.793   5.041   5.667 -0.0795  0.0960  0.6874
   11ASN   HD21  196   5.813   5.050   5.568 -3.7773  3.0328 -0.0119
   11ASN   HD22  197   5.811   5.121   5.726  1.4880  1.3257 -1.3099
   11ASN      C  198   5.587   4.593   5.577  0.1147 -0.0307  0.0950
   11ASN      O  199   5.468   4.625   5.555 -0.4386 -0.4201 -0.0901
   12LYS      N  200   5.644   4.475   5.564  0.0116 -0.1510  0.1838
   12LYS      H  201   5.742   4.469   5.587  0.1672 -0.0943 -0.4536
   12LYS     CA  202   5.589   4.364   5.489 -0.0988  0.7069 -0.0156
   12LYS     HA  203   5.661   4.282   5.489  0.6749  1.3740 -0.7101
   12LYS     CB  204   5.461   4.307   5.555  0.2261 -0.3763  0.4861
   12LYS    HB1  205   5.383   4.377   5.525  2.5695  1.3626 -2.1400
   12LYS    HB2  206   5.433   4.214   5.506  0.0241 -1.1059  1.9611
   12LYS     CG  207   5.454   4.290   5.708  0.7528  0.5834  0.0882
   12LYS    HG1  208   5.476   4.390   5.745 -0.6244  0.9092  0.0672
   12LYS    HG2  209   5.354   4.255   5.732  0.2711  2.0719  0.3513
   12LYS     CD  210   5.552   4.182   5.758  0.5197 -0.8403 -0.3240
   12LYS    HD1  211   5.539   4.094   5.696  1.2801 -0.4470 -1.0505
   12LYS    HD2  212   5.654   4.217   5.746 -0.0122  0.8399 -0.3317
   12LYS     CE  213   5.529   4.148   5.910  0.4197 -0.1688  0.6467
   12LYS    HE1  214   5.555   4.235   5.970  0.0362  0.3205  0.1175
   12LYS    HE2  215   5.425   4.119   5.925  0.7490 -1.4576  0.5332
   12LYS     NZ  216   5.617   4.034   5.948  0.7208 -0.1482 -0.2203
   12LYS    HZ1  217   5.576   3.948   5.916  1.8350 -0.3755 -1.0951
   12LYS    HZ2  218   5.708   4.039   5.905  1.2067  0.1463  0.8124
   12LYS    HZ3  219   5.629   4.031   6.048 -0.9540  0.1076  0.0265
   12LYS      C  220   5.564   4.374   5.337  0.5048  0.4432 -0.0620
   12LYS      O  221   5.506   4.283   5.278 -0.3671  0.0141 -0.1414
   13THR      N  222   5.619   4.474   5.274  0.4962 -0.0223  0.1905
   13THR      H  223   5.662   4.543   5.335 -0.9594 -0.4133  1.7339
   13THR     CA  224   5.596   4.509   5.134  0.1871 -0.0062  0.0211
   13THR     HA  225   5.528   4.439   5.085 -0.9524  0.8138  0.4060
   13THR     CB  226   5.531   4.646   5.131  0.1262 -0.1572  0.6873
   13THR     HB  227   5.515   4.680   5.029 -1.9117  2.8377  1.8418
   13THR    CG2  228   5.396   4.649   5.198  0.6341 -0.2919 -0.1060
   13THR   HG21  229   5.414   4.670   5.303  0.3114  0.2594 -0.1536
   13THR   HG22  230   5.330   4.729   5.161  0.1080 -0.9140 -0.5377
   13THR   HG23  231   5.332   4.561   5.191 -1.1174  0.5648  3.1664
   13THR    OG1  232   5.611   4.754   5.195  0.2049 -0.0819  0.7402
   13THR    HG1  233   5.668   4.711   5.259  0.1117 -0.6239  0.4715
   13THR      C  234   5.726   4.509   5.049 -0.9675  0.6390 -0.0432
   13THR      O  235   5.834   4.510   5.112  0.3711  0.4141 -0.6066
   14ILE      N  236   5.721   4.517   4.914 -0.1511  0.2664 -0.0047
   14ILE      H  237   5.629   4.538   4.877  1.4154  1.8469 -3.4874
   14ILE     CA  238   5.841   4.536   4.831 -0.2794 -0.1172 -0.4658
   14ILE     HA  239   5.919   4.466   4.861  1.5900  1.5131 -1.2416
   14ILE     CB  240   5.807   4.514   4.675  0.0399 -0.2391  0.3098
   14ILE     HB  241   5.763   4.608   4.643  0.1497 -0.3454 -0.1681
   14ILE    CG2  242   5.933   4.497   4.589  0.0685 -0.0083  0.5623
   14ILE   HG21  243   5.906   4.495   4.483  1.2104 -0.4901  0.2677
   14ILE   HG22  244   5.988   4.590   4.596  1.4424 -0.7940  0.4970
   14ILE   HG23  245   5.989   4.411   4.625  0.1333  0.5944  1.9494
   14ILE    CG1  246   5.699   4.407   4.638 -1.0739 -0.1531 -0.6862
   14ILE   HG11  247   5.727   4.317   4.693 -1.0507 -1.5919 -2.9600
   14ILE   HG12  248   5.607   4.443   4.684  0.2464  2.4190  0.1131
   14ILE     CD  249   5.673   4.377   4.492  0.0693  0.5748 -0.0216
   14ILE    HD1  250   5.763   4.330   4.450 -0.3962  0.6260 -1.1107
   14ILE    HD2  251   5.591   4.308   4.473  0.5675 -0.0825  0.1887
   14ILE    HD3  252   5.649   4.469   4.439 -0.2364  0.8074  0.5265
   14ILE      C  253   5.900   4.679   4.851 -0.2496  0.4159 -0.2985
   14ILE      O  254   5.831   4.781   4.861 -0.4196 -0.0932  0.5666
   15TRP      N  255   6.036   4.684   4.863  0.7361  0.0203  0.0072
   15TRP      H  256   6.089   4.599   4.866  1.0593  0.0407 -2.6758
   15TRP     CA  257   6.118   4.802   4.880 -0.0256 -0.5628 -0.5033
   15TRP     HA  258   6.064   4.888   4.841 -1.2206 -1.1717 -0.2317
   15TRP     CB  259   6.153   4.827   5.027  0.0533  0.2503 -0.0027
   15TRP    HB1  260   6.165   4.736   5.085 -3.3171  0.5994  1.4657
   15TRP    HB2  261   6.246   4.884   5.020 -0.0644  0.4940  0.4069
   15TRP     CG  262   6.064   4.915   5.103  0.0414  0.0983 -0.1979
   15TRP    CD1  263   5.945   4.877   5.148  0.9694 -0.3928 -0.2929
   15TRP    HD1  264   5.903   4.779   5.132  0.1967 -0.0957 -0.1006
   15TRP    NE1  265   5.879   4.982   5.207  0.1799  0.1107  0.8173
   15TRP    HE1  266   5.785   4.984   5.243 -0.6466 -0.7949 -1.1354
   15TRP    CE2  267   5.955   5.099   5.196  0.2323  0.2287 -0.0384
   15TRP    CZ2  268   5.950   5.224   5.255  0.0417 -0.1529 -0.1362
   15TRP    HZ2  269   5.867   5.261   5.314  1.0299  3.6730 -0.8598
   15TRP    CH2  270   6.064   5.312   5.251 -0.6539  0.2758 -0.1423
   15TRP    HH2  271   6.066   5.405   5.306  2.0210  1.0567 -1.4076
   15TRP    CZ3  272   6.183   5.266   5.190 -0.0365 -0.2137  0.2246
   15TRP    HZ3  273   6.274   5.324   5.193 -0.9762  1.2745  1.5052
   15TRP    CE3  274   6.186   5.141   5.129  0.1156 -0.2754  0.2228
   15TRP    HE3  275   6.278   5.117   5.077  0.7547  2.3375 -0.0247
   15TRP    CD2  276   6.078   5.054   5.142 -0.3822 -0.1518 -0.1054
   15TRP      C  277   6.240   4.799   4.790 -0.5872 -0.4672  0.5260
   15TRP      O  278   6.334   4.720   4.804  0.1895 -0.2862 -0.1036
   16GLU      N  279   6.239   4.886   4.681  0.8238 -0.1568 -0.0506
   16GLU      H  280   6.175   4.963   4.685  1.2282  0.1646  0.2646
   16GLU     CA  281   6.341   4.879   4.574 -0.2376 -0.6099 -0.9447
   16GLU     HA  282   6.416   4.803   4.597  0.5480  0.7323  1.1761
   16GLU     CB  283   6.272   4.824   4.454 -0.5502 -0.4364  0.7756
   16GLU    HB1  284   6.211   4.738   4.482 -0.5980 -0.4757  0.5505
   16GLU    HB2  285   6.218   4.905   4.405  1.4833 -0.8753 -2.4789
   16GLU     CG  286   6.379   4.766   4.358 -0.5327 -0.3964  0.0848
   16GLU    HG1  287   6.451   4.837   4.317  0.3629 -1.4101 -0.1578
   16GLU    HG2  288   6.448   4.696   4.405  2.1264  1.0800 -1.3002
   16GLU     CD  289   6.315   4.675   4.252 -0.3899 -0.7471  0.6635
   16GLU    OE1  290   6.362   4.570   4.214  0.2376  0.1882  0.4226
   16GLU    OE2  291   6.197   4.710   4.220  0.1544  0.1796  0.1065
   16GLU      C  292   6.408   5.018   4.557  0.2842 -0.5886 -0.4830
   16GLU      O  293   6.345   5.115   4.508 -0.1784 -0.9503 -0.0802
   17VAL      N  294   6.529   5.028   4.618  0.6640 -0.5823  0.8840
   17VAL      H  295   6.574   4.943   4.647  1.6389  0.5393  2.9124
   17VAL     CA  296   6.597   5.157   4.638 -0.3613 -0.4173  0.5003
   17VAL     HA  297   6.541   5.237   4.589  0.6827  0.8848  1.3790
   17VAL     CB  298   6.620   5.196   4.787  0.1185  0.3825  0.3992
   17VAL     HB  299   6.655   5.298   4.801  0.0735  0.7832 -2.0695
   17VAL    CG1  300   6.479   5.188   4.854  0.1679 -0.1250  0.2482
   17VAL   HG11  301   6.409   5.231   4.782  0.4073  0.1699  0.1853
   17VAL   HG12  302   6.464   5.085   4.884  1.9977 -0.1840  1.1435
   17VAL   HG13  303   6.464   5.253   4.940 -0.2226  0.7492 -0.4532
   17VAL    CG2  304   6.711   5.102   4.864 -0.5626  0.1276  0.0596
   17VAL   HG21  305   6.697   5.127   4.970  2.2355  1.6278  0.1655
   17VAL   HG22  306   6.675   5.001   4.845  0.0924 -0.5833  2.2579
   17VAL   HG23  307   6.814   5.120   4.833 -0.0924 -0.8040  1.0184
   17VAL      C  308   6.736   5.165   4.561  0.2469 -0.5024  0.0460
   17VAL      O  309   6.806   5.065   4.543  0.5391  0.0600 -0.4365
   18PRO      N  310   6.793   5.287   4.526  0.4753 -0.2827  0.0924
   18PRO     CD  311   6.720   5.418   4.533 -0.1609 -0.0762  0.2249
   18PRO    HD1  312   6.677   5.438   4.631  0.8260 -0.7859  0.8303
   18PRO    HD2  313   6.648   5.429   4.452 -2.1988 -1.1103  1.8141
   18PRO     CG  314   6.834   5.520   4.510  0.3685  0.0280 -0.2193
   18PRO    HG1  315   6.867   5.559   4.606 -1.8059 -0.4086  0.7509
   18PRO    HG2  316   6.794   5.594   4.441  0.3475  0.5750  0.3677
   18PRO     CB  317   6.947   5.449   4.435 -0.7401  0.6799  0.4490
   18PRO    HB1  318   7.048   5.481   4.463 -1.0624  2.6457 -0.5005
   18PRO    HB2  319   6.933   5.458   4.328 -1.9737 -0.6278  0.4796
   18PRO     CA  320   6.929   5.307   4.473  0.0760  0.3696  0.3130
   18PRO     HA  321   6.937   5.240   4.388 -1.2910 -1.2791  1.4183
   18PRO      C  322   7.028   5.250   4.568 -0.3844  0.1612  0.5040
   18PRO      O  323   7.011   5.269   4.687  0.0403  0.2818  0.5326
   19GLU      N  324   7.135   5.191   4.527 -0.3055 -0.4705  0.0500
   19GLU      H  325   7.163   5.193   4.430  0.0219  0.4288  0.1558
   19GLU     CA  326   7.239   5.142   4.624  0.4382  0.1204 -0.1466
   19GLU     HA  327   7.189   5.070   4.688  1.0560 -2.6236 -2.5621
   19GLU     CB  328   7.356   5.070   4.555  0.2635 -0.9169 -0.4905
   19GLU    HB1  329   7.413   5.146   4.501 -0.3906 -1.3007 -1.7567
   19GLU    HB2  330   7.417   5.032   4.637 -1.5332 -1.6706  0.5541
   19GLU     CG  331   7.313   4.952   4.465  0.0588 -0.3962 -0.4738
   19GLU    HG1  332   7.249   4.899   4.535  2.2477  0.4404  2.3506
   19GLU    HG2  333   7.256   4.984   4.378  2.2315 -1.1208 -2.2693
   19GLU     CD  334   7.426   4.856   4.422 -0.1061 -0.9217 -0.5865
   19GLU    OE1  335   7.416   4.737   4.459  0.0610 -0.0789 -0.5414
   19GLU    OE2  336   7.529   4.900   4.368 -0.1683 -0.6503 -0.3654
   19GLU      C  337   7.290   5.251   4.716 -0.2852  0.0427  0.2580
   19GLU      O  338   7.365   5.220   4.810  0.2664  0.3332 -0.0428
   20ARG      N  339   7.275   5.382   4.683  0.2277  0.6237 -0.1767
   20ARG      H  340   7.227   5.402   4.596 -0.4170 -2.8547 -0.7480
   20ARG     CA  341   7.304   5.496   4.773 -0.4566  0.2113 -0.4335
   20ARG     HA  342   7.412   5.503   4.784 -0.4970 -1.5212  1.8321
   20ARG     CB  343   7.256   5.625   4.711  0.1763 -0.9620  0.1605
   20ARG    HB1  344   7.293   5.631   4.609 -0.4105 -1.2980 -0.0730
   20ARG    HB2  345   7.148   5.610   4.716  0.3512 -2.2771  0.2099
   20ARG     CG  346   7.298   5.748   4.801  0.0501 -0.7157  0.7904
   20ARG    HG1  347   7.260   5.740   4.903  1.7852  0.0710  1.5465
   20ARG    HG2  348   7.406   5.752   4.812 -0.0488  1.5779  1.3676
   20ARG     CD  349   7.247   5.884   4.734 -0.0869  0.2366 -0.1287
   20ARG    HD1  350   7.297   5.914   4.642 -0.8235  3.3479  0.3698
   20ARG    HD2  351   7.142   5.870   4.708 -0.0042 -0.7262  0.0200
   20ARG     NE  352   7.263   5.989   4.832  0.0647  0.0178 -0.4553
   20ARG     HE  353   7.319   5.966   4.913  0.6697  2.6145 -0.0608
   20ARG     CZ  354   7.188   6.095   4.849  0.0030 -0.3727 -0.9784
   20ARG    NH1  355   7.108   6.145   4.759  0.4151  0.0378 -0.0433
   20ARG   HH11  356   7.109   6.109   4.665  1.0334 -0.2491  0.0691
   20ARG   HH12  357   7.073   6.238   4.781 -0.6092 -0.1349 -0.8374
   20ARG    NH2  358   7.193   6.163   4.959  0.4774 -0.5473  0.1829
   20ARG   HH21  359   7.255   6.132   5.033  0.8177  0.7182  0.4666
   20ARG   HH22  360   7.144   6.250   4.973 -0.2295 -0.0610 -4.0018
   20ARG      C  361   7.247   5.468   4.913  0.4053  0.4398 -0.3374
   20ARG      O  362   7.307   5.519   5.004  0.0687 -0.2651 -0.4067
   21TYR      N  363   7.135   5.401   4.930  0.1902 -0.3291 -0.3007
   21TYR      H  364   7.086   5.356   4.854 -1.6017 -1.2564  1.3234
   21TYR     CA  365   7.075   5.378   5.064  0.2568  0.6103 -0.0907
   21TYR     HA  366   7.118   5.445   5.138 -0.2455 -1.2080  1.9772
   21TYR     CB  367   6.931   5.419   5.048  0.2446  0.0655  0.2815
   21TYR    HB1  368   6.881   5.353   4.978 -0.7799  2.2276 -1.1108
   21TYR    HB2  369   6.881   5.400   5.143  0.2110  1.4046  0.5511
   21TYR     CG  370   6.906   5.560   5.005 -0.6075 -0.4461  0.4431
   21TYR    CD1  371   6.814   5.598   4.904 -0.5375 -0.3775  0.1486
   21TYR    HD1  372   6.748   5.526   4.858 -1.9794 -0.1364  1.7486
   21TYR    CE1  373   6.806   5.735   4.866 -0.3558  0.2113  0.5261
   21TYR    HE1  374   6.746   5.771   4.785  1.7308  0.7327 -0.8786
   21TYR     CZ  375   6.880   5.834   4.934 -0.4873  0.7444  0.1873
   21TYR     OH  376   6.882   5.960   4.887 -0.0304 -0.7172  0.3533
   21TYR     HH  377   6.843   5.965   4.800  2.2230  0.0360 -0.6769
   21TYR    CE2  378   6.968   5.803   5.046  0.4854 -0.2738  0.2099
   21TYR    HE2  379   7.018   5.871   5.112 -0.5747 -0.8534  1.6554
   21TYR    CD2  380   6.980   5.663   5.078  0.3552 -0.1527 -0.2760
   21TYR    HD2  381   7.039   5.635   5.164  0.2358  0.9370  0.1794
   21TYR      C  382   7.094   5.237   5.126  0.1432 -0.4267  1.0547
   21TYR      O  383   7.036   5.136   5.081 -0.2101  0.4780 -0.3897
   22GLN      N  384   7.175   5.235   5.225 -0.1728 -0.8680  0.0187
   22GLN      H  385   7.208   5.321   5.267  0.5489 -0.5679 -1.1060
   22GLN     CA  386   7.213   5.114   5.292 -0.0257 -0.5077 -0.2497
   22GLN     HA  387   7.181   5.023   5.242  0.2349 -0.8955  0.2828
   22GLN     CB  388   7.362   5.106   5.312 -0.2017  0.2413 -0.2348
   22GLN    HB1  389   7.396   5.207   5.338 -2.4484  1.4811 -1.7842
   22GLN    HB2  390   7.401   5.021   5.368 -1.5517  0.1292  0.5648
   22GLN     CG  391   7.429   5.093   5.176  0.2668 -0.8113 -0.5667
   22GLN    HG1  392   7.393   5.175   5.114  0.7983 -1.2133 -1.4239
   22GLN    HG2  393   7.537   5.101   5.183  0.3221 -1.5431 -0.4764
   22GLN     CD  394   7.396   4.962   5.097  0.3647 -0.6903  0.4047
   22GLN    OE1  395   7.354   4.861   5.151  0.2632 -0.5144 -0.3490
   22GLN    NE2  396   7.408   4.967   4.966 -0.1454  0.2234  0.5699
   22GLN   HE21  397   7.440   5.052   4.921  1.1919 -0.8325 -0.5426
   22GLN   HE22  398   7.374   4.888   4.914 -0.2855 -0.2423  1.3558
   22GLN      C  399   7.159   5.114   5.441 -0.0355 -0.2667 -0.0245
   22GLN      O  400   7.139   5.223   5.502  0.5206 -0.5758  0.1729
   23ASN      N  401   7.149   4.999   5.505 -0.1415  0.0759 -0.3403
   23ASN      H  402   7.191   4.921   5.457 -0.3580 -0.9949  1.1413
   23ASN     CA  403   7.112   4.984   5.649 -0.2044  0.1575 -0.2059
   23ASN     HA  404   7.109   4.875   5.661 -0.8846  0.1256 -0.5972
   23ASN     CB  405   7.226   5.038   5.737 -0.3443  0.5921 -0.0418
   23ASN    HB1  406   7.226   5.146   5.747 -0.1394  0.7067 -1.2072
   23ASN    HB2  407   7.209   5.007   5.841 -0.5349  0.7616 -0.0212
   23ASN     CG  408   7.362   4.985   5.692 -0.6302  0.1613  0.1637
   23ASN    OD1  409   7.388   4.869   5.702  0.2510  0.1325  0.3537
   23ASN    ND2  410   7.451   5.081   5.672  0.0101 -0.0302  0.9104
   23ASN   HD21  411   7.431   5.178   5.689  3.1909  1.3743 -2.1700
   23ASN   HD22  412   7.545   5.064   5.638 -0.5517 -0.1801 -0.6882
   23ASN      C  413   6.961   5.028   5.682 -0.3172  0.5198  1.1225
   23ASN      O  414   6.939   5.117   5.763  0.4259  0.0878  0.9691
   24LEU      N  415   6.864   4.967   5.610  1.1170 -0.7620  0.0012
   24LEU      H  416   6.892   4.916   5.527  0.2541  0.8509 -1.3439
   24LEU     CA  417   6.719   5.011   5.629 -0.2404  0.1606 -0.1423
   24LEU     HA  418   6.718   5.117   5.655 -0.6054  0.1438 -0.0884
   24LEU     CB  419   6.646   4.989   5.498  0.2554  0.6033  0.6300
   24LEU    HB1  420   6.672   4.899   5.441 -2.8138 -0.5056  0.7693
   24LEU    HB2  421   6.546   4.955   5.526  0.4036  0.3759  0.8913
   24LEU     CG  422   6.648   5.110   5.406 -0.0498 -0.5238  0.5139
   24LEU     HG  423   6.597   5.184   5.467  1.0709 -0.4839  1.4246
   24LEU    CD1  424   6.784   5.170   5.367  0.0471 -0.0413 -0.3505
   24LEU   HD11  425   6.844   5.085   5.336  0.7170  0.2875  0.0222
   24LEU   HD12  426   6.777   5.239   5.283  0.3178  1.1182  0.5548
   24LEU   HD13  427   6.826   5.230   5.448 -1.6198  0.5506  0.1121
   24LEU    CD2  428   6.561   5.087   5.283  0.2631 -0.8245 -0.5066
   24LEU   HD21  429   6.614   5.016   5.220  0.2972 -1.3787  0.1396
   24LEU   HD22  430   6.461   5.053   5.311 -0.4076  0.6039 -1.0827
   24LEU   HD23  431   6.547   5.175   5.220 -0.7990 -1.3764 -1.0569
   24LEU      C  432   6.653   4.930   5.743 -0.4056 -0.1805  0.0693
   24LEU      O  433   6.679   4.812   5.748 -0.9881  0.3547  0.0349
   25SER      N  434   6.559   4.992   5.815 -0.3551 -0.0392 -0.1193
   25SER      H  435   6.547   5.089   5.788 -0.1711  0.0497  0.1212
   25SER     CA  436   6.472   4.926   5.919 -0.4602  0.5727 -0.0829
   25SER     HA  437   6.462   4.820   5.898  1.1599 -0.1364  2.3760
   25SER     CB  438   6.545   4.931   6.055 -0.2945 -0.4831  0.1958
   25SER    HB1  439   6.617   4.849   6.057 -2.4162 -2.3988  2.1924
   25SER    HB2  440   6.603   5.023   6.060 -0.2667 -0.3820 -1.3663
   25SER     OG  441   6.471   4.917   6.174  0.4722 -0.2377  0.2743
   25SER     HG  442   6.499   4.987   6.233  1.9119  1.3879 -2.1853
   25SER      C  443   6.331   4.995   5.922 -0.6919 -0.2799  0.0443
   25SER      O  444   6.329   5.116   5.906 -0.2281 -0.1453 -0.1872
   26PRO      N  445   6.224   4.922   5.944  0.0212  0.0971  0.3430
   26PRO     CD  446   6.223   4.772   5.953  0.4375  0.1737  0.2408
   26PRO    HD1  447   6.274   4.737   6.043 -0.2921  1.1010  1.0373
   26PRO    HD2  448   6.252   4.732   5.857  1.1295  0.1447  0.4573
   26PRO     CG  449   6.079   4.724   5.971 -0.0848  0.3974  0.6064
   26PRO    HG1  450   6.051   4.708   6.075 -1.2777 -2.6378 -0.0793
   26PRO    HG2  451   6.050   4.636   5.915 -1.0303  0.9755  0.1525
   26PRO     CB  452   6.001   4.839   5.911 -0.4874 -0.0103  0.3153
   26PRO    HB1  453   5.898   4.851   5.946 -0.4245  0.0297  0.4863
   26PRO    HB2  454   5.997   4.813   5.805  1.1960  3.6358 -0.8038
   26PRO     CA  455   6.081   4.972   5.936 -0.0059  0.7024  0.2297
   26PRO     HA  456   6.064   5.045   5.856 -0.8419  0.2842  0.0128
   26PRO      C  457   6.039   5.044   6.063  0.1732 -0.5666  1.0502
   26PRO      O  458   6.060   4.989   6.172 -0.1349 -0.3484  0.6761
   27VAL      N  459   5.972   5.158   6.050  0.2648 -0.3860 -0.0814
   27VAL      H  460   5.947   5.176   5.954  0.3521 -0.3799 -0.1034
   27VAL     CA  461   5.942   5.257   6.153 -0.2578 -0.2266  0.8304
   27VAL     HA  462   5.983   5.212   6.244 -0.7893 -2.4472  0.0181
   27VAL     CB  463   6.022   5.384   6.118 -0.1977  0.3144 -0.5328
   27VAL     HB  464   5.987   5.412   6.019 -0.9992 -1.1642 -0.7052
   27VAL    CG1  465   5.980   5.494   6.219  0.3195 -0.0562  0.3108
   27VAL   HG11  466   6.005   5.465   6.321 -0.3102  0.2988  0.5682
   27VAL   HG12  467   6.035   5.588   6.207 -0.0645  0.1846  0.4014
   27VAL   HG13  468   5.873   5.512   6.213  0.0227 -1.9431 -1.0904
   27VAL    CG2  469   6.171   5.375   6.135 -0.0230 -0.4291 -0.1601
   27VAL   HG21  470   6.189   5.346   6.238 -0.1899  1.6464  0.5083
   27VAL   HG22  471   6.221   5.310   6.063 -0.6430 -0.8868 -0.1859
   27VAL   HG23  472   6.207   5.475   6.112  0.4138 -0.6813 -0.6032
   27VAL      C  473   5.790   5.284   6.159  0.2792  0.8777  0.0018
   27VAL      O  474   5.727   5.288   6.264 -0.0616  0.2090 -0.7177
   28GLY      N  475   5.722   5.290   6.041 -0.3754  0.8451 -0.1386
   28GLY      H  476   5.774   5.309   5.957 -0.0247 -0.5412 -0.2654
   28GLY     CA  477   5.578   5.298   6.045  0.5147 -1.1062  0.3146
   28GLY    HA1  478   5.540   5.218   6.108 -2.1563 -2.5701 -2.8389
   28GLY    HA2  479   5.549   5.396   6.084 -0.7073  0.0167 -3.0455
   28GLY      C  480   5.499   5.265   5.916  0.0293 -1.2016  0.3575
   28GLY      O  481   5.563   5.256   5.805  0.3233 -0.6808  0.5424
   29SER      N  482   5.369   5.249   5.925 -0.0237  0.2630  0.8337
   29SER      H  483   5.335   5.256   6.019  1.3871  1.3797  1.2971
   29SER     CA  484   5.274   5.233   5.813 -0.2494  0.3712 -0.4599
   29SER     HA  485   5.311   5.265   5.716 -1.1723 -0.2517 -1.0311
   29SER     CB  486   5.220   5.089   5.807  0.1430  0.0198 -0.0571
   29SER    HB1  487   5.305   5.025   5.783 -0.9523 -1.4087 -0.2212
   29SER    HB2  488   5.178   5.057   5.902  0.2870 -0.9348 -0.3061
   29SER     OG  489   5.121   5.085   5.701  0.2425  0.0596 -0.3975
   29SER     HG  490   5.036   5.110   5.739  0.3091  1.1463 -0.9078
   29SER      C  491   5.165   5.324   5.848  0.3769 -0.1074  0.1848
   29SER      O  492   5.119   5.333   5.963 -0.2159 -0.0520  0.0409
   30GLY      N  493   5.122   5.398   5.749  0.6436 -0.8866  0.1054
   30GLY      H  494   5.155   5.370   5.658  1.3405 -1.0243  0.3974
   30GLY     CA  495   5.047   5.528   5.762 -0.9740  0.0567 -0.7266
   30GLY    HA1  496   4.982   5.526   5.849 -1.7391  0.8343 -1.2563
   30GLY    HA2  497   5.118   5.609   5.781 -0.8152 -0.6268  1.9940
   30GLY      C  498   4.959   5.565   5.640 -0.1888  0.2598 -0.0372
   30GLY      O  499   4.906   5.481   5.566  0.0119 -0.2744 -0.2409
   31ALA      N  500   4.937   5.692   5.617  0.4138  0.3607  0.1576
   31ALA      H  501   4.973   5.760   5.683  1.5019  1.5821 -1.5895
   31ALA     CA  502   4.851   5.724   5.506  0.5291  0.5640 -0.1582
   31ALA     HA  503   4.758   5.666   5.511  0.1829  1.0876 -0.4495
   31ALA     CB  504   4.798   5.863   5.523 -0.2375 -0.5486 -0.3845
   31ALA    HB1  505   4.711   5.887   5.462 -1.3319 -0.2961  1.2205
   31ALA    HB2  506   4.776   5.875   5.629  0.7118  0.5669 -0.2898
   31ALA    HB3  507   4.880   5.931   5.499 -0.8961  0.0330 -1.0215
   31ALA      C  508   4.929   5.706   5.378  0.2738  0.5791 -0.3221
   31ALA      O  509   5.033   5.773   5.353  0.5562 -0.0262 -0.0662
   32TYR      N  510   4.868   5.630   5.285  0.5081  0.6931  0.0519
   32TYR      H  511   4.788   5.580   5.323  0.3710  0.3335 -0.6911
   32TYR     CA  512   4.915   5.604   5.147 -0.5941 -0.5472 -0.0142
   32TYR     HA  513   4.863   5.517   5.106  1.0961 -1.7721  0.3373
   32TYR     CB  514   4.873   5.726   5.059 -0.1412 -0.2993 -0.6635
   32TYR    HB1  515   4.946   5.806   5.073  1.0788 -1.2263 -1.4954
   32TYR    HB2  516   4.877   5.697   4.954 -0.5656 -0.2861 -0.6868
   32TYR     CG  517   4.734   5.784   5.082  0.1616  0.2780  1.3023
   32TYR    CD1  518   4.626   5.704   5.049 -0.3087  0.5440  0.0741
   32TYR    HD1  519   4.650   5.609   5.003  2.2224  1.1656 -0.0540
   32TYR    CE1  520   4.496   5.755   5.070 -0.7047  0.1117 -0.2413
   32TYR    HE1  521   4.410   5.699   5.037 -0.8534  0.4895 -0.4975
   32TYR     CZ  522   4.472   5.882   5.126  0.0053  0.1408  0.3669
   32TYR     OH  523   4.343   5.932   5.131  0.0802  0.4057 -0.4433
   32TYR     HH  524   4.276   5.868   5.106  0.5959 -0.7319  0.9217
   32TYR    CE2  525   4.582   5.959   5.157  0.3552  0.0383  0.1421
   32TYR    HE2  526   4.565   6.057   5.198  1.1975  0.4523 -0.4686
   32TYR    CD2  527   4.718   5.913   5.136 -0.2414  0.3703 -0.3629
   32TYR    HD2  528   4.797   5.981   5.160  0.0637 -0.3183  0.6510
   32TYR      C  529   5.051   5.548   5.131  0.0687  0.7510  0.2298
   32TYR      O  530   5.095   5.540   5.016 -0.3647 -0.2113  0.1783
   33GLY      N  531   5.115   5.496   5.234  0.3670 -0.4309  0.2373
   33GLY      H  532   5.068   5.501   5.324  1.3037  1.9641  0.6752
   33GLY     CA  533   5.248   5.428   5.237 -0.3069 -0.1619  0.4384
   33GLY    HA1  534   5.225   5.326   5.207 -1.1836  0.6115 -1.7192
   33GLY    HA2  535   5.314   5.464   5.158  0.0118 -1.6799 -0.0218
   33GLY      C  536   5.322   5.419   5.378 -0.6162  0.0796  0.7903
   33GLY      O  537   5.259   5.435   5.480 -0.1883  0.3353  0.2698
   34SER      N  538   5.448   5.375   5.378 -0.2873 -0.2474  0.4226
   34SER      H  539   5.500   5.381   5.291 -1.9419 -0.7720 -0.6478
   34SER     CA  540   5.525   5.325   5.491 -0.3230 -0.3465 -0.2805
   34SER     HA  541   5.463   5.341   5.579 -0.2028  1.8777 -0.5477
   34SER     CB  542   5.553   5.174   5.487  0.8267  0.7964 -0.6681
   34SER    HB1  543   5.581   5.148   5.590  2.2716  0.6812 -1.0605
   34SER    HB2  544   5.467   5.113   5.460 -0.4095  1.9223  0.5446
   34SER     OG  545   5.666   5.139   5.410 -0.0698  0.0282 -0.2837
   34SER     HG  546   5.627   5.101   5.330 -1.1404 -0.9570  0.6667
   34SER      C  547   5.654   5.414   5.513  0.2008  0.3128 -0.2216
   34SER      O  548   5.712   5.462   5.412  0.1512  0.2132 -0.1955
   35VAL      N  549   5.706   5.427   5.636 -0.0130 -0.0563  0.5699
   35VAL      H  550   5.655   5.388   5.714 -0.6084 -0.8198 -0.1795
   35VAL     CA  551   5.843   5.486   5.665  0.1191 -0.3901  0.8238
   35VAL     HA  552   5.888   5.522   5.573 -2.2964  2.5129  0.6519
   35VAL     CB  553   5.847   5.609   5.762 -0.6188  0.2901  0.1617
   35VAL     HB  554   5.815   5.589   5.864 -2.0653  1.1199 -0.0961
   35VAL    CG1  555   5.995   5.659   5.785 -0.5079 -0.5116 -0.6323
   35VAL   HG11  556   6.046   5.593   5.855  0.0827  1.2004  0.6024
   35VAL   HG12  557   6.044   5.680   5.690  0.8021  1.1136  0.3546
   35VAL   HG13  558   5.996   5.763   5.817 -0.0018 -0.5718 -0.4438
   35VAL    CG2  559   5.761   5.729   5.707  0.0121  0.6026 -0.3158
   35VAL   HG21  560   5.660   5.691   5.698  0.0009  0.8768 -1.4367
   35VAL   HG22  561   5.768   5.815   5.773  2.8218  1.0288 -1.0341
   35VAL   HG23  562   5.791   5.745   5.603  0.3785  0.5535 -0.2185
   35VAL      C  563   5.940   5.377   5.714  0.1770 -0.6568 -0.0961
   35VAL      O  564   5.912   5.304   5.808  0.6399  1.1090 -0.2236
   36CYS      N  565   6.053   5.378   5.655  0.3408 -0.0978 -0.2309
   36CYS      H  566   6.068   5.442   5.579 -1.9765  0.6648 -0.1346
   36CYS     CA  567   6.169   5.307   5.703 -0.4319  0.5264  0.0831
   36CYS     HA  568   6.151   5.251   5.795 -1.5885  1.1376  0.2468
   36CYS     CB  569   6.226   5.202   5.602 -0.7246  0.3456 -0.5444
   36CYS    HB1  570   6.242   5.253   5.507  2.7740 -0.2543 -0.4156
   36CYS    HB2  571   6.321   5.161   5.635 -0.8582  0.5894  0.1742
   36CYS     SG  572   6.110   5.068   5.567  0.0950 -0.0297 -0.2175
   36CYS     HG  573   6.087   5.131   5.451  1.4620  1.5773  0.3350
   36CYS      C  574   6.279   5.415   5.738  0.0383  0.2748 -0.5823
   36CYS      O  575   6.301   5.510   5.663 -0.0383  0.2852  0.3810
   37ALA      N  576   6.356   5.392   5.848 -0.2977 -0.5159 -0.2182
   37ALA      H  577   6.341   5.301   5.888 -0.9281 -1.0958 -1.6939
   37ALA     CA  578   6.485   5.463   5.877  0.3480  0.0342  0.1021
   37ALA     HA  579   6.480   5.568   5.849 -2.0062 -0.0579  0.0252
   37ALA     CB  580   6.532   5.457   6.024  0.6351  0.2539 -0.4721
   37ALA    HB1  581   6.444   5.489   6.080  0.5514  0.7371 -0.8814
   37ALA    HB2  582   6.539   5.352   6.056 -2.0029 -0.0917 -0.7912
   37ALA    HB3  583   6.620   5.519   6.040  0.5530  0.7497 -1.8438
   37ALA      C  584   6.602   5.396   5.803 -0.1338 -0.2202  0.7314
   37ALA      O  585   6.582   5.296   5.736  0.3306  0.3925 -0.1455
   38ALA      N  586   6.717   5.454   5.783  0.4844  0.3808 -0.3541
   38ALA      H  587   6.723   5.539   5.836 -0.4288 -1.8598  3.7933
   38ALA     CA  588   6.812   5.426   5.679 -0.1338 -0.4140 -0.0536
   38ALA     HA  589   6.841   5.322   5.663  2.4706  0.6544 -3.7625
   38ALA     CB  590   6.746   5.476   5.546 -0.3128  0.1681  0.0296
   38ALA    HB1  591   6.679   5.561   5.562 -0.1700  0.0389  1.4634
   38ALA    HB2  592   6.816   5.499   5.467 -1.4033  2.2685 -0.4086
   38ALA    HB3  593   6.681   5.404   5.497  0.4592  1.0283 -2.3800
   38ALA      C  594   6.939   5.508   5.705  0.3629 -0.2010 -0.5231
   38ALA      O  595   6.942   5.610   5.778 -0.5936  0.4175 -0.2370
   39PHE      N  596   7.051   5.463   5.646  0.5013 -0.2719  0.3077
   39PHE      H  597   7.040   5.385   5.582  0.4460  0.1607 -0.2204
   39PHE     CA  598   7.170   5.552   5.627 -0.7570  0.6934 -0.0353
   39PHE     HA  599   7.162   5.635   5.697 -0.5779 -1.2973  2.4784
   39PHE     CB  600   7.290   5.467   5.680 -0.2026 -0.9654  0.2140
   39PHE    HB1  601   7.252   5.405   5.761 -2.9394  0.3349  0.0485
   39PHE    HB2  602   7.313   5.394   5.602 -3.0304 -2.4812  0.6626
   39PHE     CG  603   7.416   5.534   5.714  0.2125  0.3305 -0.1555
   39PHE    CD1  604   7.520   5.557   5.616  0.4613 -0.1325  1.0755
   39PHE    HD1  605   7.491   5.537   5.514 -0.6194 -2.3940  1.7525
   39PHE    CE1  606   7.641   5.616   5.659 -0.4496 -0.5931 -0.6052
   39PHE    HE1  607   7.728   5.625   5.596 -0.3864  3.5415 -0.2292
   39PHE     CZ  608   7.658   5.656   5.793 -0.3666 -0.0779 -0.2491
   39PHE     HZ  609   7.752   5.699   5.824 -0.3752 -0.0903 -0.2053
   39PHE    CE2  610   7.550   5.653   5.879  0.2342 -0.2098 -0.8542
   39PHE    HE2  611   7.558   5.688   5.980 -0.4666 -1.2489 -0.4125
   39PHE    CD2  612   7.430   5.585   5.842  0.4566  0.4321 -0.4983
   39PHE    HD2  613   7.354   5.568   5.917  0.6124 -1.8966 -0.7834
   39PHE      C  614   7.191   5.595   5.481 -1.0023  0.6336  0.1808
   39PHE      O  615   7.178   5.519   5.386  0.4468 -0.1910  0.3157
   40ASP      N  616   7.236   5.718   5.466 -0.4270 -0.4147 -0.9642
   40ASP      H  617   7.247   5.775   5.549 -1.1824 -0.6537 -0.6900
   40ASP     CA  618   7.277   5.775   5.337 -0.0331 -0.0065 -0.2581
   40ASP     HA  619   7.223   5.728   5.255  0.3215  0.7514 -0.9481
   40ASP     CB  620   7.232   5.923   5.343  0.1152 -0.2223  0.4084
   40ASP    HB1  621   7.124   5.932   5.349  0.1522  2.1996 -1.2050
   40ASP    HB2  622   7.273   5.985   5.423 -0.2655  1.1305 -0.4198
   40ASP     CG  623   7.279   5.997   5.216 -0.2719 -0.2767  0.6072
   40ASP    OD1  624   7.299   6.122   5.215 -0.1377  0.1282  0.3503
   40ASP    OD2  625   7.301   5.935   5.109 -0.2003 -0.4212  0.7780
   40ASP      C  626   7.431   5.774   5.325  0.2378  1.6075  0.4538
   40ASP      O  627   7.507   5.842   5.389 -0.2161 -0.3954  0.3715
   41THR      N  628   7.478   5.686   5.230 -0.4082  0.0056 -0.0021
   41THR      H  629   7.407   5.643   5.173 -0.6859  3.4551 -2.5738
   41THR     CA  630   7.625   5.655   5.207  0.4472 -0.3416  0.0536
   41THR     HA  631   7.682   5.633   5.297  1.2439 -1.3839 -0.6877
   41THR     CB  632   7.628   5.539   5.107 -1.0617 -0.3732  0.7498
   41THR     HB  633   7.732   5.520   5.080 -1.3393  0.1015 -0.7308
   41THR    CG2  634   7.584   5.414   5.185  0.3342  0.5949 -0.1600
   41THR   HG21  635   7.624   5.414   5.286  1.0738  0.0206 -0.4459
   41THR   HG22  636   7.475   5.414   5.199  0.5331 -0.1128  1.6609
   41THR   HG23  637   7.607   5.334   5.115 -1.7658  1.5548 -2.0798
   41THR    OG1  638   7.566   5.562   4.983  0.7311  0.0251  0.0795
   41THR    HG1  639   7.477   5.529   4.997  1.0064 -0.8330 -0.1118
   41THR      C  640   7.700   5.773   5.143  0.6539  0.7084 -0.7631
   41THR      O  641   7.822   5.758   5.129  0.0501 -0.2779 -0.6592
   42LYS      N  642   7.633   5.879   5.097 -0.7920 -0.9199 -0.3226
   42LYS      H  643   7.533   5.867   5.097 -0.7493 -1.2923 -0.5461
   42LYS     CA  644   7.688   5.994   5.026  0.4007 -0.5033  0.3605
   42LYS     HA  645   7.781   5.968   4.976  0.9474  2.6374 -0.5141
   42LYS     CB  646   7.588   6.033   4.921 -0.1789 -0.4916  0.1660
   42LYS    HB1  647   7.580   5.964   4.838 -0.5180  1.9721 -1.9856
   42LYS    HB2  648   7.494   6.060   4.970  0.1923 -0.3483  0.8219
   42LYS     CG  649   7.644   6.158   4.846 -0.1038 -0.8907 -0.1149
   42LYS    HG1  650   7.665   6.241   4.913 -0.7778 -0.1440 -0.8138
   42LYS    HG2  651   7.735   6.121   4.798  0.7530  0.7404  0.1799
   42LYS     CD  652   7.541   6.205   4.737 -0.3739  0.0963 -0.1802
   42LYS    HD1  653   7.529   6.124   4.665 -2.6847  0.6636 -0.5236
   42LYS    HD2  654   7.446   6.224   4.788 -0.2542  1.0526 -0.2985
   42LYS     CE  655   7.597   6.332   4.677  0.7186 -0.3383 -0.4733
   42LYS    HE1  656   7.617   6.406   4.755  0.5354 -0.0075 -0.7352
   42LYS    HE2  657   7.686   6.316   4.616  2.1632  2.8552  0.5478
   42LYS     NZ  658   7.501   6.401   4.583 -0.4129 -0.2044  0.5316
   42LYS    HZ1  659   7.555   6.472   4.535 -1.9080  2.3006  2.3397
   42LYS    HZ2  660   7.466   6.337   4.512 -1.5001  0.9135  0.0282
   42LYS    HZ3  661   7.428   6.451   4.631 -0.2331  1.6272 -0.9664
   42LYS      C  662   7.721   6.107   5.133  0.1343  0.4462  0.1117
   42LYS      O  663   7.838   6.131   5.164  0.1828 -0.3418 -0.1704
   43THR      N  664   7.622   6.154   5.215 -0.1109 -0.6900 -0.2401
   43THR      H  665   7.526   6.141   5.188 -0.1908 -1.3212  0.3327
   43THR     CA  666   7.648   6.245   5.324  0.3902 -0.1119  0.7118
   43THR     HA  667   7.731   6.307   5.289 -1.2744  0.5231 -2.5309
   43THR     CB  668   7.528   6.337   5.364 -0.1959  0.5158  0.3995
   43THR     HB  669   7.570   6.406   5.437  1.3301 -1.4474  1.4972
   43THR    CG2  670   7.468   6.402   5.240 -0.2997  0.4046  0.1225
   43THR   HG21  671   7.421   6.330   5.172  0.8802 -2.7361  2.3583
   43THR   HG22  672   7.393   6.476   5.268  0.3218  2.5407 -3.2764
   43THR   HG23  673   7.549   6.450   5.185  2.1520 -2.7727  0.6524
   43THR    OG1  674   7.427   6.251   5.416  0.2892  0.1185 -0.1382
   43THR    HG1  675   7.385   6.212   5.340 -0.5230  2.0046 -0.7162
   43THR      C  676   7.710   6.181   5.449  0.4154  0.2704  0.1202
   43THR      O  677   7.797   6.248   5.512  0.7371  0.2389  0.1435
   44GLY      N  678   7.682   6.054   5.487  0.5435  0.1032  0.0384
   44GLY      H  679   7.619   5.995   5.434  0.7287 -0.1710  0.1227
   44GLY     CA  680   7.734   5.986   5.605  0.5318 -0.3134  0.1597
   44GLY    HA1  681   7.728   5.879   5.584  0.4383 -0.0322 -1.3750
   44GLY    HA2  682   7.836   6.017   5.623  0.6782 -0.2712 -0.6653
   44GLY      C  683   7.644   6.014   5.725  0.4322  0.4303  0.6630
   44GLY      O  684   7.696   6.023   5.835  0.0302  0.1702  0.6610
   45LEU      N  685   7.513   6.031   5.706  0.4123  0.7149  0.0201
   45LEU      H  686   7.474   6.007   5.616  4.6027  1.3777 -2.2394
   45LEU     CA  687   7.420   6.057   5.813 -1.1129  0.0070 -0.1130
   45LEU     HA  688   7.470   6.042   5.909 -1.1447  2.6443  0.3894
   45LEU     CB  689   7.374   6.205   5.796 -0.0489 -0.3453  0.6261
   45LEU    HB1  690   7.330   6.206   5.697 -1.0413 -1.1069  1.0400
   45LEU    HB2  691   7.299   6.237   5.869 -2.7576 -0.6903 -1.8282
   45LEU     CG  692   7.494   6.313   5.796  0.0046  0.1938 -0.4311
   45LEU     HG  693   7.569   6.284   5.722  0.5829 -1.1947  0.6585
   45LEU    CD1  694   7.449   6.455   5.768  0.4439  0.0488  0.4486
   45LEU   HD11  695   7.364   6.487   5.828 -0.7904  2.4173 -2.3197
   45LEU   HD12  696   7.527   6.529   5.780  1.6965 -0.9405 -1.2237
   45LEU   HD13  697   7.407   6.467   5.669  0.6508  0.4830  0.4108
   45LEU    CD2  698   7.553   6.315   5.936  0.1704 -0.2523 -0.3957
   45LEU   HD21  699   7.601   6.219   5.957  1.2798  0.1460 -1.0214
   45LEU   HD22  700   7.623   6.399   5.937 -0.4842  0.3081 -0.9764
   45LEU   HD23  701   7.472   6.343   6.003 -0.4786 -1.3831 -0.6948
   45LEU      C  702   7.305   5.954   5.808 -0.0936  0.5016  0.5523
   45LEU      O  703   7.283   5.892   5.698 -0.1111 -0.8841  0.1805
   46ARG      N  704   7.238   5.936   5.915  0.0432 -0.6392 -0.6389
   46ARG      H  705   7.270   5.974   6.003 -1.5721  1.1754 -0.7715
   46ARG     CA  706   7.104   5.862   5.916 -0.4122 -0.1610 -0.3439
   46ARG     HA  707   7.121   5.771   5.859  1.8786  0.0884 -0.1406
   46ARG     CB  708   7.078   5.831   6.059 -0.0629  0.5734 -0.2259
   46ARG    HB1  709   7.070   5.921   6.120  0.6817 -0.9164  2.2127
   46ARG    HB2  710   6.981   5.782   6.058 -0.5362  1.4878 -1.9699
   46ARG     CG  711   7.172   5.728   6.114 -0.4509  0.2175 -0.2089
   46ARG    HG1  712   7.216   5.657   6.044 -0.4056 -0.5263  0.5537
   46ARG    HG2  713   7.255   5.778   6.165  0.0126 -1.2905  0.5810
   46ARG     CD  714   7.090   5.640   6.219  0.1444  0.2489 -0.4481
   46ARG    HD1  715   7.159   5.594   6.291 -1.8176 -0.7697  0.8740
   46ARG    HD2  716   7.017   5.698   6.274 -1.0001 -1.0009 -0.6036
   46ARG     NE  717   7.016   5.525   6.164  0.0006  0.2562  0.2490
   46ARG     HE  718   7.027   5.491   6.070 -4.0406 -0.6910 -0.0390
   46ARG     CZ  719   6.923   5.462   6.231  0.3184 -0.3293 -0.2218
   46ARG    NH1  720   6.881   5.492   6.351 -0.6516  0.0133 -0.0453
   46ARG   HH11  721   6.937   5.554   6.407 -0.2297  0.1615 -0.6189
   46ARG   HH12  722   6.811   5.444   6.406 -1.1251  0.5271 -0.1981
   46ARG    NH2  723   6.861   5.362   6.175  0.1828 -0.5326  0.1522
   46ARG   HH21  724   6.877   5.337   6.078 -2.6545 -2.2392  0.0155
   46ARG   HH22  725   6.793   5.309   6.227  1.0320 -2.2745 -0.4499
   46ARG      C  726   6.983   5.944   5.860 -0.0085  0.0668  0.1635
   46ARG      O  727   6.973   6.064   5.884  0.2457 -0.1429  0.5742
   47VAL      N  728   6.892   5.876   5.785 -0.4373 -0.0084  0.4889
   47VAL      H  729   6.925   5.780   5.777  0.2721  0.1909  0.9198
   47VAL     CA  730   6.774   5.929   5.710  0.1914  0.4407  0.3181
   47VAL     HA  731   6.758   6.028   5.752  0.6506  0.7564 -0.2356
   47VAL     CB  732   6.813   5.952   5.562 -0.3090  1.0195  0.7226
   47VAL     HB  733   6.722   5.985   5.513 -0.0584  1.8132  0.7761
   47VAL    CG1  734   6.926   6.055   5.526 -0.0902  0.4881  0.4989
   47VAL   HG11  735   6.882   6.147   5.564 -3.0605 -0.3405 -0.6356
   47VAL   HG12  736   7.029   6.038   5.558  0.8314  0.5144 -2.2330
   47VAL   HG13  737   6.929   6.075   5.419 -2.9061 -0.0546  0.2287
   47VAL    CG2  738   6.861   5.823   5.492 -0.6706  0.1104 -0.0451
   47VAL   HG21  739   6.778   5.752   5.490 -1.0753  0.5873 -0.7699
   47VAL   HG22  740   6.887   5.857   5.391 -1.5361 -0.1535 -0.3702
   47VAL   HG23  741   6.940   5.773   5.547  0.5607  0.5883 -1.3080
   47VAL      C  742   6.640   5.860   5.733  0.3875  0.0922  0.0256
   47VAL      O  743   6.644   5.741   5.770 -0.4376 -0.0062 -0.5369
   48ALA      N  744   6.525   5.924   5.709 -0.1374 -0.0034 -0.0146
   48ALA      H  745   6.543   6.011   5.660  1.3857 -1.6238 -2.6020
   48ALA     CA  746   6.394   5.865   5.693 -0.0962  0.1527 -0.2447
   48ALA     HA  747   6.395   5.764   5.733  1.5021  1.1092  2.3918
   48ALA     CB  748   6.291   5.938   5.776 -0.0411 -0.0984 -0.6773
   48ALA    HB1  749   6.327   5.934   5.879  0.8033 -0.4782 -0.9814
   48ALA    HB2  750   6.267   6.038   5.742 -0.6009  0.1775  0.4658
   48ALA    HB3  751   6.207   5.869   5.763  0.1101  0.0058 -2.3942
   48ALA      C  752   6.359   5.861   5.547 -0.2687  0.2367 -0.1101
   48ALA      O  753   6.351   5.967   5.482 -0.2248  0.2175  0.4830
   49VAL      N  754   6.332   5.744   5.502 -0.2999 -0.0172  0.8807
   49VAL      H  755   6.348   5.668   5.567 -1.1174 -1.8788 -1.0100
   49VAL     CA  756   6.280   5.707   5.369 -0.1377  0.1381  0.3818
   49VAL     HA  757   6.284   5.795   5.304 -0.3474 -0.3932 -0.3636
   49VAL     CB  758   6.359   5.604   5.296  0.2156  0.0575 -0.4736
   49VAL     HB  759   6.335   5.508   5.341 -0.1921  0.4937  0.2662
   49VAL    CG1  760   6.316   5.589   5.146 -0.1904  0.3619 -0.3486
   49VAL   HG11  761   6.216   5.547   5.140 -0.1722  0.1608  0.6418
   49VAL   HG12  762   6.335   5.685   5.097 -1.7978  0.8027 -0.1752
   49VAL   HG13  763   6.385   5.515   5.106  0.4935  0.8920 -0.1765
   49VAL    CG2  764   6.515   5.633   5.297 -0.5684  0.7734  0.2256
   49VAL   HG21  765   6.560   5.540   5.259  1.4964  0.7226  2.5106
   49VAL   HG22  766   6.547   5.722   5.244 -1.0750  1.2373  0.6964
   49VAL   HG23  767   6.549   5.642   5.400  1.7603  1.0494 -0.5028
   49VAL      C  768   6.130   5.668   5.382 -0.6743 -0.7630 -0.0562
   49VAL      O  769   6.089   5.583   5.459 -0.4120 -0.0514  0.2260
   50LYS      N  770   6.041   5.727   5.308  0.8461 -0.1629 -0.2120
   50LYS      H  771   6.085   5.784   5.237  0.8623 -0.0331 -0.0968
   50LYS     CA  772   5.898   5.707   5.301 -0.0430  0.1769  0.2927
   50LYS     HA  773   5.872   5.624   5.368  2.2340 -0.1228  0.8834
   50LYS     CB  774   5.824   5.835   5.330  0.3452 -0.0658 -0.5633
   50LYS    HB1  775   5.853   5.878   5.426 -3.4258  0.5888  0.4185
   50LYS    HB2  776   5.858   5.909   5.257 -0.0057  1.0839  0.4098
   50LYS     CG  777   5.666   5.833   5.317  0.0188 -0.4954  0.1197
   50LYS    HG1  778   5.644   5.824   5.211  1.0570  0.1667 -0.1746
   50LYS    HG2  779   5.617   5.751   5.368 -0.4321 -0.2274  0.1192
   50LYS     CD  780   5.594   5.963   5.356 -0.3822  0.4795  0.5533
   50LYS    HD1  781   5.637   6.051   5.308  0.7983 -0.9355 -1.0981
   50LYS    HD2  782   5.490   5.943   5.331  0.0606  0.0351 -1.0778
   50LYS     CE  783   5.588   5.973   5.514 -0.3836  0.5102  0.0783
   50LYS    HE1  784   5.602   5.873   5.553  0.1123  0.9540  1.0832
   50LYS    HE2  785   5.674   6.018   5.565 -0.3250  0.8086 -0.2761
   50LYS     NZ  786   5.467   6.037   5.568 -0.1485  0.4238  0.0019
   50LYS    HZ1  787   5.467   6.051   5.668 -1.6023 -0.3837  0.1538
   50LYS    HZ2  788   5.459   6.125   5.519  2.9862  0.2779 -1.0085
   50LYS    HZ3  789   5.389   5.978   5.542  0.0928 -1.0436  2.3182
   50LYS      C  790   5.871   5.671   5.161  0.0541  0.8497  0.1545
   50LYS      O  791   5.928   5.732   5.069  0.2067 -0.5057 -0.1460
   51LYS      N  792   5.784   5.575   5.139 -0.4013  0.0016 -0.0923
   51LYS      H  793   5.737   5.543   5.223  2.5592 -1.4037  1.1683
   51LYS     CA  794   5.742   5.519   5.009 -0.1704 -0.0976  0.6336
   51LYS     HA  795   5.795   5.566   4.925  1.3418 -0.3574  1.3997
   51LYS     CB  796   5.771   5.367   5.021  0.0555  0.6650  0.8274
   51LYS    HB1  797   5.878   5.346   5.024 -0.1436 -0.3554  2.9291
   51LYS    HB2  798   5.718   5.325   5.107 -2.5680  0.6904 -0.6490
   51LYS     CG  799   5.704   5.299   4.896  0.1901  0.6100 -0.6486
   51LYS    HG1  800   5.597   5.317   4.888  0.0255  0.2391  0.5066
   51LYS    HG2  801   5.749   5.334   4.803  0.8220  0.7026 -0.3084
   51LYS     CD  802   5.720   5.142   4.911  0.5175 -1.1216  0.1936
   51LYS    HD1  803   5.825   5.113   4.915  0.1240 -2.7489 -0.3457
   51LYS    HD2  804   5.659   5.106   4.994 -0.3741  0.6808  0.3733
   51LYS     CE  805   5.661   5.095   4.774 -0.4879  0.4183 -0.3228
   51LYS    HE1  806   5.564   5.144   4.767 -1.2451 -0.7963  0.9625
   51LYS    HE2  807   5.726   5.122   4.691  0.0632 -0.2820 -0.1294
   51LYS     NZ  808   5.635   4.951   4.775 -0.1245  0.8826 -0.2711
   51LYS    HZ1  809   5.603   4.921   4.684 -0.9759  1.0289 -0.0266
   51LYS    HZ2  810   5.717   4.896   4.798 -0.7317 -0.0283 -0.2148
   51LYS    HZ3  811   5.559   4.915   4.830  0.2762 -1.1912 -0.9814
   51LYS      C  812   5.591   5.553   5.009 -0.3931  0.3980  0.5865
   51LYS      O  813   5.524   5.530   5.110 -0.7691  0.2893  0.1319
   52LEU      N  814   5.537   5.599   4.896  0.2559  0.0999  0.4593
   52LEU      H  815   5.594   5.610   4.813 -1.9382 -0.3965 -1.2016
   52LEU     CA  816   5.396   5.611   4.865  0.1989 -0.3983 -0.0035
   52LEU     HA  817   5.331   5.599   4.951 -1.2591 -1.1925 -1.1693
   52LEU     CB  818   5.357   5.757   4.816 -0.8627  0.0113 -0.4030
   52LEU    HB1  819   5.392   5.775   4.715 -0.5288 -0.9199 -0.4561
   52LEU    HB2  820   5.248   5.745   4.811 -0.8959 -0.6919  1.2168
   52LEU     CG  821   5.401   5.878   4.896  0.5711 -0.1083 -0.2630
   52LEU     HG  822   5.510   5.883   4.903  0.6691 -0.8568 -1.0455
   52LEU    CD1  823   5.339   6.005   4.828  0.4269 -0.0102  0.4630
   52LEU   HD11  824   5.230   5.998   4.821  0.2438  2.2557  0.1704
   52LEU   HD12  825   5.345   6.091   4.895  0.5764  1.1075 -0.9272
   52LEU   HD13  826   5.380   6.035   4.732 -3.4661  2.6443 -0.6203
   52LEU    CD2  827   5.360   5.878   5.037 -0.1866 -0.1412  1.1866
   52LEU   HD21  828   5.251   5.872   5.040 -0.3025  1.4519  1.3266
   52LEU   HD22  829   5.412   5.796   5.087  1.8765 -0.1680 -0.8137
   52LEU   HD23  830   5.389   5.975   5.076 -0.0440 -0.1308  1.0562
   52LEU      C  831   5.358   5.500   4.764 -0.4952 -0.4168  0.3296
   52LEU      O  832   5.440   5.466   4.677 -0.1032  0.0895  0.0606
   53SER      N  833   5.240   5.439   4.779  0.5233 -0.5951  0.2756
   53SER      H  834   5.182   5.476   4.853  0.9261  1.2076 -0.2589
   53SER     CA  835   5.188   5.344   4.686 -0.7800 -0.7794 -0.0424
   53SER     HA  836   5.249   5.355   4.597 -1.4047  1.2258 -0.2605
   53SER     CB  837   5.196   5.199   4.737 -0.0951  0.1517 -0.1266
   53SER    HB1  838   5.157   5.206   4.839  0.1533 -0.7727  0.0439
   53SER    HB2  839   5.135   5.128   4.680  2.1824 -0.6102 -1.7584
   53SER     OG  840   5.330   5.148   4.748 -0.6661  0.2401 -0.8756
   53SER     HG  841   5.366   5.150   4.659 -1.5621  3.7142 -1.3096
   53SER      C  842   5.051   5.390   4.642  0.5276 -0.1684 -0.6126
   53SER      O  843   4.963   5.418   4.730 -0.7455 -0.1584  0.1055
   54ARG      N  844   5.025   5.402   4.510  0.0745  0.6574 -0.2581
   54ARG      H  845   5.099   5.372   4.448 -0.7862 -0.6039 -0.7143
   54ARG     CA  846   4.898   5.445   4.449 -0.2465  0.4120 -0.4884
   54ARG     HA  847   4.917   5.457   4.342 -0.4063  0.1701 -0.5448
   54ARG     CB  848   4.783   5.338   4.456 -0.2100 -0.4097  0.0186
   54ARG    HB1  849   4.753   5.329   4.560 -0.1637 -0.7088  0.0078
   54ARG    HB2  850   4.694   5.365   4.399 -0.8399 -1.2441  0.5895
   54ARG     CG  851   4.828   5.207   4.408 -0.1561  0.6736 -0.2401
   54ARG    HG1  852   4.841   5.221   4.301 -0.9093 -0.2798 -0.4780
   54ARG    HG2  853   4.918   5.180   4.463 -1.6026 -0.3786  1.7736
   54ARG     CD  854   4.724   5.097   4.421  0.1198  0.9659  0.1621
   54ARG    HD1  855   4.716   5.074   4.527  1.0489 -0.2261 -0.0047
   54ARG    HD2  856   4.628   5.127   4.380 -0.5597  0.2914  1.1932
   54ARG     NE  857   4.766   4.974   4.350  0.6557 -0.5076 -0.5249
   54ARG     HE  858   4.840   4.982   4.282  1.7203  0.6281  0.7116
   54ARG     CZ  859   4.716   4.858   4.348 -0.6290  0.2681  0.4391
   54ARG    NH1  860   4.618   4.819   4.423  0.1064  0.4880  0.5224
   54ARG   HH11  861   4.572   4.885   4.484  1.7237  2.5318 -0.3479
   54ARG   HH12  862   4.594   4.723   4.440 -1.6479  0.9753  1.0118
   54ARG    NH2  863   4.753   4.765   4.263  0.2210  0.0400  0.2882
   54ARG   HH21  864   4.823   4.788   4.194  1.0488 -1.9588  0.3933
   54ARG   HH22  865   4.707   4.675   4.266 -1.7563  0.9308 -1.2838
   54ARG      C  866   4.847   5.586   4.501 -0.4339 -0.3616  0.7176
   54ARG      O  867   4.727   5.601   4.519  0.0589  0.4741  0.2124
   55PRO      N  868   4.930   5.679   4.540 -0.2160 -0.1005 -0.0472
   55PRO     CD  869   5.073   5.683   4.517  0.4810 -0.5672  0.6283
   55PRO    HD1  870   5.104   5.670   4.414  0.8456 -1.8980  0.8748
   55PRO    HD2  871   5.124   5.627   4.595  0.7552 -0.2074  0.7078
   55PRO     CG  872   5.113   5.831   4.551  0.5829 -0.4891 -0.3792
   55PRO    HG1  873   5.090   5.896   4.467 -0.3138  0.9845  0.9595
   55PRO    HG2  874   5.216   5.843   4.585 -0.0936  0.0345  1.6140
   55PRO     CB  875   5.015   5.845   4.671 -0.1431 -0.7692 -0.8471
   55PRO    HB1  876   5.016   5.949   4.704 -2.8583 -0.7538 -0.6381
   55PRO    HB2  877   5.037   5.779   4.755 -1.2786 -0.9624 -0.6921
   55PRO     CA  878   4.884   5.797   4.617 -0.5246 -0.6155  0.6261
   55PRO     HA  879   4.817   5.781   4.701 -0.5054 -1.4639  0.4858
   55PRO      C  880   4.813   5.908   4.529 -0.6392  0.2450 -0.0982
   55PRO      O  881   4.841   6.027   4.547 -0.1972 -0.1414 -0.2228
   56PHE      N  882   4.715   5.874   4.448 -0.6790 -0.8954  0.6862
   56PHE      H  883   4.691   5.776   4.450 -1.2244 -0.8401 -1.3036
   56PHE     CA  884   4.638   5.957   4.359 -0.4730 -0.3922  0.3418
   56PHE     HA  885   4.623   6.051   4.413 -2.0875 -1.0594  1.1115
   56PHE     CB  886   4.730   5.984   4.229  0.8101  0.3218  0.1716
   56PHE    HB1  887   4.671   6.027   4.149  2.1117 -0.1699 -1.0916
   56PHE    HB2  888   4.792   6.062   4.273  1.4475  1.1988 -2.1896
   56PHE     CG  889   4.823   5.881   4.180  0.0808  0.2804  0.0484
   56PHE    CD1  890   4.776   5.755   4.145 -0.1833  0.1756 -0.5121
   56PHE    HD1  891   4.671   5.733   4.134  0.0485 -0.7808 -0.9020
   56PHE    CE1  892   4.866   5.657   4.105 -0.7480  0.7874  0.7481
   56PHE    HE1  893   4.826   5.560   4.079  0.4288  0.1746  1.1514
   56PHE     CZ  894   5.004   5.681   4.083 -0.0661 -0.4715  0.2562
   56PHE     HZ  895   5.067   5.605   4.040 -2.0238 -1.7751 -0.4687
   56PHE    CE2  896   5.051   5.802   4.131 -0.8303  0.6069 -0.5003
   56PHE    HE2  897   5.158   5.816   4.135 -0.6163 -1.0018  2.5725
   56PHE    CD2  898   4.967   5.902   4.173  0.0273  0.1814 -0.0892
   56PHE    HD2  899   5.005   5.997   4.208 -2.6435  1.2420  0.1514
   56PHE      C  900   4.504   5.890   4.342  0.1884 -0.2169  0.0532
   56PHE      O  901   4.453   5.882   4.227 -0.2034  0.1785 -0.7743
   57GLN      N  902   4.442   5.849   4.456  0.1185  0.0373  0.4156
   57GLN      H  903   4.486   5.865   4.546  2.3040  0.7940 -0.7169
   57GLN     CA  904   4.314   5.780   4.457  1.1105  0.1323  0.0957
   57GLN     HA  905   4.327   5.717   4.369  2.3289  1.4072 -0.6787
   57GLN     CB  906   4.306   5.684   4.584 -0.0667 -0.4228 -1.0739
   57GLN    HB1  907   4.323   5.740   4.676 -1.0386  0.9789 -1.7122
   57GLN    HB2  908   4.203   5.647   4.586  0.0424 -0.6998 -0.2935
   57GLN     CG  909   4.392   5.555   4.580  0.2057 -0.2873  0.1149
   57GLN    HG1  910   4.346   5.488   4.508 -1.3568 -0.5193  1.2763
   57GLN    HG2  911   4.489   5.594   4.547  0.2056  0.9275  1.4230
   57GLN     CD  912   4.395   5.480   4.717  0.4520 -0.2161  0.0517
   57GLN    OE1  913   4.501   5.468   4.779  0.3140 -0.0293  0.0588
   57GLN    NE2  914   4.283   5.438   4.773  0.0240 -0.2823 -0.2424
   57GLN   HE21  915   4.192   5.469   4.739  0.2320  0.6990  0.0610
   57GLN   HE22  916   4.281   5.372   4.849 -1.5272  0.7619  0.6872
   57GLN      C  917   4.179   5.861   4.446  0.4273 -0.0774 -0.9994
   57GLN      O  918   4.069   5.811   4.452  0.2413  0.3155 -0.5977
   58SER      N  919   4.200   5.990   4.431  0.2554  0.1316  0.8068
   58SER      H  920   4.292   6.030   4.423 -0.2025  0.8526 -2.8328
   58SER     CA  921   4.100   6.085   4.393  0.3154 -0.2970  0.0368
   58SER     HA  922   4.034   6.040   4.319  0.8176 -0.0023 -0.6027
   58SER     CB  923   4.016   6.123   4.511  1.0827 -0.0896 -0.5031
   58SER    HB1  924   3.924   6.173   4.481  0.9221 -1.2902 -2.1009
   58SER    HB2  925   3.986   6.031   4.561  2.3303  0.3471  1.1467
   58SER     OG  926   4.086   6.218   4.596  0.1086  0.0192 -0.3529
   58SER     HG  927   4.055   6.227   4.686  4.0108 -0.0852  1.1881
   58SER      C  928   4.168   6.209   4.325 -0.5106 -0.2902  0.7624
   58SER      O  929   4.291   6.224   4.339  0.0162  0.4357 -0.2493
   59ILE      N  930   4.103   6.296   4.251  0.2246 -0.2834 -0.1166
   59ILE      H  931   4.006   6.271   4.241  0.3923 -1.1842  0.3997
   59ILE     CA  932   4.172   6.400   4.176  0.4105 -0.4631 -0.0603
   59ILE     HA  933   4.246   6.340   4.123  0.5613 -1.7892  1.5668
   59ILE     CB  934   4.090   6.486   4.076 -0.0605  0.5492  0.6679
   59ILE     HB  935   4.055   6.580   4.119 -1.4382  1.4219 -2.1413
   59ILE    CG2  936   4.181   6.515   3.949  0.6088  0.2863 -0.5312
   59ILE   HG21  937   4.266   6.577   3.979  1.0964 -0.3007 -0.6764
   59ILE   HG22  938   4.223   6.422   3.912  1.2106  0.4486 -0.2776
   59ILE   HG23  939   4.127   6.568   3.871 -2.3801 -1.1542  0.4501
   59ILE    CG1  940   3.960   6.422   4.029 -0.2121 -0.7161  0.5838
   59ILE   HG11  941   3.974   6.332   3.970 -3.3992 -1.0903  0.2363
   59ILE   HG12  942   3.911   6.397   4.123 -0.9076  1.3926  0.8497
   59ILE     CD  943   3.867   6.516   3.949  0.2273 -0.7061  0.3470
   59ILE    HD1  944   3.841   6.607   4.003 -1.5212  0.1911 -1.8414
   59ILE    HD2  945   3.894   6.549   3.848 -0.8617  0.0957  0.2956
   59ILE    HD3  946   3.770   6.468   3.946  0.4774 -1.5310  3.0904
   59ILE      C  947   4.242   6.492   4.274  0.2333  0.0669  0.1370
   59ILE      O  948   4.359   6.517   4.270 -0.4563  0.3868 -0.1103
   60ILE      N  949   4.166   6.532   4.377  0.5632  0.3272  0.4532
   60ILE      H  950   4.072   6.493   4.381  1.3844 -1.9031 -0.2332
   60ILE     CA  951   4.219   6.611   4.488 -0.0891 -0.4699  0.1299
   60ILE     HA  952   4.264   6.700   4.444  0.0329 -1.5082 -1.9914
   60ILE     CB  953   4.102   6.662   4.583  0.4227  0.4198  0.2952
   60ILE     HB  954   4.036   6.579   4.607 -0.1663  0.6498 -0.4655
   60ILE    CG2  955   4.157   6.724   4.721  0.2898  0.0114 -0.7711
   60ILE   HG21  956   4.072   6.761   4.778  0.7390 -0.1603  0.0297
   60ILE   HG22  957   4.183   6.637   4.782 -3.2204 -0.4724  0.2377
   60ILE   HG23  958   4.234   6.799   4.702  1.6186 -1.0090  0.3484
   60ILE    CG1  959   4.013   6.770   4.508  0.2826 -0.2715 -0.1355
   60ILE   HG11  960   4.058   6.869   4.505 -0.8713  0.3257  1.1201
   60ILE   HG12  961   3.992   6.729   4.409  0.8208 -0.9123  0.0104
   60ILE     CD  962   3.876   6.780   4.583  0.3520  0.1265 -0.2973
   60ILE    HD1  963   3.881   6.842   4.673 -0.3193 -2.0163  1.2932
   60ILE    HD2  964   3.800   6.818   4.516 -0.2328 -3.5882 -1.9895
   60ILE    HD3  965   3.858   6.677   4.615  3.3150 -0.5876 -0.6121
   60ILE      C  966   4.330   6.537   4.565  0.0340 -0.6628  0.4279
   60ILE      O  967   4.424   6.609   4.610  0.3954 -0.0694 -0.1864
   61HIE      N  968   4.320   6.405   4.590  0.0517  0.2227 -0.1274
   61HIE      H  969   4.238   6.350   4.567 -0.1288 -0.2937  1.6248
   61HIE     CA  970   4.434   6.334   4.651  0.2568  0.3286  0.1552
   61HIE     HA  971   4.457   6.377   4.749 -0.9088  1.4159 -0.0243
   61HIE     CB  972   4.391   6.189   4.671  0.0853  0.6920  0.4632
   61HIE    HB1  973   4.299   6.175   4.728  1.8998 -1.4887  3.1127
   61HIE    HB2  974   4.373   6.140   4.575 -0.5618  1.8966 -0.0465
   61HIE     CG  975   4.491   6.093   4.733  0.0911  0.1531  0.0478
   61HIE    ND1  976   4.475   5.955   4.743 -0.0674  0.0472  0.4752
   61HIE    CE1  977   4.579   5.908   4.812  0.1451  0.4552  0.3685
   61HIE    HE1  978   4.598   5.802   4.820 -1.0802  0.0617 -1.4997
   61HIE    NE2  979   4.663   6.008   4.837 -0.3421  0.7998  0.0599
   61HIE    HE2  980   4.762   5.999   4.859 -0.5321 -0.2810  0.5673
   61HIE    CD2  981   4.609   6.128   4.791 -0.2108  0.4087  0.0398
   61HIE    HD2  982   4.653   6.225   4.811  0.4995  0.0310  0.3504
   61HIE      C  983   4.557   6.344   4.562 -0.0382  0.1444  0.1969
   61HIE      O  984   4.665   6.373   4.610  0.6796 -0.1152  0.0817
   62ALA      N  985   4.539   6.329   4.432 -0.3452 -0.2034 -0.3732
   62ALA      H  986   4.447   6.303   4.401 -2.2880  2.8168  2.1793
   62ALA     CA  987   4.646   6.349   4.334 -0.1280  0.0791 -0.4225
   62ALA     HA  988   4.719   6.270   4.351  1.2873  0.3203 -4.4096
   62ALA     CB  989   4.602   6.319   4.191  0.2245  0.3870 -0.2636
   62ALA    HB1  990   4.536   6.401   4.160  0.5669  1.2991  1.3239
   62ALA    HB2  991   4.683   6.313   4.118 -0.5820  0.2469 -1.1676
   62ALA    HB3  992   4.547   6.225   4.195 -0.6249  0.8894  0.3253
   62ALA      C  993   4.718   6.484   4.343  0.0293  0.1790  0.8803
   62ALA      O  994   4.847   6.485   4.340 -0.1495  0.5328  0.0991
   63LYS      N  995   4.643   6.595   4.364 -0.0543 -0.0447  0.4270
   63LYS      H  996   4.544   6.574   4.367 -0.0938  0.2222  1.1184
   63LYS     CA  997   4.688   6.738   4.390 -0.5603  0.5998  1.1090
   63LYS     HA  998   4.754   6.772   4.310 -2.0511  2.4438  0.6200
   63LYS     CB  999   4.567   6.829   4.382 -0.5751  0.6150  0.7453
   63LYS    HB1 1000   4.529   6.826   4.279 -1.0057 -1.2045  0.9188
   63LYS    HB2 1001   4.487   6.783   4.439 -0.8817 -1.6322 -1.3117
   63LYS     CG 1002   4.589   6.975   4.420  0.3887 -0.3557 -0.3066
   63LYS    HG1 1003   4.649   6.986   4.510 -0.9479 -0.7260  0.6722
   63LYS    HG2 1004   4.653   7.015   4.342  0.3073 -1.4124 -0.9315
   63LYS     CD 1005   4.460   7.061   4.429 -0.0157  0.4781  0.8685
   63LYS    HD1 1006   4.417   7.037   4.332 -0.2237  2.0760  0.5519
   63LYS    HD2 1007   4.387   7.038   4.507 -3.4476  1.8195 -1.7077
   63LYS     CE 1008   4.498   7.203   4.427  0.1154 -0.5009 -0.5583
   63LYS    HE1 1009   4.555   7.229   4.516  2.5289 -2.0357 -1.5290
   63LYS    HE2 1010   4.560   7.216   4.338  1.4959  1.4805  0.5963
   63LYS     NZ 1011   4.376   7.290   4.428 -0.2317 -0.1728  0.0384
   63LYS    HZ1 1012   4.334   7.280   4.519  3.4942  1.1641  2.1206
   63LYS    HZ2 1013   4.408   7.385   4.416  0.1401 -0.3241 -0.1767
   63LYS    HZ3 1014   4.319   7.253   4.354  0.2122 -2.3126  0.7027
   63LYS      C 1015   4.757   6.738   4.521 -0.1781 -0.3983 -0.3867
   63LYS      O 1016   4.868   6.788   4.523 -0.6860 -0.2488  0.3534
   64ARG      N 1017   4.698   6.680   4.625  0.2555 -0.1517  0.2139
   64ARG      H 1018   4.606   6.639   4.612  0.0331  0.2936  0.3307
   64ARG     CA 1019   4.759   6.682   4.763 -0.0090 -0.2731 -0.5285
   64ARG     HA 1020   4.785   6.786   4.783  0.5928 -0.4006 -0.6362
   64ARG     CB 1021   4.656   6.639   4.864 -1.0332  0.1382  0.0162
   64ARG    HB1 1022   4.619   6.541   4.833  0.7897 -0.3549 -0.6979
   64ARG    HB2 1023   4.713   6.616   4.955 -0.4124  0.3703 -0.3087
   64ARG     CG 1024   4.545   6.734   4.892  0.9168  0.3083 -0.1503
   64ARG    HG1 1025   4.584   6.824   4.938  2.4672 -0.6790  0.5707
   64ARG    HG2 1026   4.497   6.759   4.797 -4.3230  0.4346  2.2011
   64ARG     CD 1027   4.447   6.669   4.989 -0.9206  0.0125  0.5079
   64ARG    HD1 1028   4.421   6.571   4.948  1.7964 -1.5430  2.2712
   64ARG    HD2 1029   4.500   6.645   5.081 -1.4450 -3.0517  0.1403
   64ARG     NE 1030   4.327   6.747   5.022  0.2533  0.4411 -0.0062
   64ARG     HE 1031   4.332   6.842   4.987 -0.3352 -0.3530 -2.4240
   64ARG     CZ 1032   4.221   6.711   5.094  0.3325  0.4835 -0.2041
   64ARG    NH1 1033   4.206   6.589   5.138  0.3042 -0.0437  0.3277
   64ARG   HH11 1034   4.266   6.512   5.111  0.0550 -0.6105  1.3596
   64ARG   HH12 1035   4.137   6.566   5.208 -0.5270  0.4843 -0.3089
   64ARG    NH2 1036   4.125   6.796   5.124  0.2634 -0.2981 -0.2334
   64ARG   HH21 1037   4.137   6.890   5.090  3.0977 -1.2117 -2.0788
   64ARG   HH22 1038   4.035   6.763   5.158  0.2449 -0.1918 -0.1773
   64ARG      C 1039   4.884   6.602   4.783 -0.4593 -0.4946 -0.4015
   64ARG      O 1040   4.964   6.645   4.869 -0.0773 -0.1894 -0.0166
   65THR      N 1041   4.905   6.501   4.695 -0.2165 -0.0752 -0.0035
   65THR      H 1042   4.841   6.464   4.626 -0.3521 -1.7015  0.9441
   65THR     CA 1043   5.036   6.431   4.695 -0.2285  0.1675  0.1365
   65THR     HA 1044   5.067   6.403   4.795  1.0811 -0.0206 -0.3027
   65THR     CB 1045   5.023   6.297   4.621  0.6587 -0.5128  0.1443
   65THR     HB 1046   4.972   6.311   4.525  0.1437  0.1571  0.5103
   65THR    CG2 1047   5.150   6.225   4.597  0.6428  0.8617  0.4829
   65THR   HG21 1048   5.208   6.278   4.521 -1.4007  1.7211 -0.5401
   65THR   HG22 1049   5.210   6.208   4.687  0.3349 -2.4253  0.2056
   65THR   HG23 1050   5.134   6.120   4.570  0.4471  0.7031  1.1951
   65THR    OG1 1051   4.940   6.218   4.706 -0.1517  0.6776  0.1572
   65THR    HG1 1052   4.917   6.145   4.647  0.3618  0.3180  0.3960
   65THR      C 1053   5.146   6.511   4.640  0.6922  0.2693 -0.4373
   65THR      O 1054   5.248   6.527   4.705 -0.2045  0.2862 -0.0186
   66TYR      N 1055   5.123   6.581   4.524  0.3452 -0.1753 -0.3298
   66TYR      H 1056   5.036   6.558   4.479  0.5426 -1.7281  0.0285
   66TYR     CA 1057   5.219   6.671   4.453  0.4574  0.0542  0.7233
   66TYR     HA 1058   5.314   6.622   4.429  0.1045  0.0939 -0.8794
   66TYR     CB 1059   5.156   6.719   4.308 -0.1073  0.7852 -0.4152
   66TYR    HB1 1060   5.142   6.631   4.245 -0.2990  0.3291  0.2476
   66TYR    HB2 1061   5.051   6.744   4.326 -0.5459 -2.4174  2.7487
   66TYR     CG 1062   5.236   6.829   4.239 -0.1602  0.0764  1.1231
   66TYR    CD1 1063   5.352   6.794   4.165  0.0118 -0.1216  0.1968
   66TYR    HD1 1064   5.382   6.690   4.162  0.3920 -0.0058 -0.0818
   66TYR    CE1 1065   5.431   6.900   4.108  1.3441 -0.1740 -0.5779
   66TYR    HE1 1066   5.511   6.876   4.040  0.7379  1.2505 -1.8479
   66TYR     CZ 1067   5.398   7.028   4.139 -0.2548 -0.7595 -0.1103
   66TYR     OH 1068   5.481   7.129   4.083 -0.2720  0.8878  0.1220
   66TYR     HH 1069   5.561   7.090   4.047 -0.1454  1.7506 -0.5822
   66TYR    CE2 1070   5.283   7.063   4.209  0.4646  0.1991  0.4673
   66TYR    HE2 1071   5.263   7.169   4.219 -0.3090  0.1331 -0.2307
   66TYR    CD2 1072   5.202   6.966   4.263  0.3536  0.6227  0.3821
   66TYR    HD2 1073   5.118   6.984   4.328  1.2094 -2.5551  2.6550
   66TYR      C 1074   5.244   6.794   4.540 -0.8615 -0.2143  1.0798
   66TYR      O 1075   5.352   6.825   4.583  0.1551 -0.2045 -0.3722
   67ARG      N 1076   5.131   6.846   4.588  0.7655 -0.5216 -0.7364
   67ARG      H 1077   5.042   6.801   4.572  0.6354 -0.4233 -0.2915
   67ARG     CA 1078   5.130   6.965   4.684 -0.8702  0.2689  0.5799
   67ARG     HA 1079   5.179   7.051   4.639 -0.4047 -0.4795 -0.3784
   67ARG     CB 1080   4.984   7.009   4.706 -0.1626  0.3466  0.4978
   67ARG    HB1 1081   4.953   7.057   4.613  0.0835  1.8517  1.1628
   67ARG    HB2 1082   4.918   6.926   4.726 -1.1272  0.6729 -1.1552
   67ARG     CG 1083   4.969   7.109   4.820 -0.2137  0.0340  0.3323
   67ARG    HG1 1084   5.015   7.059   4.904 -0.8517  0.8409  1.1886
   67ARG    HG2 1085   5.020   7.201   4.791  0.0350 -0.5121 -1.0379
   67ARG     CD 1086   4.829   7.142   4.869 -0.1801  0.2125  0.0537
   67ARG    HD1 1087   4.777   7.173   4.779  0.6393  0.2758 -0.4088
   67ARG    HD2 1088   4.775   7.057   4.911 -1.5019  0.7206 -0.5570
   67ARG     NE 1089   4.826   7.246   4.974 -0.1997 -0.4386 -0.4779
   67ARG     HE 1090   4.779   7.213   5.056 -2.6110  0.1378 -1.5494
   67ARG     CZ 1091   4.855   7.372   4.978  0.0083  0.1964 -0.4057
   67ARG    NH1 1092   4.855   7.425   5.097 -0.5730 -0.0933  0.5112
   67ARG   HH11 1093   4.817   7.368   5.171  0.2303 -2.5955 -0.8510
   67ARG   HH12 1094   4.886   7.521   5.107 -0.4490 -0.2433  1.7451
   67ARG    NH2 1095   4.882   7.455   4.877 -0.0578  0.1074 -0.5679
   67ARG   HH21 1096   4.911   7.420   4.787  0.7136 -1.3176  0.1943
   67ARG   HH22 1097   4.907   7.548   4.907  1.4320 -0.5298  0.2955
   67ARG      C 1098   5.213   6.933   4.811 -0.4558  0.1156 -0.2738
   67ARG      O 1099   5.289   7.024   4.848 -0.3661 -0.0038  0.5019
   68GLU      N 1100   5.218   6.813   4.871 -0.1773 -0.1073 -0.2154
   68GLU      H 1101   5.162   6.734   4.842 -0.3198 -0.1977  0.2916
   68GLU     CA 1102   5.299   6.782   4.992  0.1450  0.1545  0.6505
   68GLU     HA 1103   5.289   6.862   5.065 -3.5398 -1.1296  1.7513
   68GLU     CB 1104   5.260   6.650   5.054  0.4097 -0.0882 -0.0771
   68GLU    HB1 1105   5.151   6.649   5.051  0.4206 -0.3346 -0.4170
   68GLU    HB2 1106   5.289   6.575   4.981  0.3525  1.1476 -1.3971
   68GLU     CG 1107   5.318   6.632   5.198  0.2643 -0.6458  0.6220
   68GLU    HG1 1108   5.423   6.604   5.186  0.1986  0.1334 -2.5878
   68GLU    HG2 1109   5.294   6.725   5.250 -0.5084 -0.0262 -0.7982
   68GLU     CD 1110   5.245   6.518   5.276 -0.1600 -0.2328  0.2401
   68GLU    OE1 1111   5.245   6.403   5.223 -0.5004 -0.6256  0.0618
   68GLU    OE2 1112   5.190   6.540   5.388 -0.1962  0.1808 -0.2861
   68GLU      C 1113   5.447   6.781   4.959  0.0218  0.0133  0.5598
   68GLU      O 1114   5.522   6.851   5.021  0.2128 -0.6985 -0.0005
   69LEU      N 1115   5.490   6.709   4.853  0.1100 -0.3109  0.5244
   69LEU      H 1116   5.424   6.670   4.788  0.7407 -1.3481  0.4818
   69LEU     CA 1117   5.628   6.712   4.799  0.2660 -0.3003 -0.0850
   69LEU     HA 1118   5.701   6.673   4.870  0.2228  1.3823  0.9362
   69LEU     CB 1119   5.612   6.632   4.667  0.2438  0.5188 -0.6238
   69LEU    HB1 1120   5.592   6.529   4.696  0.2015  0.3945 -1.0806
   69LEU    HB2 1121   5.515   6.646   4.619  0.1468  1.5611 -0.1276
   69LEU     CG 1122   5.730   6.616   4.564 -0.0689  0.0081 -0.4519
   69LEU     HG 1123   5.746   6.720   4.536 -2.9845  0.7670  0.3070
   69LEU    CD1 1124   5.853   6.553   4.629 -0.2943 -1.3026  0.1673
   69LEU   HD11 1125   5.914   6.624   4.685 -0.7082 -0.0593 -0.9063
   69LEU   HD12 1126   5.820   6.468   4.688 -0.6395 -0.7209  0.8306
   69LEU   HD13 1127   5.915   6.499   4.558  3.0369 -0.4888  2.2270
   69LEU    CD2 1128   5.700   6.530   4.443 -0.9520 -0.0054 -0.3039
   69LEU   HD21 1129   5.775   6.538   4.364 -1.1865  0.1155 -0.5180
   69LEU   HD22 1130   5.681   6.425   4.464  1.1851 -0.9210 -2.4433
   69LEU   HD23 1131   5.619   6.577   4.388 -0.7772  0.0375 -0.5282
   69LEU      C 1132   5.676   6.854   4.762  0.0016  0.1803 -0.6969
   69LEU      O 1133   5.787   6.881   4.808 -0.2199 -0.5567  0.4558
   70ARG      N 1134   5.596   6.934   4.697  0.1304 -0.6427  0.6996
   70ARG      H 1135   5.504   6.906   4.668  0.4230 -0.4202 -0.5072
   70ARG     CA 1136   5.638   7.071   4.665 -0.6671  0.0758 -0.8050
   70ARG     HA 1137   5.738   7.050   4.626 -0.9934 -1.4789 -0.8828
   70ARG     CB 1138   5.547   7.135   4.565 -0.1648  0.1813  0.4315
   70ARG    HB1 1139   5.444   7.126   4.597 -0.5268  1.2420 -0.3709
   70ARG    HB2 1140   5.566   7.243   4.559 -0.4709  0.2134 -0.0120
   70ARG     CG 1141   5.552   7.087   4.419  0.1009 -0.4480  0.2839
   70ARG    HG1 1142   5.496   6.994   4.417 -1.0503  0.2122  0.9324
   70ARG    HG2 1143   5.496   7.161   4.361 -1.0115 -1.3686  0.1473
   70ARG     CD 1144   5.690   7.066   4.356 -0.4595 -0.5793 -0.4054
   70ARG    HD1 1145   5.738   6.986   4.413  2.5545 -1.1662 -3.3881
   70ARG    HD2 1146   5.681   7.029   4.254  1.7014 -1.4067 -0.3626
   70ARG     NE 1147   5.762   7.192   4.357  0.3994  0.1122  0.7859
   70ARG     HE 1148   5.712   7.278   4.372  1.9262  1.2225 -0.2229
   70ARG     CZ 1149   5.893   7.209   4.322  0.1767 -0.1845  0.0563
   70ARG    NH1 1150   5.963   7.108   4.270  0.3885 -0.6935  0.5894
   70ARG   HH11 1151   5.918   7.024   4.238 -0.5248  0.5397 -1.6214
   70ARG   HH12 1152   6.062   7.121   4.251  0.0929  3.2355  0.8773
   70ARG    NH2 1153   5.959   7.304   4.376 -0.5426  0.5141  0.2262
   70ARG   HH21 1154   5.919   7.352   4.456  0.5634  0.6774  0.6892
   70ARG   HH22 1155   6.058   7.311   4.358 -0.0878  1.6639  2.6772
   70ARG      C 1156   5.648   7.161   4.791 -0.2233  0.1066  0.1959
   70ARG      O 1157   5.736   7.252   4.804 -0.3972  0.4819  0.0164
   71LEU      N 1158   5.579   7.122   4.898  0.4269  0.3562  0.2945
   71LEU      H 1159   5.499   7.064   4.881 -0.6331  1.4600  1.2866
   71LEU     CA 1160   5.588   7.193   5.031 -0.0825  0.2766 -0.1601
   71LEU     HA 1161   5.608   7.299   5.015  1.1322  0.3074  1.3333
   71LEU     CB 1162   5.459   7.169   5.109  0.3748  0.9569  0.1340
   71LEU    HB1 1163   5.437   7.062   5.108  0.0897  1.0070  0.8563
   71LEU    HB2 1164   5.481   7.197   5.212 -1.8344  1.3792  0.5281
   71LEU     CG 1165   5.334   7.251   5.074 -0.1318 -0.0353 -0.1903
   71LEU     HG 1166   5.318   7.251   4.967  2.4132 -2.0414 -0.6546
   71LEU    CD1 1167   5.212   7.204   5.146  0.2939  0.6903  0.0930
   71LEU   HD11 1168   5.131   7.278   5.146 -0.9734 -0.6085  1.8272
   71LEU   HD12 1169   5.185   7.107   5.105  0.5396  0.6742 -0.0330
   71LEU   HD13 1170   5.236   7.189   5.252 -0.3441 -1.8764 -0.0709
   71LEU    CD2 1171   5.363   7.397   5.116 -0.4589 -0.3510 -0.2834
   71LEU   HD21 1172   5.284   7.456   5.070 -0.6633  0.4490  1.0398
   71LEU   HD22 1173   5.348   7.412   5.223 -1.6778  0.2399 -0.5203
   71LEU   HD23 1174   5.457   7.440   5.081  0.0873 -0.9950  0.3661
   71LEU      C 1175   5.708   7.143   5.113  0.2946 -0.1756  0.0487
   71LEU      O 1176   5.774   7.220   5.179  0.0769 -0.0637 -0.3960
   72LEU      N 1177   5.731   7.011   5.119  0.3526 -0.6584 -0.1921
   72LEU      H 1178   5.663   6.956   5.069 -0.6550 -0.2851  0.7060
   72LEU     CA 1179   5.842   6.943   5.186  0.0023 -0.0324  0.0986
   72LEU     HA 1180   5.837   6.977   5.290  1.2512 -0.4862  0.3160
   72LEU     CB 1181   5.825   6.794   5.184 -0.1762  0.1667  0.3445
   72LEU    HB1 1182   5.800   6.754   5.086  1.9455 -0.1711 -0.1044
   72LEU    HB2 1183   5.924   6.757   5.210  0.7061  1.9780 -0.3005
   72LEU     CG 1184   5.729   6.735   5.281  0.7046  0.6769 -0.2770
   72LEU     HG 1185   5.626   6.763   5.256 -0.1528 -1.8386  0.1155
   72LEU    CD1 1186   5.745   6.587   5.267  0.1188 -0.0417 -0.2382
   72LEU   HD11 1187   5.844   6.546   5.250 -0.6698 -0.9849 -3.2302
   72LEU   HD12 1188   5.710   6.539   5.359 -0.9102 -1.1828 -1.1777
   72LEU   HD13 1189   5.693   6.548   5.180 -0.6377 -0.5284  0.4099
   72LEU    CD2 1190   5.748   6.772   5.424  0.3120  0.3490 -0.0131
   72LEU   HD21 1191   5.682   6.714   5.489 -2.0604  1.0785 -1.6592
   72LEU   HD22 1192   5.852   6.773   5.456  0.5467  0.1624 -0.7679
   72LEU   HD23 1193   5.708   6.874   5.427  1.3696  0.7713  1.9525
   72LEU      C 1194   5.973   7.000   5.135 -0.4515 -0.1232  0.3165
   72LEU      O 1195   6.068   7.041   5.205 -0.0003 -0.4544  0.4466
   73LYS      N 1196   5.985   7.015   4.999  0.0214 -0.3634 -0.3827
   73LYS      H 1197   5.908   6.981   4.942  0.3236 -2.1915  0.2294
   73LYS     CA 1198   6.085   7.091   4.923  0.0661  0.1164 -0.3523
   73LYS     HA 1199   6.185   7.054   4.942  0.5675  1.3558 -0.5424
   73LYS     CB 1200   6.088   7.053   4.770 -0.5419  0.1961  0.1643
   73LYS    HB1 1201   5.988   7.072   4.730 -0.4316 -2.2628 -1.4451
   73LYS    HB2 1202   6.161   7.113   4.716 -0.3353 -1.2053 -1.1775
   73LYS     CG 1203   6.121   6.902   4.754  0.0089 -0.1148 -0.4154
   73LYS    HG1 1204   6.222   6.885   4.790 -0.5001 -0.5686  0.8588
   73LYS    HG2 1205   6.047   6.848   4.813  0.3723  0.1198  0.2602
   73LYS     CD 1206   6.100   6.851   4.614 -0.1043 -0.2632 -0.1384
   73LYS    HD1 1207   6.125   6.746   4.626 -1.7723 -0.4504  2.5342
   73LYS    HD2 1208   5.994   6.853   4.588 -0.5289  0.0847  1.4988
   73LYS     CE 1209   6.179   6.933   4.514  0.0861  0.2887 -0.2556
   73LYS    HE1 1210   6.144   7.036   4.523 -0.8236 -0.0643  0.3144
   73LYS    HE2 1211   6.280   6.934   4.555 -0.4075  0.8408  1.0025
   73LYS     NZ 1212   6.162   6.876   4.381  0.0073  0.0930 -0.0003
   73LYS    HZ1 1213   6.068   6.877   4.344 -0.2551 -1.7798  0.5000
   73LYS    HZ2 1214   6.216   6.925   4.312 -0.1726 -0.7910 -0.7962
   73LYS    HZ3 1215   6.202   6.784   4.368 -1.3490 -0.7620  1.4440
   73LYS      C 1216   6.087   7.240   4.949 -0.3771 -1.0803  0.2331
   73LYS      O 1217   6.193   7.296   4.918  0.2031 -0.2805 -0.5039
   74HIE      N 1218   5.989   7.302   5.014 -0.5728 -0.3247 -0.2784
   74HIE      H 1219   5.907   7.256   5.051 -1.3595  0.3249 -1.1407
   74HIE     CA 1220   5.997   7.448   5.054  0.0831  0.0259  0.6513
   74HIE     HA 1221   6.053   7.491   4.971  0.3231 -0.4777  0.5479
   74HIE     CB 1222   5.860   7.511   5.036  0.3774 -0.8665 -0.4690
   74HIE    HB1 1223   5.803   7.459   4.959 -1.1047 -0.1398  0.1081
   74HIE    HB2 1224   5.812   7.503   5.133  2.7351 -0.5591  0.7985
   74HIE     CG 1225   5.859   7.662   5.003  0.3069 -0.2457 -0.5310
   74HIE    ND1 1226   5.899   7.721   4.883 -0.3594  0.1360  0.4492
   74HIE    CE1 1227   5.895   7.856   4.904  0.4355  0.5188 -0.0587
   74HIE    HE1 1228   5.930   7.934   4.839  0.3974 -0.6051 -1.4707
   74HIE    NE2 1229   5.852   7.879   5.028 -0.1144  0.2932  0.0838
   74HIE    HE2 1230   5.842   7.970   5.069  0.0362  0.8451 -1.0744
   74HIE    CD2 1231   5.835   7.761   5.094  0.4909  0.2034 -0.0903
   74HIE    HD2 1232   5.808   7.747   5.198  1.8869 -0.1783  0.2403
   74HIE      C 1233   6.065   7.483   5.184 -0.4778  0.3070 -0.6406
   74HIE      O 1234   6.122   7.588   5.195 -0.8248  0.4394  0.3306
   75MET      N 1235   6.049   7.403   5.285 -0.0054  0.6205  0.0689
   75MET      H 1236   5.998   7.320   5.259 -1.8844  1.5657  0.5051
   75MET     CA 1237   6.087   7.438   5.423 -0.2234 -0.6113  0.1570
   75MET     HA 1238   6.075   7.546   5.436 -0.9403 -0.8862  2.2350
   75MET     CB 1239   6.000   7.371   5.521 -0.5337  0.0656  0.0489
   75MET    HB1 1240   6.017   7.264   5.524 -0.2640  0.1223  2.2301
   75MET    HB2 1241   6.030   7.420   5.613  2.1594  1.4788 -1.4361
   75MET     CG 1242   5.846   7.394   5.494 -0.8441  0.9352  0.1519
   75MET    HG1 1243   5.815   7.334   5.408  0.7331 -0.8449  0.7620
   75MET    HG2 1244   5.797   7.352   5.582  1.1575 -1.2279  0.3363
   75MET     SD 1245   5.798   7.565   5.481 -0.5283  0.1073 -0.3784
   75MET     CE 1246   5.625   7.560   5.426 -0.3768  0.3182 -0.0553
   75MET    HE1 1247   5.557   7.521   5.502 -1.3843 -0.6199 -1.3829
   75MET    HE2 1248   5.586   7.652   5.382 -0.9136 -0.0237 -0.3014
   75MET    HE3 1249   5.616   7.485   5.348 -0.0615  0.3596 -0.1343
   75MET      C 1250   6.234   7.406   5.459 -0.0664 -0.1545 -0.4442
   75MET      O 1251   6.275   7.288   5.452  0.4652 -0.4785 -0.0867
   76LYS      N 1252   6.308   7.510   5.508  0.2823 -0.0851  0.6576
   76LYS      H 1253   6.264   7.600   5.510  0.1970  0.0976 -2.8050
   76LYS     CA 1254   6.458   7.512   5.524 -0.7536  0.0344  0.2246
   76LYS     HA 1255   6.499   7.414   5.501  2.3105  1.4363 -0.7008
   76LYS     CB 1256   6.518   7.611   5.419  0.8903  0.3551 -0.1820
   76LYS    HB1 1257   6.487   7.713   5.440  0.9497  1.2646 -3.8387
   76LYS    HB2 1258   6.627   7.612   5.426  1.0977  1.3117 -2.6761
   76LYS     CG 1259   6.479   7.579   5.274 -0.1290 -0.6150  0.1112
   76LYS    HG1 1260   6.517   7.478   5.256  1.0655 -0.2409  0.4558
   76LYS    HG2 1261   6.371   7.573   5.263 -0.0466  0.2225 -1.4845
   76LYS     CD 1262   6.531   7.677   5.174 -0.0015  0.2193 -0.6583
   76LYS    HD1 1263   6.639   7.685   5.174 -0.0609  2.3201  1.6994
   76LYS    HD2 1264   6.496   7.647   5.075  0.9284  1.8299 -1.5241
   76LYS     CE 1265   6.467   7.814   5.199  0.3346  0.1826  0.0986
   76LYS    HE1 1266   6.360   7.799   5.185  0.4702  0.3688 -1.3171
   76LYS    HE2 1267   6.479   7.849   5.302  1.2347 -0.3659  0.1937
   76LYS     NZ 1268   6.497   7.915   5.103 -0.5367 -0.0214  0.0309
   76LYS    HZ1 1269   6.592   7.949   5.109  0.1153 -1.5248 -1.1952
   76LYS    HZ2 1270   6.485   7.874   5.012 -2.6865 -0.5790  0.5051
   76LYS    HZ3 1271   6.439   7.998   5.111 -0.5472 -0.1197  1.2425
   76LYS      C 1272   6.508   7.544   5.663  0.1261  0.4517 -0.0563
   76LYS      O 1273   6.616   7.604   5.685  0.1393 -0.1235 -0.0946
   77HIE      N 1274   6.417   7.505   5.757 -0.8104 -0.4134  0.4753
   77HIE      H 1275   6.338   7.446   5.733 -0.0876 -1.3606  0.3992
   77HIE     CA 1276   6.421   7.549   5.895  0.0752  0.5162 -0.0449
   77HIE     HA 1277   6.486   7.635   5.909  1.5500 -0.3783 -1.1097
   77HIE     CB 1278   6.280   7.594   5.944  0.2770  0.5625  0.7885
   77HIE    HB1 1279   6.250   7.666   5.867  2.1175  0.8301  0.2723
   77HIE    HB2 1280   6.204   7.516   5.938 -1.0917  1.9392 -1.6794
   77HIE     CG 1281   6.285   7.665   6.070 -0.5970 -0.7657 -0.1912
   77HIE    ND1 1282   6.235   7.616   6.184  0.3274 -0.3850 -0.1878
   77HIE    CE1 1283   6.228   7.717   6.275 -0.5440 -0.1223 -0.1955
   77HIE    HE1 1284   6.202   7.710   6.380  0.6703  1.2718  0.2217
   77HIE    NE2 1285   6.259   7.836   6.212 -0.6542  0.0075 -1.0374
   77HIE    HE2 1286   6.274   7.922   6.262  2.4665 -1.6506  1.2268
   77HIE    CD2 1287   6.304   7.803   6.084  0.0814 -0.4269 -0.1582
   77HIE    HD2 1288   6.326   7.878   6.010  0.2378  0.3260  0.6389
   77HIE      C 1289   6.467   7.445   5.993 -0.1911  0.1098 -0.8389
   77HIE      O 1290   6.461   7.329   5.969  0.1412 -0.1096  0.6965
   78GLU      N 1291   6.512   7.489   6.113 -0.4055 -0.2096 -0.0189
   78GLU      H 1292   6.494   7.583   6.145 -0.3998 -0.5716  1.1046
   78GLU     CA 1293   6.565   7.396   6.210 -0.4671  0.1321  0.2990
   78GLU     HA 1294   6.638   7.331   6.162  1.7264  1.9915  0.9558
   78GLU     CB 1295   6.649   7.483   6.309  0.6094  0.0278  0.2932
   78GLU    HB1 1296   6.741   7.508   6.255  2.2450  0.4239  3.0370
   78GLU    HB2 1297   6.599   7.580   6.319  0.6182 -0.1847  3.2625
   78GLU     CG 1298   6.697   7.424   6.439  0.0972 -0.2160  0.3607
   78GLU    HG1 1299   6.611   7.414   6.505  1.0988 -1.5248  1.5351
   78GLU    HG2 1300   6.744   7.329   6.416  0.8073  0.4506 -1.1077
   78GLU     CD 1301   6.810   7.509   6.499 -0.1613 -0.2376  0.0558
   78GLU    OE1 1302   6.910   7.447   6.537 -0.1596 -0.6473  0.4154
   78GLU    OE2 1303   6.820   7.633   6.502 -0.3712 -0.5391  0.2002
   78GLU      C 1304   6.462   7.297   6.276 -0.1916  0.4323  0.4196
   78GLU      O 1305   6.490   7.181   6.318 -0.2705 -0.9923  0.4504
   79ASN      N 1306   6.334   7.342   6.275  0.4913 -0.8295 -0.6765
   79ASN      H 1307   6.326   7.430   6.226  0.5396 -2.2619 -3.4063
   79ASN     CA 1308   6.221   7.293   6.352 -0.1333  0.1625  0.4963
   79ASN     HA 1309   6.258   7.209   6.411  0.5625  1.2814  1.6936
   79ASN     CB 1310   6.184   7.401   6.444 -0.2270 -0.3915 -0.3469
   79ASN    HB1 1311   6.161   7.489   6.383 -0.8917 -1.2443 -1.3557
   79ASN    HB2 1312   6.100   7.376   6.509  1.2603  0.0739  1.8688
   79ASN     CG 1313   6.302   7.435   6.541 -0.0800 -0.5487 -0.2002
   79ASN    OD1 1314   6.338   7.551   6.556  0.3777  0.4454 -1.0019
   79ASN    ND2 1315   6.377   7.338   6.587 -0.1831  0.4805  0.9139
   79ASN   HD21 1316   6.343   7.243   6.575 -1.2822  0.8995  0.5873
   79ASN   HD22 1317   6.465   7.366   6.628  1.8481 -0.3697 -2.5121
   79ASN      C 1318   6.101   7.244   6.270 -0.3944  0.1489  1.0428
   79ASN      O 1319   5.995   7.231   6.319 -0.0125 -0.4884 -0.1823
   80VAL      N 1320   6.123   7.220   6.136  0.1869 -0.7412 -0.4154
   80VAL      H 1321   6.213   7.243   6.097 -0.9039 -0.1790 -2.7646
   80VAL     CA 1322   6.027   7.173   6.048  0.1959  0.1288 -0.3227
   80VAL     HA 1323   5.945   7.131   6.105 -0.0496 -2.1551 -2.2189
   80VAL     CB 1324   5.966   7.289   5.966  0.4811  0.1088  0.0120
   80VAL     HB 1325   6.024   7.306   5.875  0.1212 -2.1513 -0.7182
   80VAL    CG1 1326   5.833   7.244   5.907  0.4837 -0.0433 -0.1869
   80VAL   HG11 1327   5.759   7.220   5.983 -0.8023  0.9274 -1.0785
   80VAL   HG12 1328   5.790   7.325   5.848  0.0569  0.0274  0.2036
   80VAL   HG13 1329   5.851   7.156   5.847  3.0801  0.0489  0.3446
   80VAL    CG2 1330   5.941   7.426   6.040  0.2575  0.1146 -0.6470
   80VAL   HG21 1331   5.859   7.413   6.111 -0.3129  0.3714 -1.2463
   80VAL   HG22 1332   6.030   7.454   6.095  0.7256 -0.8200 -0.9166
   80VAL   HG23 1333   5.919   7.514   5.980  1.8010  1.2172  0.3360
   80VAL      C 1334   6.096   7.064   5.955  0.1013 -0.0951 -0.5173
   80VAL      O 1335   6.213   7.069   5.914 -0.1826 -0.0090  0.0579
   81ILE      N 1336   6.016   6.959   5.921 -0.1936 -0.0933 -0.0357
   81ILE      H 1337   5.919   6.957   5.950  0.1649 -1.0541  1.1784
   81ILE     CA 1338   6.071   6.853   5.827  0.5705 -0.9839 -0.0509
   81ILE     HA 1339   6.166   6.820   5.868  0.9006  0.4861  0.4446
   81ILE     CB 1340   5.976   6.728   5.821  0.7841  0.1106 -0.9201
   81ILE     HB 1341   5.881   6.769   5.787  1.5234  1.0325 -1.9402
   81ILE    CG2 1342   6.040   6.637   5.718  0.6318  0.2667  0.2261
   81ILE   HG21 1343   6.028   6.683   5.620  0.4534  2.3592  1.1730
   81ILE   HG22 1344   6.142   6.605   5.740  0.3985 -0.1931  0.6721
   81ILE   HG23 1345   5.983   6.544   5.719  1.1023 -0.0410  1.6896
   81ILE    CG1 1346   5.946   6.656   5.956 -0.1029 -0.3612  0.0639
   81ILE   HG11 1347   5.907   6.722   6.033 -1.0394 -1.2097  0.3334
   81ILE   HG12 1348   5.870   6.578   5.946 -1.1935  0.1246  3.3321
   81ILE     CD 1349   6.069   6.598   6.011 -0.1664  0.2467  0.3554
   81ILE    HD1 1350   6.101   6.513   5.950  0.8945 -0.3695  1.7210
   81ILE    HD2 1351   6.138   6.680   6.031 -0.2444  0.2322  0.6921
   81ILE    HD3 1352   6.046   6.562   6.111  1.6759 -2.6821 -0.1197
   81ILE      C 1353   6.096   6.917   5.686  0.4722  0.0156 -0.8431
   81ILE      O 1354   6.007   6.969   5.625  0.0499 -0.5955  0.7300
   82GLY      N 1355   6.217   6.900   5.638  0.1459 -0.5470 -0.2726
   82GLY      H 1356   6.277   6.844   5.697 -0.9789 -0.6596  0.8095
   82GLY     CA 1357   6.251   6.934   5.498  0.0227 -0.3147  0.2811
   82GLY    HA1 1358   6.175   7.000   5.456  1.4551  0.2102 -1.6291
   82GLY    HA2 1359   6.340   6.997   5.498  1.1496 -1.8431  0.5432
   82GLY      C 1360   6.256   6.809   5.402 -0.0072  0.5178  0.2195
   82GLY      O 1361   6.222   6.700   5.439  0.4956  0.6511  0.1773
   83LEU      N 1362   6.310   6.828   5.279  0.3341  0.3964  0.4649
   83LEU      H 1363   6.333   6.920   5.244  0.7723 -0.3290 -1.2355
   83LEU     CA 1364   6.344   6.715   5.186 -0.2506  1.0603  0.4978
   83LEU     HA 1365   6.344   6.625   5.248  1.4307 -0.0095 -0.9621
   83LEU     CB 1366   6.245   6.704   5.071 -0.5462  0.4860  0.1591
   83LEU    HB1 1367   6.154   6.748   5.110 -1.2467 -0.2219 -0.6360
   83LEU    HB2 1368   6.277   6.768   4.988 -0.7802 -0.4440 -0.6598
   83LEU     CG 1369   6.217   6.564   5.018  0.1011  0.1042  0.8473
   83LEU     HG 1370   6.312   6.511   5.005  0.3769  0.5166  1.1399
   83LEU    CD1 1371   6.120   6.497   5.115 -0.6199 -0.0992 -0.2813
   83LEU   HD11 1372   6.139   6.519   5.220  1.4238 -1.0952 -0.4086
   83LEU   HD12 1373   6.018   6.533   5.100 -1.7557 -2.0735  1.9421
   83LEU   HD13 1374   6.112   6.390   5.096  0.8565 -0.9595  3.2014
   83LEU    CD2 1375   6.150   6.562   4.881  0.0306  0.1813 -0.1380
   83LEU   HD21 1376   6.051   6.607   4.894  0.0520 -0.4034  2.4336
   83LEU   HD22 1377   6.211   6.621   4.813 -1.9259  1.8354 -0.5856
   83LEU   HD23 1378   6.145   6.460   4.843 -1.0506  0.4143 -0.6729
   83LEU      C 1379   6.487   6.712   5.131  0.6362 -0.1814 -0.2461
   83LEU      O 1380   6.548   6.818   5.126 -0.8107  0.3028 -0.2414
   84LEU      N 1381   6.539   6.592   5.111  0.8774  0.2807  0.3013
   84LEU      H 1382   6.481   6.510   5.118  0.0184  0.8431 -0.1024
   84LEU     CA 1383   6.679   6.565   5.070  0.3390 -0.0461 -0.5901
   84LEU     HA 1384   6.732   6.659   5.056 -1.0716  0.7631 -0.7229
   84LEU     CB 1385   6.745   6.493   5.186  0.3565  0.5614  0.8574
   84LEU    HB1 1386   6.705   6.393   5.204 -1.2085  0.9447 -0.3142
   84LEU    HB2 1387   6.846   6.462   5.159  1.3026  1.1904  3.3367
   84LEU     CG 1388   6.753   6.566   5.320 -0.0801  0.5825  0.4651
   84LEU     HG 1389   6.654   6.592   5.356 -1.8079 -1.4491 -2.3697
   84LEU    CD1 1390   6.807   6.485   5.437 -0.2219  0.1540  0.5145
   84LEU   HD11 1391   6.740   6.401   5.456  1.1551 -0.8557  1.1073
   84LEU   HD12 1392   6.908   6.459   5.408 -0.7001 -1.2857  0.0389
   84LEU   HD13 1393   6.816   6.559   5.517 -0.6678  1.2889 -0.4477
   84LEU    CD2 1394   6.837   6.691   5.307  0.7452  0.2464 -0.2044
   84LEU   HD21 1395   6.861   6.733   5.405 -1.0469  1.7705 -0.3466
   84LEU   HD22 1396   6.930   6.667   5.256  1.0552 -1.1060  0.9643
   84LEU   HD23 1397   6.780   6.768   5.254  0.0712 -0.6252 -0.7822
   84LEU      C 1398   6.693   6.496   4.933 -0.1044  0.1155  0.0348
   84LEU      O 1399   6.780   6.537   4.855 -0.8774 -0.7755 -0.1338
   85ASP      N 1400   6.608   6.400   4.899  0.3965  0.1389  0.2401
   85ASP      H 1401   6.531   6.382   4.961  1.0067 -1.9143  0.4725
   85ASP     CA 1402   6.601   6.331   4.770 -0.1373  0.0936 -0.0025
   85ASP     HA 1403   6.639   6.393   4.688  0.7863  0.5356  0.7467
   85ASP     CB 1404   6.699   6.215   4.781 -0.1668  0.0608  0.4706
   85ASP    HB1 1405   6.795   6.250   4.818  0.3220 -0.9147  0.1663
   85ASP    HB2 1406   6.649   6.152   4.854  1.3069 -2.4840 -0.5811
   85ASP     CG 1407   6.720   6.133   4.653  0.3142 -0.0664  0.3594
   85ASP    OD1 1408   6.725   6.199   4.549  0.1465  0.0205  0.3585
   85ASP    OD2 1409   6.756   6.016   4.660  0.0119  0.6483  0.0710
   85ASP      C 1410   6.458   6.282   4.749  0.0392  0.6629  0.3523
   85ASP      O 1411   6.375   6.276   4.845 -0.8339  0.8307  0.1465
   86VAL      N 1412   6.426   6.244   4.623 -0.2411  0.3440 -0.7073
   86VAL      H 1413   6.500   6.250   4.554 -0.0769  2.8762 -0.4156
   86VAL     CA 1414   6.306   6.178   4.577  0.5695  0.2559  0.9298
   86VAL     HA 1415   6.266   6.116   4.657 -0.5350 -0.5683 -0.2213
   86VAL     CB 1416   6.194   6.274   4.546 -0.0900 -0.2796  0.1581
   86VAL     HB 1417   6.173   6.343   4.628  2.8257  1.2686 -0.2757
   86VAL    CG1 1418   6.220   6.358   4.429 -0.1192 -0.1320 -0.0108
   86VAL   HG11 1419   6.320   6.400   4.436 -0.3205  0.2492  0.6895
   86VAL   HG12 1420   6.206   6.299   4.339 -3.6663  1.4407 -0.6654
   86VAL   HG13 1421   6.157   6.447   4.428  0.8837  0.6117  0.3031
   86VAL    CG2 1422   6.063   6.196   4.520 -0.4466 -0.2368 -0.7000
   86VAL   HG21 1423   6.070   6.148   4.423  0.2055 -0.0694 -0.7438
   86VAL   HG22 1424   6.049   6.116   4.593  0.0211  1.3451  1.2061
   86VAL   HG23 1425   5.973   6.258   4.522 -0.7749 -0.7161 -0.0298
   86VAL      C 1426   6.338   6.082   4.457 -0.1378  0.6462 -0.4173
   86VAL      O 1427   6.415   6.124   4.373  0.0460  0.1099 -0.1573
   87PHE      N 1428   6.301   5.955   4.446 -0.0408  0.2055 -0.1469
   87PHE      H 1429   6.241   5.921   4.520  0.0174  2.0442  0.8168
   87PHE     CA 1430   6.326   5.871   4.339  0.0959  0.2650 -0.2566
   87PHE     HA 1431   6.338   5.931   4.249 -0.2893  1.5052  0.4934
   87PHE     CB 1432   6.464   5.798   4.364 -1.4145  0.4607 -0.3457
   87PHE    HB1 1433   6.504   5.751   4.274 -0.1808  1.4976 -0.3573
   87PHE    HB2 1434   6.536   5.879   4.371 -2.1687  1.3870 -2.4482
   87PHE     CG 1435   6.465   5.701   4.486  0.1008 -0.0681  0.2911
   87PHE    CD1 1436   6.425   5.566   4.470 -0.0724  0.1396 -0.0507
   87PHE    HD1 1437   6.394   5.542   4.369  0.2520  0.5346 -0.2514
   87PHE    CE1 1438   6.407   5.485   4.578  0.1372 -0.2719 -0.4916
   87PHE    HE1 1439   6.369   5.385   4.566 -1.3635  0.1254  0.6575
   87PHE     CZ 1440   6.447   5.529   4.708  0.3135 -0.3232  0.4168
   87PHE     HZ 1441   6.435   5.463   4.793 -1.8085 -1.6863 -0.8347
   87PHE    CE2 1442   6.491   5.660   4.725 -0.5634  0.3808 -0.6590
   87PHE    HE2 1443   6.514   5.699   4.823  1.8681 -0.6543 -0.7247
   87PHE    CD2 1444   6.500   5.749   4.614  0.2998  1.0197 -0.5910
   87PHE    HD2 1445   6.522   5.854   4.630  1.0527  0.5640  1.7266
   87PHE      C 1446   6.206   5.765   4.317 -0.1796 -0.2858 -0.0304
   87PHE      O 1447   6.107   5.758   4.394  0.4263  0.2390  0.4216
   88THR      N 1448   6.213   5.686   4.204 -0.0050 -0.1137  0.5304
   88THR      H 1449   6.285   5.712   4.138  0.0687  1.1371  1.0797
   88THR     CA 1450   6.120   5.570   4.183 -0.1435 -0.4618 -0.3516
   88THR     HA 1451   6.108   5.539   4.287 -0.2318  0.1581 -0.1680
   88THR     CB 1452   5.977   5.608   4.127  0.3348  0.3056  0.1410
   88THR     HB 1453   5.915   5.658   4.201 -1.9501 -1.5790 -0.4026
   88THR    CG2 1454   5.987   5.700   4.001  0.3718 -0.1924  0.6937
   88THR   HG21 1455   6.058   5.779   4.025  0.1678 -0.1600  1.2193
   88THR   HG22 1456   6.010   5.640   3.914 -3.6325  1.3492 -1.7404
   88THR   HG23 1457   5.894   5.752   3.974  1.3722  0.6925 -1.2455
   88THR    OG1 1458   5.911   5.485   4.100 -0.0111  0.0544  0.4397
   88THR    HG1 1459   5.844   5.469   4.167  0.0320 -0.4456  0.3671
   88THR      C 1460   6.185   5.456   4.102 -0.2363 -0.3765 -0.0537
   88THR      O 1461   6.249   5.485   4.001 -0.2571 -0.4032 -0.2647
   89PRO      N 1462   6.167   5.327   4.134  0.6249 -0.0851  0.2558
   89PRO     CD 1463   6.095   5.281   4.253  0.5454 -0.5429 -0.9447
   89PRO    HD1 1464   6.007   5.341   4.278  0.8692 -0.7128  0.7364
   89PRO    HD2 1465   6.154   5.291   4.344  0.0451  0.4387 -0.7129
   89PRO     CG 1466   6.050   5.142   4.222 -0.1499 -0.2743 -0.0875
   89PRO    HG1 1467   5.957   5.139   4.164 -2.0619 -0.4996  2.7498
   89PRO    HG2 1468   6.029   5.096   4.319 -2.4322 -1.7909 -1.1904
   89PRO     CB 1469   6.173   5.083   4.149  0.0301 -0.2088  0.1078
   89PRO    HB1 1470   6.153   5.004   4.077  2.5769  0.1217 -1.0781
   89PRO    HB2 1471   6.256   5.062   4.217  1.0367 -0.9343 -1.3179
   89PRO     CA 1472   6.207   5.203   4.060 -0.4237 -0.3827 -0.4795
   89PRO     HA 1473   6.314   5.201   4.036 -0.2177 -2.2262  0.4630
   89PRO      C 1474   6.133   5.189   3.922 -0.0679  0.7522  0.4736
   89PRO      O 1475   6.180   5.111   3.833  0.3685  0.7065  0.1468
   90ALA      N 1476   6.025   5.265   3.896 -0.2275  0.0700 -0.0734
   90ALA      H 1477   5.989   5.324   3.970 -1.4319  1.0757 -1.4130
   90ALA     CA 1478   5.952   5.267   3.770 -1.0088  0.5947 -0.0143
   90ALA     HA 1479   5.920   5.165   3.748  1.2806 -0.1178 -0.3351
   90ALA     CB 1480   5.826   5.349   3.792  0.2580  0.0555  0.2635
   90ALA    HB1 1481   5.792   5.383   3.694 -2.0804 -1.8361  0.3014
   90ALA    HB2 1482   5.757   5.283   3.845 -2.4547  0.2443 -2.7082
   90ALA    HB3 1483   5.847   5.438   3.851  0.5824 -0.5280  1.0437
   90ALA      C 1484   6.040   5.316   3.652 -0.2643 -0.7307 -0.1444
   90ALA      O 1485   6.066   5.435   3.643  0.1783  0.6932  0.3038
   91ARG      N 1486   6.069   5.232   3.555  0.9816  0.2152 -0.2102
   91ARG      H 1487   6.047   5.134   3.568  0.0621  0.4357 -0.0142
   91ARG     CA 1488   6.146   5.261   3.438  0.3703  0.2861 -0.3765
   91ARG     HA 1489   6.236   5.313   3.470  1.6168 -1.8222 -0.2091
   91ARG     CB 1490   6.179   5.132   3.361 -0.0011  0.0241 -0.4486
   91ARG    HB1 1491   6.085   5.088   3.328  0.4156 -0.4303 -1.0489
   91ARG    HB2 1492   6.222   5.143   3.262 -0.1056  2.2029 -0.2844
   91ARG     CG 1493   6.243   5.013   3.439  0.0958 -0.2099 -0.0732
   91ARG    HG1 1494   6.202   5.002   3.539  0.1872  1.1254  0.1354
   91ARG    HG2 1495   6.220   4.922   3.383 -0.6056  0.1336 -0.3574
   91ARG     CD 1496   6.398   5.012   3.438  0.1804  0.0089  0.9445
   91ARG    HD1 1497   6.435   5.006   3.335  1.3178  2.1517  1.1900
   91ARG    HD2 1498   6.433   5.106   3.481 -0.8354  0.8773 -0.0821
   91ARG     NE 1499   6.463   4.893   3.506 -0.3809 -0.3065 -0.2164
   91ARG     HE 1500   6.393   4.828   3.537 -1.6832  0.8480 -0.6477
   91ARG     CZ 1501   6.598   4.861   3.508  0.5630 -0.4120  0.5377
   91ARG    NH1 1502   6.686   4.942   3.454 -0.2326 -0.3822 -0.0360
   91ARG   HH11 1503   6.661   5.026   3.404 -1.4772 -0.3668  0.5732
   91ARG   HH12 1504   6.784   4.920   3.461 -0.1845 -0.5599 -1.0996
   91ARG    NH2 1505   6.646   4.766   3.580 -0.4069  0.1956  0.1128
   91ARG   HH21 1506   6.594   4.696   3.631 -2.8906  1.3532 -0.6272
   91ARG   HH22 1507   6.743   4.751   3.559 -0.7455  1.6348 -3.0182
   91ARG      C 1508   6.079   5.349   3.334  0.7846 -0.3466  0.2447
   91ARG      O 1509   6.148   5.407   3.250 -0.2919 -0.8135  0.1207
   92SER      N 1510   5.945   5.352   3.322  0.0429 -0.0657  0.5413
   92SER      H 1511   5.902   5.308   3.402 -1.9340 -2.8549 -1.8343
   92SER     CA 1512   5.856   5.427   3.233 -0.0700 -0.1414  0.3929
   92SER     HA 1513   5.911   5.505   3.180 -0.0666  0.0114  0.6203
   92SER     CB 1514   5.808   5.330   3.130  0.7983  0.1091 -0.0533
   92SER    HB1 1515   5.888   5.286   3.070 -0.2418 -0.8279 -0.8113
   92SER    HB2 1516   5.764   5.248   3.187  2.0669 -0.9717 -0.5805
   92SER     OG 1517   5.720   5.387   3.038  0.0842  0.1646  0.3430
   92SER     HG 1518   5.692   5.315   2.982 -2.1391  1.1054  0.1454
   92SER      C 1519   5.739   5.481   3.313 -0.6895  0.0525 -0.3071
   92SER      O 1520   5.694   5.417   3.415 -0.9065  0.2575  0.2343
   93LEU      N 1521   5.679   5.587   3.269 -0.9087 -0.0755 -0.1512
   93LEU      H 1522   5.722   5.632   3.189 -0.6043 -0.0148  0.0480
   93LEU     CA 1523   5.543   5.623   3.316  0.1563 -0.0216 -0.2644
   93LEU     HA 1524   5.558   5.656   3.419  0.0594 -1.4276  0.2310
   93LEU     CB 1525   5.508   5.741   3.229  0.1099  0.4125  0.4724
   93LEU    HB1 1526   5.588   5.815   3.237  1.1833 -0.7344  0.6788
   93LEU    HB2 1527   5.515   5.708   3.125  0.8823  0.5399  0.4736
   93LEU     CG 1528   5.367   5.801   3.247 -0.3843 -0.1621 -0.1952
   93LEU     HG 1529   5.287   5.729   3.232 -0.9464  0.6302 -1.1205
   93LEU    CD1 1530   5.343   5.855   3.391 -0.4589 -0.7418  0.2609
   93LEU   HD11 1531   5.420   5.929   3.411  0.2919 -1.0845 -1.2820
   93LEU   HD12 1532   5.241   5.892   3.403  0.0011  0.3558  0.9721
   93LEU   HD13 1533   5.369   5.778   3.464  1.1928  0.7067  1.2894
   93LEU    CD2 1534   5.353   5.913   3.144 -0.6753 -0.1089  0.3477
   93LEU   HD21 1535   5.264   5.974   3.153 -1.7572 -1.5892  0.0433
   93LEU   HD22 1536   5.443   5.972   3.164 -0.3441 -0.7070  0.6757
   93LEU   HD23 1537   5.373   5.861   3.051 -0.4759  0.5433  0.0189
   93LEU      C 1538   5.440   5.509   3.315  0.1460 -0.7013  0.5060
   93LEU      O 1539   5.354   5.506   3.400  0.5219  0.5631 -0.1987
   94GLU      N 1540   5.448   5.398   3.230 -0.1134  0.3755 -0.3644
   94GLU      H 1541   5.516   5.397   3.156  0.2075 -0.3739 -0.0596
   94GLU     CA 1542   5.341   5.297   3.218  0.5468 -0.0523  0.4425
   94GLU     HA 1543   5.247   5.352   3.219  0.4591 -0.0351 -2.1111
   94GLU     CB 1544   5.349   5.233   3.077  0.1324  0.7151 -0.0283
   94GLU    HB1 1545   5.432   5.165   3.062 -0.8497 -0.0106 -2.7117
   94GLU    HB2 1546   5.263   5.167   3.062  0.0813  0.4074  1.4243
   94GLU     CG 1547   5.338   5.336   2.961  0.1594 -0.4452  0.4510
   94GLU    HG1 1548   5.261   5.411   2.977  0.3526 -0.2044  0.2532
   94GLU    HG2 1549   5.431   5.393   2.968 -0.7519  0.9943  1.2773
   94GLU     CD 1550   5.334   5.268   2.823  0.0411 -0.1278 -0.1587
   94GLU    OE1 1551   5.267   5.316   2.731  0.1062  0.3359 -0.7847
   94GLU    OE2 1552   5.416   5.174   2.807  0.3170  0.2236  0.2771
   94GLU      C 1553   5.342   5.199   3.328  0.2164 -0.6757 -0.9197
   94GLU      O 1554   5.247   5.117   3.337 -0.0609 -0.4653 -0.0664
   95GLU      N 1555   5.435   5.204   3.421 -0.5978  0.0028  0.1566
   95GLU      H 1556   5.504   5.277   3.409 -0.3446 -0.1204  0.7989
   95GLU     CA 1557   5.452   5.114   3.537  1.0026 -0.3330  0.1702
   95GLU     HA 1558   5.357   5.061   3.539 -0.8387  2.7322  2.2006
   95GLU     CB 1559   5.571   5.028   3.511  0.5729  0.0469  0.2352
   95GLU    HB1 1560   5.561   4.937   3.570  0.7001 -1.1270 -1.4706
   95GLU    HB2 1561   5.565   5.000   3.406  0.3217  1.6161 -0.1975
   95GLU     CG 1562   5.707   5.091   3.537  0.4432  0.2777 -0.5504
   95GLU    HG1 1563   5.725   5.184   3.483  1.1057  0.1599 -0.5359
   95GLU    HG2 1564   5.717   5.110   3.644  0.0849 -0.6872 -0.3362
   95GLU     CD 1565   5.814   4.993   3.497 -0.9042 -0.2882  1.0196
   95GLU    OE1 1566   5.798   4.914   3.402 -0.9707 -0.1741 -0.0768
   95GLU    OE2 1567   5.925   5.000   3.557 -0.1001  0.5526 -0.1801
   95GLU      C 1568   5.457   5.189   3.673 -0.0665  0.0251  0.4228
   95GLU      O 1569   5.488   5.133   3.776  0.1082  0.7460 -0.3335
   96PHE      N 1570   5.423   5.319   3.667  0.2934 -0.2242 -1.1919
   96PHE      H 1571   5.383   5.355   3.581 -2.4260 -0.9098 -0.3129
   96PHE     CA 1572   5.430   5.407   3.786 -0.5185 -0.2741 -0.2338
   96PHE     HA 1573   5.524   5.378   3.833  0.1080  2.7610  0.6673
   96PHE     CB 1574   5.458   5.547   3.739  0.1673 -0.4326  1.0965
   96PHE    HB1 1575   5.540   5.552   3.667 -1.4138  0.1767 -0.7538
   96PHE    HB2 1576   5.373   5.579   3.679  0.7543  0.0398  0.4981
   96PHE     CG 1577   5.487   5.657   3.834  0.5423 -0.1422  0.2534
   96PHE    CD1 1578   5.577   5.631   3.934  0.1608  0.6502 -0.1235
   96PHE    HD1 1579   5.623   5.534   3.949  0.2850  0.8325  0.7646
   96PHE    CE1 1580   5.610   5.729   4.033  0.2329  0.3785  0.2785
   96PHE    HE1 1581   5.680   5.707   4.112  1.3725  0.1098 -0.7629
   96PHE     CZ 1582   5.544   5.849   4.023  0.4589  0.6549 -0.5013
   96PHE     HZ 1583   5.564   5.925   4.098 -0.4064 -0.2678  0.7069
   96PHE    CE2 1584   5.440   5.873   3.931  0.4678  0.4528 -0.7255
   96PHE    HE2 1585   5.384   5.964   3.920 -1.1972 -0.0177  2.6122
   96PHE    CD2 1586   5.410   5.774   3.838 -0.5702 -0.1800  0.4774
   96PHE    HD2 1587   5.328   5.783   3.769 -0.3705  1.5707  0.4455
   96PHE      C 1588   5.318   5.393   3.895 -0.4829 -0.8202  0.7031
   96PHE      O 1589   5.205   5.437   3.874 -0.2684 -0.3432 -0.1936
   97ASN      N 1590   5.359   5.345   4.010 -0.1338 -0.8986  0.2512
   97ASN      H 1591   5.458   5.326   4.014 -0.0157 -0.2051  1.0705
   97ASN     CA 1592   5.270   5.310   4.124 -0.5764 -0.3057  0.7495
   97ASN     HA 1593   5.171   5.353   4.109  0.2838  1.7189  0.5952
   97ASN     CB 1594   5.247   5.157   4.133 -0.6116 -1.0241 -0.1393
   97ASN    HB1 1595   5.219   5.119   4.035 -2.1423 -2.8053  0.9170
   97ASN    HB2 1596   5.343   5.114   4.162  0.1654  1.7161  1.7496
   97ASN     CG 1597   5.145   5.119   4.228  0.0778  0.1486 -0.6194
   97ASN    OD1 1598   5.029   5.100   4.189  0.0095 -0.3798 -0.2728
   97ASN    ND2 1599   5.175   5.109   4.353 -0.0612  0.1286 -0.3037
   97ASN   HD21 1600   5.267   5.124   4.393 -0.2333 -1.5978  0.8856
   97ASN   HD22 1601   5.097   5.081   4.410 -0.9285 -0.8578 -1.9073
   97ASN      C 1602   5.335   5.370   4.251  0.3645  0.6333 -0.6909
   97ASN      O 1603   5.279   5.445   4.330  0.5388  0.0445 -0.0686
   98ASP      N 1604   5.466   5.344   4.260 -0.0948  0.5998 -0.0237
   98ASP      H 1605   5.508   5.311   4.174  1.1576 -0.0878  0.8212
   98ASP     CA 1606   5.551   5.356   4.382 -0.3896  0.5398  0.1568
   98ASP     HA 1607   5.480   5.378   4.463 -0.2854 -0.3653  0.5064
   98ASP     CB 1608   5.614   5.218   4.416  0.6805  0.1204  0.2337
   98ASP    HB1 1609   5.697   5.190   4.351  1.5380 -0.4941  1.5434
   98ASP    HB2 1610   5.656   5.226   4.516 -0.8379  0.1651  0.8917
   98ASP     CG 1611   5.517   5.097   4.419 -0.0542 -0.3368 -0.0601
   98ASP    OD1 1612   5.526   4.998   4.345  0.6107 -0.3265 -0.3954
   98ASP    OD2 1613   5.434   5.103   4.508  0.4421  0.6403 -0.1001
   98ASP      C 1614   5.646   5.476   4.373  0.7763  0.3796  0.1244
   98ASP      O 1615   5.718   5.492   4.277 -0.0401  0.0601  0.3482
   99VAL      N 1616   5.651   5.561   4.475  0.0355 -0.3073  0.1618
   99VAL      H 1617   5.582   5.552   4.549 -0.7945  1.1677 -0.3872
   99VAL     CA 1618   5.739   5.678   4.491  0.1994  0.0396 -0.6033
   99VAL     HA 1619   5.820   5.658   4.420 -0.2116 -0.9575 -0.8122
   99VAL     CB 1620   5.676   5.804   4.439  0.2465 -0.6298 -0.3848
   99VAL     HB 1621   5.638   5.778   4.340 -1.1279  1.3783 -0.4396
   99VAL    CG1 1622   5.554   5.860   4.522  0.6801 -0.1844 -0.1807
   99VAL   HG11 1623   5.583   5.863   4.627  1.0827  1.9357 -0.3110
   99VAL   HG12 1624   5.538   5.960   4.482 -0.0027 -0.4577 -0.6149
   99VAL   HG13 1625   5.467   5.801   4.494  0.5242  0.0110 -0.1041
   99VAL    CG2 1626   5.783   5.911   4.429  0.0467  0.3002 -0.5550
   99VAL   HG21 1627   5.869   5.876   4.371  0.9798 -0.0363  0.9738
   99VAL   HG22 1628   5.746   6.002   4.381  2.1811  0.5411 -1.8779
   99VAL   HG23 1629   5.809   5.944   4.529  0.5310 -0.9967 -0.2284
   99VAL      C 1630   5.801   5.689   4.627 -0.0870 -0.0971 -0.0668
   99VAL      O 1631   5.731   5.686   4.726 -0.0713 -0.6295 -0.4427
  100TYR      N 1632   5.937   5.705   4.627 -0.2132  0.0193 -1.3153
  100TYR      H 1633   5.984   5.728   4.540 -0.8102  2.4412 -1.0713
  100TYR     CA 1634   6.023   5.713   4.750 -0.1573  0.1534  0.7174
  100TYR     HA 1635   5.951   5.683   4.826 -1.7309  1.7238 -0.0860
  100TYR     CB 1636   6.142   5.618   4.734 -0.1194  0.0842  0.3437
  100TYR    HB1 1637   6.205   5.646   4.649  0.0162  0.7442  0.6527
  100TYR    HB2 1638   6.212   5.635   4.816  1.3916  1.1927 -1.1092
  100TYR     CG 1639   6.110   5.467   4.721  0.1232 -1.5990  0.2059
  100TYR    CD1 1640   6.072   5.414   4.599  0.2876  0.3651 -0.3707
  100TYR    HD1 1641   6.073   5.483   4.516  4.1858 -1.4637 -2.0958
  100TYR    CE1 1642   6.008   5.288   4.599  0.6702 -0.0668 -0.2801
  100TYR    HE1 1643   5.958   5.250   4.512  0.2671 -1.2634  0.4523
  100TYR     CZ 1644   6.005   5.205   4.712 -0.1862 -0.0568 -0.1646
  100TYR     OH 1645   5.964   5.074   4.709 -0.6090 -0.2159 -0.0304
  100TYR     HH 1646   5.939   5.021   4.633 -2.9856 -3.1157  2.5136
  100TYR    CE2 1647   6.056   5.260   4.830  0.2995 -0.7775 -0.0591
  100TYR    HE2 1648   6.053   5.199   4.918 -0.8035 -1.1106 -0.3192
  100TYR    CD2 1649   6.116   5.391   4.836 -0.9832  0.0066  0.1986
  100TYR    HD2 1650   6.155   5.422   4.932  0.8963 -0.3028 -0.4249
  100TYR      C 1651   6.076   5.851   4.771 -0.4387 -0.9886  0.0200
  100TYR      O 1652   6.148   5.910   4.691  0.2874 -0.3449 -0.0276
  101LEU      N 1653   6.049   5.906   4.892  0.3036  0.1551  0.0632
  101LEU      H 1654   5.999   5.845   4.954  0.5828 -0.4974 -0.3432
  101LEU     CA 1655   6.093   6.034   4.950  0.0767 -0.5544 -0.1540
  101LEU     HA 1656   6.141   6.096   4.874  0.9439 -0.6994  0.2619
  101LEU     CB 1657   5.967   6.110   4.995 -0.0012  0.3199  0.4596
  101LEU    HB1 1658   5.919   6.052   5.073  1.0499 -0.6856  0.3768
  101LEU    HB2 1659   6.000   6.203   5.041 -2.9711  1.6398  0.2231
  101LEU     CG 1660   5.865   6.144   4.885 -0.7543 -0.4320 -0.2029
  101LEU     HG 1661   5.917   6.163   4.791 -0.8688 -1.7924 -0.5687
  101LEU    CD1 1662   5.761   6.035   4.850 -0.2336 -0.0283  0.2088
  101LEU   HD11 1663   5.803   5.943   4.809 -0.0771  0.8851 -1.7984
  101LEU   HD12 1664   5.697   6.003   4.932 -2.3380 -1.6083 -1.9259
  101LEU   HD13 1665   5.696   6.075   4.772  2.6060  0.7019 -1.9521
  101LEU    CD2 1666   5.770   6.265   4.923 -0.5973 -0.1070 -0.1442
  101LEU   HD21 1667   5.829   6.353   4.945 -0.8618 -0.4493  2.2090
  101LEU   HD22 1668   5.699   6.288   4.843 -0.3737 -0.6705 -0.5076
  101LEU   HD23 1669   5.711   6.242   5.012  0.4503 -1.0368  0.3253
  101LEU      C 1670   6.201   6.016   5.063  0.1320 -0.7265  0.3156
  101LEU      O 1671   6.197   5.919   5.137 -0.7912 -0.0664  0.0250
  102VAL      N 1672   6.296   6.111   5.073  0.2657 -0.7010 -0.0307
  102VAL      H 1673   6.304   6.187   5.007  2.0884 -0.9450 -0.1234
  102VAL     CA 1674   6.400   6.111   5.176  0.4016 -0.5920 -0.8816
  102VAL     HA 1675   6.393   6.031   5.250  0.3315  0.0513 -0.1800
  102VAL     CB 1676   6.533   6.068   5.109  0.5673  0.0411  0.6552
  102VAL     HB 1677   6.559   6.152   5.046  0.3544  0.4197  1.0635
  102VAL    CG1 1678   6.639   6.040   5.216 -0.2160  0.0912 -0.2803
  102VAL   HG11 1679   6.726   5.982   5.183 -0.4989  0.1358 -1.1310
  102VAL   HG12 1680   6.681   6.128   5.264  1.8235 -1.5380  1.1132
  102VAL   HG13 1681   6.588   5.989   5.298  2.9183  0.2979  1.9593
  102VAL    CG2 1682   6.523   5.947   5.016 -0.8413 -0.0840 -0.5546
  102VAL   HG21 1683   6.453   5.960   4.934 -1.8096 -1.8996 -0.0656
  102VAL   HG22 1684   6.624   5.932   4.978  0.5968  2.0053  2.0494
  102VAL   HG23 1685   6.501   5.850   5.061  0.9144  0.6686  2.2075
  102VAL      C 1686   6.425   6.244   5.249 -0.5776  0.0244 -0.1551
  102VAL      O 1687   6.434   6.352   5.187 -0.4296 -0.0525  0.1435
  103THR      N 1688   6.429   6.239   5.382 -0.5581  0.1671 -0.3359
  103THR      H 1689   6.416   6.146   5.419  0.6501  0.5513  1.1806
  103THR     CA 1690   6.456   6.347   5.478  0.1188  0.1800 -0.1289
  103THR     HA 1691   6.508   6.420   5.416 -0.0233 -0.4754 -1.0334
  103THR     CB 1692   6.325   6.410   5.516  0.0241 -0.0206 -0.0660
  103THR     HB 1693   6.280   6.458   5.429 -0.0685  1.4499  0.7631
  103THR    CG2 1694   6.222   6.328   5.593  0.2997  0.2945 -0.0182
  103THR   HG21 1695   6.118   6.357   5.580  0.1239  0.3498  1.3320
  103THR   HG22 1696   6.232   6.222   5.571 -0.2545 -0.0819  1.4391
  103THR   HG23 1697   6.232   6.334   5.701 -1.4663  1.5743  0.1235
  103THR    OG1 1698   6.350   6.521   5.599 -0.0103 -0.7413 -0.2389
  103THR    HG1 1699   6.295   6.596   5.575  0.6225 -0.2027 -0.0200
  103THR      C 1700   6.533   6.296   5.600 -0.3027  0.9872 -0.5772
  103THR      O 1701   6.565   6.178   5.613  0.2986 -0.2435 -0.1698
  104HID      N 1702   6.579   6.388   5.684  0.3375 -0.2314 -0.1596
  104HID      H 1703   6.535   6.478   5.668 -3.5990 -1.8338  0.5632
  104HID     CA 1704   6.654   6.380   5.810  0.8340 -0.1858  0.4793
  104HID     HA 1705   6.753   6.339   5.786  0.7902  1.4901 -3.1989
  104HID     CB 1706   6.682   6.513   5.881  0.3630  0.0748  0.1155
  104HID    HB1 1707   6.659   6.499   5.987  0.3514 -0.2544  0.0709
  104HID    HB2 1708   6.790   6.525   5.883  0.7153 -1.9598 -1.9112
  104HID     CG 1709   6.598   6.630   5.846 -0.5224 -0.9929 -0.1272
  104HID    ND1 1710   6.651   6.735   5.777  0.3306 -0.5682  0.8710
  104HID    HD1 1711   6.739   6.744   5.728 -1.9245 -0.7958 -3.8393
  104HID    CE1 1712   6.543   6.816   5.757  0.4645  0.1308  0.7163
  104HID    HE1 1713   6.564   6.910   5.708  3.6047 -0.6968  0.2347
  104HID    NE2 1714   6.427   6.774   5.813 -0.2136 -0.2094 -0.4482
  104HID    CD2 1715   6.465   6.653   5.871 -0.3668  0.7226  0.4121
  104HID    HD2 1716   6.409   6.583   5.930  2.7735  0.3670  3.2837
  104HID      C 1717   6.581   6.284   5.897  0.3628 -0.3439  0.2263
  104HID      O 1718   6.457   6.286   5.912  0.2345 -0.5005 -0.1833
  105LEU      N 1719   6.659   6.196   5.962 -0.4306  0.1131 -0.5091
  105LEU      H 1720   6.759   6.192   5.949 -0.4979 -1.1151 -0.7645
  105LEU     CA 1721   6.595   6.115   6.070 -0.3891 -0.5013  0.7008
  105LEU     HA 1722   6.496   6.085   6.038  0.1673 -0.2351 -1.4400
  105LEU     CB 1723   6.686   5.982   6.088 -0.0064 -0.6451  0.6819
  105LEU    HB1 1724   6.690   5.933   5.990 -2.9116  1.6334 -0.7447
  105LEU    HB2 1725   6.784   6.009   6.125 -0.0614 -0.9703  1.0646
  105LEU     CG 1726   6.637   5.877   6.196  0.3026  0.5243 -0.2599
  105LEU     HG 1727   6.639   5.918   6.297  1.5805  0.9990 -0.4523
  105LEU    CD1 1728   6.497   5.835   6.153  0.3210  0.2170 -0.2851
  105LEU   HD11 1729   6.451   5.756   6.212  1.0966 -0.9319 -1.1819
  105LEU   HD12 1730   6.435   5.924   6.158  2.9383  2.2753 -1.7821
  105LEU   HD13 1731   6.500   5.809   6.048 -1.0814  0.0346 -0.2987
  105LEU    CD2 1732   6.732   5.756   6.200  0.4714  0.3265  0.5345
  105LEU   HD21 1733   6.685   5.687   6.270 -0.5679  0.4899  0.0185
  105LEU   HD22 1734   6.742   5.717   6.098  1.1393  0.4345  0.5585
  105LEU   HD23 1735   6.828   5.794   6.233  0.8204 -1.7899  2.0978
  105LEU      C 1736   6.591   6.191   6.197 -0.2469 -0.2791  0.9032
  105LEU      O 1737   6.691   6.254   6.238 -0.7171  0.0944 -0.1052
  106MET      N 1738   6.480   6.178   6.264 -0.4196  0.9594 -0.0926
  106MET      H 1739   6.404   6.129   6.219  0.3413  0.4032 -0.8154
  106MET     CA 1740   6.469   6.212   6.408  0.5431 -0.0232  0.3808
  106MET     HA 1741   6.545   6.282   6.444 -0.1017  0.9437 -0.1030
  106MET     CB 1742   6.335   6.289   6.427 -0.3920  0.3063  0.0091
  106MET    HB1 1743   6.253   6.221   6.404  0.6288 -0.6176 -0.9993
  106MET    HB2 1744   6.322   6.316   6.532 -1.0137  1.7407 -0.4015
  106MET     CG 1745   6.326   6.416   6.336  0.3027  0.9034  0.2584
  106MET    HG1 1746   6.285   6.390   6.239 -1.6723 -0.1126  1.3011
  106MET    HG2 1747   6.249   6.480   6.380 -0.7554 -0.5070  0.5096
  106MET     SD 1748   6.482   6.508   6.322  0.0601 -0.3021 -0.3217
  106MET     CE 1749   6.473   6.589   6.484  0.5131 -0.1661 -0.1556
  106MET    HE1 1750   6.389   6.658   6.490 -0.0115 -0.4730 -2.7913
  106MET    HE2 1751   6.471   6.515   6.564 -1.8902 -0.4002 -0.3626
  106MET    HE3 1752   6.555   6.658   6.505  1.2376 -0.7234 -1.0811
  106MET      C 1753   6.464   6.079   6.491 -0.4218 -0.0121  0.6823
  106MET      O 1754   6.427   5.973   6.440 -0.3292 -0.7354  0.3759
  107GLY      N 1755   6.490   6.087   6.623 -0.5654 -0.5141 -0.2208
  107GLY      H 1756   6.520   6.176   6.662 -0.8397 -1.1167  1.4563
  107GLY     CA 1757   6.495   5.969   6.713  0.0489  0.9263  0.0533
  107GLY    HA1 1758   6.536   5.887   6.654  0.0443  1.0565 -0.1336
  107GLY    HA2 1759   6.567   5.994   6.791  1.7219 -2.1991 -0.3217
  107GLY      C 1760   6.370   5.928   6.786 -0.4370 -0.0108  0.2110
  107GLY      O 1761   6.349   5.810   6.816 -0.1489 -0.3839 -0.0461
  108ALA      N 1762   6.285   6.016   6.829 -0.5664 -0.6060 -0.7417
  108ALA      H 1763   6.314   6.113   6.818  2.4710 -1.2481  0.6578
  108ALA     CA 1764   6.167   5.995   6.914  0.0938 -0.3955  0.4552
  108ALA     HA 1765   6.117   5.900   6.889 -4.5271  1.3659  1.8808
  108ALA     CB 1766   6.214   5.996   7.058  0.1125 -0.3251  0.9571
  108ALA    HB1 1767   6.247   6.093   7.096  2.2892 -0.1934 -1.0332
  108ALA    HB2 1768   6.135   5.951   7.118 -1.0683 -1.3416 -1.2479
  108ALA    HB3 1769   6.292   5.924   7.082  0.2330 -0.2825  0.7016
  108ALA      C 1770   6.058   6.093   6.877 -0.2619 -0.6971 -0.2344
  108ALA      O 1771   6.083   6.205   6.836  0.2066 -0.1568  0.2299
  109ASP      N 1772   5.928   6.062   6.901 -0.1293  0.0215  0.2974
  109ASP      H 1773   5.911   5.980   6.957  1.5446 -0.7151 -0.1776
  109ASP     CA 1774   5.811   6.150   6.887 -0.7495  0.5783  0.2928
  109ASP     HA 1775   5.842   6.237   6.830 -0.6915 -0.4510 -1.3226
  109ASP     CB 1776   5.708   6.074   6.797  0.2742  0.1733 -0.7679
  109ASP    HB1 1777   5.618   6.135   6.805 -0.2411 -0.7880  1.9966
  109ASP    HB2 1778   5.740   6.077   6.693  0.2078  1.8101 -0.7576
  109ASP     CG 1779   5.673   5.930   6.837 -0.2506  0.0632  0.2588
  109ASP    OD1 1780   5.725   5.881   6.938  0.0432 -0.2088  0.0499
  109ASP    OD2 1781   5.591   5.869   6.767 -0.3732 -0.1964  0.0877
  109ASP      C 1782   5.754   6.192   7.017 -0.0893 -0.7209 -0.4929
  109ASP      O 1783   5.765   6.114   7.115 -0.1650  0.3094  0.2486
  110LEU      N 1784   5.692   6.305   7.021  0.2101  0.4523  0.2376
  110LEU      H 1785   5.681   6.366   6.940 -0.9383  1.0744  0.8346
  110LEU     CA 1786   5.633   6.346   7.147  0.0681 -0.1538 -0.4716
  110LEU     HA 1787   5.694   6.309   7.229  1.2992  0.3549 -1.1410
  110LEU     CB 1788   5.612   6.496   7.155  0.2346 -0.1851  0.4810
  110LEU    HB1 1789   5.564   6.537   7.066  0.1668  0.8229  0.9654
  110LEU    HB2 1790   5.544   6.517   7.237 -2.6213 -1.1274 -1.4735
  110LEU     CG 1791   5.743   6.568   7.161 -0.1057 -0.5380 -0.3297
  110LEU     HG 1792   5.791   6.560   7.063  0.7327  0.1504  0.0178
  110LEU    CD1 1793   5.719   6.715   7.191 -0.4196 -0.0376 -0.1314
  110LEU   HD11 1794   5.817   6.764   7.190  0.2943 -1.3255  1.8939
  110LEU   HD12 1795   5.652   6.758   7.116 -2.6944 -0.9986  1.2775
  110LEU   HD13 1796   5.679   6.723   7.292  1.7243  0.7393  0.7253
  110LEU    CD2 1797   5.842   6.508   7.256 -0.8728  0.0453 -0.0104
  110LEU   HD21 1798   5.879   6.411   7.223  0.4967  1.1280 -1.8760
  110LEU   HD22 1799   5.920   6.582   7.275  0.4528 -0.9339 -1.4808
  110LEU   HD23 1800   5.787   6.499   7.350  1.9566  0.0930  1.7628
  110LEU      C 1801   5.508   6.266   7.181  0.8858 -0.1509  0.8039
  110LEU      O 1802   5.452   6.282   7.290  0.2583 -0.0550 -0.2361
  111ASN      N 1803   5.462   6.184   7.083  0.1306 -0.2089 -0.4642
  111ASN      H 1804   5.503   6.196   6.991 -0.9175 -1.7771 -1.1750
  111ASN     CA 1805   5.350   6.092   7.104 -0.7319 -0.5865 -0.5717
  111ASN     HA 1806   5.273   6.147   7.158 -0.9901 -1.2850 -0.2026
  111ASN     CB 1807   5.304   6.028   6.981 -0.6316  0.3308 -0.5600
  111ASN    HB1 1808   5.307   6.102   6.901  1.0493 -0.3891 -1.2218
  111ASN    HB2 1809   5.378   5.951   6.956 -0.2348  0.1091  1.2075
  111ASN     CG 1810   5.164   5.968   7.003 -0.1446  0.7387  0.0971
  111ASN    OD1 1811   5.075   6.018   7.077  0.9272 -0.2834  0.1702
  111ASN    ND2 1812   5.135   5.854   6.941 -0.1044 -0.3228 -0.2908
  111ASN   HD21 1813   5.198   5.829   6.866  2.3372 -1.9323  2.0979
  111ASN   HD22 1814   5.038   5.823   6.943  0.2822 -1.9328  3.5580
  111ASN      C 1815   5.385   5.981   7.205  0.8598 -0.1524 -0.0145
  111ASN      O 1816   5.292   5.916   7.258 -0.1347 -0.1476  0.1706
  112ASN      N 1817   5.513   5.949   7.230 -0.6986  0.4877 -0.3642
  112ASN      H 1818   5.586   6.012   7.200  1.3744 -1.3222  0.6143
  112ASN     CA 1819   5.553   5.833   7.311 -0.2924 -0.0933  0.2536
  112ASN     HA 1820   5.465   5.797   7.364  1.1811 -0.5059  2.6033
  112ASN     CB 1821   5.612   5.734   7.212  0.5196  0.5166  0.7174
  112ASN    HB1 1822   5.695   5.779   7.157  1.3152  1.6429  2.6991
  112ASN    HB2 1823   5.654   5.645   7.261 -1.4988 -0.8179  0.1265
  112ASN     CG 1824   5.498   5.682   7.118 -0.0412 -0.4072  0.0523
  112ASN    OD1 1825   5.397   5.619   7.162  0.1157  0.1092  0.8002
  112ASN    ND2 1826   5.521   5.702   6.989  0.1710 -0.0959  0.5024
  112ASN   HD21 1827   5.586   5.775   6.962 -0.6645  0.4161 -0.1734
  112ASN   HD22 1828   5.467   5.661   6.914 -0.1702  0.8636  0.2102
  112ASN      C 1829   5.659   5.866   7.416 -0.2339 -0.2378  0.7770
  112ASN      O 1830   5.640   5.838   7.532  0.4689 -0.6031 -0.5061
  113ILE      N 1831   5.765   5.934   7.381  0.3347  0.4833  0.0374
  113ILE      H 1832   5.782   5.956   7.284  0.0642  1.4387  0.1942
  113ILE     CA 1833   5.871   5.962   7.480  0.1225 -0.6493 -0.7966
  113ILE     HA 1834   5.901   5.862   7.512  0.1109 -0.5035 -0.3255
  113ILE     CB 1835   5.985   6.027   7.413 -0.6113 -0.0806 -0.0120
  113ILE     HB 1836   6.000   5.963   7.326 -0.8096 -1.1615  0.7400
  113ILE    CG2 1837   5.963   6.175   7.369 -0.7237  0.3716  0.2931
  113ILE   HG21 1838   5.863   6.182   7.327 -1.2911 -3.1822  0.7472
  113ILE   HG22 1839   5.984   6.242   7.452 -0.1695 -1.5478  1.7907
  113ILE   HG23 1840   6.025   6.196   7.282 -0.5011 -0.0474  0.3496
  113ILE    CG1 1841   6.115   6.017   7.496  0.5862 -0.6856 -0.1494
  113ILE   HG11 1842   6.092   6.054   7.596  2.3297  0.9547 -0.3123
  113ILE   HG12 1843   6.143   5.912   7.509 -0.6560 -1.4230 -2.6737
  113ILE     CD 1844   6.242   6.088   7.445  0.2133  0.2647 -0.5205
  113ILE    HD1 1845   6.223   6.195   7.437 -1.9839 -0.0305  0.0265
  113ILE    HD2 1846   6.318   6.072   7.521 -1.9146 -0.9346  1.4841
  113ILE    HD3 1847   6.271   6.049   7.347 -0.9840  1.2311 -1.2975
  113ILE      C 1848   5.829   6.039   7.608 -0.1437 -0.0514  0.2672
  113ILE      O 1849   5.862   6.001   7.720 -0.3025  0.1775 -0.1369
  114VAL      N 1850   5.747   6.139   7.593 -0.3340  0.1013 -0.1390
  114VAL      H 1851   5.731   6.158   7.495  2.5740 -0.1705 -0.7399
  114VAL     CA 1852   5.695   6.223   7.703 -0.3674  0.0514 -0.2114
  114VAL     HA 1853   5.757   6.212   7.792 -0.9437  0.8953  0.3060
  114VAL     CB 1854   5.681   6.365   7.661 -0.0333  0.4649 -0.7860
  114VAL     HB 1855   5.635   6.422   7.742  0.0395  0.5046 -0.7731
  114VAL    CG1 1856   5.821   6.430   7.654  0.1301 -0.6257 -0.2557
  114VAL   HG11 1857   5.872   6.382   7.571  1.2037 -0.6999  0.4351
  114VAL   HG12 1858   5.822   6.538   7.637 -0.4359 -0.2884  1.5722
  114VAL   HG13 1859   5.888   6.407   7.737  0.4117 -0.2768 -0.3844
  114VAL    CG2 1860   5.613   6.391   7.524 -0.3086  0.4734 -0.2541
  114VAL   HG21 1861   5.662   6.331   7.447 -1.0549 -1.0705  0.4126
  114VAL   HG22 1862   5.509   6.359   7.523 -0.1747 -0.0198  0.4701
  114VAL   HG23 1863   5.628   6.496   7.500 -0.1440  1.1180  2.3969
  114VAL      C 1864   5.560   6.171   7.759 -0.2860  0.4418 -0.3874
  114VAL      O 1865   5.497   6.234   7.848  0.5529  0.7465  0.3253
  115LYS      N 1866   5.515   6.061   7.708  0.1591 -0.1415  0.2937
  115LYS      H 1867   5.575   6.006   7.648  0.0209  1.6135 -1.5652
  115LYS     CA 1868   5.377   6.005   7.739 -0.3152 -0.9992 -0.1773
  115LYS     HA 1869   5.299   6.076   7.708  0.9130  1.0414  1.1541
  115LYS     CB 1870   5.348   5.870   7.662  0.3109 -0.2185  0.1395
  115LYS    HB1 1871   5.358   5.882   7.554 -2.6878  1.7837 -0.0330
  115LYS    HB2 1872   5.423   5.796   7.691  0.4715  0.1700  0.7265
  115LYS     CG 1873   5.213   5.811   7.696  0.2903  0.5446  0.2635
  115LYS    HG1 1874   5.213   5.707   7.664  0.4178  0.6330 -0.0273
  115LYS    HG2 1875   5.194   5.799   7.803  1.8529 -0.5814  0.4409
  115LYS     CD 1876   5.102   5.885   7.621  0.3644  0.3126 -0.7441
  115LYS    HD1 1877   5.091   5.975   7.682 -0.8306 -1.3771  1.6936
  115LYS    HD2 1878   5.136   5.906   7.520 -0.4287 -1.2171 -1.3543
  115LYS     CE 1879   4.958   5.831   7.606  0.2633 -0.1065 -0.2131
  115LYS    HE1 1880   4.952   5.740   7.548 -1.9183 -0.0148 -0.2251
  115LYS    HE2 1881   4.912   5.804   7.701 -1.5057  1.1315 -0.6763
  115LYS     NZ 1882   4.868   5.922   7.534 -0.0025  0.3309 -0.0968
  115LYS    HZ1 1883   4.800   5.862   7.489 -0.2652  0.5750 -0.0279
  115LYS    HZ2 1884   4.815   5.981   7.597  1.4048  0.7116  0.7781
  115LYS    HZ3 1885   4.922   5.970   7.464  0.9781  0.1626  0.5298
  115LYS      C 1886   5.351   5.996   7.887 -0.5461 -0.3003 -0.2548
  115LYS      O 1887   5.428   5.924   7.950  0.4532  0.3652 -0.8959
  116CYS      N 1888   5.250   6.065   7.940 -0.1789  0.2584  0.0558
  116CYS      H 1889   5.212   6.130   7.872  1.0018  0.4766 -0.4107
  116CYS     CA 1890   5.211   6.068   8.078 -0.5236 -0.3625 -1.0431
  116CYS     HA 1891   5.138   6.148   8.087 -2.0904 -1.6602 -1.7452
  116CYS     CB 1892   5.124   5.941   8.108 -0.4304 -0.3608 -0.2522
  116CYS    HB1 1893   5.186   5.854   8.086  2.8594  1.3533  1.5062
  116CYS    HB2 1894   5.103   5.935   8.215  2.6428  0.4550  0.5019
  116CYS     SG 1895   4.968   5.942   8.010  0.1031  0.0007 -0.2335
  116CYS     HG 1896   4.940   5.812   8.024 -0.8751  0.1506 -0.7463
  116CYS      C 1897   5.324   6.102   8.180  0.5437  0.6636  0.2127
  116CYS      O 1898   5.325   6.062   8.296  0.1496 -0.7232 -0.2737
  117GLN      N 1899   5.424   6.180   8.143 -0.3453 -0.5346  0.3663
  117GLN      H 1900   5.424   6.204   8.045  0.4270 -1.1340  0.2116
  117GLN     CA 1901   5.532   6.220   8.233 -0.0959 -0.1275 -0.1917
  117GLN     HA 1902   5.532   6.157   8.322 -0.7810 -0.5259 -0.4683
  117GLN     CB 1903   5.664   6.197   8.154  0.2935 -0.2722  0.0617
  117GLN    HB1 1904   5.661   6.099   8.107 -0.3614 -0.7934  1.1635
  117GLN    HB2 1905   5.666   6.276   8.078 -0.7788 -0.7122 -0.4574
  117GLN     CG 1906   5.786   6.203   8.243  0.3744  0.2808  0.0909
  117GLN    HG1 1907   5.781   6.293   8.304 -0.7265  1.2451 -1.3304
  117GLN    HG2 1908   5.774   6.115   8.306  1.8726  0.3861  0.5559
  117GLN     CD 1909   5.915   6.193   8.169 -0.7410  0.2731 -0.5027
  117GLN    OE1 1910   5.923   6.144   8.058  0.4800  0.2552  0.1013
  117GLN    NE2 1911   6.022   6.235   8.232 -0.1822  0.0120  0.5610
  117GLN   HE21 1912   6.019   6.276   8.324  0.8465  2.0405 -0.2406
  117GLN   HE22 1913   6.109   6.208   8.188 -0.9904 -1.0503 -0.4555
  117GLN      C 1914   5.521   6.364   8.280  0.4136 -0.6689 -0.3356
  117GLN      O 1915   5.506   6.452   8.193 -0.5976 -0.0400  0.4158
  118LYS      N 1916   5.546   6.408   8.409 -0.1244  0.4766  0.0797
  118LYS      H 1917   5.567   6.341   8.481 -2.6928 -0.4048  0.0721
  118LYS     CA 1918   5.548   6.550   8.450 -0.6847  0.5221  0.3765
  118LYS     HA 1919   5.487   6.603   8.377 -0.6918  0.0179  0.0069
  118LYS     CB 1920   5.487   6.559   8.586 -0.0156 -0.4658 -0.0353
  118LYS    HB1 1921   5.391   6.507   8.593 -1.9823  3.0822  2.2069
  118LYS    HB2 1922   5.545   6.502   8.658  1.4096  0.3531 -0.5019
  118LYS     CG 1923   5.465   6.696   8.649 -0.4227  0.0602  0.0430
  118LYS    HG1 1924   5.418   6.754   8.569  2.5079 -0.8868 -2.6002
  118LYS    HG2 1925   5.382   6.703   8.719 -2.5807  0.2553 -2.4023
  118LYS     CD 1926   5.588   6.783   8.694 -0.9875  0.4902 -0.5934
  118LYS    HD1 1927   5.669   6.807   8.625  0.0139 -0.2889  0.2922
  118LYS    HD2 1928   5.552   6.882   8.721 -0.1042  0.2777  1.5147
  118LYS     CE 1929   5.640   6.717   8.824  0.8897 -0.3227 -0.2415
  118LYS    HE1 1930   5.561   6.719   8.898  1.6723 -0.5399  0.6217
  118LYS    HE2 1931   5.667   6.611   8.817  0.2503 -0.4437 -1.0626
  118LYS     NZ 1932   5.765   6.793   8.863  0.2378  0.1616  0.1013
  118LYS    HZ1 1933   5.843   6.782   8.800  0.5844 -0.1688  0.5793
  118LYS    HZ2 1934   5.763   6.888   8.896  1.0821 -0.0280  0.7558
  118LYS    HZ3 1935   5.796   6.737   8.942  2.4854 -0.6834 -1.2742
  118LYS      C 1936   5.696   6.605   8.438  1.2095 -0.2554  0.5820
  118LYS      O 1937   5.785   6.552   8.501 -0.1975 -0.1804 -0.1057
  119LEU      N 1938   5.710   6.716   8.367 -0.1762  0.0119  0.1035
  119LEU      H 1939   5.627   6.738   8.315  0.1470 -0.7652 -0.7803
  119LEU     CA 1940   5.839   6.783   8.338  0.6646  0.1043  0.2992
  119LEU     HA 1941   5.929   6.726   8.363 -0.0465 -2.3262 -2.2599
  119LEU     CB 1942   5.837   6.806   8.186 -0.1699  0.8565  0.6038
  119LEU    HB1 1943   5.748   6.856   8.149 -0.6417 -0.5867 -0.2523
  119LEU    HB2 1944   5.919   6.868   8.149  1.1980 -1.5560 -0.6169
  119LEU     CG 1945   5.871   6.666   8.112  0.3747 -0.5667 -0.0406
  119LEU     HG 1946   5.785   6.600   8.119  0.3038 -0.3554  1.3667
  119LEU    CD1 1947   5.886   6.688   7.961 -0.1420  0.3115  0.4486
  119LEU   HD11 1948   5.788   6.708   7.917  0.6059 -0.9636 -1.9663
  119LEU   HD12 1949   5.950   6.769   7.925  0.3537 -0.0387  0.5388
  119LEU   HD13 1950   5.913   6.594   7.913 -2.2114  0.6393 -1.5314
  119LEU    CD2 1951   5.998   6.593   8.164 -0.8407 -0.0641  0.0067
  119LEU   HD21 1952   6.023   6.519   8.088 -1.3078  0.7869 -0.9974
  119LEU   HD22 1953   6.082   6.660   8.182 -0.9328  0.5815 -1.8141
  119LEU   HD23 1954   5.967   6.540   8.255  1.9047  0.7586  1.5158
  119LEU      C 1955   5.846   6.922   8.404  0.0005  0.1035  0.0091
  119LEU      O 1956   5.744   6.983   8.428  0.4505 -0.2817  0.4691
  120THR      N 1957   5.963   6.967   8.439  0.4530  0.1549 -0.2651
  120THR      H 1958   6.041   6.906   8.419  0.3872  0.1517 -0.5210
  120THR     CA 1959   6.002   7.098   8.496  0.3238 -0.2607 -0.3850
  120THR     HA 1960   5.930   7.122   8.573  1.7731  1.8001  0.4060
  120THR     CB 1961   6.137   7.086   8.562 -0.2360  0.0844 -0.0564
  120THR     HB 1962   6.151   7.184   8.607 -3.4822  0.6053  0.0720
  120THR    CG2 1963   6.151   6.984   8.675  0.6461  0.2921 -0.2012
  120THR   HG21 1964   6.234   7.007   8.742  0.5378 -0.6282  0.2658
  120THR   HG22 1965   6.063   6.978   8.738 -0.4932 -0.3471 -1.7834
  120THR   HG23 1966   6.171   6.886   8.632 -1.2310  0.4204 -1.4866
  120THR    OG1 1967   6.238   7.062   8.478  0.0373  0.3952  0.3973
  120THR    HG1 1968   6.276   7.147   8.454  1.3099  0.0714  1.1545
  120THR      C 1969   5.988   7.212   8.395 -0.3221  0.6922 -1.0349
  120THR      O 1970   6.020   7.198   8.275  0.1494 -0.0993 -0.7200
  121ASP      N 1971   5.940   7.326   8.442  0.2172 -0.2631 -0.0391
  121ASP      H 1972   5.903   7.328   8.535  2.6462  2.7040  1.0209
  121ASP     CA 1973   5.913   7.444   8.360  0.3917  0.0605 -0.3473
  121ASP     HA 1974   5.847   7.418   8.277  2.0144 -2.4162 -0.9836
  121ASP     CB 1975   5.845   7.558   8.444 -0.1184  0.3988  0.6931
  121ASP    HB1 1976   5.860   7.659   8.408 -1.6593  0.8519  1.2644
  121ASP    HB2 1977   5.738   7.542   8.442  0.0332 -0.7578  1.1062
  121ASP     CG 1978   5.911   7.570   8.581 -0.0818  0.2155 -0.4431
  121ASP    OD1 1979   5.841   7.538   8.680 -0.2450  0.0468  0.3417
  121ASP    OD2 1980   6.035   7.589   8.595  0.0307 -0.5966  0.2750
  121ASP      C 1981   6.031   7.507   8.277  0.2908 -0.3670  0.0968
  121ASP      O 1982   6.004   7.583   8.186 -0.1145 -0.2951  0.4513
  122ASP      N 1983   6.158   7.479   8.312  0.4532  0.1850 -0.4423
  122ASP      H 1984   6.184   7.425   8.393  0.8879 -1.0047 -1.3483
  122ASP     CA 1985   6.276   7.526   8.235 -0.0588 -0.1388 -0.0296
  122ASP     HA 1986   6.262   7.618   8.178  0.4190  0.2149  0.4214
  122ASP     CB 1987   6.394   7.559   8.335  0.5823  0.3374 -0.5744
  122ASP    HB1 1988   6.490   7.570   8.284  0.5831 -0.6621 -0.8111
  122ASP    HB2 1989   6.375   7.656   8.382 -1.2370 -0.2224 -0.0868
  122ASP     CG 1990   6.409   7.456   8.444 -0.9358  0.4421  0.0631
  122ASP    OD1 1991   6.370   7.336   8.428  0.7141 -0.1506 -0.3184
  122ASP    OD2 1992   6.482   7.490   8.541 -0.0427  0.4780 -0.0238
  122ASP      C 1993   6.323   7.415   8.132  0.2418  0.1704  0.5430
  122ASP      O 1994   6.402   7.447   8.043  1.0576  0.3985 -0.0225
  123HIE      N 1995   6.256   7.298   8.140 -0.5387  0.2488  0.8601
  123HIE      H 1996   6.195   7.277   8.218  0.0488  2.2234  1.9167
  123HIE     CA 1997   6.278   7.174   8.055 -0.3258  0.2357 -0.6023
  123HIE     HA 1998   6.372   7.192   8.004  0.2963  0.8361  0.6988
  123HIE     CB 1999   6.301   7.052   8.147  0.4519  0.1127  0.1536
  123HIE    HB1 2000   6.392   7.054   8.207  1.3048 -0.0880 -1.0944
  123HIE    HB2 2001   6.215   7.038   8.212 -2.1221 -1.2957 -3.2409
  123HIE     CG 2002   6.320   6.929   8.063 -0.8479 -0.2039  0.1752
  123HIE    ND1 2003   6.442   6.901   8.006  0.0859  0.6572  0.1670
  123HIE    CE1 2004   6.425   6.793   7.925  0.6951  0.0705  0.4602
  123HIE    HE1 2005   6.497   6.736   7.869 -0.0667 -0.1307 -0.3388
  123HIE    NE2 2006   6.295   6.759   7.929  0.0600 -0.3522  0.7944
  123HIE    HE2 2007   6.251   6.687   7.874 -2.3971  3.0987 -2.1879
  123HIE    CD2 2008   6.235   6.830   8.025  0.6640 -0.7978 -0.0667
  123HIE    HD2 2009   6.129   6.830   8.041  0.0523  0.7806 -3.1765
  123HIE      C 2010   6.169   7.157   7.953 -0.2675 -0.5831 -0.2971
  123HIE      O 2011   6.196   7.128   7.839  0.1262  0.5075  0.1868
  124VAL      N 2012   6.053   7.219   7.979  0.2250  0.3302  0.0105
  124VAL      H 2013   6.032   7.230   8.078  2.8369 -1.3604  0.8436
  124VAL     CA 2014   5.953   7.247   7.874 -0.4099  0.7289  0.0047
  124VAL     HA 2015   5.950   7.160   7.810  0.3751  0.5870  0.1471
  124VAL     CB 2016   5.814   7.254   7.938 -0.3474 -0.2883 -0.4543
  124VAL     HB 2017   5.826   7.313   8.029  2.1666 -2.5016  0.7923
  124VAL    CG1 2018   5.713   7.319   7.847  0.1725 -0.0065  0.6381
  124VAL   HG11 2019   5.756   7.417   7.829  0.1163  0.2248  1.6889
  124VAL   HG12 2020   5.703   7.259   7.757 -3.4567 -1.7669  2.0251
  124VAL   HG13 2021   5.612   7.320   7.889  0.4540  0.0811  1.3396
  124VAL    CG2 2022   5.762   7.124   7.997  0.6724 -0.0945  0.0605
  124VAL   HG21 2023   5.838   7.066   8.049  0.7075 -1.5922 -1.5282
  124VAL   HG22 2024   5.682   7.150   8.066  0.8312  0.6528 -0.0368
  124VAL   HG23 2025   5.735   7.056   7.915  2.1939 -0.1944 -0.3863
  124VAL      C 2026   5.997   7.360   7.788 -0.1655  0.0455  0.5924
  124VAL      O 2027   5.956   7.361   7.676  0.5286  0.1546  1.0666
  125GLN      N 2028   6.084   7.450   7.833 -0.3270  0.0061 -0.3489
  125GLN      H 2029   6.116   7.432   7.928 -3.0363 -1.9157  0.3081
  125GLN     CA 2030   6.123   7.572   7.769  0.0992  0.4807 -0.5308
  125GLN     HA 2031   6.043   7.646   7.759 -0.3293 -0.1923 -2.6606
  125GLN     CB 2032   6.217   7.646   7.867  0.2360 -0.2930  0.2022
  125GLN    HB1 2033   6.174   7.636   7.967 -0.1806  1.2206  0.1917
  125GLN    HB2 2034   6.315   7.598   7.870 -0.1479 -1.0602  2.7090
  125GLN     CG 2035   6.235   7.791   7.861 -0.1789 -0.3193 -0.9011
  125GLN    HG1 2036   6.292   7.822   7.773 -0.8961 -2.7511 -2.3048
  125GLN    HG2 2037   6.138   7.838   7.880  0.0276  0.1683 -1.0236
  125GLN     CD 2038   6.315   7.839   7.984 -0.4603 -0.4483 -0.0857
  125GLN    OE1 2039   6.265   7.863   8.087  0.4136 -0.9437 -0.9186
  125GLN    NE2 2040   6.444   7.866   7.972  0.1402  0.6956  0.9428
  125GLN   HE21 2041   6.492   7.836   7.889  1.0516  0.8276  1.4125
  125GLN   HE22 2042   6.505   7.894   8.047 -0.3324  2.2660  0.7734
  125GLN      C 2043   6.167   7.543   7.629 -0.3501 -0.2574  0.2436
  125GLN      O 2044   6.110   7.607   7.543  0.5974 -0.5384 -0.4639
  126PHE      N 2045   6.273   7.467   7.601 -0.1835  0.4450 -0.1814
  126PHE      H 2046   6.315   7.422   7.681  0.5146  3.3742  1.2571
  126PHE     CA 2047   6.340   7.459   7.473 -0.1891  0.3226 -0.5636
  126PHE     HA 2048   6.374   7.554   7.433  2.3781 -0.5985 -0.7476
  126PHE     CB 2049   6.473   7.388   7.500  0.1263 -0.5978  0.6354
  126PHE    HB1 2050   6.528   7.458   7.562 -1.2362  2.0521 -0.9557
  126PHE    HB2 2051   6.469   7.290   7.547 -1.8245 -0.3780  1.0222
  126PHE     CG 2052   6.561   7.374   7.378 -0.3398  0.4730 -0.2507
  126PHE    CD1 2053   6.606   7.243   7.333 -0.1329  0.3484  0.1166
  126PHE    HD1 2054   6.581   7.146   7.372 -1.0758 -1.0993 -3.7129
  126PHE    CE1 2055   6.672   7.240   7.205 -0.1677 -0.2974 -0.5041
  126PHE    HE1 2056   6.695   7.139   7.173  1.7225 -0.2303  0.4531
  126PHE     CZ 2057   6.712   7.359   7.134  0.7568  0.2370  0.4098
  126PHE     HZ 2058   6.761   7.352   7.038 -3.4364 -1.3035 -1.9125
  126PHE    CE2 2059   6.685   7.478   7.197  0.5320 -0.3318  0.6130
  126PHE    HE2 2060   6.717   7.571   7.152  0.7300  0.2544  1.8939
  126PHE    CD2 2061   6.603   7.486   7.312  0.3440  0.4531  0.2471
  126PHE    HD2 2062   6.580   7.580   7.359 -0.4679 -0.3602  1.5433
  126PHE      C 2063   6.243   7.387   7.373 -0.3570 -0.6543 -0.2866
  126PHE      O 2064   6.222   7.429   7.263 -0.5035  0.0560  0.7529
  127LEU      N 2065   6.173   7.278   7.417  0.1655 -0.1694 -0.3116
  127LEU      H 2066   6.184   7.248   7.512 -2.5562 -0.5806 -0.0525
  127LEU     CA 2067   6.077   7.213   7.335  0.0997 -0.2095 -0.5407
  127LEU     HA 2068   6.138   7.183   7.250  0.8750  0.4524 -0.2317
  127LEU     CB 2069   6.017   7.097   7.418  0.3528 -0.4712 -0.3065
  127LEU    HB1 2070   5.964   7.139   7.504 -0.9220  2.1392 -2.2313
  127LEU    HB2 2071   5.939   7.055   7.355 -1.0701 -0.9003  1.6520
  127LEU     CG 2072   6.110   6.983   7.445 -0.5548  0.0601  0.2586
  127LEU     HG 2073   6.210   7.020   7.463  0.2986 -1.0975 -1.7094
  127LEU    CD1 2074   6.060   6.910   7.567  1.0854 -0.1560  0.3423
  127LEU   HD11 2075   5.958   6.876   7.551  1.1755 -0.2532 -0.0417
  127LEU   HD12 2076   6.124   6.824   7.587  0.1494 -0.6152  1.4586
  127LEU   HD13 2077   6.041   6.965   7.659 -2.5781 -2.7659  1.3374
  127LEU    CD2 2078   6.118   6.886   7.326 -0.0943  0.5053  0.8486
  127LEU   HD21 2079   6.171   6.943   7.250  1.0906 -0.6973  0.7222
  127LEU   HD22 2080   6.180   6.800   7.350  0.0151  0.5423  0.7015
  127LEU   HD23 2081   6.017   6.856   7.299  0.4291 -1.8109  1.2394
  127LEU      C 2082   5.971   7.311   7.289  1.0477  0.3159  0.1799
  127LEU      O 2083   5.938   7.302   7.172 -0.1934  0.7040  0.1208
  128ILE      N 2084   5.920   7.401   7.373  0.4718 -0.4684  0.3940
  128ILE      H 2085   5.944   7.396   7.471 -1.2395  2.1646  1.0739
  128ILE     CA 2086   5.805   7.490   7.335 -0.6222 -0.1820 -0.4253
  128ILE     HA 2087   5.728   7.436   7.281  0.0293 -0.4102 -1.1366
  128ILE     CB 2088   5.735   7.537   7.463  0.5475 -1.1051  0.3405
  128ILE     HB 2089   5.806   7.574   7.536  0.4093  0.7677 -0.4313
  128ILE    CG2 2090   5.638   7.646   7.430  0.4180 -0.2891  0.3802
  128ILE   HG21 2091   5.573   7.607   7.352 -0.0530 -0.1000  0.6685
  128ILE   HG22 2092   5.571   7.678   7.510  1.2706  3.2724 -0.1435
  128ILE   HG23 2093   5.691   7.737   7.402  1.6051 -1.2528 -0.5888
  128ILE    CG1 2094   5.652   7.429   7.527 -0.1514 -0.2018  0.0856
  128ILE   HG11 2095   5.724   7.349   7.544 -1.5001 -1.2521  1.0317
  128ILE   HG12 2096   5.614   7.464   7.623 -1.2343 -1.1508  0.0108
  128ILE     CD 2097   5.526   7.368   7.455 -0.0836  0.3125 -0.2586
  128ILE    HD1 2098   5.552   7.351   7.350 -0.5538  2.7065 -0.8097
  128ILE    HD2 2099   5.489   7.279   7.506  0.3586 -0.4038 -1.1533
  128ILE    HD3 2100   5.444   7.439   7.451 -0.5261 -0.2327 -1.7378
  128ILE      C 2101   5.858   7.596   7.246 -0.2129  0.0405 -0.7869
  128ILE      O 2102   5.789   7.628   7.150  0.0730 -1.2683 -0.0425
  129TYR      N 2103   5.977   7.653   7.271 -0.2764 -0.0222 -0.4058
  129TYR      H 2104   6.036   7.603   7.336 -0.9918 -2.2568 -1.3907
  129TYR     CA 2105   6.042   7.762   7.195 -0.5380 -0.4270  1.0852
  129TYR     HA 2106   5.975   7.847   7.199  2.7937  2.4723  0.5380
  129TYR     CB 2107   6.178   7.801   7.259 -0.4755 -0.1981 -0.0091
  129TYR    HB1 2108   6.168   7.828   7.364  2.2995 -0.9583  0.5369
  129TYR    HB2 2109   6.239   7.711   7.274 -1.3993 -0.7026  0.8300
  129TYR     CG 2110   6.254   7.913   7.188  0.2549  0.0532  0.6405
  129TYR    CD1 2111   6.193   8.038   7.184 -0.2911 -0.9476 -0.5502
  129TYR    HD1 2112   6.095   8.041   7.229  0.2980  0.4225  0.7390
  129TYR    CE1 2113   6.249   8.145   7.106  0.7295  0.5554  0.2156
  129TYR    HE1 2114   6.192   8.237   7.107 -0.4811 -0.1544  2.5371
  129TYR     CZ 2115   6.382   8.126   7.055  0.9887  0.3438  0.2556
  129TYR     OH 2116   6.447   8.217   6.979  0.3749 -0.0529  0.0886
  129TYR     HH 2117   6.384   8.290   6.974 -0.9812 -1.2381 -1.2910
  129TYR    CE2 2118   6.446   8.002   7.064 -0.3511 -0.1030 -0.1552
  129TYR    HE2 2119   6.550   7.995   7.035 -0.0010 -0.1318  1.0600
  129TYR    CD2 2120   6.382   7.897   7.133 -0.1337  0.1177  0.6976
  129TYR    HD2 2121   6.431   7.800   7.135 -0.1809  0.0290 -0.7992
  129TYR      C 2122   6.062   7.719   7.048  0.1054  0.2739  0.3382
  129TYR      O 2123   6.027   7.800   6.958  0.2065  0.1403 -0.4449
  130GLN      N 2124   6.119   7.603   7.022  0.1697  0.2042  0.1097
  130GLN      H 2125   6.137   7.545   7.102  0.8502  0.1065 -0.1120
  130GLN     CA 2126   6.121   7.541   6.887  0.0394  0.3776 -0.7597
  130GLN     HA 2127   6.186   7.600   6.821  1.1134 -1.6263 -1.5855
  130GLN     CB 2128   6.194   7.406   6.902  0.0564  0.5676 -0.0283
  130GLN    HB1 2129   6.151   7.345   6.982 -0.9070  1.2502 -0.0018
  130GLN    HB2 2130   6.183   7.349   6.810 -1.0356  3.6434 -1.9540
  130GLN     CG 2131   6.343   7.434   6.942 -0.0584  0.1018  0.1626
  130GLN    HG1 2132   6.399   7.485   6.864 -1.7978  0.5857 -0.8216
  130GLN    HG2 2133   6.342   7.503   7.027 -2.7254  1.3195 -0.7596
  130GLN     CD 2134   6.415   7.301   6.984  0.1676 -0.2862  0.4729
  130GLN    OE1 2135   6.486   7.236   6.911 -0.1034  0.6728  0.4078
  130GLN    NE2 2136   6.373   7.245   7.094  0.3406 -0.3075  0.2066
  130GLN   HE21 2137   6.310   7.295   7.156  0.2379 -0.9371  0.6103
  130GLN   HE22 2138   6.410   7.153   7.108 -2.6432 -1.5392  0.8481
  130GLN      C 2139   5.987   7.513   6.818 -0.4039 -0.1392  0.7194
  130GLN      O 2140   5.978   7.534   6.697 -0.2910  0.3274  0.0101
  131ILE      N 2141   5.885   7.480   6.890  0.5271  0.2955  0.8185
  131ILE      H 2142   5.900   7.438   6.981 -0.2381 -0.9459  0.3931
  131ILE     CA 2143   5.753   7.459   6.828  0.2593 -0.1372 -0.1784
  131ILE     HA 2144   5.765   7.396   6.741  0.2816  0.9305 -0.9704
  131ILE     CB 2145   5.658   7.383   6.932 -0.1906 -0.3107 -0.2224
  131ILE     HB 2146   5.647   7.446   7.020  1.0182  1.3025 -1.1500
  131ILE    CG2 2147   5.517   7.361   6.870 -0.3902  0.1763 -0.6020
  131ILE   HG21 2148   5.467   7.457   6.851 -0.8085 -0.0607 -0.7043
  131ILE   HG22 2149   5.533   7.302   6.780 -0.8674  1.7594 -1.7847
  131ILE   HG23 2150   5.463   7.290   6.933  1.1712 -0.2218  0.3365
  131ILE    CG1 2151   5.713   7.244   6.966 -0.5509  0.1731  0.1679
  131ILE   HG11 2152   5.688   7.178   6.883 -0.9112 -1.5336  1.5706
  131ILE   HG12 2153   5.822   7.244   6.969 -0.5173 -1.0209 -0.4664
  131ILE     CD 2154   5.658   7.179   7.097  1.2736  0.1135  0.6545
  131ILE    HD1 2155   5.650   7.259   7.171 -3.4178 -0.4389  1.0549
  131ILE    HD2 2156   5.556   7.143   7.082  1.0029  1.4646 -1.0371
  131ILE    HD3 2157   5.732   7.105   7.127  2.6138  0.7564 -0.9358
  131ILE      C 2158   5.703   7.599   6.782  0.2285 -0.3068  0.6575
  131ILE      O 2159   5.671   7.618   6.664 -0.1057 -0.2100  0.1601
  132LEU      N 2160   5.706   7.702   6.863  0.1277  0.2268 -0.1800
  132LEU      H 2161   5.730   7.677   6.957  1.3254 -0.9977 -0.7721
  132LEU     CA 2162   5.659   7.839   6.822  0.2474  0.3037  0.3603
  132LEU     HA 2163   5.554   7.833   6.793 -0.2621 -0.2705  2.2212
  132LEU     CB 2164   5.673   7.932   6.942  0.4629  0.5598  0.6420
  132LEU    HB1 2165   5.776   7.927   6.976  0.3884 -0.7012  0.7130
  132LEU    HB2 2166   5.645   8.034   6.915  0.1513 -0.0123 -1.3489
  132LEU     CG 2167   5.581   7.885   7.055 -0.3973 -0.1446 -0.7486
  132LEU     HG 2168   5.598   7.782   7.086  0.3767  0.3573  0.5977
  132LEU    CD1 2169   5.618   7.972   7.182 -0.7697  0.3757 -0.2531
  132LEU   HD11 2170   5.588   8.075   7.166 -2.2030  0.3762  2.0509
  132LEU   HD12 2171   5.562   7.953   7.273 -0.6568  1.7442  0.1322
  132LEU   HD13 2172   5.726   7.969   7.198 -0.4404 -1.7900 -2.3209
  132LEU    CD2 2173   5.427   7.901   7.036 -0.0545 -0.2572 -0.0893
  132LEU   HD21 2174   5.393   8.004   7.034  0.4734 -0.0794 -0.4745
  132LEU   HD22 2175   5.389   7.862   6.941 -1.9161  1.4615 -0.0887
  132LEU   HD23 2176   5.367   7.864   7.119 -2.9822  1.2439 -1.3914
  132LEU      C 2177   5.741   7.900   6.705  0.9939 -0.5495 -0.6517
  132LEU      O 2178   5.680   7.953   6.609 -0.1700 -0.3539  0.6357
  133ARG      N 2179   5.875   7.896   6.712  0.0245  0.1728  0.0003
  133ARG      H 2180   5.914   7.861   6.798  0.1504 -1.5953 -0.7234
  133ARG     CA 2181   5.975   7.933   6.608 -0.2503 -0.4716 -0.3060
  133ARG     HA 2182   5.963   8.039   6.584  1.5639 -0.3586 -0.8775
  133ARG     CB 2183   6.111   7.913   6.673 -0.0743 -0.5683 -0.7413
  133ARG    HB1 2184   6.117   7.959   6.771 -0.5488  1.5085 -1.6439
  133ARG    HB2 2185   6.118   7.806   6.695 -0.6305 -0.1985  1.4441
  133ARG     CG 2186   6.239   7.943   6.598  0.3304 -0.3531  0.5554
  133ARG    HG1 2187   6.237   7.901   6.498  1.1504  0.7893  0.0297
  133ARG    HG2 2188   6.244   8.052   6.587 -0.5975 -0.4298 -0.8564
  133ARG     CD 2189   6.349   7.883   6.683 -0.5709 -0.0075  0.7671
  133ARG    HD1 2190   6.342   7.930   6.781 -2.2728  2.0224 -0.2387
  133ARG    HD2 2191   6.342   7.775   6.683  1.9138 -0.2301  0.4703
  133ARG     NE 2192   6.478   7.931   6.618  0.6236 -0.6089 -0.3956
  133ARG     HE 2193   6.513   8.024   6.635  0.7760 -0.6225 -0.6264
  133ARG     CZ 2194   6.562   7.863   6.545 -0.5890 -0.3577  0.1200
  133ARG    NH1 2195   6.663   7.927   6.493 -0.0915 -0.3058 -0.3535
  133ARG   HH11 2196   6.668   8.027   6.506  1.1282 -0.3409 -0.3852
  133ARG   HH12 2197   6.730   7.886   6.430 -0.5084  0.5028 -1.3484
  133ARG    NH2 2198   6.556   7.739   6.522  0.4491 -0.3733 -0.0910
  133ARG   HH21 2199   6.479   7.683   6.557  0.4171  0.0690  0.5646
  133ARG   HH22 2200   6.645   7.693   6.504 -0.3526 -1.9217 -0.3020
  133ARG      C 2201   5.959   7.855   6.481  0.7072  0.2817 -0.0451
  133ARG      O 2202   5.974   7.916   6.373 -0.1020  0.2556 -0.1198
  134GLY      N 2203   5.922   7.721   6.479 -0.4785  0.0995  0.0429
  134GLY      H 2204   5.911   7.673   6.566  0.5961 -0.0349  0.1165
  134GLY     CA 2205   5.880   7.654   6.357  0.3651  0.4548 -0.2300
  134GLY    HA1 2206   5.954   7.669   6.278  1.6742 -3.3111  0.1058
  134GLY    HA2 2207   5.883   7.547   6.377 -0.0845  0.3875 -0.5082
  134GLY      C 2208   5.736   7.696   6.317 -0.4322  0.1472 -0.4945
  134GLY      O 2209   5.703   7.708   6.195 -0.8556  0.7640  0.3392
  135LEU      N 2210   5.644   7.728   6.411 -0.2280  0.3125  0.1780
  135LEU      H 2211   5.667   7.715   6.508 -0.2703  0.2984  0.1861
  135LEU     CA 2212   5.505   7.774   6.372 -0.4506 -0.3682 -0.0229
  135LEU     HA 2213   5.470   7.706   6.294  0.0426  0.9200 -1.4314
  135LEU     CB 2214   5.412   7.765   6.500  0.4176 -0.1680  0.1079
  135LEU    HB1 2215   5.467   7.802   6.586 -0.5399 -0.1523  0.7265
  135LEU    HB2 2216   5.329   7.833   6.481  2.1761  2.1109  0.0923
  135LEU     CG 2217   5.369   7.622   6.547  0.3416 -0.9109  0.5024
  135LEU     HG 2218   5.459   7.565   6.568  1.6494  0.2927 -1.4880
  135LEU    CD1 2219   5.288   7.643   6.678 -0.6449  0.3115  0.0370
  135LEU   HD11 2220   5.267   7.543   6.714  1.5441 -0.2198 -0.0610
  135LEU   HD12 2221   5.344   7.695   6.756  1.7738 -1.0435 -0.7262
  135LEU   HD13 2222   5.198   7.703   6.660  0.2274  1.8175  0.5714
  135LEU    CD2 2223   5.288   7.560   6.432 -0.4581  0.9479 -0.2762
  135LEU   HD21 2224   5.208   7.623   6.395 -3.8928 -0.9672  3.2285
  135LEU   HD22 2225   5.347   7.527   6.346 -0.3299 -0.4564  0.3145
  135LEU   HD23 2226   5.246   7.468   6.472  0.3745  0.3126 -0.7952
  135LEU      C 2227   5.495   7.910   6.297  0.0112 -0.5661  0.3125
  135LEU      O 2228   5.422   7.917   6.194 -0.4651 -0.2730  0.2098
  136LYS      N 2229   5.578   8.007   6.343 -0.0402 -0.5428 -0.5432
  136LYS      H 2230   5.600   8.007   6.442  0.2296 -0.4089 -0.6042
  136LYS     CA 2231   5.606   8.139   6.270  0.4934 -0.0990  0.2212
  136LYS     HA 2232   5.508   8.187   6.275  0.0870 -0.9198  0.2483
  136LYS     CB 2233   5.707   8.219   6.354 -0.3597 -0.0516  0.3886
  136LYS    HB1 2234   5.663   8.262   6.444 -2.0575 -1.2153  0.1586
  136LYS    HB2 2235   5.787   8.150   6.382  0.3515  0.4108 -0.4525
  136LYS     CG 2236   5.766   8.332   6.270 -0.0053 -0.2018  0.3753
  136LYS    HG1 2237   5.835   8.296   6.194 -1.0420 -1.4826 -0.0045
  136LYS    HG2 2238   5.693   8.397   6.221 -0.6382 -0.3465  1.1202
  136LYS     CD 2239   5.859   8.415   6.357 -0.2887 -0.7767 -0.3353
  136LYS    HD1 2240   5.809   8.452   6.447 -0.1119  0.9122 -0.8801
  136LYS    HD2 2241   5.940   8.348   6.383 -1.5416 -2.0651  0.3653
  136LYS     CE 2242   5.911   8.540   6.280  0.0980  0.6773  0.2533
  136LYS    HE1 2243   5.968   8.510   6.192  1.6156 -1.3132  1.8042
  136LYS    HE2 2244   5.830   8.601   6.242  1.3376  1.6902 -0.8414
  136LYS     NZ 2245   6.002   8.612   6.366  0.0059 -0.7867  0.2221
  136LYS    HZ1 2246   6.016   8.709   6.341 -0.1416 -1.1413 -1.3423
  136LYS    HZ2 2247   5.992   8.603   6.466  2.6352  0.3490  0.6897
  136LYS    HZ3 2248   6.095   8.574   6.351  0.2272 -0.6575  1.1710
  136LYS      C 2249   5.645   8.109   6.126 -0.3009  0.5068 -0.4444
  136LYS      O 2250   5.584   8.160   6.035 -0.1458 -0.3669  0.6993
  137TYR      N 2251   5.756   8.036   6.102  0.5355 -0.0597 -0.1590
  137TYR      H 2252   5.802   7.989   6.178 -1.4380  0.7318  1.6213
  137TYR     CA 2253   5.812   8.004   5.968  0.1948 -0.5979  0.2353
  137TYR     HA 2254   5.851   8.097   5.928 -1.7245  0.2726  0.2976
  137TYR     CB 2255   5.935   7.920   5.985  0.1031  0.2827  0.1567
  137TYR    HB1 2256   6.002   7.970   6.055  0.7984  0.6235 -0.7204
  137TYR    HB2 2257   5.905   7.824   6.025  0.0283 -0.3959 -1.4369
  137TYR     CG 2258   6.014   7.891   5.860 -0.0597  0.2574 -0.2448
  137TYR    CD1 2259   6.138   7.959   5.840 -0.1275 -0.9208  0.5302
  137TYR    HD1 2260   6.164   8.036   5.912  0.2678  0.3236 -0.8827
  137TYR    CE1 2261   6.211   7.936   5.720 -0.4818 -0.2233  0.4582
  137TYR    HE1 2262   6.299   7.995   5.699 -0.2385 -0.4151  0.9227
  137TYR     CZ 2263   6.176   7.832   5.632 -0.0653 -0.0564  0.1880
  137TYR     OH 2264   6.239   7.811   5.512 -0.0696  0.5051 -0.2349
  137TYR     HH 2265   6.308   7.875   5.491  1.0471  0.1068  1.9506
  137TYR    CE2 2266   6.058   7.753   5.662  0.0856  0.0951 -0.1698
  137TYR    HE2 2267   6.027   7.674   5.596  2.2377 -0.1239 -1.0108
  137TYR    CD2 2268   5.980   7.783   5.777  0.6141  0.9663  0.3963
  137TYR    HD2 2269   5.888   7.729   5.793  0.9533 -0.4157 -1.8312
  137TYR      C 2270   5.713   7.945   5.870  0.1283  0.3859  0.0179
  137TYR      O 2271   5.702   7.995   5.759 -0.1187 -0.0891  0.2505
  138ILE      N 2272   5.630   7.842   5.908  0.2849  0.0278 -0.6132
  138ILE      H 2273   5.644   7.809   6.002 -0.6247  0.8054 -0.1967
  138ILE     CA 2274   5.525   7.784   5.818 -0.2407  0.0081 -0.2138
  138ILE     HA 2275   5.574   7.765   5.722 -2.2541 -1.0733 -1.0861
  138ILE     CB 2276   5.477   7.641   5.859 -0.5032  0.2290 -0.1196
  138ILE     HB 2277   5.408   7.596   5.788  0.3093 -1.2133 -0.0315
  138ILE    CG2 2278   5.599   7.545   5.858  0.6683 -1.1664  0.5767
  138ILE   HG21 2279   5.564   7.443   5.874 -1.0840 -0.4033  1.9128
  138ILE   HG22 2280   5.646   7.552   5.760 -1.4512  0.4633 -0.4153
  138ILE   HG23 2281   5.669   7.564   5.939 -0.1940  1.4686  0.8240
  138ILE    CG1 2282   5.411   7.638   5.998  0.7726 -0.2699 -0.3451
  138ILE   HG11 2283   5.487   7.671   6.068  1.6745  0.1562 -1.4992
  138ILE   HG12 2284   5.330   7.711   6.001  0.5768 -0.5114  1.8926
  138ILE     CD 2285   5.334   7.511   6.052  0.0410  0.3679  0.4295
  138ILE    HD1 2286   5.400   7.426   6.066 -1.1082 -0.8397 -1.0744
  138ILE    HD2 2287   5.278   7.529   6.143  0.7024 -0.8302  1.1077
  138ILE    HD3 2288   5.257   7.482   5.980 -1.1466  0.2263  1.7090
  138ILE      C 2289   5.421   7.891   5.797  0.6199  0.1853 -0.0435
  138ILE      O 2290   5.379   7.908   5.681 -0.2249 -0.1393  0.4778
  139HIP      N 2291   5.376   7.965   5.902  0.1561  0.0685  0.8793
  139HIP      H 2292   5.408   7.951   5.996 -1.4714  1.4236  1.7055
  139HIP     CA 2293   5.272   8.071   5.883  0.0048  0.7923 -0.1801
  139HIP     HA 2294   5.187   8.022   5.835 -0.1635  0.6453  0.2615
  139HIP     CB 2295   5.231   8.127   6.014  1.0300  0.0054 -0.0086
  139HIP    HB1 2296   5.313   8.185   6.055 -0.6737  1.0539  2.1435
  139HIP    HB2 2297   5.157   8.205   5.993 -0.5513 -1.0379  1.4496
  139HIP     CG 2298   5.161   8.042   6.118  0.3210 -0.1257  0.2412
  139HIP    ND1 2299   5.128   8.082   6.250  0.1168 -0.4151  0.7202
  139HIP    HD1 2300   5.129   8.179   6.279 -0.3733  0.1320 -1.0054
  139HIP    CE1 2301   5.075   7.973   6.309  0.0071  0.6705  0.0712
  139HIP    HE1 2302   5.011   7.979   6.396 -1.6128 -0.6418 -0.9950
  139HIP    NE2 2303   5.063   7.871   6.223  0.4768 -0.1972  0.1978
  139HIP    HE2 2304   5.014   7.786   6.244 -1.1553  1.0098  1.5794
  139HIP    CD2 2305   5.120   7.912   6.104 -0.1516 -0.2401 -0.7237
  139HIP    HD2 2306   5.139   7.863   6.010  1.4641  0.9571 -1.0595
  139HIP      C 2307   5.326   8.181   5.787  0.3864 -0.4608 -0.6121
  139HIP      O 2308   5.249   8.235   5.711 -0.3709  0.3348 -0.2000
  140SER      N 2309   5.449   8.204   5.795 -0.2819  0.1558 -0.0160
  140SER      H 2310   5.507   8.169   5.869  0.3326 -1.8435 -1.3715
  140SER     CA 2311   5.508   8.300   5.698  0.0360  0.1093  0.1501
  140SER     HA 2312   5.455   8.395   5.690  0.9653  0.4756 -2.5263
  140SER     CB 2313   5.638   8.352   5.760  0.0389  0.1851  0.1264
  140SER    HB1 2314   5.665   8.442   5.704  1.7165 -0.5103 -0.2239
  140SER    HB2 2315   5.620   8.392   5.860  1.3764 -0.2148  0.5403
  140SER     OG 2316   5.741   8.257   5.747  0.1086  0.1677  0.0530
  140SER     HG 2317   5.690   8.175   5.741 -0.4944  0.5349  0.0764
  140SER      C 2318   5.527   8.249   5.557  0.6487 -0.2966  0.8628
  140SER      O 2319   5.526   8.331   5.466  0.9829  0.3192  0.0090
  141ALA      N 2320   5.511   8.123   5.525 -0.2419  0.9208  0.3522
  141ALA      H 2321   5.500   8.050   5.594  0.3028 -1.7607 -2.1944
  141ALA     CA 2322   5.504   8.065   5.389 -0.6071 -0.1432  0.2071
  141ALA     HA 2323   5.549   8.127   5.311 -2.8934 -0.2687 -1.3213
  141ALA     CB 2324   5.571   7.929   5.388  0.2777  0.3405 -0.1831
  141ALA    HB1 2325   5.592   7.895   5.287 -0.3638 -2.0119  0.4211
  141ALA    HB2 2326   5.667   7.936   5.439  1.2797  1.0353 -2.0554
  141ALA    HB3 2327   5.503   7.862   5.441 -0.4192 -0.7118 -2.2877
  141ALA      C 2328   5.357   8.064   5.346 -0.0537  0.1955  0.2987
  141ALA      O 2329   5.327   8.011   5.239  0.2518  0.0271 -0.2416
  142ASP      N 2330   5.268   8.111   5.431  0.6095 -0.0805 -0.0067
  142ASP      H 2331   5.304   8.158   5.514  2.4344 -0.6970 -0.3971
  142ASP     CA 2332   5.117   8.107   5.425 -0.4405 -0.6758 -0.0704
  142ASP     HA 2333   5.084   8.167   5.510 -0.2657  1.0234 -1.1689
  142ASP     CB 2334   5.056   8.183   5.301  0.8356  0.7537 -0.3198
  142ASP    HB1 2335   5.064   8.125   5.209 -0.3555 -0.5597  0.3726
  142ASP    HB2 2336   4.953   8.195   5.333  0.4841 -1.2350 -0.5596
  142ASP     CG 2337   5.121   8.321   5.275  0.3399  1.0047  0.5413
  142ASP    OD1 2338   5.181   8.326   5.162  0.5784 -0.8046 -0.1698
  142ASP    OD2 2339   5.103   8.410   5.360  0.2568  0.3936 -0.0410
  142ASP      C 2340   5.052   7.967   5.450  0.9123  0.3421 -0.5515
  142ASP      O 2341   4.943   7.935   5.399  0.5136 -0.8332  0.6447
  143ILE      N 2342   5.118   7.885   5.531 -0.1088  0.2171 -0.6454
  143ILE      H 2343   5.202   7.917   5.578 -0.5491 -0.8716  0.9742
  143ILE     CA 2344   5.081   7.753   5.580  0.2508  0.0602  0.7342
  143ILE     HA 2345   4.990   7.737   5.523  1.7523 -0.4541 -1.6698
  143ILE     CB 2346   5.180   7.645   5.535 -0.3451 -0.1683  0.3144
  143ILE     HB 2347   5.277   7.668   5.580  0.6419 -3.2636 -0.0216
  143ILE    CG2 2348   5.147   7.509   5.587  0.1496  0.1764  0.4395
  143ILE   HG21 2349   5.163   7.511   5.695 -0.6846 -3.2534  0.7166
  143ILE   HG22 2350   5.042   7.491   5.567 -0.1259  3.2641 -1.4352
  143ILE   HG23 2351   5.200   7.429   5.536 -0.9244 -0.5907  0.5112
  143ILE    CG1 2352   5.209   7.641   5.387 -0.5431  0.1902 -0.3214
  143ILE   HG11 2353   5.238   7.742   5.357  0.4213 -0.4773 -1.7403
  143ILE   HG12 2354   5.294   7.575   5.369 -1.0676  0.0916 -2.7751
  143ILE     CD 2355   5.087   7.605   5.299 -0.6551  0.2048 -0.1468
  143ILE    HD1 2356   5.127   7.582   5.201  0.0578 -1.5670  0.5200
  143ILE    HD2 2357   5.047   7.505   5.321  0.6038 -0.3404 -0.2493
  143ILE    HD3 2358   5.015   7.686   5.289 -1.1147 -0.1335  0.3674
  143ILE      C 2359   5.060   7.740   5.729 -0.0995 -0.3180 -0.4536
  143ILE      O 2360   5.148   7.757   5.811  0.2358 -0.4296  0.2399
  144ILE      N 2361   4.932   7.709   5.762  0.5675 -0.7482 -1.0657
  144ILE      H 2362   4.859   7.701   5.692 -0.3285  0.0585 -0.2394
  144ILE     CA 2363   4.884   7.689   5.902 -0.4536  0.1460  0.4598
  144ILE     HA 2364   4.969   7.720   5.963  0.8488 -0.1552 -1.1143
  144ILE     CB 2365   4.749   7.761   5.924  0.6342  0.6158  0.1093
  144ILE     HB 2366   4.667   7.709   5.875 -0.8546  1.2612  1.8252
  144ILE    CG2 2367   4.711   7.762   6.070 -0.3755  0.2928 -0.0961
  144ILE   HG21 2368   4.722   7.663   6.114  0.4151 -1.1524 -3.2889
  144ILE   HG22 2369   4.770   7.834   6.128 -1.2870  1.9013 -1.0870
  144ILE   HG23 2370   4.606   7.788   6.084 -0.5088  0.2886 -1.0706
  144ILE    CG1 2371   4.738   7.909   5.880 -0.2158  0.0896 -1.0855
  144ILE   HG11 2372   4.649   7.952   5.926  0.6600 -1.0004  1.7885
  144ILE   HG12 2373   4.824   7.968   5.913  0.0718 -0.2417 -1.2332
  144ILE     CD 2374   4.729   7.932   5.729  0.4630 -0.8437  0.2609
  144ILE    HD1 2375   4.669   7.863   5.670  0.7256 -0.9221  0.0823
  144ILE    HD2 2376   4.698   8.035   5.711  0.9954 -0.7073  0.0990
  144ILE    HD3 2377   4.826   7.937   5.680 -2.2204  2.1319 -5.9241
  144ILE      C 2378   4.870   7.538   5.927  0.0706  0.1648 -0.1521
  144ILE      O 2379   4.828   7.462   5.838 -0.0700  0.3512 -0.0017
  145HIE      N 2380   4.922   7.491   6.040 -0.4733  0.5789 -0.3804
  145HIE      H 2381   4.956   7.558   6.108 -0.8387  0.7249 -0.3405
  145HIE     CA 2382   4.904   7.347   6.076  0.2684  0.2603 -0.8033
  145HIE     HA 2383   4.939   7.282   5.996  1.2310  0.8038 -0.8312
  145HIE     CB 2384   4.998   7.312   6.190  0.3007 -0.2192  0.2697
  145HIE    HB1 2385   5.092   7.356   6.158  0.1680  0.0597  0.2600
  145HIE    HB2 2386   4.968   7.358   6.284 -0.5265  1.7993 -0.9122
  145HIE     CG 2387   5.029   7.163   6.209 -0.3755 -0.3248 -0.3050
  145HIE    ND1 2388   4.939   7.056   6.207 -0.2215 -0.1619  0.3147
  145HIE    CE1 2389   5.017   6.950   6.212  0.1568 -0.6037  0.0679
  145HIE    HE1 2390   4.980   6.849   6.222  0.5224 -0.7757 -0.2634
  145HIE    NE2 2391   5.148   6.981   6.211  0.1629  0.4431 -0.2883
  145HIE    HE2 2392   5.216   6.909   6.193 -0.7549 -0.4845 -0.1148
  145HIE    CD2 2393   5.159   7.117   6.199 -0.8789 -0.0282 -0.1731
  145HIE    HD2 2394   5.245   7.178   6.175 -0.1169 -1.4766 -1.2180
  145HIE      C 2395   4.759   7.303   6.096  0.2757 -0.2100  0.5515
  145HIE      O 2396   4.726   7.194   6.040  0.0542 -0.8647 -0.4380
  146ARG      N 2397   4.676   7.375   6.170  0.2580  0.1106 -0.1626
  146ARG      H 2398   4.718   7.453   6.219  1.3191  0.2077 -1.1954
  146ARG     CA 2399   4.532   7.344   6.201  0.3784  0.3701 -0.1008
  146ARG     HA 2400   4.514   7.398   6.294  0.6199 -0.2937  0.3396
  146ARG     CB 2401   4.437   7.402   6.084 -0.3020  0.7761 -0.0016
  146ARG    HB1 2402   4.341   7.408   6.137 -0.6502 -1.0810 -0.3797
  146ARG    HB2 2403   4.455   7.503   6.047  0.3594 -0.3760 -3.0961
  146ARG     CG 2404   4.461   7.309   5.963 -0.1343 -0.2038 -0.0939
  146ARG    HG1 2405   4.540   7.333   5.892  0.1725  0.6355  0.5167
  146ARG    HG2 2406   4.473   7.205   5.994  0.1663 -0.5375 -1.2942
  146ARG     CD 2407   4.332   7.319   5.886 -0.1028 -0.6558  0.1312
  146ARG    HD1 2408   4.301   7.423   5.882  0.2914 -0.5059  0.7361
  146ARG    HD2 2409   4.346   7.290   5.782  1.4040 -1.3354  0.4982
  146ARG     NE 2410   4.222   7.243   5.954  0.3196 -0.1678  0.9443
  146ARG     HE 2411   4.243   7.174   6.024 -1.2471 -1.2814  0.3774
  146ARG     CZ 2412   4.089   7.262   5.940 -0.6092  0.5255  0.3788
  146ARG    NH1 2413   4.042   7.336   5.846 -0.2136 -0.6813 -0.3318
  146ARG   HH11 2414   4.106   7.372   5.776  0.5545 -0.6589  0.3656
  146ARG   HH12 2415   3.944   7.350   5.827  0.0957  3.9220  0.1631
  146ARG    NH2 2416   4.017   7.202   6.023  0.5699  0.7993 -0.6453
  146ARG   HH21 2417   4.072   7.140   6.080 -0.0985 -1.4915 -2.3546
  146ARG   HH22 2418   3.916   7.209   6.028  0.4700  0.3758 -1.8836
  146ARG      C 2419   4.511   7.194   6.244  0.5170 -0.0322 -0.0770
  146ARG      O 2420   4.396   7.150   6.230 -0.0152  0.4714 -0.0730
  147ASP      N 2421   4.611   7.119   6.296  0.5526  0.6827  0.2813
  147ASP      H 2422   4.707   7.151   6.284  0.6303  0.2638 -0.2286
  147ASP     CA 2423   4.598   6.975   6.323  0.1163  0.5462  0.0909
  147ASP     HA 2424   4.501   6.966   6.372  1.0101  0.6303  1.9599
  147ASP     CB 2425   4.609   6.889   6.195 -0.1333 -0.0384 -0.5835
  147ASP    HB1 2426   4.553   6.936   6.114  0.3195 -0.2783 -1.0368
  147ASP    HB2 2427   4.713   6.877   6.164 -0.3347 -0.4944 -1.0789
  147ASP     CG 2428   4.551   6.751   6.209 -0.0364  0.0512 -0.8113
  147ASP    OD1 2429   4.430   6.736   6.238  0.0310  0.5119  0.1944
  147ASP    OD2 2430   4.626   6.653   6.202 -0.0076  0.3685  0.0505
  147ASP      C 2431   4.701   6.929   6.427  0.0675 -0.0761 -0.1501
  147ASP      O 2432   4.705   6.810   6.464  0.2504 -0.6962 -0.2387
  148LEU      N 2433   4.787   7.018   6.481  0.3896 -0.0027 -0.4336
  148LEU      H 2434   4.782   7.106   6.432  0.6384 -0.1590 -0.7425
  148LEU     CA 2435   4.900   6.983   6.566 -0.5404  0.1620 -0.1322
  148LEU     HA 2436   4.968   6.919   6.509 -1.0447 -0.0949 -0.4493
  148LEU     CB 2437   4.972   7.118   6.597 -0.2635  0.0654  0.1467
  148LEU    HB1 2438   4.987   7.183   6.511  1.4189  0.7447  0.9183
  148LEU    HB2 2439   4.904   7.171   6.663  1.4336  0.9846  1.2140
  148LEU     CG 2440   5.117   7.106   6.654  0.1505 -0.5465  0.2541
  148LEU     HG 2441   5.118   7.033   6.735 -0.2622 -0.0661  0.7049
  148LEU    CD1 2442   5.202   7.046   6.545 -0.0237 -0.2183 -0.4692
  148LEU   HD11 2443   5.231   7.123   6.473 -0.8887 -0.4969 -1.1499
  148LEU   HD12 2444   5.299   7.017   6.585  1.0469  1.9661 -1.3432
  148LEU   HD13 2445   5.159   6.956   6.501 -0.2532  0.2645 -1.2667
  148LEU    CD2 2446   5.160   7.234   6.725 -0.2506 -0.0206  0.1455
  148LEU   HD21 2447   5.084   7.264   6.796 -1.1853 -0.6778 -0.5480
  148LEU   HD22 2448   5.254   7.217   6.778  0.3804  2.0657 -0.1945
  148LEU   HD23 2449   5.174   7.314   6.652  2.8387  0.3299  0.9790
  148LEU      C 2450   4.862   6.908   6.690 -0.6934  0.3131  0.4341
  148LEU      O 2451   4.771   6.946   6.761 -0.0307  0.1701 -0.5704
  149LYS      N 2452   4.930   6.792   6.711  0.7149 -0.3479  0.1569
  149LYS      H 2453   4.995   6.776   6.635  0.4784  1.1082 -0.3787
  149LYS     CA 2454   4.909   6.699   6.823 -0.3086  0.1380  0.1181
  149LYS     HA 2455   4.869   6.747   6.913  3.2200  0.2624  1.7702
  149LYS     CB 2456   4.812   6.591   6.787 -0.2363  0.1711 -0.2565
  149LYS    HB1 2457   4.862   6.532   6.711  1.4180  1.8103 -0.5029
  149LYS    HB2 2458   4.814   6.515   6.865  0.7152 -0.5037 -0.9199
  149LYS     CG 2459   4.674   6.645   6.750  0.8677  0.2317  0.0392
  149LYS    HG1 2460   4.623   6.681   6.839  1.5330 -0.2282  0.6157
  149LYS    HG2 2461   4.675   6.726   6.677 -1.4367  0.2496 -0.0670
  149LYS     CD 2462   4.601   6.520   6.698 -0.3276  0.2573 -0.4524
  149LYS    HD1 2463   4.599   6.452   6.783  2.7757  2.5553  1.6657
  149LYS    HD2 2464   4.501   6.559   6.675 -0.4065 -0.5879 -1.6143
  149LYS     CE 2465   4.658   6.451   6.575 -0.3785  0.1065  0.1671
  149LYS    HE1 2466   4.751   6.407   6.610 -0.3487 -0.6732 -0.8293
  149LYS    HE2 2467   4.598   6.376   6.524  0.0367  1.2363 -2.1018
  149LYS     NZ 2468   4.684   6.548   6.467  0.4706  0.2769  0.0946
  149LYS    HZ1 2469   4.735   6.631   6.492  2.1100 -0.7938  0.4519
  149LYS    HZ2 2470   4.755   6.509   6.406 -0.5990 -0.5394 -0.6743
  149LYS    HZ3 2471   4.607   6.561   6.403  0.9325  1.9160 -0.1599
  149LYS      C 2472   5.050   6.643   6.870  0.8616  0.8780  0.3252
  149LYS      O 2473   5.151   6.669   6.800  0.1604 -0.0278  0.4062
  150PRO      N 2474   5.063   6.560   6.979 -0.2808  0.1552  0.3308
  150PRO     CD 2475   4.967   6.547   7.089  0.7142 -0.5864 -0.2460
  150PRO    HD1 2476   4.896   6.466   7.069 -2.5589  1.6786  1.3321
  150PRO    HD2 2477   4.910   6.638   7.106  0.8024 -0.6288  0.3169
  150PRO     CG 2478   5.053   6.512   7.215 -0.4139  0.4472 -0.0003
  150PRO    HG1 2479   4.999   6.456   7.291  1.1579  1.2538  1.7992
  150PRO    HG2 2480   5.095   6.605   7.253  2.9775 -0.7418 -0.4979
  150PRO     CB 2481   5.160   6.427   7.150 -0.2969 -0.0582  0.8619
  150PRO    HB1 2482   5.119   6.329   7.128  0.0421 -0.4835  2.0616
  150PRO    HB2 2483   5.249   6.419   7.211 -0.4638  3.2005  1.7150
  150PRO     CA 2484   5.189   6.493   7.013 -0.1174  0.0300  0.6262
  150PRO     HA 2485   5.266   6.568   7.032  0.9691 -0.9807  0.3348
  150PRO      C 2486   5.239   6.393   6.906 -0.1340  0.3118 -0.0479
  150PRO      O 2487   5.361   6.382   6.888 -0.1468 -0.0062 -0.1518
  151SER      N 2488   5.145   6.341   6.819  0.1811  0.0180 -0.3920
  151SER      H 2489   5.048   6.349   6.848  0.2441 -1.0582  0.2114
  151SER     CA 2490   5.181   6.259   6.696  0.2251 -0.4773  0.0737
  151SER     HA 2491   5.235   6.171   6.731 -1.0685 -0.8579  1.1751
  151SER     CB 2492   5.052   6.198   6.631  0.5705 -0.6837 -0.2400
  151SER    HB1 2493   5.079   6.143   6.540  1.0604 -0.5090 -0.2048
  151SER    HB2 2494   5.008   6.118   6.691 -0.5593 -0.7944 -1.1806
  151SER     OG 2495   4.960   6.304   6.607 -0.0330  0.2056 -0.0622
  151SER     HG 2496   4.895   6.264   6.549 -0.2520  2.5391 -1.5604
  151SER      C 2497   5.257   6.338   6.591  0.1406  0.1335  0.6660
  151SER      O 2498   5.313   6.269   6.508 -0.2553 -0.1545  0.3795
  152ASN      N 2499   5.258   6.472   6.583  0.2088  0.4038  0.0025
  152ASN      H 2500   5.210   6.526   6.653  2.0960  1.7933  0.2646
  152ASN     CA 2501   5.310   6.541   6.461  0.8822  0.4338  0.2418
  152ASN     HA 2502   5.340   6.467   6.387  0.5022  0.9868 -0.4799
  152ASN     CB 2503   5.196   6.635   6.399 -0.7372 -0.2861  0.0353
  152ASN    HB1 2504   5.201   6.723   6.463  1.2359 -0.5129  0.2602
  152ASN    HB2 2505   5.225   6.674   6.302 -0.3647  0.6602  0.5153
  152ASN     CG 2506   5.063   6.573   6.390  0.1004 -0.0381 -1.0503
  152ASN    OD1 2507   4.965   6.623   6.443  0.0948 -1.0388  0.1417
  152ASN    ND2 2508   5.045   6.466   6.318  0.4304 -0.5756  0.3264
  152ASN   HD21 2509   5.119   6.438   6.254 -0.2632  1.2882 -1.3962
  152ASN   HD22 2510   4.951   6.432   6.309 -0.0617  0.3246  1.7351
  152ASN      C 2511   5.443   6.617   6.503  0.9054  0.1352 -0.6322
  152ASN      O 2512   5.470   6.723   6.446 -0.1757  0.1715  0.0416
  153LEU      N 2513   5.512   6.570   6.611  0.0101  0.2672  0.6777
  153LEU      H 2514   5.489   6.478   6.646  0.8900 -0.3434 -0.3004
  153LEU     CA 2515   5.634   6.629   6.665  0.3511 -0.4189 -0.5056
  153LEU     HA 2516   5.674   6.704   6.597 -3.8394  1.7461 -0.9615
  153LEU     CB 2517   5.596   6.698   6.801  0.1527 -0.0404  0.0325
  153LEU    HB1 2518   5.536   6.633   6.865 -2.5287  3.4439  1.3849
  153LEU    HB2 2519   5.686   6.717   6.860  0.3527  0.5415 -0.4544
  153LEU     CG 2520   5.521   6.833   6.778  0.5103  0.0022 -0.4399
  153LEU     HG 2521   5.444   6.823   6.701  0.7469  0.2645 -0.7127
  153LEU    CD1 2522   5.459   6.887   6.908 -0.3581 -0.5771 -0.9435
  153LEU   HD11 2523   5.398   6.976   6.893  1.4440  0.7635 -0.6462
  153LEU   HD12 2524   5.394   6.809   6.949 -0.0591 -1.4013 -1.9911
  153LEU   HD13 2525   5.529   6.899   6.991 -1.6838  1.0642  0.0025
  153LEU    CD2 2526   5.623   6.942   6.733  0.4349  0.5565  0.4257
  153LEU   HD21 2527   5.670   6.910   6.640 -0.6647 -0.2726  0.1332
  153LEU   HD22 2528   5.574   7.039   6.725 -0.8092 -0.0962 -0.1671
  153LEU   HD23 2529   5.694   6.957   6.815  0.8584 -1.9668  0.6023
  153LEU      C 2530   5.733   6.516   6.694 -0.9343 -0.5327 -0.4952
  153LEU      O 2531   5.694   6.414   6.756  0.4040 -0.1989  0.1975
  154ALA      N 2532   5.862   6.538   6.660  0.0967  0.8519 -0.4493
  154ALA      H 2533   5.892   6.629   6.628  0.3608  0.6045 -0.9083
  154ALA     CA 2534   5.971   6.442   6.675 -0.9913  0.1138 -0.1446
  154ALA     HA 2535   5.958   6.410   6.778 -0.5168  0.5679  0.0590
  154ALA     CB 2536   5.965   6.335   6.560 -0.6371 -0.2660 -0.2673
  154ALA    HB1 2537   5.870   6.286   6.537  0.5761 -1.6901 -2.6687
  154ALA    HB2 2538   5.994   6.381   6.466  0.1568 -0.3061 -0.0450
  154ALA    HB3 2539   6.040   6.257   6.572 -1.5541 -1.3200 -1.0732
  154ALA      C 2540   6.104   6.509   6.691 -0.7632 -0.1434 -0.8718
  154ALA      O 2541   6.133   6.616   6.637  0.8563 -0.2017 -0.3864
  155VAL      N 2542   6.182   6.443   6.778 -0.0352 -0.7125  0.3573
  155VAL      H 2543   6.154   6.346   6.787  0.1640 -0.7442  0.6610
  155VAL     CA 2544   6.292   6.497   6.859 -0.4548 -1.0339 -0.3544
  155VAL     HA 2545   6.323   6.593   6.819 -0.2547 -1.0827 -0.3168
  155VAL     CB 2546   6.253   6.513   7.013  0.3065  0.2470 -0.2432
  155VAL     HB 2547   6.348   6.546   7.056  0.9366 -0.8363 -0.7643
  155VAL    CG1 2548   6.154   6.619   7.042  0.4710  0.2251 -0.9375
  155VAL   HG11 2549   6.064   6.606   6.982  0.4663 -0.3390 -0.8108
  155VAL   HG12 2550   6.127   6.616   7.147  0.2596  2.0926 -0.9070
  155VAL   HG13 2551   6.192   6.718   7.016  0.8899  1.1166  2.5442
  155VAL    CG2 2552   6.220   6.368   7.069  0.3576 -0.2365  0.2464
  155VAL   HG21 2553   6.221   6.373   7.178 -0.2688 -1.6305  0.3361
  155VAL   HG22 2554   6.125   6.338   7.026 -0.4679  0.8801  1.2316
  155VAL   HG23 2555   6.299   6.304   7.029  0.8332  0.3326  0.2672
  155VAL      C 2556   6.424   6.413   6.848  0.6240  0.2881 -0.0240
  155VAL      O 2557   6.425   6.300   6.793  0.2165 -0.6278 -0.1113
  156ASN      N 2558   6.537   6.477   6.894  0.9509  0.2220 -0.5770
  156ASN      H 2559   6.519   6.574   6.915 -0.1465 -0.0291 -0.3165
  156ASN     CA 2560   6.670   6.411   6.924 -0.7067  0.2549  0.7331
  156ASN     HA 2561   6.652   6.304   6.918 -2.4596  0.5804 -1.4279
  156ASN     CB 2562   6.771   6.457   6.820  0.1613 -0.7247  0.2418
  156ASN    HB1 2563   6.774   6.566   6.827  0.8183 -0.5989 -1.4364
  156ASN    HB2 2564   6.870   6.421   6.849  0.4191  0.5044  0.9492
  156ASN     CG 2565   6.745   6.403   6.680  0.5474  0.0146 -0.4065
  156ASN    OD1 2566   6.691   6.294   6.665  0.1131 -0.5252 -0.3177
  156ASN    ND2 2567   6.800   6.465   6.583  0.4515 -0.1340  0.1515
  156ASN   HD21 2568   6.837   6.556   6.606 -1.8408  1.2596 -1.2806
  156ASN   HD22 2569   6.788   6.432   6.489 -2.2278 -0.0929  0.3894
  156ASN      C 2570   6.706   6.433   7.073  0.7463  0.1586  0.1582
  156ASN      O 2571   6.633   6.502   7.148 -0.0875 -0.5949  0.2098
  157GLU      N 2572   6.813   6.374   7.123 -0.0598  0.7563  0.0750
  157GLU      H 2573   6.884   6.352   7.055 -0.7895  2.0487 -1.1522
  157GLU     CA 2574   6.840   6.352   7.269 -0.0321  0.1159 -0.1291
  157GLU     HA 2575   6.769   6.278   7.307 -0.0964 -0.8135 -1.9797
  157GLU     CB 2576   6.981   6.295   7.279  0.2483  0.1582  0.3273
  157GLU    HB1 2577   6.991   6.217   7.203  0.4490  0.7478 -0.2623
  157GLU    HB2 2578   7.055   6.375   7.272  0.1708  0.4023  1.9575
  157GLU     CG 2579   6.994   6.228   7.414 -0.2017  0.6430 -0.1608
  157GLU    HG1 2580   6.960   6.297   7.490  2.9382 -1.1769  3.2218
  157GLU    HG2 2581   6.926   6.143   7.425  0.7069 -0.1269 -0.2877
  157GLU     CD 2582   7.133   6.177   7.450 -0.3452  0.1335 -0.0992
  157GLU    OE1 2583   7.201   6.106   7.373  0.2305  0.6416  0.5419
  157GLU    OE2 2584   7.174   6.195   7.568  0.2614 -0.7328  0.4884
  157GLU      C 2585   6.822   6.475   7.357  0.4721 -0.3281  0.0596
  157GLU      O 2586   6.753   6.476   7.460  0.2140  0.0564  0.1314
  158ASP      N 2587   6.884   6.585   7.312  0.0493  0.0490  0.0465
  158ASP      H 2588   6.945   6.570   7.233  1.9818 -0.0122  1.4895
  158ASP     CA 2589   6.892   6.712   7.384  0.4611 -0.4169  0.5159
  158ASP     HA 2590   6.902   6.702   7.493  0.2485  2.1833  0.8405
  158ASP     CB 2591   7.023   6.783   7.336  1.0163  0.0660 -0.4395
  158ASP    HB1 2592   7.006   6.827   7.238  2.6578  0.5710 -0.5234
  158ASP    HB2 2593   7.053   6.861   7.406  0.1461  1.2736 -1.3485
  158ASP     CG 2594   7.144   6.694   7.316  0.4657  0.4153 -0.4371
  158ASP    OD1 2595   7.172   6.655   7.203 -0.2647  1.0200  0.1344
  158ASP    OD2 2596   7.212   6.661   7.417  0.1292  0.7181  0.2595
  158ASP      C 2597   6.768   6.800   7.357 -0.0187 -0.7050 -0.7328
  158ASP      O 2598   6.781   6.923   7.366 -0.3101 -0.0874  0.0669
  159CYS      N 2599   6.654   6.739   7.334 -0.0249  0.0715  0.1526
  159CYS      H 2600   6.665   6.639   7.346  0.0431  0.1533  0.8047
  159CYS     CA 2601   6.528   6.790   7.286 -0.5313  0.2012  0.0823
  159CYS     HA 2602   6.465   6.709   7.251 -0.7464 -0.1128  1.1649
  159CYS     CB 2603   6.459   6.859   7.402  0.2454 -0.6368 -0.3527
  159CYS    HB1 2604   6.525   6.932   7.449 -1.1315 -0.0886  0.8066
  159CYS    HB2 2605   6.370   6.904   7.359  0.9278  0.3804 -0.7373
  159CYS     SG 2606   6.400   6.756   7.541 -0.7558  0.1534 -0.4494
  159CYS     HG 2607   6.315   6.845   7.594  1.9690  2.8958 -0.4339
  159CYS      C 2608   6.543   6.888   7.162  0.3863  0.3993 -0.2061
  159CYS      O 2609   6.472   6.989   7.152 -0.0448 -0.5397 -0.0304
  160GLU      N 2610   6.624   6.849   7.070  0.4719  0.0029 -0.3995
  160GLU      H 2611   6.674   6.764   7.092  0.4053  0.2674  0.8337
  160GLU     CA 2612   6.639   6.917   6.938  0.5081 -0.0918 -0.6729
  160GLU     HA 2613   6.625   7.025   6.939  0.2627 -0.1178  0.6671
  160GLU     CB 2614   6.780   6.885   6.886 -0.5254 -0.0470  0.5020
  160GLU    HB1 2615   6.792   6.778   6.874  2.0249  0.2120  0.2403
  160GLU    HB2 2616   6.772   6.924   6.785 -0.6494 -1.3169  0.0008
  160GLU     CG 2617   6.908   6.948   6.953 -0.2687 -0.3898  0.0821
  160GLU    HG1 2618   6.878   7.046   6.991 -0.9328 -1.4547  2.4670
  160GLU    HG2 2619   6.941   6.888   7.038  0.0166  2.1997  1.9284
  160GLU     CD 2620   7.021   6.946   6.853  0.1678  0.3589  0.1993
  160GLU    OE1 2621   7.056   6.832   6.810  0.3244 -0.1421 -0.9901
  160GLU    OE2 2622   7.083   7.051   6.826 -0.4931 -0.1195 -0.0152
  160GLU      C 2623   6.523   6.863   6.844 -1.5982 -0.0399  0.3251
  160GLU      O 2624   6.518   6.739   6.817 -0.1389  0.0219 -0.1756
  161LEU      N 2625   6.431   6.950   6.815  0.3930 -0.7043 -0.3240
  161LEU      H 2626   6.447   7.046   6.841  1.9916 -1.1873  0.6096
  161LEU     CA 2627   6.297   6.911   6.773  0.2533  0.1245  0.1537
  161LEU     HA 2628   6.284   6.802   6.771 -2.4054  0.3851 -0.7696
  161LEU     CB 2629   6.202   6.978   6.869 -0.4707  0.0541 -0.1441
  161LEU    HB1 2630   6.222   6.949   6.972 -2.5939  0.9328  0.5746
  161LEU    HB2 2631   6.218   7.085   6.862  1.7492 -0.3632 -3.9932
  161LEU     CG 2632   6.051   6.940   6.852  0.1843  0.0792  0.3491
  161LEU     HG 2633   6.051   6.840   6.807 -0.7871 -0.2195  0.9828
  161LEU    CD1 2634   5.967   6.948   6.980 -0.2160  0.2407 -1.0361
  161LEU   HD11 2635   5.864   6.914   6.970  0.3167 -1.4789 -0.9452
  161LEU   HD12 2636   6.010   6.877   7.051 -1.7706  1.3043  1.0978
  161LEU   HD13 2637   5.968   7.049   7.020  1.8987 -0.6569  1.4341
  161LEU    CD2 2638   5.987   7.038   6.762  0.0135 -0.6570  0.6183
  161LEU   HD21 2639   5.894   6.993   6.727 -2.6609  2.5243  2.9738
  161LEU   HD22 2640   5.973   7.135   6.810  3.8387 -0.0287  0.7323
  161LEU   HD23 2641   6.043   7.056   6.671 -1.9729 -1.8749 -0.9426
  161LEU      C 2642   6.270   6.959   6.624 -0.7353  0.0158  0.2465
  161LEU      O 2643   6.321   7.064   6.581 -0.2068  0.2749  0.3038
  162LYS      N 2644   6.182   6.885   6.547  0.2200 -0.3051 -0.0066
  162LYS      H 2645   6.151   6.797   6.586  0.4669  0.1891  1.3594
  162LYS     CA 2646   6.110   6.916   6.419  0.5354 -0.3472  0.5378
  162LYS     HA 2647   6.132   7.021   6.399  0.1621  0.2518  2.9342
  162LYS     CB 2648   6.166   6.835   6.301  0.1622 -0.3967 -0.0264
  162LYS    HB1 2649   6.162   6.730   6.330  1.5322 -0.3214  0.5186
  162LYS    HB2 2650   6.109   6.868   6.215  1.4962  1.8011 -0.1445
  162LYS     CG 2651   6.310   6.879   6.261  0.3240  0.8224 -0.0658
  162LYS    HG1 2652   6.315   6.987   6.249  2.1813  0.9033  1.1139
  162LYS    HG2 2653   6.374   6.844   6.342 -0.4631 -0.7272 -0.0727
  162LYS     CD 2654   6.376   6.819   6.133  0.2155  0.7799  0.4337
  162LYS    HD1 2655   6.365   6.711   6.131  1.0846  0.6933 -1.0477
  162LYS    HD2 2656   6.317   6.848   6.046 -1.0679 -0.4506  0.8463
  162LYS     CE 2657   6.525   6.859   6.111 -0.0255 -0.0668 -0.2342
  162LYS    HE1 2658   6.569   6.838   6.208 -0.8648  1.1220  0.4341
  162LYS    HE2 2659   6.570   6.786   6.044  1.4023  0.1272  0.4706
  162LYS     NZ 2660   6.542   7.004   6.100  0.1646  0.2283 -0.0856
  162LYS    HZ1 2661   6.635   7.039   6.116 -0.0440  0.9320 -0.3703
  162LYS    HZ2 2662   6.512   7.037   6.009 -3.4238 -2.9092 -0.2917
  162LYS    HZ3 2663   6.487   7.031   6.180 -1.8932 -1.8253 -0.7005
  162LYS      C 2664   5.956   6.900   6.427  0.5029 -0.4090  0.1875
  162LYS      O 2665   5.906   6.834   6.515 -0.2588 -0.0028 -0.3378
  163ILE      N 2666   5.885   6.970   6.337 -0.3110  0.1662 -0.1663
  163ILE      H 2667   5.930   7.038   6.279  0.8657  0.0774  0.6188
  163ILE     CA 2668   5.740   6.961   6.322  0.4783  0.1645 -0.4069
  163ILE     HA 2669   5.691   6.901   6.399  0.0490 -1.2142 -1.6948
  163ILE     CB 2670   5.678   7.106   6.308 -0.1705 -0.1110  0.2757
  163ILE     HB 2671   5.718   7.157   6.220  0.2220 -0.5898  0.1693
  163ILE    CG2 2672   5.528   7.105   6.292 -0.5079  0.8469  0.4627
  163ILE   HG21 2673   5.480   7.201   6.276 -2.2311 -0.1085 -0.4013
  163ILE   HG22 2674   5.509   7.044   6.203  1.1574 -0.8143  1.1620
  163ILE   HG23 2675   5.488   7.057   6.381 -0.7232  2.1543  1.0871
  163ILE    CG1 2676   5.703   7.197   6.432  0.3851 -0.1629 -0.5442
  163ILE   HG11 2677   5.627   7.170   6.506 -1.2169 -1.6768 -2.6066
  163ILE   HG12 2678   5.797   7.164   6.477  0.5968 -1.9138 -2.1078
  163ILE     CD 2679   5.696   7.351   6.415  0.3640 -0.0378 -0.6163
  163ILE    HD1 2680   5.749   7.393   6.500 -0.1053  2.3313 -1.4302
  163ILE    HD2 2681   5.730   7.383   6.316 -0.4725 -0.7912 -1.1703
  163ILE    HD3 2682   5.592   7.384   6.420 -0.2647 -2.0035  0.4411
  163ILE      C 2683   5.704   6.886   6.193  0.1385  0.2708  0.3283
  163ILE      O 2684   5.747   6.912   6.078  0.2367  0.6142 -0.0917
  164LEU      N 2685   5.619   6.784   6.216  0.1615 -0.7645 -0.5759
  164LEU      H 2686   5.572   6.783   6.305 -0.4188  2.4716 -0.7106
  164LEU     CA 2687   5.563   6.692   6.117 -0.6984 -0.0673 -0.1240
  164LEU     HA 2688   5.633   6.704   6.034  0.0912  1.0754  0.6779
  164LEU     CB 2689   5.581   6.547   6.162 -0.2112 -0.7736 -0.6505
  164LEU    HB1 2690   5.524   6.527   6.252  0.1689 -1.1663 -0.4971
  164LEU    HB2 2691   5.560   6.476   6.083  0.6510 -1.6435 -0.1204
  164LEU     CG 2692   5.721   6.487   6.186  0.6950 -0.8826 -1.0768
  164LEU     HG 2693   5.774   6.497   6.092 -0.5268 -0.2536 -1.7167
  164LEU    CD1 2694   5.805   6.553   6.296 -0.2879  0.4094  0.0321
  164LEU   HD11 2695   5.904   6.506   6.290 -0.7800 -0.5035 -1.7990
  164LEU   HD12 2696   5.819   6.654   6.257 -4.3431  0.1462 -2.6739
  164LEU   HD13 2697   5.777   6.554   6.401  0.6216  0.6660  0.2876
  164LEU    CD2 2698   5.712   6.337   6.213 -0.2342  0.0993  0.2110
  164LEU   HD21 2699   5.672   6.285   6.126  1.5203 -0.2805 -0.4204
  164LEU   HD22 2700   5.809   6.286   6.217 -0.4191 -0.2285  0.6308
  164LEU   HD23 2701   5.669   6.314   6.310  0.4570  0.6941  0.6650
  164LEU      C 2702   5.414   6.717   6.068 -0.9418 -0.0620  0.1697
  164LEU      O 2703   5.337   6.793   6.125 -0.1475  0.2115 -0.4506
  165ASP      N 2704   5.385   6.668   5.949  0.2304  0.3765 -0.2438
  165ASP      H 2705   5.464   6.638   5.893  2.0671  1.5283  1.6116
  165ASP     CA 2706   5.249   6.656   5.895 -0.2305  0.8013 -0.2114
  165ASP     HA 2707   5.266   6.611   5.798  1.2566 -0.8410  0.7390
  165ASP     CB 2708   5.169   6.545   5.968 -0.2050  0.8618  0.3164
  165ASP    HB1 2709   5.113   6.587   6.051 -3.6516 -0.6670 -1.0426
  165ASP    HB2 2710   5.098   6.502   5.897 -0.3892  2.1877 -0.3240
  165ASP     CG 2711   5.255   6.430   6.025  0.4688 -0.5444 -0.7086
  165ASP    OD1 2712   5.313   6.351   5.949  0.3760 -0.2370  0.1324
  165ASP    OD2 2713   5.261   6.417   6.153  1.1232  0.5113 -0.1277
  165ASP      C 2714   5.177   6.784   5.887  0.3801 -0.7849 -0.5570
  165ASP      O 2715   5.053   6.792   5.902 -0.3126  0.0306  0.3081
  166PHE      N 2716   5.253   6.891   5.849 -0.0285  0.9233 -0.1690
  166PHE      H 2717   5.345   6.857   5.825 -1.6756 -3.6298 -1.0158
  166PHE     CA 2718   5.204   7.036   5.842 -0.6867 -0.6374 -0.8215
  166PHE     HA 2719   5.135   7.059   5.923 -0.0118  0.2560 -0.4811
  166PHE     CB 2720   5.324   7.130   5.863  0.3058  0.1331 -0.2491
  166PHE    HB1 2721   5.282   7.230   5.847 -0.8085 -0.5039 -1.4806
  166PHE    HB2 2722   5.361   7.119   5.964 -1.4681  0.0013  0.4159
  166PHE     CG 2723   5.435   7.117   5.758 -0.2463  0.9098 -0.1366
  166PHE    CD1 2724   5.549   7.036   5.780 -0.7472  0.3411 -0.2794
  166PHE    HD1 2725   5.561   6.997   5.880  0.1596  1.0529 -0.0981
  166PHE    CE1 2726   5.657   7.026   5.688  0.5444 -0.6383  0.8037
  166PHE    HE1 2727   5.751   6.974   5.704  2.6596  2.6658  0.0481
  166PHE     CZ 2728   5.644   7.095   5.563  0.5094 -0.0509 -0.1008
  166PHE     HZ 2729   5.726   7.094   5.492 -0.0023  0.3362 -0.7015
  166PHE    CE2 2730   5.524   7.174   5.541 -0.2999 -0.1461  0.2074
  166PHE    HE2 2731   5.519   7.230   5.449  2.3751 -0.2952 -0.1147
  166PHE    CD2 2732   5.427   7.190   5.635 -0.4177 -0.1976 -0.0264
  166PHE    HD2 2733   5.344   7.256   5.618 -2.4823 -2.2772  1.3082
  166PHE      C 2734   5.139   7.061   5.708 -0.2425 -0.0597 -0.1338
  166PHE      O 2735   5.070   7.156   5.699  0.2707 -0.9251 -0.1719
  167GLY      N 2736   5.167   6.987   5.598 -1.1027 -0.3252 -0.1199
  167GLY      H 2737   5.229   6.908   5.608 -1.5822 -0.5473  1.3914
  167GLY     CA 2738   5.126   7.020   5.462  0.3022 -0.6385 -0.2802
  167GLY    HA1 2739   5.140   7.127   5.446 -1.1449 -0.1822  1.2247
  167GLY    HA2 2740   5.175   6.946   5.399  0.3766 -2.2306  1.5415
  167GLY      C 2741   4.981   7.003   5.433  0.9790  0.1118  0.3412
  167GLY      O 2742   4.921   7.083   5.361  0.4761 -0.4309 -0.2672
  168LEU      N 2743   4.915   6.902   5.492  0.0280  0.0778  0.5369
  168LEU      H 2744   4.975   6.849   5.554  0.1466  1.5055  1.6939
  168LEU     CA 2745   4.769   6.865   5.477  0.5209  0.3355  0.2603
  168LEU     HA 2746   4.719   6.940   5.415 -1.0934 -0.1543  0.9229
  168LEU     CB 2747   4.750   6.727   5.407 -0.3574 -0.0389 -0.0274
  168LEU    HB1 2748   4.767   6.655   5.488 -0.9928  1.1296  1.1776
  168LEU    HB2 2749   4.651   6.708   5.367 -0.0745  0.2054 -0.8704
  168LEU     CG 2750   4.842   6.694   5.287 -0.0706  0.5325  0.3553
  168LEU     HG 2751   4.945   6.678   5.320 -0.0421 -2.5500 -0.9772
  168LEU    CD1 2752   4.791   6.560   5.240 -0.9432 -0.4468  0.1019
  168LEU   HD11 2753   4.690   6.571   5.199 -0.3199 -0.3568 -1.4591
  168LEU   HD12 2754   4.859   6.529   5.162 -2.0039 -2.0787 -0.2111
  168LEU   HD13 2755   4.790   6.483   5.317 -0.0851 -0.4193  0.1453
  168LEU    CD2 2756   4.837   6.790   5.172  0.1852  0.2403  0.2944
  168LEU   HD21 2757   4.867   6.742   5.079  1.4624 -0.2321  0.9232
  168LEU   HD22 2758   4.731   6.811   5.165 -0.4079 -2.0474  1.4668
  168LEU   HD23 2759   4.891   6.883   5.190  1.8523 -0.6985  0.4357
  168LEU      C 2760   4.695   6.870   5.613  0.4456  0.0497 -0.4766
  168LEU      O 2761   4.583   6.814   5.623 -0.2684 -0.6898 -0.3652
  172NME      N 2762   4.744   6.947   5.706  0.2804  0.7210  0.1400
  172NME      H 2763   4.824   7.005   5.683 -0.1899  0.8749 -1.1813
  172NME    CH3 2764   4.692   6.953   5.848  0.4461  0.3023 -0.2842
  172NME   HH31 2765   4.644   7.050   5.860  0.9250  0.5911 -0.6417
  172NME   HH32 2766   4.625   6.868   5.860  0.7958  0.0871  0.1523
  172NME   HH33 2767   4.772   6.953   5.922  1.0073 -0.1286 -0.8790
  169HIE      N 2768   4.339   6.662   5.635 -0.9477  0.4253  0.3451
  169HIE     H1 2769   4.436   6.674   5.661 -1.0442  1.3549  0.3125
  169HIE     H2 2770   4.320   6.704   5.545 -2.2003  1.2691  0.9611
  169HIE     H3 2771   4.321   6.564   5.621  0.1778 -0.0487  1.9869
  169HIE     CA 2772   4.254   6.721   5.740  0.7043  0.2087 -0.2573
  169HIE     HA 2773   4.283   6.663   5.827  3.0701  0.4809 -0.7982
  169HIE     CB 2774   4.279   6.864   5.775  0.1624 -0.1148 -0.0470
  169HIE    HB1 2775   4.225   6.896   5.863  0.0155  2.9723 -1.1296
  169HIE    HB2 2776   4.384   6.876   5.804  0.2551 -0.4001 -0.2607
  169HIE     CG 2777   4.255   6.960   5.658 -0.4633  0.4059 -0.5200
  169HIE    ND1 2778   4.295   6.943   5.516  0.3005 -0.3682  0.2549
  169HIE    CE1 2779   4.223   7.030   5.451  0.7065 -0.2570 -0.0228
  169HIE    HE1 2780   4.242   7.045   5.346 -0.6903 -0.0827 -0.2657
  169HIE    NE2 2781   4.146   7.104   5.530 -0.1295  0.4922  0.5115
  169HIE    HE2 2782   4.098   7.191   5.511 -2.4737 -0.7905  0.1943
  169HIE    CD2 2783   4.162   7.061   5.659 -0.5712  0.0848 -0.6550
  169HIE    HD2 2784   4.096   7.090   5.740  0.1251 -2.5655  1.0191
  169HIE      C 2785   4.108   6.694   5.729  0.8765  0.4435  0.7915
  169HIE      O 2786   4.045   6.697   5.618 -1.1473 -0.4739 -0.0298
  170THR      N 2787   4.047   6.665   5.841 -0.1662 -0.2564 -0.0049
  170THR      H 2788   4.102   6.666   5.925  0.5714 -0.1140 -0.4802
  170THR     CA 2789   3.900   6.635   5.847  0.3662  0.1503  0.0280
  170THR     HA 2790   3.843   6.686   5.770 -1.5081 -0.0840  1.2020
  170THR     CB 2791   3.871   6.488   5.829 -0.1214  0.1194  0.5503
  170THR     HB 2792   3.770   6.467   5.867 -0.5726  1.1772 -0.0256
  170THR    CG2 2793   3.901   6.444   5.682 -1.1549 -0.1600 -0.4426
  170THR   HG21 2794   4.007   6.444   5.655 -1.0813  0.6562 -0.1839
  170THR   HG22 2795   3.863   6.343   5.670 -0.3064 -0.6346  0.6977
  170THR   HG23 2796   3.851   6.511   5.612 -0.8427  0.7311  0.1604
  170THR    OG1 2797   3.957   6.406   5.896  0.1298  0.4621 -0.1849
  170THR    HG1 2798   3.928   6.316   5.879 -1.4502  0.8307  0.4214
  170THR      C 2799   3.845   6.682   5.985  0.0773  0.3532 -0.3274
  170THR      O 2800   3.908   6.660   6.091  0.1745 -0.2786 -0.0966
  171ASP      N 2801   3.721   6.738   5.983 -0.2662 -0.0305  0.3868
  171ASP      H 2802   3.672   6.751   5.896  0.2859  1.8167  0.3144
  171ASP     CA 2803   3.644   6.753   6.112 -0.6329 -0.6525 -0.2151
  171ASP     HA 2804   3.711   6.778   6.194  0.0091  0.5050 -1.0538
  171ASP     CB 2805   3.542   6.868   6.088 -0.3903 -0.0733  0.3460
  171ASP    HB1 2806   3.467   6.835   6.017  0.4534 -0.9451 -0.1738
  171ASP    HB2 2807   3.492   6.884   6.183 -0.9227 -2.7631  0.6199
  171ASP     CG 2808   3.604   7.003   6.042  0.1873  0.2147  0.1007
  171ASP    OD1 2809   3.531   7.101   6.039  0.6731 -0.1228 -0.3704
  171ASP    OD2 2810   3.726   7.011   6.017  0.1823 -0.0934 -0.2987
  171ASP      C 2811   3.578   6.622   6.157 -0.5973 -0.9197  0.6863
  171ASP      O 2812   3.564   6.601   6.278 -0.2542 -0.0069 -0.0270
  172ASP      N 2813   3.539   6.528   6.063  0.3192 -0.0367 -0.6872
  172ASP      H 2814   3.555   6.547   5.965  0.0200  1.5376 -0.4586
  172ASP     CA 2815   3.465   6.408   6.092  0.0947  0.1888 -0.5187
  172ASP     HA 2816   3.383   6.439   6.157  2.0994 -0.0478  2.3053
  172ASP     CB 2817   3.404   6.342   5.965 -0.0139 -0.4193  0.9121
  172ASP    HB1 2818   3.384   6.236   5.984  0.0705 -0.4486  0.8405
  172ASP    HB2 2819   3.304   6.377   5.941  0.6113 -0.0184 -1.3183
  172ASP     CG 2820   3.485   6.353   5.839  0.1918 -0.2892  0.3728
  172ASP    OD1 2821   3.592   6.294   5.830 -0.2156 -0.3186 -0.2287
  172ASP    OD2 2822   3.443   6.436   5.753 -0.2120 -0.6814  0.0145
  172ASP      C 2823   3.548   6.298   6.157  0.5140 -0.0577  0.6098
  172ASP      O 2824   3.492   6.195   6.199 -0.0676  0.0444  0.5199
  173GLU      N 2825   3.679   6.316   6.167  0.5956  0.9528 -0.4079
  173GLU      H 2826   3.729   6.388   6.117  0.7243  0.6640 -0.6983
  173GLU     CA 2827   3.758   6.234   6.263  0.7302  0.3350  0.4043
  173GLU     HA 2828   3.724   6.131   6.254  0.6104  0.4880 -1.2940
  173GLU     CB 2829   3.911   6.227   6.234 -0.2547 -0.2138  0.5006
  173GLU    HB1 2830   3.958   6.164   6.309  0.9633 -0.6310 -0.5759
  173GLU    HB2 2831   3.915   6.179   6.136  1.2335  2.7380 -1.0333
  173GLU     CG 2832   3.980   6.366   6.219 -0.5944  0.5286 -0.0068
  173GLU    HG1 2833   3.927   6.425   6.144  1.1006  0.9968 -0.9039
  173GLU    HG2 2834   3.989   6.411   6.318  0.9794  0.3657 -0.0447
  173GLU     CD 2835   4.123   6.361   6.171 -0.6317 -0.2709  0.6967
  173GLU    OE1 2836   4.190   6.464   6.179 -0.4074  0.8066  0.0649
  173GLU    OE2 2837   4.166   6.261   6.118  0.2669  0.1292 -0.0482
  173GLU      C 2838   3.753   6.270   6.407  0.5955  0.0197 -0.7466
  173GLU      O 2839   3.814   6.199   6.489  0.2693  0.0132 -1.0587
  174MET      N 2840   3.675   6.382   6.437 -0.3161  0.5269 -0.7318
  174MET      H 2841   3.628   6.444   6.372 -1.1686  1.2797  0.5643
  174MET     CA 2842   3.669   6.425   6.575  0.9469  0.5310 -0.9480
  174MET     HA 2843   3.764   6.414   6.626 -0.2398 -0.7427  1.1060
  174MET     CB 2844   3.644   6.574   6.577 -0.8250  0.3777 -0.3899
  174MET    HB1 2845   3.555   6.609   6.525 -0.3375  1.3778 -0.5744
  174MET    HB2 2846   3.637   6.593   6.684  0.2053 -0.0095 -0.2476
  174MET     CG 2847   3.755   6.659   6.525 -0.5383  0.5962 -0.1723
  174MET    HG1 2848   3.848   6.616   6.562 -1.5024 -0.1842  1.4359
  174MET    HG2 2849   3.768   6.644   6.417  2.8597 -1.8076  0.4084
  174MET     SD 2850   3.751   6.843   6.561 -0.3587  0.1217 -0.4224
  174MET     CE 2851   3.589   6.878   6.495 -0.2176  0.1780  0.6422
  174MET    HE1 2852   3.511   6.910   6.564  0.1013  2.6412 -0.0347
  174MET    HE2 2853   3.596   6.965   6.429  0.9659  1.5981  2.5381
  174MET    HE3 2854   3.561   6.794   6.432  2.0036 -1.2506  1.4250
  174MET      C 2855   3.569   6.355   6.668  0.0655 -0.4243 -0.4561
  174MET      O 2856   3.585   6.369   6.793 -0.1589  0.2105  0.6069
  175THR      N 2857   3.478   6.280   6.616  0.6442 -0.2778  1.0040
  175THR      H 2858   3.489   6.269   6.516  0.3406  0.7943  0.8373
  175THR     CA 2859   3.387   6.202   6.692 -0.3871  0.0105 -0.3895
  175THR     HA 2860   3.349   6.273   6.765 -0.5353  0.2955 -0.7450
  175THR     CB 2861   3.263   6.165   6.605  0.4233 -0.0243 -0.2439
  175THR     HB 2862   3.185   6.103   6.649  0.1330  0.9540  0.6614
  175THR    CG2 2863   3.190   6.281   6.533 -0.0593  0.6587 -0.2795
  175THR   HG21 2864   3.259   6.340   6.472 -0.6654  2.0882  0.3690
  175THR   HG22 2865   3.100   6.247   6.481 -0.3041  0.7500  0.0811
  175THR   HG23 2866   3.153   6.355   6.604 -2.4234 -0.1615 -0.5567
  175THR    OG1 2867   3.301   6.095   6.491  0.6107 -0.2122  0.3504
  175THR    HG1 2868   3.218   6.092   6.443  1.1747  1.2916 -0.7811
  175THR      C 2869   3.454   6.087   6.773  0.7257 -0.6281  0.0380
  175THR      O 2870   3.551   6.019   6.742  0.2834  0.0895 -0.6901
  176GLY      N 2871   3.384   6.067   6.892 -0.9194  0.3319  0.2093
  176GLY      H 2872   3.304   6.127   6.900 -0.5103  1.2164 -1.6824
  176GLY     CA 2873   3.425   5.967   6.991 -0.2645 -0.0075 -0.7363
  176GLY    HA1 2874   3.337   5.952   7.053 -0.9870  1.9641 -1.2102
  176GLY    HA2 2875   3.451   5.871   6.946  0.6132 -0.6057  0.9879
  176GLY      C 2876   3.531   6.009   7.085  0.4595 -0.4285 -0.3717
  176GLY      O 2877   3.531   6.122   7.129 -0.2777 -0.4072 -0.2077
  177TYR      N 2878   3.612   5.916   7.133  0.2059  0.2478  0.1330
  177TYR      H 2879   3.611   5.828   7.084 -0.7080  0.5842 -0.4811
  177TYR     CA 2880   3.713   5.931   7.233  0.3459 -0.9060 -0.6767
  177TYR     HA 2881   3.707   6.027   7.285  2.7019 -1.8354  1.5393
  177TYR     CB 2882   3.685   5.822   7.337 -0.5503  0.4796 -1.1778
  177TYR    HB1 2883   3.583   5.820   7.377 -1.0219  2.2976 -2.1788
  177TYR    HB2 2884   3.693   5.724   7.291  0.0515  1.6486 -3.6961
  177TYR     CG 2885   3.782   5.820   7.459 -0.2178  0.3740  0.5677
  177TYR    CD1 2886   3.751   5.897   7.570 -0.0519  0.1705 -0.2510
  177TYR    HD1 2887   3.675   5.974   7.565 -0.2627 -0.0123  0.0748
  177TYR    CE1 2888   3.827   5.882   7.687 -0.4802 -0.1538 -0.2537
  177TYR    HE1 2889   3.797   5.938   7.774  0.4689 -0.2701  0.1563
  177TYR     CZ 2890   3.939   5.797   7.693 -0.3550 -0.7385 -0.1457
  177TYR     OH 2891   4.014   5.786   7.804  0.2308 -0.0444 -0.2900
  177TYR     HH 2892   3.984   5.838   7.879  1.3403  0.7938 -0.4065
  177TYR    CE2 2893   3.980   5.735   7.575  0.1748 -0.1489 -0.7802
  177TYR    HE2 2894   4.075   5.684   7.571  0.6672  0.7683 -1.1340
  177TYR    CD2 2895   3.893   5.739   7.463 -0.6998 -0.1764 -0.5818
  177TYR    HD2 2896   3.930   5.689   7.376  1.0431 -0.3444  0.2259
  177TYR      C 2897   3.850   5.930   7.167  0.1634 -0.5617  0.1771
  177TYR      O 2898   3.905   5.823   7.147 -0.1437  0.1903 -0.0589
  178VAL      N 2899   3.889   6.049   7.122  0.1194 -0.0748  0.1064
  178VAL      H 2900   3.843   6.132   7.155 -0.1147 -0.8360  1.7944
  178VAL     CA 2901   4.003   6.062   7.029 -0.2921 -0.5146 -0.2554
  178VAL     HA 2902   4.056   5.968   7.044 -1.5729 -1.1817  0.2857
  178VAL     CB 2903   3.949   6.071   6.886 -0.3193 -0.3905  0.6169
  178VAL     HB 2904   4.025   6.094   6.812 -0.3955 -0.8508  0.3949
  178VAL    CG1 2905   3.890   5.939   6.839  0.5771 -0.1720  0.4720
  178VAL   HG11 2906   3.861   5.946   6.734 -1.4981 -1.5017  0.8822
  178VAL   HG12 2907   3.965   5.861   6.849  3.1098  1.2878 -4.4023
  178VAL   HG13 2908   3.799   5.910   6.893 -0.6099 -1.8378 -2.2331
  178VAL    CG2 2909   3.835   6.181   6.874 -0.3091 -0.6081  0.0511
  178VAL   HG21 2910   3.808   6.188   6.768 -0.2167 -0.1657  0.0563
  178VAL   HG22 2911   3.744   6.143   6.919  0.4941 -3.0586 -0.2109
  178VAL   HG23 2912   3.866   6.278   6.912 -0.9196  0.2614 -1.5588
  178VAL      C 2913   4.100   6.171   7.058 -0.5680  0.2785  0.5479
  178VAL      O 2914   4.057   6.281   7.083  0.4990 -0.7714 -0.3530
  179ALA      N 2915   4.232   6.152   7.037  0.6976 -0.3009  0.0751
  179ALA      H 2916   4.269   6.066   6.999  0.7369  0.3088 -1.3201
  179ALA     CA 2917   4.330   6.260   7.043  0.1724  0.3698 -0.0907
  179ALA     HA 2918   4.313   6.313   7.136  0.1243  0.3117 -0.0666
  179ALA     CB 2919   4.470   6.196   7.041  0.4702  0.3104  0.4098
  179ALA    HB1 2920   4.547   6.269   7.067 -0.9139  2.1223 -0.3413
  179ALA    HB2 2921   4.480   6.113   7.111  0.0747  1.1175  1.4383
  179ALA    HB3 2922   4.489   6.157   6.940  1.4171  0.6499  0.4473
  179ALA      C 2923   4.312   6.366   6.937  0.6419  0.7656 -0.1464
  179ALA      O 2924   4.372   6.473   6.949  0.1562  0.6800  0.3024
  180THR      N 2925   4.224   6.344   6.830  0.3077  0.3234 -0.5559
  180THR      H 2926   4.171   6.258   6.823  1.1874 -0.1527 -1.7911
  180THR     CA 2927   4.211   6.432   6.723  1.2573  0.0883 -0.2185
  180THR     HA 2928   4.312   6.449   6.686  0.3592  3.2409 -1.5644
  180THR     CB 2929   4.129   6.376   6.612  0.5071 -0.1098 -0.0302
  180THR     HB 2930   4.128   6.458   6.541  1.1021  0.2689  0.3853
  180THR    CG2 2931   4.165   6.247   6.543  0.8368 -0.5125  0.1823
  180THR   HG21 2932   4.083   6.216   6.479  0.7694  2.0068 -1.0829
  180THR   HG22 2933   4.252   6.255   6.479  0.1503 -0.4634 -0.7536
  180THR   HG23 2934   4.189   6.174   6.621 -0.2538 -0.9592  0.1242
  180THR    OG1 2935   3.999   6.356   6.652  0.4005  0.0311  0.5484
  180THR    HG1 2936   3.949   6.313   6.582 -1.7595  1.7333  0.9432
  180THR      C 2937   4.146   6.565   6.751  0.7020 -0.4272 -0.8817
  180THR      O 2938   4.174   6.675   6.696  0.0915 -0.1942 -0.2861
  181ARG      N 2939   4.072   6.563   6.864  0.0375  0.3851 -0.4724
  181ARG      H 2940   4.066   6.477   6.917 -2.5578  0.5375 -0.4111
  181ARG     CA 2941   4.002   6.681   6.924  0.2311 -0.1193 -0.3814
  181ARG     HA 2942   4.007   6.761   6.850 -1.6603 -1.4040 -2.0422
  181ARG     CB 2943   3.858   6.624   6.936  0.1291 -0.1505 -0.0464
  181ARG    HB1 2944   3.832   6.569   6.846  0.6272 -1.0223  0.3375
  181ARG    HB2 2945   3.850   6.561   7.024 -1.6013  1.1321  0.7792
  181ARG     CG 2946   3.747   6.732   6.953 -0.3755  0.4279 -0.1525
  181ARG    HG1 2947   3.777   6.793   7.039  1.3470  0.3897 -0.6793
  181ARG    HG2 2948   3.751   6.798   6.866 -1.6167 -1.2532 -1.5435
  181ARG     CD 2949   3.604   6.678   6.981  0.2067 -0.0504 -0.2376
  181ARG    HD1 2950   3.533   6.761   6.982  1.6946  1.3946  3.2818
  181ARG    HD2 2951   3.578   6.607   6.904  2.0185 -0.3631 -0.6008
  181ARG     NE 2952   3.593   6.609   7.115 -0.5606  0.2854 -0.1963
  181ARG     HE 2953   3.603   6.672   7.194  0.9140  0.4198 -0.4710
  181ARG     CZ 2954   3.584   6.483   7.153  0.2842 -0.0768 -0.9913
  181ARG    NH1 2955   3.554   6.384   7.077 -0.3726 -0.2577  0.8781
  181ARG   HH11 2956   3.579   6.393   6.980 -2.7526 -1.5113  0.0794
  181ARG   HH12 2957   3.531   6.296   7.120 -1.2770 -0.1839  0.5699
  181ARG    NH2 2958   3.607   6.454   7.280  0.0138  0.3985 -0.2171
  181ARG   HH21 2959   3.642   6.523   7.344  0.0278  1.1752 -1.0423
  181ARG   HH22 2960   3.596   6.359   7.313  1.9517  0.3425  0.3809
  181ARG      C 2961   4.056   6.739   7.052 -0.7398  0.5160  0.0522
  181ARG      O 2962   4.038   6.855   7.084  0.0812  0.2672 -0.3244
  182TRP      N 2963   4.135   6.668   7.128  0.1701  0.1496  0.0928
  182TRP      H 2964   4.136   6.571   7.099  1.5684 -0.0847  0.8254
  182TRP     CA 2965   4.186   6.706   7.256 -0.2818  0.3383 -0.4912
  182TRP     HA 2966   4.099   6.749   7.306 -0.2154  0.6725 -0.6626
  182TRP     CB 2967   4.234   6.583   7.338 -0.6634 -0.0353  0.1473
  182TRP    HB1 2968   4.325   6.545   7.291 -0.4385  0.5138  0.1278
  182TRP    HB2 2969   4.249   6.620   7.439  1.5558  0.3089 -0.2673
  182TRP     CG 2970   4.136   6.467   7.350 -0.0664 -0.2019 -0.5578
  182TRP    CD1 2971   4.001   6.479   7.331 -0.0832 -0.1267 -0.1360
  182TRP    HD1 2972   3.949   6.570   7.306  2.1778  1.0774 -0.7055
  182TRP    NE1 2973   3.938   6.357   7.347  0.1870 -0.0031  0.1481
  182TRP    HE1 2974   3.840   6.342   7.326  0.4239 -1.0219 -0.2921
  182TRP    CE2 2975   4.030   6.260   7.379  0.0150 -0.3225 -0.9200
  182TRP    CZ2 2976   4.014   6.123   7.411  0.2536  0.2476  0.0005
  182TRP    HZ2 2977   3.911   6.092   7.419 -0.1665  1.5658 -0.1679
  182TRP    CH2 2978   4.129   6.048   7.446  0.3694 -0.6040  0.3311
  182TRP    HH2 2979   4.120   5.946   7.481  0.2258 -0.4293  0.8151
  182TRP    CZ3 2980   4.256   6.109   7.452  0.4359  0.1487  0.2290
  182TRP    HZ3 2981   4.337   6.042   7.477 -1.3801 -2.0336  0.6036
  182TRP    CE3 2982   4.264   6.252   7.436 -0.7100  0.2902  0.5789
  182TRP    HE3 2983   4.364   6.291   7.431 -0.2065 -1.1276 -0.9993
  182TRP    CD2 2984   4.151   6.328   7.389 -1.7993  0.0934 -0.4508
  182TRP      C 2985   4.283   6.823   7.259 -0.8892  0.3233 -0.4587
  182TRP      O 2986   4.294   6.893   7.360  0.2255  0.2046  0.5655
  183TYR      N 2987   4.357   6.844   7.151 -0.6697 -0.1749 -0.1080
  183TYR      H 2988   4.343   6.780   7.074 -0.8526 -2.6403  1.8592
  183TYR     CA 2989   4.447   6.961   7.132 -0.3881 -0.1397  0.4561
  183TYR     HA 2990   4.441   7.023   7.222 -1.9840  1.3449 -0.6004
  183TYR     CB 2991   4.599   6.911   7.109  0.8528  0.1631 -0.0100
  183TYR    HB1 2992   4.616   6.877   7.007 -0.0364 -0.3569 -0.0018
  183TYR    HB2 2993   4.673   6.990   7.119  3.0110 -1.8300  0.8493
  183TYR     CG 2994   4.643   6.795   7.195 -0.0915  0.2081 -0.1127
  183TYR    CD1 2995   4.609   6.659   7.155  0.3932 -0.2258 -0.0745
  183TYR    HD1 2996   4.549   6.647   7.066 -1.8223 -0.8764  1.4465
  183TYR    CE1 2997   4.649   6.552   7.234 -0.7352 -0.1198 -0.5648
  183TYR    HE1 2998   4.625   6.449   7.209  2.4770 -0.8197 -1.2174
  183TYR     CZ 2999   4.722   6.572   7.355  0.3483 -0.4768  0.7968
  183TYR     OH 3000   4.748   6.467   7.435 -0.4914  0.8329  0.1945
  183TYR     HH 3001   4.780   6.489   7.523  2.9690 -1.3945 -0.3260
  183TYR    CE2 3002   4.768   6.701   7.390 -0.8237 -0.1407 -0.8964
  183TYR    HE2 3003   4.831   6.711   7.477 -0.2531  0.2367 -1.3492
  183TYR    CD2 3004   4.728   6.813   7.308  0.9758  0.0560  0.0720
  183TYR    HD2 3005   4.768   6.909   7.339  0.7425 -0.2613  1.4192
  183TYR      C 3006   4.401   7.062   7.027  0.0859 -0.1801 -0.1870
  183TYR      O 3007   4.481   7.147   6.985 -0.2007 -0.3470 -0.0169
  184ARG      N 3008   4.278   7.046   6.976 -0.1190 -0.1717  0.3788
  184ARG      H 3009   4.223   6.972   7.017 -2.6020  1.3269 -0.0676
  184ARG     CA 3010   4.220   7.121   6.861  0.4117 -0.3114 -0.0511
  184ARG     HA 3011   4.303   7.161   6.803  1.0429 -0.7441  0.5348
  184ARG     CB 3012   4.149   7.031   6.752 -0.4252 -1.2102  0.1221
  184ARG    HB1 3013   4.182   6.930   6.775 -1.3624 -1.3757  0.8265
  184ARG    HB2 3014   4.040   7.035   6.759 -0.3609  0.9439  0.4369
  184ARG     CG 3015   4.198   7.069   6.608  0.4220 -0.2020 -0.1254
  184ARG    HG1 3016   4.191   7.176   6.589 -0.7047 -0.4113 -0.9973
  184ARG    HG2 3017   4.295   7.026   6.582 -0.3241 -3.0396  1.3673
  184ARG     CD 3018   4.090   7.007   6.510 -0.1769  0.2361  0.2970
  184ARG    HD1 3019   3.990   7.032   6.546 -1.0075 -1.7518 -0.5339
  184ARG    HD2 3020   4.110   7.047   6.411  1.4939 -1.5520 -0.1450
  184ARG     NE 3021   4.119   6.860   6.503 -0.2279  0.6096 -0.3332
  184ARG     HE 3022   4.178   6.822   6.575  0.3648  0.6861 -0.7732
  184ARG     CZ 3023   4.087   6.777   6.406  0.0428 -0.3720 -0.4194
  184ARG    NH1 3024   4.014   6.817   6.303 -0.0400  0.2014 -0.1118
  184ARG   HH11 3025   3.983   6.913   6.296  2.6151  1.3285  1.7494
  184ARG   HH12 3026   3.984   6.750   6.234  0.6750 -0.5761  0.3010
  184ARG    NH2 3027   4.125   6.658   6.394 -0.1972 -0.1130  0.0450
  184ARG   HH21 3028   4.209   6.646   6.448  2.0029  1.1110 -2.8128
  184ARG   HH22 3029   4.130   6.620   6.300  1.1198  1.3400 -0.5054
  184ARG      C 3030   4.141   7.249   6.908  0.1973 -0.9415 -0.2056
  184ARG      O 3031   4.079   7.249   7.013  0.2041 -0.6513  0.0651
  185ALA      N 3032   4.142   7.359   6.828 -0.2885 -0.0989  0.2294
  185ALA      H 3033   4.209   7.357   6.752  1.1899  1.2842  1.4213
  185ALA     CA 3034   4.097   7.493   6.870 -0.2785  0.6035  0.6840
  185ALA     HA 3035   4.131   7.509   6.972 -0.2414  1.8215  0.4917
  185ALA     CB 3036   4.171   7.599   6.779 -0.8447 -0.3252  0.2110
  185ALA    HB1 3037   4.279   7.591   6.789 -0.8566  0.2636  0.8621
  185ALA    HB2 3038   4.136   7.590   6.676 -0.2383  1.3338 -0.1567
  185ALA    HB3 3039   4.140   7.701   6.802 -1.3999 -0.2594 -0.7692
  185ALA      C 3040   3.942   7.506   6.860  0.5655  0.1224  0.0354
  185ALA      O 3041   3.880   7.445   6.771 -0.0627  0.3479  0.0544
  186PRO      N 3042   3.877   7.588   6.948 -0.3216  0.7978  0.7043
  186PRO     CD 3043   3.936   7.644   7.061  0.3034 -0.2332 -0.0869
  186PRO    HD1 3044   3.968   7.745   7.039  2.7035 -0.3058  2.5577
  186PRO    HD2 3045   4.026   7.596   7.098 -0.1461 -0.8961  0.1819
  186PRO     CG 3046   3.823   7.656   7.170 -0.6260 -0.5783  0.3557
  186PRO    HG1 3047   3.843   7.747   7.226 -2.4269  0.1090 -0.0462
  186PRO    HG2 3048   3.816   7.564   7.228  1.4277 -0.5886  0.6780
  186PRO     CB 3049   3.696   7.681   7.079 -0.0449  0.4971  0.1495
  186PRO    HB1 3050   3.676   7.784   7.051 -0.0787  0.2183 -0.8959
  186PRO    HB2 3051   3.605   7.654   7.132  0.9048  0.6286  1.9343
  186PRO     CA 3052   3.729   7.589   6.958  0.3093  0.0039  0.8094
  186PRO     HA 3053   3.695   7.487   6.973  2.9704 -1.1304 -0.2069
  186PRO      C 3054   3.667   7.643   6.832 -0.4651 -0.0580 -0.0682
  186PRO      O 3055   3.561   7.590   6.785  0.0794  0.3416 -0.6527
  187GLU      N 3056   3.720   7.743   6.766 -0.4358 -0.4925 -0.5094
  187GLU      H 3057   3.807   7.775   6.807 -0.5785 -1.6614  0.7689
  187GLU     CA 3058   3.675   7.788   6.640 -0.1842  0.0357  0.0286
  187GLU     HA 3059   3.578   7.828   6.666  0.5717  0.3715  2.7480
  187GLU     CB 3060   3.770   7.898   6.591  0.3454 -0.3524  0.6982
  187GLU    HB1 3061   3.755   7.918   6.484  1.7238  0.2111  0.5980
  187GLU    HB2 3062   3.760   7.990   6.648  0.8669  0.8713 -1.0834
  187GLU     CG 3063   3.920   7.868   6.597  0.1338  0.4258 -0.2203
  187GLU    HG1 3064   3.925   7.759   6.601 -0.9187  0.3114 -1.2380
  187GLU    HG2 3065   3.965   7.909   6.507  0.7002 -0.7973 -0.5168
  187GLU     CD 3066   3.996   7.906   6.718  0.1028  0.2599 -0.0589
  187GLU    OE1 3067   3.944   7.902   6.831 -0.2489  0.4831  0.5812
  187GLU    OE2 3068   4.106   7.957   6.708  0.2939 -0.2142 -0.0697
  187GLU      C 3069   3.657   7.673   6.537  0.2415  0.3258 -0.7008
  187GLU      O 3070   3.547   7.663   6.487 -0.2627  0.2624 -0.0292
  188ILE      N 3071   3.752   7.585   6.513  0.6080  0.4830  0.5510
  188ILE      H 3072   3.832   7.584   6.575 -0.5995  0.1419  2.1802
  188ILE     CA 3073   3.754   7.472   6.413  0.6726 -0.4419  0.9412
  188ILE     HA 3074   3.675   7.500   6.343  0.6940 -0.3732  0.9440
  188ILE     CB 3075   3.882   7.457   6.322 -0.1546  0.6094 -0.0169
  188ILE     HB 3076   3.863   7.383   6.244 -0.7518  2.5047 -1.7653
  188ILE    CG2 3077   3.902   7.589   6.247 -0.2872 -0.0694 -0.4196
  188ILE   HG21 3078   3.813   7.612   6.189  0.5113  1.2925 -1.1556
  188ILE   HG22 3079   3.922   7.667   6.321 -0.9343 -0.5924  0.3205
  188ILE   HG23 3080   3.987   7.585   6.179 -0.9750 -1.1344 -1.2470
  188ILE    CG1 3081   3.993   7.405   6.415 -0.7743  0.1053  0.0777
  188ILE   HG11 3082   3.997   7.463   6.508  0.3053  0.3498 -0.1038
  188ILE   HG12 3083   3.978   7.299   6.437 -1.4243  0.1856  0.0390
  188ILE     CD 3084   4.132   7.392   6.354  1.4819 -0.8608 -1.2733
  188ILE    HD1 3085   4.134   7.313   6.279 -2.8339 -1.3357 -1.1238
  188ILE    HD2 3086   4.167   7.485   6.310  1.4193 -0.3894 -0.3532
  188ILE    HD3 3087   4.203   7.371   6.434 -0.2085  0.1542  0.6044
  188ILE      C 3088   3.708   7.332   6.468 -0.1762 -0.3745 -0.0846
  188ILE      O 3089   3.703   7.232   6.400 -0.3956  0.0707  0.8354
  189MET      N 3090   3.669   7.329   6.597  0.3789  0.3702 -0.1607
  189MET      H 3091   3.691   7.407   6.657 -0.5432  0.4538  0.0856
  189MET     CA 3092   3.592   7.226   6.662  0.4581 -0.0544  0.2772
  189MET     HA 3093   3.615   7.136   6.604 -1.3385  0.3986 -1.2435
  189MET     CB 3094   3.622   7.217   6.810  0.5572 -0.5181  0.1438
  189MET    HB1 3095   3.730   7.226   6.826  0.2957  2.5964  0.8930
  189MET    HB2 3096   3.584   7.306   6.861  0.2104 -1.6586  1.9808
  189MET     CG 3097   3.574   7.086   6.878 -0.0703 -0.0713 -0.0193
  189MET    HG1 3098   3.467   7.066   6.869 -0.3069  1.6325 -1.5385
  189MET    HG2 3099   3.624   7.000   6.834  0.0620  0.7791 -1.6223
  189MET     SD 3100   3.629   7.087   7.055 -0.3302 -0.2262  0.4470
  189MET     CE 3101   3.810   7.092   7.049  0.4979  0.6596 -0.6492
  189MET    HE1 3102   3.862   7.060   7.139  0.9824  1.3711 -0.6678
  189MET    HE2 3103   3.846   7.031   6.967 -1.3434 -0.3499 -0.7674
  189MET    HE3 3104   3.844   7.194   7.029 -0.9906  1.4550  0.6127
  189MET      C 3105   3.439   7.244   6.641 -0.2700  0.9173 -0.8569
  189MET      O 3106   3.372   7.139   6.634 -0.2184  0.2622  0.2538
  190LEU      N 3107   3.390   7.363   6.638  0.1269  0.6661  0.1153
  190LEU      H 3108   3.453   7.441   6.646 -2.5401  2.9224  0.7948
  190LEU     CA 3109   3.246   7.401   6.643  0.9089  0.0812 -0.1881
  190LEU     HA 3110   3.182   7.315   6.628 -1.0181  1.6318 -1.4645
  190LEU     CB 3111   3.209   7.461   6.786 -0.3489  0.5947  0.8738
  190LEU    HB1 3112   3.265   7.553   6.804  0.9460  0.8204 -3.2703
  190LEU    HB2 3113   3.107   7.497   6.792 -0.2992  1.0485 -0.6570
  190LEU     CG 3114   3.229   7.368   6.903 -0.0785 -0.1032  0.0440
  190LEU     HG 3115   3.327   7.325   6.882  0.4720  1.6030 -1.0174
  190LEU    CD1 3116   3.252   7.434   7.037 -0.4381  0.5666 -0.4717
  190LEU   HD11 3117   3.280   7.358   7.109  1.9953  0.1591 -1.7175
  190LEU   HD12 3118   3.334   7.505   7.025 -1.2225  1.4819 -0.5180
  190LEU   HD13 3119   3.157   7.479   7.065 -1.8580 -2.5682  0.1314
  190LEU    CD2 3120   3.115   7.268   6.937  0.0335 -0.0301 -0.2626
  190LEU   HD21 3121   3.080   7.212   6.850  0.5551 -1.1768  0.2433
  190LEU   HD22 3122   3.167   7.201   7.005  2.5605  3.7163  1.9276
  190LEU   HD23 3123   3.028   7.318   6.980  1.2026  1.3549  0.5643
  190LEU      C 3124   3.198   7.484   6.533 -0.0068 -0.9502 -0.0417
  190LEU      O 3125   3.079   7.496   6.506  0.0598  0.1043 -0.5724
  191ASN      N 3126   3.292   7.548   6.467  0.6694 -0.1808 -0.5832
  191ASN      H 3127   3.390   7.532   6.486  0.8133  0.6042 -0.6166
  191ASN     CA 3128   3.268   7.644   6.355 -0.0580  0.1333 -0.3436
  191ASN     HA 3129   3.369   7.680   6.334  0.3096 -0.7337 -0.1163
  191ASN     CB 3130   3.231   7.575   6.224 -0.1632  0.8019 -0.5531
  191ASN    HB1 3131   3.134   7.531   6.247 -0.3273  1.5370  0.2532
  191ASN    HB2 3132   3.215   7.639   6.137  0.2929 -0.6447 -1.7465
  191ASN     CG 3133   3.327   7.474   6.176 -0.1704 -0.1303 -0.3482
  191ASN    OD1 3134   3.444   7.464   6.207  0.0017  0.3314 -0.7943
  191ASN    ND2 3135   3.274   7.400   6.086  0.4582 -0.1856 -0.0536
  191ASN   HD21 3136   3.187   7.434   6.047  0.2781  1.6705  1.8176
  191ASN   HD22 3137   3.333   7.335   6.035  0.1275  0.0258 -0.7250
  191ASN      C 3138   3.181   7.769   6.389 -0.2061  0.1837  0.5482
  191ASN      O 3139   3.126   7.830   6.295  0.2226 -0.4018 -0.3585
  192TRP      N 3140   3.160   7.803   6.511 -0.2811  0.2313 -0.1972
  192TRP      H 3141   3.217   7.760   6.583 -1.1463 -0.8433 -0.1383
  192TRP     CA 3142   3.091   7.920   6.563  0.3867  0.3331 -0.7973
  192TRP     HA 3143   3.008   7.946   6.497 -0.0741  1.3352  0.1521
  192TRP     CB 3144   3.034   7.880   6.697  0.2740  0.1059  0.5058
  192TRP    HB1 3145   3.109   7.847   6.769  1.5808  1.3875 -0.2310
  192TRP    HB2 3146   2.994   7.969   6.747  0.3256  2.0268 -2.6595
  192TRP     CG 3147   2.923   7.774   6.694 -0.2829 -0.4473 -0.1453
  192TRP    CD1 3148   2.872   7.715   6.583  0.3669 -0.4183  0.1380
  192TRP    HD1 3149   2.890   7.749   6.482 -1.3063  2.1102  0.6083
  192TRP    NE1 3150   2.791   7.606   6.613 -0.0303 -0.4190 -0.3822
  192TRP    HE1 3151   2.755   7.537   6.548 -1.6439 -0.4687  0.5186
  192TRP    CE2 3152   2.793   7.585   6.748  0.2134  0.1109  0.4435
  192TRP    CZ2 3153   2.731   7.489   6.829 -0.0453  0.0318 -0.1241
  192TRP    HZ2 3154   2.668   7.413   6.787 -0.4703 -0.0827  0.6931
  192TRP    CH2 3155   2.769   7.487   6.966  0.2673  0.0435 -0.1556
  192TRP    HH2 3156   2.744   7.404   7.029  1.3422 -0.2479 -0.0913
  192TRP    CZ3 3157   2.846   7.593   7.019  0.0426  0.1809  0.2376
  192TRP    HZ3 3158   2.864   7.589   7.126 -1.1727  2.8201  0.6035
  192TRP    CE3 3159   2.906   7.691   6.941 -0.4010 -0.1047  0.6158
  192TRP    HE3 3160   2.964   7.774   6.978  1.0068 -0.3065 -0.9889
  192TRP    CD2 3161   2.875   7.690   6.803  0.1871 -0.1365 -0.3490
  192TRP      C 3162   3.175   8.052   6.568 -0.3426  0.1148 -0.0616
  192TRP      O 3163   3.125   8.153   6.617 -0.1005 -0.2823  0.0437
  193MET      N 3164   3.304   8.043   6.538 -0.4657 -0.4991 -0.7250
  193MET      H 3165   3.355   7.959   6.514  1.0774 -0.3160  1.6068
  193MET     CA 3166   3.379   8.163   6.549 -0.5710 -0.3661 -0.1230
  193MET     HA 3167   3.310   8.245   6.532 -2.1782 -1.6548 -0.1008
  193MET     CB 3168   3.438   8.170   6.687  0.3958 -0.6048  0.2994
  193MET    HB1 3169   3.368   8.125   6.757 -1.8014 -1.9297 -2.5388
  193MET    HB2 3170   3.524   8.102   6.687 -0.4947 -1.7700 -0.0448
  193MET     CG 3171   3.475   8.308   6.735  0.5269 -0.4673  0.2684
  193MET    HG1 3172   3.539   8.367   6.669  1.7678 -0.8635  1.0748
  193MET    HG2 3173   3.384   8.368   6.735  0.8949  0.1077 -0.2730
  193MET     SD 3174   3.559   8.323   6.892  0.0361 -0.4539  0.1695
  193MET     CE 3175   3.518   8.495   6.943  0.6010  0.2061  0.3367
  193MET    HE1 3176   3.422   8.478   6.993  0.6501 -0.8570  0.1068
  193MET    HE2 3177   3.586   8.540   7.015 -0.2772  0.0814  1.2737
  193MET    HE3 3178   3.509   8.549   6.849 -0.6232 -0.8042 -0.1759
  193MET      C 3179   3.485   8.169   6.438  0.3173 -0.0187  0.3349
  193MET      O 3180   3.531   8.059   6.399  0.3439 -0.0606  0.0343
  194HID      N 3181   3.514   8.287   6.377  1.0582  0.5099  0.3544
  194HID      H 3182   3.459   8.366   6.406 -0.9233 -0.9192  0.7052
  194HID     CA 3183   3.613   8.296   6.267 -0.0026 -0.3742  0.0022
  194HID     HA 3184   3.592   8.215   6.197 -0.2085  0.7315 -1.2662
  194HID     CB 3185   3.602   8.420   6.180  0.3502 -0.4214  1.0866
  194HID    HB1 3186   3.592   8.511   6.240 -1.3507 -0.1162  0.4151
  194HID    HB2 3187   3.691   8.441   6.121  0.5089  0.0119  1.4712
  194HID     CG 3188   3.471   8.431   6.113  0.3343 -0.0726 -0.1852
  194HID    ND1 3189   3.353   8.481   6.164 -0.0907  0.2894 -0.0811
  194HID    HD1 3190   3.343   8.521   6.256  0.8923 -2.9972  1.5930
  194HID    CE1 3191   3.251   8.462   6.079 -0.6839 -0.1373  1.2904
  194HID    HE1 3192   3.148   8.493   6.083 -1.5466 -2.2747 -1.0841
  194HID    NE2 3193   3.302   8.412   5.962  0.7841 -0.5041  0.0921
  194HID    CD2 3194   3.435   8.389   5.986 -0.1723 -0.0318  0.1419
  194HID    HD2 3195   3.498   8.350   5.907 -2.9724 -0.3174 -2.1058
  194HID      C 3196   3.756   8.267   6.318  0.6516  0.1128 -0.2953
  194HID      O 3197   3.792   8.288   6.433  0.0967 -0.3175  0.1317
  195TYR      N 3198   3.839   8.203   6.235 -0.1483 -0.3449 -0.1932
  195TYR      H 3199   3.811   8.177   6.142  0.5146 -0.4099 -0.3826
  195TYR     CA 3200   3.969   8.159   6.283 -0.1112  0.2583  0.9402
  195TYR     HA 3201   3.972   8.171   6.391 -1.9532 -0.9561  1.1635
  195TYR     CB 3202   3.980   8.001   6.254  0.6691  0.2399 -0.7548
  195TYR    HB1 3203   4.055   7.950   6.314  0.8095 -0.5097 -1.5520
  195TYR    HB2 3204   3.888   7.953   6.286  1.2359  0.6045  1.6207
  195TYR     CG 3205   3.998   7.949   6.114  0.2082 -0.1390 -0.1933
  195TYR    CD1 3206   4.120   7.956   6.049 -0.1418  0.3325 -0.4981
  195TYR    HD1 3207   4.202   8.007   6.098 -0.0822 -1.2335  1.1539
  195TYR    CE1 3208   4.129   7.922   5.917  0.3758  0.0689 -0.2232
  195TYR    HE1 3209   4.220   7.935   5.861 -0.6130  0.5860 -1.7622
  195TYR     CZ 3210   4.016   7.858   5.857  0.2361  0.5692  0.2169
  195TYR     OH 3211   4.027   7.797   5.735 -0.1776 -0.2376 -0.5816
  195TYR     HH 3212   4.120   7.776   5.726  0.0710  0.2999  0.4892
  195TYR    CE2 3213   3.891   7.861   5.918 -0.0951 -0.1274 -0.0156
  195TYR    HE2 3214   3.801   7.823   5.873 -2.9328  2.9336  2.5336
  195TYR    CD2 3215   3.885   7.909   6.044  0.2867  0.0598  0.0337
  195TYR    HD2 3216   3.786   7.899   6.087  0.0385  3.4171  0.4898
  195TYR      C 3217   4.094   8.227   6.213  1.0914  0.3452  0.3485
  195TYR      O 3218   4.083   8.283   6.101  0.4139 -0.0924 -0.2836
  196ASN      N 3219   4.206   8.222   6.285 -0.1488 -0.9525  0.3527
  196ASN      H 3220   4.206   8.165   6.368  0.7743  1.6759  2.2637
  196ASN     CA 3221   4.332   8.290   6.259  0.9641 -0.0505  0.1145
  196ASN     HA 3222   4.344   8.331   6.159  0.4811  1.2392  0.5635
  196ASN     CB 3223   4.352   8.405   6.358  0.4586  0.2534  0.3983
  196ASN    HB1 3224   4.354   8.356   6.455 -3.6731 -1.2903 -0.0751
  196ASN    HB2 3225   4.446   8.453   6.330  0.9503 -0.7782  0.2044
  196ASN     CG 3226   4.247   8.516   6.369 -0.3653  0.2621  0.3354
  196ASN    OD1 3227   4.161   8.526   6.285 -0.1876  0.0946  0.3995
  196ASN    ND2 3228   4.255   8.588   6.480 -0.4248 -0.1922 -0.3200
  196ASN   HD21 3229   4.332   8.573   6.544  2.0536 -0.4593 -3.1235
  196ASN   HD22 3230   4.177   8.647   6.504 -1.8465 -2.2547  0.4564
  196ASN      C 3231   4.441   8.184   6.267  0.2225 -0.1270 -0.7282
  196ASN      O 3232   4.429   8.068   6.312  0.9931 -0.1273 -0.3930
  197GLN      N 3233   4.569   8.225   6.236  0.6917 -0.4542 -0.1824
  197GLN      H 3234   4.587   8.315   6.193 -0.9856 -1.2124 -2.6965
  197GLN     CA 3235   4.682   8.143   6.271 -0.4728 -0.4271  0.4771
  197GLN     HA 3236   4.681   8.051   6.213  1.0773 -0.7562  0.9366
  197GLN     CB 3237   4.819   8.219   6.227 -0.0375 -0.6023 -1.2782
  197GLN    HB1 3238   4.809   8.320   6.268  2.2337 -0.2115 -1.5956
  197GLN    HB2 3239   4.901   8.167   6.276 -0.8028 -1.0243 -0.4205
  197GLN     CG 3240   4.829   8.235   6.077 -0.3727  0.5564 -0.4449
  197GLN    HG1 3241   4.864   8.137   6.042  3.1287  0.3558  2.9897
  197GLN    HG2 3242   4.731   8.258   6.034 -0.6769  1.4898  0.7086
  197GLN     CD 3243   4.921   8.352   6.037  0.2547  0.2567 -0.6540
  197GLN    OE1 3244   5.022   8.383   6.099 -0.4372 -0.0507  0.2759
  197GLN    NE2 3245   4.909   8.391   5.910 -0.5196 -0.3565  0.4011
  197GLN   HE21 3246   4.827   8.379   5.853  1.1447  0.4891 -2.3470
  197GLN   HE22 3247   4.993   8.426   5.866 -0.9474  0.3114  0.0909
  197GLN      C 3248   4.692   8.087   6.422  0.2338 -0.1888 -0.6124
  197GLN      O 3249   4.767   7.994   6.453  0.1927  0.4078 -0.2961
  198THR      N 3250   4.625   8.158   6.515  0.1414  0.7847  0.3704
  198THR      H 3251   4.574   8.241   6.486 -0.0258 -0.1604 -2.3678
  198THR     CA 3252   4.623   8.121   6.657 -0.1499 -0.0032 -0.0944
  198THR     HA 3253   4.726   8.114   6.691  0.7107  1.7274 -2.1006
  198THR     CB 3254   4.561   8.225   6.748 -0.5932 -0.0454 -0.8090
  198THR     HB 3255   4.568   8.190   6.851 -0.0699  2.1000 -0.0632
  198THR    CG2 3256   4.653   8.347   6.746 -0.2791  0.6577 -0.1268
  198THR   HG21 3257   4.743   8.331   6.687  0.9352 -2.8574  2.3293
  198THR   HG22 3258   4.581   8.423   6.715 -0.4490  0.2648 -0.7050
  198THR   HG23 3259   4.696   8.368   6.844  0.5349  0.0109 -0.3348
  198THR    OG1 3260   4.427   8.238   6.718  0.2735  0.2360  0.6288
  198THR    HG1 3261   4.393   8.324   6.745 -1.0595 -0.3706  1.0063
  198THR      C 3262   4.557   7.981   6.687 -0.2797 -0.0530 -0.0161
  198THR      O 3263   4.552   7.934   6.801  0.3718 -0.1480  0.4007
  199VAL      N 3264   4.517   7.903   6.584 -0.1283 -0.4110  0.0537
  199VAL      H 3265   4.537   7.930   6.489  0.1248 -0.6636  0.0324
  199VAL     CA 3266   4.473   7.762   6.609 -0.3544 -0.6074 -0.3007
  199VAL     HA 3267   4.400   7.763   6.690  0.7514 -0.3689  0.7140
  199VAL     CB 3268   4.392   7.702   6.490 -0.9179  0.3174 -0.0935
  199VAL     HB 3269   4.350   7.607   6.522  0.7288  0.1389  1.7032
  199VAL    CG1 3270   4.276   7.788   6.446 -0.7956 -0.0971  0.1386
  199VAL   HG11 3271   4.193   7.769   6.514 -0.6360 -0.8032  0.1399
  199VAL   HG12 3272   4.292   7.895   6.429 -0.9708 -0.1783 -0.5875
  199VAL   HG13 3273   4.241   7.745   6.352  0.0127  0.3470 -0.3784
  199VAL    CG2 3274   4.488   7.685   6.365  0.1574  0.4968 -0.4245
  199VAL   HG21 3275   4.528   7.779   6.327 -0.7516  0.1910 -2.2497
  199VAL   HG22 3276   4.560   7.610   6.396 -1.9660 -0.9669  1.2594
  199VAL   HG23 3277   4.434   7.637   6.283  0.7249  2.7419 -2.2282
  199VAL      C 3278   4.588   7.670   6.665  0.4263  0.4495  1.0326
  199VAL      O 3279   4.579   7.597   6.760  0.2911  0.2545  0.1259
  200ASP      N 3280   4.705   7.693   6.605  0.7230  0.0909 -0.1203
  200ASP      H 3281   4.702   7.770   6.540 -0.9669  1.1585  1.1306
  200ASP     CA 3282   4.828   7.621   6.635  0.1391  0.1661  0.5664
  200ASP     HA 3283   4.810   7.514   6.638  0.0660  0.1954  1.2046
  200ASP     CB 3284   4.932   7.641   6.529 -0.2163  0.0682  0.5797
  200ASP    HB1 3285   4.953   7.748   6.522  1.5986 -0.3187 -0.7318
  200ASP    HB2 3286   5.030   7.604   6.559  0.9250  2.1817 -0.2575
  200ASP     CG 3287   4.894   7.591   6.388  0.3335 -0.0929  0.0679
  200ASP    OD1 3288   4.804   7.507   6.376  0.2226 -0.5479 -0.0765
  200ASP    OD2 3289   4.950   7.642   6.288 -0.1290  0.0983  0.2156
  200ASP      C 3290   4.870   7.659   6.777 -0.0542 -0.2506  0.1743
  200ASP      O 3291   4.932   7.575   6.841  0.2238  0.4810  0.3564
  201ILE      N 3292   4.840   7.778   6.823  0.4766  0.0704  0.3450
  201ILE      H 3293   4.782   7.831   6.760 -4.1438 -3.0508  1.4590
  201ILE     CA 3294   4.882   7.830   6.952 -0.8890 -0.0685  0.4415
  201ILE     HA 3295   4.984   7.795   6.963 -1.0220 -1.8122 -2.8589
  201ILE     CB 3296   4.908   7.985   6.949 -0.3494  0.0048 -0.1770
  201ILE     HB 3297   4.813   8.030   6.976 -0.4507  0.3830 -1.1425
  201ILE    CG2 3298   5.005   8.025   7.063  0.2892 -0.3120  0.0243
  201ILE   HG21 3299   4.957   8.001   7.158 -1.6754  2.1667 -0.2389
  201ILE   HG22 3300   5.099   7.971   7.055 -0.1490 -0.8569 -1.7458
  201ILE   HG23 3301   5.021   8.133   7.075 -0.3498 -0.0711 -1.1934
  201ILE    CG1 3302   4.958   8.038   6.812  0.3381  0.8945 -0.1294
  201ILE   HG11 3303   4.883   8.001   6.742  1.1025 -2.3866  0.6150
  201ILE   HG12 3304   4.967   8.146   6.808  0.2898  0.8658 -1.2041
  201ILE     CD 3305   5.088   7.971   6.768 -0.4900 -0.3845  0.5141
  201ILE    HD1 3306   5.084   7.863   6.771  0.1125 -0.5708 -2.5486
  201ILE    HD2 3307   5.107   8.003   6.665  1.5426  1.7605  1.4603
  201ILE    HD3 3308   5.167   8.017   6.827 -0.2770  1.6203 -1.1999
  201ILE      C 3309   4.793   7.782   7.070 -0.1108  0.3732 -0.0150
  201ILE      O 3310   4.842   7.769   7.186  0.4141  0.5286  0.2669
  202TRP      N 3311   4.670   7.738   7.039 -0.2696  0.0588  0.0632
  202TRP      H 3312   4.642   7.771   6.948  0.0075  1.7586  0.5504
  202TRP     CA 3313   4.579   7.662   7.124  0.5209  0.1383  0.6096
  202TRP     HA 3314   4.578   7.708   7.223  0.8970  0.4765  0.4565
  202TRP     CB 3315   4.441   7.667   7.062 -0.0803 -0.8142 -0.4841
  202TRP    HB1 3316   4.418   7.772   7.048  1.1138 -0.1339  2.0633
  202TRP    HB2 3317   4.453   7.616   6.966 -0.4600 -2.5039  0.3255
  202TRP     CG 3318   4.349   7.599   7.151  0.6571 -0.1104  0.6436
  202TRP    CD1 3319   4.327   7.468   7.140 -0.2540  0.3393  0.2517
  202TRP    HD1 3320   4.381   7.396   7.081  1.2308  0.2318  1.6630
  202TRP    NE1 3321   4.229   7.428   7.231 -0.6290 -0.5966 -0.1785
  202TRP    HE1 3322   4.205   7.336   7.264 -1.7047  0.1180  1.1105
  202TRP    CE2 3323   4.185   7.542   7.291  0.1254 -1.0402 -0.7698
  202TRP    CZ2 3324   4.092   7.554   7.399  0.6304 -0.0825  0.2547
  202TRP    HZ2 3325   4.049   7.470   7.453  1.4193 -0.8663 -0.3090
  202TRP    CH2 3326   4.065   7.687   7.444  0.3604 -0.4736 -0.7295
  202TRP    HH2 3327   4.000   7.704   7.528 -1.1028 -2.1540 -1.4658
  202TRP    CZ3 3328   4.134   7.798   7.391  0.2084  0.0876  0.1644
  202TRP    HZ3 3329   4.111   7.895   7.431 -2.8197 -0.7429  0.6980
  202TRP    CE3 3330   4.228   7.781   7.289 -0.2759  0.0503  0.5934
  202TRP    HE3 3331   4.283   7.866   7.249 -0.9308  0.8176  1.2986
  202TRP    CD2 3332   4.253   7.653   7.239  0.1364 -0.4924  0.0439
  202TRP      C 3333   4.632   7.516   7.135 -0.4207 -0.2536 -0.1858
  202TRP      O 3334   4.632   7.459   7.243  0.5576 -0.0352  0.0555
  203SER      N 3335   4.686   7.461   7.024 -0.7884 -0.0404  0.0612
  203SER      H 3336   4.664   7.509   6.938  2.2845 -0.8617 -1.3286
  203SER     CA 3337   4.740   7.322   7.023 -0.7407 -0.9047  0.2517
  203SER     HA 3338   4.671   7.256   7.077 -0.5044 -2.3552 -1.1584
  203SER     CB 3339   4.764   7.281   6.882 -0.2738 -0.1802  0.3551
  203SER    HB1 3340   4.823   7.359   6.833 -0.3691 -0.7180 -0.6236
  203SER    HB2 3341   4.810   7.183   6.868 -0.8750 -0.1892 -1.8992
  203SER     OG 3342   4.640   7.281   6.815 -0.0788 -0.4208  0.1430
  203SER     HG 3343   4.584   7.224   6.868  1.1580 -0.6988  1.1923
  203SER      C 3344   4.873   7.322   7.106 -0.4607  0.9706  0.2781
  203SER      O 3345   4.891   7.238   7.199 -0.6083 -0.3721 -0.6937
  204VAL      N 3346   4.959   7.418   7.086  0.2984 -0.2908 -0.2684
  204VAL      H 3347   4.937   7.478   7.008 -0.9404  0.1407  0.3786
  204VAL     CA 3348   5.081   7.440   7.162 -0.3524  0.9543  0.0228
  204VAL     HA 3349   5.136   7.346   7.154 -1.2899  0.3883  0.0927
  204VAL     CB 3350   5.183   7.557   7.115 -0.4882  0.1081 -0.7651
  204VAL     HB 3351   5.125   7.649   7.109  0.1744  0.5099 -1.2333
  204VAL    CG1 3352   5.303   7.568   7.214 -0.5919 -0.5998  0.2250
  204VAL   HG11 3353   5.259   7.603   7.307 -0.9442 -1.2084  0.2915
  204VAL   HG12 3354   5.333   7.467   7.241  0.3898 -0.1651  0.7929
  204VAL   HG13 3355   5.391   7.622   7.179 -0.1717 -1.3973  0.0448
  204VAL    CG2 3356   5.249   7.537   6.982  0.8475  0.1187 -0.3387
  204VAL   HG21 3357   5.327   7.612   6.971  0.9004  0.4548  1.8937
  204VAL   HG22 3358   5.278   7.432   6.984 -0.4753 -0.2737  2.3592
  204VAL   HG23 3359   5.172   7.549   6.905 -0.7251  0.1556  1.1910
  204VAL      C 3360   5.040   7.451   7.309 -0.4521 -0.7085  0.6214
  204VAL      O 3361   5.094   7.377   7.391  0.3694  0.1894  0.2079
  205GLY      N 3362   4.945   7.534   7.339 -0.2449 -0.3027 -0.3412
  205GLY      H 3363   4.906   7.595   7.269 -0.2733 -1.0971 -1.0367
  205GLY     CA 3364   4.904   7.549   7.477 -0.2992 -0.1592 -0.7895
  205GLY    HA1 3365   4.987   7.589   7.535 -1.2786 -1.0991  1.3525
  205GLY    HA2 3366   4.822   7.621   7.486 -2.4342 -2.7378  2.4249
  205GLY      C 3367   4.847   7.437   7.550 -0.3130  0.5157  0.6122
  205GLY      O 3368   4.879   7.419   7.668  0.5878  0.3917  0.1015
  206CYS      N 3369   4.774   7.350   7.484  0.4129 -0.5174 -0.2744
  206CYS      H 3370   4.755   7.373   7.388 -0.3721 -0.1027 -0.0290
  206CYS     CA 3371   4.731   7.213   7.526  0.0147  0.7125 -0.1811
  206CYS     HA 3372   4.688   7.229   7.625  1.0134 -1.2895  0.6384
  206CYS     CB 3373   4.622   7.156   7.425  0.2283 -0.0518  0.4715
  206CYS    HB1 3374   4.663   7.121   7.330 -0.5058  1.0819 -0.2770
  206CYS    HB2 3375   4.587   7.061   7.466  0.9511  0.0260  1.2978
  206CYS     SG 3376   4.469   7.255   7.414  0.3902  0.0719 -0.1854
  206CYS     HG 3377   4.518   7.349   7.332  3.2272 -1.9176 -0.9408
  206CYS      C 3378   4.843   7.113   7.544  0.5618  0.5875 -0.2534
  206CYS      O 3379   4.841   7.040   7.649 -0.1006 -0.1363  0.1045
  207ILE      N 3380   4.939   7.105   7.456  0.3236 -0.7095  0.0354
  207ILE      H 3381   4.924   7.152   7.369 -0.2871 -0.9995 -0.0186
  207ILE     CA 3382   5.061   7.023   7.475  0.1696  0.5959  0.6018
  207ILE     HA 3383   5.036   6.921   7.507  2.3427 -0.1549  0.0412
  207ILE     CB 3384   5.149   7.020   7.339  0.5948  0.0867  0.1669
  207ILE     HB 3385   5.161   7.125   7.313  0.7583  0.6361  2.2420
  207ILE    CG2 3386   5.290   6.967   7.354 -0.9407  0.1499  0.3201
  207ILE   HG21 3387   5.291   6.860   7.375  1.5664  0.2285  0.9675
  207ILE   HG22 3388   5.347   6.976   7.262  0.4385 -0.8286  1.0320
  207ILE   HG23 3389   5.348   7.020   7.430  1.3551 -2.7738  0.7877
  207ILE    CG1 3390   5.074   6.964   7.222 -0.1335  0.0043 -0.3378
  207ILE   HG11 3391   5.065   6.857   7.240 -1.4174  0.6525  4.0227
  207ILE   HG12 3392   4.980   7.020   7.226  1.7560  3.5984 -1.4961
  207ILE     CD 3393   5.118   6.984   7.082 -0.0633  0.1567  0.3650
  207ILE    HD1 3394   5.103   7.086   7.047 -2.9850 -0.5841 -0.8064
  207ILE    HD2 3395   5.221   6.948   7.076 -0.2394 -0.3718  0.4332
  207ILE    HD3 3396   5.055   6.923   7.016 -1.2179  1.5142  0.1804
  207ILE      C 3397   5.153   7.069   7.588 -0.6247 -0.4945  0.4751
  207ILE      O 3398   5.216   6.993   7.657 -0.0037 -0.1584 -0.6749
  208MET      N 3399   5.165   7.207   7.606  0.4340  0.0326  0.6143
  208MET      H 3400   5.119   7.272   7.544  1.2589 -0.6159 -0.7190
  208MET     CA 3401   5.239   7.267   7.717 -0.6482 -0.2110 -0.4402
  208MET     HA 3402   5.346   7.245   7.722 -0.5898  0.0204 -0.6732
  208MET     CB 3403   5.236   7.420   7.700 -0.6282  0.4951  0.4823
  208MET    HB1 3404   5.265   7.455   7.601  0.1786 -3.1698 -0.7455
  208MET    HB2 3405   5.139   7.466   7.717 -0.8358 -0.2231  1.2890
  208MET     CG 3406   5.335   7.485   7.794 -0.2331 -0.0712  0.1564
  208MET    HG1 3407   5.315   7.447   7.894 -3.8729 -2.2164 -1.2071
  208MET    HG2 3408   5.437   7.452   7.774  0.0645  0.6077  0.5094
  208MET     SD 3409   5.354   7.667   7.781 -0.0045 -0.2368  0.3061
  208MET     CE 3410   5.403   7.697   7.947 -0.4502 -0.0485 -0.2795
  208MET    HE1 3411   5.329   7.659   8.017 -0.1403 -1.0269 -0.4699
  208MET    HE2 3412   5.505   7.659   7.948 -0.8422 -1.1170  0.6787
  208MET    HE3 3413   5.408   7.806   7.958  1.3369 -0.1583  0.2328
  208MET      C 3414   5.171   7.231   7.852 -0.0221 -0.1694 -0.5281
  208MET      O 3415   5.239   7.200   7.950  0.7073  0.0985 -0.3326
  209ALA      N 3416   5.039   7.242   7.860  0.2005 -0.0386  0.1349
  209ALA      H 3417   4.994   7.288   7.782  1.3880  1.2075  0.1561
  209ALA     CA 3418   4.965   7.213   7.987 -0.2029  0.2145 -0.2542
  209ALA     HA 3419   5.007   7.272   8.068  2.0956 -2.3037  0.5362
  209ALA     CB 3420   4.823   7.247   7.955  0.9897 -0.0133 -0.4184
  209ALA    HB1 3421   4.778   7.180   7.882  0.1227  0.0424  0.0475
  209ALA    HB2 3422   4.766   7.225   8.045  0.7266 -3.0017 -1.2183
  209ALA    HB3 3423   4.816   7.349   7.917 -0.4461 -0.0520 -0.2960
  209ALA      C 3424   4.989   7.070   8.041  0.3669  0.1331  0.5733
  209ALA      O 3425   5.016   7.053   8.161  0.2789  0.3149  0.1269
  210GLU      N 3426   4.992   6.977   7.947  0.1022 -0.2819  0.1192
  210GLU      H 3427   4.962   7.009   7.856  0.1346  0.7962  0.4721
  210GLU     CA 3428   5.015   6.825   7.966  0.2175 -0.8959  0.2885
  210GLU     HA 3429   4.944   6.793   8.043 -1.0205  1.7326  0.3622
  210GLU     CB 3430   4.963   6.753   7.842 -0.2986 -0.7508  0.5685
  210GLU    HB1 3431   4.855   6.763   7.836 -0.1014  1.4299  0.0569
  210GLU    HB2 3432   5.002   6.786   7.746  0.5805  0.8881  1.4452
  210GLU     CG 3433   4.997   6.599   7.848 -0.3754  0.0594  0.7610
  210GLU    HG1 3434   5.098   6.571   7.818 -0.7030 -2.7021  1.9300
  210GLU    HG2 3435   4.999   6.567   7.953  0.2178 -0.5337  0.5767
  210GLU     CD 3436   4.894   6.507   7.775 -1.0437  0.4794  0.7324
  210GLU    OE1 3437   4.874   6.394   7.823  0.1998 -0.3048  0.3295
  210GLU    OE2 3438   4.828   6.554   7.680 -0.1112 -0.2419  0.6775
  210GLU      C 3439   5.158   6.788   8.014  0.2827 -0.7154 -0.4772
  210GLU      O 3440   5.165   6.728   8.119  0.7330 -0.1803 -0.3969
  211LEU      N 3441   5.265   6.845   7.956  0.3308  0.2047  0.1833
  211LEU      H 3442   5.250   6.913   7.882 -0.2707  0.1108  0.2144
  211LEU     CA 3443   5.402   6.822   8.001  0.4084 -0.0507 -0.0708
  211LEU     HA 3444   5.417   6.715   8.010  0.6709 -0.1318 -1.2283
  211LEU     CB 3445   5.501   6.883   7.895 -0.2617 -0.0169  0.4748
  211LEU    HB1 3446   5.490   6.991   7.895  2.7338  0.3732  0.2021
  211LEU    HB2 3447   5.604   6.871   7.928 -0.9029 -0.3406  2.4841
  211LEU     CG 3448   5.497   6.820   7.761  0.0533  0.1490 -0.4640
  211LEU     HG 3449   5.404   6.846   7.711 -0.5769  3.0049  1.9276
  211LEU    CD1 3450   5.617   6.879   7.679  0.3345 -0.9082  0.1959
  211LEU   HD11 3451   5.610   6.988   7.681  1.9679 -0.7682 -0.5087
  211LEU   HD12 3452   5.716   6.871   7.724  0.0498 -0.3987  0.9366
  211LEU   HD13 3453   5.606   6.844   7.577 -0.9751 -2.6828  0.8812
  211LEU    CD2 3454   5.514   6.670   7.757  0.2319  0.1994 -0.5134
  211LEU   HD21 3455   5.533   6.629   7.658  1.7167 -1.3758  0.3621
  211LEU   HD22 3456   5.598   6.634   7.817  2.2505  2.9818 -1.4576
  211LEU   HD23 3457   5.424   6.620   7.792  0.4616 -0.5466 -0.9605
  211LEU      C 3458   5.422   6.875   8.142 -0.2517 -0.0746 -0.1623
  211LEU      O 3459   5.496   6.820   8.218 -0.3940  0.1181 -0.2361
  212LEU      N 3460   5.350   6.981   8.179 -0.3645  0.0642 -0.1882
  212LEU      H 3461   5.282   7.022   8.118 -0.4767 -2.4920 -1.9574
  212LEU     CA 3462   5.357   7.047   8.305 -0.0836  0.8022 -0.0705
  212LEU     HA 3463   5.463   7.047   8.329 -0.4380 -1.2184  1.8968
  212LEU     CB 3464   5.297   7.189   8.287 -0.0325  0.7168  0.1721
  212LEU    HB1 3465   5.215   7.179   8.216 -0.2173 -1.2021  0.6069
  212LEU    HB2 3466   5.263   7.225   8.384  0.3282  3.5103 -0.6486
  212LEU     CG 3467   5.405   7.291   8.229 -0.2792  0.0983 -0.4171
  212LEU     HG 3468   5.441   7.261   8.131  1.6008  2.9434 -0.6930
  212LEU    CD1 3469   5.330   7.429   8.211 -0.1516 -0.2425  0.2083
  212LEU   HD11 3470   5.389   7.508   8.163 -2.2164 -0.5898 -3.2975
  212LEU   HD12 3471   5.249   7.414   8.139  0.3230  2.7269 -1.1139
  212LEU   HD13 3472   5.292   7.467   8.306  0.2030 -1.6999  0.9582
  212LEU    CD2 3473   5.524   7.308   8.315  0.0384  0.7013  0.1959
  212LEU   HD21 3474   5.586   7.391   8.283  0.1597  0.2509 -0.7913
  212LEU   HD22 3475   5.503   7.332   8.420 -0.9165  2.6147 -0.3887
  212LEU   HD23 3476   5.587   7.220   8.307  2.7419  2.3743  1.6817
  212LEU      C 3477   5.287   6.974   8.422 -0.0737  1.0490 -0.7185
  212LEU      O 3478   5.294   7.009   8.546 -0.2841 -0.5705  0.5857
  213THR      N 3479   5.217   6.861   8.389 -0.2460  0.2564  0.0392
  213THR      H 3480   5.213   6.825   8.294  0.9545 -2.4809  0.9272
  213THR     CA 3481   5.127   6.785   8.486 -0.2422  0.2221  0.5112
  213THR     HA 3482   5.164   6.798   8.588  0.3772 -0.8848  0.4378
  213THR     CB 3483   4.984   6.833   8.481 -0.3694 -0.3705  0.1190
  213THR     HB 3484   4.916   6.771   8.539 -0.7069 -1.8629 -1.7764
  213THR    CG2 3485   4.961   6.985   8.505  0.6157  0.2537 -0.2323
  213THR   HG21 3486   4.985   7.041   8.415  0.8637 -0.6353 -0.7300
  213THR   HG22 3487   4.859   7.003   8.541  1.5228 -0.0598  2.7528
  213THR   HG23 3488   5.030   7.020   8.582 -0.8047 -0.5070  1.4886
  213THR    OG1 3489   4.959   6.814   8.343  0.1965 -0.1839  0.5171
  213THR    HG1 3490   4.988   6.885   8.287  0.2733 -2.0055 -1.9260
  213THR      C 3491   5.123   6.636   8.469  0.2445  0.3038 -0.3882
  213THR      O 3492   5.095   6.566   8.567 -0.1276  0.0456 -0.2795
  214GLY      N 3493   5.160   6.587   8.355 -0.2336 -0.4990 -0.3177
  214GLY      H 3494   5.148   6.651   8.278  0.5478  2.1645  1.6448
  214GLY     CA 3495   5.163   6.438   8.326  0.8854 -0.3874 -0.5404
  214GLY    HA1 3496   5.223   6.402   8.242  1.5634 -1.0546  0.2215
  214GLY    HA2 3497   5.198   6.379   8.411  0.1193  0.1938  0.1875
  214GLY      C 3498   5.026   6.376   8.290  0.2790 -0.5583 -0.0062
  214GLY      O 3499   5.013   6.255   8.290  0.1864 -0.2365  0.5887
  215ARG      N 3500   4.923   6.460   8.275  0.4260 -0.1499 -0.3613
  215ARG      H 3501   4.945   6.558   8.283 -1.0436  0.1680  0.0688
  215ARG     CA 3502   4.786   6.430   8.245 -0.0163  0.1213  0.0833
  215ARG     HA 3503   4.788   6.328   8.206  0.2596 -0.2206  0.9556
  215ARG     CB 3504   4.700   6.435   8.373 -0.0062 -0.0653  0.5927
  215ARG    HB1 3505   4.598   6.410   8.346 -0.5156  1.6189  0.8833
  215ARG    HB2 3506   4.738   6.361   8.444 -1.0878 -2.1052 -0.8655
  215ARG     CG 3507   4.691   6.577   8.425 -0.1063 -0.3036  0.5786
  215ARG    HG1 3508   4.793   6.615   8.436  0.1398 -0.8324  0.1525
  215ARG    HG2 3509   4.649   6.632   8.341  2.5687  0.1476 -0.5670
  215ARG     CD 3510   4.606   6.604   8.550 -0.0918  0.2095 -1.4480
  215ARG    HD1 3511   4.510   6.554   8.533 -0.7667  0.7307  0.6148
  215ARG    HD2 3512   4.649   6.548   8.633 -1.0102  1.8130  0.1534
  215ARG     NE 3513   4.597   6.750   8.578 -0.2655  0.5518  0.1046
  215ARG     HE 3514   4.548   6.806   8.509  0.3823  1.8727  0.6818
  215ARG     CZ 3515   4.650   6.818   8.673  0.1449  0.0920 -0.2373
  215ARG    NH1 3516   4.737   6.766   8.751 -0.6536  0.8275  0.5055
  215ARG   HH11 3517   4.760   6.667   8.746  0.1130  0.9669  1.0606
  215ARG   HH12 3518   4.769   6.811   8.835 -0.3631 -1.7305  1.8630
  215ARG    NH2 3519   4.616   6.941   8.701  0.3324  0.0531 -0.0451
  215ARG   HH21 3520   4.540   6.988   8.654  1.3776 -0.4669 -2.3609
  215ARG   HH22 3521   4.662   6.989   8.777 -1.0844  0.5199  0.5493
  215ARG      C 3522   4.740   6.507   8.123  0.4322 -0.3382  0.6639
  215ARG      O 3523   4.784   6.621   8.100 -0.2391 -0.7076 -0.2413
  216THR      N 3524   4.653   6.446   8.047 -0.1391 -0.1257  0.0010
  216THR      H 3525   4.628   6.350   8.067 -1.2520 -0.0444 -0.8896
  216THR     CA 3526   4.590   6.507   7.929 -0.0657 -0.2053 -0.8050
  216THR     HA 3527   4.672   6.558   7.878  1.8948 -0.8061  1.5418
  216THR     CB 3528   4.524   6.403   7.837 -0.1270  0.0436  0.1125
  216THR     HB 3529   4.449   6.353   7.898 -0.2704  0.4437  0.2648
  216THR    CG2 3530   4.461   6.448   7.708  0.1445 -0.6817 -1.1944
  216THR   HG21 3531   4.369   6.502   7.734 -0.8187 -2.3303 -1.0395
  216THR   HG22 3532   4.533   6.515   7.661 -0.6722  2.2514  1.3743
  216THR   HG23 3533   4.437   6.358   7.652  0.5488 -1.7416  0.2608
  216THR    OG1 3534   4.618   6.304   7.807 -0.0818 -0.0332 -0.3076
  216THR    HG1 3535   4.703   6.347   7.815 -0.9456  1.4026  2.4321
  216THR      C 3536   4.489   6.616   7.975  0.3590  0.5749  0.0866
  216THR      O 3537   4.397   6.583   8.051 -0.8045  0.1381  0.1228
  217LEU      N 3538   4.502   6.740   7.926 -0.1139  0.3257 -0.0955
  217LEU      H 3539   4.577   6.753   7.860  0.3768  0.9663  0.5778
  217LEU     CA 3540   4.424   6.860   7.965 -0.3861 -0.5335 -0.3826
  217LEU     HA 3541   4.442   6.882   8.070  2.2710 -0.5124 -0.7835
  217LEU     CB 3542   4.475   6.987   7.888 -0.9911  0.8464 -0.1826
  217LEU    HB1 3543   4.578   7.005   7.918 -1.2056  1.7591  0.0243
  217LEU    HB2 3544   4.481   6.979   7.779 -2.1934  0.4611 -0.2329
  217LEU     CG 3545   4.410   7.116   7.928  0.3501  0.4969  0.0821
  217LEU     HG 3546   4.302   7.102   7.932  0.4141  0.3045  1.8773
  217LEU    CD1 3547   4.440   7.156   8.066  0.0178 -0.0021  0.5664
  217LEU   HD11 3548   4.392   7.090   8.138 -0.9743 -0.7608 -0.7453
  217LEU   HD12 3549   4.549   7.157   8.071  0.1926  0.7539 -1.7903
  217LEU   HD13 3550   4.414   7.260   8.087  1.1114 -0.0160  2.1846
  217LEU    CD2 3551   4.440   7.227   7.831  1.3561 -0.4711 -1.0039
  217LEU   HD21 3552   4.547   7.247   7.836  0.9975  1.3819  0.8139
  217LEU   HD22 3553   4.415   7.203   7.727 -2.8152 -0.8510 -0.0905
  217LEU   HD23 3554   4.391   7.322   7.855 -1.1703 -0.9471 -3.6841
  217LEU      C 3555   4.269   6.841   7.948  0.1718  0.0488  0.7584
  217LEU      O 3556   4.194   6.862   8.044 -1.1373 -0.9950  0.0609
  218PHE      N 3557   4.227   6.807   7.823  0.4780  0.2765 -0.2155
  218PHE      H 3558   4.287   6.789   7.744 -1.3552 -1.8941 -1.2212
  218PHE     CA 3559   4.080   6.797   7.782 -0.9004 -0.4824 -0.5087
  218PHE     HA 3560   4.035   6.820   7.879  0.8413 -1.1723  0.5073
  218PHE     CB 3561   4.049   6.908   7.677 -0.1123 -0.9354 -0.4381
  218PHE    HB1 3562   4.098   6.881   7.584 -0.3215 -1.0332 -0.5199
  218PHE    HB2 3563   3.944   6.893   7.654 -0.5213  1.2587 -0.2020
  218PHE     CG 3564   4.081   7.050   7.712 -0.3266  0.4442  0.0872
  218PHE    CD1 3565   4.152   7.130   7.617  0.1164 -1.3749 -0.3990
  218PHE    HD1 3566   4.200   7.093   7.527  1.1651  0.2937 -0.5638
  218PHE    CE1 3567   4.164   7.269   7.639  0.2214  0.5591 -0.0331
  218PHE    HE1 3568   4.225   7.324   7.570  1.2057  0.2905  0.5997
  218PHE     CZ 3569   4.112   7.329   7.758  0.2621 -0.1184  0.1377
  218PHE     HZ 3570   4.132   7.433   7.778  0.7925  0.1061 -1.4559
  218PHE    CE2 3571   4.045   7.246   7.857  0.1326  0.0048 -0.0850
  218PHE    HE2 3572   4.000   7.289   7.945 -0.2165 -0.7374  0.1073
  218PHE    CD2 3573   4.032   7.107   7.828  0.3591 -0.3989 -0.2348
  218PHE    HD2 3574   3.966   7.046   7.887 -0.8265  0.7644 -0.3123
  218PHE      C 3575   4.019   6.659   7.743  0.4749  0.3730 -0.3189
  218PHE      O 3576   3.953   6.652   7.641  0.6996  0.1462  0.1727
  219PRO      N 3577   4.037   6.547   7.820  0.1058 -0.5183 -0.3287
  219PRO     CD 3578   4.112   6.541   7.942  0.1125 -0.0554 -0.1983
  219PRO    HD1 3579   4.057   6.584   8.025  0.0105  0.2852 -0.4372
  219PRO    HD2 3580   4.202   6.601   7.936 -0.2013  0.5822  1.2320
  219PRO     CG 3581   4.145   6.395   7.973  0.2029  1.2380 -0.6302
  219PRO    HG1 3582   4.075   6.362   8.051  0.7476  0.1263 -0.5944
  219PRO    HG2 3583   4.244   6.387   8.017  0.0191  1.3766 -0.1734
  219PRO     CB 3584   4.119   6.318   7.844  1.2463 -0.1432 -0.0272
  219PRO    HB1 3585   4.079   6.221   7.872  1.9137 -0.4947 -0.2879
  219PRO    HB2 3586   4.214   6.308   7.791  3.0652  0.9687  2.7744
  219PRO     CA 3587   4.014   6.406   7.779 -0.9894 -1.0563  0.2651
  219PRO     HA 3588   4.037   6.398   7.673 -0.2777  0.8557  0.2383
  219PRO      C 3589   3.863   6.368   7.798 -0.1161 -0.2398  0.1980
  219PRO      O 3590   3.793   6.398   7.898 -0.2988 -0.0217  0.5005
  220GLY      N 3591   3.808   6.298   7.698  0.2457 -0.1350 -0.1232
  220GLY      H 3592   3.853   6.284   7.609  0.6752  3.2129 -0.5349
  220GLY     CA 3593   3.668   6.258   7.717 -0.4454 -0.0465  0.0783
  220GLY    HA1 3594   3.659   6.172   7.783  1.6074 -0.7749 -0.4997
  220GLY    HA2 3595   3.607   6.342   7.751 -0.3337  0.2066 -0.3386
  220GLY      C 3596   3.599   6.217   7.581  0.5649  0.0043  0.1424
  220GLY      O 3597   3.662   6.237   7.473 -0.2167  0.0230 -0.2531
  221THR      N 3598   3.475   6.166   7.583 -0.2072 -0.6748  0.2275
  221THR      H 3599   3.417   6.169   7.665 -0.2642 -2.0050  0.2628
  221THR     CA 3600   3.408   6.118   7.463 -0.0022 -0.6414  0.2879
  221THR     HA 3601   3.484   6.098   7.388 -0.2355  0.5257 -0.2966
  221THR     CB 3602   3.314   5.999   7.492 -0.3403 -0.4796  1.0168
  221THR     HB 3603   3.223   6.041   7.535 -0.4072  0.2477  0.1859
  221THR    CG2 3604   3.296   5.911   7.370 -0.0773 -0.3721  0.7456
  221THR   HG21 3605   3.230   5.828   7.395 -0.5028  0.0046  0.9147
  221THR   HG22 3606   3.239   5.965   7.294 -1.1422 -1.3027  0.8477
  221THR   HG23 3607   3.396   5.883   7.339 -0.3542  0.0802 -0.6369
  221THR    OG1 3608   3.378   5.925   7.591  0.5639 -0.7237 -0.1125
  221THR    HG1 3609   3.311   5.875   7.639 -1.0719  1.8051  0.3994
  221THR      C 3610   3.326   6.233   7.396  0.9104 -0.1139 -0.0474
  221THR      O 3611   3.303   6.235   7.275  0.0073 -0.9743  0.0297
  222ASP      N 3612   3.273   6.323   7.482 -0.1250  0.4735 -0.3484
  222ASP      H 3613   3.289   6.301   7.579 -0.4662 -0.8936 -0.5742
  222ASP     CA 3614   3.173   6.417   7.442 -0.1150  0.1629 -0.5221
  222ASP     HA 3615   3.124   6.380   7.352 -0.2654  0.8037 -0.7025
  222ASP     CB 3616   3.061   6.422   7.546 -0.3029  0.5613 -0.3111
  222ASP    HB1 3617   3.017   6.323   7.551  0.7012  0.1452  2.2976
  222ASP    HB2 3618   3.108   6.433   7.644 -2.6320 -0.0362  0.9438
  222ASP     CG 3619   2.951   6.520   7.522 -0.7332  0.0202  0.2166
  222ASP    OD1 3620   2.948   6.574   7.409  0.3671 -0.2358 -0.0320
  222ASP    OD2 3621   2.881   6.558   7.620 -0.1803  0.5997  0.2516
  222ASP      C 3622   3.242   6.555   7.417 -0.1267  0.5197  0.0599
  222ASP      O 3623   3.307   6.604   7.513 -1.2826 -0.5201 -0.0035
  223HIE      N 3624   3.213   6.614   7.304 -1.2147 -0.6644  1.0614
  223HIE      H 3625   3.151   6.578   7.234  1.2746 -0.2211 -1.5298
  223HIE     CA 3626   3.264   6.749   7.276 -0.2457 -0.5242  0.8059
  223HIE     HA 3627   3.367   6.747   7.311  0.2362 -1.1909 -0.5768
  223HIE     CB 3628   3.272   6.788   7.125 -0.2137  0.0401  0.4949
  223HIE    HB1 3629   3.317   6.886   7.116 -2.3449  1.1446  1.1971
  223HIE    HB2 3630   3.333   6.707   7.084 -0.6988 -1.0134  1.7535
  223HIE     CG 3631   3.141   6.785   7.058  0.0167 -0.0909 -0.3705
  223HIE    ND1 3632   3.052   6.682   7.076  0.2518  0.5592 -0.9531
  223HIE    CE1 3633   2.937   6.729   7.015  0.1862 -0.7451 -0.0978
  223HIE    HE1 3634   2.842   6.678   7.020 -0.5692  0.7066  2.4150
  223HIE    NE2 3635   2.958   6.846   6.962 -0.4552 -0.7992 -0.0907
  223HIE    HE2 3636   2.889   6.900   6.912 -0.1798  0.4476  0.8019
  223HIE    CD2 3637   3.091   6.879   6.975 -0.1025 -0.2923 -0.9394
  223HIE    HD2 3638   3.139   6.968   6.937 -2.3580  1.3581 -0.1424
  223HIE      C 3639   3.184   6.852   7.349 -0.6788 -0.4585 -0.1505
  223HIE      O 3640   3.244   6.961   7.375  0.4806 -0.0713 -0.3298
  224ILE      N 3641   3.067   6.821   7.406  0.0773  0.4149  0.0826
  224ILE      H 3642   3.020   6.737   7.377 -0.7042  0.4310  1.2527
  224ILE     CA 3643   2.993   6.915   7.494  0.2780 -0.3394  0.4130
  224ILE     HA 3644   3.014   7.021   7.477  0.1335 -0.0240  2.0163
  224ILE     CB 3645   2.846   6.882   7.468 -0.6630  0.2733 -0.0803
  224ILE     HB 3646   2.820   6.782   7.502 -0.4773  0.2792  0.0810
  224ILE    CG2 3647   2.765   6.978   7.562  0.0581  0.4962 -0.0686
  224ILE   HG21 3648   2.661   6.945   7.567 -0.0037  0.7419  0.3571
  224ILE   HG22 3649   2.797   6.960   7.664 -1.2472  2.2412  0.7110
  224ILE   HG23 3650   2.788   7.081   7.535  1.5619 -0.7569 -4.3577
  224ILE    CG1 3651   2.792   6.892   7.317 -1.1658 -1.2160 -0.4247
  224ILE   HG11 3652   2.820   6.798   7.271  0.6510 -1.8254  1.7483
  224ILE   HG12 3653   2.684   6.899   7.306 -1.0212  0.5263 -1.1042
  224ILE     CD 3654   2.849   7.011   7.239  0.3679  0.4941  0.4379
  224ILE    HD1 3655   2.849   7.110   7.286  0.2620  0.4625  0.5043
  224ILE    HD2 3656   2.954   6.993   7.213  0.3670  1.2193 -0.1090
  224ILE    HD3 3657   2.800   7.020   7.142 -0.5682 -2.1084  0.6002
  224ILE      C 3658   3.024   6.896   7.643  0.0369 -0.6814 -0.7166
  224ILE      O 3659   3.033   6.997   7.716 -0.1934 -1.2456  0.4719
  225ASP      N 3660   3.057   6.781   7.692 -1.2943  0.3608  0.0756
  225ASP      H 3661   3.055   6.697   7.636  1.9966 -1.0093  1.7453
  225ASP     CA 3662   3.142   6.764   7.818 -0.0998 -0.0374  0.7632
  225ASP     HA 3663   3.086   6.798   7.905 -1.7404  0.4090 -0.4329
  225ASP     CB 3664   3.160   6.613   7.840 -0.4292 -0.0349 -0.1341
  225ASP    HB1 3665   3.059   6.572   7.844 -0.2793 -0.3475  2.5592
  225ASP    HB2 3666   3.220   6.569   7.761 -1.0772  0.6899 -1.0528
  225ASP     CG 3667   3.218   6.588   7.982 -0.0882 -0.5795  0.4918
  225ASP    OD1 3668   3.325   6.529   7.983 -0.5380  0.2072 -0.3296
  225ASP    OD2 3669   3.161   6.631   8.083 -0.0330 -0.4234 -0.3990
  225ASP      C 3670   3.276   6.838   7.811 -0.0410  0.7076  0.3458
  225ASP      O 3671   3.317   6.900   7.908 -0.1915  0.2552  0.4580
  226GLN      N 3672   3.338   6.829   7.693 -0.0489  0.4606  0.1662
  226GLN      H 3673   3.316   6.764   7.619 -0.1077 -0.6823  1.1564
  226GLN     CA 3674   3.463   6.893   7.681 -0.2176 -0.3695  0.1908
  226GLN     HA 3675   3.532   6.873   7.764  1.7930  2.7784 -0.5438
  226GLN     CB 3676   3.527   6.839   7.562  0.0061 -0.2457  0.4101
  226GLN    HB1 3677   3.526   6.730   7.567  2.7434 -0.3904 -0.4263
  226GLN    HB2 3678   3.469   6.874   7.477 -1.3162  0.5770  1.6081
  226GLN     CG 3679   3.678   6.880   7.544 -0.2104 -0.0025 -0.1064
  226GLN    HG1 3680   3.695   6.987   7.554 -3.4378  0.6896 -0.9312
  226GLN    HG2 3681   3.735   6.822   7.617 -2.6145 -1.1472  0.9794
  226GLN     CD 3682   3.738   6.846   7.406 -0.9806 -0.3662 -0.0825
  226GLN    OE1 3683   3.682   6.772   7.330  0.5596  0.1552  0.1511
  226GLN    NE2 3684   3.855   6.899   7.372  0.0316 -0.3843 -0.8688
  226GLN   HE21 3685   3.907   6.948   7.442  2.4132 -2.3361 -1.1516
  226GLN   HE22 3686   3.890   6.880   7.279  0.6041 -0.5254 -0.6220
  226GLN      C 3687   3.446   7.047   7.665  0.5641 -0.8537  0.1665
  226GLN      O 3688   3.536   7.119   7.719  0.4985 -0.0541 -0.0846
  227LEU      N 3689   3.340   7.102   7.595 -0.7358  0.1412  0.5026
  227LEU      H 3690   3.278   7.040   7.545 -1.1520  0.9994 -0.0643
  227LEU     CA 3691   3.310   7.247   7.583 -0.2005  0.4817  0.2268
  227LEU     HA 3692   3.403   7.297   7.554  0.0982  0.2572  0.7838
  227LEU     CB 3693   3.200   7.262   7.474  0.6814 -0.0694  0.0501
  227LEU    HB1 3694   3.230   7.215   7.381 -0.7052  0.4057 -0.6592
  227LEU    HB2 3695   3.107   7.207   7.490  1.1940 -1.2253 -0.8307
  227LEU     CG 3696   3.163   7.406   7.446  0.4031  0.6616 -0.2410
  227LEU     HG 3697   3.138   7.453   7.541 -1.8535  0.9934 -0.9576
  227LEU    CD1 3698   3.287   7.480   7.395  0.4964  0.6313  0.5843
  227LEU   HD11 3699   3.337   7.419   7.320 -1.8508 -0.9530  0.2229
  227LEU   HD12 3700   3.271   7.582   7.360 -0.2239  0.5017  0.5324
  227LEU   HD13 3701   3.361   7.502   7.472  1.0138  1.8878 -0.2296
  227LEU    CD2 3702   3.048   7.427   7.346  0.3164 -0.0611  0.1060
  227LEU   HD21 3703   2.957   7.380   7.383  0.3252  0.0978  0.3371
  227LEU   HD22 3704   3.033   7.535   7.340  1.1339 -0.0076 -1.3284
  227LEU   HD23 3705   3.075   7.380   7.252 -1.3180  0.3360 -0.5864
  227LEU      C 3706   3.269   7.301   7.716  0.0291  0.1914 -0.4739
  227LEU      O 3707   3.311   7.409   7.751 -0.1768  1.1009  0.0353
  228LYS      N 3708   3.200   7.220   7.797  0.4200 -0.4326 -0.0470
  228LYS      H 3709   3.164   7.131   7.765 -0.0560 -0.4866  0.5995
  228LYS     CA 3710   3.182   7.247   7.942  0.6902 -0.2093 -0.6811
  228LYS     HA 3711   3.139   7.346   7.956  1.0499 -0.1581  0.0841
  228LYS     CB 3712   3.076   7.161   8.009  0.2838 -0.9106 -0.3374
  228LYS    HB1 3713   3.099   7.056   7.995  0.8475 -0.7224 -0.9207
  228LYS    HB2 3714   3.088   7.179   8.116  0.9591  1.1169 -0.6998
  228LYS     CG 3715   2.940   7.204   7.961 -0.0882 -0.0860 -0.5233
  228LYS    HG1 3716   2.931   7.310   7.983  0.1048 -0.1840  0.0295
  228LYS    HG2 3717   2.938   7.181   7.854  1.5376 -2.4716 -0.1056
  228LYS     CD 3718   2.837   7.114   8.033 -0.1002 -0.9120  0.5863
  228LYS    HD1 3719   2.871   7.095   8.135  0.1709 -2.3662  0.2529
  228LYS    HD2 3720   2.739   7.162   8.029  0.5527  0.5281  1.1444
  228LYS     CE 3721   2.823   6.976   7.979 -0.0277 -0.5504 -0.6485
  228LYS    HE1 3722   2.817   6.981   7.870 -0.5808 -0.9538 -0.6423
  228LYS    HE2 3723   2.901   6.912   8.019 -1.1181  0.1601  2.9162
  228LYS     NZ 3724   2.701   6.905   8.029  0.2399  0.4072  0.2746
  228LYS    HZ1 3725   2.618   6.943   7.987  1.3021  1.4443 -0.9869
  228LYS    HZ2 3726   2.709   6.809   7.998 -1.3244  0.8989 -1.8392
  228LYS    HZ3 3727   2.692   6.909   8.130 -3.7049 -0.3951  0.0882
  228LYS      C 3728   3.312   7.257   8.024 -0.2945  0.5777 -0.9117
  228LYS      O 3729   3.330   7.347   8.104  0.1036 -0.6232 -0.0134
  229LEU      N 3730   3.414   7.173   8.001 -0.7699  0.4363  0.0126
  229LEU      H 3731   3.391   7.084   7.959 -0.5386  0.2260  0.3312
  229LEU     CA 3732   3.555   7.186   8.061  0.2909  0.3240  0.6198
  229LEU     HA 3733   3.552   7.202   8.169  1.5500 -1.4937  0.9780
  229LEU     CB 3734   3.638   7.058   8.025 -0.1594  0.0009  0.8996
  229LEU    HB1 3735   3.571   6.972   8.034  0.6110 -0.5378  1.6397
  229LEU    HB2 3736   3.677   7.080   7.926  2.5555  1.3233  2.1795
  229LEU     CG 3737   3.749   7.040   8.127 -0.2685  0.3788 -0.4133
  229LEU     HG 3738   3.815   7.127   8.114 -0.8558  0.9248  0.1685
  229LEU    CD1 3739   3.708   7.031   8.280 -0.6839  0.6579  0.2389
  229LEU   HD11 3740   3.693   7.130   8.324 -0.7028 -0.0352  1.8881
  229LEU   HD12 3741   3.621   6.967   8.290 -0.6112  0.3215 -1.2086
  229LEU   HD13 3742   3.794   6.990   8.334  0.6051  0.8862 -1.5365
  229LEU    CD2 3743   3.835   6.921   8.097  0.0886 -0.0222  0.1595
  229LEU   HD21 3744   3.927   6.904   8.152 -0.3752 -3.5084  0.0891
  229LEU   HD22 3745   3.775   6.837   8.132 -0.3279  0.6767  1.1726
  229LEU   HD23 3746   3.855   6.913   7.990 -0.7377  0.2055 -0.0188
  229LEU      C 3747   3.637   7.310   8.013  0.4917 -0.0122  0.3926
  229LEU      O 3748   3.698   7.380   8.089  0.9297  0.2599 -0.0094
  230ILE      N 3749   3.632   7.341   7.882 -0.0116 -0.2618  0.1586
  230ILE      H 3750   3.596   7.270   7.819 -1.4650 -2.0294  2.7857
  230ILE     CA 3751   3.697   7.453   7.822 -0.5716  0.2865 -0.3399
  230ILE     HA 3752   3.802   7.432   7.844 -1.0384 -1.1129  0.7034
  230ILE     CB 3753   3.666   7.458   7.668 -0.6325  0.4041  0.3511
  230ILE     HB 3754   3.565   7.422   7.646  0.2085 -0.5098 -2.3869
  230ILE    CG2 3755   3.700   7.591   7.600 -0.3530 -0.2334  0.1649
  230ILE   HG21 3756   3.806   7.609   7.614 -0.2068  0.2115 -1.2861
  230ILE   HG22 3757   3.681   7.575   7.493  0.6681  0.1602 -0.0806
  230ILE   HG23 3758   3.641   7.677   7.631  0.2005 -0.1747  1.0734
  230ILE    CG1 3759   3.752   7.351   7.599 -0.4869 -0.5854  0.4286
  230ILE   HG11 3760   3.857   7.381   7.589 -0.3307 -1.6421 -1.5980
  230ILE   HG12 3761   3.746   7.252   7.644  0.4761 -1.5943 -1.5296
  230ILE     CD 3762   3.704   7.322   7.457  0.6325  0.2881 -0.4955
  230ILE    HD1 3763   3.716   7.396   7.378  0.3288 -0.2931 -1.0962
  230ILE    HD2 3764   3.762   7.239   7.415 -0.6297 -0.9021  0.0328
  230ILE    HD3 3765   3.599   7.292   7.463  0.9343 -0.6471  0.7127
  230ILE      C 3766   3.659   7.586   7.883 -0.8577 -0.1206 -0.2864
  230ILE      O 3767   3.741   7.663   7.938  0.0461 -0.0960  0.2137
  231LEU      N 3768   3.528   7.612   7.892  0.2205  0.1849  0.4520
  231LEU      H 3769   3.474   7.529   7.872  3.1914 -1.8629  0.4144
  231LEU     CA 3770   3.474   7.743   7.939  0.0385 -0.0879  0.2766
  231LEU     HA 3771   3.525   7.830   7.897  3.5154 -1.7335  0.6785
  231LEU     CB 3772   3.328   7.759   7.908 -0.1399  0.0080 -0.1005
  231LEU    HB1 3773   3.276   7.667   7.934 -3.1442  1.3199 -1.0373
  231LEU    HB2 3774   3.274   7.829   7.973 -2.8335 -0.5621 -1.5776
  231LEU     CG 3775   3.298   7.772   7.757 -0.3900 -0.4595 -0.3234
  231LEU     HG 3776   3.336   7.681   7.712 -0.2409  0.4002 -2.0119
  231LEU    CD1 3777   3.144   7.771   7.743 -0.1517  0.0611  0.1713
  231LEU   HD11 3778   3.104   7.685   7.797 -2.8158  0.9100 -0.3407
  231LEU   HD12 3779   3.096   7.855   7.793  1.5640 -0.1315  2.3269
  231LEU   HD13 3780   3.116   7.769   7.638 -0.4179  1.9250  0.1672
  231LEU    CD2 3781   3.365   7.887   7.693 -0.4276  0.2266 -0.2675
  231LEU   HD21 3782   3.472   7.892   7.713 -0.7183  0.1154  1.4195
  231LEU   HD22 3783   3.368   7.868   7.586 -1.4525  2.4885 -0.7550
  231LEU   HD23 3784   3.304   7.976   7.705  1.6215  1.7068 -0.2357
  231LEU      C 3785   3.488   7.758   8.092 -0.0927  0.3164  0.2114
  231LEU      O 3786   3.505   7.864   8.150  0.0437  0.3250 -0.3398
  232ARG      N 3787   3.491   7.642   8.161 -0.1459  0.9662 -1.1903
  232ARG      H 3788   3.481   7.556   8.109  1.3111  0.8248 -1.2674
  232ARG     CA 3789   3.528   7.622   8.304 -0.0106  0.4363 -0.1211
  232ARG     HA 3790   3.457   7.679   8.363 -0.8301 -1.4302  0.8032
  232ARG     CB 3791   3.498   7.478   8.353  0.0812 -0.0098 -0.3050
  232ARG    HB1 3792   3.393   7.457   8.332  0.2101 -0.1084 -0.8685
  232ARG    HB2 3793   3.557   7.408   8.293  1.6665 -0.4762  1.7052
  232ARG     CG 3794   3.528   7.459   8.501 -0.0760  0.0521 -0.2638
  232ARG    HG1 3795   3.625   7.508   8.516 -0.4550  1.2555 -1.5226
  232ARG    HG2 3796   3.453   7.508   8.563  0.8863 -1.5686  2.3536
  232ARG     CD 3797   3.539   7.309   8.539  0.7269 -0.2049  0.2198
  232ARG    HD1 3798   3.442   7.277   8.502  0.9375 -0.4320 -0.1375
  232ARG    HD2 3799   3.618   7.266   8.478  1.2897  1.9494 -0.6871
  232ARG     NE 3800   3.542   7.286   8.685 -0.1684  0.5232  0.1399
  232ARG     HE 3801   3.556   7.364   8.748 -1.8346  0.4773  0.5997
  232ARG     CZ 3802   3.555   7.165   8.740 -0.2559  0.4772 -0.4307
  232ARG    NH1 3803   3.528   7.057   8.679  0.2512  0.5274 -0.1992
  232ARG   HH11 3804   3.474   7.069   8.595  1.0319 -1.3288 -1.0117
  232ARG   HH12 3805   3.551   6.966   8.716 -1.8549  0.4520  1.0902
  232ARG    NH2 3806   3.602   7.157   8.862  0.3565  0.4397  0.9220
  232ARG   HH21 3807   3.639   7.245   8.897 -1.1602  1.8544 -0.8086
  232ARG   HH22 3808   3.590   7.079   8.925  0.3749  0.1410  0.5588
  232ARG      C 3809   3.670   7.673   8.322  0.0774 -0.0568  0.4629
  232ARG      O 3810   3.704   7.745   8.418  0.7293  0.5825 -0.0589
  233LEU      N 3811   3.761   7.642   8.237 -0.4722  0.5590  0.2445
  233LEU      H 3812   3.739   7.567   8.173  1.2197  0.9415 -0.8499
  233LEU     CA 3813   3.899   7.683   8.252 -0.7129  0.7966  0.7266
  233LEU     HA 3814   3.920   7.680   8.359 -0.4662 -1.0416  0.6524
  233LEU     CB 3815   3.985   7.567   8.195  0.1661 -0.0754  0.2173
  233LEU    HB1 3816   3.956   7.470   8.236  2.2823 -1.3273 -1.0932
  233LEU    HB2 3817   3.973   7.559   8.087  2.3839 -0.7290 -0.0171
  233LEU     CG 3818   4.138   7.589   8.208  0.3029  0.3037 -0.2248
  233LEU     HG 3819   4.156   7.682   8.153  2.5621 -0.8526 -1.5999
  233LEU    CD1 3820   4.186   7.611   8.353 -0.4296  0.1668  0.2192
  233LEU   HD11 3821   4.293   7.633   8.351 -0.1291 -1.1335  0.8866
  233LEU   HD12 3822   4.139   7.699   8.396 -1.9689  0.3034 -1.6384
  233LEU   HD13 3823   4.176   7.524   8.418 -0.1952 -0.3804 -0.4719
  233LEU    CD2 3824   4.223   7.472   8.155  0.4660  0.2098 -0.1137
  233LEU   HD21 3825   4.330   7.492   8.164  0.3712  0.7283 -0.0743
  233LEU   HD22 3826   4.209   7.391   8.225  3.7864  0.8763  1.5156
  233LEU   HD23 3827   4.194   7.461   8.050 -0.0494 -0.8090  0.1312
  233LEU      C 3828   3.931   7.822   8.183 -0.5151 -0.0666 -0.0224
  233LEU      O 3829   4.000   7.905   8.244  0.4423  0.6595 -0.0243
  234VAL      N 3830   3.879   7.855   8.068 -0.9289 -0.2357  0.3854
  234VAL      H 3831   3.821   7.785   8.024  1.2852 -2.0577  0.1387
  234VAL     CA 3832   3.913   7.985   7.998  0.1070 -0.1648  0.4097
  234VAL     HA 3833   4.010   8.027   8.027 -0.2105  1.1432 -0.3151
  234VAL     CB 3834   3.942   7.958   7.850 -0.2384 -0.6579 -0.3762
  234VAL     HB 3835   4.011   8.036   7.816  0.6679 -1.6855 -0.9491
  234VAL    CG1 3836   4.031   7.831   7.825 -0.7504 -0.0566 -0.0548
  234VAL   HG11 3837   4.075   7.838   7.725 -0.8346 -3.7334 -0.4665
  234VAL   HG12 3838   4.119   7.832   7.889  2.3494  1.3268 -3.9097
  234VAL   HG13 3839   3.974   7.740   7.839  0.1925 -0.9324 -1.5401
  234VAL    CG2 3840   3.816   7.952   7.772 -0.0029 -0.5255  0.5436
  234VAL   HG21 3841   3.770   7.854   7.786 -0.9738 -0.3152 -0.9548
  234VAL   HG22 3842   3.756   8.041   7.792 -0.6713 -0.8946  0.2191
  234VAL   HG23 3843   3.841   7.948   7.666 -1.9296 -3.6101  0.0628
  234VAL      C 3844   3.814   8.095   8.015 -0.8036 -0.0391 -0.0910
  234VAL      O 3845   3.837   8.206   7.969 -0.3938 -0.7015  0.0342
  235GLY      N 3846   3.703   8.073   8.074  0.4012  0.0282 -0.8303
  235GLY      H 3847   3.684   7.979   8.108 -3.5346  0.7687 -0.5336
  235GLY     CA 3848   3.590   8.167   8.109  0.1646 -0.2233  0.6946
  235GLY    HA1 3849   3.555   8.145   8.210 -1.8035  2.1105  0.6039
  235GLY    HA2 3850   3.624   8.270   8.102 -0.0795  0.0266  2.8001
  235GLY      C 3851   3.473   8.155   8.010 -0.6260 -0.1513  0.1963
  235GLY      O 3852   3.492   8.133   7.893  0.6928 -0.0364  0.1063
  236THR      N 3853   3.355   8.162   8.059  0.2956 -0.1411 -0.3270
  236THR      H 3854   3.343   8.183   8.157 -0.8091 -0.4895 -0.3699
  236THR     CA 3855   3.229   8.189   7.989 -0.0896  0.2176  0.0537
  236THR     HA 3856   3.224   8.114   7.909 -0.2792 -1.8992  1.9595
  236THR     CB 3857   3.116   8.158   8.084 -0.0836 -0.5926 -0.2241
  236THR     HB 3858   3.023   8.205   8.052 -1.8311 -2.6845  1.5623
  236THR    CG2 3859   3.089   8.008   8.100  0.1300  0.4096 -0.3146
  236THR   HG21 3860   3.081   7.960   8.003  0.6958  1.1983 -0.7558
  236THR   HG22 3861   3.161   7.950   8.157 -1.0318 -1.1571 -0.3714
  236THR   HG23 3862   2.988   7.996   8.142  0.4735  0.5059  0.5728
  236THR    OG1 3863   3.147   8.200   8.218  0.2229  0.1067 -0.3295
  236THR    HG1 3864   3.121   8.292   8.220  1.6985  0.5536 -0.8392
  236THR      C 3865   3.220   8.330   7.934 -0.7141  0.2392  0.4899
  236THR      O 3866   3.269   8.430   7.987 -0.3918  0.1647 -0.2249
  237PRO      N 3867   3.172   8.341   7.806  0.1887  0.0899 -0.5752
  237PRO     CD 3868   3.098   8.240   7.735 -0.1026 -0.3423 -0.1912
  237PRO    HD1 3869   3.019   8.197   7.798  0.3239 -0.1914  0.4537
  237PRO    HD2 3870   3.166   8.164   7.696 -1.0558 -0.7650 -1.0925
  237PRO     CG 3871   3.032   8.307   7.617  0.0067  0.0133 -0.2357
  237PRO    HG1 3872   2.930   8.337   7.641  0.1161  2.1329 -2.0441
  237PRO    HG2 3873   3.024   8.232   7.538  1.0304 -0.1158 -0.2214
  237PRO     CB 3874   3.123   8.430   7.586  0.3705  0.7171 -0.2421
  237PRO    HB1 3875   3.054   8.500   7.540 -2.3565 -2.0654 -0.7375
  237PRO    HB2 3876   3.195   8.391   7.514 -0.4287 -2.2102  0.3965
  237PRO     CA 3877   3.180   8.466   7.727  0.3489  0.1356 -0.4367
  237PRO     HA 3878   3.283   8.499   7.720  0.9524 -1.3701  0.7784
  237PRO      C 3879   3.089   8.570   7.789  0.1629  0.6669 -0.7154
  237PRO      O 3880   2.974   8.540   7.825 -0.1365 -0.0777  0.2027
  238GLY      N 3881   3.139   8.690   7.807  0.3977  0.3007 -0.0435
  238GLY      H 3882   3.239   8.708   7.802  0.0106  3.4217  1.1206
  238GLY     CA 3883   3.057   8.812   7.834 -0.0938 -0.5071 -0.2590
  238GLY    HA1 3884   2.976   8.784   7.901  1.5396 -0.7634  1.7043
  238GLY    HA2 3885   3.127   8.883   7.879 -1.0553  0.0916  0.3051
  238GLY      C 3886   3.004   8.881   7.705  0.4532 -0.9839  0.8580
  238GLY      O 3887   3.035   8.839   7.591 -0.0834  0.1906  0.2315
  239ALA      N 3888   2.914   8.984   7.717 -0.1469  0.1524  0.4177
  239ALA      H 3889   2.892   9.019   7.809 -0.3235  1.0735  0.0278
  239ALA     CA 3890   2.826   9.039   7.606 -0.0683 -0.0198  0.0198
  239ALA     HA 3891   2.764   8.957   7.569  1.8443 -1.8422  0.6807
  239ALA     CB 3892   2.733   9.152   7.657 -0.4927 -0.0836  0.6629
  239ALA    HB1 3893   2.645   9.103   7.697 -0.7947  0.2214  0.3805
  239ALA    HB2 3894   2.792   9.208   7.730  0.9099 -1.2282  0.4468
  239ALA    HB3 3895   2.702   9.209   7.569  0.0205 -0.9048 -0.0713
  239ALA      C 3896   2.911   9.093   7.490 -0.2821  0.0216 -0.1591
  239ALA      O 3897   2.872   9.106   7.375 -0.7417 -0.4667  0.1197
  240GLU      N 3898   3.037   9.128   7.518  0.0131 -0.0524  0.4076
  240GLU      H 3899   3.069   9.117   7.614  0.9685  0.6033  0.1831
  240GLU     CA 3900   3.131   9.178   7.417 -0.7171 -0.7192  0.3885
  240GLU     HA 3901   3.079   9.234   7.339  0.3360  1.0601  0.9047
  240GLU     CB 3902   3.224   9.286   7.477  0.4392 -1.1101 -0.2211
  240GLU    HB1 3903   3.275   9.256   7.569  1.5291  1.1118 -0.0220
  240GLU    HB2 3904   3.303   9.312   7.408  0.7698 -2.7246 -0.4838
  240GLU     CG 3905   3.158   9.424   7.515 -0.4131  0.4364  0.3983
  240GLU    HG1 3906   3.080   9.405   7.589 -0.3376 -2.1689 -0.0769
  240GLU    HG2 3907   3.233   9.476   7.574  0.1222  0.9305 -0.6926
  240GLU     CD 3908   3.118   9.506   7.391  0.2039 -0.2284 -0.0732
  240GLU    OE1 3909   2.999   9.491   7.356  0.1403 -0.1621 -0.0685
  240GLU    OE2 3910   3.215   9.565   7.335  0.6025  0.0905  0.2397
  240GLU      C 3911   3.215   9.063   7.357 -0.3320 -0.4915 -0.2268
  240GLU      O 3912   3.281   9.091   7.258  0.2296  0.3202  0.4846
  241LEU      N 3913   3.210   8.942   7.414  0.3028 -0.0268  0.5180
  241LEU      H 3914   3.150   8.918   7.491  0.0469 -1.8926 -0.1943
  241LEU     CA 3915   3.259   8.823   7.345 -0.1888  0.2739  0.1892
  241LEU     HA 3916   3.348   8.854   7.289  0.5185 -0.7541  0.7106
  241LEU     CB 3917   3.306   8.718   7.455  0.0031 -0.0576 -0.1440
  241LEU    HB1 3918   3.339   8.780   7.538 -0.3619 -0.0748  0.0180
  241LEU    HB2 3919   3.219   8.660   7.487  0.4344 -0.4788  0.2731
  241LEU     CG 3920   3.417   8.616   7.415 -0.5509 -0.5763 -0.3328
  241LEU     HG 3921   3.431   8.551   7.502 -2.6007 -0.7788 -0.0926
  241LEU    CD1 3922   3.392   8.518   7.301  0.4044 -0.0788 -0.2075
  241LEU   HD11 3923   3.309   8.453   7.330  0.7806 -0.4648  0.0159
  241LEU   HD12 3924   3.367   8.581   7.216  2.5706  0.2199 -0.6741
  241LEU   HD13 3925   3.482   8.465   7.269 -0.6288 -2.2821  0.3050
  241LEU    CD2 3926   3.555   8.681   7.384  0.0243  0.0247  0.4360
  241LEU   HD21 3927   3.620   8.596   7.406  0.8133  0.8076  1.2485
  241LEU   HD22 3928   3.555   8.715   7.281 -1.3726 -0.8325  0.1340
  241LEU   HD23 3929   3.586   8.756   7.457 -0.2838 -0.2049  0.8038
  241LEU      C 3930   3.144   8.762   7.256 -0.6480 -0.0924  0.1226
  241LEU      O 3931   3.173   8.709   7.150 -0.0383  0.2750 -0.1062
  242LEU      N 3932   3.019   8.784   7.292 -0.0902  0.0930  0.1159
  242LEU      H 3933   3.003   8.824   7.384  2.1941  1.9486 -0.1962
  242LEU     CA 3934   2.915   8.723   7.218 -0.0733 -0.0475 -0.1393
  242LEU     HA 3935   2.934   8.616   7.207 -0.5963 -0.1497 -0.0788
  242LEU     CB 3936   2.786   8.730   7.297 -0.1243 -0.3000  0.2941
  242LEU    HB1 3937   2.756   8.833   7.317  1.6108  0.0289  1.4254
  242LEU    HB2 3938   2.704   8.692   7.236 -0.4644 -0.1858  0.6713
  242LEU     CG 3939   2.783   8.644   7.422  0.1386 -0.0605 -0.0705
  242LEU     HG 3940   2.865   8.669   7.489  0.1531  0.9314 -0.4455
  242LEU    CD1 3941   2.644   8.677   7.483 -0.1251  0.2834 -0.3087
  242LEU   HD11 3942   2.631   8.785   7.491 -0.9202  0.7628 -5.0442
  242LEU   HD12 3943   2.563   8.647   7.417  0.5971  1.5823 -1.8596
  242LEU   HD13 3944   2.640   8.637   7.584  0.8660  1.2078  0.1195
  242LEU    CD2 3945   2.798   8.503   7.384 -0.2523 -0.4778 -0.6663
  242LEU   HD21 3946   2.766   8.440   7.467  0.0945 -0.4017 -0.4753
  242LEU   HD22 3947   2.721   8.475   7.311 -1.8398  1.7185  0.0482
  242LEU   HD23 3948   2.902   8.481   7.364 -0.3008 -0.1575 -1.2963
  242LEU      C 3949   2.887   8.792   7.079  0.1290  0.2668  0.0275
  242LEU      O 3950   2.852   8.722   6.982 -0.2863 -0.5528 -0.4696
  243LYS      N 3951   2.918   8.917   7.063 -0.2717  0.0454 -0.2754
  243LYS      H 3952   2.967   8.956   7.142  0.8862  0.3918 -1.1370
  243LYS     CA 3953   2.913   8.985   6.925 -0.3341 -0.2862  0.3740
  243LYS     HA 3954   2.813   8.964   6.886 -0.8037  0.9024  0.8899
  243LYS     CB 3955   2.923   9.135   6.940 -0.1594 -0.6052  0.1654
  243LYS    HB1 3956   2.913   9.172   6.838  0.8093 -1.1427 -0.1433
  243LYS    HB2 3957   2.842   9.170   7.003  0.9375 -1.1740  1.9867
  243LYS     CG 3958   3.064   9.173   6.983 -0.0094  0.6755 -0.3675
  243LYS    HG1 3959   3.076   9.132   7.083  0.0334 -0.0660 -0.6761
  243LYS    HG2 3960   3.142   9.125   6.923 -0.6902 -0.2798 -0.5157
  243LYS     CD 3961   3.082   9.322   6.988  0.5441  0.4551 -0.4537
  243LYS    HD1 3962   3.058   9.357   6.888 -0.4683 -3.0337 -1.5747
  243LYS    HD2 3963   3.012   9.362   7.061 -0.9576  1.1311 -2.2019
  243LYS     CE 3964   3.214   9.367   7.028 -0.0827  0.1602  0.3747
  243LYS    HE1 3965   3.243   9.295   7.105 -2.1196 -1.0852  0.0484
  243LYS    HE2 3966   3.281   9.338   6.946 -2.5206 -2.3140 -0.9129
  243LYS     NZ 3967   3.230   9.511   7.060 -0.4117 -1.2775  0.3127
  243LYS    HZ1 3968   3.327   9.540   7.059 -0.5287 -0.7661  1.4851
  243LYS    HZ2 3969   3.182   9.574   6.998  1.8207  0.6618  0.3996
  243LYS    HZ3 3970   3.208   9.531   7.157 -0.3428 -0.0404  0.0878
  243LYS      C 3971   3.009   8.924   6.825  0.0097 -0.3654  0.1727
  243LYS      O 3972   2.988   8.945   6.707  0.3799  0.4142 -0.3428
  244LYS      N 3973   3.109   8.852   6.875 -0.8796 -0.0740  0.0178
  244LYS      H 3974   3.107   8.820   6.971 -2.4563 -0.5332 -0.1403
  244LYS     CA 3975   3.210   8.780   6.786 -0.2807 -0.0999  0.5167
  244LYS     HA 3976   3.219   8.830   6.689 -0.1738 -0.3728  0.3858
  244LYS     CB 3977   3.341   8.776   6.855  0.0109 -0.1933 -0.4887
  244LYS    HB1 3978   3.333   8.733   6.954  1.8746  0.0624 -0.1807
  244LYS    HB2 3979   3.409   8.733   6.782  2.5193  1.0921  0.9462
  244LYS     CG 3980   3.387   8.922   6.885 -0.3020  0.5458  0.0777
  244LYS    HG1 3981   3.373   8.977   6.792  0.6944 -0.1448 -0.4895
  244LYS    HG2 3982   3.326   8.964   6.966 -0.1544 -0.1062  0.5319
  244LYS     CD 3983   3.533   8.931   6.921 -0.0477  0.7782 -0.9911
  244LYS    HD1 3984   3.539   9.029   6.968  0.3522 -0.5436  1.9571
  244LYS    HD2 3985   3.551   8.860   7.001  1.4904 -0.3002 -2.2282
  244LYS     CE 3986   3.625   8.924   6.796 -0.3652  0.3194 -0.1166
  244LYS    HE1 3987   3.626   8.823   6.754  2.9471 -1.4329  3.5127
  244LYS    HE2 3988   3.589   8.999   6.725  0.1080  0.1275 -0.5630
  244LYS     NZ 3989   3.760   8.946   6.841  0.3473 -1.2047 -0.1295
  244LYS    HZ1 3990   3.776   8.883   6.918 -0.4871  1.5933  2.5197
  244LYS    HZ2 3991   3.824   8.921   6.767 -1.5712 -3.2319 -1.2113
  244LYS    HZ3 3992   3.783   9.039   6.874 -2.6119  0.9076 -3.3096
  244LYS      C 3993   3.170   8.634   6.759  0.7003  0.6058  0.2987
  244LYS      O 3994   3.235   8.564   6.680  0.5936 -0.2338  0.0479
  245ILE      N 3995   3.068   8.580   6.821 -0.2690  0.5171  0.1937
  245ILE      H 3996   3.025   8.632   6.897  0.2081  0.1101  0.7480
  245ILE     CA 3997   3.014   8.446   6.791 -0.7274  0.5830  0.1829
  245ILE     HA 3998   3.103   8.388   6.764  0.4736  2.9608 -1.3267
  245ILE     CB 3999   2.941   8.375   6.909 -0.2878  0.2941 -0.5758
  245ILE     HB 4000   2.850   8.434   6.924 -0.7199 -0.1018 -1.5545
  245ILE    CG2 4001   2.885   8.239   6.876  0.6417 -0.1436 -0.3095
  245ILE   HG21 4002   2.795   8.251   6.816  0.8100 -1.1153 -0.7605
  245ILE   HG22 4003   2.966   8.188   6.825  0.8043  0.4485 -0.6613
  245ILE   HG23 4004   2.855   8.193   6.970  0.0846  2.1588  0.7173
  245ILE    CG1 4005   3.032   8.366   7.039  0.1044 -0.3436  0.9206
  245ILE   HG11 4006   3.068   8.466   7.065  0.0772 -0.2001  0.4254
  245ILE   HG12 4007   2.983   8.325   7.127  3.4225 -0.3493  2.9170
  245ILE     CD 4008   3.162   8.288   7.025  0.2808  0.4348 -0.0531
  245ILE    HD1 4009   3.139   8.183   7.042  2.3789  0.2829  2.3029
  245ILE    HD2 4010   3.215   8.311   6.932  3.9549 -1.2907  1.4310
  245ILE    HD3 4011   3.234   8.322   7.098  2.0974  2.0749 -2.4517
  245ILE      C 4012   2.921   8.449   6.669  0.3671 -0.2393  0.5510
  245ILE      O 4013   2.818   8.515   6.669 -0.4827  0.2488  0.5044
  246SER      N 4014   2.958   8.385   6.563  0.2024 -0.7310 -0.3433
  246SER      H 4015   3.033   8.318   6.565  0.4787 -0.4291  1.7406
  246SER     CA 4016   2.922   8.431   6.432  0.8263  0.6283  0.5251
  246SER     HA 4017   2.945   8.537   6.434 -0.8481  1.0512 -0.5464
  246SER     CB 4018   3.009   8.366   6.320  0.2796  0.2802  0.2840
  246SER    HB1 4019   2.980   8.421   6.230  1.1314  2.5373  1.3197
  246SER    HB2 4020   3.114   8.389   6.338  0.2248 -0.4924  1.7925
  246SER     OG 4021   2.986   8.227   6.304  0.2208  0.3254 -0.1554
  246SER     HG 4022   3.042   8.197   6.232 -0.1212  0.8079 -0.6336
  246SER      C 4023   2.774   8.412   6.400  0.7182 -0.3104  0.2138
  246SER      O 4024   2.725   8.451   6.288 -0.4480  0.2731 -0.5197
  247SER      N 4025   2.689   8.355   6.489 -0.0003  0.6014  0.5108
  247SER      H 4026   2.721   8.331   6.582  1.1137 -0.0206 -0.0127
  247SER     CA 4027   2.546   8.342   6.460  0.5859 -0.3831 -0.6180
  247SER     HA 4028   2.516   8.429   6.402 -0.0230  1.7214  2.5775
  247SER     CB 4029   2.516   8.215   6.378 -0.2052  0.1609 -0.0133
  247SER    HB1 4030   2.412   8.225   6.346 -0.7694  0.5150  1.7973
  247SER    HB2 4031   2.584   8.205   6.293 -1.5365  1.8785 -1.3509
  247SER     OG 4032   2.531   8.103   6.464  0.0106  0.0376 -0.0868
  247SER     HG 4033   2.610   8.057   6.434  0.1770 -1.0726  1.9314
  247SER      C 4034   2.464   8.342   6.595  0.7086 -0.4415  0.2716
  247SER      O 4035   2.512   8.300   6.702 -0.0999  0.3131  0.2485
  248GLU      N 4036   2.341   8.388   6.583  0.4125  0.1617 -0.2823
  248GLU      H 4037   2.316   8.426   6.494 -0.4410  2.6552  0.9498
  248GLU     CA 4038   2.255   8.389   6.700 -0.9345  0.3732  0.3175
  248GLU     HA 4039   2.298   8.444   6.783 -0.2878  0.3735 -0.0086
  248GLU     CB 4040   2.118   8.448   6.660  0.1381 -0.2617  0.6865
  248GLU    HB1 4041   2.127   8.542   6.604 -1.8963 -0.3960  0.0568
  248GLU    HB2 4042   2.054   8.387   6.597 -0.7216 -1.8833  2.9916
  248GLU     CG 4043   2.036   8.488   6.775  0.3511  0.1501  0.7059
  248GLU    HG1 4044   1.932   8.493   6.743  0.3242 -0.6948  0.6534
  248GLU    HG2 4045   2.030   8.406   6.846 -1.0877  0.0700  0.5248
  248GLU     CD 4046   2.080   8.613   6.857  0.5702 -0.1918  0.7463
  248GLU    OE1 4047   2.190   8.612   6.921 -0.5764  0.2883  0.3565
  248GLU    OE2 4048   1.995   8.708   6.857  0.1953  0.1529  0.1132
  248GLU      C 4049   2.231   8.250   6.761  0.2847 -0.3425  0.2162
  248GLU      O 4050   2.251   8.226   6.877 -0.1623  0.2469  0.6181
  249SER      N 4051   2.203   8.161   6.673  0.7017 -0.8055 -0.3181
  249SER      H 4052   2.200   8.200   6.581 -2.1235  1.8427  0.7437
  249SER     CA 4053   2.183   8.015   6.696  0.1679 -0.3168 -0.1323
  249SER     HA 4054   2.096   7.997   6.759  0.4277 -1.4232 -0.0662
  249SER     CB 4055   2.155   7.947   6.561  0.0432  0.3199  0.7166
  249SER    HB1 4056   2.240   7.953   6.494  0.9322 -1.0430  1.6821
  249SER    HB2 4057   2.130   7.841   6.566 -0.4606  0.2759 -1.6284
  249SER     OG 4058   2.045   8.007   6.489  0.1676 -0.1687 -0.1270
  249SER     HG 4059   2.080   8.078   6.435 -2.5916  1.4206 -0.0188
  249SER      C 4060   2.301   7.957   6.768  0.0962 -0.1346 -0.1847
  249SER      O 4061   2.281   7.885   6.869  0.2136  0.8732  0.3146
  250ALA      N 4062   2.425   8.001   6.740 -0.3831  0.0450 -0.4441
  250ALA      H 4063   2.439   8.082   6.681 -0.3975  0.6019  0.3003
  250ALA     CA 4064   2.541   7.944   6.807 -0.5354 -0.2417  1.0714
  250ALA     HA 4065   2.536   7.836   6.819  2.7963 -0.4699  1.3628
  250ALA     CB 4066   2.669   7.980   6.729 -0.6121 -0.2241  0.6971
  250ALA    HB1 4067   2.752   7.949   6.794  0.6380  0.4620 -0.5166
  250ALA    HB2 4068   2.676   7.929   6.633  1.2775  0.3071  0.5020
  250ALA    HB3 4069   2.681   8.085   6.703 -0.5152 -1.0616 -3.2145
  250ALA      C 4070   2.557   8.004   6.947 -0.5657 -0.1566 -0.0802
  250ALA      O 4071   2.586   7.926   7.038  0.3471 -0.2492 -0.3617
  251ARG      N 4072   2.529   8.133   6.974 -0.0936 -0.1543 -0.4206
  251ARG      H 4073   2.501   8.191   6.896  0.4338 -0.0219 -0.5129
  251ARG     CA 4074   2.533   8.199   7.102  0.1471  0.3459 -0.2123
  251ARG     HA 4075   2.631   8.192   7.149  1.0952 -3.1408 -2.3419
  251ARG     CB 4076   2.491   8.349   7.084 -0.2067 -0.0379 -0.5863
  251ARG    HB1 4077   2.394   8.362   7.036  0.0322 -0.5551 -1.2200
  251ARG    HB2 4078   2.485   8.393   7.183 -2.2352 -1.0489 -0.2049
  251ARG     CG 4079   2.604   8.420   7.002 -0.3334 -0.1498 -0.2021
  251ARG    HG1 4080   2.690   8.426   7.069 -1.5948  1.4292  1.3730
  251ARG    HG2 4081   2.628   8.368   6.909 -2.5656 -2.3130  0.3365
  251ARG     CD 4082   2.566   8.570   6.974  0.7200 -0.6452 -0.1374
  251ARG    HD1 4083   2.457   8.578   6.978  0.7962 -0.0651  1.3944
  251ARG    HD2 4084   2.619   8.638   7.040 -2.1630  0.3497  1.3171
  251ARG     NE 4085   2.604   8.615   6.837  0.5499 -0.2125 -0.4896
  251ARG     HE 4086   2.700   8.594   6.813  1.0017 -1.3115  1.9266
  251ARG     CZ 4087   2.539   8.672   6.737 -0.7139  0.2431 -0.0937
  251ARG    NH1 4088   2.410   8.696   6.741  0.2829 -0.0098  0.0957
  251ARG   HH11 4089   2.351   8.656   6.812 -1.3026 -1.9411 -2.1198
  251ARG   HH12 4090   2.356   8.729   6.663 -0.9298  1.7535  1.6182
  251ARG    NH2 4091   2.604   8.691   6.620  0.3080  0.3817  0.8613
  251ARG   HH21 4092   2.701   8.668   6.608  0.1167  0.7437 -2.4386
  251ARG   HH22 4093   2.556   8.727   6.538 -0.7829  0.2852  1.4426
  251ARG      C 4094   2.442   8.133   7.192  0.3673 -0.0294 -0.6130
  251ARG      O 4095   2.487   8.097   7.301 -0.3477 -0.4730  0.5890
  252ASN      N 4096   2.316   8.101   7.147  0.6504 -0.2864 -0.2408
  252ASN      H 4097   2.288   8.146   7.062  2.1555 -0.7358 -1.0109
  252ASN     CA 4098   2.204   8.039   7.222  0.1749 -0.7163  0.2743
  252ASN     HA 4099   2.182   8.107   7.305 -0.0076  0.0401 -0.3799
  252ASN     CB 4100   2.092   8.018   7.125 -0.4487 -0.1868  0.0279
  252ASN    HB1 4101   2.129   7.963   7.038  0.7508  1.3900 -0.5188
  252ASN    HB2 4102   2.025   7.943   7.167  0.5544 -2.6263 -2.4635
  252ASN     CG 4103   2.013   8.145   7.080 -0.0982  0.3458 -0.2109
  252ASN    OD1 4104   2.036   8.253   7.131  0.2002 -0.1405 -0.3791
  252ASN    ND2 4105   1.925   8.127   6.985  0.3289 -0.7927  0.4123
  252ASN   HD21 4106   1.907   8.034   6.951 -0.5766 -0.7823  0.8674
  252ASN   HD22 4107   1.865   8.200   6.949  1.0373 -1.8692 -3.4270
  252ASN      C 4108   2.263   7.919   7.292 -0.0632  0.4077  0.3251
  252ASN      O 4109   2.246   7.898   7.415  0.2340  0.0574 -0.1094
  253TYR      N 4110   2.318   7.829   7.208 -0.9461 -0.7679 -0.2857
  253TYR      H 4111   2.333   7.857   7.112  1.0474 -1.2859 -0.1521
  253TYR     CA 4112   2.357   7.701   7.258 -0.3039 -0.1808  0.5894
  253TYR     HA 4113   2.267   7.650   7.291 -1.4199  0.8277 -0.7999
  253TYR     CB 4114   2.421   7.624   7.137  0.2922 -0.4130 -0.1122
  253TYR    HB1 4115   2.362   7.642   7.047  1.6274 -0.1795 -0.9716
  253TYR    HB2 4116   2.518   7.662   7.104  0.0838  0.2966  0.0727
  253TYR     CG 4117   2.428   7.470   7.165  0.1648 -0.3794  0.2341
  253TYR    CD1 4118   2.552   7.423   7.218  0.5913  0.2819 -0.0996
  253TYR    HD1 4119   2.632   7.490   7.244 -1.0914  1.8904  1.2392
  253TYR    CE1 4120   2.556   7.289   7.252  0.4493 -0.1610 -0.5733
  253TYR    HE1 4121   2.646   7.252   7.299  1.1921  0.2128 -1.6831
  253TYR     CZ 4122   2.454   7.200   7.229  0.2250  0.4581  1.2672
  253TYR     OH 4123   2.481   7.068   7.256  0.6834  0.4098 -0.5017
  253TYR     HH 4124   2.401   7.022   7.232 -0.5215  1.6707  0.8928
  253TYR    CE2 4125   2.328   7.248   7.176  0.1649  0.2811  0.2145
  253TYR    HE2 4126   2.250   7.179   7.151  1.3265 -0.2375 -2.3064
  253TYR    CD2 4127   2.321   7.387   7.147  0.7098 -0.3863  0.1102
  253TYR    HD2 4128   2.231   7.428   7.104  0.2945 -0.1217  1.1928
  253TYR      C 4129   2.462   7.705   7.366  0.1218 -0.5273 -0.5257
  253TYR      O 4130   2.448   7.643   7.469  0.1351 -0.3922 -0.2733
  254ILE      N 4131   2.568   7.787   7.352  0.2981 -0.1943  0.5034
  254ILE      H 4132   2.560   7.846   7.270  0.8326 -2.4936 -1.3171
  254ILE     CA 4133   2.679   7.817   7.449 -0.1723 -0.2282 -0.0664
  254ILE     HA 4134   2.731   7.722   7.461 -0.0186  0.1127  2.4846
  254ILE     CB 4135   2.769   7.928   7.383 -0.8939  0.1257 -1.1797
  254ILE     HB 4136   2.712   8.015   7.351 -1.0758  0.5520  0.2094
  254ILE    CG2 4137   2.894   7.981   7.463 -0.0166  0.3484 -0.4152
  254ILE   HG21 4138   2.933   8.068   7.409 -2.0898 -0.0356 -2.7094
  254ILE   HG22 4139   2.852   8.021   7.555 -0.8556 -1.4779  0.0428
  254ILE   HG23 4140   2.964   7.901   7.486 -1.4873 -0.3245  2.1219
  254ILE    CG1 4141   2.834   7.864   7.263 -0.2438 -0.3384  0.6151
  254ILE   HG11 4142   2.907   7.787   7.293  1.1516  0.6066 -0.2224
  254ILE   HG12 4143   2.755   7.812   7.209 -2.2876 -0.6308  3.6527
  254ILE     CD 4144   2.909   7.960   7.171  0.1046  0.4514 -0.2828
  254ILE    HD1 4145   2.888   7.936   7.067 -1.7935  2.5547 -0.4717
  254ILE    HD2 4146   2.880   8.064   7.187 -0.6685  0.3720 -1.1216
  254ILE    HD3 4147   3.014   7.955   7.200 -0.5045 -0.2586  1.9728
  254ILE      C 4148   2.612   7.870   7.580 -0.1034  0.2935 -0.1273
  254ILE      O 4149   2.638   7.810   7.686  0.1723  0.5433  0.0917
  255GLN      N 4150   2.524   7.969   7.578  0.5985 -0.0190  0.3190
  255GLN      H 4151   2.488   8.020   7.498 -2.9456  0.9016  2.3136
  255GLN     CA 4152   2.464   8.022   7.705 -0.0693 -0.2648 -0.4492
  255GLN     HA 4153   2.544   8.061   7.768 -0.9998  3.3685 -1.2341
  255GLN     CB 4154   2.388   8.147   7.673  0.3016 -0.1026 -0.1458
  255GLN    HB1 4155   2.324   8.129   7.587  0.9850 -0.3669 -0.6050
  255GLN    HB2 4156   2.321   8.174   7.755 -2.8469 -2.3188 -1.7656
  255GLN     CG 4157   2.478   8.262   7.648  0.0013  0.5288  0.1558
  255GLN    HG1 4158   2.539   8.275   7.737 -1.1431 -0.4833  1.1109
  255GLN    HG2 4159   2.544   8.243   7.563 -0.3378 -0.5897  0.1257
  255GLN     CD 4160   2.401   8.392   7.628  0.0936 -0.5945  0.7703
  255GLN    OE1 4161   2.376   8.428   7.517 -0.5141  0.2014 -0.0327
  255GLN    NE2 4162   2.376   8.473   7.733 -0.3902  0.6515  0.0952
  255GLN   HE21 4163   2.410   8.454   7.826 -0.4776 -1.3215 -0.2319
  255GLN   HE22 4164   2.349   8.569   7.719 -1.2068  0.4685  0.3628
  255GLN      C 4165   2.373   7.922   7.787 -0.1523 -0.2915 -0.5586
  255GLN      O 4166   2.362   7.926   7.912 -0.6173  0.3373 -0.3769
  256SER      N 4167   2.323   7.824   7.715 -0.3623 -0.0813 -0.5366
  256SER      H 4168   2.357   7.825   7.620 -0.9101 -1.4297 -0.7737
  256SER     CA 4169   2.242   7.710   7.769 -0.2382 -0.5235 -1.0134
  256SER     HA 4170   2.174   7.744   7.848 -1.4512  0.1397 -2.3020
  256SER     CB 4171   2.139   7.658   7.668 -0.1061  0.0670 -0.0327
  256SER    HB1 4172   2.056   7.610   7.721  0.3695 -1.3198 -0.4968
  256SER    HB2 4173   2.101   7.749   7.621  1.3606  1.1869  0.8690
  256SER     OG 4174   2.200   7.576   7.573  0.4088 -0.1417 -0.1873
  256SER     HG 4175   2.272   7.624   7.532  1.0810 -0.8519  0.1220
  256SER      C 4176   2.326   7.594   7.823  0.7080  0.5311 -0.2729
  256SER      O 4177   2.277   7.502   7.886 -0.5096 -0.0735  0.1787
  257LEU      N 4178   2.456   7.595   7.803 -0.5815  0.1293  0.0512
  257LEU      H 4179   2.498   7.670   7.749 -0.4302 -0.6555 -0.9569
  257LEU     CA 4180   2.547   7.492   7.864  0.3707 -0.1761  0.3513
  257LEU     HA 4181   2.521   7.388   7.843 -1.5415  0.0385  1.3880
  257LEU     CB 4182   2.693   7.516   7.822  0.2329 -0.7679  0.4118
  257LEU    HB1 4183   2.726   7.616   7.847  0.0078 -0.2975 -1.0594
  257LEU    HB2 4184   2.757   7.445   7.875  0.5178 -0.6917  0.1740
  257LEU     CG 4185   2.718   7.498   7.668  0.2330  0.2247  0.6526
  257LEU     HG 4186   2.651   7.563   7.611 -0.7909 -2.6389 -1.7155
  257LEU    CD1 4187   2.855   7.553   7.631 -0.1945 -0.2902  0.0399
  257LEU   HD11 4188   2.872   7.655   7.663  4.0144 -0.4982 -0.9077
  257LEU   HD12 4189   2.928   7.497   7.690  0.9338  1.3855  0.2975
  257LEU   HD13 4190   2.883   7.547   7.526 -0.4467  2.3398 -0.2371
  257LEU    CD2 4191   2.715   7.356   7.612  0.4339 -0.0240 -0.4608
  257LEU   HD21 4192   2.708   7.368   7.504  0.3844  1.3134 -0.3327
  257LEU   HD22 4193   2.803   7.300   7.644 -0.2561 -1.4565 -0.9715
  257LEU   HD23 4194   2.621   7.316   7.649  0.3558  0.2808 -0.3226
  257LEU      C 4195   2.551   7.516   8.015  0.4700  0.1925 -0.1195
  257LEU      O 4196   2.526   7.624   8.065  0.3095  0.0771  0.4646
  258THR      N 4197   2.603   7.414   8.087  0.1940 -0.3312 -0.1372
  258THR      H 4198   2.645   7.334   8.040  1.0945 -0.7271  1.2686
  258THR     CA 4199   2.615   7.412   8.232 -0.9970  0.2978 -0.0312
  258THR     HA 4200   2.576   7.506   8.272 -1.5949 -0.4477  1.1873
  258THR     CB 4201   2.545   7.291   8.298  0.6520  0.3932  0.1427
  258THR     HB 4202   2.556   7.288   8.407 -0.8046 -1.0529  0.2839
  258THR    CG2 4203   2.399   7.298   8.272 -0.2013 -0.3485  0.1827
  258THR   HG21 4204   2.373   7.359   8.186  1.6985  0.0431 -0.1528
  258THR   HG22 4205   2.347   7.204   8.251 -1.8792  0.1423  1.8816
  258THR   HG23 4206   2.350   7.337   8.362 -0.2269 -1.9792  0.9090
  258THR    OG1 4207   2.589   7.165   8.244 -0.0076 -0.3944 -0.7432
  258THR    HG1 4208   2.556   7.097   8.302  0.4848  0.5069  0.6405
  258THR      C 4209   2.759   7.425   8.279  0.5058  0.2904  0.1428
  258THR      O 4210   2.852   7.387   8.209  1.0538  0.0363  0.0330
  259GLN      N 4211   2.780   7.482   8.399 -0.0911  0.2550  0.2420
  259GLN      H 4212   2.711   7.533   8.452 -0.3119 -1.5973  1.8436
  259GLN     CA 4213   2.916   7.513   8.440  0.8338 -0.1596 -0.6179
  259GLN     HA 4214   2.989   7.455   8.383  1.6033  0.0278  0.1528
  259GLN     CB 4215   2.942   7.666   8.434 -0.4848 -0.1934 -0.5403
  259GLN    HB1 4216   2.867   7.726   8.484 -0.6766 -0.9489  0.0973
  259GLN    HB2 4217   3.033   7.676   8.493  1.5206 -0.5326 -3.3683
  259GLN     CG 4218   2.975   7.719   8.289 -0.2374 -0.3538  0.1853
  259GLN    HG1 4219   2.890   7.703   8.222  0.2776  1.1313 -0.8648
  259GLN    HG2 4220   2.980   7.828   8.283 -1.7897 -0.1382  1.9338
  259GLN     CD 4221   3.102   7.657   8.236 -0.2144  0.0676  0.2738
  259GLN    OE1 4222   3.210   7.715   8.256  0.5088  0.1338 -0.1387
  259GLN    NE2 4223   3.101   7.538   8.176  0.4524 -0.1774  0.2547
  259GLN   HE21 4224   3.013   7.495   8.151  0.0832  0.8222 -0.2263
  259GLN   HE22 4225   3.184   7.484   8.155 -0.1613 -1.3098  0.6480
  259GLN      C 4226   2.934   7.465   8.589 -0.1566  0.5214  0.0427
  259GLN      O 4227   2.868   7.498   8.689 -0.0576 -0.5206  0.1020
  260MET      N 4228   3.042   7.396   8.609 -0.1542  0.4235  0.8098
  260MET      H 4229   3.092   7.369   8.526  0.0806  1.9359  0.4362
  260MET     CA 4230   3.106   7.376   8.743  0.3206  0.4522 -0.1635
  260MET     HA 4231   3.032   7.349   8.819  0.7083  1.8351  0.7304
  260MET     CB 4232   3.202   7.253   8.722  0.5009 -0.2602 -0.2974
  260MET    HB1 4233   3.291   7.288   8.670  0.7128 -1.4511 -0.7431
  260MET    HB2 4234   3.238   7.208   8.814 -0.6350 -0.8955 -0.1460
  260MET     CG 4235   3.140   7.134   8.647  0.0231 -0.4153 -0.1222
  260MET    HG1 4236   3.127   7.174   8.546 -0.5713  0.6441  0.3646
  260MET    HG2 4237   3.204   7.046   8.636 -0.0817 -0.2600 -2.5786
  260MET     SD 4238   2.977   7.072   8.692 -0.0301  0.1488 -0.0114
  260MET     CE 4239   2.967   6.960   8.546  0.0095 -0.1158 -0.1186
  260MET    HE1 4240   2.996   7.021   8.461  2.9689  1.5748  1.9127
  260MET    HE2 4241   3.036   6.876   8.557  0.8144  0.5128 -0.2369
  260MET    HE3 4242   2.862   6.931   8.536 -0.6987  1.0926  2.7534
  260MET      C 4243   3.179   7.502   8.786 -0.3320 -0.5651 -0.4224
  260MET      O 4244   3.208   7.583   8.701  0.3819  0.5147  0.6038
  261PRO      N 4245   3.220   7.511   8.919 -0.3609 -0.2095  0.0926
  261PRO     CD 4246   3.178   7.422   9.034 -0.3935 -0.2515  0.4198
  261PRO    HD1 4247   3.152   7.318   9.012 -0.3458 -0.2673  0.4408
  261PRO    HD2 4248   3.087   7.469   9.073  0.2200  1.2370  0.0943
  261PRO     CG 4249   3.307   7.426   9.123 -0.1242 -0.4321  0.3877
  261PRO    HG1 4250   3.394   7.374   9.082  0.0877  0.5764 -0.4822
  261PRO    HG2 4251   3.283   7.406   9.228  1.6347  2.1086  1.3703
  261PRO     CB 4252   3.343   7.578   9.111 -0.3927  0.1809 -0.9960
  261PRO    HB1 4253   3.450   7.595   9.130 -0.6251  1.4988 -0.7419
  261PRO    HB2 4254   3.283   7.634   9.183 -0.4543 -0.2426 -0.7169
  261PRO     CA 4255   3.309   7.618   8.973  0.3189  0.0521  0.0800
  261PRO     HA 4256   3.249   7.709   8.976 -0.3382 -0.3523 -0.4724
  261PRO      C 4257   3.432   7.634   8.879 -0.3549  0.4229  0.3252
  261PRO      O 4258   3.493   7.538   8.830 -0.3644  0.3047 -0.2686
  262LYS      N 4259   3.467   7.760   8.858 -0.3329 -0.1672  0.4465
  262LYS      H 4260   3.401   7.828   8.892 -1.5797 -0.4568 -1.2697
  262LYS     CA 4261   3.557   7.800   8.744  0.1237  0.1326  0.3268
  262LYS     HA 4262   3.530   7.752   8.649 -2.4740  0.3388  0.8934
  262LYS     CB 4263   3.534   7.949   8.721 -0.7861  0.0075  0.3935
  262LYS    HB1 4264   3.428   7.963   8.697 -1.2158 -0.3050  1.9966
  262LYS    HB2 4265   3.549   8.014   8.808  4.1956 -0.5449  0.2436
  262LYS     CG 4266   3.613   8.018   8.609  0.1232  0.0518  0.2176
  262LYS    HG1 4267   3.597   7.953   8.523 -1.0072 -0.6767  0.9511
  262LYS    HG2 4268   3.560   8.112   8.592 -0.1939 -0.0283  0.7193
  262LYS     CD 4269   3.764   8.055   8.625 -0.0042  0.9471  0.2927
  262LYS    HD1 4270   3.776   8.148   8.680 -0.6854  1.3214 -0.1816
  262LYS    HD2 4271   3.812   7.974   8.681 -0.6877  0.8677  0.7708
  262LYS     CE 4272   3.833   8.054   8.483  0.0317  0.0789  0.0039
  262LYS    HE1 4273   3.820   7.963   8.425 -0.4694 -0.4603  0.9306
  262LYS    HE2 4274   3.788   8.134   8.424 -0.2796  0.7955  1.1647
  262LYS     NZ 4275   3.985   8.059   8.495 -0.5877 -0.6089 -0.1317
  262LYS    HZ1 4276   4.034   8.063   8.407  0.6854  0.5892  0.5944
  262LYS    HZ2 4277   4.020   8.135   8.552 -1.5533  1.5451 -2.1963
  262LYS    HZ3 4278   4.021   7.974   8.534 -0.3423  0.5419  2.3439
  262LYS      C 4279   3.703   7.761   8.785 -0.1583  0.3791  0.0987
  262LYS      O 4280   3.741   7.785   8.900  0.6673 -0.1617 -0.2299
  263MET      N 4281   3.783   7.706   8.698 -0.0574  0.0498  0.7738
  263MET      H 4282   3.749   7.684   8.606  1.1257  0.5403  0.1905
  263MET     CA 4283   3.920   7.652   8.721 -0.2134  0.4267  0.5136
  263MET     HA 4284   3.925   7.606   8.820  1.1717 -2.0004 -0.5855
  263MET     CB 4285   3.950   7.529   8.637 -0.0345 -0.6095 -0.3608
  263MET    HB1 4286   3.942   7.554   8.531 -3.4250 -0.8031 -0.2606
  263MET    HB2 4287   4.053   7.501   8.659  0.1719  0.4333  0.0637
  263MET     CG 4288   3.866   7.406   8.667  0.0143 -0.1735  0.4672
  263MET    HG1 4289   3.895   7.358   8.761 -3.4234 -2.7575  0.3786
  263MET    HG2 4290   3.763   7.430   8.694  0.1504  0.8159  0.1674
  263MET     SD 4291   3.881   7.298   8.523  0.1287 -0.0530  0.2077
  263MET     CE 4292   4.055   7.248   8.527  0.6530 -0.3647  0.2570
  263MET    HE1 4293   4.068   7.160   8.464 -0.6985 -0.2698 -0.1651
  263MET    HE2 4294   4.126   7.321   8.487 -0.7410 -0.0642 -1.8420
  263MET    HE3 4295   4.094   7.218   8.624 -0.7516  0.2003  1.0152
  263MET      C 4296   4.031   7.754   8.706 -0.1562  0.4927  0.1245
  263MET      O 4297   4.057   7.799   8.593  0.4245 -0.3769  0.1273
  264ASN      N 4298   4.098   7.781   8.814 -0.0578  0.3279  0.8093
  264ASN      H 4299   4.086   7.716   8.891  3.0999 -1.2282  0.1495
  264ASN     CA 4300   4.193   7.889   8.824 -0.5127  0.1090 -0.7394
  264ASN     HA 4301   4.161   7.969   8.757 -2.1538 -1.5347 -2.0572
  264ASN     CB 4302   4.194   7.939   8.969 -0.0536 -0.0452 -0.4787
  264ASN    HB1 4303   4.096   7.983   8.984 -0.9286 -2.3311  0.9429
  264ASN    HB2 4304   4.215   7.854   9.034  0.2560  0.0254 -0.4824
  264ASN     CG 4305   4.290   8.047   9.004 -0.4300 -0.3911 -0.2948
  264ASN    OD1 4306   4.403   8.026   9.049 -0.5414  0.0758  0.4512
  264ASN    ND2 4307   4.250   8.176   8.990  0.3213  0.0845 -0.1801
  264ASN   HD21 4308   4.158   8.198   8.955  1.2090  1.9351 -1.4785
  264ASN   HD22 4309   4.321   8.247   9.003 -1.2156  2.1119 -2.1484
  264ASN      C 4310   4.330   7.832   8.781 -0.6052 -0.4032  0.3587
  264ASN      O 4311   4.372   7.720   8.820  0.3590 -0.4215  0.2369
  265PHE      N 4312   4.406   7.904   8.694 -0.0550 -0.3683 -0.5582
  265PHE      H 4313   4.378   7.999   8.675  1.2994  0.2353  0.3227
  265PHE     CA 4314   4.525   7.850   8.628 -0.7988 -0.4961 -1.0112
  265PHE     HA 4315   4.507   7.746   8.599 -2.7423 -0.2302 -0.8895
  265PHE     CB 4316   4.584   7.924   8.510  0.0309  0.0300  0.7930
  265PHE    HB1 4317   4.582   8.032   8.528 -0.4359 -0.0944  1.5189
  265PHE    HB2 4318   4.688   7.894   8.496 -0.2234 -0.6465  0.3253
  265PHE     CG 4319   4.519   7.895   8.376 -0.4280  0.1410 -0.5768
  265PHE    CD1 4320   4.586   7.822   8.273 -0.0095  0.7301  0.4424
  265PHE    HD1 4321   4.682   7.782   8.300  0.0545  1.9414  2.2076
  265PHE    CE1 4322   4.524   7.797   8.146  0.7163  0.1781  0.9592
  265PHE    HE1 4323   4.569   7.731   8.073 -1.1440  1.6371 -1.6864
  265PHE     CZ 4324   4.398   7.848   8.115  0.7690  0.0322 -1.0744
  265PHE     HZ 4325   4.355   7.826   8.018 -0.2695  0.7916 -0.8027
  265PHE    CE2 4326   4.330   7.921   8.216 -0.4417  0.6472 -0.9109
  265PHE    HE2 4327   4.228   7.955   8.199 -1.1086 -0.3803  0.8023
  265PHE    CD2 4328   4.389   7.943   8.346 -0.6432 -0.1360  0.3347
  265PHE    HD2 4329   4.338   8.007   8.417 -0.5475  1.8450 -1.2869
  265PHE      C 4330   4.638   7.831   8.739 -0.0571  0.1310 -0.0253
  265PHE      O 4331   4.696   7.727   8.733  0.1244 -0.0400  0.1045
  266ALA      N 4332   4.651   7.924   8.836 -0.1628  0.3194  0.1262
  266ALA      H 4333   4.587   8.002   8.847 -2.0003 -1.3144  1.8822
  266ALA     CA 4334   4.751   7.902   8.949 -0.7648  0.1135  0.1137
  266ALA     HA 4335   4.848   7.871   8.910  0.0567 -0.8025  2.6451
  266ALA     CB 4336   4.765   8.036   9.011 -0.6819  0.4481  0.5362
  266ALA    HB1 4337   4.668   8.078   9.038 -0.3269  1.5836  0.1013
  266ALA    HB2 4338   4.803   8.024   9.112 -1.9030  0.9565  1.0800
  266ALA    HB3 4339   4.835   8.095   8.951  0.8508 -0.2992  1.5426
  266ALA      C 4340   4.706   7.797   9.050 -0.9951  0.8476  0.3924
  266ALA      O 4341   4.788   7.742   9.127 -0.3008 -0.6132 -0.2733
  267ASN      N 4342   4.575   7.766   9.055  0.8383 -0.0564  0.4008
  267ASN      H 4343   4.511   7.804   8.986 -0.7707 -0.2946  1.7019
  267ASN     CA 4344   4.521   7.652   9.123 -0.2325  0.1383 -0.9331
  267ASN     HA 4345   4.563   7.661   9.223  0.5415  0.6177 -1.2828
  267ASN     CB 4346   4.369   7.673   9.134  1.0608  0.9439 -0.3810
  267ASN    HB1 4347   4.348   7.768   9.184  0.9264 -1.5902  5.1611
  267ASN    HB2 4348   4.329   7.671   9.033  0.9745 -0.8314 -0.3385
  267ASN     CG 4349   4.285   7.564   9.214 -0.5871  0.0759 -0.0018
  267ASN    OD1 4350   4.252   7.453   9.170  0.2629  0.4826 -0.3283
  267ASN    ND2 4351   4.264   7.602   9.338  0.4619  0.3584  0.3119
  267ASN   HD21 4352   4.302   7.693   9.362  0.9456  0.2829 -0.1550
  267ASN   HD22 4353   4.225   7.543   9.410 -0.4305  2.2828  1.4815
  267ASN      C 4354   4.558   7.510   9.064  0.3649 -0.0103  0.1281
  267ASN      O 4355   4.591   7.414   9.129  0.4641 -0.2774 -0.1952
  268VAL      N 4356   4.543   7.504   8.926  0.6200  0.1284 -0.5806
  268VAL      H 4357   4.514   7.592   8.888  1.2183  0.9724  0.8429
  268VAL     CA 4358   4.564   7.381   8.845 -0.0854  0.3178 -0.4315
  268VAL     HA 4359   4.530   7.295   8.903 -0.6486  0.4761 -0.5162
  268VAL     CB 4360   4.488   7.406   8.707 -0.0805  0.5377  0.3689
  268VAL     HB 4361   4.505   7.509   8.677  2.1916  0.3267  0.7510
  268VAL    CG1 4362   4.535   7.305   8.599  0.5484  0.2100  0.0175
  268VAL   HG11 4363   4.644   7.297   8.592  0.5009 -0.0440 -0.5049
  268VAL   HG12 4364   4.498   7.204   8.616 -0.2008  0.2997 -0.9357
  268VAL   HG13 4365   4.496   7.340   8.503 -1.8813  1.7345  1.4703
  268VAL    CG2 4366   4.339   7.380   8.728 -0.1991  0.1959 -0.0468
  268VAL   HG21 4367   4.287   7.437   8.651  0.5015  2.5779  1.1443
  268VAL   HG22 4368   4.318   7.273   8.724  3.4057 -0.7091  1.0116
  268VAL   HG23 4369   4.305   7.424   8.821  0.6833 -1.4305  1.0938
  268VAL      C 4370   4.712   7.367   8.833 -0.3897  0.2753  0.4929
  268VAL      O 4371   4.756   7.257   8.858  0.4062 -0.0317 -0.5101
  269PHE      N 4372   4.790   7.463   8.788 -0.1515 -0.0921  0.9732
  269PHE      H 4373   4.749   7.554   8.771  3.1065  1.4190  0.5021
  269PHE     CA 4374   4.934   7.459   8.765  0.8072 -0.0556  0.3586
  269PHE     HA 4375   4.956   7.353   8.749  0.9209  0.1480 -0.9254
  269PHE     CB 4376   4.977   7.504   8.626 -0.0397 -0.0756 -0.1019
  269PHE    HB1 4377   4.982   7.612   8.620  1.5020 -0.0831  0.6233
  269PHE    HB2 4378   5.077   7.466   8.606  0.2488  0.7621 -0.2493
  269PHE     CG 4379   4.900   7.458   8.511  0.2429  0.5828 -0.0323
  269PHE    CD1 4380   4.914   7.329   8.469 -0.5248 -0.2054 -0.4066
  269PHE    HD1 4381   4.988   7.268   8.518 -0.8019 -0.3418 -0.1603
  269PHE    CE1 4382   4.820   7.282   8.377 -0.4335 -0.3177 -0.8634
  269PHE    HE1 4383   4.814   7.178   8.349 -0.7139  0.3059 -3.3141
  269PHE     CZ 4384   4.719   7.357   8.318  0.6825  0.0853 -0.3056
  269PHE     HZ 4385   4.651   7.313   8.246 -0.7273  0.0828  0.9651
  269PHE    CE2 4386   4.708   7.488   8.350  0.2044 -0.4834  0.0782
  269PHE    HE2 4387   4.630   7.554   8.315 -0.3556 -1.6848 -1.0158
  269PHE    CD2 4388   4.794   7.534   8.449 -0.5453 -0.9576 -0.1643
  269PHE    HD2 4389   4.770   7.632   8.489 -0.0620  0.1053 -2.3233
  269PHE      C 4390   5.004   7.497   8.891 -0.6428 -0.8805 -0.6796
  269PHE      O 4391   5.100   7.573   8.883  0.3616 -0.0646 -0.0360
  270ILE      N 4392   4.963   7.463   9.015  0.5407  0.3004 -0.2804
  270ILE      H 4393   4.869   7.427   9.026  0.6440  0.2466  0.4998
  270ILE     CA 4394   5.017   7.501   9.146  0.0197 -0.3836  0.5099
  270ILE     HA 4395   5.004   7.608   9.162 -0.4693 -0.1849 -1.0418
  270ILE     CB 4396   4.956   7.412   9.256  0.0960 -0.1893 -0.8135
  270ILE     HB 4397   4.848   7.399   9.244 -0.1058  0.6335  0.0442
  270ILE    CG2 4398   5.012   7.272   9.258 -0.2233  1.3613 -0.1801
  270ILE   HG21 4399   5.105   7.281   9.314 -1.3779 -1.3043  2.4163
  270ILE   HG22 4400   4.943   7.199   9.302 -0.1692 -1.0611 -3.7222
  270ILE   HG23 4401   5.021   7.232   9.157 -0.7413 -0.7305  0.5438
  270ILE    CG1 4402   4.972   7.488   9.390  0.0308  0.0981  0.4110
  270ILE   HG11 4403   5.077   7.498   9.419  0.4785 -0.1268 -1.0479
  270ILE   HG12 4404   4.938   7.590   9.373 -0.1709 -0.2638 -1.6225
  270ILE     CD 4405   4.892   7.430   9.514 -0.2941 -0.4996 -0.0077
  270ILE    HD1 4406   4.796   7.479   9.527  0.2156  0.9758 -1.4874
  270ILE    HD2 4407   4.898   7.321   9.512 -0.1188 -0.5892  2.3236
  270ILE    HD3 4408   4.946   7.458   9.605 -2.8854  1.2351  1.1056
  270ILE      C 4409   5.169   7.482   9.139 -0.4181  0.4923  0.1131
  270ILE      O 4410   5.250   7.557   9.198 -0.2272  0.2366 -0.1717
  271GLY      N 4411   5.221   7.370   9.083 -0.0694  0.0977  0.5217
  271GLY      H 4412   5.160   7.311   9.028  0.1310  0.1264  0.2666
  271GLY     CA 4413   5.365   7.317   9.104  0.0918  0.1926  0.0213
  271GLY    HA1 4414   5.402   7.365   9.194  0.0741  0.0534  0.1028
  271GLY    HA2 4415   5.356   7.210   9.120 -1.3793  0.3016  0.0827
  271GLY      C 4416   5.465   7.349   8.991 -0.2871 -0.7393  0.3033
  271GLY      O 4417   5.573   7.293   8.989 -0.0318 -0.3729 -0.2770
  272ALA      N 4418   5.422   7.447   8.904 -0.2459  0.2061  0.1677
  272ALA      H 4419   5.343   7.505   8.926 -0.3132  1.2450 -2.4578
  272ALA     CA 4420   5.508   7.506   8.803 -0.6394  0.1576 -0.2066
  272ALA     HA 4421   5.609   7.465   8.807 -0.5935  0.3351  0.8092
  272ALA     CB 4422   5.440   7.480   8.670  0.3429 -0.1107 -0.8770
  272ALA    HB1 4423   5.344   7.531   8.662  0.7137  0.7149 -0.1619
  272ALA    HB2 4424   5.508   7.510   8.590  0.9288 -2.7758 -1.4604
  272ALA    HB3 4425   5.415   7.375   8.656  0.1038  0.0651 -1.8860
  272ALA      C 4426   5.533   7.652   8.827 -0.3353 -0.4446 -0.3287
  272ALA      O 4427   5.457   7.726   8.892  0.0674  0.4787 -0.1609
  273ASN      N 4428   5.649   7.706   8.777 -0.1112  0.9500 -0.2888
  273ASN      H 4429   5.699   7.639   8.720  0.8142  2.4332 -1.2669
  273ASN     CA 4430   5.700   7.840   8.798  0.2017  0.4738  0.4707
  273ASN     HA 4431   5.714   7.850   8.905 -1.1695 -0.7921  0.8041
  273ASN     CB 4432   5.830   7.863   8.725  0.2288 -0.3450 -0.2232
  273ASN    HB1 4433   5.902   7.783   8.744  0.2260 -0.1540  0.6046
  273ASN    HB2 4434   5.807   7.866   8.619  1.2320  0.8884 -0.4340
  273ASN     CG 4435   5.895   8.001   8.761 -0.1932 -0.0445 -0.0070
  273ASN    OD1 4436   5.917   8.041   8.871  0.2431 -0.1675 -0.3239
  273ASN    ND2 4437   5.944   8.068   8.665  0.2619 -0.5337  0.0310
  273ASN   HD21 4438   5.936   8.029   8.572 -1.8522 -0.0754 -0.0265
  273ASN   HD22 4439   5.995   8.153   8.681  0.0726 -0.3310 -0.4064
  273ASN      C 4440   5.593   7.938   8.744 -0.2700 -0.4567  0.5128
  273ASN      O 4441   5.541   7.911   8.634  0.9666 -1.1069 -0.4154
  274PRO      N 4442   5.567   8.058   8.798 -0.4181  0.7016  0.1019
  274PRO     CD 4443   5.601   8.086   8.937  0.4230  0.5046 -0.3449
  274PRO    HD1 4444   5.701   8.128   8.949  1.2608 -1.2714 -0.8071
  274PRO    HD2 4445   5.597   7.990   8.989 -0.4411  0.4456 -0.5136
  274PRO     CG 4446   5.490   8.176   8.997  0.2996  0.1489  0.7013
  274PRO    HG1 4447   5.517   8.245   9.076  1.9336 -0.2957  0.5659
  274PRO    HG2 4448   5.407   8.111   9.027  0.3949  0.0653  0.7816
  274PRO     CB 4449   5.439   8.244   8.865  0.0778 -0.3140 -0.0652
  274PRO    HB1 4450   5.502   8.330   8.845 -0.5927  0.3116  0.4716
  274PRO    HB2 4451   5.339   8.286   8.861 -0.3343 -1.2113 -3.9740
  274PRO     CA 4452   5.453   8.137   8.753  0.7194 -0.4803 -0.0486
  274PRO     HA 4453   5.366   8.073   8.767 -1.4997  2.5558  0.9553
  274PRO      C 4454   5.471   8.200   8.617 -0.4189 -0.0686 -0.3999
  274PRO      O 4455   5.371   8.207   8.546  0.1366 -0.5151 -0.5587
  275LEU      N 4456   5.590   8.244   8.571 -0.2682  0.8172  0.0363
  275LEU      H 4457   5.669   8.259   8.632 -0.1698 -1.3639  0.5032
  275LEU     CA 4458   5.605   8.288   8.433 -0.1845  0.1269  0.7877
  275LEU     HA 4459   5.540   8.374   8.419 -0.1734 -0.1081 -0.8607
  275LEU     CB 4460   5.755   8.328   8.410 -0.7441 -0.2419  0.3932
  275LEU    HB1 4461   5.794   8.372   8.502 -0.7621 -0.8211  0.6858
  275LEU    HB2 4462   5.815   8.237   8.408 -1.6639 -0.8810  0.7727
  275LEU     CG 4463   5.785   8.414   8.283  0.2586 -0.3016  0.0373
  275LEU     HG 4464   5.760   8.348   8.200  0.9871 -0.2845 -0.1991
  275LEU    CD1 4465   5.702   8.540   8.272  0.1087 -0.1520  0.0352
  275LEU   HD11 4466   5.723   8.583   8.173 -0.5949 -3.1874 -1.5539
  275LEU   HD12 4467   5.593   8.537   8.268  0.0351  1.2510  0.2355
  275LEU   HD13 4468   5.736   8.613   8.345 -0.9356  0.4259 -0.0355
  275LEU    CD2 4469   5.931   8.451   8.282 -0.1374  0.3021  0.8999
  275LEU   HD21 4470   5.951   8.526   8.205  0.0955 -2.0810 -1.5093
  275LEU   HD22 4471   5.957   8.482   8.384 -0.0744 -0.2190  1.0482
  275LEU   HD23 4472   5.986   8.360   8.260  0.1822  0.8273 -0.5799
  275LEU      C 4473   5.556   8.188   8.324  0.0547  0.2565 -0.0155
  275LEU      O 4474   5.487   8.232   8.230 -0.8280  0.3950 -0.2852
  276ALA      N 4475   5.583   8.057   8.340  0.0346 -0.8567  0.4889
  276ALA      H 4476   5.621   8.027   8.428 -0.2525  1.4237  1.4426
  276ALA     CA 4477   5.527   7.959   8.246  0.3350 -0.3649  0.7745
  276ALA     HA 4478   5.555   7.994   8.146  1.1591 -2.0081  0.3998
  276ALA     CB 4479   5.590   7.816   8.277  0.7214  0.0639 -0.3144
  276ALA    HB1 4480   5.561   7.747   8.197 -2.2285 -1.0633  1.5818
  276ALA    HB2 4481   5.697   7.819   8.296  1.0301 -0.1678 -1.8450
  276ALA    HB3 4482   5.557   7.793   8.378 -0.9295  3.4917  0.0605
  276ALA      C 4483   5.373   7.950   8.251 -0.0557 -0.9683  0.3067
  276ALA      O 4484   5.314   7.932   8.150  0.0468  0.1719  0.0984
  277VAL      N 4485   5.313   7.972   8.373  0.7231  0.4892  0.6120
  277VAL      H 4486   5.366   8.013   8.448 -0.2617 -0.0552  1.6228
  277VAL     CA 4487   5.171   7.961   8.399  0.1019 -0.5852  0.0093
  277VAL     HA 4488   5.139   7.881   8.332 -0.0000 -0.3262 -0.2580
  277VAL     CB 4489   5.147   7.914   8.538  0.4893  0.0414  0.6931
  277VAL     HB 4490   5.202   7.978   8.608 -0.4637  1.3955  0.2458
  277VAL    CG1 4491   4.995   7.912   8.586 -0.1152  0.0040 -0.6370
  277VAL   HG11 4492   4.997   7.889   8.693  1.3832  1.8578 -0.2097
  277VAL   HG12 4493   4.955   8.013   8.582 -0.7059 -0.2507 -1.1785
  277VAL   HG13 4494   4.929   7.844   8.532 -2.7978  0.8955  1.3425
  277VAL    CG2 4495   5.200   7.771   8.561  0.4677 -0.9653 -0.1081
  277VAL   HG21 4496   5.160   7.691   8.500  0.6003 -1.6285  0.6600
  277VAL   HG22 4497   5.307   7.772   8.540  1.3607 -0.6975  3.6822
  277VAL   HG23 4498   5.218   7.753   8.667  1.3896  1.1009  0.1490
  277VAL      C 4499   5.094   8.094   8.361 -0.5143 -0.3751 -0.9652
  277VAL      O 4500   4.979   8.088   8.323  0.1595 -0.2759 -0.1638
  278ASP      N 4501   5.169   8.207   8.370 -0.3409 -0.3632  0.3255
  278ASP      H 4502   5.260   8.202   8.412  1.0356  0.4482 -2.3101
  278ASP     CA 4503   5.123   8.332   8.308  0.0975  0.2851 -0.4496
  278ASP     HA 4504   5.026   8.351   8.355  0.7437 -0.6634  1.3420
  278ASP     CB 4505   5.220   8.449   8.338  0.3561 -0.2457  0.2835
  278ASP    HB1 4506   5.221   8.487   8.440  1.1738  0.3596  0.0573
  278ASP    HB2 4507   5.325   8.427   8.319  0.9154  0.4661  2.2560
  278ASP     CG 4508   5.174   8.566   8.254 -0.5735 -0.3587 -0.0183
  278ASP    OD1 4509   5.086   8.643   8.301  0.2994  0.3792  0.2255
  278ASP    OD2 4510   5.225   8.592   8.143 -0.2966  0.3824  0.4446
  278ASP      C 4511   5.101   8.313   8.156 -0.3064 -0.3046  0.1405
  278ASP      O 4512   4.997   8.353   8.111 -0.0120 -0.1921  0.5468
  279LEU      N 4513   5.194   8.246   8.087 -0.4588 -0.1814  0.3010
  279LEU      H 4514   5.284   8.233   8.130  0.7147  1.2978 -1.5455
  279LEU     CA 4515   5.185   8.224   7.944 -0.1043 -0.6416  0.3997
  279LEU     HA 4516   5.174   8.321   7.895  4.4399 -0.6097 -0.9851
  279LEU     CB 4517   5.312   8.160   7.885  0.1563 -0.6445  0.8395
  279LEU    HB1 4518   5.389   8.224   7.927 -1.5765  1.0597  1.5946
  279LEU    HB2 4519   5.317   8.060   7.927  0.4623 -0.6666  0.7513
  279LEU     CG 4520   5.327   8.145   7.728  1.3815 -0.1387 -0.3321
  279LEU     HG 4521   5.245   8.082   7.694  0.6461  0.6903 -0.1179
  279LEU    CD1 4522   5.317   8.274   7.653  0.2396 -0.2980  0.1026
  279LEU   HD11 4523   5.218   8.319   7.660  0.2428 -0.5006  2.0761
  279LEU   HD12 4524   5.406   8.331   7.679 -0.7885  0.9711  1.0101
  279LEU   HD13 4525   5.322   8.239   7.550 -0.0798  1.3505 -0.5037
  279LEU    CD2 4526   5.463   8.069   7.704  0.5075  0.8419  0.1463
  279LEU   HD21 4527   5.482   7.991   7.777  1.6953 -0.6160 -1.6096
  279LEU   HD22 4528   5.468   8.020   7.607  3.6656 -0.4260  0.8195
  279LEU   HD23 4529   5.545   8.139   7.689  1.3216 -0.2375 -0.6371
  279LEU      C 4530   5.073   8.130   7.892  0.0976  0.9987  0.0695
  279LEU      O 4531   5.009   8.164   7.795 -0.3219  0.1492 -0.1801
  280LEU      N 4532   5.040   8.023   7.962  0.1318  0.0118 -0.6546
  280LEU      H 4533   5.093   8.013   8.047  0.3800 -0.6689 -0.8842
  280LEU     CA 4534   4.944   7.922   7.928  0.5559  0.6629  0.5199
  280LEU     HA 4535   4.964   7.900   7.824 -0.8284 -1.8652  0.7281
  280LEU     CB 4536   4.989   7.801   8.009  0.2435 -0.4023 -0.0504
  280LEU    HB1 4537   5.071   7.754   7.954 -0.2831 -2.8977  1.1354
  280LEU    HB2 4538   5.024   7.827   8.108  0.0343  0.5103 -0.2130
  280LEU     CG 4539   4.892   7.690   8.023  0.2262 -0.0790 -0.2614
  280LEU     HG 4540   4.803   7.717   8.081  1.4204 -2.0266  2.7115
  280LEU    CD1 4541   4.856   7.625   7.890  0.3413  0.7691  0.7929
  280LEU   HD11 4542   4.757   7.582   7.901  0.5324 -1.0962 -3.0244
  280LEU   HD12 4543   4.846   7.695   7.808 -0.0871 -1.1541 -0.8786
  280LEU   HD13 4544   4.917   7.539   7.860 -1.0710 -0.5629  1.6247
  280LEU    CD2 4545   4.959   7.578   8.106 -0.6381  0.0385  0.2768
  280LEU   HD21 4546   4.889   7.496   8.125 -0.9555  0.0166 -0.9240
  280LEU   HD22 4547   5.050   7.539   8.061 -0.0719  1.5452  0.0636
  280LEU   HD23 4548   4.982   7.627   8.201 -0.1387 -0.0110  0.1874
  280LEU      C 4549   4.802   7.978   7.941  0.4978 -0.1275  0.4902
  280LEU      O 4550   4.723   7.962   7.847  0.3014  0.8912 -0.0799
  281GLU      N 4551   4.772   8.056   8.046  0.5513 -0.2313 -0.6122
  281GLU      H 4552   4.832   8.068   8.126 -0.5005 -0.0722  0.1801
  281GLU     CA 4553   4.648   8.137   8.048  0.6797  0.5707 -0.3770
  281GLU     HA 4554   4.566   8.066   8.037  1.1680 -0.2534  1.0704
  281GLU     CB 4555   4.633   8.194   8.187 -0.5635 -0.5008  0.4390
  281GLU    HB1 4556   4.656   8.117   8.262 -2.4997 -1.3972  0.1790
  281GLU    HB2 4557   4.699   8.280   8.196 -1.7129  0.5439 -0.8525
  281GLU     CG 4558   4.486   8.248   8.213  0.3497 -0.4787  0.6330
  281GLU    HG1 4559   4.475   8.336   8.150  2.1239 -1.0214 -0.5202
  281GLU    HG2 4560   4.421   8.171   8.172  2.0721 -1.9490  0.5360
  281GLU     CD 4561   4.449   8.282   8.351  0.2500  0.3876  0.2772
  281GLU    OE1 4562   4.333   8.317   8.372 -0.1524 -0.3862  0.1341
  281GLU    OE2 4563   4.535   8.300   8.437 -0.1412 -0.2468  0.0940
  281GLU      C 4564   4.627   8.240   7.934 -0.8424  0.1096 -0.4052
  281GLU      O 4565   4.514   8.282   7.906 -0.6290  0.0367  0.3122
  282LYS      N 4566   4.733   8.272   7.857  0.2269 -0.5692 -0.2530
  282LYS      H 4567   4.820   8.234   7.890  0.0776 -1.1716 -0.5340
  282LYS     CA 4568   4.732   8.360   7.742 -0.0606  0.1937  0.8149
  282LYS     HA 4569   4.641   8.419   7.739  0.0503  0.4131  1.6314
  282LYS     CB 4570   4.847   8.469   7.756 -0.2194  0.1240  0.0394
  282LYS    HB1 4571   4.943   8.420   7.772  0.0415  0.6299  0.0186
  282LYS    HB2 4572   4.851   8.509   7.655 -0.9759 -1.9100 -0.8658
  282LYS     CG 4573   4.825   8.576   7.864 -0.0393 -0.4534 -0.3292
  282LYS    HG1 4574   4.731   8.625   7.839  0.3387 -0.2201 -1.3553
  282LYS    HG2 4575   4.810   8.522   7.957  0.8313 -1.1018 -0.5544
  282LYS     CD 4576   4.955   8.656   7.887 -0.7048 -1.2486 -0.0279
  282LYS    HD1 4577   5.029   8.585   7.923  2.5704  1.6804 -0.5153
  282LYS    HD2 4578   4.990   8.681   7.787 -0.4799  2.4524  0.8510
  282LYS     CE 4579   4.942   8.774   7.980 -0.2893  0.2248  0.2216
  282LYS    HE1 4580   4.907   8.863   7.927  3.0880  0.6940 -1.5291
  282LYS    HE2 4581   4.866   8.764   8.057 -0.1674  1.2116  0.4875
  282LYS     NZ 4582   5.072   8.815   8.051  0.4930  0.5378 -0.5563
  282LYS    HZ1 4583   5.056   8.893   8.114 -0.4861 -0.8737  0.9987
  282LYS    HZ2 4584   5.112   8.739   8.103  0.8242  0.2555 -1.2190
  282LYS    HZ3 4585   5.139   8.849   7.983  0.4744  0.6248 -0.5317
  282LYS      C 4586   4.736   8.273   7.611 -0.7691  0.8893  0.4756
  282LYS      O 4587   4.689   8.327   7.508 -0.3249  0.3865  0.2787
  283MET      N 4588   4.776   8.148   7.612 -0.3278 -0.2504 -0.3145
  283MET      H 4589   4.811   8.117   7.702  0.3561  2.1909  0.3148
  283MET     CA 4590   4.755   8.054   7.508  0.5023 -0.8164 -0.3645
  283MET     HA 4591   4.771   8.109   7.415  0.5780  1.5041  0.9681
  283MET     CB 4592   4.861   7.947   7.514  0.7042 -0.1683 -0.8272
  283MET    HB1 4593   4.874   7.902   7.612  1.1478  1.1360 -0.2678
  283MET    HB2 4594   4.819   7.872   7.447 -2.0068  1.2822 -0.9196
  283MET     CG 4595   4.995   7.990   7.461  0.5472 -0.3443  0.2133
  283MET    HG1 4596   4.981   8.020   7.357  0.3715 -0.0657  0.3178
  283MET    HG2 4597   5.031   8.077   7.515  1.4229  0.8343 -2.0891
  283MET     SD 4598   5.115   7.858   7.474  0.3009 -0.2757 -0.2263
  283MET     CE 4599   5.258   7.959   7.415  0.7367  0.3429  0.1766
  283MET    HE1 4600   5.264   8.051   7.472  0.7938  0.5428 -0.1545
  283MET    HE2 4601   5.349   7.904   7.437  1.4461  1.4131 -0.0336
  283MET    HE3 4602   5.250   7.972   7.307 -0.5963 -1.1834  0.0454
  283MET      C 4603   4.612   8.006   7.510 -0.0778  0.6993 -0.0968
  283MET      O 4604   4.555   7.981   7.400 -0.1384 -0.7738 -0.1786
  284LEU      N 4605   4.550   7.979   7.622 -0.2158  0.6785 -0.0687
  284LEU      H 4606   4.604   7.990   7.707  0.3305  1.1820 -0.4802
  284LEU     CA 4607   4.421   7.904   7.623  0.8824 -0.0955  0.6357
  284LEU     HA 4608   4.399   7.859   7.527 -1.5072  0.3824  0.9064
  284LEU     CB 4609   4.426   7.779   7.717 -0.0582  0.3915  0.6076
  284LEU    HB1 4610   4.458   7.811   7.816  2.0745 -1.4764  0.6159
  284LEU    HB2 4611   4.326   7.735   7.715  0.5027 -1.1771 -4.1627
  284LEU     CG 4612   4.523   7.672   7.675 -0.4910 -0.3750 -0.0508
  284LEU     HG 4613   4.622   7.713   7.695 -1.2267  1.1171  0.6893
  284LEU    CD1 4614   4.497   7.536   7.733  0.1453 -0.0085 -0.0558
  284LEU   HD11 4615   4.474   7.547   7.839 -3.7408 -0.1194 -0.7260
  284LEU   HD12 4616   4.406   7.501   7.684  1.2652 -1.0542 -1.4644
  284LEU   HD13 4617   4.583   7.473   7.712 -0.3318 -0.3346 -1.0788
  284LEU    CD2 4618   4.520   7.640   7.523  0.3914  0.1515  0.0689
  284LEU   HD21 4619   4.581   7.552   7.501 -1.4237 -1.5797  1.5196
  284LEU   HD22 4620   4.422   7.608   7.490  0.8541  0.8515 -2.1789
  284LEU   HD23 4621   4.546   7.723   7.457 -0.0288 -0.8140 -1.3524
  284LEU      C 4622   4.313   8.013   7.645  0.1817  0.3940 -0.4400
  284LEU      O 4623   4.253   8.016   7.754 -0.7463  0.1563 -0.2738
  285VAL      N 4624   4.293   8.094   7.543  0.8634 -0.0829 -0.0056
  285VAL      H 4625   4.363   8.085   7.471  2.7629  2.1086  1.4034
  285VAL     CA 4626   4.197   8.204   7.535  0.9119 -0.4192  0.2510
  285VAL     HA 4627   4.139   8.215   7.627  1.2914 -1.0776  0.5751
  285VAL     CB 4628   4.272   8.336   7.523  0.6177 -0.7485 -0.1400
  285VAL     HB 4629   4.346   8.339   7.442  2.3362  2.5958  1.3605
  285VAL    CG1 4630   4.182   8.461   7.503  0.1793  0.5401 -0.9847
  285VAL   HG11 4631   4.127   8.455   7.409  0.3888 -0.9758 -1.0435
  285VAL   HG12 4632   4.107   8.464   7.582  0.7904 -2.2848 -0.1873
  285VAL   HG13 4633   4.246   8.548   7.492 -0.8357  1.4781  0.1951
  285VAL    CG2 4634   4.359   8.375   7.650 -0.0673  0.3053 -0.2141
  285VAL   HG21 4635   4.439   8.304   7.670 -1.3582 -1.4429 -1.0269
  285VAL   HG22 4636   4.410   8.469   7.627 -1.2963  1.0018 -0.1542
  285VAL   HG23 4637   4.288   8.402   7.728 -0.2361  1.6447 -0.8035
  285VAL      C 4638   4.095   8.186   7.424  0.3322 -0.3689  0.7241
  285VAL      O 4639   4.136   8.128   7.319  0.2935  0.2509 -0.0421
  286LEU      N 4640   3.967   8.212   7.451  0.4732 -0.0552  0.0660
  286LEU      H 4641   3.944   8.257   7.539  1.7574  0.7093  0.0334
  286LEU     CA 4642   3.857   8.173   7.360 -0.0677  0.6235 -0.3910
  286LEU     HA 4643   3.869   8.070   7.327 -1.2363  0.0758  0.8347
  286LEU     CB 4644   3.723   8.193   7.427  0.4336 -0.0530 -0.1077
  286LEU    HB1 4645   3.722   8.128   7.515  0.9235  1.4110  1.0175
  286LEU    HB2 4646   3.719   8.297   7.458  0.0642 -0.1772  0.2715
  286LEU     CG 4647   3.608   8.146   7.340  0.1433 -0.5139  0.3010
  286LEU     HG 4648   3.612   8.206   7.249 -0.2001 -1.5205 -0.3923
  286LEU    CD1 4649   3.613   7.996   7.303  0.9790 -0.3756  0.2091
  286LEU   HD11 4650   3.588   7.931   7.387 -0.1855 -0.1262  0.0752
  286LEU   HD12 4651   3.533   7.989   7.228  0.4439 -2.2009  0.8941
  286LEU   HD13 4652   3.693   7.950   7.245  0.0058 -1.9839  0.0855
  286LEU    CD2 4653   3.483   8.177   7.426 -0.0255  0.2868 -0.4833
  286LEU   HD21 4654   3.477   8.285   7.434  1.8950  0.3908  0.0751
  286LEU   HD22 4655   3.398   8.139   7.370 -0.4987  0.1635  0.3024
  286LEU   HD23 4656   3.497   8.133   7.525  3.1734  1.8159 -0.1276
  286LEU      C 4657   3.865   8.256   7.226 -0.0375  0.7579 -0.5385
  286LEU      O 4658   3.864   8.199   7.115 -0.2987 -0.2699 -0.7063
  287ASP      N 4659   3.869   8.392   7.237  0.2904 -0.3165 -0.0162
  287ASP      H 4660   3.850   8.429   7.329 -5.4126 -0.5186 -0.7074
  287ASP     CA 4661   3.877   8.481   7.122 -0.5277  0.5269  0.4188
  287ASP     HA 4662   3.796   8.446   7.058  0.4929 -1.1242 -0.0460
  287ASP     CB 4663   3.838   8.619   7.170  0.4094 -0.4029  0.5436
  287ASP    HB1 4664   3.744   8.614   7.224  2.1318 -0.9448  3.7581
  287ASP    HB2 4665   3.917   8.666   7.229  1.5045 -1.1098 -0.2995
  287ASP     CG 4666   3.825   8.721   7.061  0.3955 -1.2280 -0.0014
  287ASP    OD1 4667   3.775   8.830   7.092  0.4645  0.0631  0.0673
  287ASP    OD2 4668   3.851   8.687   6.938  0.5294  0.2959 -0.5171
  287ASP      C 4669   4.010   8.459   7.047 -0.4986  0.7391  0.1838
  287ASP      O 4670   4.122   8.497   7.090 -0.6118  0.4293 -0.4880
  288SER      N 4671   3.998   8.411   6.924  0.6895 -0.0330 -0.9747
  288SER      H 4672   3.911   8.372   6.892  0.2658  1.2283 -1.3821
  288SER     CA 4673   4.106   8.385   6.834  0.6832 -0.1614  0.2033
  288SER     HA 4674   4.177   8.315   6.876  0.9858 -0.8041 -1.3077
  288SER     CB 4675   4.050   8.316   6.707 -0.3911 -0.2010 -0.0838
  288SER    HB1 4676   4.123   8.330   6.628 -0.6426 -0.7712 -0.4205
  288SER    HB2 4677   4.038   8.210   6.729  2.0058 -0.5582 -0.2723
  288SER     OG 4678   3.930   8.382   6.665  0.2295  0.0877  0.3608
  288SER     HG 4679   3.896   8.351   6.580 -3.1491  0.7026  1.3349
  288SER      C 4680   4.182   8.515   6.793  0.1318 -0.5826 -0.0469
  288SER      O 4681   4.298   8.508   6.748 -0.1696  0.5531 -0.6951
  289ASP      N 4682   4.126   8.637   6.824 -0.7118  0.6864 -0.1214
  289ASP      H 4683   4.035   8.625   6.866 -1.1382  1.6907 -0.7327
  289ASP     CA 4684   4.184   8.769   6.813  0.0579 -0.6031  0.6760
  289ASP     HA 4685   4.261   8.757   6.737 -0.5650 -0.1478 -0.0421
  289ASP     CB 4686   4.079   8.873   6.762  0.2887  0.3987  0.7638
  289ASP    HB1 4687   4.006   8.890   6.841 -0.0871 -1.1626  0.7861
  289ASP    HB2 4688   4.123   8.971   6.742 -1.7777  1.5713  1.6311
  289ASP     CG 4689   4.002   8.824   6.637 -0.9118  0.3362  0.3053
  289ASP    OD1 4690   4.060   8.750   6.555  0.0490 -0.8835  0.1911
  289ASP    OD2 4691   3.897   8.884   6.611  0.1781 -0.5282 -0.0846
  289ASP      C 4692   4.246   8.830   6.936  0.0995  0.1900  0.2795
  289ASP      O 4693   4.325   8.928   6.926 -0.2180  0.4486 -0.0746
  290LYS      N 4694   4.210   8.787   7.055  0.7506  0.5079  0.0747
  290LYS      H 4695   4.137   8.718   7.059 -0.0063  1.3009  0.1384
  290LYS     CA 4696   4.276   8.816   7.181 -0.2099  0.4423  0.9679
  290LYS     HA 4697   4.352   8.893   7.174  0.4591 -0.1623  1.4686
  290LYS     CB 4698   4.168   8.850   7.289 -0.8439 -0.2550 -0.3998
  290LYS    HB1 4699   4.102   8.767   7.312 -1.3492 -0.3444 -2.0175
  290LYS    HB2 4700   4.215   8.873   7.384 -1.5634  2.3638 -0.6102
  290LYS     CG 4701   4.072   8.963   7.256  0.0474 -0.2517 -0.5063
  290LYS    HG1 4702   4.028   8.934   7.161  2.6494 -2.7127 -1.0976
  290LYS    HG2 4703   3.997   8.967   7.335  1.3992 -1.3940  0.9047
  290LYS     CD 4704   4.126   9.104   7.248  0.2079  0.7448  0.2370
  290LYS    HD1 4705   4.194   9.124   7.330  2.0283  0.3855 -1.1163
  290LYS    HD2 4706   4.193   9.106   7.162  1.7049 -0.1791  1.3376
  290LYS     CE 4707   4.013   9.204   7.241  0.0200  0.4369 -0.1469
  290LYS    HE1 4708   3.935   9.166   7.175 -0.4045  0.6996  0.2001
  290LYS    HE2 4709   3.971   9.211   7.341 -0.5382 -2.1140 -0.1406
  290LYS     NZ 4710   4.067   9.328   7.176 -0.0822  0.1617 -0.5280
  290LYS    HZ1 4711   4.087   9.395   7.249 -2.6550 -1.0368  1.4279
  290LYS    HZ2 4712   4.147   9.323   7.115 -0.4643 -0.8850 -0.9572
  290LYS    HZ3 4713   3.999   9.373   7.117 -0.9051 -1.6272 -1.0103
  290LYS      C 4714   4.364   8.700   7.232 -0.0863 -0.1145 -0.0266
  290LYS      O 4715   4.428   8.716   7.331  0.3709  0.0135 -0.5685
  291ARG      N 4716   4.367   8.577   7.175  0.2745  0.2875  0.2993
  291ARG      H 4717   4.296   8.565   7.103  0.7271 -0.3862 -0.0401
  291ARG     CA 4718   4.472   8.470   7.210 -0.0776 -0.0570 -0.1095
  291ARG     HA 4719   4.468   8.444   7.316  1.6080  1.8507  0.4846
  291ARG     CB 4720   4.447   8.343   7.121 -0.5513  0.2312 -0.2570
  291ARG    HB1 4721   4.338   8.333   7.116 -0.4693 -1.4167  0.5003
  291ARG    HB2 4722   4.473   8.352   7.016 -1.3261 -4.6587 -1.1248
  291ARG     CG 4723   4.509   8.220   7.177  0.2712  0.6881  0.6479
  291ARG    HG1 4724   4.618   8.227   7.172  0.1162  2.3951 -1.3722
  291ARG    HG2 4725   4.479   8.205   7.281 -0.5733  1.9903  0.6103
  291ARG     CD 4726   4.460   8.091   7.103  0.9699  0.2158 -1.1336
  291ARG    HD1 4727   4.503   8.087   7.003  2.1611 -0.2650 -0.6323
  291ARG    HD2 4728   4.508   8.006   7.152  0.6341  1.2729  1.1490
  291ARG     NE 4729   4.310   8.084   7.101 -0.4764 -0.2776  0.4936
  291ARG     HE 4730   4.261   8.138   7.171 -1.2455  1.2201 -1.1013
  291ARG     CZ 4731   4.240   8.025   7.011  0.4396  0.1047 -0.1347
  291ARG    NH1 4732   4.113   8.037   7.012 -0.1723  0.5899  0.3016
  291ARG   HH11 4733   4.064   8.084   7.087  0.0050 -1.3009  1.6868
  291ARG   HH12 4734   4.060   7.997   6.936 -0.9570  1.4393  0.3846
  291ARG    NH2 4735   4.290   7.965   6.907 -0.2968  0.0847 -0.4897
  291ARG   HH21 4736   4.389   7.974   6.890  0.0645 -1.6004  0.5695
  291ARG   HH22 4737   4.227   7.926   6.838 -0.3161  0.7925 -0.8922
  291ARG      C 4738   4.607   8.529   7.171 -0.4170 -0.3510 -0.2892
  291ARG      O 4739   4.614   8.592   7.064  0.5481  0.1276  0.1718
  292ILE      N 4740   4.719   8.496   7.236  0.0233  0.6237 -0.5047
  292ILE      H 4741   4.710   8.442   7.320  2.2953 -0.1102 -0.6482
  292ILE     CA 4742   4.856   8.528   7.209 -0.3579  0.3778  0.2133
  292ILE     HA 4743   4.865   8.635   7.191  0.3767  0.1154 -1.1890
  292ILE     CB 4744   4.956   8.491   7.324  0.2319 -0.4316 -0.3288
  292ILE     HB 4745   4.909   8.535   7.412 -0.3480  1.1928 -1.4118
  292ILE    CG2 4746   4.981   8.337   7.353  0.0610  0.5981  0.1014
  292ILE   HG21 4747   5.052   8.330   7.436  0.4344  1.1170 -0.1717
  292ILE   HG22 4748   4.890   8.290   7.390 -0.0764  0.4076 -0.4682
  292ILE   HG23 4749   5.016   8.282   7.266  0.0313 -0.4078  0.7095
  292ILE    CG1 4750   5.092   8.568   7.297  0.0931 -0.6163 -0.1484
  292ILE   HG11 4751   5.138   8.543   7.201  0.2996  2.9857 -1.1228
  292ILE   HG12 4752   5.069   8.674   7.283  3.1465  0.0492 -0.8795
  292ILE     CD 4753   5.184   8.552   7.416 -0.3119  0.4404 -0.7154
  292ILE    HD1 4754   5.223   8.450   7.416  0.9298  0.8801  0.1303
  292ILE    HD2 4755   5.272   8.615   7.400 -0.3650  0.2655 -1.7620
  292ILE    HD3 4756   5.138   8.571   7.513 -1.6926 -2.3285 -0.7367
  292ILE      C 4757   4.903   8.464   7.076 -0.2474 -0.0432  0.4060
  292ILE      O 4758   4.889   8.341   7.053  0.1100  0.2778  0.0424
  293THR      N 4759   4.951   8.541   6.975 -0.3163 -0.2387  0.1398
  293THR      H 4760   4.952   8.642   6.980 -1.8015 -0.2458  1.1569
  293THR     CA 4761   5.015   8.489   6.848  0.5842 -0.1734 -1.1652
  293THR     HA 4762   4.950   8.408   6.816 -3.2958  1.2315  2.2319
  293THR     CB 4763   5.028   8.610   6.748  0.2676  0.4864  0.1209
  293THR     HB 4764   5.037   8.578   6.644 -1.2696 -0.6394  0.3055
  293THR    CG2 4765   4.915   8.710   6.752 -0.8857  0.2327  0.2817
  293THR   HG21 4766   4.917   8.775   6.665  1.1072  0.3683  0.3763
  293THR   HG22 4767   4.822   8.654   6.758 -1.1172  0.6693  0.9294
  293THR   HG23 4768   4.927   8.773   6.841  2.5930  1.0276 -0.5925
  293THR    OG1 4769   5.137   8.685   6.782 -0.4993 -0.5169 -0.0653
  293THR    HG1 4770   5.108   8.776   6.771  1.5620  0.3794  1.3019
  293THR      C 4771   5.150   8.417   6.878  0.0045  0.4543  0.6019
  293THR      O 4772   5.212   8.428   6.984 -0.2187 -0.1736  0.6443
  294ALA      N 4773   5.196   8.354   6.770  0.0020  0.2382  0.1372
  294ALA      H 4774   5.143   8.340   6.686  1.0499  0.5879 -0.6079
  294ALA     CA 4775   5.325   8.281   6.764 -0.1759 -0.2676 -0.5498
  294ALA     HA 4776   5.325   8.208   6.845  2.2907  0.1608 -0.1063
  294ALA     CB 4777   5.334   8.227   6.623 -0.0543  0.1976 -0.5041
  294ALA    HB1 4778   5.240   8.180   6.596 -1.2196  2.4257 -0.6224
  294ALA    HB2 4779   5.358   8.305   6.550  1.7719 -0.1640 -0.3373
  294ALA    HB3 4780   5.416   8.155   6.616 -2.4236 -2.5211 -2.6759
  294ALA      C 4781   5.437   8.379   6.791 -0.1116 -0.2155  0.2397
  294ALA      O 4782   5.510   8.355   6.891  0.2447  0.5367 -0.0302
  295ALA      N 4783   5.436   8.496   6.727 -0.2918  0.2767  0.6259
  295ALA      H 4784   5.362   8.504   6.659 -0.3661 -1.7353  0.4126
  295ALA     CA 4785   5.538   8.601   6.741  0.7942 -0.3032  0.6797
  295ALA     HA 4786   5.634   8.550   6.752  0.7210 -0.4204  0.7858
  295ALA     CB 4787   5.562   8.683   6.609  0.3309  1.0583  0.3016
  295ALA    HB1 4788   5.565   8.608   6.530 -4.0073 -0.4357  1.3279
  295ALA    HB2 4789   5.481   8.748   6.576 -0.6024  0.1570  0.7871
  295ALA    HB3 4790   5.646   8.751   6.624  0.2083  1.2154  0.2723
  295ALA      C 4791   5.534   8.687   6.874  0.2925 -0.4764  0.7724
  295ALA      O 4792   5.640   8.731   6.921 -0.1019  0.5406 -0.0191
  296GLN      N 4793   5.409   8.719   6.919  0.5449  0.4144 -0.1487
  296GLN      H 4794   5.323   8.683   6.879  0.9670  0.0734 -0.7631
  296GLN     CA 4795   5.392   8.786   7.048 -0.0223  0.8655  0.6397
  296GLN     HA 4796   5.463   8.868   7.058 -0.2497  0.8897  2.4465
  296GLN     CB 4797   5.252   8.848   7.061  0.4763 -0.4712 -0.0062
  296GLN    HB1 4798   5.244   8.924   6.984 -0.6940  0.4882  1.0185
  296GLN    HB2 4799   5.177   8.772   7.041  2.1829 -2.4302  0.6178
  296GLN     CG 4800   5.212   8.911   7.197 -0.7781 -0.3054 -0.7836
  296GLN    HG1 4801   5.106   8.936   7.197 -0.8996 -0.8017 -0.3392
  296GLN    HG2 4802   5.220   8.848   7.285  0.7520  0.5544 -0.2780
  296GLN     CD 4803   5.290   9.035   7.230 -0.1182  0.7461 -0.2351
  296GLN    OE1 4804   5.242   9.144   7.215  0.3001 -0.2339 -0.2554
  296GLN    NE2 4805   5.407   9.025   7.288  0.0108  0.3045 -0.2239
  296GLN   HE21 4806   5.453   8.937   7.310 -1.7314 -0.6911 -0.4265
  296GLN   HE22 4807   5.452   9.108   7.323  0.6555 -1.5882  4.0367
  296GLN      C 4808   5.431   8.689   7.158  0.2569  0.4519  0.4801
  296GLN      O 4809   5.497   8.733   7.255 -0.0813 -0.4366  0.2607
  297ALA      N 4810   5.403   8.555   7.149  0.0182  0.5854 -0.4629
  297ALA      H 4811   5.334   8.532   7.078  0.6228  2.3350 -1.7034
  297ALA     CA 4812   5.447   8.446   7.235 -0.2523  0.0775  0.0409
  297ALA     HA 4813   5.417   8.470   7.337 -1.3083  0.5933 -0.3683
  297ALA     CB 4814   5.379   8.314   7.198 -0.3014  0.1256 -0.0963
  297ALA    HB1 4815   5.425   8.233   7.253  0.1383 -2.1464 -3.4794
  297ALA    HB2 4816   5.271   8.324   7.210  0.0269  1.5954  2.2372
  297ALA    HB3 4817   5.397   8.286   7.094 -1.0691  1.0644 -0.4971
  297ALA      C 4818   5.597   8.444   7.236  0.3962  0.3319 -0.7076
  297ALA      O 4819   5.650   8.453   7.343  0.1908  0.2109  0.1729
  298LEU      N 4820   5.677   8.441   7.122  0.3063 -0.3789  0.4829
  298LEU      H 4821   5.630   8.446   7.033  0.1614 -0.7434  0.5342
  298LEU     CA 4822   5.828   8.441   7.120  0.6152 -0.1570  0.1324
  298LEU     HA 4823   5.878   8.363   7.177  1.5840  0.1712 -0.2436
  298LEU     CB 4824   5.871   8.430   6.971  0.3630 -0.1646  0.0652
  298LEU    HB1 4825   5.821   8.506   6.912 -1.0880 -2.1898 -1.4543
  298LEU    HB2 4826   5.979   8.444   6.967  0.4691 -0.8705  0.2239
  298LEU     CG 4827   5.851   8.294   6.897  0.4923  0.1126 -0.3253
  298LEU     HG 4828   5.747   8.266   6.916  0.9528  0.3925  3.3647
  298LEU    CD1 4829   5.878   8.302   6.750 -0.0121  0.2631 -0.0377
  298LEU   HD11 4830   5.816   8.378   6.702 -0.0991  0.0540 -0.2597
  298LEU   HD12 4831   5.981   8.335   6.734  0.0788  0.2414  0.4860
  298LEU   HD13 4832   5.873   8.208   6.696  0.7861 -0.3126  0.8576
  298LEU    CD2 4833   5.935   8.183   6.946 -0.6424  0.3014 -0.7705
  298LEU   HD21 4834   5.906   8.092   6.893  0.6444 -1.0949  0.7787
  298LEU   HD22 4835   6.041   8.203   6.931 -0.9387  4.4519  1.2043
  298LEU   HD23 4836   5.924   8.172   7.054 -0.5592 -1.3629 -0.9064
  298LEU      C 4837   5.883   8.568   7.188  0.3132  0.0008 -0.1854
  298LEU      O 4838   5.995   8.567   7.233 -0.2618 -0.2396  0.2614
  299ALA      N 4839   5.802   8.672   7.198 -0.4566 -0.3126 -0.0206
  299ALA      H 4840   5.713   8.671   7.151  0.9528 -0.0456 -2.9102
  299ALA     CA 4841   5.839   8.798   7.267 -0.0794 -1.0355 -0.4087
  299ALA     HA 4842   5.946   8.809   7.257 -0.2160 -0.5919 -1.4589
  299ALA     CB 4843   5.772   8.905   7.185  0.8772 -0.3259  0.1255
  299ALA    HB1 4844   5.786   8.881   7.079  0.2596 -0.1452 -0.0002
  299ALA    HB2 4845   5.665   8.906   7.207  0.9078 -0.8867  0.3306
  299ALA    HB3 4846   5.801   9.008   7.201  1.6048 -0.3786 -0.7805
  299ALA      C 4847   5.796   8.807   7.418 -0.3473  0.4024  0.5883
  299ALA      O 4848   5.812   8.911   7.483 -0.2559 -0.1969  0.0159
  300HIE      N 4849   5.746   8.691   7.470 -0.1758 -0.8587 -0.1416
  300HIE      H 4850   5.750   8.611   7.408 -1.4924  0.9972 -2.7869
  300HIE     CA 4851   5.713   8.677   7.614 -0.2639 -0.0654 -0.1867
  300HIE     HA 4852   5.679   8.773   7.651 -0.0359 -0.2014  0.3906
  300HIE     CB 4853   5.606   8.566   7.624 -0.4898 -0.4595 -0.6638
  300HIE    HB1 4854   5.518   8.580   7.562 -2.3279 -2.3291  1.3838
  300HIE    HB2 4855   5.640   8.468   7.590  1.3258  0.8714 -2.9642
  300HIE     CG 4856   5.562   8.536   7.764  0.1213 -0.7857  0.1414
  300HIE    ND1 4857   5.622   8.465   7.863 -0.1404  0.0816 -0.0150
  300HIE    CE1 4858   5.535   8.451   7.965  0.1889  0.9424 -0.1635
  300HIE    HE1 4859   5.549   8.405   8.062 -0.0728  0.8760 -0.1574
  300HIE    NE2 4860   5.419   8.515   7.930  0.4987 -0.3487 -0.4152
  300HIE    HE2 4861   5.336   8.520   7.989 -0.1333  2.7572 -1.3656
  300HIE    CD2 4862   5.439   8.566   7.805 -0.1187 -0.0252 -0.1124
  300HIE    HD2 4863   5.364   8.613   7.743 -1.4584  1.1440  2.2845
  300HIE      C 4864   5.843   8.647   7.691 -0.0661  0.6809  0.4639
  300HIE      O 4865   5.927   8.575   7.640 -0.5810  0.1746  0.3550
  301ALA      N 4866   5.860   8.717   7.802  0.1055 -0.2857 -0.1790
  301ALA      H 4867   5.780   8.773   7.828  1.6014  2.0697 -0.2905
  301ALA     CA 4868   5.979   8.700   7.893 -0.2651 -0.0271  0.2550
  301ALA     HA 4869   6.059   8.758   7.847  1.2562 -1.1417  1.3870
  301ALA     CB 4870   5.949   8.772   8.024  0.6519  0.1269  0.6407
  301ALA    HB1 4871   6.043   8.789   8.077 -0.7353  0.7830  3.0243
  301ALA    HB2 4872   5.919   8.871   7.990 -2.1049 -1.4563 -1.9456
  301ALA    HB3 4873   5.871   8.717   8.078 -0.8454  0.6353 -0.9231
  301ALA      C 4874   6.029   8.556   7.917  0.0538  0.3441 -0.0022
  301ALA      O 4875   6.151   8.539   7.932 -0.0689 -0.6435  0.7794
  302TYR      N 4876   5.947   8.453   7.919 -0.7005 -0.0801  0.0008
  302TYR      H 4877   5.847   8.468   7.912 -0.8131 -0.7408  0.1237
  302TYR     CA 4878   5.987   8.313   7.933 -0.7381  0.4676  0.4343
  302TYR     HA 4879   6.036   8.303   8.030  1.2948 -1.4816 -0.7200
  302TYR     CB 4880   5.858   8.226   7.924  0.4169  0.0718  0.1380
  302TYR    HB1 4881   5.779   8.269   7.985 -0.8055  1.1974 -2.0921
  302TYR    HB2 4882   5.826   8.256   7.824 -0.0165  0.8166  0.4878
  302TYR     CG 4883   5.864   8.073   7.942  0.1373 -0.3164  0.6353
  302TYR    CD1 4884   5.941   8.005   8.045 -0.3268 -0.2262  0.0943
  302TYR    HD1 4885   5.998   8.070   8.109 -0.5066  0.0682 -0.0419
  302TYR    CE1 4886   5.938   7.864   8.056 -0.7307  0.0711  0.1632
  302TYR    HE1 4887   6.007   7.815   8.123  0.7604  1.4072 -0.3078
  302TYR     CZ 4888   5.857   7.795   7.974 -0.2093  0.6364  1.0141
  302TYR     OH 4889   5.860   7.657   7.985 -0.0280 -0.7463  0.7636
  302TYR     HH 4890   5.918   7.625   8.054 -0.9054  1.6324  2.7285
  302TYR    CE2 4891   5.773   7.859   7.882 -0.2494 -0.1917 -0.0697
  302TYR    HE2 4892   5.703   7.808   7.817 -0.6627  1.9846 -1.4363
  302TYR    CD2 4893   5.780   7.995   7.859 -0.6327 -0.3655 -0.3501
  302TYR    HD2 4894   5.716   8.039   7.784 -0.6297  0.1265 -0.0695
  302TYR      C 4895   6.090   8.273   7.821  0.3449 -0.2154  0.0193
  302TYR      O 4896   6.152   8.166   7.819 -0.2714  0.1153  0.5862
  303PHE      N 4897   6.103   8.352   7.715  0.6663 -0.2409  0.2739
  303PHE      H 4898   6.046   8.435   7.710 -0.8433 -1.2791 -0.6730
  303PHE     CA 4899   6.184   8.327   7.601 -0.0140 -0.0405 -0.2315
  303PHE     HA 4900   6.224   8.226   7.612  1.3105  0.6644  2.0044
  303PHE     CB 4901   6.102   8.328   7.477 -0.0250 -0.1727 -0.1664
  303PHE    HB1 4902   6.070   8.429   7.452  2.0578  0.0282 -2.3340
  303PHE    HB2 4903   6.167   8.299   7.395 -0.8703 -1.1264 -0.5216
  303PHE     CG 4904   5.995   8.221   7.473 -0.2488  0.1223 -0.0666
  303PHE    CD1 4905   5.863   8.267   7.474  0.8104 -0.3551  0.3328
  303PHE    HD1 4906   5.839   8.372   7.486  1.2042 -0.3730  1.4691
  303PHE    CE1 4907   5.759   8.175   7.478  0.0249 -0.1863 -0.7624
  303PHE    HE1 4908   5.657   8.212   7.473 -0.6651 -1.8690  0.0243
  303PHE     CZ 4909   5.786   8.037   7.470  0.9676  0.2396  0.0071
  303PHE     HZ 4910   5.703   7.970   7.457  1.1240  0.3256 -1.7732
  303PHE    CE2 4911   5.914   7.987   7.454  0.2141 -0.2592  1.0401
  303PHE    HE2 4912   5.934   7.881   7.454 -1.3260 -0.6437 -1.6539
  303PHE    CD2 4913   6.017   8.081   7.456  0.1289  0.0346 -0.3992
  303PHE    HD2 4914   6.120   8.047   7.456 -0.0436 -0.5235  0.4335
  303PHE      C 4915   6.310   8.419   7.598  0.1038 -0.6833  0.6461
  303PHE      O 4916   6.400   8.399   7.512  1.1465  0.4487 -0.1614
  304ALA      N 4917   6.323   8.519   7.686 -0.0501  0.4286  0.7898
  304ALA      H 4918   6.256   8.522   7.762  1.0683 -0.7070  1.8413
  304ALA     CA 4919   6.426   8.626   7.675  0.1389  0.0728  0.5858
  304ALA     HA 4920   6.403   8.689   7.589 -1.3459 -0.6190  0.4564
  304ALA     CB 4921   6.415   8.724   7.791  0.2402 -0.4369 -0.1618
  304ALA    HB1 4922   6.312   8.752   7.815  0.3307 -2.5465  3.3678
  304ALA    HB2 4923   6.458   8.696   7.887  0.0143  1.9427  0.6973
  304ALA    HB3 4924   6.472   8.814   7.770  1.4534 -0.3510  2.9859
  304ALA      C 4925   6.571   8.575   7.657 -0.0324 -0.0784 -0.1419
  304ALA      O 4926   6.651   8.637   7.588  0.0173 -0.7939 -0.0556
  305GLN      N 4927   6.607   8.467   7.723  1.0760  0.1774 -0.2646
  305GLN      H 4928   6.536   8.420   7.777  0.5396  2.0824  0.7893
  305GLN     CA 4929   6.736   8.403   7.725 -0.3927  0.2749  0.1330
  305GLN     HA 4930   6.809   8.477   7.760 -0.0705  0.0424 -0.0368
  305GLN     CB 4931   6.740   8.290   7.835 -0.1422 -0.1198  0.3422
  305GLN    HB1 4932   6.845   8.268   7.857 -0.4368 -0.4775  1.4360
  305GLN    HB2 4933   6.703   8.328   7.930  0.9393  0.6574  0.4795
  305GLN     CG 4934   6.655   8.167   7.801 -0.2439  0.1340 -0.0630
  305GLN    HG1 4935   6.669   8.135   7.697  0.0021  1.5728 -0.4958
  305GLN    HG2 4936   6.683   8.077   7.855  2.6029  1.0415  0.1509
  305GLN     CD 4937   6.502   8.189   7.818 -0.4402  0.0839 -0.2647
  305GLN    OE1 4938   6.445   8.270   7.888 -0.4239 -0.2846  0.0370
  305GLN    NE2 4939   6.424   8.097   7.763  0.4915  0.1563  0.2507
  305GLN   HE21 4940   6.468   8.014   7.726  0.6099 -0.5070  1.8151
  305GLN   HE22 4941   6.326   8.112   7.782  0.4448 -0.3052  0.3772
  305GLN      C 4942   6.782   8.349   7.589  0.3290  0.0298  0.2863
  305GLN      O 4943   6.899   8.317   7.575  0.2751 -0.4675 -0.4105
  306TYR      N 4944   6.696   8.334   7.488  1.0027 -0.3502  0.4408
  306TYR      H 4945   6.597   8.351   7.499  0.7209 -0.0167 -1.9882
  306TYR     CA 4946   6.744   8.316   7.348 -0.4912  0.3956  0.1102
  306TYR     HA 4947   6.850   8.342   7.348 -0.7244  1.5768  2.2921
  306TYR     CB 4948   6.736   8.167   7.301  0.5839  0.0808  0.0227
  306TYR    HB1 4949   6.672   8.163   7.213  0.4116 -0.5333  0.1711
  306TYR    HB2 4950   6.828   8.137   7.250  0.6288  1.3106 -0.6574
  306TYR     CG 4951   6.678   8.058   7.389  0.6864 -0.3443  0.1979
  306TYR    CD1 4952   6.537   8.046   7.400 -0.1713  0.4301 -0.3827
  306TYR    HD1 4953   6.470   8.121   7.362  0.9580  1.5330 -0.2580
  306TYR    CE1 4954   6.478   7.941   7.475 -0.2670 -0.1947  0.3062
  306TYR    HE1 4955   6.373   7.949   7.498 -0.4708  3.2999 -1.1896
  306TYR     CZ 4956   6.563   7.843   7.532 -0.0277 -0.0683  0.5198
  306TYR     OH 4957   6.503   7.735   7.586  0.0278  0.3940  0.0002
  306TYR     HH 4958   6.556   7.665   7.625 -0.8259 -0.1485  0.2208
  306TYR    CE2 4959   6.698   7.855   7.525 -0.6739 -0.2252  0.3058
  306TYR    HE2 4960   6.757   7.779   7.574 -2.0565 -1.2620  0.4192
  306TYR    CD2 4961   6.756   7.963   7.454 -0.5017 -0.3379 -0.3209
  306TYR    HD2 4962   6.863   7.977   7.448 -0.5524  0.0085 -0.4384
  306TYR      C 4963   6.681   8.408   7.243 -0.3807  0.1947 -0.0386
  306TYR      O 4964   6.718   8.409   7.124  0.4247 -0.1872  0.0710
  307HIP      N 4965   6.576   8.481   7.279 -0.1726 -0.0131 -0.8672
  307HIP      H 4966   6.538   8.460   7.370  0.1526  1.6215 -0.3184
  307HIP     CA 4967   6.482   8.539   7.183  0.0261 -0.4396  0.1898
  307HIP     HA 4968   6.446   8.458   7.119 -1.4389  0.4405 -0.1546
  307HIP     CB 4969   6.353   8.591   7.247 -0.5440  0.5146  0.2685
  307HIP    HB1 4970   6.295   8.499   7.259  0.5541 -0.1666  0.5432
  307HIP    HB2 4971   6.384   8.636   7.341 -0.3677  0.7892  0.0800
  307HIP     CG 4972   6.274   8.687   7.172 -0.3036 -0.6303  0.0946
  307HIP    ND1 4973   6.226   8.671   7.045  0.3790  0.7434 -0.2756
  307HIP    HD1 4974   6.231   8.586   6.991 -0.5844 -0.3586  1.2818
  307HIP    CE1 4975   6.181   8.785   6.996  0.9884 -0.5721 -0.2028
  307HIP    HE1 4976   6.142   8.803   6.897  2.0505  0.6989 -0.4227
  307HIP    NE2 4977   6.198   8.882   7.094  0.6225  0.0230  0.0342
  307HIP    HE2 4978   6.179   8.981   7.087  0.6441  0.2427  2.3368
  307HIP    CD2 4979   6.258   8.818   7.203 -0.6080 -0.2982 -0.5040
  307HIP    HD2 4980   6.299   8.858   7.295  0.0262 -2.1308  0.0445
  307HIP      C 4981   6.546   8.656   7.103 -0.7682 -0.2294  1.0103
  307HIP      O 4982   6.606   8.743   7.166 -0.1626  0.0824  0.0575
  308ASP      N 4983   6.528   8.659   6.973  0.0247  0.4781 -0.5500
  308ASP      H 4984   6.467   8.586   6.939  1.8636 -1.9407  1.0122
  308ASP     CA 4985   6.570   8.762   6.883 -1.0103 -0.0573 -1.0694
  308ASP     HA 4986   6.564   8.863   6.922 -0.7214  0.0398 -1.2772
  308ASP     CB 4987   6.719   8.749   6.854  0.3573  0.5080 -0.3726
  308ASP    HB1 4988   6.772   8.748   6.949  0.2199 -1.6499 -0.2766
  308ASP    HB2 4989   6.738   8.648   6.819  1.3342 -0.1164  1.7766
  308ASP     CG 4990   6.782   8.847   6.757  0.6843  0.0401  0.6016
  308ASP    OD1 4991   6.754   8.834   6.633  0.0489  0.5740  0.5238
  308ASP    OD2 4992   6.860   8.939   6.793 -0.0150  0.1177 -0.2275
  308ASP      C 4993   6.483   8.746   6.755  0.1638 -1.1274  0.5935
  308ASP      O 4994   6.470   8.642   6.703 -0.5350  0.3114 -0.0201
  309PRO      N 4995   6.424   8.855   6.695  0.1089 -0.0639  0.0796
  309PRO     CD 4996   6.452   8.994   6.723 -0.1608 -0.5018 -0.0585
  309PRO    HD1 4997   6.558   9.018   6.730  0.3109 -2.7411  1.4348
  309PRO    HD2 4998   6.408   9.021   6.819  1.5340  1.6528  0.1859
  309PRO     CG 4999   6.391   9.067   6.601  0.5889 -0.1174  0.3168
  309PRO    HG1 5000   6.464   9.095   6.525  0.2067 -0.4122 -0.1583
  309PRO    HG2 5001   6.335   9.155   6.633 -0.5493 -1.0223  0.8846
  309PRO     CB 5002   6.293   8.979   6.532 -0.4533 -0.4880  0.5484
  309PRO    HB1 5003   6.298   9.004   6.426 -0.7180 -0.4325  0.5478
  309PRO    HB2 5004   6.195   8.993   6.579 -0.3198 -0.1417  0.7314
  309PRO     CA 5005   6.345   8.844   6.573  0.1504  0.4111 -0.2984
  309PRO     HA 5006   6.260   8.783   6.601 -1.2084  1.9214 -0.9605
  309PRO      C 5007   6.407   8.783   6.443 -0.5402  0.2109 -0.0805
  309PRO      O 5008   6.335   8.735   6.353  0.3518 -0.5371 -0.0324
  310ASP      N 5009   6.540   8.794   6.423 -0.0570  0.2331 -0.4421
  310ASP      H 5010   6.597   8.833   6.497 -0.3618  2.0381 -1.1192
  310ASP     CA 5011   6.606   8.741   6.307  0.1413 -0.4185  0.3386
  310ASP     HA 5012   6.529   8.737   6.230  0.9179 -2.0151 -0.4042
  310ASP     CB 5013   6.715   8.835   6.260 -0.0393  0.6242  0.2857
  310ASP    HB1 5014   6.793   8.849   6.334  0.9604 -0.9616 -0.4271
  310ASP    HB2 5015   6.760   8.794   6.170  3.2555  1.5521  1.3893
  310ASP     CG 5016   6.673   8.980   6.231  0.5416 -0.5582 -0.3537
  310ASP    OD1 5017   6.604   9.002   6.129  0.1553 -0.6566  0.0312
  310ASP    OD2 5018   6.702   9.071   6.315 -0.3266  0.5755 -0.0989
  310ASP      C 5019   6.655   8.596   6.332  0.2505 -0.6969  0.2163
  310ASP      O 5020   6.659   8.528   6.228 -0.2115  0.6608 -0.3611
  311ASP      N 5021   6.686   8.566   6.459  0.3372  0.3476  0.1138
  311ASP      H 5022   6.681   8.636   6.532  0.2825 -0.2830  0.7281
  311ASP     CA 5023   6.728   8.428   6.488 -0.1140 -0.1312 -0.1138
  311ASP     HA 5024   6.797   8.397   6.411  2.2546  1.2708  1.3190
  311ASP     CB 5025   6.804   8.417   6.623 -0.3898 -0.3882 -0.5991
  311ASP    HB1 5026   6.731   8.437   6.701 -0.9531  1.6208 -1.5879
  311ASP    HB2 5027   6.842   8.315   6.637  1.5580  0.6384  2.7324
  311ASP     CG 5028   6.932   8.494   6.641 -0.1273 -0.5077  0.5863
  311ASP    OD1 5029   6.994   8.531   6.536 -0.1781 -0.4297  0.5171
  311ASP    OD2 5030   6.976   8.526   6.754  0.5600 -0.1916 -0.1871
  311ASP      C 5031   6.606   8.329   6.488  0.1317 -0.8075  0.4051
  311ASP      O 5032   6.617   8.204   6.492 -0.2425 -0.1379  0.8589
  312GLU      N 5033   6.487   8.387   6.492 -0.6464 -0.1828  0.0001
  312GLU      H 5034   6.502   8.487   6.491  1.6145 -0.4479  1.2050
  312GLU     CA 5035   6.359   8.317   6.474 -0.7932 -0.2361  0.4003
  312GLU     HA 5036   6.366   8.210   6.496  0.3594 -0.3136 -0.2545
  312GLU     CB 5037   6.250   8.354   6.577 -0.7564 -0.3639  0.7314
  312GLU    HB1 5038   6.246   8.463   6.571  0.6423 -0.3703 -1.1296
  312GLU    HB2 5039   6.164   8.295   6.543  0.0796 -1.0495 -0.2632
  312GLU     CG 5040   6.272   8.309   6.727  0.3529  0.1726  0.4414
  312GLU    HG1 5041   6.203   8.232   6.762 -0.1385  0.8597  1.0188
  312GLU    HG2 5042   6.374   8.273   6.740  1.1003  1.0441 -2.3382
  312GLU     CD 5043   6.249   8.434   6.820 -1.0959  0.7655  0.0841
  312GLU    OE1 5044   6.177   8.524   6.785  0.0035 -0.5812  0.3724
  312GLU    OE2 5045   6.306   8.436   6.935 -0.1818  0.1928  0.3094
  312GLU      C 5046   6.305   8.351   6.334 -0.7695  0.2549 -0.2690
  312GLU      O 5047   6.204   8.419   6.321  0.2369 -0.4843  0.2938
  313PRO      N 5048   6.373   8.308   6.226 -0.2007 -0.2197 -0.3817
  313PRO     CD 5049   6.484   8.206   6.212  0.4685  0.1347 -0.9673
  313PRO    HD1 5050   6.463   8.120   6.276 -2.1230  1.5148  0.1985
  313PRO    HD2 5051   6.579   8.248   6.244  0.6929 -1.9935  1.5006
  313PRO     CG 5052   6.493   8.176   6.066  0.7281  0.0175 -0.2945
  313PRO    HG1 5053   6.422   8.097   6.041 -0.5796  1.3192 -0.8247
  313PRO    HG2 5054   6.592   8.141   6.035  1.8817  2.2343  0.6638
  313PRO     CB 5055   6.453   8.303   5.997  0.1732 -0.0982  0.3496
  313PRO    HB1 5056   6.425   8.305   5.892  0.4776  1.3110  0.2800
  313PRO    HB2 5057   6.538   8.370   6.007  0.8693 -0.4831 -2.2394
  313PRO     CA 5058   6.350   8.373   6.089 -0.8368  0.9737 -0.2619
  313PRO     HA 5059   6.367   8.480   6.083  0.5598  0.7526 -0.5712
  313PRO      C 5060   6.212   8.328   6.035 -0.4055 -0.2049  0.0385
  313PRO      O 5061   6.140   8.255   6.098 -0.2340  0.0682 -0.2362
  314VAL      N 5062   6.176   8.390   5.922 -0.4329  0.4503 -0.0176
  314VAL      H 5063   6.250   8.445   5.880  1.8018 -2.7932 -0.6849
  314VAL     CA 5064   6.057   8.362   5.835  0.4178 -0.2741 -0.4157
  314VAL     HA 5065   5.994   8.297   5.896  0.8862  0.5123  0.9354
  314VAL     CB 5066   5.986   8.499   5.805 -0.0882 -0.1926  0.2130
  314VAL     HB 5067   5.909   8.482   5.729 -0.3055 -2.3810  0.8560
  314VAL    CG1 5068   5.914   8.554   5.936 -0.3980  0.1080  0.0949
  314VAL   HG11 5069   5.849   8.476   5.975 -0.0173  0.2985  1.1647
  314VAL   HG12 5070   6.001   8.570   6.000 -0.1720  0.1852 -0.2335
  314VAL   HG13 5071   5.866   8.649   5.910  3.1695  1.3055 -2.9606
  314VAL    CG2 5072   6.086   8.609   5.757  0.0985  0.0886 -0.2562
  314VAL   HG21 5073   6.160   8.571   5.687  0.8249 -0.9943  1.0612
  314VAL   HG22 5074   6.032   8.687   5.704 -1.9283 -1.9339 -1.3457
  314VAL   HG23 5075   6.145   8.638   5.844 -0.2056  0.4606 -0.1718
  314VAL      C 5076   6.098   8.296   5.702  0.2352 -0.3731  0.0270
  314VAL      O 5077   6.211   8.310   5.661  0.0929  0.0457  0.3114
  315ALA      N 5078   5.997   8.233   5.643 -0.0252  0.1347  0.6000
  315ALA      H 5079   5.905   8.234   5.684 -1.0557  0.3090 -1.5351
  315ALA     CA 5080   6.015   8.164   5.513  0.3674  0.4149 -0.1259
  315ALA     HA 5081   6.114   8.120   5.510  1.2031  2.2382 -1.3777
  315ALA     CB 5082   5.918   8.048   5.488 -0.5015 -0.2753  0.0183
  315ALA    HB1 5083   5.951   7.979   5.410 -0.5891  0.9620 -1.1528
  315ALA    HB2 5084   5.909   7.991   5.580  1.0653  1.7039  1.5108
  315ALA    HB3 5085   5.822   8.096   5.468  0.0894 -0.4363 -3.9791
  315ALA      C 5086   6.006   8.253   5.398 -0.1541 -0.0708  0.4910
  315ALA      O 5087   5.949   8.364   5.401 -0.1304 -0.1013 -0.3166
  316ASP      N 5088   6.060   8.205   5.281  0.9105 -0.3701 -0.0358
  316ASP      H 5089   6.099   8.112   5.282 -1.0122 -1.2810 -1.8059
  316ASP     CA 5090   6.017   8.253   5.155 -0.0117  0.2362 -0.1904
  316ASP     HA 5091   6.026   8.362   5.153 -1.4317  0.4479 -4.3840
  316ASP     CB 5092   6.111   8.207   5.041  0.0790 -0.5617 -0.2037
  316ASP    HB1 5093   6.113   8.098   5.047 -1.6831 -0.5798  0.6667
  316ASP    HB2 5094   6.071   8.235   4.944 -0.1698 -1.0813 -0.2549
  316ASP     CG 5095   6.260   8.252   5.063 -0.0253  0.0521 -0.4005
  316ASP    OD1 5096   6.348   8.173   5.044 -1.0364  0.3059  0.1314
  316ASP    OD2 5097   6.282   8.373   5.101  0.0178  0.0529  0.3089
  316ASP      C 5098   5.870   8.217   5.119  0.1698  0.3809 -0.1428
  316ASP      O 5099   5.818   8.112   5.165 -0.0060  0.0158 -0.4870
  317PRO      N 5100   5.798   8.301   5.044 -0.1132 -1.1586  0.0696
  317PRO     CD 5101   5.823   8.443   5.018  0.0150 -0.1958  0.4485
  317PRO    HD1 5102   5.889   8.447   4.931  1.0302  0.2513  1.2344
  317PRO    HD2 5103   5.869   8.492   5.103 -0.1400  0.5002  0.1427
  317PRO     CG 5104   5.693   8.502   4.989  0.8855  0.0267  0.6562
  317PRO    HG1 5105   5.700   8.594   4.932  0.0171 -0.0922  0.3356
  317PRO    HG2 5106   5.624   8.506   5.074 -0.2156  0.9364 -0.2485
  317PRO     CB 5107   5.627   8.398   4.901 -0.4683  0.0280 -0.1459
  317PRO    HB1 5108   5.669   8.388   4.801 -1.3814 -1.8286 -0.3789
  317PRO    HB2 5109   5.520   8.414   4.886 -0.7038  0.7446  1.9861
  317PRO     CA 5110   5.665   8.276   4.988  1.0907 -0.8059 -0.3347
  317PRO     HA 5111   5.586   8.265   5.062 -0.8223 -0.6858 -2.2466
  317PRO      C 5112   5.657   8.150   4.899 -0.2549 -0.1699  0.6107
  317PRO      O 5113   5.750   8.125   4.824 -0.4395 -0.0253 -0.5249
  318TYR      N 5114   5.552   8.068   4.918 -0.5890 -0.9021  0.3562
  318TYR      H 5115   5.480   8.104   4.978  0.8374  4.7580 -0.7993
  318TYR     CA 5116   5.536   7.947   4.836 -0.1538 -0.3899  0.3399
  318TYR     HA 5117   5.631   7.894   4.833  0.9196  1.3997  1.0672
  318TYR     CB 5118   5.423   7.869   4.910 -1.1649 -0.3355 -0.1852
  318TYR    HB1 5119   5.438   7.863   5.017 -1.1585 -0.5830 -0.1986
  318TYR    HB2 5120   5.330   7.922   4.888 -0.1392  1.1532 -1.1276
  318TYR     CG 5121   5.409   7.730   4.866  0.1917 -0.0746  0.2517
  318TYR    CD1 5122   5.525   7.650   4.861  0.4485  0.6311  0.2415
  318TYR    HD1 5123   5.613   7.690   4.908  1.5850  0.4846 -1.6915
  318TYR    CE1 5124   5.520   7.517   4.813  0.3527  0.1646 -1.2734
  318TYR    HE1 5125   5.604   7.448   4.814  0.2597  0.0091  0.9432
  318TYR     CZ 5126   5.393   7.464   4.772 -0.1782 -0.8306  0.2944
  318TYR     OH 5127   5.384   7.338   4.726 -0.1467 -0.1492 -0.0956
  318TYR     HH 5128   5.314   7.334   4.659  0.3299  1.3949 -0.7197
  318TYR    CE2 5129   5.277   7.542   4.778 -0.2491  0.0641 -0.0254
  318TYR    HE2 5130   5.182   7.496   4.754 -1.2387  0.0822  3.3506
  318TYR    CD2 5131   5.285   7.676   4.820  0.2438 -0.0633 -0.0303
  318TYR    HD2 5132   5.191   7.730   4.821  0.4646  0.3207  0.1052
  318TYR      C 5133   5.500   7.974   4.687 -0.4624  0.7723  0.7017
  318TYR      O 5134   5.451   8.082   4.657  0.2041  0.2018 -0.2147
  319ASP      N 5135   5.518   7.874   4.591 -0.0475  0.1127  0.0097
  319ASP      H 5136   5.557   7.787   4.625 -2.1875 -0.6927  0.6236
  319ASP     CA 5137   5.475   7.883   4.452 -0.2107 -0.2897  0.3123
  319ASP     HA 5138   5.469   7.987   4.418  1.1792 -0.7577 -1.5390
  319ASP     CB 5139   5.565   7.805   4.363 -0.1663 -0.1159  0.0191
  319ASP    HB1 5140   5.667   7.843   4.366  0.2178 -1.1027 -0.0400
  319ASP    HB2 5141   5.572   7.704   4.403 -1.0271 -1.5296 -3.0464
  319ASP     CG 5142   5.527   7.787   4.217 -0.2142  0.2704  0.1816
  319ASP    OD1 5143   5.481   7.885   4.159 -0.5032 -0.3405 -0.1513
  319ASP    OD2 5144   5.522   7.677   4.158 -0.0104  0.2967 -0.0728
  319ASP      C 5145   5.330   7.830   4.437 -0.2865  0.2971  0.2866
  319ASP      O 5146   5.282   7.738   4.510 -0.3318 -0.1258  0.2007
  320GLN      N 5147   5.259   7.887   4.338  0.1336  0.1090 -0.6884
  320GLN      H 5148   5.315   7.945   4.278  0.6265 -0.9978 -1.3085
  320GLN     CA 5149   5.126   7.839   4.297  0.1425 -0.0969  0.5600
  320GLN     HA 5150   5.101   7.745   4.346  0.9035  0.1938  1.5290
  320GLN     CB 5151   5.013   7.945   4.344  0.5465  0.1332  0.3806
  320GLN    HB1 5152   4.915   7.920   4.303  0.1996 -0.5801  1.5826
  320GLN    HB2 5153   5.003   7.949   4.453  1.2798  0.8063  0.4331
  320GLN     CG 5154   5.040   8.083   4.301  0.6127  0.3565  0.4645
  320GLN    HG1 5155   4.972   8.145   4.359 -0.4384  0.9785 -1.3302
  320GLN    HG2 5156   5.141   8.110   4.331  0.1078  1.9595  0.8458
  320GLN     CD 5157   5.024   8.118   4.155  0.7685 -0.1141 -0.7219
  320GLN    OE1 5158   4.944   8.059   4.081 -0.0103 -0.2981 -0.6812
  320GLN    NE2 5159   5.099   8.209   4.109  0.5137 -0.3977 -0.2478
  320GLN   HE21 5160   5.168   8.247   4.172  1.1348  0.2734 -1.3147
  320GLN   HE22 5161   5.090   8.220   4.009 -2.4884 -2.0783 -0.3094
  320GLN      C 5162   5.113   7.807   4.144  0.2332  0.5179 -0.6225
  320GLN      O 5163   5.009   7.754   4.105 -0.0996 -0.4097 -0.7601
  321SER      N 5164   5.212   7.825   4.056 -0.2797  0.3551  0.0239
  321SER      H 5165   5.299   7.861   4.093 -1.0320 -0.6941  3.0832
  321SER     CA 5166   5.198   7.815   3.909 -0.7146  0.4019 -0.1122
  321SER     HA 5167   5.132   7.897   3.882  0.3817  2.1067  2.0404
  321SER     CB 5168   5.340   7.836   3.841  1.0034  0.4660 -0.6421
  321SER    HB1 5169   5.402   7.747   3.850 -1.1004 -1.0609 -0.3821
  321SER    HB2 5170   5.320   7.855   3.736 -2.1980 -0.1460 -0.2427
  321SER     OG 5171   5.407   7.940   3.900 -0.4221  0.6440 -0.7500
  321SER     HG 5172   5.448   7.903   3.979 -1.3792 -1.9324 -1.3632
  321SER      C 5173   5.146   7.679   3.862  0.4475 -0.5421  0.2925
  321SER      O 5174   5.065   7.678   3.766  0.2992  0.1647 -0.0095
  322PHE      N 5175   5.191   7.570   3.912  0.0884  0.2495  0.1222
  322PHE      H 5176   5.245   7.572   3.997 -0.8383  0.5129  0.7254
  322PHE     CA 5177   5.155   7.432   3.869  0.5373 -0.6369  0.2803
  322PHE     HA 5178   5.117   7.438   3.767  3.1868 -0.5036 -0.7902
  322PHE     CB 5179   5.274   7.340   3.871  0.2071  0.2791 -0.0988
  322PHE    HB1 5180   5.350   7.368   3.945 -0.3490 -0.1966  0.6634
  322PHE    HB2 5181   5.233   7.242   3.893  0.6679  0.2326  0.6150
  322PHE     CG 5182   5.341   7.316   3.742  0.6384 -0.1512  0.0113
  322PHE    CD1 5183   5.450   7.398   3.697 -0.0623  0.1553 -0.3996
  322PHE    HD1 5184   5.484   7.475   3.765  0.8813 -0.6190  0.0264
  322PHE    CE1 5185   5.496   7.396   3.563  0.2197  0.8530  0.4792
  322PHE    HE1 5186   5.577   7.460   3.532  0.1186 -0.6953 -3.6505
  322PHE     CZ 5187   5.442   7.296   3.478  0.4587 -0.0400 -0.1879
  322PHE     HZ 5188   5.481   7.278   3.379  1.0836  2.1714 -0.4140
  322PHE    CE2 5189   5.338   7.213   3.526 -0.6114  0.0092  0.3310
  322PHE    HE2 5190   5.294   7.137   3.463  1.9296 -0.0895 -1.4635
  322PHE    CD2 5191   5.285   7.221   3.654 -0.3865 -0.5655 -0.1530
  322PHE    HD2 5192   5.195   7.173   3.688 -1.6965  2.7243  1.4417
  322PHE      C 5193   5.041   7.373   3.955 -0.1097 -0.0126  0.2586
  322PHE      O 5194   4.964   7.292   3.900  0.1399 -0.2289 -0.2255
  323GLU      N 5195   5.017   7.418   4.076  0.1970  0.0798  0.0681
  323GLU      H 5196   5.085   7.483   4.114 -0.8175  0.0005  2.1414
  323GLU     CA 5197   4.928   7.357   4.177  0.6594 -0.6666 -0.3997
  323GLU     HA 5198   4.925   7.249   4.167 -2.6753 -0.5142 -2.9068
  323GLU     CB 5199   4.989   7.393   4.316 -0.0767  0.2331  0.2578
  323GLU    HB1 5200   5.093   7.422   4.301 -0.6874  1.6300 -1.6158
  323GLU    HB2 5201   4.936   7.482   4.350 -0.2847  0.5144 -0.7709
  323GLU     CG 5202   4.987   7.280   4.418  0.0135  0.1196 -0.0936
  323GLU    HG1 5203   4.884   7.247   4.421  0.1327 -0.5167 -1.9019
  323GLU    HG2 5204   5.055   7.203   4.381 -0.6625 -0.1606 -0.7728
  323GLU     CD 5205   5.052   7.339   4.546  0.1641  0.2553 -0.1288
  323GLU    OE1 5206   4.989   7.411   4.621 -0.3745  0.2629  0.0447
  323GLU    OE2 5207   5.172   7.318   4.568  0.2682  0.1001 -0.7793
  323GLU      C 5208   4.781   7.409   4.167  0.6022  0.3647  0.1296
  323GLU      O 5209   4.693   7.350   4.229 -0.1537 -0.0836 -0.5549
  324SER      N 5210   4.756   7.510   4.087  0.1117  0.1234  0.6547
  324SER      H 5211   4.834   7.540   4.030  0.2112 -0.1724  0.6371
  324SER     CA 5212   4.629   7.579   4.076  0.0186  0.1109 -0.9963
  324SER     HA 5213   4.568   7.574   4.166 -0.7428  0.3521 -1.4923
  324SER     CB 5214   4.661   7.727   4.071  0.0598  0.2338  0.2106
  324SER    HB1 5215   4.575   7.786   4.041  0.3483  0.1130 -0.9262
  324SER    HB2 5216   4.695   7.774   4.163 -0.3605 -0.0366  0.5047
  324SER     OG 5217   4.775   7.747   3.978 -0.1533  0.0087  0.3103
  324SER     HG 5218   4.858   7.766   4.021  0.7119 -0.4815 -1.0637
  324SER      C 5219   4.548   7.541   3.954  0.5515  0.0775  0.2179
  324SER      O 5220   4.428   7.562   3.939  0.6019  0.3799 -0.3949
  325ARG      N 5221   4.627   7.484   3.859  0.1388  0.4871 -0.0366
  325ARG      H 5222   4.723   7.468   3.888 -0.2201 -0.5055  0.6580
  325ARG     CA 5223   4.580   7.444   3.731  0.1849  0.3253  1.2690
  325ARG     HA 5224   4.530   7.528   3.684 -2.0923 -1.4008  0.4519
  325ARG     CB 5225   4.688   7.396   3.638 -0.0053  0.1596 -0.2042
  325ARG    HB1 5226   4.734   7.304   3.675 -1.8206 -0.6681  0.0807
  325ARG    HB2 5227   4.646   7.362   3.543 -0.2847 -0.0981  0.0088
  325ARG     CG 5228   4.801   7.502   3.612 -0.0805 -0.1513 -0.6168
  325ARG    HG1 5229   4.775   7.583   3.545  0.4097  0.0061 -0.6195
  325ARG    HG2 5230   4.846   7.527   3.708 -0.1872 -2.4158  0.0942
  325ARG     CD 5231   4.920   7.431   3.546 -0.0824 -0.3802  0.2501
  325ARG    HD1 5232   4.940   7.346   3.611  0.5297 -1.3181 -1.1268
  325ARG    HD2 5233   4.884   7.395   3.450  1.2031 -0.4772 -0.2163
  325ARG     NE 5234   5.024   7.525   3.524 -0.7668  0.3106 -0.2760
  325ARG     HE 5235   5.036   7.607   3.583 -2.0785  0.8468 -0.7224
  325ARG     CZ 5236   5.117   7.523   3.434  0.4450 -0.0965  0.8259
  325ARG    NH1 5237   5.140   7.421   3.356 -0.8141  0.2724  0.1274
  325ARG   HH11 5238   5.071   7.348   3.349 -0.3150 -0.1501 -0.5475
  325ARG   HH12 5239   5.221   7.426   3.295 -0.1593  1.3348  1.0326
  325ARG    NH2 5240   5.201   7.617   3.413 -0.3077  0.3493 -0.1813
  325ARG   HH21 5241   5.198   7.702   3.467  3.7685  0.5298  0.0667
  325ARG   HH22 5242   5.274   7.606   3.344 -0.1865  2.9838 -0.5510
  325ARG      C 5243   4.470   7.339   3.731  0.9586  0.5726  0.5925
  325ARG      O 5244   4.459   7.265   3.835  0.1149 -0.6532 -0.0908
  326ASP      N 5245   4.376   7.344   3.630  0.0162 -0.0775  0.1740
  326ASP      H 5246   4.388   7.414   3.559 -1.9336 -0.3182 -0.4350
  326ASP     CA 5247   4.258   7.257   3.636 -0.1975 -0.3240 -0.6204
  326ASP     HA 5248   4.221   7.248   3.738 -0.5263 -1.7027 -0.8458
  326ASP     CB 5249   4.147   7.327   3.555 -0.7239 -0.2565  0.3081
  326ASP    HB1 5250   4.177   7.337   3.451 -0.5675  0.1495  0.3904
  326ASP    HB2 5251   4.060   7.262   3.560 -0.9971 -0.0120 -1.0306
  326ASP     CG 5252   4.110   7.469   3.601 -0.4341  0.0471 -0.3371
  326ASP    OD1 5253   4.157   7.562   3.530 -0.3490  0.1216 -0.1559
  326ASP    OD2 5254   4.048   7.483   3.705  0.0268 -0.2667 -0.6139
  326ASP      C 5255   4.291   7.114   3.578 -0.7539 -0.4222 -0.4666
  326ASP      O 5256   4.245   7.075   3.469 -0.0669  0.1358 -0.2387
  327LEU      N 5257   4.383   7.044   3.642 -0.9816  0.2818 -0.3282
  327LEU      H 5258   4.418   7.085   3.727 -2.8660  3.3632 -0.8747
  327LEU     CA 5259   4.436   6.919   3.591 -0.1655 -0.4050 -0.5877
  327LEU     HA 5260   4.430   6.926   3.482  1.6059  1.0335 -0.6513
  327LEU     CB 5261   4.579   6.893   3.635  0.1445  0.0056 -0.6057
  327LEU    HB1 5262   4.583   6.856   3.738  0.0294 -0.9473 -0.9339
  327LEU    HB2 5263   4.619   6.813   3.572 -1.5690 -1.6393  0.2860
  327LEU     CG 5264   4.673   7.015   3.623  0.1709  0.1463 -0.1875
  327LEU     HG 5265   4.650   7.101   3.686 -0.3622  1.0188 -1.5262
  327LEU    CD1 5266   4.811   6.957   3.661 -0.6574  0.5385 -0.8270
  327LEU   HD11 5267   4.827   6.866   3.603  0.8066  0.1904  0.0752
  327LEU   HD12 5268   4.895   7.025   3.654  0.9327 -0.8621  2.4244
  327LEU   HD13 5269   4.820   6.931   3.767  3.0801 -0.5621 -1.2831
  327LEU    CD2 5270   4.689   7.070   3.481 -0.2128  0.1817 -0.3406
  327LEU   HD21 5271   4.766   7.147   3.482  0.7433 -0.7397  0.7286
  327LEU   HD22 5272   4.718   6.988   3.416  0.9402 -0.2268  0.6462
  327LEU   HD23 5273   4.603   7.122   3.439  0.1061  0.6036 -0.4812
  327LEU      C 5274   4.367   6.786   3.646 -0.2306  0.0594 -0.8169
  327LEU      O 5275   4.301   6.782   3.753 -0.3377 -1.1411  0.6673
  328LEU      N 5276   4.370   6.681   3.568 -0.5354 -0.9693  0.6761
  328LEU      H 5277   4.409   6.706   3.478 -1.2105  1.3946  0.9939
  328LEU     CA 5278   4.315   6.550   3.591  0.5409  0.1825 -0.2020
  328LEU     HA 5279   4.234   6.544   3.663 -0.1169 -1.8107 -1.0152
  328LEU     CB 5280   4.244   6.503   3.461  0.7221  0.1104 -0.1158
  328LEU    HB1 5281   4.324   6.502   3.387  0.3609  0.0572 -0.5142
  328LEU    HB2 5282   4.199   6.404   3.474  2.0072 -0.3296  1.3357
  328LEU     CG 5283   4.125   6.588   3.403  0.2139 -0.6251  0.7322
  328LEU     HG 5284   4.148   6.690   3.373 -0.5227 -1.3484 -2.6329
  328LEU    CD1 5285   4.072   6.530   3.275  0.1310  0.3949  0.2580
  328LEU   HD11 5286   4.136   6.556   3.191 -2.1344  2.1116 -1.0922
  328LEU   HD12 5287   4.064   6.421   3.277 -0.5133  0.4361  0.3971
  328LEU   HD13 5288   3.971   6.570   3.261 -0.2759 -0.3382  0.9612
  328LEU    CD2 5289   4.004   6.591   3.504 -0.9084  0.1394  0.2825
  328LEU   HD21 5290   3.934   6.665   3.465 -1.5966 -0.1219  0.9851
  328LEU   HD22 5291   3.953   6.495   3.510 -0.1943 -0.3730 -1.4787
  328LEU   HD23 5292   4.043   6.629   3.599 -1.3035  1.5710 -0.1016
  328LEU      C 5293   4.423   6.446   3.636  0.2488  0.5165 -0.7179
  328LEU      O 5294   4.543   6.475   3.620  0.5794  0.2107 -0.2207
  329ILE      N 5295   4.386   6.338   3.705 -0.2558  0.2502  0.1434
  329ILE      H 5296   4.286   6.325   3.708 -0.2129 -0.9190 -1.8255
  329ILE     CA 5297   4.473   6.235   3.757 -0.6517 -0.1326 -0.0514
  329ILE     HA 5298   4.529   6.272   3.843  2.2231 -0.7994 -1.5129
  329ILE     CB 5299   4.400   6.106   3.801 -0.0273 -0.0677  0.7724
  329ILE     HB 5300   4.347   6.064   3.715  2.7310 -1.8902 -0.1802
  329ILE    CG2 5301   4.510   6.000   3.843  0.1260  0.0026 -0.2530
  329ILE   HG21 5302   4.567   5.967   3.756  3.2401 -0.3450  1.7557
  329ILE   HG22 5303   4.582   6.045   3.912 -0.9275 -0.7319  1.3707
  329ILE   HG23 5304   4.465   5.916   3.895 -0.0170 -0.0703 -0.4947
  329ILE    CG1 5305   4.306   6.135   3.916  0.8686  0.0978 -0.7721
  329ILE   HG11 5306   4.364   6.172   4.001 -2.5198  0.0745  1.7527
  329ILE   HG12 5307   4.234   6.213   3.888  0.2814  0.8453  2.4325
  329ILE     CD 5308   4.222   6.021   3.965 -0.7332 -0.1035 -0.4079
  329ILE    HD1 5309   4.288   5.939   3.993  0.4284  0.6324 -0.9092
  329ILE    HD2 5310   4.147   6.051   4.038 -0.2756 -1.5809  0.7148
  329ILE    HD3 5311   4.159   5.989   3.883  1.7139 -3.1894 -1.2654
  329ILE      C 5312   4.586   6.205   3.656 -0.4918 -0.0129 -0.8513
  329ILE      O 5313   4.705   6.201   3.699  0.1504 -0.1988 -0.1318
  330ASP      N 5314   4.563   6.194   3.521 -0.5411  0.5259 -0.2516
  330ASP      H 5315   4.469   6.206   3.485 -1.1443  0.8170  1.3470
  330ASP     CA 5316   4.669   6.167   3.421  0.5395 -0.2074 -0.0527
  330ASP     HA 5317   4.709   6.068   3.444 -2.1484 -1.5037 -0.5145
  330ASP     CB 5318   4.594   6.166   3.285  0.0110 -0.3790 -0.2508
  330ASP    HB1 5319   4.502   6.107   3.282  0.2739 -0.8067 -0.0284
  330ASP    HB2 5320   4.554   6.264   3.261 -1.1448 -0.6746  0.4089
  330ASP     CG 5321   4.673   6.110   3.161 -0.2793 -0.4192 -0.2027
  330ASP    OD1 5322   4.790   6.063   3.174  0.2211  1.0866 -0.0318
  330ASP    OD2 5323   4.619   6.106   3.048  0.0368  0.2833  0.7132
  330ASP      C 5324   4.778   6.280   3.407  0.2254  0.7543 -0.2432
  330ASP      O 5325   4.894   6.239   3.403 -0.1063 -0.1165 -0.7561
  331GLU      N 5326   4.736   6.405   3.423 -0.1458 -0.0695  0.5796
  331GLU      H 5327   4.636   6.421   3.419  0.2064  2.1392 -0.6180
  331GLU     CA 5328   4.822   6.519   3.426  0.1139 -0.0853  0.0921
  331GLU     HA 5329   4.901   6.509   3.351  0.8359  4.2067  0.0398
  331GLU     CB 5330   4.753   6.639   3.361  0.1381 -0.2603 -0.1274
  331GLU    HB1 5331   4.646   6.641   3.384  0.7499  0.9596  3.1149
  331GLU    HB2 5332   4.784   6.738   3.393 -0.6663  0.5761 -1.7921
  331GLU     CG 5333   4.770   6.646   3.204  0.0011  0.0393  0.3053
  331GLU    HG1 5334   4.734   6.748   3.188  1.7910  0.8124  0.9671
  331GLU    HG2 5335   4.872   6.632   3.169 -0.3386  0.8342 -1.0790
  331GLU     CD 5336   4.688   6.542   3.129  0.5064  0.2292 -0.1396
  331GLU    OE1 5337   4.743   6.474   3.038 -0.1565  0.6164  0.3034
  331GLU    OE2 5338   4.563   6.543   3.145 -0.1516  0.2211 -0.1777
  331GLU      C 5339   4.893   6.535   3.560  0.4465 -0.3178 -0.0304
  331GLU      O 5340   5.007   6.576   3.570  0.2795 -0.5120 -0.2036
  332TRP      N 5341   4.828   6.499   3.671 -0.1282  0.1391 -0.3948
  332TRP      H 5342   4.730   6.473   3.664 -1.1697  3.8793 -2.5804
  332TRP     CA 5343   4.903   6.506   3.797 -0.1733 -0.7581 -0.7999
  332TRP     HA 5344   4.962   6.597   3.804 -0.0267 -0.8844 -0.3508
  332TRP     CB 5345   4.798   6.505   3.919 -0.7443  0.4289  0.3088
  332TRP    HB1 5346   4.731   6.419   3.918 -2.2314  1.5316 -0.1901
  332TRP    HB2 5347   4.863   6.502   4.005  0.5095 -1.6355 -0.6360
  332TRP     CG 5348   4.704   6.623   3.940  0.1855  0.4935 -0.8125
  332TRP    CD1 5349   4.569   6.623   3.932 -0.3986  0.2407 -0.6391
  332TRP    HD1 5350   4.511   6.543   3.888  0.3106 -1.8148  1.8757
  332TRP    NE1 5351   4.522   6.749   3.969 -0.3688  0.2714  0.0288
  332TRP    HE1 5352   4.428   6.778   3.947 -0.5124  0.6982  1.1280
  332TRP    CE2 5353   4.624   6.836   3.989 -0.3943 -0.3267  0.7145
  332TRP    CZ2 5354   4.624   6.972   4.003 -0.3633 -0.3517 -0.3292
  332TRP    HZ2 5355   4.537   7.034   3.991 -0.7751 -0.6010  1.1540
  332TRP    CH2 5356   4.751   7.034   4.015 -0.6631  0.9526 -0.6627
  332TRP    HH2 5357   4.754   7.142   4.020 -1.8157  0.9479  0.3005
  332TRP    CZ3 5358   4.867   6.953   4.030  0.8304 -0.3406 -0.1777
  332TRP    HZ3 5359   4.956   7.008   4.057  1.4894 -0.3126 -2.2305
  332TRP    CE3 5360   4.859   6.814   4.016 -0.7842 -0.3287  0.2350
  332TRP    HE3 5361   4.945   6.749   4.019 -0.7719 -0.4540 -1.4995
  332TRP    CD2 5362   4.740   6.755   3.985 -0.2603 -0.2482  0.1500
  332TRP      C 5363   4.999   6.388   3.818  0.5584  0.1068  0.3792
  332TRP      O 5364   5.117   6.407   3.853  0.4318  0.2456  0.0841
  333LYS      N 5365   4.956   6.263   3.798  0.3131 -0.0718  0.0558
  333LYS      H 5366   4.863   6.252   3.761 -0.1036 -0.7627  1.2700
  333LYS     CA 5367   5.052   6.151   3.785  0.6081  0.0601 -0.2807
  333LYS     HA 5368   5.102   6.126   3.878 -0.0264  1.6416  0.5139
  333LYS     CB 5369   4.969   6.028   3.749  0.3156  0.1882 -0.0733
  333LYS    HB1 5370   4.897   6.009   3.829 -0.4933 -0.3195 -0.9024
  333LYS    HB2 5371   4.921   6.040   3.652 -0.9446  1.3971  0.6559
  333LYS     CG 5372   5.053   5.900   3.747  0.0780 -0.2544 -0.2038
  333LYS    HG1 5373   5.128   5.891   3.669 -0.2362 -1.1905 -0.4120
  333LYS    HG2 5374   5.104   5.904   3.843 -0.8424  3.6881  0.2862
  333LYS     CD 5375   4.966   5.775   3.732  0.1540  0.2589 -0.3308
  333LYS    HD1 5376   4.901   5.771   3.819 -0.6650 -1.2442 -0.9800
  333LYS    HD2 5377   4.903   5.776   3.642  1.0150 -2.2124 -1.0271
  333LYS     CE 5378   5.050   5.646   3.717 -0.4753 -0.5315 -0.0029
  333LYS    HE1 5379   5.112   5.633   3.629  3.2922  0.3224  2.3212
  333LYS    HE2 5380   5.115   5.655   3.804  1.2567 -2.1062 -1.0784
  333LYS     NZ 5381   4.958   5.527   3.733 -0.2813 -0.6079  0.0462
  333LYS    HZ1 5382   4.888   5.543   3.804 -0.1430  0.1226  0.0186
  333LYS    HZ2 5383   4.902   5.513   3.650 -0.6241  0.2041  0.1288
  333LYS    HZ3 5384   5.010   5.443   3.753  1.9494  0.2130 -1.8071
  333LYS      C 5385   5.161   6.175   3.681  0.7598 -0.3052 -0.1742
  333LYS      O 5386   5.274   6.138   3.701 -0.6302  0.7632  0.3507
  334SER      N 5387   5.130   6.238   3.567 -0.3116  0.0896 -0.0074
  334SER      H 5388   5.032   6.237   3.542 -0.4403  1.6624  0.3206
  334SER     CA 5389   5.237   6.274   3.467  0.0107  0.1565 -0.1066
  334SER     HA 5390   5.295   6.183   3.453  1.6547  0.8486  1.7168
  334SER     CB 5391   5.175   6.320   3.337  0.3427 -0.2901 -0.4658
  334SER    HB1 5392   5.094   6.386   3.365  1.4179  0.6003  0.6882
  334SER    HB2 5393   5.256   6.367   3.281 -0.4186 -0.5844 -1.8622
  334SER     OG 5394   5.122   6.198   3.269  0.2227  0.0398  0.2049
  334SER     HG 5395   5.037   6.171   3.305 -0.0504  0.0851 -0.3935
  334SER      C 5396   5.336   6.381   3.513  0.1508 -0.9249  0.1600
  334SER      O 5397   5.459   6.354   3.523  0.3945  0.2905 -0.3266
  335LEU      N 5398   5.286   6.499   3.567 -0.5300  0.0469  0.6003
  335LEU      H 5399   5.190   6.529   3.557 -0.5026  0.6048  1.8437
  335LEU     CA 5400   5.359   6.596   3.645 -0.2691 -0.3851 -0.1398
  335LEU     HA 5401   5.428   6.657   3.586  0.3567 -0.3124  0.6599
  335LEU     CB 5402   5.251   6.684   3.705  0.8967 -0.0216 -0.8344
  335LEU    HB1 5403   5.193   6.725   3.622 -0.2616  0.3080  0.1018
  335LEU    HB2 5404   5.186   6.631   3.775  0.2677  1.3939 -0.2943
  335LEU     CG 5405   5.294   6.799   3.791 -0.0016 -0.6237 -0.1356
  335LEU     HG 5406   5.358   6.755   3.868  2.2462  1.9522 -0.4070
  335LEU    CD1 5407   5.383   6.899   3.711  0.0409  0.4183  0.2130
  335LEU   HD11 5408   5.324   6.936   3.627  1.4258  0.8571 -0.5948
  335LEU   HD12 5409   5.426   6.978   3.773 -0.5205  0.2489  0.8235
  335LEU   HD13 5410   5.469   6.848   3.666 -0.1017 -1.1182  1.5655
  335LEU    CD2 5411   5.168   6.863   3.851 -0.7695 -0.4854  0.1042
  335LEU   HD21 5412   5.203   6.918   3.938 -0.3443  0.6980 -0.7959
  335LEU   HD22 5413   5.122   6.928   3.777  0.0189  1.3180  1.1515
  335LEU   HD23 5414   5.090   6.792   3.882  0.8164 -2.3534  0.0181
  335LEU      C 5415   5.447   6.540   3.760 -0.3504  0.1413  0.0795
  335LEU      O 5416   5.560   6.583   3.779 -0.7945 -0.2391 -0.1011
  336THR      N 5417   5.401   6.440   3.824  0.6922  0.0450  0.3707
  336THR      H 5418   5.312   6.399   3.798  2.0886 -2.1580 -1.3868
  336THR     CA 5419   5.473   6.362   3.922  0.3550 -0.5169 -0.1631
  336THR     HA 5420   5.519   6.437   3.986 -0.0626  0.0968 -0.5648
  336THR     CB 5421   5.360   6.284   4.007 -0.1916 -0.0979 -0.4007
  336THR     HB 5422   5.316   6.196   3.959  0.4829  0.8351 -2.8885
  336THR    CG2 5423   5.428   6.238   4.140 -1.1759  0.4762 -0.5185
  336THR   HG21 5424   5.348   6.183   4.189  1.2241 -0.7426  2.2578
  336THR   HG22 5425   5.517   6.176   4.139  0.0204  2.1238 -0.5859
  336THR   HG23 5426   5.458   6.325   4.199 -1.9504  1.2683 -1.2589
  336THR    OG1 5427   5.264   6.375   4.061 -0.7186  0.6614  0.4719
  336THR    HG1 5428   5.204   6.393   3.988 -0.5029 -0.1767  0.0777
  336THR      C 5429   5.582   6.276   3.870 -0.4772  0.4955  0.1621
  336THR      O 5430   5.688   6.272   3.933  0.1167  0.3221  0.1240
  337TYR      N 5431   5.573   6.212   3.755 -0.1984 -0.5364 -0.0053
  337TYR      H 5432   5.486   6.214   3.705  0.3674 -0.5214 -1.0107
  337TYR     CA 5433   5.679   6.127   3.699 -0.2676  0.4467 -0.0984
  337TYR     HA 5434   5.718   6.063   3.778 -1.9032 -0.7163 -0.1908
  337TYR     CB 5435   5.619   6.037   3.588 -0.4528  0.4579  0.4683
  337TYR    HB1 5436   5.538   5.979   3.633  1.7893 -0.4801  3.6710
  337TYR    HB2 5437   5.583   6.092   3.501  1.0064  1.7361  0.6346
  337TYR     CG 5438   5.720   5.932   3.551 -0.5009 -0.2910  0.2228
  337TYR    CD1 5439   5.737   5.818   3.628 -0.7945 -0.3226 -0.2800
  337TYR    HD1 5440   5.681   5.804   3.719  1.0441 -1.4020  0.7435
  337TYR    CE1 5441   5.840   5.722   3.591  0.1312 -0.5925  0.3422
  337TYR    HE1 5442   5.850   5.628   3.642 -0.1954 -1.5502 -1.2945
  337TYR     CZ 5443   5.926   5.753   3.484  0.0220  0.3001 -0.6659
  337TYR     OH 5444   6.026   5.666   3.468 -0.4491 -0.1177  0.2636
  337TYR     HH 5445   6.018   5.598   3.535 -0.4643 -0.0659  0.3145
  337TYR    CE2 5446   5.906   5.872   3.414  0.0216  0.6916  0.0560
  337TYR    HE2 5447   5.965   5.892   3.326 -0.0426 -0.1053 -0.1783
  337TYR    CD2 5448   5.794   5.953   3.435 -0.4541  0.4710  0.4758
  337TYR    HD2 5449   5.771   6.033   3.366 -0.3607 -0.3870 -0.5718
  337TYR      C 5450   5.795   6.215   3.652  0.1567  0.1023  0.0521
  337TYR      O 5451   5.906   6.167   3.660  0.0735 -0.2495  1.1008
  338ASP      N 5452   5.760   6.337   3.600 -0.0659  0.5954  0.2775
  338ASP      H 5453   5.662   6.360   3.597  0.0701  2.6081  4.1680
  338ASP     CA 5454   5.852   6.440   3.561 -0.2230 -0.5507 -0.2855
  338ASP     HA 5455   5.920   6.382   3.499  0.9309 -0.0202  0.4529
  338ASP     CB 5456   5.780   6.554   3.482 -0.5422 -0.1256 -0.1434
  338ASP    HB1 5457   5.720   6.516   3.400 -0.7997  1.8708 -0.9388
  338ASP    HB2 5458   5.724   6.616   3.553  0.5983  1.1992 -0.3634
  338ASP     CG 5459   5.894   6.639   3.432  0.4939  0.3869 -0.0057
  338ASP    OD1 5460   5.896   6.754   3.479  0.5752 -0.7239 -0.0828
  338ASP    OD2 5461   5.975   6.597   3.345  0.1184  0.3204 -0.6764
  338ASP      C 5462   5.933   6.508   3.680 -0.5955  0.1957 -0.1292
  338ASP      O 5463   6.055   6.514   3.674 -0.4192  0.3403 -0.5814
  339GLU      N 5464   5.862   6.548   3.782  0.2992 -0.9400 -0.3624
  339GLU      H 5465   5.763   6.527   3.780  0.3362 -1.7627  2.4127
  339GLU     CA 5466   5.909   6.617   3.905  0.1974  0.1614  0.2571
  339GLU     HA 5467   5.953   6.714   3.882 -1.2652  0.5439 -1.0929
  339GLU     CB 5468   5.783   6.629   3.991 -0.1655 -0.0351  0.4475
  339GLU    HB1 5469   5.708   6.691   3.943 -0.5724 -2.2983 -2.1051
  339GLU    HB2 5470   5.747   6.527   3.998  2.0860 -0.8430  1.1231
  339GLU     CG 5471   5.800   6.685   4.134 -0.0336  0.3328 -0.3743
  339GLU    HG1 5472   5.702   6.689   4.182 -0.6107  1.1675 -1.5729
  339GLU    HG2 5473   5.864   6.613   4.185 -0.4544  0.1420 -0.1122
  339GLU     CD 5474   5.868   6.819   4.153  0.1857  0.3783 -0.1184
  339GLU    OE1 5475   5.880   6.897   4.061 -0.3550 -0.4759 -0.3691
  339GLU    OE2 5476   5.910   6.849   4.267  0.1725 -0.4215 -0.1015
  339GLU      C 5477   6.016   6.530   3.966  0.2737 -0.2782 -0.0504
  339GLU      O 5478   6.108   6.581   4.019 -0.2090 -0.3293 -0.2696
  340VAL      N 5479   6.003   6.397   3.973  0.1530  0.5604  0.8884
  340VAL      H 5480   5.913   6.361   3.946  1.3920 -2.4841  0.4505
  340VAL     CA 5481   6.092   6.296   4.040 -0.1728  0.0378  0.0134
  340VAL     HA 5482   6.141   6.350   4.121 -0.2373  0.3403 -0.1460
  340VAL     CB 5483   6.006   6.193   4.118  0.7259 -0.4381  0.0330
  340VAL     HB 5484   6.073   6.142   4.187 -0.7892  1.4023  3.0925
  340VAL    CG1 5485   5.898   6.255   4.201  0.0230 -0.0157 -0.7424
  340VAL   HG11 5486   5.947   6.317   4.275  0.9393 -0.5190 -0.9060
  340VAL   HG12 5487   5.831   6.324   4.149 -0.0497  0.7943  0.3954
  340VAL   HG13 5488   5.839   6.171   4.239  1.2672 -0.9793 -0.8504
  340VAL    CG2 5489   5.953   6.089   4.023  0.5990  0.1737  0.6799
  340VAL   HG21 5490   5.889   6.128   3.944 -1.8102 -1.1994  1.8484
  340VAL   HG22 5491   6.037   6.042   3.970  1.3694  1.9343  0.2609
  340VAL   HG23 5492   5.890   6.014   4.069 -0.7302  1.4205  0.9685
  340VAL      C 5493   6.207   6.234   3.964  0.2474  0.0990  0.0421
  340VAL      O 5494   6.292   6.162   4.021  0.1774 -0.7763 -0.2043
  341ILE      N 5495   6.217   6.270   3.834 -0.2119  0.6267  0.5618
  341ILE      H 5496   6.150   6.339   3.805  0.2141  2.1571  2.9321
  341ILE     CA 5497   6.321   6.229   3.734 -0.3006 -0.2352 -0.7440
  341ILE     HA 5498   6.391   6.166   3.787 -1.8622 -1.5219 -0.1332
  341ILE     CB 5499   6.253   6.140   3.627 -0.5380  0.2346  0.1613
  341ILE     HB 5500   6.170   6.195   3.583 -1.0549 -1.8890 -1.6919
  341ILE    CG2 5501   6.344   6.104   3.510 -0.4035  0.1815 -0.7084
  341ILE   HG21 5502   6.431   6.053   3.551 -1.3993  0.3843  1.7933
  341ILE   HG22 5503   6.293   6.037   3.440  0.7576 -0.0502 -1.3567
  341ILE   HG23 5504   6.377   6.197   3.463 -3.4264  0.2685 -2.9487
  341ILE    CG1 5505   6.193   6.001   3.678  0.4885 -0.3816  0.7985
  341ILE   HG11 5506   6.115   6.020   3.751  1.2529 -2.4970  2.2544
  341ILE   HG12 5507   6.139   5.948   3.600 -0.3015 -1.1837  1.8579
  341ILE     CD 5508   6.298   5.922   3.754  0.0573 -0.0209 -0.0632
  341ILE    HD1 5509   6.244   5.832   3.781 -2.0044  1.9066  2.6927
  341ILE    HD2 5510   6.381   5.886   3.693 -1.0774 -2.4086 -0.3123
  341ILE    HD3 5511   6.322   5.971   3.848 -1.4262  0.0602  0.2889
  341ILE      C 5512   6.396   6.348   3.668  0.1998  0.6589 -0.4399
  341ILE      O 5513   6.515   6.330   3.655 -0.3827 -0.4558  0.3059
  342SER      N 5514   6.332   6.456   3.624  0.4949 -0.0538 -0.2202
  342SER      H 5515   6.232   6.461   3.637  0.5103  0.3336 -0.2524
  342SER     CA 5516   6.392   6.559   3.531 -0.4584  0.1016 -0.0477
  342SER     HA 5517   6.465   6.510   3.465 -0.8457  1.8902 -1.9142
  342SER     CB 5518   6.293   6.615   3.436 -0.0004 -0.5750 -0.0238
  342SER    HB1 5519   6.222   6.663   3.503  2.0588 -0.0449  1.9002
  342SER    HB2 5520   6.338   6.686   3.368 -0.1343 -0.2210  0.2549
  342SER     OG 5521   6.235   6.504   3.363 -0.0269  0.0123  0.3393
  342SER     HG 5522   6.143   6.529   3.352 -0.2574 -1.7111 -2.9356
  342SER      C 5523   6.474   6.671   3.595  0.1325  0.3482  0.2137
  342SER      O 5524   6.530   6.748   3.518 -0.6433  0.3617 -0.7098
  343PHE      N 5525   6.477   6.677   3.732 -0.0804 -0.0908 -0.0474
  343PHE      H 5526   6.416   6.621   3.789  1.8194 -0.9701  1.2408
  343PHE     CA 5527   6.576   6.756   3.807 -0.3423  0.3338  0.7087
  343PHE     HA 5528   6.589   6.853   3.757 -0.7770 -0.1929 -0.4497
  343PHE     CB 5529   6.510   6.797   3.939 -0.4622  0.2089 -0.8372
  343PHE    HB1 5530   6.573   6.879   3.974  1.7130 -1.8010  0.2152
  343PHE    HB2 5531   6.408   6.829   3.916 -1.3170 -1.4514  0.4415
  343PHE     CG 5532   6.505   6.688   4.043 -0.8307  0.0780 -0.0098
  343PHE    CD1 5533   6.457   6.557   4.019  0.1405 -0.2551 -0.1740
  343PHE    HD1 5534   6.415   6.532   3.923 -1.0839  0.0263  0.2661
  343PHE    CE1 5535   6.467   6.456   4.116 -0.0198 -0.1476  0.0022
  343PHE    HE1 5536   6.428   6.357   4.096 -1.6283  0.6364 -0.8801
  343PHE     CZ 5537   6.542   6.479   4.237 -0.2062 -0.2491 -0.8420
  343PHE     HZ 5538   6.551   6.401   4.311 -0.3810  0.5358  0.0163
  343PHE    CE2 5539   6.588   6.607   4.262  0.0833  0.3724 -0.8903
  343PHE    HE2 5540   6.647   6.618   4.352  0.7726 -4.1096 -0.5264
  343PHE    CD2 5541   6.563   6.713   4.172  0.1135 -0.2266 -0.1655
  343PHE    HD2 5542   6.603   6.810   4.198 -2.5354  0.9363 -0.1819
  343PHE      C 5543   6.718   6.703   3.825  0.0944  0.1518  0.1508
  343PHE      O 5544   6.799   6.762   3.901 -0.2864 -0.6802 -0.3988
  344VAL      N 5545   6.749   6.579   3.775 -0.1825 -0.3913  0.1833
  344VAL      H 5546   6.685   6.531   3.714  0.7742  2.1414 -3.1711
  344VAL     CA 5547   6.887   6.525   3.794 -0.0186  0.3372  0.5447
  344VAL     HA 5548   6.947   6.607   3.834 -0.4487  0.3612  1.1602
  344VAL     CB 5549   6.879   6.405   3.890  0.4155 -0.2887 -0.5375
  344VAL     HB 5550   6.981   6.366   3.901  0.1490 -0.6933  0.6584
  344VAL    CG1 5551   6.833   6.454   4.030  0.2488  0.0267  0.5207
  344VAL   HG11 5552   6.851   6.377   4.104  1.5381  1.5381  1.8448
  344VAL   HG12 5553   6.901   6.528   4.072  2.3837 -1.5668  0.0200
  344VAL   HG13 5554   6.731   6.491   4.024  1.1763  2.7753  0.3913
  344VAL    CG2 5555   6.806   6.273   3.851  0.8876  0.6337  0.3395
  344VAL   HG21 5556   6.850   6.233   3.760 -2.7902 -2.1787 -0.4250
  344VAL   HG22 5557   6.819   6.200   3.931 -0.5835 -0.5111 -0.4125
  344VAL   HG23 5558   6.698   6.286   3.845  1.0617  1.4632 -3.3075
  344VAL      C 5559   6.947   6.470   3.665 -0.3640 -0.6475 -0.4113
  344VAL      O 5560   6.872   6.441   3.573  0.4239 -0.0246  0.3634
  345PRO      N 5561   7.077   6.451   3.653  0.4551 -0.1363 -0.2404
  345PRO     CD 5562   7.182   6.479   3.746 -0.0513 -0.7480 -0.0313
  345PRO    HD1 5563   7.208   6.386   3.797 -0.8305 -0.5909  0.6865
  345PRO    HD2 5564   7.156   6.560   3.815 -2.0080 -1.7968  0.5387
  345PRO     CG 5565   7.290   6.524   3.653 -0.3782  0.2257 -0.4845
  345PRO    HG1 5566   7.385   6.526   3.707 -0.5232  0.4763 -0.2374
  345PRO    HG2 5567   7.263   6.627   3.629 -0.4304  0.3472  0.0919
  345PRO     CB 5568   7.279   6.422   3.539  0.7171  0.4590 -0.1601
  345PRO    HB1 5569   7.327   6.325   3.553 -2.3214 -0.9195  1.7517
  345PRO    HB2 5570   7.321   6.470   3.451  1.0061 -0.4685 -0.5359
  345PRO     CA 5571   7.134   6.390   3.533  0.3440 -0.2635  0.5308
  345PRO     HA 5572   7.085   6.447   3.454  0.3152  1.8590  2.0012
  345PRO      C 5573   7.116   6.236   3.526  0.6550  0.6480 -0.2688
  345PRO      O 5574   7.103   6.168   3.627 -0.0331  0.0604  0.8370
  346PRO      N 5575   7.118   6.175   3.406 -0.3505  0.2578  0.1605
  346PRO     CD 5576   7.131   6.238   3.277  0.3874  0.8184 -0.5097
  346PRO    HD1 5577   7.215   6.308   3.273  1.0561  0.0716  0.0761
  346PRO    HD2 5578   7.034   6.284   3.257  0.7499  1.4175 -0.9123
  346PRO     CG 5579   7.153   6.125   3.178  0.7989 -0.3920  1.0865
  346PRO    HG1 5580   7.258   6.117   3.149  0.9990  2.7826  0.6504
  346PRO    HG2 5581   7.096   6.145   3.088 -0.1885  0.5244  1.8920
  346PRO     CB 5582   7.099   5.994   3.242  0.4665 -0.5175  0.2447
  346PRO    HB1 5583   7.147   5.901   3.210  1.2375  1.0869 -3.8434
  346PRO    HB2 5584   6.995   5.978   3.215  0.8901 -0.9624 -1.2221
  346PRO     CA 5585   7.122   6.035   3.392 -0.6250  0.4847 -0.6513
  346PRO     HA 5586   7.031   6.003   3.443  0.2342 -0.1720  0.5157
  346PRO      C 5587   7.241   5.967   3.463  0.0380  0.7972 -0.8308
  346PRO      O 5588   7.339   6.032   3.491 -0.1089 -0.2677 -0.2360
  347PRO      N 5589   7.235   5.831   3.480 -0.5756 -0.4676 -0.3782
  347PRO     CD 5590   7.117   5.745   3.467  0.0524  0.1051  0.3414
  347PRO    HD1 5591   7.107   5.711   3.364 -0.2056 -0.6162  0.5998
  347PRO    HD2 5592   7.026   5.792   3.505 -0.3654 -1.4852  1.4107
  347PRO     CG 5593   7.151   5.626   3.556 -0.6137  0.9359 -0.1870
  347PRO    HG1 5594   7.088   5.540   3.531  0.5555 -0.5784  1.7497
  347PRO    HG2 5595   7.134   5.637   3.664 -4.5586  0.6905 -0.6384
  347PRO     CB 5596   7.303   5.606   3.526  0.0447  0.0516 -0.0983
  347PRO    HB1 5597   7.322   5.572   3.424  2.0696  2.4981 -0.6393
  347PRO    HB2 5598   7.347   5.542   3.603  0.7408 -0.2708 -0.7465
  347PRO     CA 5599   7.353   5.754   3.525  0.4233  0.5570  0.2366
  347PRO     HA 5600   7.372   5.770   3.631  2.6056 -1.2141  0.1822
  347PRO      C 5601   7.476   5.777   3.444 -0.6088 -0.2034  0.0109
  347PRO      O 5602   7.464   5.767   3.315 -0.2890 -0.1502 -0.0984
  348NME      N 5603   7.599   5.790   3.505  0.8853  0.9397  0.3572
  348NME      H 5604   7.608   5.790   3.605 -0.2361  0.5846  0.4733
  348NME    CH3 5605   7.723   5.779   3.436 -0.2088  0.5211  0.6932
  348NME   HH31 5606   7.804   5.787   3.509 -0.9692  2.4506  1.4017
  348NME   HH32 5607   7.739   5.679   3.395 -0.5999  1.5747 -2.2976
  348NME   HH33 5608   7.720   5.855   3.358  0.2195  0.1041  0.2654
  349MOL      C 5609   5.795   6.038   5.910  0.9166  0.0087  0.2223
  349MOL     C1 5610   6.143   5.977   6.216  0.2176 -1.1322  0.2687
  349MOL     C2 5611   6.055   6.092   5.987 -0.2777  0.0283 -0.2690
  349MOL     C3 5612   6.011   6.159   5.867  0.0470  0.4844 -0.1300
  349MOL     C4 5613   5.984   5.995   6.051  0.4420 -0.0129 -0.3755
  349MOL     C5 5614   6.179   6.125   6.053 -0.3623  0.1078  0.5722
  349MOL     C6 5615   5.880   6.129   5.830  0.3509  0.0998  0.1891
  349MOL     C7 5616   5.776   5.867   6.082  0.3114 -0.5654 -0.3763
  349MOL      N 5617   6.220   6.073   6.166 -1.0831 -0.0300 -0.4930
  349MOL      O 5618   5.674   6.022   5.883 -0.3010  0.0380 -0.4625
  349MOL     N1 5619   5.852   5.974   6.015  0.5662 -0.0459 -0.3678
  349MOL     N2 5620   6.025   5.944   6.167  0.3682  0.0565 -0.5469
  349MOL     N3 5621   6.187   5.906   6.325  0.0370 -0.1702  0.2049
  349MOL      H 5622   6.078   6.216   5.804  3.0834  0.1273  2.5111
  349MOL     H1 5623   6.241   6.199   6.003  0.7852 -1.4207 -0.3662
  349MOL     H2 5624   5.697   5.819   6.023  1.4682 -1.8236 -0.9623
  349MOL     H3 5625   5.836   5.781   6.113 -1.2460 -1.9191 -0.9416
  349MOL     H4 5626   5.730   5.907   6.173  1.7927 -1.5667  0.8563
  349MOL     H5 5627   6.278   5.925   6.365  0.7034  0.0485 -1.3160
  349MOL     C8 5628   5.943   5.837   6.619  0.1985  0.0587  0.3981
  349MOL     C9 5629   6.009   5.913   6.500  0.1746 -0.0537 -0.2665
  349MOL    C10 5630   6.097   5.829   6.407  0.2008  0.6314 -0.1927
  349MOL    C11 5631   6.182   5.734   6.492  0.3919  0.5218 -0.5232
  349MOL    C12 5632   6.098   5.642   6.586  0.0068 -0.0122 -0.1117
  349MOL     O1 5633   6.020   5.735   6.673 -1.2956  0.2304 -0.8342
  349MOL     H6 5634   5.860   5.777   6.579  2.2692 -1.9184 -1.1739
  349MOL     H7 5635   5.912   5.904   6.700  3.5703 -0.1420  2.0079
  349MOL     H8 5636   6.077   5.987   6.544  3.5300 -3.1700  0.2435
  349MOL     H9 5637   5.932   5.973   6.449 -0.8037 -0.6509  0.4720
  349MOL    H10 5638   6.033   5.766   6.344  0.4695  0.4569 -0.2932
  349MOL    H11 5639   6.252   5.670   6.437 -1.0368 -0.2239 -1.5248
  349MOL    H12 5640   6.244   5.795   6.560  0.2695 -2.5021  2.5493
  349MOL    H13 5641   6.027   5.585   6.525 -0.3372  3.2279 -3.0363
  349MOL    H14 5642   6.156   5.576   6.652  1.4024  0.9782 -0.3087
  349MOL     O2 5643   5.825   6.190   5.724  0.1319 -0.4199 -0.2121
  349MOL    C13 5644   6.020   6.168   5.350  0.2904 -0.6231  0.2183
  349MOL    C14 5645   6.040   6.066   5.434 -0.6577 -0.5048  0.6954
  349MOL    C15 5646   5.969   6.067   5.560 -0.1774  0.5766 -0.4185
  349MOL    C16 5647   5.891   6.179   5.604 -0.6903 -0.0153  0.0343
  349MOL    C17 5648   5.882   6.291   5.513  0.0469 -0.2897  0.5937
  349MOL    C18 5649   5.941   6.279   5.382  0.0453 -0.5913  0.2035
  349MOL    H15 5650   6.067   6.156   5.253  1.3554 -1.4644  0.8240
  349MOL    H16 5651   6.100   5.980   5.406  0.2623  0.4616 -0.3961
  349MOL      F 5652   5.973   5.952   5.641  0.3397 -0.0594  0.0862
  349MOL    H17 5653   5.827   6.377   5.550 -1.3442 -0.9284  0.0761
  349MOL    H18 5654   5.931   6.368   5.320  1.0948 -1.0295 -0.6087
  350SOL     OW 5655   4.491   4.808   6.612 -0.9819  0.3478  0.1595
  350SOL    HW1 5656   4.584   4.830   6.615 -0.0132 -2.8731 -1.1837
  350SOL    HW2 5657   4.453   4.867   6.547  0.3074  1.1444  0.1161
  351SOL     OW 5658   5.414   2.787   1.571 -0.0136 -0.2532 -0.6118
  351SOL    HW1 5659   5.420   2.840   1.492  0.4046  1.9757  0.8358
  351SOL    HW2 5660   5.368   2.842   1.634  0.0456 -1.7824  0.8461
  352SOL     OW 5661  11.145   5.244   8.239  0.0753 -0.2351  0.0570
  352SOL    HW1 5662  11.113   5.213   8.154  1.2597 -2.6892  0.4452
  352SOL    HW2 5663  11.233   5.277   8.222  0.7996 -1.8810  0.5112
  353SOL     OW 5664   2.377  11.149   0.214 -0.2366  0.0179  0.1224
  353SOL    HW1 5665   2.311  11.080   0.213  1.6475 -1.9184  0.7567
  353SOL    HW2 5666   2.394  11.166   0.122  0.0478 -1.2239 -0.0829
  354SOL     OW 5667   2.003  10.127   5.230  0.9479  0.2253 -0.0180
  354SOL    HW1 5668   1.975  10.153   5.318  0.9978 -1.3696  0.4879
  354SOL    HW2 5669   1.943  10.173   5.172 -1.3541 -1.3556  0.9632
  355SOL     OW 5670   0.260   5.858   6.994  0.8692 -0.1979  0.5872
  355SOL    HW1 5671   0.261   5.781   6.938  0.0461 -0.2567  0.6362
  355SOL    HW2 5672   0.179   5.903   6.970  0.0585 -0.6706  2.3099
  356SOL     OW 5673   6.162  11.489   7.641 -0.5411 -0.4520 -0.0097
  356SOL    HW1 5674   6.188  11.571   7.600  1.9960 -0.3646  1.5947
  356SOL    HW2 5675   6.095  11.514   7.705 -2.3560 -0.2036 -1.8876
  357SOL     OW 5676  11.005   5.687   2.374 -0.3059 -0.1046 -0.1979
  357SOL    HW1 5677  10.920   5.667   2.335 -0.3199 -1.7874  0.6044
  357SOL    HW2 5678  11.065   5.694   2.300 -0.7646 -0.9656 -0.6641
  358SOL     OW 5679   8.486   9.479   1.581 -0.4171 -0.1678  0.2897
  358SOL    HW1 5680   8.515   9.392   1.611 -3.4116 -1.4538 -0.1650
  358SOL    HW2 5681   8.460   9.466   1.490 -2.8524  0.6072  0.7882
  359SOL     OW 5682   5.995   3.119   6.641 -0.3110  0.2848 -0.1075
  359SOL    HW1 5683   5.999   3.026   6.619  1.3874  0.0869  0.8272
  359SOL    HW2 5684   6.073   3.135   6.694 -1.7409  1.7296  1.7415
  360SOL     OW 5685   4.702  10.054   8.047  0.5423  0.1678  0.3909
  360SOL    HW1 5686   4.650  10.113   7.991 -0.3952 -0.3239  0.7260
  360SOL    HW2 5687   4.766  10.015   7.987 -0.7702 -0.7251 -0.4653
  361SOL     OW 5688   7.029   2.941  11.641  0.3940 -0.4784 -0.0997
  361SOL    HW1 5689   7.043   2.886  11.719  0.9426  0.7787  0.7327
  361SOL    HW2 5690   6.984   3.019  11.675  2.2124  0.9002 -0.6898
  362SOL     OW 5691   3.961   6.223   8.283  0.2679 -0.1865 -0.1754
  362SOL    HW1 5692   4.003   6.177   8.355 -0.7390 -1.2604 -0.2408
  362SOL    HW2 5693   3.988   6.175   8.204  2.0994  1.5160 -0.6699
  363SOL     OW 5694  10.873  10.676  10.582  0.0378 -0.2109  0.6841
  363SOL    HW1 5695  10.784  10.681  10.548  0.8122 -0.8174 -1.6668
  363SOL    HW2 5696  10.927  10.657  10.504  2.1435 -0.4097  2.1085
  364SOL     OW 5697   7.051   5.962   6.488 -0.3120  0.2806 -0.0544
  364SOL    HW1 5698   7.138   5.986   6.457 -0.6040  0.1794 -0.9912
  364SOL    HW2 5699   6.994   6.034   6.461 -0.8261 -0.4815 -1.0544
  365SOL     OW 5700   9.707   3.240   3.771  0.0160  0.1730  0.8010
  365SOL    HW1 5701   9.706   3.145   3.773 -0.2336  0.1309 -0.4149
  365SOL    HW2 5702   9.795   3.263   3.742 -0.5582  0.2111 -1.0571
  366SOL     OW 5703   6.557   1.343   2.289 -0.1759  0.9315 -0.0817
  366SOL    HW1 5704   6.482   1.403   2.283  0.5923  1.7892 -2.4606
  366SOL    HW2 5705   6.531   1.267   2.238 -0.2210  0.2485  0.9264
  367SOL     OW 5706   9.807   6.498   9.965 -0.1804  0.4774  0.5148
  367SOL    HW1 5707   9.876   6.432   9.958 -0.0600  0.6799 -0.2795
  367SOL    HW2 5708   9.749   6.464  10.033 -0.6556 -0.9742 -0.5366
  368SOL     OW 5709   4.019   2.282   5.897 -0.8501 -0.1589  0.4378
  368SOL    HW1 5710   3.992   2.358   5.949  1.6544  0.9073  0.3419
  368SOL    HW2 5711   4.085   2.239   5.951 -1.5427 -1.7443  0.0681
  369SOL     OW 5712   3.540   1.629   2.435  0.4491  0.1305  0.3828
  369SOL    HW1 5713   3.587   1.600   2.513  1.2661  0.6892  0.1182
  369SOL    HW2 5714   3.496   1.709   2.462  0.3558  0.0734  0.3992
  370SOL     OW 5715   8.215   5.483   5.440 -0.6662 -0.3520  0.0379
  370SOL    HW1 5716   8.122   5.463   5.450 -0.4713 -1.3936 -0.1138
  370SOL    HW2 5717   8.222   5.523   5.354 -1.4784  3.0984  1.4302
  371SOL     OW 5718  10.856   2.758   4.235  0.2293  0.2511 -0.1088
  371SOL    HW1 5719  10.777   2.716   4.201 -0.1450 -0.4007  1.4319
  371SOL    HW2 5720  10.844   2.851   4.217  0.0091 -0.0451 -1.5791
  372SOL     OW 5721   9.701   1.549   0.036  0.4662  0.7630  0.6993
  372SOL    HW1 5722   9.698   1.629   0.088 -0.7384  0.0914  1.7331
  372SOL    HW2 5723   9.646   1.567  11.913  0.0624  0.8819  1.0130
  373SOL     OW 5724   6.554  10.862   0.985  0.5324  0.1201 -0.2260
  373SOL    HW1 5725   6.647  10.857   0.963  0.3354  0.3498 -1.1808
  373SOL    HW2 5726   6.539  10.955   1.001  0.6618 -0.0384  0.9046
  374SOL     OW 5727  10.544   0.494  10.739 -0.0492  0.0279  0.1209
  374SOL    HW1 5728  10.480   0.565  10.730  0.3791  0.3016 -0.8686
  374SOL    HW2 5729  10.514   0.427  10.678  0.3169 -0.0617  0.0385
  375SOL     OW 5730   4.718  10.583  10.176  0.2536 -0.3592  0.0894
  375SOL    HW1 5731   4.798  10.577  10.123  0.4861 -0.5874  0.4656
  375SOL    HW2 5732   4.647  10.566  10.114  0.4859  0.0015 -0.2776
  376SOL     OW 5733   8.699   4.608   0.442 -0.2544 -0.0703 -0.2411
  376SOL    HW1 5734   8.713   4.552   0.518 -0.6873  0.5556  0.2970
  376SOL    HW2 5735   8.624   4.663   0.464  1.4011  2.1945  0.1006
  377SOL     OW 5736   1.361   7.343   9.828 -0.3668 -0.4393  0.1960
  377SOL    HW1 5737   1.318   7.268   9.869 -1.0289  0.2332  0.7560
  377SOL    HW2 5738   1.450   7.343   9.864 -0.7862 -0.1539  1.2648
  378SOL     OW 5739   6.360   8.613   1.287  0.4550 -0.3691 -0.1411
  378SOL    HW1 5740   6.365   8.557   1.364  1.1886  0.1494  0.2050
  378SOL    HW2 5741   6.427   8.680   1.302  0.7438 -0.3682 -1.3106
  379SOL     OW 5742  10.903  11.389   9.319 -0.1222  0.1896  0.3902
  379SOL    HW1 5743  10.853  11.391   9.401 -1.4715  2.7527 -0.3832
  379SOL    HW2 5744  10.971  11.455   9.330  0.1998 -0.0244 -0.2573
  380SOL     OW 5745  10.061   2.790   8.380 -0.1561 -0.3381 -0.2234
  380SOL    HW1 5746  10.138   2.749   8.419  1.3926  2.4288 -0.1161
  380SOL    HW2 5747  10.089   2.811   8.290 -1.1535 -0.2306 -0.5138
  381SOL     OW 5748   2.251   8.789   6.522  0.3051  0.5006 -0.0759
  381SOL    HW1 5749   2.300   8.767   6.443  1.5969 -0.5871  0.9814
  381SOL    HW2 5750   2.166   8.820   6.490  0.2487 -1.3089 -1.8333
  382SOL     OW 5751   7.647   7.520   6.197 -0.5004  0.1685 -0.5241
  382SOL    HW1 5752   7.685   7.603   6.168  0.1772 -0.1579 -0.5940
  382SOL    HW2 5753   7.555   7.525   6.171 -0.6747  1.2493  0.2309
  383SOL     OW 5754   0.110   8.214   5.698  0.5472 -0.4579  0.3309
  383SOL    HW1 5755   0.122   8.125   5.665 -0.8959 -0.8669  0.8228
  383SOL    HW2 5756   0.182   8.264   5.661  0.7630 -1.5965 -0.8371
  384SOL     OW 5757   0.125   4.757  11.756  0.1423 -0.8695  0.2526
  384SOL    HW1 5758   0.219   4.775  11.750  0.0366 -0.2640  0.3240
  384SOL    HW2 5759   0.119   4.664  11.775  0.7601 -0.7138  1.2763
  385SOL     OW 5760   6.680   9.461  10.165 -0.0489 -0.1655 -0.2728
  385SOL    HW1 5761   6.607   9.399  10.161 -0.2917 -0.0088  1.3523
  385SOL    HW2 5762   6.753   9.409  10.199 -0.1042  0.3054  0.5740
  386SOL     OW 5763  10.074   5.839   2.120 -0.2756  0.3329 -0.2986
  386SOL    HW1 5764  10.125   5.761   2.142  0.1096  0.5749 -0.3245
  386SOL    HW2 5765  10.121   5.879   2.047 -0.2175  0.8339  0.0091
  387SOL     OW 5766  10.193   1.317  10.269 -0.3692 -0.6597  0.1797
  387SOL    HW1 5767  10.179   1.410  10.289  1.0746 -0.3854 -0.0381
  387SOL    HW2 5768  10.168   1.309  10.177 -0.4080 -0.4743  0.1731
  388SOL     OW 5769   6.933  10.845   1.194 -0.3683  0.0375  0.2994
  388SOL    HW1 5770   6.985  10.846   1.113 -0.8190  0.2565  0.0060
  388SOL    HW2 5771   6.898  10.934   1.200 -0.3954 -0.0000  0.7031
  389SOL     OW 5772   6.303   8.844   9.084  0.0198  0.1636  0.6912
  389SOL    HW1 5773   6.317   8.817   9.174  0.0333  1.7199  1.1874
  389SOL    HW2 5774   6.208   8.848   9.074  0.0186  0.3025  0.7487
  390SOL     OW 5775   1.633  10.620  10.529  0.2148  0.2644 -0.0298
  390SOL    HW1 5776   1.580  10.699  10.534  2.1542  1.7722 -1.3624
  390SOL    HW2 5777   1.696  10.638  10.459  1.5838 -1.9475  0.5167
  391SOL     OW 5778  10.297  10.126   0.911  0.4804  0.1916 -0.6916
  391SOL    HW1 5779  10.341  10.084   0.838  0.5548 -1.4247  0.2501
  391SOL    HW2 5780  10.206  10.133   0.883 -0.3016 -3.7490  0.3421
  392SOL     OW 5781   3.174   2.565   6.644 -0.5352  0.9234  0.3180
  392SOL    HW1 5782   3.127   2.493   6.685 -2.3187  2.2758  0.8053
  392SOL    HW2 5783   3.249   2.581   6.702  0.2667 -0.9096 -0.1572
  393SOL     OW 5784   0.850   7.610   0.260  0.4905 -0.3750 -0.1755
  393SOL    HW1 5785   0.765   7.588   0.223  0.3423 -1.6689  0.8730
  393SOL    HW2 5786   0.861   7.703   0.240 -0.9863 -0.2810 -0.6648
  394SOL     OW 5787   2.399   2.797   9.744  0.1998  0.1181 -0.4338
  394SOL    HW1 5788   2.353   2.824   9.824 -0.4841 -0.5003 -0.6011
  394SOL    HW2 5789   2.423   2.879   9.701 -2.9865  0.5765 -1.5970
  395SOL     OW 5790   0.972   0.801   4.521 -0.2479 -0.2015  0.3586
  395SOL    HW1 5791   0.933   0.826   4.605 -0.9197 -1.2644  0.3761
  395SOL    HW2 5792   0.986   0.884   4.476 -0.8289  0.3167  1.1024
  396SOL     OW 5793   0.468   6.184   9.958 -0.3512  0.1146 -0.5327
  396SOL    HW1 5794   0.493   6.184   9.866  1.4901  0.2859 -0.0886
  396SOL    HW2 5795   0.418   6.265   9.970 -0.1157  0.3741 -1.2578
  397SOL     OW 5796   8.923   4.897   3.056  0.7043 -0.0643 -0.0087
[truncated: 11,299,058 more chars]
